# Supplementary material for: An on-demand, drop-on-drop method for studying enzyme catalysis by serial crystallography
Source: Nat Commun. 2021 Jul 22;12:4461. doi: 10.1038/s41467-021-24757-7 (PMC8298390; doi:10.1038/s41467-021-24757-7)
Supplement: Supplementary file 7 — Source Data [file 41467_2021_24757_MOESM7_ESM.zip]

Archive with 1,116 entries (1,102 files):
- Explanations.docx
- __MACOSX/._Explanations.docx
- 01_raw data/
- __MACOSX/._01_raw data
- 01_raw data/9/
- __MACOSX/01_raw data/._9
- 01_raw data/11/
- __MACOSX/01_raw data/._11
- 01_raw data/7/
- __MACOSX/01_raw data/._7
- 01_raw data/6/
- __MACOSX/01_raw data/._6
- 01_raw data/10/
- __MACOSX/01_raw data/._10
- 01_raw data/8/
- __MACOSX/01_raw data/._8
- 01_raw data/5-fluo5N-fura/
- __MACOSX/01_raw data/._5-fluo5N-fura
- 01_raw data/12/
- __MACOSX/01_raw data/._12
- 01_raw data/5/
- __MACOSX/01_raw data/._5
- 01_raw data/9/9-fluo5N-fura-bg_OFX002211_20-49-50-735.txt
- __MACOSX/01_raw data/9/._9-fluo5N-fura-bg_OFX002211_20-49-50-735.txt
- 01_raw data/9/9-pico-off (25).txt
- __MACOSX/01_raw data/9/._9-pico-off (25).txt
- 01_raw data/9/9-pico-on (12).txt
- __MACOSX/01_raw data/9/._9-pico-on (12).txt
- 01_raw data/9/9-fluo5N-fura-bg_OFX002211_20-49-08-300.txt
- __MACOSX/01_raw data/9/._9-fluo5N-fura-bg_OFX002211_20-49-08-300.txt
- 01_raw data/9/9-fluo5N-fura-bg_OFX002211_20-48-59-798.txt
- __MACOSX/01_raw data/9/._9-fluo5N-fura-bg_OFX002211_20-48-59-798.txt
- 01_raw data/9/9-pico-on (1).txt
- __MACOSX/01_raw data/9/._9-pico-on (1).txt
- 01_raw data/9/9-fluo5N-fura-bg_OFX002211_20-49-38-623.txt
- __MACOSX/01_raw data/9/._9-fluo5N-fura-bg_OFX002211_20-49-38-623.txt
- 01_raw data/9/9-pico-off (6).txt
- __MACOSX/01_raw data/9/._9-pico-off (6).txt
- 01_raw data/9/9-pico-off (29).txt
- __MACOSX/01_raw data/9/._9-pico-off (29).txt
- 01_raw data/9/9-fluo5N-fura-bg_OFX002211_20-49-02-229.txt
- __MACOSX/01_raw data/9/._9-fluo5N-fura-bg_OFX002211_20-49-02-229.txt
- 01_raw data/9/9-fluo5N-fura-bg_OFX002211_20-49-09-514.txt
- __MACOSX/01_raw data/9/._9-fluo5N-fura-bg_OFX002211_20-49-09-514.txt
- 01_raw data/9/9-fluo5N-fura-bg_OFX002211_20-49-04-655.txt
- __MACOSX/01_raw data/9/._9-fluo5N-fura-bg_OFX002211_20-49-04-655.txt
- 01_raw data/9/9-pico-off (13).txt
- __MACOSX/01_raw data/9/._9-pico-off (13).txt
- 01_raw data/9/9-pico-off (12).txt
- __MACOSX/01_raw data/9/._9-pico-off (12).txt
- 01_raw data/9/9-pico-off (7).txt
- __MACOSX/01_raw data/9/._9-pico-off (7).txt
- 01_raw data/9/9-pico-off (28).txt
- __MACOSX/01_raw data/9/._9-pico-off (28).txt
- 01_raw data/9/9-fluo5N-fura-bg_OFX002211_20-49-45-893.txt
- __MACOSX/01_raw data/9/._9-fluo5N-fura-bg_OFX002211_20-49-45-893.txt
- 01_raw data/9/9-fluo5N-fura-bg_OFX002211_20-49-53-156.txt
- __MACOSX/01_raw data/9/._9-fluo5N-fura-bg_OFX002211_20-49-53-156.txt
- 01_raw data/9/9-pico-on (13).txt
- __MACOSX/01_raw data/9/._9-pico-on (13).txt
- 01_raw data/9/9-pico-off (24).txt
- __MACOSX/01_raw data/9/._9-pico-off (24).txt
- 01_raw data/9/9-fluo5N-fura-bg_OFX002211_20-49-57-995.txt
- __MACOSX/01_raw data/9/._9-fluo5N-fura-bg_OFX002211_20-49-57-995.txt
- 01_raw data/9/9-fluo5N-fura-bg_OFX002211_20-49-41-052.txt
- __MACOSX/01_raw data/9/._9-fluo5N-fura-bg_OFX002211_20-49-41-052.txt
- 01_raw data/9/9-pico-on (18).txt
- __MACOSX/01_raw data/9/._9-pico-on (18).txt
- 01_raw data/9/9-pico-off (15).txt
- __MACOSX/01_raw data/9/._9-pico-off (15).txt
- 01_raw data/9/9-pico-off (23).txt
- __MACOSX/01_raw data/9/._9-pico-off (23).txt
- 01_raw data/9/9-pico-on (14).txt
- __MACOSX/01_raw data/9/._9-pico-on (14).txt
- 01_raw data/9/9-pico-on (7).txt
- __MACOSX/01_raw data/9/._9-pico-on (7).txt
- 01_raw data/9/9-pico-off (19).txt
- __MACOSX/01_raw data/9/._9-pico-off (19).txt
- 01_raw data/9/9-pico-off (18).txt
- __MACOSX/01_raw data/9/._9-pico-off (18).txt
- 01_raw data/9/9-pico-on (6).txt
- __MACOSX/01_raw data/9/._9-pico-on (6).txt
- 01_raw data/9/9-fluo5N-fura-bg_OFX002211_20-49-55-576.txt
- __MACOSX/01_raw data/9/._9-fluo5N-fura-bg_OFX002211_20-49-55-576.txt
- 01_raw data/9/9-pico-on (15).txt
- __MACOSX/01_raw data/9/._9-pico-on (15).txt
- 01_raw data/9/9-pico-off (22).txt
- __MACOSX/01_raw data/9/._9-pico-off (22).txt
- 01_raw data/9/9-pico-off (14).txt
- __MACOSX/01_raw data/9/._9-pico-off (14).txt
- 01_raw data/9/9-fluo5N-fura-bg_OFX002211_20-49-36-203.txt
- __MACOSX/01_raw data/9/._9-fluo5N-fura-bg_OFX002211_20-49-36-203.txt
- 01_raw data/9/9-pico-off (1).txt
- __MACOSX/01_raw data/9/._9-pico-off (1).txt
- 01_raw data/9/9-pico-on (19).txt
- __MACOSX/01_raw data/9/._9-pico-on (19).txt
- 01_raw data/9/9-fluo5N-fura-bg_OFX002211_20-49-01-013.txt
- __MACOSX/01_raw data/9/._9-fluo5N-fura-bg_OFX002211_20-49-01-013.txt
- 01_raw data/9/9-fluo5N-fura-bg_OFX002211_20-49-07-081.txt
- __MACOSX/01_raw data/9/._9-fluo5N-fura-bg_OFX002211_20-49-07-081.txt
- 01_raw data/9/9-pico-off (17).txt
- __MACOSX/01_raw data/9/._9-pico-off (17).txt
- 01_raw data/9/9-pico-on (20).txt
- __MACOSX/01_raw data/9/._9-pico-on (20).txt
- 01_raw data/9/9-fluo5N-fura-bg_OFX002211_20-49-03-443.txt
- __MACOSX/01_raw data/9/._9-fluo5N-fura-bg_OFX002211_20-49-03-443.txt
- 01_raw data/9/9-pico-on (9).txt
- __MACOSX/01_raw data/9/._9-pico-on (9).txt
- 01_raw data/9/9-pico-off (2).txt
- __MACOSX/01_raw data/9/._9-pico-off (2).txt
- 01_raw data/9/9-pico-on (5).txt
- __MACOSX/01_raw data/9/._9-pico-on (5).txt
- 01_raw data/9/9-pico-on (16).txt
- __MACOSX/01_raw data/9/._9-pico-on (16).txt
- 01_raw data/9/9-pico-off (21).txt
- __MACOSX/01_raw data/9/._9-pico-off (21).txt
- 01_raw data/9/9-pico-off (20).txt
- __MACOSX/01_raw data/9/._9-pico-off (20).txt
- 01_raw data/9/9-pico-on (17).txt
- __MACOSX/01_raw data/9/._9-pico-on (17).txt
- 01_raw data/9/9-pico-on (4).txt
- __MACOSX/01_raw data/9/._9-pico-on (4).txt
- 01_raw data/9/9-fluo5N-fura-bg_OFX002211_20-49-43-472.txt
- __MACOSX/01_raw data/9/._9-fluo5N-fura-bg_OFX002211_20-49-43-472.txt
- 01_raw data/9/9-pico-off (3).txt
- __MACOSX/01_raw data/9/._9-pico-off (3).txt
- 01_raw data/9/9-pico-on (8).txt
- __MACOSX/01_raw data/9/._9-pico-on (8).txt
- 01_raw data/9/9-pico-off (16).txt
- __MACOSX/01_raw data/9/._9-pico-off (16).txt
- 01_raw data/9/9-fluo5N-fura-bg_OFX002211_20-49-05-868.txt
- __MACOSX/01_raw data/9/._9-fluo5N-fura-bg_OFX002211_20-49-05-868.txt
- 01_raw data/9/9-pico-on (3).txt
- __MACOSX/01_raw data/9/._9-pico-on (3).txt
- 01_raw data/9/9-pico-on (10).txt
- __MACOSX/01_raw data/9/._9-pico-on (10).txt
- 01_raw data/9/9-pico-off (27).txt
- __MACOSX/01_raw data/9/._9-pico-off (27).txt
- 01_raw data/9/9-pico-off (8).txt
- __MACOSX/01_raw data/9/._9-pico-off (8).txt
- 01_raw data/9/9-fluo5N-fura-bg_OFX002211_20-49-48-315.txt
- __MACOSX/01_raw data/9/._9-fluo5N-fura-bg_OFX002211_20-49-48-315.txt
- 01_raw data/9/9-pico-off (11).txt
- __MACOSX/01_raw data/9/._9-pico-off (11).txt
- 01_raw data/9/9-pico-off (4).txt
- __MACOSX/01_raw data/9/._9-pico-off (4).txt
- 01_raw data/9/9-pico-off (5).txt
- __MACOSX/01_raw data/9/._9-pico-off (5).txt
- 01_raw data/9/9-pico-off (10).txt
- __MACOSX/01_raw data/9/._9-pico-off (10).txt
- 01_raw data/9/9-pico-off (30).txt
- __MACOSX/01_raw data/9/._9-pico-off (30).txt
- 01_raw data/9/9-fluo5N-fura-bg_OFX002211_20-48-58-586.txt
- __MACOSX/01_raw data/9/._9-fluo5N-fura-bg_OFX002211_20-48-58-586.txt
- 01_raw data/9/9-pico-off (26).txt
- __MACOSX/01_raw data/9/._9-pico-off (26).txt
- 01_raw data/9/9-pico-off (9).txt
- __MACOSX/01_raw data/9/._9-pico-off (9).txt
- 01_raw data/9/9-pico-on (11).txt
- __MACOSX/01_raw data/9/._9-pico-on (11).txt
- 01_raw data/9/9-pico-on (2).txt
- __MACOSX/01_raw data/9/._9-pico-on (2).txt
- 01_raw data/11/11-pico-off (9).txt
- __MACOSX/01_raw data/11/._11-pico-off (9).txt
- 01_raw data/11/11-pico-off (5).txt
- __MACOSX/01_raw data/11/._11-pico-off (5).txt
- 01_raw data/11/11-pico-off (4).txt
- __MACOSX/01_raw data/11/._11-pico-off (4).txt
- 01_raw data/11/11-pico-on (1).txt
- __MACOSX/01_raw data/11/._11-pico-on (1).txt
- 01_raw data/11/11-pico-on (10).txt
- __MACOSX/01_raw data/11/._11-pico-on (10).txt
- 01_raw data/11/11-pico-off (8).txt
- __MACOSX/01_raw data/11/._11-pico-off (8).txt
- 01_raw data/11/11-pico-on (6).txt
- __MACOSX/01_raw data/11/._11-pico-on (6).txt
- 01_raw data/11/11-pico-off (3).txt
- __MACOSX/01_raw data/11/._11-pico-off (3).txt
- 01_raw data/11/11-pico-off (2).txt
- __MACOSX/01_raw data/11/._11-pico-off (2).txt
- 01_raw data/11/11-pico-on (7).txt
- __MACOSX/01_raw data/11/._11-pico-on (7).txt
- 01_raw data/11/11-pico-off (1).txt
- __MACOSX/01_raw data/11/._11-pico-off (1).txt
- 01_raw data/11/11-pico-on (4).txt
- __MACOSX/01_raw data/11/._11-pico-on (4).txt
- 01_raw data/11/11-pico-on (8).txt
- __MACOSX/01_raw data/11/._11-pico-on (8).txt
- 01_raw data/11/11-pico-on (9).txt
- __MACOSX/01_raw data/11/._11-pico-on (9).txt
- 01_raw data/11/11-pico-on (5).txt
- __MACOSX/01_raw data/11/._11-pico-on (5).txt
- 01_raw data/11/11-pico-off (10).txt
- __MACOSX/01_raw data/11/._11-pico-off (10).txt
- 01_raw data/11/11-pico-off (7).txt
- __MACOSX/01_raw data/11/._11-pico-off (7).txt
- 01_raw data/11/11-pico-on (2).txt
- __MACOSX/01_raw data/11/._11-pico-on (2).txt
- 01_raw data/11/11-pico-on (3).txt
- __MACOSX/01_raw data/11/._11-pico-on (3).txt
- 01_raw data/11/11-pico-off (6).txt
- __MACOSX/01_raw data/11/._11-pico-off (6).txt
- 01_raw data/7/7-pico-off (20).txt
- __MACOSX/01_raw data/7/._7-pico-off (20).txt
- 01_raw data/7/7-pico-off (36).txt
- __MACOSX/01_raw data/7/._7-pico-off (36).txt
- 01_raw data/7/7-fluo5N-fura-bg_OFX002211_20-35-48-650.txt
- __MACOSX/01_raw data/7/._7-fluo5N-fura-bg_OFX002211_20-35-48-650.txt
- 01_raw data/7/7-pico-on (39).txt
- __MACOSX/01_raw data/7/._7-pico-on (39).txt
- 01_raw data/7/7-pico-on (15).txt
- __MACOSX/01_raw data/7/._7-pico-on (15).txt
- 01_raw data/7/7-fluo5N-fura-bg_OFX002211_20-37-44-629.txt
- __MACOSX/01_raw data/7/._7-fluo5N-fura-bg_OFX002211_20-37-44-629.txt
- 01_raw data/7/7-pico-on (23).txt
- __MACOSX/01_raw data/7/._7-pico-on (23).txt
- 01_raw data/7/7-pico-on (35).txt
- __MACOSX/01_raw data/7/._7-pico-on (35).txt
- 01_raw data/7/7-pico-off (16).txt
- __MACOSX/01_raw data/7/._7-pico-off (16).txt
- 01_raw data/7/7-fluo5N-fura-bg_OFX002211_20-34-19-786.txt
- __MACOSX/01_raw data/7/._7-fluo5N-fura-bg_OFX002211_20-34-19-786.txt
- 01_raw data/7/7-pico-on (19).txt
- __MACOSX/01_raw data/7/._7-pico-on (19).txt
- 01_raw data/7/7-fluo5N-fura-bg_OFX002211_20-35-49-864.txt
- __MACOSX/01_raw data/7/._7-fluo5N-fura-bg_OFX002211_20-35-49-864.txt
- 01_raw data/7/7-pico-off (1).txt
- __MACOSX/01_raw data/7/._7-pico-off (1).txt
- 01_raw data/7/7-fluo5N-fura-bg_OFX002211_20-35-51-080.txt
- __MACOSX/01_raw data/7/._7-fluo5N-fura-bg_OFX002211_20-35-51-080.txt
- 01_raw data/7/7-pico-off (41).txt
- __MACOSX/01_raw data/7/._7-pico-off (41).txt
- 01_raw data/7/7-fluo5N-fura-bg_OFX002211_20-34-28-465.txt
- __MACOSX/01_raw data/7/._7-fluo5N-fura-bg_OFX002211_20-34-28-465.txt
- 01_raw data/7/7-pico-on (6).txt
- __MACOSX/01_raw data/7/._7-pico-on (6).txt
- 01_raw data/7/7-pico-off (57).txt
- __MACOSX/01_raw data/7/._7-pico-off (57).txt
- 01_raw data/7/7-fluo5N-fura-bg_OFX002211_20-35-43-793.txt
- __MACOSX/01_raw data/7/._7-fluo5N-fura-bg_OFX002211_20-35-43-793.txt
- 01_raw data/7/7-pico-on (7).txt
- __MACOSX/01_raw data/7/._7-pico-on (7).txt
- 01_raw data/7/7-pico-off (56).txt
- __MACOSX/01_raw data/7/._7-pico-off (56).txt
- 01_raw data/7/7-pico-off (40).txt
- __MACOSX/01_raw data/7/._7-pico-off (40).txt
- 01_raw data/7/7-pico-on (18).txt
- __MACOSX/01_raw data/7/._7-pico-on (18).txt
- 01_raw data/7/7-pico-off (17).txt
- __MACOSX/01_raw data/7/._7-pico-off (17).txt
- 01_raw data/7/7-pico-on (34).txt
- __MACOSX/01_raw data/7/._7-pico-on (34).txt
- 01_raw data/7/7-pico-on (22).txt
- __MACOSX/01_raw data/7/._7-pico-on (22).txt
- 01_raw data/7/7-pico-on (14).txt
- __MACOSX/01_raw data/7/._7-pico-on (14).txt
- 01_raw data/7/7-pico-on (38).txt
- __MACOSX/01_raw data/7/._7-pico-on (38).txt
- 01_raw data/7/7-pico-off (37).txt
- __MACOSX/01_raw data/7/._7-pico-off (37).txt
- 01_raw data/7/7-pico-off (21).txt
- __MACOSX/01_raw data/7/._7-pico-off (21).txt
- 01_raw data/7/7-fluo5N-fura-bg_OFX002211_20-37-40-988.txt
- __MACOSX/01_raw data/7/._7-fluo5N-fura-bg_OFX002211_20-37-40-988.txt
- 01_raw data/7/7-pico-on (25).txt
- __MACOSX/01_raw data/7/._7-pico-on (25).txt
- 01_raw data/7/7-pico-on (33).txt
- __MACOSX/01_raw data/7/._7-pico-on (33).txt
- 01_raw data/7/7-fluo5N-fura-bg_OFX002211_20-37-38-557.txt
- __MACOSX/01_raw data/7/._7-fluo5N-fura-bg_OFX002211_20-37-38-557.txt
- 01_raw data/7/7-pico-off (10).txt
- __MACOSX/01_raw data/7/._7-pico-off (10).txt
- 01_raw data/7/7-pico-off (47).txt
- __MACOSX/01_raw data/7/._7-pico-off (47).txt
- 01_raw data/7/7-pico-off (7).txt
- __MACOSX/01_raw data/7/._7-pico-off (7).txt
- 01_raw data/7/7-pico-off (51).txt
- __MACOSX/01_raw data/7/._7-pico-off (51).txt
- 01_raw data/7/7-pico-on (29).txt
- __MACOSX/01_raw data/7/._7-pico-on (29).txt
- 01_raw data/7/7-pico-off (26).txt
- __MACOSX/01_raw data/7/._7-pico-off (26).txt
- 01_raw data/7/7-pico-off (30).txt
- __MACOSX/01_raw data/7/._7-pico-off (30).txt
- 01_raw data/7/7-pico-on (13).txt
- __MACOSX/01_raw data/7/._7-pico-on (13).txt
- 01_raw data/7/7-pico-on (12).txt
- __MACOSX/01_raw data/7/._7-pico-on (12).txt
- 01_raw data/7/7-fluo5N-fura-bg_OFX002211_20-34-24-752.txt
- __MACOSX/01_raw data/7/._7-fluo5N-fura-bg_OFX002211_20-34-24-752.txt
- 01_raw data/7/7-pico-off (31).txt
- __MACOSX/01_raw data/7/._7-pico-off (31).txt
- 01_raw data/7/7-pico-off (27).txt
- __MACOSX/01_raw data/7/._7-pico-off (27).txt
- 01_raw data/7/7-pico-on (28).txt
- __MACOSX/01_raw data/7/._7-pico-on (28).txt
- 01_raw data/7/7-fluo5N-fura-bg_OFX002211_20-37-45-844.txt
- __MACOSX/01_raw data/7/._7-fluo5N-fura-bg_OFX002211_20-37-45-844.txt
- 01_raw data/7/7-pico-on (1).txt
- __MACOSX/01_raw data/7/._7-pico-on (1).txt
[truncated: 816 more entries]
