# Supplementary material for: An on-demand, drop-on-drop method for studying enzyme catalysis by serial crystallography
Source: Nat Commun. 2021 Jul 22;12:4461. doi: 10.1038/s41467-021-24757-7 (PMC8298390; doi:10.1038/s41467-021-24757-7)
Supplement: Supplementary file 7 — Source Data [file 41467_2021_24757_MOESM7_ESM.zip › 01_raw data/9/9-fluo5N-fura-bg_OFX002211_20-49-50-735.txt]

Data from 9-fluo5N-fura-bg_OFX002211_20-49-50-735.txt Node

Date: Wed Jun 05 20:49:50 PDT 2019
User: Yachandra Lab
Spectrometer: OFX00221
Trigger mode: 0
Integration Time (sec): 3.000000E-1
Scans to average: 8
Nonlinearity correction enabled: false
Boxcar width: 5
Storing dark spectrum: false
XAxis mode: Wavelengths
Number of Pixels in Spectrum: 2136
>>>>>Begin Spectral Data<<<<<
156.111	2560.12
156.499	2560.36
156.887	2567.42
157.274	2566.61
157.662	2575.55
158.049	2584.81
158.437	2598.95
158.824	2597.84
159.211	2612.22
159.599	2617.85
159.986	2622.51
160.373	2619.83
160.761	2626.28
161.148	2622.09
161.535	2628.59
161.922	2620.01
162.309	2615.33
162.696	2600.93
163.083	2602.1
163.47	2590.8
163.857	2597.19
164.244	2593.08
164.631	2596.72
165.018	2590.06
165.405	2593.2
165.792	2587.24
166.179	2593.26
166.565	2587.18
166.952	2592.76
167.339	2591.8
167.725	2596.98
168.112	2591.6
168.498	2598.25
168.885	2592.66
169.271	2598.66
169.658	2594.64
170.044	2599.69
170.431	2593.92
170.817	2600.23
171.203	2594.8
171.59	2596.43
171.976	2591.91
172.362	2597.6
172.748	2591.12
173.134	2596.66
173.521	2590.86
173.907	2596.62
174.293	2590.97
174.679	2596.4
175.065	2588.68
175.451	2594.6
175.836	2588.18
176.222	2594.93
176.608	2599.55
176.994	2612.44
177.38	2611.66
177.765	2617.98
178.151	2609.17
178.537	2614.64
178.922	2610.62
179.308	2618.55
179.693	2612.92
180.079	2618.62
180.464	2611.01
180.85	2605.32
181.235	2592.01
181.621	2592.44
182.006	2585.82
182.391	2593.31
182.777	2588.09
183.162	2591.75
183.547	2585.43
183.932	2589.4
184.317	2583.23
184.702	2588.76
185.087	2583.51
185.472	2590.85
185.857	2587.67
186.242	2592.23
186.627	2587.75
187.012	2592.72
187.397	2586.91
187.782	2592.19
188.167	2587.95
188.551	2593.88
188.936	2748.69
189.321	2915.31
189.705	3073.59
190.09	3235.03
190.475	3427.1
190.859	3595.49
191.244	3755.3
191.628	3922.2
192.012	4083.07
192.397	4259.31
192.781	4418.09
193.166	4427.18
193.55	4422.5
193.934	4429.15
194.318	4429.92
194.702	4400.58
195.087	4394.95
195.471	4397.7
195.855	4397.86
196.239	4399.48
196.623	4389.51
197.007	4395.77
197.391	4394.82
197.775	4405.14
198.158	4399.55
198.542	4403.67
198.926	4402.74
199.31	4408.64
199.693	4407.86
200.077	4412.09
200.461	4412.76
200.844	4415.95
201.228	4412.16
201.611	4413.99
201.995	4406.97
202.378	4410.82
202.762	4412.36
203.145	4415.77
203.529	4416.32
203.912	4423.19
204.295	4423.08
204.679	4428.42
205.062	4429.43
205.445	4436.28
205.828	4435.95
206.211	4441.98
206.594	4443.42
206.977	4445.57
207.36	4449.07
207.743	4453.51
208.126	4451.49
208.509	4452.49
208.892	4450.86
209.275	4453.75
209.658	4456.5
210.04	4465.51
210.423	4464.64
210.806	4467.68
211.188	4467.15
211.571	4468.78
211.953	4469.81
212.336	4471.74
212.719	4472.84
213.101	4476.06
213.483	4474.43
213.866	4474.97
214.248	4474.41
214.63	4480.23
215.013	4480.68
215.395	4485.73
215.777	4488.61
216.159	4494.58
216.542	4495.99
216.924	4499.03
217.306	4497.83
217.688	4503.85
218.07	4502.36
218.452	4500.22
218.834	4497.59
219.216	4498.98
219.597	4497.86
219.979	4499.24
220.361	4539.92
220.743	4543.02
221.124	4547.1
221.506	4554.51
221.888	4555.2
222.269	4555.44
222.651	4557.28
223.032	4561.17
223.414	4563.07
223.795	4566.07
224.177	4566.94
224.558	4524.76
224.94	4522.82
225.321	4528.4
225.702	4524.81
226.083	4531.4
226.465	4548.27
226.846	4548.09
227.227	4547
227.608	4549.35
227.989	4547.38
228.37	4554.14
228.751	4559.77
229.132	4566.11
229.513	4557.23
229.894	4559.23
230.275	4551.5
230.655	4537.39
231.036	4542.14
231.417	4545.6
231.798	4546.15
232.178	4558.44
232.559	4554.44
232.94	4550.55
233.32	4548.32
233.701	4555.56
234.081	4557.92
234.462	4567.09
234.842	4571.11
235.222	4573.77
235.603	4574.49
235.983	4574.59
236.363	4571.92
236.743	4573.61
237.124	4573.82
237.504	4598.36
237.884	4596.57
238.264	4596.35
238.644	4591.83
239.024	4597.69
239.404	4593.68
239.784	4601.97
240.164	4605.36
240.544	4603.39
240.923	4603.25
241.303	4606.24
241.683	4582.32
242.063	4583.58
242.442	4584.05
242.822	4596.9
243.202	4589.52
243.581	4592.7
243.961	4594.66
244.34	4595.39
244.72	4592.88
245.099	4600.32
245.478	4596.74
245.858	4607.86
246.237	4608.61
246.616	4614.88
246.996	4602.82
247.375	4606.86
247.754	4609.34
248.133	4607.56
248.512	4606.36
248.891	4619.35
249.27	4615.28
249.649	4621.19
250.028	4614.02
250.407	4615.89
250.786	4610.73
251.165	4616.94
251.544	4618.58
251.922	4619.31
252.301	4615.95
252.68	4616.08
253.058	4606.72
253.437	4611.88
253.816	4615.76
254.194	4617.41
254.573	4614.99
254.951	4620.85
255.329	4615.61
255.708	4616.24
256.086	4616.77
256.465	4616.39
256.843	4627.39
257.221	4629.9
257.599	4622.81
257.977	4627.28
258.356	4632.45
258.734	4637.2
259.112	4639.41
259.49	4644.99
259.868	4646.89
260.246	4648.4
260.624	4655.03
261.001	4655.34
261.379	4661.45
261.757	4668.6
262.135	4661.94
262.513	4659.82
262.89	4659.51
263.268	4660.9
263.645	4657.45
264.023	4656.65
264.401	4660.22
264.778	4658.49
265.156	4649.07
265.533	4649.38
265.91	4642.67
266.288	4644.67
266.665	4641.28
267.042	4644.89
267.42	4640.32
267.797	4649
268.174	4651.36
268.551	4652.3
268.928	4653.59
269.305	4657.36
269.682	4651.68
270.059	4656.1
270.436	4654.07
270.813	4662.28
271.19	4660.16
271.567	4660.76
271.944	4653.66
272.32	4655.35
272.697	4663.53
273.074	4663.62
273.45	4663.15
273.827	4663.43
274.203	4666.14
274.58	4671.32
274.957	4663.33
275.333	4665.4
275.709	4666.51
276.086	4670.35
276.462	4666.51
276.838	4654.98
277.215	4652.69
277.591	4662.61
277.967	4662.75
278.343	4662.65
278.719	4656.52
279.095	4664.33
279.471	4661.51
279.847	4667.82
280.223	4665
280.599	4667.59
280.975	4663.92
281.351	4665.77
281.727	4654.7
282.103	4658.09
282.478	4654.19
282.854	4660.41
283.23	4654.07
283.605	4658.77
283.981	4649.42
284.357	4652.58
284.732	4653.35
285.108	4659.26
285.483	4662.91
285.858	4666.19
286.234	4664.81
286.609	4666.48
286.984	4660.9
287.36	4665.74
287.735	4668.02
288.11	4686.4
288.485	4684.24
288.86	4688.59
289.235	4686.48
289.61	4685.77
289.985	4691.74
290.36	4695.09
290.735	4695.49
291.11	4701.27
291.485	4699.75
291.86	4696.8
292.235	4689.85
292.609	4694.59
292.984	4689.56
293.359	4692.78
293.733	4692.26
294.108	4696.06
294.482	4689.12
294.857	4690.57
295.231	4693.94
295.606	4697.83
295.98	4695.8
296.354	4693.53
296.729	4689.49
297.103	4694.53
297.477	4695.35
297.851	4697.97
298.226	4691.65
298.6	4699.25
298.974	4700.56
299.348	4701.52
299.722	4701.09
300.096	4705.78
300.47	4702.77
300.844	4710.35
301.217	4707.15
301.591	4708.73
301.965	4712.57
302.339	4714.81
302.712	4710.06
303.086	4713.35
303.46	4708.82
303.833	4709.07
304.207	4706.61
304.58	4709.32
304.954	4706.22
305.327	4710.93
305.701	4706.25
306.074	4703.97
306.447	4697.25
306.821	4705.7
307.194	4703.48
307.567	4711.41
307.94	4708.35
308.313	4714.59
308.686	4711.34
309.059	4713.38
309.432	4707.67
309.805	4714.53
310.178	4708.94
310.551	4720.93
310.924	4715.18
311.297	4717.75
311.67	4710.91
312.042	4717.69
312.415	4715.27
312.788	4716.39
313.16	4713.58
313.533	4722.72
313.905	4723.02
314.278	4729.65
314.65	4718.8
315.023	4723.56
315.395	4718.61
315.768	4720.08
316.14	4714.27
316.512	4718.58
316.884	4719.38
317.257	4722.78
317.629	4715.16
318.001	4714.28
318.373	4707.86
318.745	4715.28
319.117	4710.24
319.489	4716.8
319.861	4718.11
320.233	4724.85
320.605	4714.97
320.977	4718.4
321.348	4716.14
321.72	4720.41
322.092	4713.11
322.463	4718.39
322.835	4711.8
323.207	4719.35
323.578	4712.52
323.95	4713.62
324.321	4705.9
324.693	4711.82
325.064	4711.32
325.435	4734.45
325.807	4730.15
326.178	4739.07
326.549	4741.36
326.92	4745.55
327.292	4740.22
327.663	4743.11
328.034	4740.59
328.405	4746.76
328.776	4741.28
329.147	4743.51
329.518	4718.34
329.889	4720.41
330.259	4714.35
330.63	4712.09
331.001	4707.53
331.372	4709.97
331.742	4705.44
332.113	4710.39
332.484	4705.14
332.854	4712.03
333.225	4704.64
333.595	4708.6
333.966	4707.05
334.336	4709.86
334.707	4702.67
335.077	4715.5
335.447	4713.76
335.817	4721.57
336.188	4709.65
336.558	4714.8
336.928	4709.35
337.298	4716.44
337.668	4716.47
338.038	4720.51
338.408	4745.41
338.778	4753.27
339.148	4765.34
339.518	4770.24
339.888	4761.42
340.258	4769.03
340.627	4762.56
340.997	4766.73
341.367	4759.73
341.736	4758.07
342.106	4751.91
342.475	4726.07
342.845	4757.94
343.214	4737.35
343.584	4725.62
343.953	4731.34
344.323	4724.1
344.692	4725.5
345.061	4718.23
345.431	4721.88
345.8	4715.76
346.169	4718.07
346.538	4716.42
346.907	4682.81
347.276	4679.44
347.645	4684.66
348.014	4680.53
348.383	4687.15
348.752	4682.55
349.121	4688.38
349.49	4687.32
349.858	4693.39
350.227	4692.3
350.596	4697.3
350.964	4692.83
351.333	4699.39
351.702	4703.09
352.07	4704.7
352.439	4699.36
352.807	4708.02
353.176	4704.7
353.544	4707.1
353.912	4707.83
354.281	4710.1
354.649	4701.28
355.017	4706.99
355.385	4698.75
355.753	4696.52
356.122	4692.4
356.49	4696.58
356.858	4692.81
357.226	4696.8
357.594	4687.07
357.961	4692.49
358.329	4692.88
358.697	4699.5
359.065	4692.81
359.433	4697.2
359.8	4694.24
360.168	4698.98
360.536	4693.34
360.903	4695.68
361.271	4687.28
361.638	4694.55
362.006	4680.17
362.373	4681.39
362.741	4670.91
363.108	4673.83
363.475	4667.59
363.843	4670.53
364.21	4666.57
364.577	4676.66
364.944	4667.81
365.311	4674.07
365.678	4694.14
366.045	4701.93
366.412	4702.22
366.779	4711.16
367.146	4708.09
367.513	4717.31
367.88	4709.89
368.247	4715.36
368.613	4707.25
368.98	4713.52
369.347	4706.11
369.713	4683.42
370.08	4677.64
370.447	4674.67
370.813	4664.91
371.18	4670.5
371.546	4658.24
371.912	4664.11
372.279	4660.48
372.645	4662.05
373.011	4659.17
373.378	4667.24
373.744	4660.75
374.11	4669.28
374.476	4663.56
374.842	4671.75
375.208	4675.95
375.574	4680.84
375.94	4675.23
376.306	4678.15
376.672	4678.15
377.038	4682.58
377.404	4675.95
377.769	4685.11
378.135	4675.36
378.501	4682.19
378.866	4676.91
379.232	4670.9
379.597	4669.14
379.963	4675.82
380.328	4668.17
380.694	4668.83
381.059	4662.32
381.425	4667.9
381.79	4660.62
382.155	4669.85
382.52	4661.86
382.886	4668.38
383.251	4660.98
383.616	4666.38
383.981	4658.99
384.346	4666.01
384.711	4661.33
385.076	4668.08
385.441	4662.49
385.806	4664.92
386.171	4656.73
386.535	4664.15
386.9	4658.5
387.265	4665.42
387.629	4658.77
387.994	4663.82
388.359	4660.08
388.723	4664.15
389.088	4658.95
389.452	4662.38
389.817	4658.68
390.181	4660.47
390.545	4657.58
390.91	4662.56
391.274	4655.1
391.638	4658.44
392.002	4653.99
392.366	4691.03
392.731	4684.8
393.095	4687.36
393.459	4685.74
393.823	4691.93
394.187	4685.92
394.55	4690.31
394.914	4690.28
395.278	4694.53
395.642	4688.6
396.006	4693.1
396.369	4651
396.733	4655.64
397.097	4647.09
397.46	4649.91
397.824	4643.05
398.187	4648.27
398.551	4643.57
398.914	4641.45
399.277	4639.48
399.641	4644.78
400.004	4642.91
400.367	4652.61
400.73	4647.33
401.094	4656.02
401.457	4648.75
401.82	4651.72
402.183	4645.95
402.546	4654.06
402.909	4645.07
403.272	4652.92
403.635	4647.55
403.998	4647.61
404.36	4636.95
404.723	4642.98
405.086	4635.75
405.448	4669.69
405.811	4665.45
406.174	4671.91
406.536	4659.3
406.899	4690.09
407.261	4681.65
407.624	4686.1
407.986	4684.82
408.348	4690.3
408.711	4690.2
409.073	4698.01
409.435	4662.24
409.797	4668.45
410.16	4663.22
410.522	4668.17
410.884	4639.22
411.246	4648.7
411.608	4642.45
411.97	4645.8
412.332	4640.08
412.693	4644.72
413.055	4635.56
413.417	4641.41
413.779	4633.56
414.14	4636.17
414.502	4626.66
414.864	4634.01
415.225	4623.11
415.587	4628.73
415.948	4620.65
416.31	4627.22
416.671	4616.08
417.033	4618.02
417.394	4614.3
417.755	4620.11
418.116	4614.49
418.478	4620.7
418.839	4611.85
419.2	4615.64
419.561	4611.7
419.922	4614.66
420.283	4609.39
420.644	4615.81
421.005	4613.52
421.366	4621.32
421.727	4623.17
422.087	4628.38
422.448	4624.34
422.809	4634.38
423.169	4631.42
423.53	4633.72
423.891	4627.45
424.251	4632.66
424.612	4624.85
424.972	4627.97
425.333	4615.9
425.693	4614.43
426.053	4609.91
426.414	4612.01
426.774	4599.94
427.134	4600.57
427.494	4591.74
427.854	4600.75
428.214	4593.33
428.574	4598.4
428.934	4594.36
429.294	4602.56
429.654	4595.72
430.014	4599.94
430.374	4595.23
430.734	4607.16
431.094	4601.75
431.453	4626.28
431.813	4620.14
432.173	4626.91
432.532	4623.65
432.892	4629.81
433.251	4621.58
433.611	4627.59
433.97	4621.83
434.33	4631.39
434.689	4624.64
435.048	4630
435.407	4615.16
435.767	4616.28
436.126	4607.62
436.485	4609.84
436.844	4601.11
437.203	4609.34
437.562	4605.64
437.921	4610.12
438.28	4602.07
438.639	4602.66
438.998	4623.68
439.356	4624.08
439.715	4619.03
440.074	4626.64
440.433	4621.43
440.791	4628.36
441.15	4619.7
441.508	4622.07
441.867	4616.4
442.225	4620.43
442.584	4612.73
442.942	4592.93
443.3	4585.84
443.659	4592.66
444.017	4587.68
444.375	4590.67
444.733	4587.17
445.092	4594.19
445.45	4592.64
445.808	4598.91
446.166	4593.23
446.524	4601.7
446.882	4592.92
447.239	4599.33
447.597	4595.5
447.955	4600.39
448.313	4596.77
448.67	4602.3
449.028	4597.64
449.386	4599.81
449.743	4602.5
450.101	4613.23
450.458	4607.81
450.816	4617.55
451.173	4614.39
451.531	4626.07
451.888	4619.36
452.245	4626.66
452.602	4620.32
452.96	4662.9
453.317	4659.17
453.674	4661.15
454.031	4655.67
454.388	4666.18
454.745	4657.85
455.102	4663.82
455.459	4654.52
455.816	4662.31
456.173	4658.92
456.529	4669.33
456.886	4628.26
457.243	4634.48
457.599	4627.02
457.956	4630.72
458.313	4625.05
458.669	4634.43
459.026	4629.97
459.382	4634.19
459.739	4630.92
460.095	4637.95
460.451	4631.81
460.807	4638.88
461.164	4636.65
461.52	4649.26
461.876	4644.61
462.232	4647.51
462.588	4642.16
462.944	4649.15
463.3	4648.38
463.656	4653.33
464.012	4643.05
464.368	4653.75
464.724	4648.02
465.079	4649.32
465.435	4635.4
465.791	4636.73
466.146	4632.51
466.502	4639.52
466.858	4629.53
467.213	4629.42
467.569	4627.18
467.924	4639.26
468.279	4624.88
468.635	4627.64
468.99	4621.2
469.345	4626.28
469.701	4619.58
470.056	4620.84
470.411	4608.85
470.766	4616.61
471.121	4610.8
471.476	4614.88
471.831	4599.93
472.186	4602.51
472.541	4595.15
472.895	4597.61
473.25	4586.53
473.605	4589.95
473.96	4581
474.314	4584.69
474.669	4573
475.024	4569.27
475.378	4552.98
475.733	4562.61
476.087	4554.66
476.441	4556.02
476.796	4545.74
477.15	4557.78
477.504	4548.62
477.859	4550.7
478.213	4541.36
478.567	4543.16
478.921	4544.11
479.275	4546.58
479.629	4539.28
479.983	4547.6
480.337	4539.23
480.691	4544.64
481.045	4530.06
481.399	4564.33
481.752	4559.33
482.106	4563.31
482.46	4553.6
482.813	4551.3
483.167	4547.08
483.52	4545.57
483.874	4549.45
484.227	4555.78
484.581	4548.38
484.934	4554.41
485.288	4517.36
485.641	4517.01
485.994	4509.28
486.347	4516.09
486.7	4509.39
487.054	4527.1
487.407	4522.31
487.76	4509.97
488.113	4501.43
488.466	4507.16
488.818	4502.88
489.171	4509.48
489.524	4502.72
489.877	4507.61
490.23	4500.88
490.582	4505.3
490.935	4487
491.288	4489.75
491.64	4484.88
491.993	4492.77
492.345	4487.52
492.698	4494.26
493.05	4488.58
493.402	4500.4
493.755	4498.09
494.107	4512.49
494.459	4521.9
494.811	4547.89
495.163	4565.68
495.515	4610.5
495.867	4654.16
496.219	4731.84
496.571	4813.24
496.923	4919.1
497.275	5023.9
497.627	5155.92
497.979	5268.94
498.33	5397.39
498.682	5503.52
499.034	5616.6
499.385	5701.65
499.737	5785.11
500.088	5836.61
500.44	5875.89
500.791	5892.42
501.143	5899.97
501.494	5886.5
501.845	5878.15
502.197	5846.67
502.548	5824.36
502.899	5790.91
503.25	5770.78
503.601	5735.02
503.952	5705.56
504.303	5666.53
504.654	5638.3
505.005	5603.77
505.356	5570.03
505.707	5532.12
506.058	5506.7
506.408	5471.84
506.759	5450.16
507.11	5413.61
507.46	5395.67
507.811	5362.89
508.161	5345.33
508.512	5311.8
508.862	5292.44
509.213	5271.12
509.563	5255.36
509.913	5229.25
510.263	5216.51
510.614	5188.77
510.964	5177.86
511.314	5142.9
511.664	5127.8
512.014	5102.45
512.364	5092.5
512.714	5070.74
513.064	5053.18
513.414	5031.75
513.764	5035.06
514.113	5016.33
514.463	5011.15
514.813	4984.56
515.162	4980.69
515.512	4968.3
515.862	4961.25
516.211	4947.59
516.561	4942.78
516.91	4931.64
517.259	4928.27
517.609	4896.03
517.958	4884.34
518.307	4867.33
518.656	4865.69
519.006	4856.28
519.355	4861.52
519.704	4854.84
520.053	4852.8
520.402	4838.5
520.751	4834.15
521.1	4821.89
521.448	4819.89
521.797	4811.95
522.146	4810.4
522.495	4802.98
522.843	4798.31
523.192	4776.28
523.541	4770.31
523.889	4755.85
524.238	4756.59
524.586	4748.11
524.935	4748.28
525.283	4743.12
525.631	4744.42
525.979	4729.64
526.328	4729.11
526.676	4718.57
527.024	4721.53
527.372	4710.38
527.72	4716.3
528.068	4708.24
528.416	4714.85
528.764	4707.43
529.112	4705.74
529.46	4691.31
529.808	4693.1
530.155	4681.55
530.503	4699.52
530.851	4704.11
531.198	4705.62
531.546	4692.1
531.893	4693.12
532.241	4674.82
532.588	4670.3
532.936	4663.57
533.283	4669.81
533.63	4668.89
533.978	4669.23
534.325	4647.65
534.672	4634.61
535.019	4627.34
535.366	4630.95
535.713	4622.52
536.06	4630.49
536.407	4627.99
536.754	4628.76
537.101	4620.68
537.448	4625.77
537.795	4620.94
538.141	4619.24
538.488	4609.59
538.835	4614.94
539.181	4603.38
539.528	4605.78
539.874	4597.51
540.221	4597.93
540.567	4589.98
540.914	4593.11
541.26	4583.27
541.606	4589.62
541.952	4585.36
542.299	4587.48
542.645	4581.6
542.991	4587.26
543.337	4581.83
543.683	4582.36
544.029	4575.82
544.375	4588.08
544.721	4584.99
545.066	4586.85
545.412	4581.22
545.758	4582.01
546.104	4578.9
546.449	4578.42
546.795	4581.97
547.141	4588.94
547.486	4583.78
547.832	4585.62
548.177	4572.84
548.522	4572.78
548.868	4565
549.213	4565.49
549.558	4563.03
549.903	4568.27
550.249	4564.52
550.594	4560.94
550.939	4552.07
551.284	4556.07
551.629	4550.89
551.974	4554.03
552.319	4550.06
552.664	4557.74
553.008	4552.58
553.353	4586.24
553.698	4580.56
554.043	4584.39
554.387	4577.93
554.732	4582.78
555.076	4575.81
555.421	4581.19
555.765	4575.9
556.11	4580.3
556.454	4568.83
556.798	4570.14
557.143	4534.11
557.487	4539.2
557.831	4530.98
558.175	4538.06
558.519	4533.08
558.863	4540.53
559.207	4533.23
559.551	4539.18
559.895	4537.12
560.239	4542.7
560.583	4540.11
560.927	4540.82
561.27	4536.31
561.614	4549.17
561.958	4541.01
562.301	4548.62
562.645	4538.41
562.988	4543.44
563.332	4538.81
563.675	4541.17
564.018	4545.07
564.362	4550.11
564.705	4547.88
565.048	4549.52
565.391	4537.09
565.735	4539.77
566.078	4529.34
566.421	4538.77
566.764	4534.34
567.107	4536.45
567.45	4528.99
567.792	4526.64
568.135	4518.42
568.478	4522.64
568.821	4518.55
569.163	4524.59
569.506	4520.12
569.849	4528.7
570.191	4522.61
570.534	4528.09
570.876	4523.32
571.219	4530.64
571.561	4524.77
571.903	4530.69
572.246	4526.22
572.588	4528.09
572.93	4519.85
573.272	4523.06
573.614	4514.02
573.956	4516.01
574.298	4509.15
574.64	4514.75
574.982	4504.19
575.324	4508.23
575.666	4501.94
576.008	4509.51
576.349	4504.11
576.691	4509.89
577.033	4508.15
577.374	4512.99
577.716	4507.94
578.057	4516.85
578.399	4509.82
578.74	4517.65
579.082	4516.59
579.423	4524.14
579.764	4525.09
580.105	4531.19
580.447	4529.74
580.788	4536.09
581.129	4540.05
581.47	4546.45
581.811	4538.94
582.152	4546.26
582.493	4562.38
582.834	4565.22
583.175	4560.66
583.515	4555.01
583.856	4550.12
584.197	4555.99
584.537	4548.76
584.878	4543.97
585.218	4539.68
585.559	4546.02
585.899	4540.08
586.24	4522.91
586.58	4517.76
586.921	4522.61
587.261	4518.78
587.601	4525.33
587.941	4516.9
588.281	4523.91
588.621	4522.26
588.961	4524.83
589.301	4516.97
589.641	4520.41
589.981	4515.94
590.321	4519.9
590.661	4514.9
591.001	4519.78
591.34	4517.31
591.68	4522.34
592.02	4514.35
592.359	4517.93
592.699	4511.44
593.038	4520.38
593.378	4516.99
593.717	4520.39
594.057	4512.84
594.396	4516.06
594.735	4509.98
595.074	4514.64
595.414	4506.23
595.753	4510.97
596.092	4503.65
596.431	4510.08
596.77	4503.88
597.109	4506.34
597.448	4498.4
597.786	4502.18
598.125	4494.65
598.464	4500.39
598.803	4492.08
599.141	4498.51
599.48	4490.92
599.819	4497.84
600.157	4490.35
600.495	4492.67
600.834	4492.18
601.172	4520.44
601.511	4517.3
601.849	4521.7
602.187	4517.67
602.525	4519.7
602.864	4512.24
603.202	4521.55
603.54	4514.77
603.878	4522.38
604.216	4514.35
604.554	4516.93
604.891	4486.39
605.229	4491
605.567	4486.4
605.905	4491.2
606.243	4483.26
606.58	4489.82
606.918	4479.78
607.255	4484.22
607.593	4478.06
607.93	4485.5
608.268	4477.56
608.605	4488.66
608.942	4487.74
609.28	4493.16
609.617	4487.25
609.954	4494.33
610.291	4491.26
610.628	4501.4
610.965	4496.32
611.302	4503.45
611.639	4500.36
611.976	4509.35
612.313	4501.77
612.65	4500.9
612.987	4494.12
613.323	4495.68
613.66	4489.32
613.997	4493.44
614.333	4483.56
614.67	4487.35
615.006	4479.2
615.343	4481.53
615.679	4473.53
616.015	4478.3
616.352	4474.51
616.688	4480.97
617.024	4477.47
617.36	4489.89
617.696	4483.86
618.032	4488.26
618.368	4482.18
618.704	4488.03
619.04	4481.59
619.376	4486.34
619.712	4482.97
620.048	4486.51
620.383	4480.2
620.719	4484.65
621.055	4474.52
621.39	4478.9
621.726	4472.36
622.061	4477.68
622.397	4473.03
622.732	4477.68
623.068	4467.95
623.403	4469.82
623.738	4464.77
624.073	4467.48
624.409	4461.18
624.744	4463.57
625.079	4457.03
625.414	4466.22
625.749	4459.91
626.084	4463.5
626.419	4459.27
626.753	4465.61
627.088	4458.51
627.423	4469.27
627.758	4466.08
628.092	4471.33
628.427	4466.18
628.762	4474.27
629.096	4467.12
629.431	4477.09
629.765	4470.45
630.099	4475.51
630.434	4470.82
630.768	4478.31
631.102	4467.11
631.436	4471.14
631.77	4465.38
632.105	4470.41
632.439	4461.98
632.773	4466.08
633.107	4457.2
633.44	4465.53
633.774	4457.85
634.108	4461.14
634.442	4453.78
634.776	4461.73
635.109	4456.06
635.443	4463.7
635.776	4459.44
636.11	4466.47
636.443	4462.75
636.777	4465.07
637.11	4454.25
637.444	4460.56
637.777	4456.92
638.11	4463.41
638.443	4453.58
638.776	4459.05
639.11	4450.67
639.443	4459.15
639.776	4451.01
640.109	4455.82
640.441	4452.72
640.774	4458.73
641.107	4452.49
641.44	4459.97
641.773	4452.11
642.105	4457.74
642.438	4454.49
642.77	4457.34
643.103	4446.19
643.435	4449.09
643.768	4448.06
644.1	4452.45
644.433	4447.95
644.765	4452.99
645.097	4455.33
645.429	4463.85
645.761	4459.25
646.094	4462.65
646.426	4459.8
646.758	4470.76
647.09	4466.52
647.422	4465.78
647.753	4460.73
648.085	4464.08
648.417	4457.03
648.749	4452.2
649.08	4444.02
649.412	4447.35
649.744	4443.14
650.075	4447.55
650.407	4437.8
650.738	4443.64
651.069	4439.3
651.401	4443.49
651.732	4440.34
652.063	4445.69
652.394	4438.38
652.726	4445.64
653.057	4444.32
653.388	4447.85
653.719	4442.99
654.05	4449.3
654.381	4445.67
654.712	4454.77
655.042	4447.57
655.373	4450.52
655.704	4448.72
656.034	4455.94
656.365	4451.65
656.696	4455
657.026	4450.06
657.357	4453.94
657.687	4443.99
658.018	4446.65
658.348	4433.8
658.678	4440.15
659.008	4435.98
659.339	4439.17
659.669	4433.61
659.999	4439.52
660.329	4431.48
660.659	4433.05
660.989	4426.93
661.319	4433.1
661.649	4427.62
661.978	4435.62
662.308	4430.26
662.638	4434.34
662.968	4429.89
663.297	4439.6
663.627	4429.03
663.956	4433.73
664.286	4430.42
664.615	4440.5
664.945	4436.73
665.274	4443.36
665.603	4439.61
665.932	4446.88
666.262	4441.98
666.591	4448.1
666.92	4440.7
667.249	4448.08
667.578	4450.27
667.907	4456.77
668.236	4453.05
668.564	4457.25
668.893	4453.27
669.222	4458.61
669.551	4451.83
669.879	4458.74
670.208	4448.36
670.537	4447.25
670.865	4440.02
671.194	4457.51
671.522	4452.88
671.85	4454.57
672.179	4452.74
672.507	4454.86
672.835	4448.1
673.163	4451.97
673.491	4446.01
673.819	4459.61
674.147	4456.9
674.475	4461.64
674.803	4437.47
675.131	4439.75
675.459	4436.85
675.787	4440.76
676.115	4436.2
676.442	4441.39
676.77	4437.05
677.098	4441.07
677.425	4427.31
677.753	4437.11
678.08	4432.28
678.407	4438.95
678.735	4438.34
679.062	4441.27
679.389	4432.17
679.717	4437.44
680.044	4429.86
680.371	4433.99
680.698	4428.72
681.025	4442.09
681.352	4435.52
681.679	4443.49
682.006	4435.6
682.332	4437.41
682.659	4430.84
682.986	4444.99
683.313	4441.89
683.639	4445.28
683.966	4439.94
684.292	4446
684.619	4431.14
684.945	4434.05
685.272	4430.53
685.598	4438.15
685.924	4440.7
686.25	4446.67
686.577	4434.91
686.903	4442.53
687.229	4439.95
687.555	4446.05
687.881	4442.25
688.207	4450.69
688.533	4449.82
688.858	4449.76
689.184	4445.41
689.51	4443.92
689.836	4438.49
690.161	4447.72
690.487	4437.06
690.813	4443.14
691.138	4440.38
691.463	4442.9
691.789	4442.15
692.114	4442.73
692.44	4439.25
692.765	4445.99
693.09	4443.5
693.415	4449.36
693.74	4440.27
694.065	4448.57
694.39	4444.35
694.715	4452.88
695.04	4450.51
695.365	4454.11
695.69	4447.82
696.015	4453.1
696.339	4449.44
696.664	4454.44
696.989	4449.78
697.313	4451.76
697.638	4447.58
697.962	4450.44
698.287	4439.36
698.611	4443.53
698.935	4437.17
699.26	4443.02
699.584	4439.4
699.908	4440.98
700.232	4432.99
700.556	4435.47
700.88	4434.99
701.204	4437.93
701.528	4433.18
701.852	4441.77
702.176	4457.39
702.5	4463.31
702.823	4475.69
703.147	4492.93
703.471	4486.3
703.794	4491.53
704.118	4506.02
704.441	4513.91
704.765	4506.03
705.088	4510.25
705.411	4509.4
705.735	4490.62
706.058	4481.93
706.381	4467.56
706.704	4453.98
707.027	4459.67
707.35	4454.57
707.673	4439.89
707.996	4430.39
708.319	4436.09
708.642	4431.06
708.965	4430.93
709.288	4426.03
709.61	4436.67
709.933	4434.22
710.256	4437.27
710.578	4430.88
710.901	4436.2
711.223	4431.78
711.546	4439.74
711.868	4441.67
712.19	4447.51
712.512	4439.15
712.835	4444.89
713.157	4434.02
713.479	4439.31
713.801	4432.12
714.123	4438.08
714.445	4434.55
714.767	4439.88
715.089	4433.06
715.411	4429.88
715.732	4423.64
716.054	4430.17
716.376	4426.15
716.697	4429.75
717.019	4429.6
717.34	4432.57
717.662	4428.22
717.983	4434.32
718.305	4434.27
718.626	4437.85
718.947	4435
719.268	4441.4
719.589	4435.28
719.911	4445.7
720.232	4443.65
720.553	4444.62
720.874	4440.9
721.195	4445.5
721.515	4435.08
721.836	4435.77
722.157	4428.35
722.478	4433.09
722.798	4425.12
723.119	4431.89
723.44	4420.81
723.76	4428.14
724.081	4422.4
724.401	4430.73
724.721	4436.1
725.042	4440.76
725.362	4434.98
725.682	4441.66
726.002	4439.33
726.322	4447.69
726.642	4442.62
726.962	4446.38
727.282	4444
727.602	4447.26
727.922	4437.12
728.242	4446.34
728.562	4445.5
728.882	4448.85
729.201	4444.76
729.521	4450.61
729.84	4445.66
730.16	4448.76
730.479	4452.45
730.799	4453.42
731.118	4447.75
731.437	4454.59
731.757	4433.41
732.076	4438.19
732.395	4435.67
732.714	4440.44
733.033	4431.39
733.352	4436.57
733.671	4435.98
733.99	4435.77
734.309	4432.64
734.628	4440.01
734.947	4433.82
735.265	4441.2
735.584	4432.76
735.903	4436.74
736.221	4431.72
736.54	4437.42
736.858	4430.24
737.177	4437.73
737.495	4432.22
737.813	4435.45
738.132	4432.66
738.45	4437.47
738.768	4430.88
739.086	4436.05
739.404	4434.31
739.722	4438.31
740.04	4435.61
740.358	4442.76
740.676	4433.88
740.994	4435.69
741.311	4430.08
741.629	4434.08
741.947	4429.24
742.264	4436.15
742.582	4436.68
742.899	4441.94
743.217	4437.92
743.534	4441.42
743.852	4433.42
744.169	4436.58
744.486	4434.36
744.803	4438.74
745.121	4433.06
745.438	4439.08
745.755	4431.26
746.072	4436.74
746.389	4427.49
746.706	4430.91
747.022	4424.75
747.339	4429.09
747.656	4430.01
747.973	4435.1
748.289	4432.42
748.606	4438.68
748.923	4434.25
749.239	4446.28
749.555	4439.25
749.872	4445.81
750.188	4442.84
750.505	4450.3
750.821	4447.64
751.137	4447.85
751.453	4442.32
751.769	4448.94
752.085	4442.19
752.401	4450.76
752.717	4439.85
753.033	4442.38
753.349	4437.6
753.665	4442.65
753.98	4435.39
754.296	4443.44
754.612	4439.08
754.927	4448.26
755.243	4446.18
755.558	4450.34
755.874	4442.1
756.189	4448.6
756.505	4440.05
756.82	4445.28
757.135	4437.86
757.45	4447.08
757.765	4444.8
758.08	4449.35
758.395	4440.65
758.71	4440.76
759.025	4437.09
759.34	4442.9
759.655	4441.24
759.97	4449.56
760.285	4451.84
760.599	4458.66
760.914	4449.14
761.228	4446.95
761.543	4439.22
761.857	4455.19
762.172	4447.75
762.486	4452.8
762.8	4453.28
763.115	4454.36
763.429	4451.42
763.743	4451.15
764.057	4447.52
764.371	4455
764.685	4456.25
764.999	4467.49
765.313	4458.36
765.627	4465.26
765.941	4459.06
766.255	4458.39
766.568	4455.18
766.882	4459.24
767.195	4453.75
767.509	4460.58
767.823	4459.81
768.136	4462.62
768.449	4454.09
768.763	4453.95
769.076	4449.11
769.389	4456.53
769.702	4451.77
770.016	4456.62
770.329	4449.98
770.642	4460.45
770.955	4454.1
771.268	4455.92
771.58	4453.91
771.893	4461.76
772.206	4457.55
772.519	4465.53
772.832	4459.92
773.144	4466.48
773.457	4460.51
773.769	4467.36
774.082	4456.49
774.394	4462.5
774.706	4461.07
775.019	4466.95
775.331	4462.15
775.643	4468
775.955	4465.1
776.268	4471.74
776.58	4466.83
776.892	4471.73
777.204	4468.52
777.515	4475.38
777.827	4475.77
778.139	4479.01
778.451	4472.52
778.763	4479.12
779.074	4472.82
779.386	4475
779.697	4469.76
780.009	4476.26
780.32	4475.26
780.632	4476.75
780.943	4475.48
781.254	4478.14
781.566	4473.11
781.877	4482.23
782.188	4477.09
782.499	4482.97
782.81	4482.47
783.121	4488.06
783.432	4482.34
783.743	4486.65
784.054	4485.06
784.364	4486.23
784.675	4480.27
784.986	4485.35
785.296	4479.07
785.607	4486.33
785.917	4507.43
786.228	4514.94
786.538	4511.3
786.849	4519.26
787.159	4513.82
787.469	4520.9
787.779	4522.55
788.09	4526.99
788.4	4526.05
788.71	4529.33
789.02	4524.35
789.33	4510.7
789.64	4504.18
789.949	4518.82
790.259	4512.18
790.569	4519.55
790.879	4512.9
791.188	4517.99
791.498	4516.4
791.807	4519.03
792.117	4516.1
792.426	4519.86
792.736	4509.4
793.045	4521.81
793.354	4506.73
793.663	4518.53
793.973	4513.59
794.282	4545.17
794.591	4537.41
794.9	4540.76
795.209	4540.57
795.518	4549.23
795.826	4544.52
796.135	4554.17
796.444	4543.4
796.753	4552.27
797.061	4542.97
797.37	4550.39
797.678	4525.86
797.987	4532.02
798.295	4529.44
798.604	4533.55
798.912	4527.22
799.22	4534.25
799.529	4532.02
799.837	4537.18
800.145	4533.75
800.453	4541.12
800.761	4540.85
801.069	4545.77
801.377	4543.82
801.685	4556.39
801.993	4556.32
802.3	4563.97
802.608	4559.86
802.916	4564.86
803.223	4572.56
803.531	4582.1
803.838	4580.5
804.146	4584.17
804.453	4580.92
804.76	4589.38
805.068	4584.77
805.375	4590.02
805.682	4588.25
805.989	4603.84
806.296	4600.25
806.603	4597.1
806.91	4591.38
807.217	4596.23
807.524	4595.01
807.831	4601.52
808.138	4594.64
808.444	4598.6
808.751	4597.81
809.058	4599.65
809.364	4589.95
809.671	4600.32
809.977	4595.41
810.284	4605.78
810.59	4604.93
810.896	4608.39
811.202	4606.72
811.509	4616.98
811.815	4613.68
812.121	4616.11
812.427	4612.98
812.733	4619.91
813.039	4618.6
813.345	4628.35
813.65	4622.93
813.956	4636.06
814.262	4636.18
814.568	4642.42
814.873	4638.75
815.179	4649.23
815.484	4643.8
815.79	4654.75
816.095	4652.73
816.4	4654.81
816.706	4647.72
817.011	4653.85
817.316	4646.78
817.621	4651.26
817.926	4652.7
818.231	4656.92
818.536	4649.55
818.841	4659.12
819.146	4655.3
819.451	4663.58
819.756	4659.08
820.06	4667.67
820.365	4665.74
820.67	4667.38
820.974	4665.14
821.279	4670.95
821.583	4667.47
821.888	4676.01
822.192	4675.66
822.496	4681.91
822.8	4676.05
823.105	4683.18
823.409	4678.57
823.713	4683.35
824.017	4684.02
824.321	4691.15
824.625	4688.47
824.929	4697.77
825.232	4694.56
825.536	4700.75
825.84	4697.83
826.143	4705.98
826.447	4705.57
826.751	4716.72
827.054	4715.77
827.358	4723.42
827.661	4742.28
827.964	4764.18
828.268	4763.5
828.571	4769.52
828.874	4763.26
829.177	4770.73
829.48	4765.74
829.783	4768.39
830.086	4765.24
830.389	4768.14
830.692	4762.09
830.995	4746.42
831.297	4729.83
831.6	4739.06
831.903	4737.8
832.205	4745.81
832.508	4740.42
832.81	4748.36
833.113	4751.2
833.415	4753.44
833.718	4753.01
834.02	4759.83
834.322	4758.98
834.624	4763.57
834.926	4758.27
835.228	4771.41
835.53	4768.11
835.832	4777.88
836.134	4775.8
836.436	4778.78
836.738	4783.62
837.04	4791.59
837.341	4790.68
837.643	4804
837.944	4801.83
838.246	4811.1
838.547	4801.8
838.849	4812.84
839.15	4810.51
839.452	4820.11
839.753	4819.45
840.054	4820.88
840.355	4818.64
840.656	4828.01
840.957	4819.64
841.258	4824.9
841.559	4816.4
841.86	4822.93
842.161	4817.6
842.462	4824.24
842.762	4816.92
843.063	4822.82
843.364	4830.19
843.664	4839.09
843.965	4839.22
844.265	4845.03
844.566	4843.06
844.866	4855.88
845.166	4854.14
845.467	4859.74
845.767	4850.88
846.067	4857.23
846.367	4855.05
846.667	4854.64
846.967	4848.4
847.267	4848.35
847.567	4845.15
847.867	4847.53
848.166	4839.48
848.466	4844.02
848.766	4843.01
849.065	4854.99
849.365	4853.91
849.664	4864.72
849.964	4859.45
850.263	4868.31
850.562	4866.9
850.862	4874.06
851.161	4872.8
851.46	4883.81
851.759	4881.92
852.058	4890.65
852.357	4888.76
852.656	4899.19
852.955	4893.9
853.254	4902.76
853.553	4898.36
853.851	4905.83
854.15	4902.2
854.449	4910.93
854.747	4903.36
855.046	4909.95
855.344	4902.89
855.643	4922.91
855.941	4921.44
856.239	4930.23
856.538	4926.67
856.836	4933.43
857.134	4929.91
857.432	4940.24
857.73	4937.82
858.028	4952.17
858.326	4950.53
858.624	4958.24
858.922	4942.97
859.219	4945.58
859.517	4937.51
859.815	4947.03
860.112	4949.35
860.41	4957.09
860.707	4950.16
861.005	4958.78
861.302	4951.55
861.6	4957.03
861.897	4957.8
862.194	4966.08
862.491	4966.43
862.788	4976.32
863.085	4969.62
863.382	4974.95
863.679	4974.22
863.976	4984.31
864.273	4979.75
864.57	4988
864.867	4982
865.163	4990.34
865.46	4989.81
865.757	4994.27
866.053	4990.36
866.349	4998.93
866.646	4997.38
866.942	5004.61
867.239	5003.49
867.535	5010.52
867.831	5005.43
868.127	5017.74
868.423	5009.84
868.719	5014.56
869.015	5009.43
869.311	5015.17
869.607	5013.86
869.903	5014.4
870.199	5006.88
870.494	5014.36
870.79	5007.73
871.086	5011.32
871.381	5006.06
871.677	5012.27
871.972	5007.22
872.267	5010.74
872.563	5006.66
872.858	5009.92
873.153	5004.26
873.448	5004.67
873.743	4992.83
874.038	4995.3
874.333	4991.17
874.628	4992.49
874.923	4985.51
875.218	4985.84
875.513	4983.64
875.808	4988.41
876.102	4983.67
876.397	4986.81
876.691	4983.2
876.986	4989.4
877.28	4986.39
877.575	4988.73
877.869	4988.74
878.163	4992.67
878.458	4986.48
878.752	4991.34
879.046	4983.64
879.34	4985.41
879.634	4983.19
879.928	4987.81
880.222	4977.52
880.516	4982.7
880.809	4975.53
881.103	4978.68
881.397	4970.05
881.691	4976.44
881.984	4967.57
882.278	4969.99
882.571	4981.92
882.864	4983.52
883.158	4976.98
883.451	4984.89
883.744	4975.93
884.038	4980.68
884.331	4970.83
884.624	4976.11
884.917	4968.36
885.21	4972.43
885.503	4966.8
885.796	4954.1
886.088	4945.98
886.381	4955.7
886.674	4947.81
886.966	4952.24
887.259	4948.36
887.552	4968.72
887.844	4965.61
888.136	4969.65
888.429	4968.91
888.721	4974.89
889.013	4971.33
889.306	4982.57
889.598	4975.33
