# Supplementary material for: An on-demand, drop-on-drop method for studying enzyme catalysis by serial crystallography
Source: Nat Commun. 2021 Jul 22;12:4461. doi: 10.1038/s41467-021-24757-7 (PMC8298390; doi:10.1038/s41467-021-24757-7)
Supplement: Supplementary file 7 — Source Data [file 41467_2021_24757_MOESM7_ESM.zip › 01_raw data/9/9-pico-off (25).txt]

Data from 9-fluo5N-fura-picooff_Subt8_20-55-37-111.txt Node

Date: Wed Jun 05 20:55:37 PDT 2019
User: Yachandra Lab
Spectrometer: OFX00221
Trigger mode: 0
Integration Time (sec): 3.000000E-1
Scans to average: 8
Nonlinearity correction enabled: false
Boxcar width: 5
Storing dark spectrum: false
XAxis mode: Wavelengths
Number of Pixels in Spectrum: 2136
>>>>>Begin Spectral Data<<<<<
156.111	1.85
156.499	1.88
156.887	1.41
157.274	0.47
157.662	-0.59
158.049	-0.47
158.437	-0.45
158.824	-0.91
159.211	-0.53
159.599	-1.5
159.986	-2.03
160.373	-3.15
160.761	-3.55
161.148	-3.4
161.535	-2.18
161.922	-1.4
162.309	-1.7
162.696	-1.59
163.083	-0.91
163.47	-0.97
163.857	-1.06
164.244	-1.38
164.631	-0.78
165.018	-0.72
165.405	-0.66
165.792	-0.98
166.179	-1.47
166.565	-1.41
166.952	-1.39
167.339	-1.88
167.725	-1.97
168.112	-2.24
168.498	-2.32
168.885	-2.44
169.271	-2.69
169.658	-3.3
170.044	-3.91
170.431	-2.91
170.817	-3.53
171.203	-3.2
171.59	-3.4
171.976	-2.28
172.362	-1.99
172.748	-1.68
173.134	-1.2
173.521	-0.81
173.907	-0.45
174.293	-0.25
174.679	-0.28
175.065	0.81
175.451	0.06
175.836	1.08
176.222	0.89
176.608	0.49
176.994	0.58
177.38	-0.17
177.765	-0.14
178.151	-0.07
178.537	-0.06
178.922	-0.22
179.308	-0.53
179.693	0.44
180.079	-0.15
180.464	-0.12
180.85	0.23
181.235	0.43
181.621	0.65
182.006	0.98
182.391	1
182.777	1.26
183.162	1.05
183.547	0.22
183.932	-0.1
184.317	-0.35
184.702	-1.26
185.087	-1.61
185.472	-1.77
185.857	-1.78
186.242	-2.43
186.627	-1.98
187.012	-2.35
187.397	-2.72
187.782	-1.35
188.167	-1.82
188.551	-1.28
188.936	-0.01
189.321	2.94
189.705	3.44
190.09	4.97
190.475	7.03
190.859	5.38
191.244	6.72
191.628	6.92
192.012	6.89
192.397	7.24
192.781	7.49
193.166	8.24
193.55	7.48
193.934	7.39
194.318	8.23
194.702	8.24
195.087	8.56
195.471	7.78
195.855	9.52
196.239	10.65
196.623	12.88
197.007	13.89
197.391	12.86
197.775	10.66
198.158	12.39
198.542	10.06
198.926	7.31
199.31	9.62
199.693	11.01
200.077	12.92
200.461	10.38
200.844	8.98
201.228	6.19
201.611	7.16
201.995	8.34
202.378	8.38
202.762	8.9
203.145	8.32
203.529	4.85
203.912	2.09
204.295	-3.78
204.679	-1.33
205.062	-1.42
205.445	0.49
205.828	2.48
206.211	3.68
206.594	2.23
206.977	3.08
207.36	4.33
207.743	7.3
208.126	7.93
208.509	12.4
208.892	10.66
209.275	11.72
209.658	11.61
210.04	9.81
210.423	8.26
210.806	7.4
211.188	5.7
211.571	5.49
211.953	5.67
212.336	7.02
212.719	4.8
213.101	7.76
213.483	9.98
213.866	10.38
214.248	8.94
214.63	10.91
215.013	11.52
215.395	13.23
215.777	14.9
216.159	15.03
216.542	16.72
216.924	16.4
217.306	13.93
217.688	11.62
218.07	14.22
218.452	15.17
218.834	13.03
219.216	13.01
219.597	11.16
219.979	8.28
220.361	10.52
220.743	8.19
221.124	9.02
221.506	9.86
221.888	6.02
222.269	4.42
222.651	3.22
223.032	3.47
223.414	2.83
223.795	6.42
224.177	8.01
224.558	3.67
224.94	5.4
225.321	4.62
225.702	4.44
226.083	6.81
226.465	4.23
226.846	4.53
227.227	8.28
227.608	9.45
227.989	7.99
228.37	8.62
228.751	9.07
229.132	7.3
229.513	9.77
229.894	12.8
230.275	14.19
230.655	14.57
231.036	14.32
231.417	10.83
231.798	10.1
232.178	9.73
232.559	10.73
232.94	13.93
233.32	15.28
233.701	14.36
234.081	11.35
234.462	9.92
234.842	13.8
235.222	11.2
235.603	12.08
235.983	14.07
236.363	17.23
236.743	13.62
237.124	9.12
237.504	9.43
237.884	10.57
238.264	12
238.644	14.02
239.024	9.32
239.404	12.55
239.784	13.05
240.164	13.43
240.544	9.69
240.923	13.61
241.303	15.18
241.683	14.95
242.063	13.9
242.442	13.74
242.822	16.92
243.202	22.6
243.581	23.91
243.961	24.35
244.34	22.75
244.72	25.07
245.099	24.2
245.478	24.88
245.858	24.08
246.237	21.14
246.616	19.82
246.996	15.12
247.375	9.88
247.754	10.47
248.133	10.52
248.512	8.78
248.891	7.52
249.27	8.93
249.649	10.66
250.028	11.48
250.407	12.43
250.786	10.32
251.165	10.12
251.544	12.11
251.922	9.48
252.301	7.25
252.68	10.32
253.058	10.25
253.437	9.76
253.816	7.03
254.194	5.4
254.573	5.35
254.951	6.52
255.329	4.09
255.708	5.3
256.086	4.62
256.465	5.26
256.843	5.2
257.221	2.75
257.599	0.89
257.977	1.77
258.356	3.67
258.734	3.07
259.112	5.7
259.49	8.78
259.868	7.92
260.246	9.65
260.624	8.26
261.001	6.83
261.379	7.33
261.757	8.84
262.135	9.8
262.513	10.57
262.89	12.36
263.268	11.5
263.645	10.4
264.023	8.89
264.401	7.85
264.778	5.35
265.156	4.84
265.533	7.51
265.91	3.99
266.288	3.31
266.665	0.98
267.042	-0.3
267.42	-3.38
267.797	-1.76
268.174	-1.91
268.551	-0.48
268.928	3.03
269.305	3.82
269.682	2.11
270.059	3.62
270.436	2.8
270.813	2.64
271.19	4.48
271.567	7.41
271.944	6.75
272.32	7.92
272.697	7.01
273.074	6.45
273.45	4.36
273.827	4.86
274.203	5.58
274.58	5.42
274.957	4.73
275.333	5.61
275.709	5.32
276.086	4.17
276.462	5.95
276.838	7.08
277.215	7.23
277.591	11.22
277.967	9.8
278.343	10.08
278.719	11.34
279.095	13.33
279.471	11.5
279.847	8.44
280.223	7.72
280.599	6.17
280.975	6.58
281.351	6.12
281.727	4.99
282.103	4.38
282.478	6.27
282.854	6.18
283.23	6.6
283.605	9.85
283.981	13.31
284.357	17.38
284.732	17.78
285.108	14.59
285.483	15.1
285.858	13.75
286.234	17.07
286.609	17.01
286.984	18.19
287.36	17.49
287.735	15.53
288.11	12.73
288.485	11.98
288.86	10.86
289.235	13.69
289.61	13.65
289.985	14.67
290.36	11.89
290.735	10.23
291.11	7.47
291.485	6.36
291.86	5.58
292.235	7.49
292.609	6.26
292.984	4.14
293.359	2.72
293.733	4.81
294.108	6.62
294.482	7.97
294.857	8.78
295.231	10.55
295.606	13.27
295.98	12.16
296.354	11.4
296.729	11.59
297.103	13.52
297.477	14.44
297.851	14.03
298.226	9.28
298.6	8.66
298.974	8.19
299.348	6.73
299.722	2.93
300.096	5.34
300.47	7.32
300.844	7.8
301.217	8.24
301.591	8.22
301.965	6.34
302.339	7.97
302.712	10.1
303.086	12.16
303.46	12.72
303.833	15.26
304.207	16.16
304.58	15.38
304.954	16.72
305.327	18.01
305.701	20.49
306.074	22.33
306.447	24.41
306.821	24.03
307.194	21.3
307.567	23.28
307.94	22.43
308.313	19.66
308.686	22
309.059	21.5
309.432	19.65
309.805	17.38
310.178	18.43
310.551	16.43
310.924	15.1
311.297	15.91
311.67	13.06
312.042	12.65
312.415	14.03
312.788	10.88
313.16	8.62
313.533	8.93
313.905	7.44
314.278	7.3
314.65	10.45
315.023	9.49
315.395	8.16
315.768	8.73
316.14	8.36
316.512	9.35
316.884	9.26
317.257	8.43
317.629	6.82
318.001	6.69
318.373	4.86
318.745	-0.82
319.117	1.66
319.489	3.14
319.861	7.74
320.233	9.45
320.605	8.48
320.977	8.01
321.348	9.14
321.72	10.59
322.092	12.33
322.463	13.38
322.835	16.45
323.207	14.6
323.578	13.61
323.95	10.14
324.321	9.33
324.693	10.14
325.064	12.33
325.435	13.1
325.807	12.25
326.178	10.66
326.549	8.99
326.92	9.07
327.292	10.23
327.663	9.57
328.034	11.19
328.405	12.85
328.776	10.67
329.147	7.48
329.518	4.02
329.889	5.97
330.259	7.06
330.63	6
331.001	5.47
331.372	5.8
331.742	7.62
332.113	4.57
332.484	4.62
332.854	5.08
333.225	9.61
333.595	14.24
333.966	12.67
334.336	10.42
334.707	14.07
335.077	14.9
335.447	14.67
335.817	13.95
336.188	14.47
336.558	13.19
336.928	14.14
337.298	11.34
337.668	10.18
338.038	13.73
338.408	16.58
338.778	15.59
339.148	15.08
339.518	11.24
339.888	11.55
340.258	10.93
340.627	10.64
340.997	8.28
341.367	10.09
341.736	7.91
342.106	5.1
342.475	2.06
342.845	1.38
343.214	1.99
343.584	5.41
343.953	4.55
344.323	7.3
344.692	5.9
345.061	7.39
345.431	6.93
345.8	10.02
346.169	10.23
346.538	14.3
346.907	14.24
347.276	10.97
347.645	11.59
348.014	9.42
348.383	7.74
348.752	7.64
349.121	8.94
349.49	7.69
349.858	9.2
350.227	9.38
350.596	6.66
350.964	7.74
351.333	11.26
351.702	7.56
352.07	11.6
352.439	10.34
352.807	11.65
353.176	10.57
353.544	7.03
353.912	2.72
354.281	2.72
354.649	2.09
355.017	-0.15
355.385	-2.75
355.753	0.12
356.122	-1.66
356.49	1.25
356.858	3.38
357.226	1.57
357.594	4.72
357.961	7.7
358.329	6.39
358.697	10.68
359.065	8.93
359.433	8.67
359.8	11.22
360.168	11.74
360.536	11.15
360.903	8.85
361.271	10.99
361.638	10.52
362.006	8.69
362.373	11.3
362.741	8.88
363.108	11.39
363.475	13.55
363.843	10.51
364.21	10
364.577	9.74
364.944	10.8
365.311	10.56
365.678	11.03
366.045	11.19
366.412	9.57
366.779	6.44
367.146	6.27
367.513	6.81
367.88	7.2
368.247	7.82
368.613	7.22
368.98	8.91
369.347	6.05
369.713	5.73
370.08	5.06
370.447	6.57
370.813	7.58
371.18	9.07
371.546	9.4
371.912	7.26
372.279	7.07
372.645	6
373.011	2.07
373.378	5.25
373.744	5.66
374.11	6.36
374.476	4.08
374.842	6.36
375.208	6.03
375.574	3.27
375.94	3.75
376.306	4.45
376.672	6.02
377.038	4.81
377.404	5.77
377.769	5.11
378.135	5.99
378.501	8.43
378.866	9.07
379.232	6.53
379.597	6.86
379.963	8.55
380.328	5.33
380.694	5.25
381.059	8.56
381.425	9.06
381.79	9.82
382.155	8.24
382.52	5.78
382.886	5
383.251	6.07
383.616	6.18
383.981	7.6
384.346	10.53
384.711	10.95
385.076	10.77
385.441	9.09
385.806	9.52
386.171	8.18
386.535	11.76
386.9	9.81
387.265	10.15
387.629	12.61
387.994	9.08
388.359	8.86
388.723	7.38
389.088	7.9
389.452	6.76
389.817	9.2
390.181	10.67
390.545	7.18
390.91	8.27
391.274	8.69
391.638	8.11
392.002	9.31
392.366	8.91
392.731	8.36
393.095	6.14
393.459	9.06
393.823	6.72
394.187	6.18
394.55	6.88
394.914	9.08
395.278	8.22
395.642	7.76
396.006	8.11
396.369	5.73
396.733	7.31
397.097	7.84
397.46	6.84
397.824	5.89
398.187	7
398.551	6.77
398.914	5.45
399.277	5.22
399.641	3.92
400.004	4.59
400.367	8.07
400.73	10.7
401.094	12.64
401.457	13.85
401.82	13.8
402.183	11.3
402.546	9.78
402.909	9.12
403.272	10.02
403.635	12.5
403.998	13.2
404.36	11.01
404.723	6.94
405.086	3.76
405.448	-0.39
405.811	0.62
406.174	4.19
406.536	4.39
406.899	2.7
407.261	0.94
407.624	-0.36
407.986	-0.97
408.348	2.53
408.711	3.56
409.073	5.55
409.435	9.64
409.797	9.84
410.16	7.88
410.522	10.39
410.884	10.77
411.246	9
411.608	8.88
411.97	8.74
412.332	6.11
412.693	5.14
413.055	5.18
413.417	2.26
413.779	3.61
414.14	6.7
414.502	5.47
414.864	6.93
415.225	9.62
415.587	10.78
415.948	13.07
416.31	11.95
416.671	12.76
417.033	12.2
417.394	13.36
417.755	9.2
418.116	5.69
418.478	6.5
418.839	8.16
419.2	8.89
419.561	9.2
419.922	7.22
420.283	7.73
420.644	8.16
421.005	5.51
421.366	5.99
421.727	7.51
422.087	8.36
422.448	6.67
422.809	4.24
423.169	3.95
423.53	1.47
423.891	0.56
424.251	1.2
424.612	0.91
424.972	5.11
425.333	5.43
425.693	7.35
426.053	8.55
426.414	10.64
426.774	14.06
427.134	14.89
427.494	15.11
427.854	16.41
428.214	14.7
428.574	15.05
428.934	12.57
429.294	10.32
429.654	10.05
430.014	8.98
430.374	8.25
430.734	5.58
431.094	6.18
431.453	7.62
431.813	7.1
432.173	8.26
432.532	8.42
432.892	10.69
433.251	11.8
433.611	10.94
433.97	11.18
434.33	12.35
434.689	12.9
435.048	13.93
435.407	12.58
435.767	11.8
436.126	11.19
436.485	9.62
436.844	7.89
437.203	8.12
437.562	9.12
437.921	9.35
438.28	7.3
438.639	7.47
438.998	4.15
439.356	6.11
439.715	5.52
440.074	7.86
440.433	9.15
440.791	9.22
441.15	8.94
441.508	7.97
441.867	6.19
442.225	5.23
442.584	7.05
442.942	10.73
443.3	8.42
443.659	11.76
444.017	9.94
444.375	10.61
444.733	12.16
445.092	14.4
445.45	15.39
445.808	16
446.166	17.91
446.524	15.23
446.882	13
447.239	12.95
447.597	11.01
447.955	10.81
448.313	8.43
448.67	6.86
449.028	6.73
449.386	6.1
449.743	5.88
450.101	3.89
450.458	5.83
450.816	6.39
451.173	7.25
451.531	6.31
451.888	6.31
452.245	9.27
452.602	11.48
452.96	10
453.317	10.48
453.674	11.84
454.031	14.53
454.388	11.72
454.745	10.72
455.102	10.57
455.459	10.16
455.816	12.1
456.173	11.8
456.529	11.2
456.886	11.81
457.243	10.26
457.599	9.38
457.956	7.88
458.313	10.85
458.669	12.05
459.026	12.15
459.382	14.55
459.739	12.62
460.095	10.41
460.451	10.36
460.807	9.22
461.164	9.84
461.52	11.74
461.876	12.86
462.232	11.75
462.588	9.7
462.944	10.24
463.3	8.05
463.656	9.4
464.012	9.45
464.368	8.67
464.724	10.78
465.079	10.55
465.435	8.25
465.791	5.62
466.146	6.62
466.502	6.06
466.858	5.93
467.213	4.59
467.569	3.02
467.924	5.93
468.279	4.82
468.635	2.2
468.99	3.52
469.345	6.11
469.701	9.95
470.056	7.18
470.411	7.56
470.766	9.4
471.121	12.01
471.476	14.62
471.831	11.5
472.186	13.19
472.541	13.4
472.895	12.27
473.25	11.35
473.605	10.82
473.96	11.5
474.314	12.41
474.669	11.64
475.024	9.33
475.378	10.69
475.733	11.51
476.087	10.45
476.441	10.62
476.796	10.61
477.15	8.64
477.504	6.31
477.859	6.32
478.213	6.49
478.567	6.48
478.921	7.5
479.275	6.06
479.629	4.74
479.983	6.06
480.337	7.55
480.691	7.38
481.045	10.07
481.399	11.67
481.752	11.05
482.106	10.8
482.46	10.24
482.813	9.85
483.167	9.9
483.52	12.19
483.874	9.84
484.227	7.61
484.581	5.92
484.934	5.15
485.288	4.57
485.641	4.77
485.994	3.05
486.347	1.33
486.7	2.56
487.054	3.08
487.407	2.31
487.76	2.94
488.113	2.67
488.466	4.28
488.818	3.25
489.171	2.9
489.524	2.25
489.877	4.11
490.23	6.47
490.582	6.64
490.935	5.15
491.288	5.17
491.64	5.62
491.993	5.86
492.345	4.57
492.698	5.5
493.05	5.7
493.402	5.55
493.755	3.82
494.107	2.22
494.459	1.81
494.811	-0.05
495.163	-1.97
495.515	-4.53
495.867	-5.03
496.219	-6.99
496.571	-9.69
496.923	-13.89
497.275	-17.17
497.627	-22.95
497.979	-24.92
498.33	-29.47
498.682	-36.52
499.034	-41.99
499.385	-45.66
499.737	-48.82
500.088	-49.66
500.44	-51.73
500.791	-53.67
501.143	-57.41
501.494	-57.22
501.845	-59.42
502.197	-58.31
502.548	-54.94
502.899	-53.84
503.25	-48.2
503.601	-48.53
503.952	-47.89
504.303	-49.07
504.654	-45.43
505.005	-42.58
505.356	-35.76
505.707	-36.73
506.058	-36.94
506.408	-35.7
506.759	-33.59
507.11	-37.05
507.46	-32.64
507.811	-30.55
508.161	-29.03
508.512	-29.84
508.862	-29.14
509.213	-29.88
509.563	-28.05
509.913	-26.2
510.263	-26.03
510.614	-23.2
510.964	-23.35
511.314	-25.33
511.664	-24.75
512.014	-23.39
512.364	-20.53
512.714	-16.48
513.064	-16.14
513.414	-15.89
513.764	-16.09
514.113	-13.95
514.463	-15.52
514.813	-12.3
515.162	-10.31
515.512	-10.59
515.862	-11.18
516.211	-11.97
516.561	-11.57
516.91	-12.23
517.259	-12.74
517.609	-12.75
517.958	-14.02
518.307	-11.59
518.656	-9.59
519.006	-12.38
519.355	-11.57
519.704	-10.14
520.053	-10.01
520.402	-7.48
520.751	-5.74
521.1	-2.41
521.448	-0.81
521.797	0.53
522.146	1.44
522.495	-3.23
522.843	-0.06
523.192	-0.48
523.541	0.35
523.889	-1.31
524.238	-3.64
524.586	-5.48
524.935	-6.68
525.283	-8.25
525.631	-7.66
525.979	-8.86
526.328	-3.09
526.676	-5.49
527.024	-6.97
527.372	-7.56
527.72	-5.51
528.068	-5.64
528.416	-4.23
528.764	-3.03
529.112	-2.06
529.46	-1.06
529.808	0.06
530.155	-2.69
530.503	-1.34
530.851	3.51
531.198	6.31
531.546	6.31
531.893	4.95
532.241	5.47
532.588	2.52
532.936	2.69
533.283	2.81
533.63	3.31
533.978	1.97
534.325	1.68
534.672	1.27
535.019	0
535.366	-0.57
535.713	0.15
536.06	-1.07
536.407	2.14
536.754	2.18
537.101	3.07
537.448	4.1
537.795	7.47
538.141	8.02
538.488	5.53
538.835	5.07
539.181	6.72
539.528	5.99
539.874	6.75
540.221	3.99
540.567	3.98
540.914	-0.68
541.26	-2.58
541.606	-4.44
541.952	-3.93
542.299	-5.1
542.645	-6.18
542.991	-6.81
543.337	-6.75
543.683	-9.07
544.029	-6.55
544.375	-5.57
544.721	-2.35
545.066	-4.72
545.412	-2.73
545.758	-2.02
546.104	-0.14
546.449	1.32
546.795	3.58
547.141	5.19
547.486	4.23
547.832	3.97
548.177	2.3
548.522	2.69
548.868	4.49
549.213	4.31
549.558	3.66
549.903	3.85
550.249	2.74
550.594	0.41
550.939	0.89
551.284	4.68
551.629	5.07
551.974	6.06
552.319	6.05
552.664	7.55
553.008	7.26
553.353	5.56
553.698	5.3
554.043	8.22
554.387	7.73
554.732	8.36
555.076	8.8
555.421	9.14
555.765	10.83
556.11	10.93
556.454	9.82
556.798	9.03
557.143	11.74
557.487	10.43
557.831	9.2
558.175	9.94
558.519	9.74
558.863	8.18
559.207	11.06
559.551	9.15
559.895	7.73
560.239	8.32
560.583	7.97
560.927	7.64
561.27	7.67
561.614	8.2
561.958	8.38
562.301	7.57
562.645	8.93
562.988	2.69
563.332	2.44
563.675	6.19
564.018	5.82
564.362	4.62
564.705	2.97
565.048	3.64
565.391	1.51
565.735	2.11
566.078	1.75
566.421	-0.66
566.764	2.23
567.107	5.57
567.45	2.98
567.792	-0.69
568.135	1.11
568.478	2
568.821	0.9
569.163	0.41
569.506	-2.01
569.849	-1.61
570.191	1.31
570.534	1.77
570.876	-1.15
571.219	-0.06
571.561	3.95
571.903	1.42
572.246	1.06
572.588	2.06
572.93	3.56
573.272	3.72
573.614	5.34
573.956	5.98
574.298	3.69
574.64	3.85
574.982	4.45
575.324	6.4
575.666	10.45
576.008	11.17
576.349	12.34
576.691	12.9
577.033	15.27
577.374	13.56
577.716	12.3
578.057	13.18
578.399	13.7
578.74	14.14
579.082	12.05
579.423	11.19
579.764	10.07
580.105	9.17
580.447	7.73
580.788	7.12
581.129	8.8
581.47	6.84
581.811	7.48
582.152	9.73
582.493	8.77
582.834	8
583.175	7.5
583.515	7.85
583.856	8.02
584.197	8.44
584.537	8.73
584.878	7.84
585.218	6.85
585.559	6.48
585.899	4.08
586.24	3.45
586.58	3.33
586.921	1.53
587.261	1.83
587.601	1.03
587.941	1.78
588.281	1.55
588.621	0.86
588.961	5.31
589.301	6.57
589.641	7.01
589.981	7.22
590.321	7.72
590.661	9.91
591.001	11.53
591.34	13.36
591.68	12.25
592.02	13.67
592.359	15.24
592.699	14.84
593.038	15.74
593.378	14.23
593.717	13.28
594.057	14.23
594.396	14.32
594.735	13.7
595.074	13.19
595.414	13.82
595.753	12.95
596.092	13.12
596.431	10.99
596.77	11.17
597.109	10.99
597.448	11.78
597.786	10.68
598.125	12.49
598.464	15.23
598.803	14.67
599.141	15.26
599.48	15.85
599.819	14.93
600.157	16.69
600.495	17.07
600.834	17.53
601.172	18.68
601.511	19.45
601.849	18.42
602.187	17.61
602.525	18.76
602.864	18.98
603.202	18.36
603.54	19.41
603.878	19.83
604.216	18.66
604.554	19.01
604.891	18.42
605.229	19.28
605.567	16.53
605.905	13.85
606.243	12.61
606.58	11.75
606.918	9.97
607.255	8.76
607.593	8.51
607.93	8.5
608.268	8.25
608.605	8.32
608.942	7.53
609.28	8.25
609.617	8.77
609.954	11.78
610.291	14.14
610.628	18.28
610.965	17.77
611.302	17.5
611.639	16.99
611.976	18.74
612.313	18.88
612.65	19.16
612.987	20.17
613.323	20.28
613.66	19.2
613.997	17.39
614.333	15.66
614.67	16.23
615.006	16.36
615.343	17.26
615.679	18.48
616.015	18.33
616.352	17.81
616.688	17.78
617.024	16.48
617.36	15.61
617.696	15.23
618.032	14.55
618.368	15.28
618.704	15.93
619.04	14.98
619.376	13.89
619.712	14.51
620.048	15.86
620.383	15.07
620.719	17.32
621.055	18.48
621.39	21.31
621.726	21.36
622.061	21.85
622.397	19.92
622.732	21.91
623.068	20.14
623.403	19.58
623.738	20.36
624.073	24.34
624.409	22.72
624.744	21.9
625.079	19.17
625.414	20.65
625.749	21.5
626.084	22.9
626.419	23.4
626.753	26.8
627.088	27.66
627.423	25.78
627.758	22.17
628.092	22.83
628.427	22.97
628.762	23.27
629.096	23.18
629.431	20.81
629.765	22.32
630.099	21.9
630.434	19.9
630.768	19.2
631.102	20.65
631.436	23.12
631.77	24.65
632.105	23.67
632.439	24.53
632.773	23.85
633.107	24.41
633.44	23.19
633.774	22.83
634.108	24.62
634.442	24.73
634.776	25.44
635.109	25.18
635.443	23.65
635.776	26.11
636.11	26.51
636.443	27.52
636.777	29.51
637.11	27.36
637.444	26.14
637.777	26.57
638.11	26.01
638.443	25.74
638.776	24.58
639.11	25.5
639.443	25.47
639.776	24.8
640.109	24.86
640.441	21.95
640.774	23.33
641.107	24.31
641.44	25.03
641.773	24.26
642.105	24.25
642.438	24.73
642.77	24.49
643.103	25.01
643.435	27.65
643.768	24.7
644.1	26.26
644.433	27.14
644.765	27.77
645.097	24.44
645.429	25.76
645.761	25.36
646.094	25.85
646.426	25.39
646.758	24.97
647.09	22.84
647.422	25.89
647.753	27.16
648.085	28.35
648.417	29.81
648.749	32.69
649.08	33.34
649.412	34
649.744	35.4
650.075	37.45
650.407	38.44
650.738	40.48
651.069	38.53
651.401	36.65
651.732	35.76
652.063	32.66
652.394	31.85
652.726	32.1
653.057	31.27
653.388	29.86
653.719	31.97
654.05	30.49
654.381	28.38
654.712	31.6
655.042	32.15
655.373	31.49
655.704	33.92
656.034	34.57
656.365	34.43
656.696	34.62
657.026	33.27
657.357	32.43
657.687	31.75
658.018	34.14
658.348	32.77
658.678	32.88
659.008	33.69
659.339	32.95
659.669	31.95
659.999	32.51
660.329	32.47
660.659	33.43
660.989	32.09
661.319	30.7
661.649	29.57
661.978	30.52
662.308	32.62
662.638	33.01
662.968	32.44
663.297	32.81
663.627	32.61
663.956	32.52
664.286	33.15
664.615	34.25
664.945	37.72
665.274	39.06
665.603	37.72
665.932	34.93
666.262	33.62
666.591	35.47
666.92	33.65
667.249	32.16
667.578	32.23
667.907	29.92
668.236	29.4
668.564	27.86
668.893	25.1
669.222	24.56
669.551	26.08
669.879	25.44
670.208	25.39
670.537	25.17
670.865	27.4
671.194	29.83
671.522	30.8
671.85	29.51
672.179	30.86
672.507	31.47
672.835	31.26
673.163	30.74
673.491	31.24
673.819	29.73
674.147	28.9
674.475	28.49
674.803	27.23
675.131	26.61
675.459	26.74
675.787	25.98
676.115	27.52
676.442	28.25
676.77	27.64
677.098	29.06
677.425	28.65
677.753	30.9
678.08	30.81
678.407	30.07
678.735	30.05
679.062	28.53
679.389	26.1
679.717	26.86
680.044	27.59
680.371	27.83
680.698	27.36
681.025	27.97
681.352	26.72
681.679	25.49
682.006	25.55
682.332	28.47
682.659	29.69
682.986	31.28
683.313	28.2
683.639	25.83
683.966	25.05
684.292	24.73
684.619	24.3
684.945	23.27
685.272	23.25
685.598	21.69
685.924	19.61
686.25	19.1
686.577	18.65
686.903	17.48
687.229	17.4
687.555	16.97
687.881	17.52
688.207	17
688.533	18.52
688.858	18.7
689.184	21.68
689.51	21.38
689.836	23.7
690.161	23.43
690.487	25.02
690.813	24.68
691.138	25.24
691.463	24.61
691.789	26.5
692.114	25.52
692.44	26.66
692.765	25.01
693.09	22.77
693.415	21.16
693.74	20.3
694.065	20.35
694.39	22.78
694.715	23.74
695.04	24.75
695.365	24.3
695.69	25.51
696.015	25.85
696.339	26.06
696.664	29.11
696.989	27.78
697.313	29.69
697.638	29.76
697.962	27.72
698.287	28.65
698.611	27.94
698.935	27.65
699.26	27.12
699.584	25.67
699.908	24.23
700.232	24.88
700.556	25.45
700.88	23.83
701.204	23.52
701.528	24.31
701.852	23.61
702.176	22.24
702.5	21.74
702.823	23.56
703.147	22.68
703.471	23.4
703.794	21.83
704.118	22.09
704.441	22.81
704.765	23.69
705.088	24.97
705.411	22.81
705.735	22.45
706.058	23.45
706.381	20.5
706.704	22.19
707.027	21.49
707.35	20.82
707.673	20.4
707.996	20.45
708.319	18.73
708.642	19.44
708.965	20.25
709.288	20.94
709.61	20.17
709.933	21.88
710.256	20.56
710.578	20.31
710.901	21.41
711.223	21.18
711.546	19.34
711.868	19.02
712.19	17.07
712.512	19.69
712.835	18.68
713.157	18.62
713.479	19.76
713.801	20.27
714.123	23.41
714.445	23.93
714.767	24.16
715.089	24.35
715.411	25.65
715.732	25.88
716.054	20.57
716.376	21.26
716.697	20.59
717.019	19.73
717.34	21.85
717.662	18.3
717.983	17.77
718.305	16.05
718.626	16.44
718.947	14.88
719.268	13.39
719.589	16.07
719.911	16.15
720.232	15.72
720.553	15.1
720.874	11.66
721.195	14.1
721.515	14.41
721.836	14.11
722.157	14.52
722.478	15.89
722.798	17.7
723.119	17.76
723.44	17.34
723.76	18.19
724.081	17.05
724.401	16.74
724.721	14.05
725.042	13.33
725.362	14.6
725.682	13.95
726.002	13.64
726.322	11.91
726.642	11.33
726.962	12.09
727.282	11.51
727.602	11.91
727.922	13.35
728.242	15.97
728.562	14.47
728.882	14.11
729.201	14.82
729.521	13.12
729.84	12.58
730.16	13.84
730.479	12.4
730.799	10.81
731.118	11.44
731.437	9.86
731.757	8.88
732.076	11.32
732.395	11.95
732.714	12.01
733.033	13.66
733.352	14.39
733.671	16.39
733.99	16.84
734.309	17.15
734.628	18.73
734.947	20.2
735.265	20.51
735.584	21.06
735.903	20.91
736.221	19.08
736.54	18.62
736.858	20.32
737.177	17.72
737.495	17.31
737.813	18.69
738.132	16.45
738.45	15.55
738.768	15.35
739.086	12.22
739.404	12.55
739.722	14.92
740.04	15.39
740.358	13.47
740.676	14.84
740.994	16.76
741.311	15.47
741.629	16.48
741.947	17.72
742.264	17.25
742.582	18.06
742.899	17.09
743.217	17.08
743.534	15.7
743.852	16.76
744.169	14.94
744.486	13.25
744.803	13.61
745.121	13.67
745.438	11.94
745.755	11.33
746.072	11.16
746.389	11.39
746.706	10.9
747.022	14.66
747.339	15.58
747.656	15.73
747.973	16.14
748.289	17.89
748.606	15.72
748.923	17.3
749.239	16.38
749.555	17.41
749.872	16.25
750.188	14.16
750.505	11.2
750.821	10.89
751.137	10.45
751.453	7.86
751.769	5.99
752.085	7.33
752.401	4.44
752.717	4.23
753.033	3.22
753.349	4.49
753.665	6.92
753.98	5.53
754.296	5.26
754.612	5.7
754.927	9.34
755.243	11.22
755.558	12.94
755.874	13.33
756.189	11.52
756.505	13.78
756.82	11.17
757.135	10.58
757.45	12.53
757.765	12.26
758.08	13.91
758.395	13.27
758.71	12.22
759.025	9.53
759.34	8.39
759.655	11.75
759.97	9.9
760.285	12.25
760.599	12.16
760.914	11.05
761.228	9.49
761.543	10.57
761.857	9.77
762.172	10.34
762.486	12.02
762.8	14.57
763.115	12.31
763.429	11.35
763.743	11.59
764.057	9.95
764.371	9.97
764.685	9.24
764.999	5.22
765.313	5.47
765.627	3.99
765.941	2.43
766.255	4.39
766.568	6.92
766.882	7.52
767.195	8.92
767.509	10.88
767.823	10.85
768.136	11.74
768.449	12.93
768.763	12.24
769.076	11.05
769.389	8.33
769.702	5.61
770.016	5.33
770.329	4.98
770.642	2.6
770.955	3.14
771.268	3.24
771.58	3.8
771.893	4.69
772.206	6.33
772.519	10.99
772.832	15.2
773.144	15.44
773.457	13.47
773.769	13.85
774.082	14.34
774.394	11.92
774.706	12.05
775.019	14.3
775.331	13.6
775.643	13.82
775.955	10.73
776.268	9.39
776.58	8.67
776.892	10.5
777.204	9.24
777.515	10.07
777.827	10.81
778.139	11.83
778.451	9.67
778.763	9.45
779.074	9.68
779.386	9.88
779.697	10.39
780.009	8.91
780.32	9.35
780.632	10.69
780.943	8.6
781.254	9.35
781.566	9.41
781.877	8.3
782.188	8.85
782.499	6.3
782.81	7.68
783.121	6.62
783.432	7.36
783.743	6.45
784.054	6.12
784.364	8.48
784.675	8.08
784.986	7.1
785.296	8.73
785.607	8.09
785.917	8.95
786.228	7.88
786.538	6.85
786.849	7.12
787.159	5.07
787.469	3.98
787.779	4.81
788.09	5.33
788.4	5.82
788.71	4.97
789.02	6.8
789.33	6.81
789.64	4.51
789.949	5.89
790.259	7.84
790.569	10.91
790.879	11.72
791.188	8.66
791.498	6.88
791.807	6.25
792.117	7.48
792.426	6.55
792.736	6.81
793.045	9.28
793.354	9.22
793.663	9.68
793.973	10.44
794.282	11.86
794.591	14.19
794.9	16.2
795.209	16.06
795.518	15.86
795.826	16.9
796.135	15.44
796.444	15
796.753	16.03
797.061	15.45
797.37	15.78
797.678	13.47
797.987	11.61
798.295	11.11
798.604	11.24
798.912	9.09
799.22	6.05
799.529	8.77
799.837	7.98
800.145	7.83
800.453	6.84
800.761	5.14
801.069	6.67
801.377	6.82
801.685	4.62
801.993	4.39
802.3	5.39
802.608	5.83
802.916	2.18
803.223	1.6
803.531	2.89
803.838	3.22
804.146	3.73
804.453	4.52
804.76	4.6
805.068	4.68
805.375	5.83
805.682	4.9
805.989	5.8
806.296	8.86
806.603	10.41
806.91	7.72
807.217	7.7
807.524	4.83
807.831	1.57
808.138	0.95
808.444	1.68
808.751	0.39
809.058	1.41
809.364	0.55
809.671	0.36
809.977	-2.59
810.284	-1.74
810.59	-1.82
810.896	-2.53
811.202	-0.42
811.509	1.03
811.815	1.82
812.121	3.9
812.427	4.22
812.733	5.23
813.039	6.33
813.345	10.77
813.65	10.19
813.956	11.78
814.262	12.49
814.568	12
814.873	13.48
815.179	12.69
815.484	12.45
815.79	11.94
816.095	11.01
816.4	8.74
816.706	6.66
817.011	5.72
817.316	3.55
817.621	5.56
817.926	5.06
818.231	3.66
818.536	4.99
818.841	4.31
819.146	3.43
819.451	2.48
819.756	3.49
820.06	3.58
820.365	4.66
820.67	4.93
820.974	4.8
821.279	6.02
821.583	6.41
821.888	5.88
822.192	4.5
822.496	5.57
822.8	7.32
823.105	10.82
823.409	9.41
823.713	11.77
824.017	12.23
824.321	12.02
824.625	13.72
824.929	12.12
825.232	12.76
825.536	12.93
825.84	12.5
826.143	11.58
826.447	7
826.751	8.7
827.054	5.32
827.358	6.91
827.661	8.14
827.964	7.91
828.268	9.18
828.571	10.38
828.874	12.5
829.177	13.85
829.48	14.62
829.783	14.74
830.086	15.75
830.389	15.7
830.692	13.48
830.995	11.8
831.297	9.19
831.6	8.15
831.903	7.28
832.205	6.98
832.508	5.47
832.81	5.6
833.113	8.16
833.415	5.66
833.718	8.62
834.02	10.5
834.322	10.69
834.624	13.17
834.926	13.06
835.228	11.25
835.53	9.77
835.832	10.72
836.134	7.91
836.436	6.01
836.738	8.44
837.04	6.95
837.341	5.72
837.643	7.33
837.944	3.65
838.246	3.16
838.547	4.34
838.849	6.15
839.15	4.7
839.452	5.81
839.753	5
840.054	2.44
840.355	2.66
840.656	4.07
840.957	3.4
841.258	5.27
841.559	8.38
841.86	6.24
842.161	2.68
842.462	3.91
842.762	5.31
843.063	5.89
843.364	7.34
843.664	8.17
843.965	4.76
844.265	5.35
844.566	5
844.866	5.08
845.166	7.51
845.467	12.25
845.767	11.67
846.067	11.91
846.367	11.47
846.667	11.09
846.967	10.28
847.267	12.25
847.567	9.24
847.867	9.48
848.166	7.4
848.466	7.97
848.766	5.68
849.065	5.67
849.365	3.98
849.664	3.72
849.964	3.77
850.263	3.97
850.562	5.06
850.862	7.83
851.161	8.11
851.46	9.17
851.759	9.18
852.058	8.49
852.357	10.14
852.656	11.75
852.955	12.19
853.254	11.45
853.553	9.97
853.851	6.86
854.15	6.51
854.449	6.53
854.747	7.57
855.046	7.62
855.344	5.15
855.643	4.77
855.941	4.6
856.239	4.3
856.538	5.38
856.836	4.68
857.134	8.85
857.432	6.78
857.73	8.12
858.028	5.77
858.326	4.11
858.624	4.77
858.922	4.43
859.219	3.64
859.517	3.57
859.815	2.55
860.112	5.94
860.41	4.4
860.707	7.59
861.005	5.82
861.302	5.22
861.6	4.56
861.897	6.15
862.194	6.26
862.491	5.16
862.788	4.53
863.085	5.76
863.382	3.38
863.679	3.27
863.976	3.39
864.273	3.27
864.57	5.07
864.867	5.69
865.163	3.67
865.46	5.2
865.757	5.76
866.053	7.78
866.349	5.27
866.646	6.32
866.942	7.22
867.239	5.36
867.535	4.25
867.831	4.26
868.127	2.49
868.423	5.97
868.719	4.92
869.015	6
869.311	5.58
869.607	6.47
869.903	4.83
870.199	5.58
870.494	6.34
870.79	7.68
871.086	4.73
871.381	8.92
871.677	6.88
871.972	6.1
872.267	5.51
872.563	5.77
872.858	7.58
873.153	9.76
873.448	8.34
873.743	9.06
874.038	10.88
874.333	13.48
874.628	14.56
874.923	16.7
875.218	16.57
875.513	16.18
875.808	15.25
876.102	16.86
876.397	14.17
876.691	14.32
876.986	13.84
877.28	12.84
877.575	13.77
877.869	10.74
878.163	10.32
878.458	11.03
878.752	13
879.046	13.38
879.34	11.68
879.634	12.47
879.928	12.07
880.222	13.11
880.516	14.74
880.809	13.32
881.103	13.82
881.397	13.68
881.691	15.38
881.984	14.64
882.278	15.12
882.571	13.97
882.864	16.5
883.158	16.91
883.451	16.61
883.744	13.56
884.038	14.91
884.331	16.9
884.624	15.76
884.917	13.15
885.21	12.25
885.503	11.59
885.796	13.64
886.088	14.7
886.381	12.98
886.674	11.97
886.966	9.56
887.259	7.35
887.552	7.77
887.844	7.31
888.136	6.58
888.429	7.11
888.721	7.29
889.013	5.41
889.306	1.05
889.598	1.65
