# Supplementary material for: An on-demand, drop-on-drop method for studying enzyme catalysis by serial crystallography
Source: Nat Commun. 2021 Jul 22;12:4461. doi: 10.1038/s41467-021-24757-7 (PMC8298390; doi:10.1038/s41467-021-24757-7)
Supplement: Supplementary file 7 — Source Data [file 41467_2021_24757_MOESM7_ESM.zip › 01_raw data/9/9-pico-on (12).txt]

Data from 9-fluo5N-fura-picoon_Subt8_20-54-43-795.txt Node

Date: Wed Jun 05 20:54:43 PDT 2019
User: Yachandra Lab
Spectrometer: OFX00221
Trigger mode: 0
Integration Time (sec): 3.000000E-1
Scans to average: 8
Nonlinearity correction enabled: false
Boxcar width: 5
Storing dark spectrum: false
XAxis mode: Wavelengths
Number of Pixels in Spectrum: 2136
>>>>>Begin Spectral Data<<<<<
156.111	-0.81
156.499	0.68
156.887	0.72
157.274	-0.68
157.662	-1.19
158.049	-1.2
158.437	-1.52
158.824	-1.62
159.211	-0.83
159.599	-0.98
159.986	-1.38
160.373	-1.72
160.761	-2.77
161.148	-2.51
161.535	-0.59
161.922	-0.36
162.309	-0.33
162.696	0.4
163.083	0.18
163.47	-0.08
163.857	-0.91
164.244	0.24
164.631	0.24
165.018	0.53
165.405	0.05
165.792	-0.53
166.179	-0.8
166.565	-0.65
166.952	-1.12
167.339	-1.14
167.725	-0.6
168.112	-0.27
168.498	-1.14
168.885	-0.7
169.271	-1.16
169.658	-1.86
170.044	-2.85
170.431	-2.36
170.817	-2.5
171.203	-1.83
171.59	-1.23
171.976	-1.09
172.362	-0.5
172.748	-0.1
173.134	-0.73
173.521	-0.53
173.907	0.3
174.293	1.18
174.679	1.8
175.065	2.81
175.451	2.47
175.836	1.98
176.222	1.9
176.608	1.59
176.994	1.34
177.38	1.36
177.765	1.94
178.151	1.9
178.537	1.56
178.922	0.34
179.308	-0.64
179.693	0.06
180.079	1.07
180.464	0.98
180.85	1.05
181.235	1.52
181.621	1.1
182.006	1.52
182.391	1.27
182.777	1.94
183.162	3.19
183.547	2.47
183.932	1.98
184.317	0.83
184.702	1.27
185.087	0.93
185.472	1.18
185.857	1.34
186.242	0.6
186.627	1.5
187.012	1.15
187.397	0.51
187.782	1.53
188.167	1.62
188.551	2.47
188.936	2.28
189.321	5.97
189.705	7.34
190.09	10.53
190.475	12.99
190.859	12.86
191.244	12.91
191.628	13.5
192.012	13.85
192.397	14.09
192.781	14.67
193.166	17.33
193.55	15.12
193.934	14.93
194.318	14.69
194.702	13.95
195.087	14.2
195.471	13.02
195.855	14.77
196.239	16.68
196.623	18.88
197.007	19.83
197.391	18.09
197.775	18.38
198.158	18.75
198.542	17.76
198.926	15.32
199.31	16.66
199.693	20.48
200.077	19.35
200.461	19.12
200.844	17.81
201.228	15.22
201.611	16.06
201.995	15.51
202.378	15.14
202.762	14.39
203.145	16.75
203.529	13.48
203.912	13.1
204.295	12.09
204.679	13.2
205.062	13.17
205.445	16.25
205.828	16.99
206.211	19.74
206.594	19.02
206.977	19.4
207.36	18.33
207.743	20.89
208.126	18.78
208.509	20.52
208.892	16.15
209.275	18.25
209.658	16.18
210.04	15.11
210.423	12.95
210.806	11.39
211.188	10.35
211.571	11.03
211.953	10.05
212.336	8.8
212.719	6.78
213.101	9.7
213.483	10.23
213.866	11.58
214.248	12.07
214.63	12.39
215.013	14.75
215.395	15.93
215.777	17.4
216.159	18.34
216.542	20.84
216.924	20.49
217.306	19.97
217.688	16.9
218.07	18.7
218.452	19.09
218.834	17.69
219.216	15.34
219.597	14.38
219.979	9.9
220.361	11.18
220.743	11.67
221.124	15.35
221.506	15.43
221.888	13.92
222.269	10.17
222.651	9.67
223.032	9.33
223.414	11.8
223.795	12.31
224.177	16.39
224.558	13.51
224.94	11.08
225.321	8.89
225.702	9.3
226.083	11.51
226.465	13.2
226.846	11.88
227.227	14.43
227.608	15.65
227.989	13.42
228.37	8.5
228.751	9.3
229.132	11
229.513	11.89
229.894	13.05
230.275	13.32
230.655	13.67
231.036	13.28
231.417	11.27
231.798	9.33
232.178	12.51
232.559	17.52
232.94	20.08
233.32	20.99
233.701	19.22
234.081	16.62
234.462	14.06
234.842	16.16
235.222	13.72
235.603	15.39
235.983	17.61
236.363	19.99
236.743	14.85
237.124	11.85
237.504	11.34
237.884	14.86
238.264	16.5
238.644	20.8
239.024	17.55
239.404	21.62
239.784	22.64
240.164	20.17
240.544	17.73
240.923	22.97
241.303	23.97
241.683	23.12
242.063	22.17
242.442	24.01
242.822	24.3
243.202	26.64
243.581	26.6
243.961	25.77
244.34	25.73
244.72	26.3
245.099	25.9
245.478	26.12
245.858	26.81
246.237	25.42
246.616	22.15
246.996	18.95
247.375	17.01
247.754	16.49
248.133	16.14
248.512	15.14
248.891	14.32
249.27	14.7
249.649	15.93
250.028	14.49
250.407	14.4
250.786	13.98
251.165	16.85
251.544	19.03
251.922	16.53
252.301	15.74
252.68	16.92
253.058	17.28
253.437	17.67
253.816	16.01
254.194	17.76
254.573	17.07
254.951	17.17
255.329	11.5
255.708	11.84
256.086	13.62
256.465	12.65
256.843	13.26
257.221	12.18
257.599	11.36
257.977	13.15
258.356	12.16
258.734	9.24
259.112	10.26
259.49	13.49
259.868	13.19
260.246	13.31
260.624	14.4
261.001	14.17
261.379	12.98
261.757	11.36
262.135	9.45
262.513	13.16
262.89	14.41
263.268	15.01
263.645	15.35
264.023	13.76
264.401	14.66
264.778	12.44
265.156	10.72
265.533	15.43
265.91	14.99
266.288	15.24
266.665	12.28
267.042	13.49
267.42	11.34
267.797	11.69
268.174	9.44
268.551	11.24
268.928	14.25
269.305	15.01
269.682	13.97
270.059	15.43
270.436	14.85
270.813	13.17
271.19	15.31
271.567	16.72
271.944	15.75
272.32	18.01
272.697	15.85
273.074	15.08
273.45	14.89
273.827	13.09
274.203	12.12
274.58	11.56
274.957	12.57
275.333	10.82
275.709	11.05
276.086	9.88
276.462	11.64
276.838	12.1
277.215	11.26
277.591	14.2
277.967	12.84
278.343	13.64
278.719	16.05
279.095	18.56
279.471	19.34
279.847	17.33
280.223	17.03
280.599	15.84
280.975	15.9
281.351	15.19
281.727	15.44
282.103	17.15
282.478	17.81
282.854	17.81
283.23	18.15
283.605	19.52
283.981	22.05
284.357	23.24
284.732	22.89
285.108	22.16
285.483	22.69
285.858	20.69
286.234	22.08
286.609	23.97
286.984	24.52
287.36	22.64
287.735	20.33
288.11	19.34
288.485	19.02
288.86	17.42
289.235	16.43
289.61	16.22
289.985	17.57
290.36	14.82
290.735	12.03
291.11	8.91
291.485	7.26
291.86	7.89
292.235	8.59
292.609	11.31
292.984	9.73
293.359	10.78
293.733	14.7
294.108	16.81
294.482	17.11
294.857	18.5
295.231	19.9
295.606	21.67
295.98	22.6
296.354	19.74
296.729	19.61
297.103	22.18
297.477	22.47
297.851	19.5
298.226	14.89
298.6	15.49
298.974	15.16
299.348	14.58
299.722	13.53
300.096	13.92
300.47	16.59
300.844	16.24
301.217	15.66
301.591	14.61
301.965	13.41
302.339	15.32
302.712	15.86
303.086	15.9
303.46	15.81
303.833	16.8
304.207	17.47
304.58	18.42
304.954	19.03
305.327	20.32
305.701	22.3
306.074	25.06
306.447	24.8
306.821	23.76
307.194	21.34
307.567	22.94
307.94	23
308.313	20.9
308.686	22.65
309.059	23.07
309.432	23.34
309.805	22.05
310.178	20.34
310.551	19.83
310.924	20.08
311.297	21.03
311.67	19.18
312.042	18.52
312.415	19.81
312.788	17.7
313.16	15.68
313.533	13.58
313.905	11.97
314.278	12.14
314.65	13.06
315.023	14.24
315.395	16.82
315.768	17.08
316.14	17.39
316.512	16.64
316.884	15.84
317.257	14.94
317.629	15.22
318.001	16.35
318.373	16.3
318.745	15
319.117	14.22
319.489	12.9
319.861	15.69
320.233	15.24
320.605	15.3
320.977	16.27
321.348	17.8
321.72	17.49
322.092	16.89
322.463	17.64
322.835	17.62
323.207	18
323.578	17.83
323.95	15.78
324.321	17.75
324.693	18.69
325.064	18.59
325.435	20.69
325.807	21.38
326.178	22.35
326.549	20.09
326.92	20.07
327.292	19.39
327.663	19.22
328.034	19.84
328.405	20.48
328.776	17.67
329.147	14.35
329.518	9.61
329.889	11.51
330.259	12.2
330.63	12.01
331.001	11.25
331.372	12.66
331.742	11.49
332.113	12.15
332.484	11.67
332.854	12.94
333.225	16.8
333.595	19.68
333.966	18.81
334.336	16.92
334.707	19
335.077	20.61
335.447	19.56
335.817	20.18
336.188	19.99
336.558	16.36
336.928	15.68
337.298	12.72
337.668	11.49
338.038	12.73
338.408	16.06
338.778	18.45
339.148	16.7
339.518	15.2
339.888	14.69
340.258	11.64
340.627	12.34
340.997	14.1
341.367	17.28
341.736	16.8
342.106	14.72
342.475	13.06
342.845	11.72
343.214	13.18
343.584	12.94
343.953	12.38
344.323	15.31
344.692	15.95
345.061	14.4
345.431	13.84
345.8	16.06
346.169	16.66
346.538	17.64
346.907	16.6
347.276	14.55
347.645	17.02
348.014	15.94
348.383	14.68
348.752	14.35
349.121	16.72
349.49	14.51
349.858	14.85
350.227	14.59
350.596	13.32
350.964	14.5
351.333	15.11
351.702	13.98
352.07	14.03
352.439	13.75
352.807	14.64
353.176	12.65
353.544	12.47
353.912	10.43
354.281	12.31
354.649	13.98
355.017	12.33
355.385	11.56
355.753	11.25
356.122	13.97
356.49	16.15
356.858	16.4
357.226	16.34
357.594	19.45
357.961	19.24
358.329	14.2
358.697	12.42
359.065	10.2
359.433	9.35
359.8	10.31
360.168	8.69
360.536	6.02
360.903	4.91
361.271	6.45
361.638	3.97
362.006	5.36
362.373	9.1
362.741	9.49
363.108	12.65
363.475	15.34
363.843	14.61
364.21	14.5
364.577	14.9
364.944	14.84
365.311	14.68
365.678	12.7
366.045	13.43
366.412	13.24
366.779	8.57
367.146	6.91
367.513	6.02
367.88	5.64
368.247	7.88
368.613	10.01
368.98	13.49
369.347	10.89
369.713	14.08
370.08	11.4
370.447	13.41
370.813	16.66
371.18	18.3
371.546	19.33
371.912	16.95
372.279	17.01
372.645	15.98
373.011	11.43
373.378	16.56
373.744	16.1
374.11	17.94
374.476	15.3
374.842	16.36
375.208	15.18
375.574	12.58
375.94	15.93
376.306	14.41
376.672	13.35
377.038	13.68
377.404	10.51
377.769	11.78
378.135	13.08
378.501	13.6
378.866	15.49
379.232	14.16
379.597	15.57
379.963	17.48
380.328	15.76
380.694	16.05
381.059	18.16
381.425	18.81
381.79	18.15
382.155	16.09
382.52	15.7
382.886	14.32
383.251	17.35
383.616	16.81
383.981	13.97
384.346	15.64
384.711	15.01
385.076	12.4
385.441	12.44
385.806	11.14
386.171	9.84
386.535	11.23
386.9	9.67
387.265	8.38
387.629	8.23
387.994	7.84
388.359	9.27
388.723	10.97
389.088	14.51
389.452	13.78
389.817	16.14
390.181	15.99
390.545	13.83
390.91	14.17
391.274	14.22
391.638	18.1
392.002	16.39
392.366	17.12
392.731	16.02
393.095	14.76
393.459	15.6
393.823	14.09
394.187	15.65
394.55	16.62
394.914	19.05
395.278	17.4
395.642	14.65
396.006	17.38
396.369	13.52
396.733	13.45
397.097	11.36
397.46	11.23
397.824	11.06
398.187	10.34
398.551	9.69
398.914	7.51
399.277	7.56
399.641	7.92
400.004	7.97
400.367	10.95
400.73	10.59
401.094	12.61
401.457	12.82
401.82	11.56
402.183	9.48
402.546	11.52
402.909	13.88
403.272	14.99
403.635	15.61
403.998	15.84
404.36	14.95
404.723	16.4
405.086	12.49
405.448	11.09
405.811	10.89
406.174	14.76
406.536	12.45
406.899	9.07
407.261	7.42
407.624	6.78
407.986	5.1
408.348	7.55
408.711	7.3
409.073	11
409.435	11.18
409.797	11.86
410.16	9.2
410.522	9.64
410.884	10.57
411.246	10.1
411.608	11.3
411.97	14.16
412.332	11.32
412.693	12.49
413.055	11.16
413.417	12.28
413.779	15.68
414.14	18.2
414.502	18.88
414.864	18.81
415.225	19.57
415.587	18.67
415.948	18.52
416.31	19.26
416.671	17.56
417.033	18.92
417.394	17.64
417.755	11.48
418.116	9.82
418.478	9.48
418.839	10.94
419.2	12.56
419.561	15.3
419.922	13.85
420.283	11.82
420.644	12.16
421.005	11.32
421.366	12.09
421.727	16.77
422.087	16.93
422.448	18.65
422.809	16.65
423.169	15.49
423.53	11.45
423.891	10.41
424.251	11.72
424.612	11.69
424.972	12.98
425.333	14.23
425.693	13.64
426.053	15.08
426.414	15.27
426.774	16.7
427.134	17.64
427.494	17.19
427.854	17.1
428.214	16.47
428.574	15.49
428.934	12.47
429.294	10.07
429.654	10.86
430.014	9.66
430.374	6.4
430.734	6.74
431.094	8.11
431.453	9.93
431.813	11.05
432.173	10.32
432.532	12.25
432.892	15
433.251	15.56
433.611	15.28
433.97	16.36
434.33	17.25
434.689	16.73
435.048	15.6
435.407	14.47
435.767	13.18
436.126	13.01
436.485	12.65
436.844	11.4
437.203	11.62
437.562	12.27
437.921	10.35
438.28	10.24
438.639	9.97
438.998	9.2
439.356	11.68
439.715	12.99
440.074	12.61
440.433	11.52
440.791	11.85
441.15	11.57
441.508	9.75
441.867	11.22
442.225	9.68
442.584	12.09
442.942	15.03
443.3	13.11
443.659	15.26
444.017	15.73
444.375	15.43
444.733	16.85
445.092	17.6
445.45	15.7
445.808	13.9
446.166	15.9
446.524	11.6
446.882	9.4
447.239	10.47
447.597	8.68
447.955	9.1
448.313	9.01
448.67	7.41
449.028	7.94
449.386	7.81
449.743	8.6
450.101	6.61
450.458	10.12
450.816	9.16
451.173	6.95
451.531	6.07
451.888	6.27
452.245	7.3
452.602	7.26
452.96	6.91
453.317	11.56
453.674	11.67
454.031	13.93
454.388	12.17
454.745	13.77
455.102	14.73
455.459	14.93
455.816	17
456.173	18.25
456.529	20.44
456.886	18.47
457.243	15.86
457.599	15.43
457.956	14.47
458.313	15.85
458.669	16.44
459.026	15.35
459.382	16.91
459.739	15.19
460.095	12.64
460.451	10.88
460.807	13.72
461.164	12.84
461.52	14.07
461.876	17
462.232	15.92
462.588	15.23
462.944	17.72
463.3	17.06
463.656	17.82
464.012	18.94
464.368	17.41
464.724	16.68
465.079	17.22
465.435	14.72
465.791	10.66
466.146	11.67
466.502	8.06
466.858	7.41
467.213	5.84
467.569	3.6
467.924	5.74
468.279	6.69
468.635	6.59
468.99	5.88
469.345	9.49
469.701	10.32
470.056	9.67
470.411	13.95
470.766	16.67
471.121	17.25
471.476	21.75
471.831	17.74
472.186	18.6
472.541	19.67
472.895	20.7
473.25	19.86
473.605	22.67
473.96	22.07
474.314	20.16
474.669	16.53
475.024	17.22
475.378	15.77
475.733	18.24
476.087	17.36
476.441	15.17
476.796	15.14
477.15	12.77
477.504	12.06
477.859	13.44
478.213	12.75
478.567	13.65
478.921	13.45
479.275	14.01
479.629	11.07
479.983	13.01
480.337	13.85
480.691	13.1
481.045	15.88
481.399	14.55
481.752	13.07
482.106	14.56
482.46	15.47
482.813	12.52
483.167	13.8
483.52	14.53
483.874	13.23
484.227	12.01
484.581	11.28
484.934	9.78
485.288	9.86
485.641	11.23
485.994	11.62
486.347	9.39
486.7	11.62
487.054	9.4
487.407	9.48
487.76	8.91
488.113	9.86
488.466	11.82
488.818	10.58
489.171	10.69
489.524	8.72
489.877	7.33
490.23	9.05
490.582	10.93
490.935	10.31
491.288	10.68
491.64	11.32
491.993	11.11
492.345	9.14
492.698	10.77
493.05	10.01
493.402	9.77
493.755	9.47
494.107	8.81
494.459	6.48
494.811	7.53
495.163	8.7
495.515	8.18
495.867	9.47
496.219	9.38
496.571	9.75
496.923	9.51
497.275	9.47
497.627	8.22
497.979	9.8
498.33	9.19
498.682	1.35
499.034	3.22
499.385	4
499.737	2.06
500.088	1.48
500.44	5.3
500.791	7.11
501.143	7.22
501.494	10.27
501.845	9.27
502.197	12.58
502.548	19.17
502.899	19.12
503.25	23.01
503.601	23.36
503.952	28.18
504.303	27.27
504.654	28.5
505.005	32.36
505.356	33.82
505.707	34.67
506.058	36.93
506.408	39.3
506.759	40.32
507.11	36.81
507.46	42.76
507.811	46.25
508.161	45.24
508.512	46.34
508.862	44.17
509.213	49.1
509.563	50.44
509.913	50.39
510.263	54.39
510.614	58.33
510.964	62.76
511.314	62.53
511.664	61.34
512.014	65.41
512.364	68.22
512.714	73.84
513.064	72.23
513.414	73.6
513.764	74.11
514.113	74.69
514.463	72.33
514.813	72.92
515.162	71.07
515.512	70.68
515.862	70.62
516.211	72.18
516.561	72.28
516.91	72.32
517.259	73.69
517.609	73.34
517.958	72.8
518.307	75.83
518.656	77.67
519.006	78.66
519.355	81.49
519.704	81
520.053	78.11
520.402	77.62
520.751	77.99
521.1	77.08
521.448	78.62
521.797	81.24
522.146	80.64
522.495	77.6
522.843	78.32
523.192	78.58
523.541	77.94
523.889	77.5
524.238	77.51
524.586	75.98
524.935	79.68
525.283	79.43
525.631	77.75
525.979	76.52
526.328	79.99
526.676	79.01
527.024	76.88
527.372	77.01
527.72	78.16
528.068	77.51
528.416	78.25
528.764	76.99
529.112	77.72
529.46	75.93
529.808	75.93
530.155	73.61
530.503	75.26
530.851	75.19
531.198	76.91
531.546	77.27
531.893	75.01
532.241	75.47
532.588	70.92
532.936	71.34
533.283	70.81
533.63	69.65
533.978	68.3
534.325	66.49
534.672	66.61
535.019	65.06
535.366	64.61
535.713	65.45
536.06	64.11
536.407	66.83
536.754	65.07
537.101	67.67
537.448	67.02
537.795	67.52
538.141	67.24
538.488	67.25
538.835	66.14
539.181	66.61
539.528	66.77
539.874	67.32
540.221	65.98
540.567	64.6
540.914	59.49
541.26	60.53
541.606	59.61
541.952	59.62
542.299	57.05
542.645	57.69
542.991	54.77
543.337	54.58
543.683	53.49
544.029	52.26
544.375	54.95
544.721	57.66
545.066	57.24
545.412	57.81
545.758	57.61
546.104	58.35
546.449	57.52
546.795	60.32
547.141	60.78
547.486	60.3
547.832	61.22
548.177	57.84
548.522	57.22
548.868	56.22
549.213	57.25
549.558	58.1
549.903	58.91
550.249	58.38
550.594	56.23
550.939	55.42
551.284	57.08
551.629	57.48
551.974	57.39
552.319	59.42
552.664	59.34
553.008	56.64
553.353	53.84
553.698	52.58
554.043	52.59
554.387	53.41
554.732	54.68
555.076	53.57
555.421	52.65
555.765	56.16
556.11	53.73
556.454	52.72
556.798	54.74
557.143	58.1
557.487	58.59
557.831	57.85
558.175	57.34
558.519	56.75
558.863	55.76
559.207	58.7
559.551	56.43
559.895	55.36
560.239	55.55
560.583	53.8
560.927	51.19
561.27	49.57
561.614	51.02
561.958	53.2
562.301	52.39
562.645	54.82
562.988	51.27
563.332	51.05
563.675	51.49
564.018	52.9
564.362	53.32
564.705	52.56
565.048	55.08
565.391	53
565.735	52.22
566.078	52.88
566.421	50.81
566.764	51.14
567.107	51.42
567.45	51.4
567.792	49.01
568.135	50.64
568.478	51.9
568.821	52.5
569.163	53.75
569.506	50.22
569.849	51.97
570.191	53.33
570.534	53.42
570.876	50.56
571.219	50.84
571.561	53.17
571.903	51.1
572.246	50.68
572.588	47.07
572.93	47.2
573.272	47.2
573.614	46.74
573.956	45.11
574.298	43.16
574.64	43.59
574.982	43.32
575.324	41.93
575.666	42.11
576.008	41.78
576.349	42.5
576.691	41.78
577.033	44.2
577.374	42.84
577.716	40.78
578.057	40.7
578.399	40.43
578.74	40.78
579.082	41.03
579.423	40.83
579.764	42
580.105	40.66
580.447	38.56
580.788	36.72
581.129	36.48
581.47	36.86
581.811	38.24
582.152	39.47
582.493	37.6
582.834	35.82
583.175	35.23
583.515	31.99
583.856	33.57
584.197	32.22
584.537	29.77
584.878	27.73
585.218	27.95
585.559	26.76
585.899	25.61
586.24	28.14
586.58	30.53
586.921	31.81
587.261	35.1
587.601	35.53
587.941	39.38
588.281	42.43
588.621	43.16
588.961	43.1
589.301	43.62
589.641	44.06
589.981	42.52
590.321	40.93
590.661	41.03
591.001	38.41
591.34	40.45
591.68	36.11
592.02	33.81
592.359	33.52
592.699	35.44
593.038	35.85
593.378	36.97
593.717	37.61
594.057	37.26
594.396	36.55
594.735	36.85
595.074	35.24
595.414	37.49
595.753	36.68
596.092	37.5
596.431	36.66
596.77	38.18
597.109	35.94
597.448	34.75
597.786	35.43
598.125	36.43
598.464	39.1
598.803	37.4
599.141	37.8
599.48	40.53
599.819	39.95
600.157	40.01
600.495	39.74
600.834	39.12
601.172	39.55
601.511	37.99
601.849	35.49
602.187	35.62
602.525	33.98
602.864	33.6
603.202	34.52
603.54	34
603.878	33.25
604.216	32.36
604.554	33.81
604.891	34.36
605.229	35.53
605.567	35.62
605.905	32.62
606.243	34.4
606.58	33.36
606.918	30.25
607.255	32.27
607.593	32.99
607.93	31.73
608.268	30.31
608.605	29.67
608.942	27.26
609.28	26.2
609.617	27.06
609.954	27.82
610.291	29.61
610.628	32.19
610.965	30.27
611.302	30.01
611.639	30.59
611.976	32
612.313	32.09
612.65	34.19
612.987	36.43
613.323	35.42
613.66	35.43
613.997	33.84
614.333	34.08
614.67	33.74
615.006	33.42
615.343	32.93
615.679	34.28
616.015	31.56
616.352	30.4
616.688	28.17
617.024	29.06
617.36	27.15
617.696	27.8
618.032	25.26
618.368	26.41
618.704	27.56
619.04	29.4
619.376	27.47
619.712	29.62
620.048	31.16
620.383	30.83
620.719	29.78
621.055	29.36
621.39	31.95
621.726	33.38
622.061	33.52
622.397	32.72
622.732	31.72
623.068	30.58
623.403	30.67
623.738	32.55
624.073	33.76
624.409	35.66
624.744	37.26
625.079	35
625.414	34.09
625.749	34.03
626.084	34.25
626.419	34.67
626.753	38.1
627.088	38.81
627.423	36.1
627.758	34.86
628.092	35.23
628.427	36.28
628.762	34.99
629.096	37.25
629.431	35.6
629.765	35.48
630.099	35.66
630.434	33.08
630.768	32.14
631.102	32.88
631.436	33.45
631.77	32.2
632.105	30.77
632.439	30.39
632.773	30.01
633.107	30.12
633.44	28.6
633.774	26.82
634.108	28.32
634.442	28.74
634.776	28.67
635.109	28.61
635.443	29.7
635.776	29.77
636.11	31.3
636.443	30.6
636.777	32.3
637.11	30.61
637.444	30.67
637.777	32.41
638.11	30.41
638.443	28.25
638.776	28.26
639.11	26.25
639.443	26.91
639.776	27.28
640.109	27.85
640.441	26.59
640.774	27.3
641.107	28.69
641.44	26.99
641.773	28.17
642.105	31.82
642.438	32.34
642.77	31.24
643.103	30.82
643.435	31.81
643.768	30.38
644.1	30.28
644.433	31.67
644.765	29.98
645.097	28.26
645.429	28.43
645.761	28.52
646.094	28.91
646.426	30
646.758	30.49
647.09	28.99
647.422	29.9
647.753	31.43
648.085	31.24
648.417	32.99
648.749	33.8
649.08	34.51
649.412	31.9
649.744	33.2
650.075	33.77
650.407	32.78
650.738	32.67
651.069	31.28
651.401	30.9
651.732	30.47
652.063	29.16
652.394	31.95
652.726	28.92
653.057	30.27
653.388	28.15
653.719	29.28
654.05	27.85
654.381	28.14
654.712	30.44
655.042	29.89
655.373	31.3
655.704	31.74
656.034	29.69
656.365	32.66
656.696	31.23
657.026	30.92
657.357	31.78
657.687	34.55
658.018	36.02
658.348	32.86
658.678	32.55
659.008	34.32
659.339	32.83
659.669	32.49
659.999	31.24
660.329	32.11
660.659	31.06
660.989	30.73
661.319	29.66
661.649	28.4
661.978	32.85
662.308	32.47
662.638	30.83
662.968	32.74
663.297	30.41
663.627	29.64
663.956	28.72
664.286	32.06
664.615	32.78
664.945	33.86
665.274	34.85
665.603	32.41
665.932	33.33
666.262	31.19
666.591	29.72
666.92	29.93
667.249	28.81
667.578	30.3
667.907	27.48
668.236	25.77
668.564	22.34
668.893	22.85
669.222	22.47
669.551	20.94
669.879	20.9
670.208	21.99
670.537	25.32
670.865	29.15
671.194	28.86
671.522	30.68
671.85	31.9
672.179	34.47
672.507	32.75
672.835	30.99
673.163	34.16
673.491	36.19
673.819	35.12
674.147	32.99
674.475	31.82
674.803	33.32
675.131	33.28
675.459	32.48
675.787	33.11
676.115	32.48
676.442	34.57
676.77	31.27
677.098	32.61
677.425	33.17
677.753	33.28
678.08	33.74
678.407	30.1
678.735	29.34
679.062	29.07
679.389	26.28
679.717	28.55
680.044	27.06
680.371	25.33
680.698	23.65
681.025	24.14
681.352	22.22
681.679	21.75
682.006	20.39
682.332	21.45
682.659	21.12
682.986	22.92
683.313	23.39
683.639	23.28
683.966	24.16
684.292	23.65
684.619	24.65
684.945	27.14
685.272	28.49
685.598	30.75
685.924	28.66
686.25	28.16
686.577	29.76
686.903	26.97
687.229	26.57
687.555	27.47
687.881	29.53
688.207	27.65
688.533	26.72
688.858	24.12
689.184	26.18
689.51	26.58
689.836	26.53
690.161	26.23
690.487	26.07
690.813	25.16
691.138	25.22
691.463	24.76
691.789	24.81
692.114	24.57
692.44	24.35
692.765	23.62
693.09	23.43
693.415	24.4
693.74	20.56
694.065	20.7
694.39	22.53
694.715	23.65
695.04	22.56
695.365	24.14
695.69	24.49
696.015	27.52
696.339	27.38
696.664	27.67
696.989	25.12
697.313	27.3
697.638	28.36
697.962	28.64
698.287	28.76
698.611	29.38
698.935	26.67
699.26	26.26
699.584	24.82
699.908	22.97
700.232	24.31
700.556	24.4
700.88	22.23
701.204	21.59
701.528	21.51
701.852	21.62
702.176	19.64
702.5	19.99
702.823	21.77
703.147	20.27
703.471	20.73
703.794	17.73
704.118	20.32
704.441	22.14
704.765	21.95
705.088	21.11
705.411	18.12
705.735	18.55
706.058	20.84
706.381	17.31
706.704	18.48
707.027	18.6
707.35	20.06
707.673	17.45
707.996	16.49
708.319	17.5
708.642	20.08
708.965	21.67
709.288	21.15
709.61	19.34
709.933	21.73
710.256	20.51
710.578	19.8
710.901	18.68
711.223	19.39
711.546	18.95
711.868	17.2
712.19	14.32
712.512	15.68
712.835	15.01
713.157	15.72
713.479	15.97
713.801	15.73
714.123	16.85
714.445	19.61
714.767	19.01
715.089	18.89
715.411	21.7
715.732	23.05
716.054	22.26
716.376	22.93
716.697	21.1
717.019	20.24
717.34	22.5
717.662	22.16
717.983	21.92
718.305	22.93
718.626	23.76
718.947	20.52
719.268	19.31
719.589	18.47
719.911	18.7
720.232	20.09
720.553	20.32
720.874	17.7
721.195	20.97
721.515	21.41
721.836	18.82
722.157	20
722.478	20.8
722.798	21.75
723.119	22.78
723.44	22.81
723.76	22.91
724.081	21.91
724.401	22.24
724.721	19.72
725.042	17.67
725.362	19.15
725.682	17.02
726.002	16.85
726.322	15.81
726.642	14.7
726.962	15.42
727.282	13.8
727.602	15.06
727.922	17.08
728.242	17.35
728.562	16.76
728.882	15.01
729.201	15.58
729.521	13.3
729.84	15.1
730.16	15.31
730.479	14.35
730.799	15.51
731.118	15.99
731.437	12.61
731.757	12.27
732.076	14.42
732.395	17.12
732.714	19.02
733.033	22.03
733.352	19.95
733.671	21.95
733.99	22.27
734.309	21.69
734.628	22.12
734.947	23.6
735.265	23.39
735.584	22
735.903	22.47
736.221	21.83
736.54	19.97
736.858	22.07
737.177	19.81
737.495	19.19
737.813	20.84
738.132	20.66
738.45	20.35
738.768	19.17
739.086	18.18
739.404	18.48
739.722	18.66
740.04	18.68
740.358	15.53
740.676	16.59
740.994	17.78
741.311	15.49
741.629	14.82
741.947	17.18
742.264	18.59
742.582	18.19
742.899	17.59
743.217	17.65
743.534	19.86
743.852	21.31
744.169	19.94
744.486	18.93
744.803	20.01
745.121	19.61
745.438	16.8
745.755	16.59
746.072	16.61
746.389	14.77
746.706	13.61
747.022	14.14
747.339	14.93
747.656	13.98
747.973	12.62
748.289	13.48
748.606	12.05
748.923	13.25
749.239	10.89
749.555	12.08
749.872	10.83
750.188	9.23
750.505	7.35
750.821	8.97
751.137	8.58
751.453	8.97
751.769	7.38
752.085	8.22
752.401	6.88
752.717	8.61
753.033	9.53
753.349	12.24
753.665	16.03
753.98	15.33
754.296	13.12
754.612	15.55
754.927	17.51
755.243	19.75
755.558	20.97
755.874	21.06
756.189	19.53
756.505	18.55
756.82	17.35
757.135	14.39
757.45	14.68
757.765	15.75
758.08	16.97
758.395	16.26
758.71	14.42
759.025	11.86
759.34	11.7
759.655	12.86
759.97	12.86
760.285	14.24
760.599	14.67
760.914	17.05
761.228	14.07
761.543	15.55
761.857	17.02
762.172	16.94
762.486	18.31
762.8	17.77
763.115	17.47
763.429	17.33
763.743	17.58
764.057	15.98
764.371	13.03
764.685	14.19
764.999	9.73
765.313	9.48
765.627	8.6
765.941	8.36
766.255	11.32
766.568	12.65
766.882	11.73
767.195	12.26
767.509	13.33
767.823	14.84
768.136	16.24
768.449	16.81
768.763	14.94
769.076	14.89
769.389	15.43
769.702	13.44
770.016	11.56
770.329	11.24
770.642	8.93
770.955	8.07
771.268	8.65
771.58	7.82
771.893	9.27
772.206	9.27
772.519	10.06
772.832	10.27
773.144	10.08
773.457	9.94
773.769	10.23
774.082	11.55
774.394	11.53
774.706	11
775.019	11.5
775.331	10.76
775.643	10.93
775.955	10.49
776.268	8.81
776.58	11.23
776.892	12.83
777.204	12.38
777.515	14.64
777.827	15.08
778.139	15.9
778.451	16.35
778.763	14.83
779.074	16.1
779.386	15.25
779.697	16.93
780.009	14.14
780.32	13.35
780.632	15.67
780.943	13.45
781.254	16.08
781.566	15.17
781.877	16.18
782.188	17.56
782.499	16.81
782.81	20.32
783.121	21.34
783.432	23.72
783.743	23.81
784.054	22.22
784.364	22.2
784.675	21.36
784.986	21.23
785.296	18.66
785.607	17.66
785.917	15.9
786.228	13.95
786.538	11.44
786.849	8.86
787.159	7.44
787.469	7.8
787.779	7.01
788.09	6.17
788.4	5.43
788.71	6.34
789.02	7.85
789.33	10.44
789.64	9.57
789.949	9.97
790.259	12.44
790.569	15
790.879	15.2
791.188	14.48
791.498	15.12
791.807	16.09
792.117	16.52
792.426	16.72
792.736	15.68
793.045	18.75
793.354	20.4
793.663	19.28
793.973	18.93
794.282	20.18
794.591	21.32
794.9	21.31
795.209	20.78
795.518	21.1
795.826	20.17
796.135	21.05
796.444	20.89
796.753	21.06
797.061	22.32
797.37	23.27
797.678	20.18
797.987	20.23
798.295	20.02
798.604	21.11
798.912	20.9
799.22	18.16
799.529	17.15
799.837	17.09
800.145	15.15
800.453	13.8
800.761	11.97
801.069	14.86
801.377	14.38
801.685	11.82
801.993	12.69
802.3	14.19
802.608	16.69
802.916	15.68
803.223	13.94
803.531	17.41
803.838	19.45
804.146	21.93
804.453	22.23
804.76	21.42
805.068	23.41
805.375	23.11
805.682	19.9
805.989	22.39
806.296	23.83
806.603	24.55
806.91	21.9
807.217	20.19
807.524	15.08
807.831	14.16
808.138	14.85
808.444	17.8
808.751	15.24
809.058	18.05
809.364	16.09
809.671	16.81
809.977	15.03
810.284	16.5
810.59	16.85
810.896	19.92
811.202	19.66
811.509	19.45
811.815	17.97
812.121	20.62
812.427	20.61
812.733	21.16
813.039	19.84
813.345	21.5
813.65	20.19
813.956	20.11
814.262	18.84
814.568	19.42
814.873	22.34
815.179	20.78
815.484	19.64
815.79	17.99
816.095	18.06
816.4	18.86
816.706	19.33
817.011	19.06
817.316	19.7
817.621	22.58
817.926	22.43
818.231	19.77
818.536	21.62
818.841	22.77
819.146	22.9
819.451	23.14
819.756	24.19
820.06	24.57
820.365	24.77
820.67	23.52
820.974	23.16
821.279	25.03
821.583	26.75
821.888	26.7
822.192	27.2
822.496	27.98
822.8	28.51
823.105	28.97
823.409	27.34
823.713	28.8
824.017	30.97
824.321	32.25
824.625	30.62
824.929	29.06
825.232	28.82
825.536	27.94
825.84	26.16
826.143	24.17
826.447	24.66
826.751	26.64
827.054	24.34
827.358	23.38
827.661	24.73
827.964	26.91
828.268	26.48
828.571	29.76
828.874	31.53
829.177	33.27
829.48	33.85
829.783	31.94
830.086	33.36
830.389	34.69
830.692	33.73
830.995	30.64
831.297	29.76
831.6	32.26
831.903	28.64
832.205	26.34
832.508	24.11
832.81	24.99
833.113	27.18
833.415	24.3
833.718	26.2
834.02	29.77
834.322	30.94
834.624	31.39
834.926	30.19
835.228	30.83
835.53	30.78
835.832	34.12
836.134	32.33
836.436	32.44
836.738	35.11
837.04	35.25
837.341	30.85
837.643	31.66
837.944	29.26
838.246	30.38
838.547	31.53
838.849	33.56
839.15	32.91
839.452	34.26
839.753	32.75
840.054	31.01
840.355	31.18
840.656	33.59
840.957	31.12
841.258	33.27
841.559	32.6
841.86	31.73
842.161	30.03
842.462	30.14
842.762	32.08
843.063	33.06
843.364	33.98
843.664	32.99
843.965	32.94
844.265	36.36
844.566	36.52
844.866	38
845.166	37.49
845.467	39.14
845.767	39.1
846.067	37.62
846.367	36.9
846.667	35.55
846.967	35.39
847.267	35.92
847.567	34.35
847.867	33.85
848.166	32.84
848.466	35.03
848.766	33.95
849.065	33.17
849.365	33.32
849.664	33.97
849.964	35.33
850.263	37.5
850.562	37.51
850.862	38.25
851.161	38.73
851.46	40.23
851.759	40.84
852.058	39.35
852.357	38.38
852.656	38.09
852.955	38.1
853.254	35.24
853.553	33.55
853.851	31.27
854.15	29.76
854.449	30.07
854.747	28.62
855.046	25.17
855.344	25.64
855.643	28.31
855.941	28.66
856.239	28.47
856.538	30.56
856.836	27.92
857.134	30.39
857.432	30.8
857.73	31.12
858.028	31.05
858.326	32.22
858.624	30.52
858.922	28.83
859.219	28.25
859.517	26.16
859.815	27.27
860.112	31.53
860.41	32.33
860.707	32.51
861.005	32.88
861.302	34.01
861.6	34.35
861.897	35.78
862.194	37.57
862.491	37.4
862.788	37.78
863.085	36.25
863.382	34.76
863.679	33.52
863.976	35.2
864.273	33.81
864.57	36.15
864.867	35.52
865.163	36.16
865.46	35.58
865.757	35.83
866.053	36.8
866.349	36.74
866.646	35.01
866.942	36.4
867.239	34.17
867.535	32.88
867.831	31.81
868.127	32.39
868.423	36.25
868.719	35.98
869.015	36.77
869.311	37.56
869.607	39.36
869.903	39.07
870.199	38.26
870.494	37.3
870.79	38.07
871.086	35.14
871.381	33.89
871.677	33.51
871.972	32.57
872.267	32.69
872.563	33.44
872.858	33.67
873.153	34.78
873.448	35.02
873.743	36.11
874.038	37.34
874.333	39.45
874.628	42.77
874.923	40.68
875.218	41.62
875.513	41.28
875.808	39.41
876.102	39
876.397	40.49
876.691	41.2
876.986	41.47
877.28	40.36
877.575	39.02
877.869	36.07
878.163	34.68
878.458	34.74
878.752	34.97
879.046	36.14
879.34	34.9
879.634	33.31
879.928	31.48
880.222	32.61
880.516	32.99
880.809	30.89
881.103	31.11
881.397	30.27
881.691	30.22
881.984	30.76
882.278	29.02
882.571	28.52
882.864	30.75
883.158	32.68
883.451	31.83
883.744	32.28
884.038	35.67
884.331	37.88
884.624	38.28
884.917	36.92
885.21	35.14
885.503	35.17
885.796	36.44
886.088	36.69
886.381	33.32
886.674	31.32
886.966	27.61
887.259	23.67
887.552	23.23
887.844	23.02
888.136	23.69
888.429	24.06
888.721	24.43
889.013	22.8
889.306	18.2
889.598	18.29
