# Supplementary material for: An on-demand, drop-on-drop method for studying enzyme catalysis by serial crystallography
Source: Nat Commun. 2021 Jul 22;12:4461. doi: 10.1038/s41467-021-24757-7 (PMC8298390; doi:10.1038/s41467-021-24757-7)
Supplement: Supplementary file 7 — Source Data [file 41467_2021_24757_MOESM7_ESM.zip › 01_raw data/9/9-fluo5N-fura-bg_OFX002211_20-49-08-300.txt]

Data from 9-fluo5N-fura-bg_OFX002211_20-49-08-300.txt Node

Date: Wed Jun 05 20:49:08 PDT 2019
User: Yachandra Lab
Spectrometer: OFX00221
Trigger mode: 0
Integration Time (sec): 3.000000E-1
Scans to average: 4
Nonlinearity correction enabled: false
Boxcar width: 5
Storing dark spectrum: false
XAxis mode: Wavelengths
Number of Pixels in Spectrum: 2136
>>>>>Begin Spectral Data<<<<<
156.111	2559.5
156.499	2559.21
156.887	2566.75
157.274	2565.94
157.662	2575.88
158.049	2584.27
158.437	2597.16
158.824	2596.2
159.211	2610.68
159.599	2616.11
159.986	2621.91
160.373	2618.41
160.761	2625.86
161.148	2621
161.535	2627.23
161.922	2618.09
162.309	2613.95
162.696	2600.27
163.083	2602.02
163.47	2591.52
163.857	2597.75
164.244	2592.91
164.631	2597.09
165.018	2589.93
165.405	2593.91
165.792	2588.45
166.179	2593.82
166.565	2588.45
166.952	2594.18
167.339	2592.14
167.725	2597.3
168.112	2592.36
168.498	2598.7
168.885	2592.98
169.271	2599.55
169.658	2595.27
170.044	2600.23
170.431	2595.07
170.817	2600.89
171.203	2596.2
171.59	2598.05
171.976	2592.2
172.362	2597.82
172.748	2591.66
173.134	2597.36
173.521	2590.7
173.907	2596.02
174.293	2590.89
174.679	2595.93
175.065	2588.66
175.451	2594.23
175.836	2587.75
176.222	2595.73
176.608	2600.27
176.994	2613
177.38	2611.52
177.765	2617.82
178.151	2609.48
178.537	2614
178.922	2609.73
179.308	2616.91
179.693	2610.8
180.079	2617.05
180.464	2609.2
180.85	2604.18
181.235	2591.27
181.621	2591.95
182.006	2585.45
182.391	2592.82
182.777	2588
183.162	2592.84
183.547	2586.64
183.932	2591.36
184.317	2586.18
184.702	2592.55
185.087	2587.09
185.472	2594.66
185.857	2591.89
186.242	2595.57
186.627	2590.66
187.012	2594.91
187.397	2587.84
187.782	2592.89
188.167	2586.89
188.551	2591.41
188.936	2746.86
189.321	2910.05
189.705	3068.89
190.09	3230.82
190.475	3423.36
190.859	3592.84
191.244	3752.25
191.628	3920.77
192.012	4079.8
192.397	4255.5
192.781	4412.39
193.166	4414.23
193.55	4411.93
193.934	4418.73
194.318	4416.48
194.702	4388.95
195.087	4382.36
195.471	4385.3
195.855	4384.82
196.239	4389.55
196.623	4379.18
197.007	4388
197.391	4392.95
197.775	4402.86
198.158	4398.23
198.542	4404.7
198.926	4402.48
199.31	4408.98
199.693	4409.66
200.077	4409.93
200.461	4409.07
200.844	4416.52
201.228	4413.25
201.611	4414.2
201.995	4407
202.378	4408.05
202.762	4407.32
203.145	4414.02
203.529	4414.68
203.912	4419.32
204.295	4420.09
204.679	4424.59
205.062	4422.34
205.445	4426.41
205.828	4426.23
206.211	4433.8
206.594	4433.52
206.977	4438.84
207.36	4439.61
207.743	4442.43
208.126	4444.77
208.509	4452.55
208.892	4454.82
209.275	4463.93
209.658	4467.05
210.04	4473.93
210.423	4472.5
210.806	4474.73
211.188	4473.02
211.571	4475.07
211.953	4476.05
212.336	4475.84
212.719	4468.86
213.101	4468.7
213.483	4462.52
213.866	4464.48
214.248	4464.77
214.63	4468.8
215.013	4470.05
215.395	4475.61
215.777	4477.82
216.159	4484.41
216.542	4488.09
216.924	4492.27
217.306	4491.77
217.688	4498.86
218.07	4497.8
218.452	4494.98
218.834	4496.84
219.216	4503.07
219.597	4499.5
219.979	4499.11
220.361	4535.98
220.743	4535.39
221.124	4541.48
221.506	4548.18
221.888	4545.95
222.269	4545.45
222.651	4552.5
223.032	4553.77
223.414	4552
223.795	4555.2
224.177	4556.41
224.558	4515.09
224.94	4515.89
225.321	4523.84
225.702	4518.68
226.083	4526.52
226.465	4541.18
226.846	4536.95
227.227	4536.86
227.608	4542.39
227.989	4540.55
228.37	4545.27
228.751	4551.09
229.132	4555.57
229.513	4543.84
229.894	4548.39
230.275	4540.25
230.655	4529.55
231.036	4535.14
231.417	4538.91
231.798	4534.45
232.178	4547.52
232.559	4545.98
232.94	4548.14
233.32	4543.45
233.701	4550.36
234.081	4553.57
234.462	4561.98
234.842	4567.05
235.222	4569.86
235.603	4567.82
235.983	4571.2
236.363	4568.2
236.743	4571.2
237.124	4568.48
237.504	4594.16
237.884	4593.07
238.264	4591.34
238.644	4586.32
239.024	4590
239.404	4584.86
239.784	4592.25
240.164	4594.32
240.544	4589.45
240.923	4587.43
241.303	4590.73
241.683	4567.25
242.063	4569.77
242.442	4569.23
242.822	4583.98
243.202	4574.95
243.581	4576.7
243.961	4582.91
244.34	4583.48
244.72	4588.14
245.099	4595.66
245.478	4590.7
245.858	4602.36
246.237	4602.57
246.616	4606.2
246.996	4595.43
247.375	4602.82
247.754	4607.57
248.133	4600.3
248.512	4602.61
248.891	4611.73
249.27	4605.18
249.649	4609.16
250.028	4601.89
250.407	4601.98
250.786	4599.68
251.165	4605.32
251.544	4606.64
251.922	4607.43
252.301	4608.59
252.68	4605.39
253.058	4595.41
253.437	4605.36
253.816	4612.07
254.194	4615.27
254.573	4612.64
254.951	4619.8
255.329	4613.18
255.708	4612.82
256.086	4614.82
256.465	4616.75
256.843	4628.11
257.221	4633.36
257.599	4626.5
257.977	4631.73
258.356	4637.75
258.734	4645.55
259.112	4645.91
259.49	4646.98
259.868	4649.2
260.246	4651.66
260.624	4655.07
261.001	4656.7
261.379	4662.23
261.757	4662.89
262.135	4653.68
262.513	4650.66
262.89	4648.02
263.268	4648.93
263.645	4653.5
264.023	4651.07
264.401	4652.14
264.778	4650.27
265.156	4641.93
265.533	4640.66
265.91	4638.2
266.288	4642.57
266.665	4637.25
267.042	4642.11
267.42	4640.18
267.797	4643.55
268.174	4646.93
268.551	4648.16
268.928	4648.34
269.305	4651.25
269.682	4644.84
270.059	4649.34
270.436	4648.75
270.813	4657.39
271.19	4655.02
271.567	4655.86
271.944	4650.23
272.32	4650.82
272.697	4657.52
273.074	4659.11
273.45	4657.66
273.827	4662.61
274.203	4667.55
274.58	4669
274.957	4662.18
275.333	4664.14
275.709	4664.64
276.086	4666.82
276.462	4665.48
276.838	4656
277.215	4654.43
277.591	4666.93
277.967	4664.34
278.343	4662.89
278.719	4657.77
279.095	4663.5
279.471	4660.32
279.847	4666.14
280.223	4664.27
280.599	4662.41
280.975	4657.93
281.351	4660.93
281.727	4649.3
282.103	4652.5
282.478	4647.39
282.854	4655.8
283.23	4650.07
283.605	4655.68
283.981	4646.57
284.357	4650.09
284.732	4654.95
285.108	4660.45
285.483	4661.8
285.858	4663.95
286.234	4660.91
286.609	4665.61
286.984	4659.8
287.36	4663.68
287.735	4665.11
288.11	4682.45
288.485	4682.14
288.86	4684.18
289.235	4684.39
289.61	4680.93
289.985	4685.84
290.36	4691.09
290.735	4687.64
291.11	4692.95
291.485	4691.5
291.86	4689
292.235	4681.93
292.609	4685.3
292.984	4681.41
293.359	4684.73
293.733	4686.86
294.108	4690.77
294.482	4686.11
294.857	4687.57
295.231	4690.18
295.606	4696
295.98	4691.82
296.354	4689.02
296.729	4686.11
297.103	4689.89
297.477	4687.45
297.851	4691.05
298.226	4686.48
298.6	4691.05
298.974	4692.48
299.348	4692.32
299.722	4692.23
300.096	4700.68
300.47	4699.98
300.844	4705.27
301.217	4702.09
301.591	4704.43
301.965	4705.66
302.339	4707
302.712	4703.14
303.086	4705.7
303.46	4698.7
303.833	4693.68
304.207	4688.23
304.58	4690.8
304.954	4687.39
305.327	4690.2
305.701	4684.2
306.074	4682.09
306.447	4677.05
306.821	4684.7
307.194	4684.48
307.567	4694.59
307.94	4694.86
308.313	4702.61
308.686	4701.98
309.059	4704.2
309.432	4702.36
309.805	4710.68
310.178	4708.27
310.551	4720.34
310.924	4716.84
311.297	4717.89
311.67	4712.61
312.042	4718.91
312.415	4714.95
312.788	4713.82
313.16	4711.68
313.533	4718.23
313.905	4718.25
314.278	4725.32
314.65	4712.36
315.023	4715.2
315.395	4710.48
315.768	4712.89
316.14	4710.86
316.512	4716.57
316.884	4715.7
317.257	4721.52
317.629	4717.18
318.001	4717.27
318.373	4710.36
318.745	4715.82
319.117	4710.86
319.489	4719.89
319.861	4718.82
320.233	4723.77
320.605	4716.43
320.977	4719.61
321.348	4715.95
321.72	4719.25
322.092	4713.7
322.463	4719.64
322.835	4713.84
323.207	4720.3
323.578	4709.55
323.95	4712.2
324.321	4704.84
324.693	4709.27
325.064	4709.09
325.435	4733.61
325.807	4729.45
326.178	4735.57
326.549	4735
326.92	4737.02
327.292	4731.23
327.663	4737.82
328.034	4736.07
328.405	4739.18
328.776	4730.95
329.147	4732.57
329.518	4705.68
329.889	4708.2
330.259	4702.77
330.63	4702.48
331.001	4697.73
331.372	4700.75
331.742	4694.82
332.113	4697.02
332.484	4692.75
332.854	4704.39
333.225	4699.84
333.595	4704.8
333.966	4702.45
334.336	4704.11
334.707	4697.3
335.077	4712.02
335.447	4711.36
335.817	4719.23
336.188	4709.55
336.558	4714.2
336.928	4709.09
337.298	4715.98
337.668	4714.05
338.038	4716.09
338.408	4740.34
338.778	4746.77
339.148	4758.91
339.518	4765.55
339.888	4757
340.258	4763.5
340.627	4760.66
340.997	4761
341.367	4752.36
341.736	4752.16
342.106	4747.2
342.475	4723.91
342.845	4754.25
343.214	4734.16
343.584	4722.45
343.953	4729.16
344.323	4722.09
344.692	4721.32
345.061	4717.73
345.431	4723.68
345.8	4718.05
346.169	4721.93
346.538	4717.95
346.907	4684
347.276	4679.66
347.645	4684.2
348.014	4680.02
348.383	4690.39
348.752	4687.07
349.121	4687.89
349.49	4685.14
349.858	4691.14
350.227	4689.02
350.596	4697.27
350.964	4693.82
351.333	4697.89
351.702	4699.07
352.07	4700.14
352.439	4689.36
352.807	4697.73
353.176	4695.3
353.544	4697.14
353.912	4697.55
354.281	4699.09
354.649	4690.27
355.017	4698.8
355.385	4695
355.753	4694.89
356.122	4692.25
356.49	4698.5
356.858	4693.18
357.226	4699.95
357.594	4691.05
357.961	4694.14
358.329	4695.48
358.697	4700.59
359.065	4690.98
359.433	4696.11
359.8	4692.05
360.168	4694.59
360.536	4687.68
360.903	4690.68
361.271	4681.48
361.638	4686.73
362.006	4673.95
362.373	4674.36
362.741	4664.5
363.108	4668.95
363.475	4662.36
363.843	4664.77
364.21	4660.52
364.577	4673.41
364.944	4666.34
365.311	4671.18
365.678	4692.52
366.045	4698.52
366.412	4699.3
366.779	4705.27
367.146	4701.09
367.513	4709.57
367.88	4702.86
368.247	4706.61
368.613	4697.41
368.98	4701.36
369.347	4693.11
369.713	4672.66
370.08	4668.23
370.447	4666.25
370.813	4659.68
371.18	4665.34
371.546	4654.36
371.912	4660.45
372.279	4659.89
372.645	4663.27
373.011	4660.48
373.378	4670
373.744	4662.11
374.11	4675.16
374.476	4669.09
374.842	4675.82
375.208	4680.27
375.574	4683.36
375.94	4675.55
376.306	4678.73
376.672	4673.48
377.038	4675.5
377.404	4668.86
377.769	4678.48
378.135	4666.77
378.501	4672.36
378.866	4667.77
379.232	4660.48
379.597	4658.93
379.963	4667.48
380.328	4660.89
380.694	4664.68
381.059	4659.75
381.425	4665.05
381.79	4654.45
382.155	4659.89
382.52	4650.32
382.886	4653.11
383.251	4646.64
383.616	4649.45
383.981	4643.64
384.346	4648.89
384.711	4647.61
385.076	4654.11
385.441	4647.7
385.806	4654.2
386.171	4649.75
386.535	4658.36
386.9	4655.16
387.265	4663.18
387.629	4657.84
387.994	4661.5
388.359	4656.98
388.723	4656.82
389.088	4653.32
389.452	4657.75
389.817	4654.07
390.181	4658.02
390.545	4655.59
390.91	4662.98
391.274	4655.14
391.638	4660.66
392.002	4653.8
392.366	4688.18
392.731	4685.84
393.095	4687.86
393.459	4685.66
393.823	4687.89
394.187	4678.3
394.55	4685.18
394.914	4680.45
395.278	4687.34
395.642	4680.95
396.006	4686.23
396.369	4648.2
396.733	4649.84
397.097	4641.91
397.46	4644.52
397.824	4640.55
398.187	4643.75
398.551	4636.48
398.914	4636.45
399.277	4628.82
399.641	4635.52
400.004	4636.91
400.367	4644.59
400.73	4642.09
401.094	4649.25
401.457	4643.89
401.82	4645.43
402.183	4641.64
402.546	4650.39
402.909	4647.57
403.272	4656.57
403.635	4649.95
403.998	4646.77
404.36	4637.64
404.723	4639.95
405.086	4632.59
405.448	4663.82
405.811	4660.23
406.174	4664.59
406.536	4649.55
406.899	4674.57
407.261	4667.41
407.624	4669.45
407.986	4669.75
408.348	4676.07
408.711	4676.43
409.073	4685.77
409.435	4651.45
409.797	4657.98
410.16	4656.05
410.522	4664.36
410.884	4636.73
411.246	4647.95
411.608	4642.61
411.97	4645.05
412.332	4636.23
412.693	4638.68
413.055	4629.93
413.417	4637.3
413.779	4629.45
414.14	4634.5
414.502	4622.2
414.864	4630.07
415.225	4619.89
415.587	4627.66
415.948	4619.77
416.31	4627.34
416.671	4617.64
417.033	4619
417.394	4614.66
417.755	4619.3
418.116	4610.95
418.478	4618.8
418.839	4609.2
419.2	4608.55
419.561	4601.93
419.922	4607.98
420.283	4602.84
420.644	4609.25
421.005	4609.91
421.366	4617.16
421.727	4618.59
422.087	4622.64
422.448	4618.86
422.809	4627.98
423.169	4624.18
423.53	4626.89
423.891	4617.18
424.251	4619.5
424.612	4613.16
424.972	4612.86
425.333	4599.57
425.693	4599.89
426.053	4594.64
426.414	4599.59
426.774	4588.32
427.134	4592.09
427.494	4586.75
427.854	4595.68
428.214	4591.89
428.574	4597.43
428.934	4595.3
429.294	4602.48
429.654	4593.36
430.014	4598.55
430.374	4589.32
430.734	4600.57
431.094	4595.55
431.453	4616.7
431.813	4612.14
432.173	4619.91
432.532	4615.66
432.892	4619.55
433.251	4615.59
433.611	4623.84
433.97	4615.7
434.33	4625.61
434.689	4618.84
435.048	4626.3
435.407	4610.93
435.767	4612.8
436.126	4602.3
436.485	4604.11
436.844	4596.86
437.203	4602.77
437.562	4599.25
437.921	4605.45
438.28	4598.93
438.639	4602.09
438.998	4619.18
439.356	4620.8
439.715	4614.57
440.074	4625.09
440.433	4618.41
440.791	4625.75
441.15	4618.57
441.508	4623.07
441.867	4616.34
442.225	4620.25
442.584	4613.41
442.942	4594.95
443.3	4587.36
443.659	4592.23
444.017	4585.7
444.375	4591.25
444.733	4586.5
445.092	4594.36
445.45	4589.89
445.808	4596.59
446.166	4589.91
446.524	4596.59
446.882	4588.73
447.239	4593.98
447.597	4592.89
447.955	4600.45
448.313	4597.16
448.67	4601.45
449.028	4594.86
449.386	4595.93
449.743	4598
450.101	4612.61
450.458	4606.3
450.816	4615.61
451.173	4614.91
451.531	4623.57
451.888	4615.02
452.245	4618.95
452.602	4616.8
452.96	4656.55
453.317	4655.86
453.674	4659.05
454.031	4649.55
454.388	4660.59
454.745	4652.84
455.102	4658.77
455.459	4651.07
455.816	4658.66
456.173	4657.59
456.529	4662.73
456.886	4625.41
457.243	4630.23
457.599	4621.59
457.956	4624.73
458.313	4619.7
458.669	4628.61
459.026	4624.82
459.382	4631.91
459.739	4628.89
460.095	4632.89
460.451	4628.84
460.807	4632.7
461.164	4629.55
461.52	4646.02
461.876	4641.02
462.232	4640.75
462.588	4633.48
462.944	4637.34
463.3	4633.39
463.656	4638.59
464.012	4631.3
464.368	4641.27
464.724	4637.39
465.079	4639.98
465.435	4625.91
465.791	4626.91
466.146	4625.27
466.502	4634.89
466.858	4626.18
467.213	4627.43
467.569	4623.2
467.924	4636.5
468.279	4622.25
468.635	4624.52
468.99	4616.8
469.345	4622.14
469.701	4619.43
470.056	4622.02
470.411	4608.7
470.766	4616.36
471.121	4610.45
471.476	4615.7
471.831	4599.61
472.186	4603.48
472.541	4597.25
472.895	4601.89
473.25	4590.36
473.605	4593.16
473.96	4580.66
474.314	4584.09
474.669	4571.11
475.024	4565.86
475.378	4549.05
475.733	4560.02
476.087	4552.36
476.441	4552.95
476.796	4540.84
477.15	4549.55
477.504	4540.16
477.859	4543.75
478.213	4535
478.567	4538.68
478.921	4540.14
479.275	4543.23
479.629	4535.34
479.983	4544.18
480.337	4536.5
480.691	4543
481.045	4530.23
481.399	4564.45
481.752	4559.98
482.106	4565.02
482.46	4554.93
482.813	4554.95
483.167	4548.77
483.52	4545.7
483.874	4548.3
484.227	4555.16
484.581	4546.59
484.934	4552.5
485.288	4514.66
485.641	4514.93
485.994	4506.61
486.347	4515.64
486.7	4508.25
487.054	4529.5
487.407	4526
487.76	4514.18
488.113	4504.7
488.466	4508.48
488.818	4502.84
489.171	4510.11
489.524	4503.07
489.877	4507.73
490.23	4500.64
490.582	4504.61
490.935	4482.98
491.288	4483.48
491.64	4477
491.993	4483.5
492.345	4479.66
492.698	4486.84
493.05	4481.02
493.402	4492.34
493.755	4491.07
494.107	4503.59
494.459	4511.64
494.811	4539.93
495.163	4559.52
495.515	4604.41
495.867	4646.7
496.219	4722.91
496.571	4799.32
496.923	4897.93
497.275	4995.68
497.627	5116.23
497.979	5220.07
498.33	5340.23
498.682	5435.36
499.034	5543.39
499.385	5623.39
499.737	5699.77
500.088	5740.59
500.44	5775.8
500.791	5791.5
501.143	5800.82
501.494	5791.68
501.845	5784.91
502.197	5756.77
502.548	5738.25
502.899	5704.48
503.25	5683.8
503.601	5648.32
503.952	5627.98
504.303	5590.82
504.654	5564.18
505.005	5529.57
505.356	5495.55
505.707	5462.18
506.058	5438.52
506.408	5404.3
506.759	5380.55
507.11	5344.09
507.46	5328.27
507.811	5297.07
508.161	5283.34
508.512	5254.32
508.862	5238.8
509.213	5218.05
509.563	5203.11
509.913	5176.93
510.263	5163.95
510.614	5137.36
510.964	5131.18
511.314	5099.95
511.664	5086.27
512.014	5062
512.364	5052.5
512.714	5031.77
513.064	5018.18
513.414	4998.27
513.764	5001.89
514.113	4989.27
514.463	4988.34
514.813	4962.91
515.162	4960.7
515.512	4948.16
515.862	4941.3
516.211	4924.34
516.561	4919.09
516.91	4908.52
517.259	4901.39
517.609	4870.02
517.958	4856.16
518.307	4839.55
518.656	4837.73
519.006	4832.09
519.355	4836.48
519.704	4831.82
520.053	4831.02
520.402	4817.43
520.751	4813.18
521.1	4803.66
521.448	4803.59
521.797	4794.27
522.146	4793.61
522.495	4786.61
522.843	4777.3
523.192	4757.7
523.541	4748.18
523.889	4737.82
524.238	4737.16
524.586	4730.34
524.935	4732.27
525.283	4727.34
525.631	4733.16
525.979	4720.75
526.328	4720.25
526.676	4710.75
527.024	4709.3
527.372	4699.7
527.72	4700.27
528.068	4691.84
528.416	4694.89
528.764	4687.7
529.112	4685.25
529.46	4668.77
529.808	4671.98
530.155	4656.48
530.503	4675.39
530.851	4683.14
531.198	4687.5
531.546	4677.93
531.893	4680.55
532.241	4662.86
532.588	4657.55
532.936	4653.11
533.283	4656.59
533.63	4651.84
533.978	4657.77
534.325	4638.39
534.672	4625.91
535.019	4618.55
535.366	4623.59
535.713	4617.25
536.06	4626.39
536.407	4623.66
536.754	4625.68
537.101	4619.95
537.448	4625.18
537.795	4621.39
538.141	4620.23
538.488	4608.75
538.835	4610.36
539.181	4599.39
539.528	4601.05
539.874	4594.64
540.221	4595.41
540.567	4583.59
540.914	4585.25
541.26	4578.23
541.606	4582.89
541.952	4575.8
542.299	4579.18
542.645	4576.95
542.991	4582.8
543.337	4576.91
543.683	4575.73
544.029	4569.18
544.375	4580.82
544.721	4579.57
545.066	4579.41
545.412	4572.43
545.758	4573.98
546.104	4572.91
546.449	4570.91
546.795	4570.52
547.141	4577.39
547.486	4571.27
547.832	4574.05
548.177	4562.5
548.522	4563.86
548.868	4557.48
549.213	4560.09
549.558	4558.05
549.903	4561.07
550.249	4558.73
550.594	4557.93
550.939	4546.5
551.284	4550.89
551.629	4546.7
551.974	4550.09
552.319	4543.48
552.664	4546.95
553.008	4540.16
553.353	4572
553.698	4567.64
554.043	4571.05
554.387	4564.14
554.732	4571.23
555.076	4565.91
555.421	4569.91
555.765	4567.09
556.11	4575.45
556.454	4567.57
556.798	4569.43
557.143	4536.82
557.487	4542.43
557.831	4534.98
558.175	4539.45
558.519	4532.66
558.863	4537.68
559.207	4531.18
559.551	4534.48
559.895	4530.32
560.239	4536.55
560.583	4533.02
560.927	4534.32
561.27	4525.89
561.614	4538.36
561.958	4530.52
562.301	4536.8
562.645	4530.41
562.988	4535.36
563.332	4529.07
563.675	4533.52
564.018	4533.05
564.362	4538.48
564.705	4534.11
565.048	4537.91
565.391	4525.14
565.735	4530.66
566.078	4523.68
566.421	4530.36
566.764	4528.61
567.107	4533
567.45	4524.14
567.792	4521.14
568.135	4513.27
568.478	4516.7
568.821	4515.55
569.163	4522.05
569.506	4517.77
569.849	4524.89
570.191	4521.11
570.534	4526.75
570.876	4522.77
571.219	4532.36
571.561	4530.52
571.903	4536.55
572.246	4534.07
572.588	4535.23
572.93	4527.23
573.272	4531.41
573.614	4522.45
573.956	4523.98
574.298	4516.2
574.64	4522.39
574.982	4511.18
575.324	4516.5
575.666	4509.25
576.008	4516.11
576.349	4510.89
576.691	4517.68
577.033	4513.5
577.374	4519.11
577.716	4516.23
578.057	4522.43
578.399	4512.93
578.74	4518.23
579.082	4516
579.423	4525.59
579.764	4526.5
580.105	4529.3
580.447	4525.91
580.788	4534.75
581.129	4538.39
581.47	4542.36
581.811	4534.48
582.152	4542.43
582.493	4557.09
582.834	4559.7
583.175	4553.3
583.515	4547
583.856	4544.2
584.197	4550.32
584.537	4539.07
584.878	4532.25
585.218	4524.3
585.559	4532.95
585.899	4526.45
586.24	4510.36
586.58	4503.48
586.921	4511.64
587.261	4506.45
587.601	4511.68
587.941	4507.05
588.281	4515.98
588.621	4514.25
588.961	4519.77
589.301	4510.27
589.641	4516.27
589.981	4513.27
590.321	4515.61
590.661	4507.57
591.001	4511.95
591.34	4509.23
591.68	4510.98
592.02	4501.61
592.359	4506.45
592.699	4498.14
593.038	4507.64
593.378	4503.16
593.717	4503.84
594.057	4497.75
594.396	4502.86
594.735	4497.82
595.074	4504.43
595.414	4495.23
595.753	4501.86
596.092	4495.66
596.431	4503.59
596.77	4498.93
597.109	4502.93
597.448	4496.11
597.786	4503.77
598.125	4495.75
598.464	4503.23
598.803	4493.61
599.141	4499.98
599.48	4491.61
599.819	4496.66
600.157	4489.48
600.495	4488.8
600.834	4487.25
601.172	4517.23
601.511	4514.39
601.849	4515.64
602.187	4511.25
602.525	4513.39
602.864	4506.5
603.202	4519.91
603.54	4514.68
603.878	4524
604.216	4518.66
604.554	4520.18
604.891	4490.5
605.229	4491.95
605.567	4490.11
605.905	4493.23
606.243	4485.66
606.58	4491.41
606.918	4477.91
607.255	4481.86
607.593	4476.02
607.93	4481.09
608.268	4474.32
608.605	4481.77
608.942	4482.36
609.28	4489.84
609.617	4485.27
609.954	4493.52
610.291	4491.86
610.628	4499.41
610.965	4494.57
611.302	4500.09
611.639	4497.84
611.976	4506.18
612.313	4500.02
612.65	4501.27
612.987	4490
613.323	4491.73
613.66	4486.86
613.997	4491.8
614.333	4483.48
614.67	4489.5
615.006	4482.73
615.343	4486.52
615.679	4479.45
616.015	4486.8
616.352	4479.45
616.688	4489.55
617.024	4485.18
617.36	4493.93
617.696	4489.39
618.032	4496.55
618.368	4490.7
618.704	4495.18
619.04	4488.48
619.376	4493.93
619.712	4488.73
620.048	4492.02
620.383	4481.18
620.719	4485.84
621.055	4476.91
621.39	4477.86
621.726	4468.86
622.061	4470.05
622.397	4464.3
622.732	4466.05
623.068	4455.93
623.403	4456.98
623.738	4452.8
624.073	4458.59
624.409	4452.3
624.744	4455.98
625.079	4448.61
625.414	4459.27
625.749	4456.45
626.084	4461.64
626.419	4460.11
626.753	4466.05
627.088	4459.84
627.423	4471.68
627.758	4465.98
628.092	4472.39
628.427	4466.18
628.762	4476.36
629.096	4467.27
629.431	4478.11
629.765	4471.3
630.099	4476.32
630.434	4469.52
630.768	4477.86
631.102	4464.75
631.436	4472.02
631.77	4466.61
632.105	4469.82
632.439	4462.45
632.773	4466.91
633.107	4455.57
633.44	4463.14
633.774	4455.18
634.108	4461.57
634.442	4452.77
634.776	4460.82
635.109	4454.82
635.443	4461.57
635.776	4457.41
636.11	4461.98
636.443	4457.7
636.777	4462.18
637.11	4450.64
637.444	4455.98
637.777	4450.36
638.11	4456.14
638.443	4447.23
638.776	4453.16
639.11	4443.57
639.443	4451.91
639.776	4445.52
640.109	4451.52
640.441	4447.25
640.774	4456.36
641.107	4450.8
641.44	4459.25
641.773	4452.68
642.105	4456.84
642.438	4452.91
642.77	4455.32
643.103	4446.57
643.435	4448.57
643.768	4446.34
644.1	4450.02
644.433	4441.3
644.765	4445.59
645.097	4446.07
645.429	4455.27
645.761	4451.7
646.094	4455.8
646.426	4452.14
646.758	4462.5
647.09	4460.68
647.422	4460.39
647.753	4456.32
648.085	4462.05
648.417	4454.39
648.749	4451.09
649.08	4441.59
649.412	4445.84
649.744	4439.25
650.075	4446.5
650.407	4437.11
650.738	4443
651.069	4440.11
651.401	4443.7
651.732	4439.82
652.063	4447.57
652.394	4440.09
652.726	4449.11
653.057	4446.5
653.388	4448.36
653.719	4439.68
654.05	4444.93
654.381	4438.91
654.712	4449.75
655.042	4445.27
655.373	4447.89
655.704	4444.23
656.034	4450.41
656.365	4443.61
656.696	4447.89
657.026	4445.73
657.357	4453.55
657.687	4444.02
658.018	4445.82
658.348	4431.68
658.678	4435.48
659.008	4430.75
659.339	4434.52
659.669	4431.93
659.999	4440.18
660.329	4431.75
660.659	4433.98
660.989	4425.39
661.319	4431.59
661.649	4429.23
661.978	4436
662.308	4428.75
662.638	4433.5
662.968	4428.09
663.297	4433.05
663.627	4423.52
663.956	4430.3
664.286	4426.25
664.615	4440
664.945	4436.73
665.274	4441.09
665.603	4437.14
665.932	4447.02
666.262	4442.93
666.591	4449.61
666.92	4443.2
667.249	4447.95
667.578	4446.98
667.907	4457.32
668.236	4453.25
668.564	4455.07
668.893	4453.52
669.222	4457.59
669.551	4450.5
669.879	4455.16
670.208	4444.98
670.537	4446.02
670.865	4437.02
671.194	4455.64
671.522	4447.11
671.85	4447.2
672.179	4443.41
672.507	4445.48
672.835	4437.91
673.163	4443.23
673.491	4438.2
673.819	4451.02
674.147	4448.7
674.475	4457.16
674.803	4431.77
675.131	4435.18
675.459	4432.34
675.787	4439.23
676.115	4431.16
676.442	4439.27
676.77	4431.91
677.098	4437.25
677.425	4427.91
677.753	4438.18
678.08	4432.93
678.407	4442.32
678.735	4443.86
679.062	4446.52
679.389	4440.45
679.717	4448.8
680.044	4440.75
680.371	4446.48
680.698	4441.8
681.025	4451.09
681.352	4443.34
681.679	4446.05
682.006	4435.5
682.332	4434.02
682.659	4428.18
682.986	4438.93
683.313	4433.48
683.639	4437.57
683.966	4432.7
684.292	4438.02
684.619	4426.8
684.945	4432.32
685.272	4432.39
685.598	4441.09
685.924	4444.7
686.25	4449.66
686.577	4439.18
686.903	4447.57
687.229	4444.73
687.555	4447.57
687.881	4442.64
688.207	4448.57
688.533	4445.64
688.858	4447.2
689.184	4440.05
689.51	4438.98
689.836	4432.09
690.161	4441.8
690.487	4432.73
690.813	4439.73
691.138	4439.52
691.463	4443.77
691.789	4442
692.114	4442.23
692.44	4438.75
692.765	4449.89
693.09	4447.16
693.415	4454.89
693.74	4446.23
694.065	4452.55
694.39	4446.25
694.715	4454.98
695.04	4453.36
695.365	4457.32
695.69	4452.45
696.015	4456.8
696.339	4450.68
696.664	4455.05
696.989	4449.86
697.313	4452.3
697.638	4448.82
697.962	4452.91
698.287	4440.98
698.611	4446.09
698.935	4440.77
699.26	4446.05
699.584	4441.3
699.908	4443.34
700.232	4433.34
700.556	4435.07
700.88	4433.93
701.204	4437.7
701.528	4431.39
701.852	4442.43
702.176	4456
702.5	4461.25
702.823	4470.64
703.147	4491.02
703.471	4485.32
703.794	4493
704.118	4506.48
704.441	4514.14
704.765	4506
705.088	4510.57
705.411	4509.5
705.735	4490.89
706.058	4481.57
706.381	4469.55
706.704	4453.07
707.027	4459.91
707.35	4453.5
707.673	4442.25
707.996	4433.8
708.319	4437.95
708.642	4433.5
708.965	4431.09
709.288	4427.05
709.61	4438.11
709.933	4432.2
710.256	4435
710.578	4427.89
710.901	4430.2
711.223	4423.7
711.546	4430.39
711.868	4433.68
712.19	4439.59
712.512	4429.73
712.835	4434.86
713.157	4423.02
713.479	4431.73
713.801	4423.86
714.123	4428.39
714.445	4428.02
714.767	4433.93
715.089	4427.48
715.411	4423.39
715.732	4416.41
716.054	4422.68
716.376	4418.52
716.697	4424.05
717.019	4421.64
717.34	4426.98
717.662	4422.02
717.983	4429.18
718.305	4425.77
718.626	4428.45
718.947	4425.86
719.268	4432.14
719.589	4429.41
719.911	4439.45
720.232	4436.16
720.553	4439.45
720.874	4435.95
721.195	4441.2
721.515	4431.11
721.836	4434.05
722.157	4427.36
722.478	4431.16
722.798	4423.52
723.119	4426.91
723.44	4414.52
723.76	4420.43
724.081	4414.98
724.401	4419.82
724.721	4426.52
725.042	4427.02
725.362	4422.16
725.682	4430.09
726.002	4427.16
726.322	4436.36
726.642	4434.64
726.962	4439.09
727.282	4438.11
727.602	4441.25
727.922	4434
728.242	4442.64
728.562	4445.55
728.882	4449.82
729.201	4443.23
729.521	4450.3
729.84	4444.02
730.16	4446.93
730.479	4451.77
730.799	4452.66
731.118	4448.66
731.437	4454.95
731.757	4431.55
732.076	4433.41
732.395	4429.23
732.714	4435.25
733.033	4426.73
733.352	4431.36
733.671	4429.52
733.99	4427.98
734.309	4423.91
734.628	4430.32
734.947	4422.84
735.265	4431.32
735.584	4424.7
735.903	4428.18
736.221	4420.43
736.54	4427.23
736.858	4421.98
737.177	4431.27
737.495	4429.25
737.813	4432.61
738.132	4425.52
738.45	4431.95
738.768	4428.73
739.086	4435.11
739.404	4436.68
739.722	4444.43
740.04	4439.68
740.358	4445.11
740.676	4436.52
740.994	4435.36
741.311	4433.95
741.629	4439.5
741.947	4434.55
742.264	4437.55
742.582	4438.32
742.899	4444.55
743.217	4441.34
743.534	4445.41
743.852	4438.98
744.169	4440.32
744.486	4440.11
744.803	4441.16
745.121	4434.34
745.438	4440.64
745.755	4433.5
746.072	4435.66
746.389	4425.09
746.706	4426.82
747.022	4421.41
747.339	4427.73
747.656	4428.89
747.973	4432.36
748.289	4429.66
748.606	4438.05
748.923	4432.73
749.239	4445.23
749.555	4440.09
749.872	4444.43
750.188	4441.93
750.505	4448.3
750.821	4443
751.137	4443.18
751.453	4436.23
751.769	4442.16
752.085	4435.16
752.401	4444.57
752.717	4435.52
753.033	4438.61
753.349	4436
753.665	4440.66
753.98	4432.23
754.296	4438.89
754.612	4434.14
754.927	4443.16
755.243	4440.82
755.558	4444.89
755.874	4438.64
756.189	4444.18
756.505	4436.68
756.82	4439.59
757.135	4431.91
757.45	4442.89
757.765	4442.32
758.08	4447.18
758.395	4436.2
758.71	4437.93
759.025	4434.05
759.34	4437.75
759.655	4437.55
759.97	4445.89
760.285	4448.89
760.599	4456.09
760.914	4446.68
761.228	4447.07
761.543	4441.8
761.857	4462.34
762.172	4456.82
762.486	4461.66
762.8	4463.43
763.115	4462.27
763.429	4456.48
763.743	4455.82
764.057	4452.73
764.371	4460.16
764.685	4457.23
764.999	4464.8
765.313	4455.11
765.627	4459.59
765.941	4456.98
766.255	4454.93
766.568	4452.41
766.882	4459.95
767.195	4453.64
767.509	4458.93
767.823	4459.91
768.136	4464.48
768.449	4457.77
768.763	4456.8
769.076	4452.43
769.389	4457.66
769.702	4452.02
770.016	4458.07
770.329	4450.16
770.642	4462.18
770.955	4456.09
771.268	4455.7
771.58	4452.32
771.893	4457.95
772.206	4451.93
772.519	4459.27
772.832	4450.36
773.144	4457.77
773.457	4451.66
773.769	4457.75
774.082	4446.52
774.394	4451.86
774.706	4450.05
775.019	4455.8
775.331	4450.48
775.643	4457.07
775.955	4451.95
776.268	4461.07
776.58	4457.57
776.892	4463.66
777.204	4461.14
777.515	4469.45
777.827	4471.77
778.139	4475.93
778.451	4470.39
778.763	4478.34
779.074	4476.64
779.386	4479.55
779.697	4473.45
780.009	4477.7
780.32	4472.84
780.632	4477.8
780.943	4474.68
781.254	4476.43
781.566	4474.09
781.877	4483.68
782.188	4478.84
782.499	4483.64
782.81	4487.23
783.121	4497.02
783.432	4494
783.743	4500.89
784.054	4495.36
784.364	4497.43
784.675	4489.18
784.986	4488.8
785.296	4483.73
785.607	4489.73
785.917	4509.05
786.228	4514.43
786.538	4508.8
786.849	4515.77
787.159	4509.95
787.469	4516.34
787.779	4514.95
788.09	4519.61
788.4	4520.8
788.71	4521.7
789.02	4520.66
789.33	4507.2
789.64	4502.66
789.949	4517.61
790.259	4509.18
790.569	4513.36
790.879	4509.95
791.188	4516.07
791.498	4514.2
791.807	4515.55
792.117	4513
792.426	4515.23
792.736	4503.68
793.045	4515.25
793.354	4498.45
793.663	4510.89
793.973	4506.73
794.282	4534.64
794.591	4529.7
794.9	4536.02
795.209	4537.2
795.518	4542.86
795.826	4537.43
796.135	4545.84
796.444	4533.34
796.753	4543.23
797.061	4534.95
797.37	4543.68
797.678	4521.11
797.987	4525.3
798.295	4521.7
798.604	4527.73
798.912	4523.61
799.22	4529.55
799.529	4530.34
799.837	4539.25
800.145	4535.86
800.453	4543.07
800.761	4542.98
801.069	4546.3
801.377	4544.55
801.685	4556.89
801.993	4553.59
802.3	4563.59
802.608	4561.23
802.916	4566.36
803.223	4571.77
803.531	4579.32
803.838	4576.86
804.146	4580.7
804.453	4577.3
804.76	4585.91
805.068	4580.45
805.375	4586.84
805.682	4583.36
805.989	4598.39
806.296	4593.14
806.603	4589.36
806.91	4585.98
807.217	4588.61
807.524	4585.34
807.831	4592.14
808.138	4585.25
808.444	4589.73
808.751	4589.32
809.058	4591.16
809.364	4581.75
809.671	4593.7
809.977	4590.52
810.284	4599.45
810.59	4599.18
810.896	4605.3
811.202	4605.3
811.509	4616.93
811.815	4613.82
812.121	4617.7
812.427	4614.41
812.733	4622.48
813.039	4619.27
813.345	4626.7
813.65	4620.2
813.956	4633.84
814.262	4632.95
814.568	4637.89
814.873	4631.48
815.179	4641.64
815.484	4635.55
815.79	4646.59
816.095	4643.59
816.4	4645.14
816.706	4638.09
817.011	4645.84
817.316	4639.25
817.621	4642.93
817.926	4644.48
818.231	4649.61
818.536	4644.11
818.841	4654.48
819.146	4651.55
819.451	4658.93
819.756	4656.39
820.06	4664.02
820.365	4661.8
820.67	4664.14
820.974	4661.52
821.279	4667.43
821.583	4665.02
821.888	4672.77
822.192	4671.02
822.496	4677.34
822.8	4671.59
823.105	4675.95
823.409	4673.25
823.713	4677.34
824.017	4677.05
824.321	4684.91
824.625	4681.43
824.929	4691.05
825.232	4686.3
825.536	4693.2
825.84	4689.36
826.143	4695.77
826.447	4695.91
826.751	4704.27
827.054	4704.16
827.358	4714.66
827.661	4734.55
827.964	4756.8
828.268	4754.57
828.571	4756.32
828.874	4752.52
829.177	4759.93
829.48	4759.64
829.783	4765.34
830.086	4763.39
830.389	4765.41
830.692	4758.41
830.995	4742.41
831.297	4729
831.6	4738.61
831.903	4741.2
832.205	4745.18
832.508	4741.34
832.81	4745.02
833.113	4744.34
833.415	4747.32
833.718	4749.16
834.02	4755.18
834.322	4752.91
834.624	4754.75
834.926	4750.55
835.228	4762.48
835.53	4761.59
835.832	4768.95
836.134	4769.36
836.436	4774.2
836.738	4780.61
837.04	4790.55
837.341	4789.75
837.643	4804.84
837.944	4800.18
838.246	4810.09
838.547	4804.86
838.849	4811.98
839.15	4813.82
839.452	4820.5
839.753	4821.18
840.054	4821.98
840.355	4816.61
840.656	4827.8
840.957	4818.25
841.258	4825.11
841.559	4816.95
841.86	4822.8
842.161	4817.57
842.462	4823.48
842.762	4821.93
843.063	4826.2
843.364	4832.11
843.664	4838.82
843.965	4837.25
844.265	4844.73
844.566	4843.5
844.866	4855.05
845.166	4852.43
845.467	4859.98
845.767	4851.27
846.067	4854.39
846.367	4852.45
846.667	4850.91
846.967	4846.45
847.267	4845
847.567	4839.57
847.867	4843.64
848.166	4835.59
848.466	4840.8
848.766	4838.73
849.065	4847.55
849.365	4845.11
849.664	4857.34
849.964	4855.32
850.263	4864.16
850.562	4860.16
850.862	4867.91
851.161	4865.3
851.46	4875.77
851.759	4872.02
852.058	4883.57
852.357	4881.43
852.656	4892.77
852.955	4884.52
853.254	4889.64
853.553	4886.23
853.851	4895.64
854.15	4894.27
854.449	4901.52
854.747	4896.27
855.046	4906.41
855.344	4899.55
855.643	4917.95
855.941	4915.14
856.239	4927.16
856.538	4927.48
856.836	4935.41
857.134	4933.77
857.432	4942.41
857.73	4942.8
858.028	4954.05
858.326	4948.16
858.624	4956.59
858.922	4940.89
859.219	4946.61
859.517	4937.77
859.815	4944.25
860.112	4941.16
860.41	4950.45
860.707	4945.05
861.005	4954.25
861.302	4948.07
861.6	4956.68
861.897	4956.66
862.194	4968.02
862.491	4965.89
862.788	4975.98
863.085	4969.77
863.382	4977.32
863.679	4974.16
863.976	4981.02
864.273	4976.57
864.57	4984.05
864.867	4976.91
865.163	4980.91
865.46	4978.77
865.757	4986.11
866.053	4983.11
866.349	4994.57
866.646	4996.41
866.942	5004.25
867.239	5002.5
867.535	5007.18
867.831	5005.98
868.127	5016.91
868.423	5010.39
868.719	5017.05
869.015	5006.09
869.311	5011.14
869.607	5004.34
869.903	5004.64
870.199	4999
870.494	5010.16
870.79	5004.82
871.086	5003.93
871.381	4999.16
871.677	5007.64
871.972	5000.39
872.267	5010.5
872.563	5004.8
872.858	5012.36
873.153	5005.68
873.448	5005.5
873.743	4991.73
874.038	4993.66
874.333	4992.14
874.628	4995.07
874.923	4989.91
875.218	4993.77
875.513	4987.36
875.808	4993.45
876.102	4987.7
876.397	4990.61
876.691	4987.02
876.986	4991.89
877.28	4990.43
877.575	4992.57
877.869	4992.95
878.163	4993.05
878.458	4982.8
878.752	4988.32
879.046	4980.45
879.34	4980.84
879.634	4977.66
879.928	4978.82
880.222	4971.55
880.516	4975.05
880.809	4966.11
881.103	4967.36
881.397	4960.93
881.691	4967.82
881.984	4959.5
882.278	4962.41
882.571	4978.02
882.864	4979.66
883.158	4974.2
883.451	4982.91
883.744	4973.39
884.038	4979.68
884.331	4972.41
884.624	4975.86
884.917	4970.61
885.21	4974.18
885.503	4968.55
885.796	4955.77
886.088	4949.45
886.381	4961.7
886.674	4951.34
886.966	4954.36
887.259	4952.52
887.552	4973.77
887.844	4971.23
888.136	4974.05
888.429	4974.23
888.721	4979.56
889.013	4974.31
889.306	4984.21
889.598	4975.33
