# Supplementary material for: An on-demand, drop-on-drop method for studying enzyme catalysis by serial crystallography
Source: Nat Commun. 2021 Jul 22;12:4461. doi: 10.1038/s41467-021-24757-7 (PMC8298390; doi:10.1038/s41467-021-24757-7)
Supplement: Supplementary file 7 — Source Data [file 41467_2021_24757_MOESM7_ESM.zip › 01_raw data/9/9-fluo5N-fura-bg_OFX002211_20-48-59-798.txt]

Data from 9-fluo5N-fura-bg_OFX002211_20-48-59-798.txt Node

Date: Wed Jun 05 20:48:59 PDT 2019
User: Yachandra Lab
Spectrometer: OFX00221
Trigger mode: 0
Integration Time (sec): 3.000000E-1
Scans to average: 4
Nonlinearity correction enabled: false
Boxcar width: 5
Storing dark spectrum: false
XAxis mode: Wavelengths
Number of Pixels in Spectrum: 2136
>>>>>Begin Spectral Data<<<<<
156.111	2560.17
156.499	2560.21
156.887	2567.19
157.274	2566
157.662	2576.43
158.049	2585.55
158.437	2599.11
158.824	2596.75
159.211	2611.61
159.599	2616.86
159.986	2622.05
160.373	2619.41
160.761	2626
161.148	2621.36
161.535	2627.16
161.922	2617.09
162.309	2611.89
162.696	2598.59
163.083	2600.48
163.47	2588.43
163.857	2595.91
164.244	2592.3
164.631	2595.32
165.018	2588.73
165.405	2593.18
165.792	2588.25
166.179	2593.98
166.565	2588.05
166.952	2592.68
167.339	2591.39
167.725	2597.48
168.112	2590.98
168.498	2596.14
168.885	2591.36
169.271	2598.39
169.658	2593.73
170.044	2598.86
170.431	2593.52
170.817	2599.82
171.203	2594.8
171.59	2596.77
171.976	2591.55
172.362	2597.34
172.748	2592.07
173.134	2596.93
173.521	2590.7
173.907	2596.52
174.293	2591.18
174.679	2596.16
175.065	2588.77
175.451	2594.61
175.836	2588.3
176.222	2595.66
176.608	2601.7
176.994	2614.34
177.38	2613.77
177.765	2619.18
178.151	2611.32
178.537	2616.36
178.922	2612.57
179.308	2619.95
179.693	2614.14
180.079	2619.45
180.464	2611.52
180.85	2605
181.235	2591.91
181.621	2591.8
182.006	2585.2
182.391	2591.5
182.777	2586.34
183.162	2591.41
183.547	2585.59
183.932	2590.23
184.317	2585.11
184.702	2590.34
185.087	2585.2
185.472	2591.98
185.857	2588.68
186.242	2593.43
186.627	2588.5
187.012	2593.86
187.397	2587.11
187.782	2592.43
188.167	2587.89
188.551	2593.02
188.936	2746.75
189.321	2913.52
189.705	3069.36
190.09	3231.8
190.475	3422.36
190.859	3589.84
191.244	3749.52
191.628	3917.2
192.012	4075.18
192.397	4249.68
192.781	4406.07
193.166	4414.09
193.55	4405.77
193.934	4415.86
194.318	4415.55
194.702	4391
195.087	4387.98
195.471	4390.23
195.855	4388.39
196.239	4393.05
196.623	4383.16
197.007	4392.48
197.391	4392.59
197.775	4402.57
198.158	4396.64
198.542	4402.86
198.926	4399.48
199.31	4402.66
199.693	4401.48
200.077	4405.43
200.461	4405.32
200.844	4409.61
201.228	4406.2
201.611	4409
201.995	4404.77
202.378	4408.66
202.762	4406.84
203.145	4412.55
203.529	4413.05
203.912	4420.23
204.295	4421
204.679	4424.98
205.062	4426.73
205.445	4431
205.828	4428
206.211	4434.45
206.594	4429.61
206.977	4432.41
207.36	4433.98
207.743	4439.61
208.126	4441.18
208.509	4445.57
208.892	4444.98
209.275	4447.48
209.658	4450.11
210.04	4459.91
210.423	4456.23
210.806	4462.02
211.188	4460.86
211.571	4459.95
211.953	4459.09
212.336	4459.2
212.719	4457
213.101	4460.61
213.483	4459.39
213.866	4461.32
214.248	4463.16
214.63	4473.05
215.013	4475.86
215.395	4484.2
215.777	4487.7
216.159	4494.86
216.542	4495.23
216.924	4495.89
217.306	4496.16
217.688	4500.61
218.07	4498.45
218.452	4493.11
218.834	4489.75
219.216	4492.68
219.597	4488.7
219.979	4489.5
220.361	4530.82
220.743	4534.02
221.124	4540.7
221.506	4544.98
221.888	4544.86
222.269	4548.27
222.651	4552.34
223.032	4554.84
223.414	4557.45
223.795	4563.07
224.177	4561.91
224.558	4517.3
224.94	4516.39
225.321	4524.61
225.702	4520.55
226.083	4529.77
226.465	4543.55
226.846	4543.84
227.227	4547.27
227.608	4552.11
227.989	4548.32
228.37	4556.52
228.751	4562.02
229.132	4567.77
229.513	4557.02
229.894	4561.09
230.275	4552.84
230.655	4540.82
231.036	4546.73
231.417	4546.59
231.798	4541.36
232.178	4553.68
232.559	4550.3
232.94	4551.75
233.32	4547.39
233.701	4551.84
234.081	4555.61
234.462	4563.36
234.842	4564.73
235.222	4567.09
235.603	4569.61
235.983	4572.23
236.363	4570.59
236.743	4573.45
237.124	4573.18
237.504	4600.52
237.884	4602.68
238.264	4600.07
238.644	4596.2
239.024	4601.23
239.404	4598.3
239.784	4602.66
240.164	4604.32
240.544	4601.23
240.923	4600.05
241.303	4600.25
241.683	4572.41
242.063	4572.98
242.442	4573.98
242.822	4591.23
243.202	4586.98
243.581	4590.27
243.961	4594.07
244.34	4596.2
244.72	4593.5
245.099	4602.8
245.478	4600.09
245.858	4614.34
246.237	4614.73
246.616	4619.48
246.996	4604.55
247.375	4609.68
247.754	4608.34
248.133	4607.73
248.512	4608.41
248.891	4620.61
249.27	4612.55
249.649	4615.05
250.028	4605.93
250.407	4605.64
250.786	4601.75
251.165	4607.3
251.544	4609.34
251.922	4612.52
252.301	4606.84
252.68	4604.77
253.058	4596.89
253.437	4607.5
253.816	4612.95
254.194	4617.52
254.573	4616.55
254.951	4622.34
255.329	4617.84
255.708	4615.11
256.086	4616.18
256.465	4617.23
256.843	4625.8
257.221	4630.48
257.599	4623.59
257.977	4628.14
258.356	4631.93
258.734	4636.5
259.112	4639.05
259.49	4642.14
259.868	4645.91
260.246	4647.86
260.624	4654.95
261.001	4660.77
261.379	4664.16
261.757	4665.68
262.135	4657.61
262.513	4654.32
262.89	4653.82
263.268	4655.84
263.645	4651.41
264.023	4650.25
264.401	4653.32
264.778	4652.41
265.156	4637.16
265.533	4635.61
265.91	4632.02
266.288	4636.2
266.665	4630.57
267.042	4634.55
267.42	4629.7
267.797	4639.89
268.174	4641.34
268.551	4640.77
268.928	4639.82
269.305	4646.02
269.682	4643.89
270.059	4648.64
270.436	4647.48
270.813	4657.57
271.19	4656.7
271.567	4655.82
271.944	4650.61
272.32	4651.7
272.697	4657.16
273.074	4659.77
273.45	4660.16
273.827	4661.32
274.203	4663.48
274.58	4667.55
274.957	4663.25
275.333	4664.34
275.709	4666.68
276.086	4666.95
276.462	4665.09
276.838	4654.02
277.215	4649.98
277.591	4661.16
277.967	4659.52
278.343	4658.34
278.719	4654.27
279.095	4658.07
279.471	4654.55
279.847	4660.25
280.223	4660.32
280.599	4660.43
280.975	4659.14
281.351	4662.05
281.727	4653.3
282.103	4657.25
282.478	4655.14
282.854	4659.14
283.23	4653.02
283.605	4658.36
283.981	4648.48
284.357	4652.27
284.732	4652.73
285.108	4660.23
285.483	4660.73
285.858	4659.57
286.234	4655.68
286.609	4659.16
286.984	4655.18
287.36	4660.07
287.735	4660.93
288.11	4677.23
288.485	4672.48
288.86	4677.34
289.235	4672.5
289.61	4676.25
289.985	4680.09
290.36	4682.61
290.735	4680.75
291.11	4686.75
291.485	4687.89
291.86	4687.2
292.235	4682.91
292.609	4688.82
292.984	4685.55
293.359	4690.86
293.733	4684.66
294.108	4691.77
294.482	4687.41
294.857	4688.02
295.231	4691.41
295.606	4696.07
295.98	4690.93
296.354	4690.86
296.729	4687.89
297.103	4692.7
297.477	4693.5
297.851	4698.84
298.226	4690.41
298.6	4698.09
298.974	4702.23
299.348	4703.18
299.722	4702.52
300.096	4710.39
300.47	4703.11
300.844	4707.93
301.217	4702.23
301.591	4703.27
301.965	4706.39
302.339	4711.05
302.712	4707.64
303.086	4707.05
303.46	4699.43
303.833	4695.93
304.207	4690.8
304.58	4698.45
304.954	4696.91
305.327	4701.95
305.701	4695.64
306.074	4693.3
306.447	4687.45
306.821	4695.2
307.194	4694.09
307.567	4704.82
307.94	4703.09
308.313	4710.93
308.686	4707.73
309.059	4707.84
309.432	4705.5
309.805	4714.05
310.178	4710.18
310.551	4720.95
310.924	4713.61
311.297	4716.23
311.67	4708.09
312.042	4714.59
312.415	4710.43
312.788	4708.82
313.16	4705.77
313.533	4712.27
313.905	4712.07
314.278	4718.73
314.65	4706.02
315.023	4711.25
315.395	4706.86
315.768	4708.2
316.14	4700.34
316.512	4705.59
316.884	4706.45
317.257	4713.68
317.629	4707.95
318.001	4708.64
318.373	4703.52
318.745	4708.66
319.117	4703.84
319.489	4711.52
319.861	4713.75
320.233	4723.14
320.605	4713.61
320.977	4718.55
321.348	4715.16
321.72	4718.07
322.092	4710.55
322.463	4715.77
322.835	4713.95
323.207	4722.84
323.578	4714.41
323.95	4715.39
324.321	4706.89
324.693	4713.18
325.064	4711.93
325.435	4734.89
325.807	4732.75
326.178	4738.55
326.549	4738.27
326.92	4739.14
327.292	4730.82
327.663	4734.98
328.034	4732.36
328.405	4738.89
328.776	4729.8
329.147	4733.27
329.518	4709.68
329.889	4710.55
330.259	4706.27
330.63	4705.68
331.001	4702.86
331.372	4708.59
331.742	4705.02
332.113	4709.84
332.484	4705.23
332.854	4716.84
333.225	4709.25
333.595	4711.98
333.966	4711.02
334.336	4714.02
334.707	4706.36
335.077	4717.41
335.447	4714.48
335.817	4719.14
336.188	4706.57
336.558	4708.5
336.928	4701.02
337.298	4707.18
337.668	4707.18
338.038	4706.89
338.408	4733.95
338.778	4739.18
339.148	4752.2
339.518	4757.23
339.888	4750.61
340.258	4758.36
340.627	4755.93
340.997	4758.57
341.367	4751.3
341.736	4749.2
342.106	4747.36
342.475	4721.3
342.845	4751.16
343.214	4731.84
343.584	4719.64
343.953	4724.48
344.323	4718.48
344.692	4719.27
345.061	4715.77
345.431	4719.43
345.8	4715.23
346.169	4716.59
346.538	4711.36
346.907	4681.39
347.276	4675.66
347.645	4683.02
348.014	4678.55
348.383	4686.39
348.752	4684.14
349.121	4687.64
349.49	4686.77
349.858	4691.73
350.227	4691.93
350.596	4698.66
350.964	4695.09
351.333	4701.09
351.702	4699.27
352.07	4700.93
352.439	4694.16
352.807	4701.34
353.176	4696.59
353.544	4698.91
353.912	4700.45
354.281	4700.93
354.649	4691.07
355.017	4699.3
355.385	4694.77
355.753	4694.98
356.122	4692.66
356.49	4697.77
356.858	4690.14
357.226	4695.3
357.594	4685.39
357.961	4687.61
358.329	4686.36
358.697	4695.48
359.065	4686.86
359.433	4690.07
359.8	4686.27
360.168	4688.39
360.536	4682
360.903	4687.2
361.271	4680.59
361.638	4689.45
362.006	4675.5
362.373	4676.48
362.741	4664.84
363.108	4667.84
363.475	4662.8
363.843	4667.86
364.21	4665.27
364.577	4675.93
364.944	4668.07
365.311	4672.82
365.678	4689.75
366.045	4697.02
366.412	4698.36
366.779	4707.36
367.146	4702.61
367.513	4707.75
367.88	4698.61
368.247	4704.25
368.613	4695.82
368.98	4700.86
369.347	4693.2
369.713	4674.2
370.08	4670.5
370.447	4667
370.813	4657.7
371.18	4662.27
371.546	4654.02
371.912	4661.09
372.279	4657.68
372.645	4660.61
373.011	4657.05
373.378	4666.25
373.744	4659.66
374.11	4670.05
374.476	4665.91
374.842	4673.18
375.208	4678.2
375.574	4681
375.94	4675.48
376.306	4679.16
376.672	4675.75
377.038	4677.3
377.404	4671.11
377.769	4680.23
378.135	4668.3
378.501	4674.18
378.866	4670
379.232	4663.41
379.597	4662.34
379.963	4667.09
380.328	4657.3
380.694	4661.75
381.059	4658.75
381.425	4665.05
381.79	4654
382.155	4662.93
382.52	4654.14
382.886	4658.43
383.251	4651.84
383.616	4654.95
383.981	4649.91
384.346	4658.14
384.711	4653.77
385.076	4662.41
385.441	4652.8
385.806	4658.73
386.171	4649.98
386.535	4656.36
386.9	4649.57
387.265	4656.36
387.629	4652.98
387.994	4656.73
388.359	4651.68
388.723	4654.3
389.088	4646.16
389.452	4653.16
389.817	4651.39
390.181	4657.8
390.545	4655.64
390.91	4661.25
391.274	4656.5
391.638	4658.43
392.002	4652.57
392.366	4691.07
392.731	4686.32
393.095	4689.89
393.459	4684.73
393.823	4685.82
394.187	4678.66
394.55	4685.48
394.914	4686.07
395.278	4691.2
395.642	4686.07
396.006	4691.98
396.369	4650.5
396.733	4651.27
397.097	4643.52
397.46	4650.32
397.824	4645.36
398.187	4647
398.551	4642.45
398.914	4639.77
399.277	4635.05
399.641	4642.11
400.004	4642.89
400.367	4649.55
400.73	4645.27
401.094	4652.45
401.457	4645.86
401.82	4649.45
402.183	4645.3
402.546	4651.86
402.909	4646.3
403.272	4652.77
403.635	4644.7
403.998	4640.93
404.36	4631.52
404.723	4636.27
405.086	4628.41
405.448	4659.52
405.811	4654.39
406.174	4658.57
406.536	4645.59
406.899	4675.18
407.261	4668.27
407.624	4672.48
407.986	4674.32
408.348	4680.61
408.711	4683.91
409.073	4693.7
409.435	4658.82
409.797	4663.39
410.16	4660.45
410.522	4668.86
410.884	4638.02
411.246	4647.82
411.608	4643.34
411.97	4647.98
412.332	4640.05
412.693	4642.39
413.055	4632.89
413.417	4638.89
413.779	4632.95
414.14	4637.14
414.502	4626.07
414.864	4636.55
415.225	4624.34
415.587	4630.68
415.948	4618.59
416.31	4624.73
416.671	4614.95
417.033	4616.98
417.394	4612.41
417.755	4616.98
418.116	4611.25
418.478	4616.52
418.839	4607.41
419.2	4611.52
419.561	4608.98
419.922	4614.18
420.283	4612.8
420.644	4617.14
421.005	4614.5
421.366	4623.43
421.727	4625.93
422.087	4628.55
422.448	4625.82
422.809	4633.3
423.169	4631.8
423.53	4630.73
423.891	4626.66
424.251	4631.48
424.612	4624.32
424.972	4625.73
425.333	4613.59
425.693	4611.84
426.053	4608.16
426.414	4607.39
426.774	4597.57
427.134	4599.8
427.494	4590.75
427.854	4595.32
428.214	4583.14
428.574	4589.84
428.934	4587
429.294	4594.18
429.654	4588.59
430.014	4590.82
430.374	4588.3
430.734	4598.91
431.094	4591.75
431.453	4616.41
431.813	4611.95
432.173	4624.45
432.532	4621.32
432.892	4626.95
433.251	4619.2
433.611	4625.84
433.97	4622.64
434.33	4629.43
434.689	4620.39
435.048	4624.55
435.407	4607.57
435.767	4609.27
436.126	4598.52
436.485	4599.3
436.844	4591.14
437.203	4600.05
437.562	4596.41
437.921	4601.25
438.28	4597.36
438.639	4602
438.998	4622.18
439.356	4625.68
439.715	4624.7
440.074	4633.02
440.433	4627.59
440.791	4637.09
441.15	4626.66
441.508	4630.41
441.867	4625.48
442.225	4629.43
442.584	4621.61
442.942	4603.18
443.3	4594.64
443.659	4595.75
444.017	4589.66
444.375	4594.02
444.733	4587.82
445.092	4596.02
445.45	4590.14
445.808	4594.39
446.166	4588.7
446.524	4596.91
446.882	4588.27
447.239	4593.91
447.597	4589.45
447.955	4595.93
448.313	4593.61
448.67	4597.5
449.028	4592
449.386	4598.41
449.743	4600
450.101	4610.93
450.458	4606.59
450.816	4617.16
451.173	4616.68
451.531	4629.27
451.888	4622.52
452.245	4625.8
452.602	4622.02
452.96	4664.27
453.317	4658.25
453.674	4657.25
454.031	4650.07
454.388	4657.73
454.745	4647.52
455.102	4652.93
455.459	4646.14
455.816	4651.64
456.173	4649.14
456.529	4659.48
456.886	4619.93
457.243	4627.98
457.599	4622.64
457.956	4626.16
458.313	4619.93
458.669	4629.77
459.026	4624.55
459.382	4629.8
459.739	4628.57
460.095	4636.7
460.451	4630.16
460.807	4637.14
461.164	4631.89
461.52	4647.91
461.876	4643.82
462.232	4647.52
462.588	4641.2
462.944	4647.41
463.3	4642.86
463.656	4648.66
464.012	4636.34
464.368	4644.64
464.724	4635.61
465.079	4639.89
465.435	4624.05
465.791	4625.32
466.146	4619.95
466.502	4629.36
466.858	4619.5
467.213	4618.3
467.569	4616.55
467.924	4631.89
468.279	4619.8
468.635	4626.09
468.99	4618.34
469.345	4624.18
469.701	4615.73
470.056	4616.91
470.411	4604
470.766	4612.39
471.121	4609.41
471.476	4611.27
471.831	4596.52
472.186	4599.32
472.541	4592.25
472.895	4594.95
473.25	4585.36
473.605	4588.45
473.96	4581.95
474.314	4584.09
474.669	4570.82
475.024	4566.34
475.378	4552.48
475.733	4561.32
476.087	4554.36
476.441	4555.73
476.796	4544.09
477.15	4554.66
477.504	4547.2
477.859	4549.91
478.213	4543.14
478.567	4546.16
478.921	4549.43
479.275	4550.16
479.629	4541.82
479.983	4550.43
480.337	4541.8
480.691	4546.27
481.045	4533.68
481.399	4567.7
481.752	4560.16
482.106	4564.5
482.46	4557.41
482.813	4555.8
483.167	4551.68
483.52	4550.41
483.874	4553.41
484.227	4558.82
484.581	4551.23
484.934	4556.3
485.288	4519.5
485.641	4521.16
485.994	4514.48
486.347	4518.45
486.7	4512.23
487.054	4531.18
487.407	4524.2
487.76	4513.05
488.113	4504.43
488.466	4511.64
488.818	4507.52
489.171	4513.05
489.524	4507.82
489.877	4509.36
490.23	4505.98
490.582	4510.64
490.935	4487.39
491.288	4491.86
491.64	4486.64
491.993	4493.7
492.345	4488.93
492.698	4494.34
493.05	4492.77
493.402	4502.73
493.755	4505.34
494.107	4519.41
494.459	4522.91
494.811	4550.14
495.163	4570.89
495.515	4616.73
495.867	4661.25
496.219	4739
496.571	4821.93
496.923	4928.11
497.275	5037.68
497.627	5167.36
497.979	5281.98
498.33	5416.07
498.682	5528.7
499.034	5641.77
499.385	5723.57
499.737	5809.39
500.088	5857.59
500.44	5896.57
500.791	5913.25
501.143	5915.68
501.494	5904.8
501.845	5893.82
502.197	5860.48
502.548	5836.8
502.899	5801.2
503.25	5782.07
503.601	5744.55
503.952	5723.14
504.303	5683.09
504.654	5651.93
505.005	5619.95
505.356	5584.3
505.707	5547.75
506.058	5520.89
506.408	5483.45
506.759	5463.55
507.11	5428.45
507.46	5410.05
507.811	5376.68
508.161	5359.68
508.512	5331.39
508.862	5312.39
509.213	5288.91
509.563	5271.34
509.913	5247.77
510.263	5234.59
510.614	5206.68
510.964	5197.48
511.314	5163.75
511.664	5149.09
512.014	5121.98
512.364	5108.8
512.714	5085.23
513.064	5065.34
513.414	5044.05
513.764	5044.05
514.113	5025.8
514.463	5019.32
514.813	4992.95
515.162	4986.52
515.512	4968.43
515.862	4963.27
516.211	4945.61
516.561	4939.98
516.91	4931.43
517.259	4930.75
517.609	4901.36
517.958	4891.66
518.307	4875.48
518.656	4872.45
519.006	4867.41
519.355	4873.48
519.704	4869.45
520.053	4869.14
520.402	4855.86
520.751	4852.59
521.1	4838.7
521.448	4837.07
521.797	4828.55
522.146	4826.57
522.495	4818.73
522.843	4810.59
523.192	4791.11
523.541	4777.91
523.889	4767.57
524.238	4768.64
524.586	4760
524.935	4758.57
525.283	4753.25
525.631	4754.11
525.979	4742.7
526.328	4740.57
526.676	4732.43
527.024	4731.73
527.372	4727.64
527.72	4728.5
528.068	4718
528.416	4720.14
528.764	4712.55
529.112	4709.43
529.46	4695
529.808	4695.91
530.155	4684.45
530.503	4701.02
530.851	4707.93
531.198	4706.16
531.546	4694.11
531.893	4695.3
532.241	4681.32
532.588	4679.5
532.936	4671.84
533.283	4675.8
533.63	4672.23
533.978	4673.5
534.325	4654.89
534.672	4641.41
535.019	4635.43
535.366	4639.34
535.713	4633.8
536.06	4639.82
536.407	4634.86
536.754	4634.48
537.101	4626.64
537.448	4632.68
537.795	4628.59
538.141	4625.77
538.488	4616.18
538.835	4619.66
539.181	4607.8
539.528	4613.32
539.874	4606.02
540.221	4603.8
540.567	4599.52
540.914	4604.57
541.26	4592.45
541.606	4598.18
541.952	4593.32
542.299	4596.52
542.645	4590.52
542.991	4595.98
543.337	4586.11
543.683	4586.16
544.029	4583.34
544.375	4593.91
544.721	4591.5
545.066	4596.14
545.412	4589.55
545.758	4589.43
546.104	4586.61
546.449	4586.98
546.795	4588.91
547.141	4595.57
547.486	4591.27
547.832	4592.84
548.177	4579.93
548.522	4576.2
548.868	4565.45
549.213	4566.68
549.558	4562.84
549.903	4565.75
550.249	4561.48
550.594	4558.98
550.939	4548.14
551.284	4552.8
551.629	4550.64
551.974	4555.36
552.319	4552.68
552.664	4561.11
553.008	4553.68
553.353	4586.43
553.698	4580.23
554.043	4585.3
554.387	4577.55
554.732	4582.3
555.076	4575.23
555.421	4576.89
555.765	4571.11
556.11	4574.68
556.454	4563.25
556.798	4567.02
557.143	4533.48
557.487	4541.52
557.831	4533.77
558.175	4543.23
558.519	4538.48
558.863	4545.18
559.207	4538.68
559.551	4542.55
559.895	4544.59
560.239	4551.45
560.583	4550.11
560.927	4551.09
561.27	4541.77
561.614	4553.48
561.958	4543.82
562.301	4552.75
562.645	4545.43
562.988	4548.05
563.332	4542.64
563.675	4544.57
564.018	4547.36
564.362	4549.59
564.705	4545.55
565.048	4549.43
565.391	4536.39
565.735	4540.66
566.078	4531.05
566.421	4539.5
566.764	4535.91
567.107	4540.25
567.45	4532.2
567.792	4526.68
568.135	4518.34
568.478	4524.23
568.821	4522.09
569.163	4529.34
569.506	4524.48
569.849	4530.7
570.191	4521.57
570.534	4526.34
570.876	4522.98
571.219	4529.7
571.561	4527.86
571.903	4534.75
572.246	4529.82
572.588	4532.07
572.93	4524.02
573.272	4528.09
573.614	4522.34
573.956	4526.43
574.298	4524.86
574.64	4529.11
574.982	4517.73
575.324	4522.2
575.666	4516.09
576.008	4523.45
576.349	4518
576.691	4523.82
577.033	4518.59
577.374	4523.07
577.716	4517.86
578.057	4522.11
578.399	4513.68
578.74	4520.11
579.082	4516.11
579.423	4522.7
579.764	4521.05
580.105	4527.57
580.447	4523.89
580.788	4531.55
581.129	4532.43
581.47	4538.7
581.811	4533.41
582.152	4542.5
582.493	4560.52
582.834	4564.7
583.175	4561.89
583.515	4559.48
583.856	4552.57
584.197	4557.14
584.537	4549.89
584.878	4547.36
585.218	4538.02
585.559	4540.8
585.899	4534.59
586.24	4518.5
586.58	4513.84
586.921	4517.61
587.261	4512.86
587.601	4521.02
587.941	4515
588.281	4522.64
588.621	4518.55
588.961	4524.27
589.301	4518.45
589.641	4520.8
589.981	4515.48
590.321	4517.14
590.661	4511.05
591.001	4517.23
591.34	4514.09
591.68	4518.25
592.02	4511.34
592.359	4516.09
592.699	4510.68
593.038	4518.77
593.378	4514.8
593.717	4516.2
594.057	4508.84
594.396	4512.05
594.735	4505.77
595.074	4510.25
595.414	4503.75
595.753	4507.55
596.092	4500.18
596.431	4506.95
596.77	4501.3
597.109	4507.2
597.448	4502.86
597.786	4508.84
598.125	4501.57
598.464	4506
598.803	4496.41
599.141	4502.52
599.48	4494.68
599.819	4502.75
600.157	4495.61
600.495	4499.57
600.834	4495.2
601.172	4522.34
601.511	4519.66
601.849	4526.25
602.187	4521.61
602.525	4525.86
602.864	4518.41
603.202	4529.86
603.54	4521.2
603.878	4526.52
604.216	4518.32
604.554	4520.18
604.891	4489.73
605.229	4492.23
605.567	4486.2
605.905	4491.32
606.243	4482.82
606.58	4486.48
606.918	4475.14
607.255	4480.09
607.593	4475.64
607.93	4480.86
608.268	4474.82
608.605	4482.02
608.942	4482.73
609.28	4487.98
609.617	4480.55
609.954	4484.89
610.291	4482.77
610.628	4490.41
610.965	4483.23
611.302	4490.86
611.639	4490.89
611.976	4501.3
612.313	4496.52
612.65	4496.23
612.987	4486.75
613.323	4492.07
613.66	4488.86
613.997	4493.61
614.333	4486.23
614.67	4494.16
615.006	4487.09
615.343	4489.11
615.679	4477.64
616.015	4482.2
616.352	4477.05
616.688	4485.25
617.024	4479.61
617.36	4490.39
617.696	4485.93
618.032	4490.14
618.368	4484.25
618.704	4486.98
619.04	4478.25
619.376	4485.07
619.712	4481.48
620.048	4486.16
620.383	4478.98
620.719	4482.98
621.055	4473.41
621.39	4476.7
621.726	4469.8
622.061	4472.7
622.397	4467.66
622.732	4472.7
623.068	4463.3
623.403	4464.34
623.738	4457.91
624.073	4462.98
624.409	4456.75
624.744	4459.73
625.079	4451.18
625.414	4459.84
625.749	4455.09
626.084	4461.09
626.419	4460.59
626.753	4466.2
627.088	4459.34
627.423	4470.41
627.758	4466.98
628.092	4472.23
628.427	4464.07
628.762	4474.45
629.096	4466.7
629.431	4476.2
629.765	4469.32
630.099	4468.75
630.434	4462.25
630.768	4469.64
631.102	4460.61
631.436	4463.84
631.77	4459.39
632.105	4467.23
632.439	4458.77
632.773	4465.93
633.107	4456.52
633.44	4463.32
633.774	4458.66
634.108	4465.75
634.442	4458.36
634.776	4466.05
635.109	4463.14
635.443	4468.95
635.776	4462.95
636.11	4470.25
636.443	4464.52
636.777	4471.32
637.11	4462
637.444	4467.52
637.777	4463.27
638.11	4470.95
638.443	4460.57
638.776	4464.55
639.11	4459.2
639.443	4468.55
639.776	4463
640.109	4467.09
640.441	4461.07
640.774	4468.43
641.107	4462.11
641.44	4469.75
641.773	4460.59
642.105	4463.18
642.438	4459.11
642.77	4460.18
643.103	4448.64
643.435	4449.43
643.768	4448.64
644.1	4453.77
644.433	4447.18
644.765	4452.32
645.097	4450.68
645.429	4459.82
645.761	4455.75
646.094	4461.07
646.426	4454.66
646.758	4465.23
647.09	4461.5
647.422	4460.14
647.753	4451.41
648.085	4458.23
648.417	4449.82
648.749	4448.55
649.08	4440.3
649.412	4445.43
649.744	4439.11
650.075	4448.7
650.407	4438.05
650.738	4443.39
651.069	4440.66
651.401	4447.14
651.732	4439.39
652.063	4444.98
652.394	4438.3
652.726	4445.27
653.057	4442.68
653.388	4445.34
653.719	4435.86
654.05	4442.61
654.381	4437.18
654.712	4448.16
655.042	4441.59
655.373	4444.57
655.704	4443.91
656.034	4450.68
656.365	4446.41
656.696	4450.3
657.026	4444.43
657.357	4452.36
657.687	4444.34
658.018	4447.95
658.348	4433.68
658.678	4439.89
659.008	4436.95
659.339	4440.66
659.669	4433.86
659.999	4441.55
660.329	4431.82
660.659	4436.86
660.989	4428.93
661.319	4435.32
661.649	4430.34
661.978	4436.27
662.308	4428.43
662.638	4432.05
662.968	4427.07
663.297	4433.86
663.627	4422.82
663.956	4429.89
664.286	4424.07
664.615	4434.34
664.945	4431.61
665.274	4437.93
665.603	4436.84
665.932	4445.18
666.262	4439.64
666.591	4445.86
666.92	4440.27
667.249	4449.48
667.578	4449.89
667.907	4459.52
668.236	4455.23
668.564	4455.34
668.893	4451.48
669.222	4453.45
669.551	4447.02
669.879	4455.68
670.208	4444.55
670.537	4445.8
670.865	4434.36
671.194	4452.41
671.522	4445.32
671.85	4444.66
672.179	4444.57
672.507	4446.39
672.835	4439.66
673.163	4442.27
673.491	4435.68
673.819	4448.57
674.147	4445.75
674.475	4451.34
674.803	4426.23
675.131	4430.09
675.459	4430.86
675.787	4436.89
676.115	4431.95
676.442	4438.2
676.77	4432.73
677.098	4438.45
677.425	4427.3
677.753	4436.02
678.08	4432.55
678.407	4441.48
678.735	4439.55
679.062	4441.5
679.389	4431.41
679.717	4436.84
680.044	4429.82
680.371	4437.16
680.698	4429.66
681.025	4443.02
681.352	4437.39
681.679	4441.39
682.006	4435.73
682.332	4436.7
682.659	4432.73
682.986	4445.5
683.313	4442.39
683.639	4447.55
683.966	4442.39
684.292	4449.18
684.619	4432.8
684.945	4434.45
685.272	4435.11
685.598	4439.59
685.924	4441.91
686.25	4445.89
686.577	4434.84
686.903	4444.25
687.229	4439.11
687.555	4443.41
687.881	4437
688.207	4444.89
688.533	4445.66
688.858	4443.43
689.184	4437.2
689.51	4437.86
689.836	4433.59
690.161	4442.61
690.487	4431.18
690.813	4438.36
691.138	4435.07
691.463	4441.39
691.789	4439.52
692.114	4440.41
692.44	4435.39
692.765	4444.61
693.09	4441.23
693.415	4446.66
693.74	4434.84
694.065	4440.27
694.39	4436.3
694.715	4444.8
695.04	4442.39
695.365	4447.34
695.69	4439.84
696.015	4448.55
696.339	4443.7
696.664	4447.02
696.989	4442.66
697.313	4447.2
697.638	4444.11
697.962	4445.57
698.287	4436.2
698.611	4441.8
698.935	4435
699.26	4440.84
699.584	4435.98
699.908	4437.73
700.232	4428.68
700.556	4429.75
700.88	4431.59
701.204	4437.39
701.528	4433.89
701.852	4443.48
702.176	4456.2
702.5	4461.16
702.823	4472.48
703.147	4493.16
703.471	4488.2
703.794	4495.5
704.118	4512.45
704.441	4517.89
704.765	4506.64
705.088	4508.66
705.411	4506.43
705.735	4487.61
706.058	4480.25
706.381	4465.73
706.704	4448.84
707.027	4455.23
707.35	4451.66
707.673	4436.05
707.996	4426.93
708.319	4431.57
708.642	4430.8
708.965	4430.86
709.288	4428.02
709.61	4438.36
709.933	4438.07
710.256	4441.27
710.578	4432.48
710.901	4433.61
711.223	4426.27
711.546	4432.77
711.868	4435.41
712.19	4439.11
712.512	4431
712.835	4434.68
713.157	4426.95
713.479	4430.43
713.801	4422.48
714.123	4427.52
714.445	4425.39
714.767	4432.36
715.089	4422.68
715.411	4420.07
715.732	4412.61
716.054	4418.52
716.376	4415.16
716.697	4416.41
717.019	4415.25
717.34	4419.14
717.662	4417.86
717.983	4425.02
718.305	4426.84
718.626	4435.07
718.947	4435.45
719.268	4443.27
719.589	4437.18
719.911	4445.32
720.232	4444.45
720.553	4445.91
720.874	4440.86
721.195	4443.89
721.515	4436.32
721.836	4436.32
722.157	4429.64
722.478	4434.3
722.798	4427.23
723.119	4432.16
723.44	4421.89
723.76	4427.11
724.081	4422.36
724.401	4431.48
724.721	4436.3
725.042	4437.32
725.362	4430.25
725.682	4434.34
726.002	4429.2
726.322	4437.75
726.642	4434.7
726.962	4441.09
727.282	4437.11
727.602	4439.34
727.922	4427.43
728.242	4438.89
728.562	4440.34
728.882	4443.93
729.201	4439.25
729.521	4446.07
729.84	4439.59
730.16	4443.18
730.479	4446.3
730.799	4448.45
731.118	4444.59
731.437	4452.82
731.757	4429.75
732.076	4432.75
732.395	4428.89
732.714	4434.5
733.033	4424.77
733.352	4431.25
733.671	4430.36
733.99	4428.89
734.309	4426.64
734.628	4431.77
734.947	4427.11
735.265	4435.34
735.584	4426.98
735.903	4431.23
736.221	4428.91
736.54	4435.77
736.858	4426.55
737.177	4437.36
737.495	4432.14
737.813	4436.11
738.132	4432.68
738.45	4435.66
738.768	4430.16
739.086	4437.73
739.404	4436.95
739.722	4439.55
740.04	4435.11
740.358	4440.45
740.676	4428.5
740.994	4431.55
741.311	4428.45
741.629	4435.18
741.947	4431.73
742.264	4436.36
742.582	4436.66
742.899	4442.66
743.217	4439.2
743.534	4442.59
743.852	4438.52
744.169	4442.61
744.486	4439.2
744.803	4441.5
745.121	4433.16
745.438	4438.68
745.755	4431.95
746.072	4435.75
746.389	4424.41
746.706	4428.98
747.022	4424.82
747.339	4429.27
747.656	4431.27
747.973	4437.68
748.289	4432.86
748.606	4440.61
748.923	4438.66
749.239	4447.8
749.555	4440.41
749.872	4450.89
750.188	4448.27
750.505	4455.23
750.821	4453.57
751.137	4452.43
751.453	4446.61
751.769	4454.73
752.085	4447.55
752.401	4453
752.717	4442.82
753.033	4447.07
753.349	4439.98
753.665	4440.73
753.98	4433.95
754.296	4439.2
754.612	4431.75
754.927	4437.27
755.243	4434.3
755.558	4439.34
755.874	4433.91
756.189	4441.27
756.505	4434.68
756.82	4437.5
757.135	4431.11
757.45	4440.91
757.765	4438.66
758.08	4444.77
758.395	4434.89
758.71	4434.09
759.025	4431.77
759.34	4436.52
759.655	4435.09
759.97	4441.64
760.285	4446.48
760.599	4455.2
760.914	4444.34
761.228	4441.14
761.543	4434.36
761.857	4454.61
762.172	4449.48
762.486	4453.73
762.8	4452.16
763.115	4454.57
763.429	4450.57
763.743	4450.11
764.057	4444.77
764.371	4452.5
764.685	4454.75
764.999	4466.91
765.313	4459.16
765.627	4464.18
765.941	4458.09
766.255	4459.82
766.568	4457.5
766.882	4461.2
767.195	4455.25
767.509	4462.59
767.823	4462.16
768.136	4464.68
768.449	4456.75
768.763	4453.57
769.076	4450.39
769.389	4456.98
769.702	4451.27
770.016	4455.64
770.329	4448.43
770.642	4461.07
770.955	4455.98
771.268	4457.2
771.58	4456.14
771.893	4460.14
772.206	4456.34
772.519	4463.02
772.832	4454.59
773.144	4460.11
773.457	4453.14
773.769	4464.2
774.082	4452.59
774.394	4454.89
774.706	4452.57
775.019	4456.75
775.331	4449.36
775.643	4454.77
775.955	4452.27
776.268	4462.66
776.58	4455.89
776.892	4464.23
777.204	4456.84
777.515	4462.16
777.827	4465.86
778.139	4471.59
778.451	4468.45
778.763	4476.14
779.074	4472.86
779.386	4476.75
779.697	4470.34
780.009	4477.2
780.32	4473.43
780.632	4478.8
780.943	4478.59
781.254	4482.95
781.566	4475.95
781.877	4482.77
782.188	4478.61
782.499	4482
782.81	4480.84
783.121	4487.64
783.432	4486.39
783.743	4488.59
784.054	4481.5
784.364	4484.32
784.675	4475.48
784.986	4482.39
785.296	4477.84
785.607	4485
785.917	4507.48
786.228	4511.93
786.538	4507.07
786.849	4514.52
787.159	4513.75
787.469	4524.02
787.779	4522.07
788.09	4525.93
788.4	4524.75
788.71	4526.75
789.02	4525.09
789.33	4510.95
789.64	4507.66
789.949	4522.02
790.259	4515.64
790.569	4520
790.879	4512.7
791.188	4518.61
791.498	4516.02
791.807	4517.09
792.117	4512.57
792.426	4516.07
792.736	4505.89
793.045	4519.55
793.354	4505.39
793.663	4513.64
793.973	4507.34
794.282	4537.41
794.591	4530.91
794.9	4537.8
795.209	4537.32
795.518	4546.23
795.826	4543.18
796.135	4549.57
796.444	4537.82
796.753	4544.91
797.061	4536.2
797.37	4542.2
797.678	4518.55
797.987	4525.07
798.295	4521.77
798.604	4528.16
798.912	4524.48
799.22	4527.91
799.529	4526.93
799.837	4532.66
800.145	4532.25
800.453	4540.66
800.761	4542.91
801.069	4547.77
801.377	4543.18
801.685	4553.16
801.993	4550.43
802.3	4556.34
802.608	4555.07
802.916	4559.55
803.223	4565.39
803.531	4573.73
803.838	4572.07
804.146	4574.77
804.453	4570.2
804.76	4578.95
805.068	4573.25
805.375	4580.16
805.682	4578.7
805.989	4593.34
806.296	4591.89
806.603	4591.98
806.91	4587.43
807.217	4593.07
807.524	4590.95
807.831	4598.23
808.138	4593.27
808.444	4602.66
808.751	4601.41
809.058	4604.41
809.364	4594.93
809.671	4604.14
809.977	4598.41
810.284	4608.2
810.59	4606.64
810.896	4613.61
811.202	4609.52
811.509	4619.11
811.815	4613.5
812.121	4616.59
812.427	4613
812.733	4618.5
813.039	4618.8
813.345	4625.98
813.65	4618.59
813.956	4629.16
814.262	4626.45
814.568	4635.41
814.873	4632.23
815.179	4641.25
815.484	4636.34
815.79	4647.5
816.095	4646.18
816.4	4647.07
816.706	4641.14
817.011	4648.93
817.316	4643.91
817.621	4650.09
817.926	4652.68
818.231	4655.84
818.536	4651.86
818.841	4661.34
819.146	4655.7
819.451	4664.8
819.756	4660.32
820.06	4665.09
820.365	4661.64
820.67	4663.48
820.974	4661.75
821.279	4668.84
821.583	4666.36
821.888	4671.41
822.192	4669.27
822.496	4675.98
822.8	4668.8
823.105	4675.2
823.409	4674.89
823.713	4679.66
824.017	4676.93
824.321	4683.11
824.625	4676.11
824.929	4684.34
825.232	4681.64
825.536	4688.23
825.84	4685.91
826.143	4693.09
826.447	4693.45
826.751	4700.34
827.054	4701.43
827.358	4714.14
827.661	4731.8
827.964	4757.14
828.268	4758.89
828.571	4764.59
828.874	4758.95
829.177	4765.45
829.48	4761.36
829.783	4765.84
830.086	4764.59
830.389	4766.93
830.692	4760.43
830.995	4745.61
831.297	4728.7
831.6	4736.45
831.903	4733.91
832.205	4743.23
832.508	4739.73
832.81	4747.02
833.113	4750.7
833.415	4756.64
833.718	4759.5
834.02	4764.27
834.322	4761.23
834.624	4761.05
834.926	4757.18
835.228	4769.43
835.53	4762.84
835.832	4771.27
836.134	4771.57
836.436	4771.59
836.738	4771
837.04	4775.66
837.341	4776.25
837.643	4791.7
837.944	4793.55
838.246	4800.55
838.547	4794.68
838.849	4805.82
839.15	4804.09
839.452	4811.36
839.753	4810.18
840.054	4812.91
840.355	4808.86
840.656	4819.82
840.957	4812.93
841.258	4818.39
841.559	4810.14
841.86	4818.91
842.161	4815.05
842.462	4822.3
842.762	4818.59
843.063	4825.48
843.364	4832.07
843.664	4841.16
843.965	4839.52
844.265	4845.32
844.566	4844.61
844.866	4857.39
845.166	4850.09
845.467	4856.18
845.767	4847.95
846.067	4850.77
846.367	4852.05
846.667	4852.41
846.967	4849.7
847.267	4851.23
847.567	4848.52
847.867	4850.93
848.166	4843.18
848.466	4850.16
848.766	4847.57
849.065	4860.07
849.365	4858.02
849.664	4865.36
849.964	4861.89
850.263	4868.3
850.562	4865
850.862	4871.61
851.161	4869.73
851.46	4880.59
851.759	4878.45
852.058	4889.11
852.357	4885.7
852.656	4897.7
852.955	4892.91
853.254	4901.64
853.553	4898.23
853.851	4906.59
854.15	4903.86
854.449	4910.43
854.747	4903.75
855.046	4913.66
855.344	4909.39
855.643	4931.7
855.941	4929.02
856.239	4939.66
856.538	4937.43
856.836	4944.52
857.134	4940.05
857.432	4944.98
857.73	4944
858.028	4956.2
858.326	4952.41
858.624	4957.82
858.922	4940.55
859.219	4943.55
859.517	4933
859.815	4941.34
860.112	4943.95
860.41	4952.09
860.707	4948.8
861.005	4958
861.302	4953.36
861.6	4959.36
861.897	4959.48
862.194	4966.39
862.491	4970.45
862.788	4982.75
863.085	4976.34
863.382	4978.07
863.679	4976.59
863.976	4985.8
864.273	4979.8
864.57	4987.61
864.867	4982.32
865.163	4986.59
865.46	4983.95
865.757	4988.52
866.053	4982.61
866.349	4989.52
866.646	4988.18
866.942	4997.52
867.239	5001.2
867.535	5009.73
867.831	5005.57
868.127	5015.43
868.423	5011.14
868.719	5016
869.015	5005.7
869.311	5010.93
869.607	5006.82
869.903	5010.02
870.199	4999.73
870.494	5004.48
870.79	4997.5
871.086	4998.59
871.381	4994.91
871.677	5001.43
871.972	4996.59
872.267	5004.84
872.563	4998.61
872.858	5003.59
873.153	4998.75
873.448	5000.23
873.743	4988
874.038	4991.3
874.333	4991.86
874.628	4994.36
874.923	4987.18
875.218	4990.55
875.513	4984.25
875.808	4988.73
876.102	4986.11
876.397	4989.8
876.691	4988.61
876.986	4991.34
877.28	4989.32
877.575	4990.2
877.869	4987.82
878.163	4993.75
878.458	4986
878.752	4991.7
879.046	4987.55
879.34	4988.89
879.634	4984.23
879.928	4985.8
880.222	4977.39
880.516	4982.52
880.809	4975.25
881.103	4978.75
881.397	4967.09
881.691	4974.36
881.984	4966.82
882.278	4968.86
882.571	4981.77
882.864	4981.18
883.158	4976.32
883.451	4985.68
883.744	4978
884.038	4978.86
884.331	4969.23
884.624	4979.52
884.917	4971.95
885.21	4977
885.503	4973.89
885.796	4962.93
886.088	4959.75
886.381	4971.39
886.674	4962.57
886.966	4965.5
887.259	4966.39
887.552	4985.91
887.844	4979.91
888.136	4985.32
888.429	4984.8
888.721	4989.61
889.013	4985.09
889.306	4994.82
889.598	4984.54
