# Supplementary material for: An on-demand, drop-on-drop method for studying enzyme catalysis by serial crystallography
Source: Nat Commun. 2021 Jul 22;12:4461. doi: 10.1038/s41467-021-24757-7 (PMC8298390; doi:10.1038/s41467-021-24757-7)
Supplement: Supplementary file 7 — Source Data [file 41467_2021_24757_MOESM7_ESM.zip › 01_raw data/9/9-pico-on (1).txt]

Data from 9-fluo5N-fura-picoon_Subt8_20-53-57-749.txt Node

Date: Wed Jun 05 20:53:57 PDT 2019
User: Yachandra Lab
Spectrometer: OFX00221
Trigger mode: 0
Integration Time (sec): 3.000000E-1
Scans to average: 8
Nonlinearity correction enabled: false
Boxcar width: 5
Storing dark spectrum: false
XAxis mode: Wavelengths
Number of Pixels in Spectrum: 2136
>>>>>Begin Spectral Data<<<<<
156.111	1.69
156.499	3.09
156.887	2.73
157.274	1.58
157.662	1.91
158.049	1.51
158.437	2.09
158.824	2.36
159.211	2.9
159.599	2.85
159.986	3.17
160.373	3.39
160.761	2.89
161.148	3.27
161.535	4.12
161.922	4.17
162.309	4.16
162.696	4.22
163.083	4.45
163.47	4.07
163.857	4.27
164.244	4.48
164.631	4.26
165.018	4.24
165.405	4.27
165.792	4.85
166.179	3.49
166.565	3.91
166.952	3.59
167.339	2.97
167.725	3.73
168.112	2.85
168.498	2.2
168.885	2.62
169.271	2.08
169.658	1.34
170.044	0.07
170.431	0.89
170.817	0.98
171.203	1.57
171.59	1.85
171.976	1.53
172.362	2.23
172.748	2.43
173.134	1.73
173.521	2.35
173.907	3.36
174.293	3.81
174.679	4.32
175.065	4.44
175.451	3.52
175.836	3.58
176.222	2.83
176.608	1.81
176.994	1.83
177.38	2.16
177.765	1.58
178.151	1.28
178.537	1.38
178.922	0.82
179.308	0.4
179.693	0.75
180.079	1.08
180.464	1.51
180.85	1.85
181.235	2.1
181.621	1.08
182.006	1.85
182.391	1.34
182.777	2.35
183.162	2.51
183.547	2.3
183.932	2.55
184.317	1.72
184.702	2.22
185.087	2.14
185.472	2.1
185.857	2.98
186.242	2.09
186.627	2.25
187.012	1.86
187.397	1.86
187.782	2.44
188.167	2.44
188.551	3.62
188.936	0.6
189.321	3.2
189.705	3.07
190.09	5.4
190.475	6.17
190.859	4.16
191.244	3.62
191.628	4.4
192.012	4.25
192.397	5.14
192.781	7.12
193.166	12.77
193.55	13.67
193.934	14.76
194.318	14.69
194.702	14.92
195.087	16.39
195.471	16.03
195.855	16.83
196.239	18.47
196.623	21
197.007	21.62
197.391	19.05
197.775	17.01
198.158	17.61
198.542	15.61
198.926	12.74
199.31	13.91
199.693	16.92
200.077	16.64
200.461	18.31
200.844	15.81
201.228	13.25
201.611	16.98
201.995	16.95
202.378	15.25
202.762	14.01
203.145	17.5
203.529	16.76
203.912	14.9
204.295	14.3
204.679	12.02
205.062	12.62
205.445	11.53
205.828	9.64
206.211	11.56
206.594	12
206.977	14.58
207.36	15.17
207.743	16.18
208.126	14.77
208.509	14.1
208.892	12.74
209.275	12.78
209.658	13.12
210.04	13.57
210.423	10.58
210.806	11.19
211.188	9.86
211.571	7.61
211.953	9.33
212.336	11.61
212.719	12.31
213.101	13.33
213.483	14.74
213.866	16.98
214.248	16.07
214.63	16.94
215.013	18.51
215.395	18.83
215.777	20.69
216.159	19
216.542	16.94
216.924	15.98
217.306	16.94
217.688	13.5
218.07	14.7
218.452	16
218.834	14.39
219.216	10.42
219.597	11.18
219.979	7.56
220.361	8.18
220.743	9.25
221.124	12.16
221.506	11.23
221.888	11.64
222.269	9.08
222.651	7.82
223.032	9.47
223.414	11.75
223.795	11.19
224.177	12.82
224.558	10.16
224.94	9.51
225.321	8.41
225.702	7.94
226.083	7.33
226.465	6.53
226.846	7.01
227.227	8.62
227.608	9.9
227.989	9.39
228.37	10.52
228.751	11.49
229.132	10.57
229.513	12.22
229.894	13.51
230.275	16.1
230.655	17.18
231.036	16.47
231.417	14.58
231.798	13.83
232.178	15.18
232.559	13.84
232.94	16.7
233.32	19.33
233.701	16.08
234.081	14.99
234.462	11.4
234.842	11.34
235.222	8.67
235.603	10.57
235.983	11.56
236.363	13.39
236.743	10.92
237.124	8.01
237.504	9.48
237.884	12.02
238.264	14.12
238.644	17.65
239.024	16.12
239.404	16.89
239.784	15.01
240.164	12.51
240.544	8.75
240.923	12.39
241.303	14.95
241.683	13.06
242.063	9.38
242.442	9.5
242.822	11.41
243.202	15.1
243.581	13.73
243.961	14.49
244.34	16.78
244.72	18.09
245.099	17.92
245.478	17.27
245.858	15.42
246.237	15.01
246.616	13.25
246.996	9.31
247.375	4.94
247.754	5.69
248.133	5.62
248.512	0.95
248.891	-1.31
249.27	-1.06
249.649	0.83
250.028	3.27
250.407	5.4
250.786	4.26
251.165	6.36
251.544	7.34
251.922	7.24
252.301	7
252.68	11.75
253.058	13.64
253.437	15.2
253.816	11.73
254.194	11.19
254.573	8.95
254.951	10.41
255.329	6.77
255.708	8.33
256.086	11.23
256.465	11.32
256.843	11
257.221	8.33
257.599	4.78
257.977	6.34
258.356	6.43
258.734	6.51
259.112	7.25
259.49	10.33
259.868	12.12
260.246	11.17
260.624	9.77
261.001	8.83
261.379	11.24
261.757	11.91
262.135	11.73
262.513	12.81
262.89	14.55
263.268	14.5
263.645	14.06
264.023	11.66
264.401	12.4
264.778	11.53
265.156	9.85
265.533	11.07
265.91	12.07
266.288	11.2
266.665	9.05
267.042	8.8
267.42	6.41
267.797	4.93
268.174	2.72
268.551	2.92
268.928	5.85
269.305	7.17
269.682	6.22
270.059	8.59
270.436	9.1
270.813	8.15
271.19	9.44
271.567	9.61
271.944	10.68
272.32	12.44
272.697	10.74
273.074	11.27
273.45	10.31
273.827	10.38
274.203	7.3
274.58	6.68
274.957	6.55
275.333	7.3
275.709	7.38
276.086	4.99
276.462	5.77
276.838	9.01
277.215	6.1
277.591	8.94
277.967	7.75
278.343	9.01
278.719	9.12
279.095	9.19
279.471	8.07
279.847	6.97
280.223	6.73
280.599	7.53
280.975	6.14
281.351	6.73
281.727	6.98
282.103	8.23
282.478	9.62
282.854	10.06
283.23	13.32
283.605	15.27
283.981	18.19
284.357	22.97
284.732	24.02
285.108	23.2
285.483	24.36
285.858	22.88
286.234	25.34
286.609	24.69
286.984	26.09
287.36	25.07
287.735	24.33
288.11	23.85
288.485	21.91
288.86	19.4
289.235	20.52
289.61	20.59
289.985	19.61
290.36	15.12
290.735	16.07
291.11	13.66
291.485	10.61
291.86	7.65
292.235	8.64
292.609	9.78
292.984	7.74
293.359	7.25
293.733	9.39
294.108	12.5
294.482	13.19
294.857	13.23
295.231	15.81
295.606	18.98
295.98	20.27
296.354	17.11
296.729	17.01
297.103	18.93
297.477	18.07
297.851	16.59
298.226	12.1
298.6	13.81
298.974	12.66
299.348	9.4
299.722	6.43
300.096	8.91
300.47	12.23
300.844	11.99
301.217	10.74
301.591	10.56
301.965	10.99
302.339	12.06
302.712	12.68
303.086	13.49
303.46	14.07
303.833	16.25
304.207	15.64
304.58	15.72
304.954	17.05
305.327	18.36
305.701	19.12
306.074	18.48
306.447	18.7
306.821	18.03
307.194	18.2
307.567	21
307.94	20.3
308.313	19.12
308.686	18.64
309.059	17.74
309.432	17.77
309.805	18.23
310.178	17.68
310.551	16.35
310.924	16.18
311.297	13.69
311.67	10.73
312.042	11.15
312.415	13.28
312.788	12.32
313.16	12.14
313.533	9.11
313.905	5.78
314.278	4.93
314.65	8.67
315.023	8.09
315.395	7.53
315.768	8.25
316.14	8.27
316.512	4.95
316.884	3.74
317.257	2.6
317.629	5.98
318.001	7.7
318.373	9.39
318.745	6.31
319.117	8.83
319.489	11.83
319.861	13.34
320.233	12.93
320.605	15.72
320.977	17.45
321.348	18.24
321.72	18.85
322.092	20.1
322.463	21.57
322.835	22.69
323.207	20.84
323.578	18.32
323.95	18.22
324.321	18.8
324.693	18.97
325.064	20.57
325.435	19.6
325.807	16.68
326.178	13.94
326.549	9.31
326.92	9.75
327.292	9.5
327.663	9.97
328.034	8.58
328.405	10.12
328.776	5.82
329.147	1.84
329.518	0.28
329.889	2.33
330.259	5.4
330.63	5.31
331.001	5.1
331.372	4.95
331.742	6.18
332.113	8.24
332.484	8.77
332.854	12.23
333.225	15.27
333.595	17.85
333.966	19.64
334.336	17.55
334.707	20.91
335.077	22.08
335.447	22.24
335.817	21.58
336.188	20.74
336.558	18.93
336.928	19.2
337.298	17.12
337.668	17.42
338.038	18.62
338.408	19.83
338.778	19.93
339.148	20.17
339.518	18.33
339.888	18.31
340.258	14.47
340.627	11.59
340.997	8
341.367	10.55
341.736	6.68
342.106	4.75
342.475	2.65
342.845	2.76
343.214	1.47
343.584	5.02
343.953	4.34
344.323	7.73
344.692	10.93
345.061	11.72
345.431	10.51
345.8	13.14
346.169	12.27
346.538	14.56
346.907	14.75
347.276	13.8
347.645	11.7
348.014	9.4
348.383	9.15
348.752	8.06
349.121	10.9
349.49	10.15
349.858	11.18
350.227	13.17
350.596	11.11
350.964	9.61
351.333	11.11
351.702	9.64
352.07	13.31
352.439	12.57
352.807	13.88
353.176	11.72
353.544	10.84
353.912	11.32
354.281	10.66
354.649	11.61
355.017	12.15
355.385	11.18
355.753	13.2
356.122	12.03
356.49	14.73
356.858	15.25
357.226	16.24
357.594	18.11
357.961	16.43
358.329	12.02
358.697	15.89
359.065	12.32
359.433	11.67
359.8	13.64
360.168	12.56
360.536	11.83
360.903	10.39
361.271	10.86
361.638	8.75
362.006	8.45
362.373	12.44
362.741	9.16
363.108	12.97
363.475	14.45
363.843	11.99
364.21	14.43
364.577	13.78
364.944	12.98
365.311	12.64
365.678	13.47
366.045	15.95
366.412	14.51
366.779	13.53
367.146	13.35
367.513	10.65
367.88	11.18
368.247	10.34
368.613	9.45
368.98	11.62
369.347	9.78
369.713	10.8
370.08	8.77
370.447	10.8
370.813	10.48
371.18	11.34
371.546	16.08
371.912	12.35
372.279	14.11
372.645	12.78
373.011	11.11
373.378	15.2
373.744	13.07
374.11	13.23
374.476	9.84
374.842	12.06
375.208	9.72
375.574	6.68
375.94	9.72
376.306	9.6
376.672	11.27
377.038	9.83
377.404	8.44
377.769	12.45
378.135	14.32
378.501	15.64
378.866	17.77
379.232	17.84
379.597	17.91
379.963	21.1
380.328	18.94
380.694	17.2
381.059	20.61
381.425	20.45
381.79	17.61
382.155	14.38
382.52	14.25
382.886	12.2
383.251	12.83
383.616	12.89
383.981	10.09
384.346	11.66
384.711	13.12
385.076	10.51
385.441	8.49
385.806	8.1
386.171	8.99
386.535	10.76
386.9	8.5
387.265	6.43
387.629	7
387.994	5.85
388.359	4.58
388.723	5.24
389.088	6.83
389.452	7.27
389.817	9.97
390.181	8.32
390.545	6.51
390.91	7.99
391.274	9.68
391.638	9.59
392.002	10.27
392.366	10.23
392.731	9.43
393.095	8.61
393.459	11
393.823	8.22
394.187	9.34
394.55	9.43
394.914	9.22
395.278	9.6
395.642	7.83
396.006	7.39
396.369	5.66
396.733	4.56
397.097	3.64
397.46	5
397.824	4.17
398.187	6.64
398.551	8.48
398.914	8.91
399.277	8.81
399.641	9.61
400.004	10.62
400.367	13.17
400.73	15.08
401.094	16.06
401.457	13.22
401.82	14.77
402.183	12.45
402.546	10.88
402.909	12.1
403.272	12.49
403.635	13.36
403.998	13.15
404.36	11.73
404.723	11.18
405.086	10
405.448	6.33
405.811	4.48
406.174	8.43
406.536	8.99
406.899	7.12
407.261	5.24
407.624	3.61
407.986	3.75
408.348	7.47
408.711	7.85
409.073	10.25
409.435	16.15
409.797	17.39
410.16	13.42
410.522	12.39
410.884	12.57
411.246	12.1
411.608	13.48
411.97	14.11
412.332	8.7
412.693	8.91
413.055	6.57
413.417	4.05
413.779	6.75
414.14	10.61
414.502	12.82
414.864	13.45
415.225	15.6
415.587	15.42
415.948	16.98
416.31	19.39
416.671	19.76
417.033	20.07
417.394	21.05
417.755	15.95
418.116	12.48
418.478	10.2
418.839	10.4
419.2	11.66
419.561	12.61
419.922	10.73
420.283	9.99
420.644	9.33
421.005	11.1
421.366	11.2
421.727	13.05
422.087	12.58
422.448	13.22
422.809	12.55
423.169	10.24
423.53	9.39
423.891	7.9
424.251	9.28
424.612	8.74
424.972	10.43
425.333	9.53
425.693	11.01
426.053	13.11
426.414	15.43
426.774	16.77
427.134	16.81
427.494	14.42
427.854	15.52
428.214	14.66
428.574	14.26
428.934	10.9
429.294	10.9
429.654	11.45
430.014	8.52
430.374	7.23
430.734	6.44
431.094	8.32
431.453	11.68
431.813	12.59
432.173	11.25
432.532	11.23
432.892	13.25
433.251	14.74
433.611	11.86
433.97	14.18
434.33	12.15
434.689	12.67
435.048	11.57
435.407	10.18
435.767	7.92
436.126	7.27
436.485	7.89
436.844	6.2
437.203	5.36
437.562	9.86
437.921	8.64
438.28	8.52
438.639	7.95
438.998	9.47
439.356	13.51
439.715	13.67
440.074	16.41
440.433	16.15
440.791	18.48
441.15	17.57
441.508	14.86
441.867	16.28
442.225	16.28
442.584	16.1
442.942	16.44
443.3	12.4
443.659	14.12
444.017	12.41
444.375	11.98
444.733	11.32
445.092	12.64
445.45	12.09
445.808	10.7
446.166	11.59
446.524	10.52
446.882	9.6
447.239	9.18
447.597	9.26
447.955	11.16
448.313	11.17
448.67	9.93
449.028	8.19
449.386	8.2
449.743	7.41
450.101	5.86
450.458	6.45
450.816	4.33
451.173	4.41
451.531	6.05
451.888	6.36
452.245	8.64
452.602	8.85
452.96	10.3
453.317	12.43
453.674	13.64
454.031	18.15
454.388	19.1
454.745	20.48
455.102	19.48
455.459	16.35
455.816	16.68
456.173	15.48
456.529	17.02
456.886	14.97
457.243	13.64
457.599	13.72
457.956	11.02
458.313	11.11
458.669	11.49
459.026	11.93
459.382	13.9
459.739	12.88
460.095	10.33
460.451	9.26
460.807	10.19
461.164	11.27
461.52	13.52
461.876	13.77
462.232	14.28
462.588	14.05
462.944	14.56
463.3	15.76
463.656	18.48
464.012	20.6
464.368	18.64
464.724	21.45
465.079	21.27
465.435	19.7
465.791	18.41
466.146	18.39
466.502	16.91
466.858	17.93
467.213	14.12
467.569	10.69
467.924	11.81
468.279	12.5
468.635	9.86
468.99	8.88
469.345	9
469.701	10.67
470.056	9.7
470.411	11.78
470.766	14.35
471.121	17.61
471.476	19.19
471.831	17.08
472.186	18.41
472.541	19.97
472.895	20.99
473.25	20.73
473.605	23.27
473.96	22.08
474.314	21.22
474.669	18.1
475.024	16.92
475.378	16.5
475.733	15.36
476.087	15.8
476.441	13.31
476.796	13.6
477.15	13.38
477.504	10.75
477.859	12.01
478.213	12.02
478.567	11.81
478.921	10.4
479.275	11.09
479.629	11.9
479.983	11.39
480.337	13.69
480.691	13.12
481.045	14.28
481.399	14.86
481.752	12.98
482.106	13.39
482.46	15.12
482.813	14.75
483.167	14.12
483.52	14.08
483.874	13.6
484.227	11.25
484.581	9.98
484.934	7.62
485.288	5.2
485.641	7.44
485.994	5.72
486.347	3.17
486.7	4.73
487.054	4.77
487.407	4.07
487.76	3.42
488.113	5.19
488.466	7.14
488.818	6.58
489.171	9.39
489.524	8.24
489.877	8.51
490.23	10.25
490.582	10.01
490.935	10.1
491.288	12.44
491.64	12.07
491.993	12.17
492.345	11.49
492.698	14.61
493.05	12.73
493.402	11.75
493.755	11.06
494.107	9.72
494.459	10.64
494.811	10.84
495.163	10.67
495.515	10.64
495.867	11.55
496.219	8.89
496.571	8.55
496.923	9.03
497.275	10.47
497.627	8.38
497.979	11.61
498.33	9.32
498.682	3.68
499.034	5.03
499.385	7.18
499.737	5.24
500.088	8.74
500.44	8.66
500.791	9.64
501.143	7.77
501.494	14.39
501.845	12.59
502.197	15.25
502.548	20.68
502.899	21.06
503.25	22.47
503.601	23.98
503.952	24.9
504.303	27.1
504.654	29.74
505.005	35.69
505.356	36.83
505.707	38.35
506.058	41.97
506.408	45.95
506.759	48.69
507.11	50.23
507.46	54.62
507.811	57.18
508.161	58.17
508.512	61.92
508.862	61.2
509.213	64.75
509.563	67.78
509.913	69.17
510.263	68.58
510.614	71.42
510.964	71.85
511.314	70.66
511.664	72.53
512.014	75.09
512.364	75.49
512.714	77.48
513.064	77.08
513.414	74.85
513.764	74.7
514.113	77.82
514.463	77.95
514.813	80.38
515.162	83.97
515.512	82.28
515.862	82.91
516.211	81.57
516.561	84.43
516.91	83.35
517.259	84.72
517.609	85.4
517.958	82.99
518.307	84.51
518.656	85.27
519.006	82.07
519.355	84.26
519.704	84.89
520.053	85.48
520.402	85.43
520.751	87.3
521.1	88.52
521.448	88.01
521.797	90.03
522.146	87.64
522.495	84.22
522.843	85.34
523.192	84.01
523.541	81.81
523.889	80.15
524.238	78.74
524.586	77.01
524.935	78.3
525.283	77.33
525.631	76.35
525.979	76.12
526.328	80.47
526.676	80.7
527.024	78.33
527.372	78.32
527.72	79.07
528.068	78.44
528.416	78.84
528.764	79.5
529.112	79.55
529.46	79.44
529.808	79.08
530.155	76.77
530.503	75.89
530.851	77.28
531.198	80.17
531.546	82.64
531.893	81.86
532.241	80
532.588	77.3
532.936	77.83
533.283	76.32
533.63	76.09
533.978	73.53
534.325	73.55
534.672	73.85
535.019	72.44
535.366	70.45
535.713	70.48
536.06	70.95
536.407	69.83
536.754	67.56
537.101	69.34
537.448	66.85
537.795	67.68
538.141	68.06
538.488	69.02
538.835	66.7
539.181	65.55
539.528	64.83
539.874	65.59
540.221	65.72
540.567	66.01
540.914	62.5
541.26	64.32
541.606	66.4
541.952	65.56
542.299	62.11
542.645	61.01
542.991	58.91
543.337	57.51
543.683	54.82
544.029	54.06
544.375	54.34
544.721	57.56
545.066	55.43
545.412	55.81
545.758	54.19
546.104	54.83
546.449	55.72
546.795	57.4
547.141	58.66
547.486	57.11
547.832	59.47
548.177	57.4
548.522	55.75
548.868	56.02
549.213	53.93
549.558	55.66
549.903	56.12
550.249	54.32
550.594	53.7
550.939	52.73
551.284	56.26
551.629	53.52
551.974	54.23
552.319	56.72
552.664	57.65
553.008	55.31
553.353	52.98
553.698	53.9
554.043	56.14
554.387	54.02
554.732	55.44
555.076	56.33
555.421	57.09
555.765	60.08
556.11	57.9
556.454	57.83
556.798	59.11
557.143	60.74
557.487	58.3
557.831	58.97
558.175	61.31
558.519	60.72
558.863	58.69
559.207	61.49
559.551	59.41
559.895	57.33
560.239	57.28
560.583	57.02
560.927	59.11
561.27	60.5
561.614	60.14
561.958	60.53
562.301	60.94
562.645	61.83
562.988	57.94
563.332	56.75
563.675	60.14
564.018	61.55
564.362	61.34
564.705	56.42
565.048	57.36
565.391	54.14
565.735	52.62
566.078	52.6
566.421	50.16
566.764	51.3
567.107	53.17
567.45	51.67
567.792	48.24
568.135	49.39
568.478	50.95
568.821	49.53
569.163	49.45
569.506	48.9
569.849	48.7
570.191	50.69
570.534	51.72
570.876	48.12
571.219	48.25
571.561	49.75
571.903	46.98
572.246	46.1
572.588	46.03
572.93	47.4
573.272	46.28
573.614	45.23
573.956	44.03
574.298	39.65
574.64	41.75
574.982	41.03
575.324	40.09
575.666	43.67
576.008	45.8
576.349	46.65
576.691	47.74
577.033	48.52
577.374	47.39
577.716	45.09
578.057	46.15
578.399	44.98
578.74	46.73
579.082	47.4
579.423	45.58
579.764	42.38
580.105	41.26
580.447	37.1
580.788	35.36
581.129	35.09
581.47	36.4
581.811	37.82
582.152	36.49
582.493	33.33
582.834	31.81
583.175	32.22
583.515	33.25
583.856	32.38
584.197	34.08
584.537	34.33
584.878	35.77
585.218	34.14
585.559	32.7
585.899	33.45
586.24	34.45
586.58	34.53
586.921	32.86
587.261	32.22
587.601	31.26
587.941	31.26
588.281	33.42
588.621	32.34
588.961	35.33
589.301	35.62
589.641	35.74
589.981	35.53
590.321	35.97
590.661	37
591.001	37.66
591.34	39.78
591.68	37.95
592.02	37.3
592.359	35.66
592.699	35.42
593.038	35.86
593.378	35.26
593.717	34.65
594.057	35.16
594.396	35.39
594.735	35.99
595.074	34.72
595.414	36.64
595.753	35.99
596.092	38.52
596.431	37.16
596.77	38.62
597.109	38.14
597.448	38.42
597.786	39.19
598.125	37.48
598.464	37.78
598.803	37.22
599.141	36.92
599.48	37.55
599.819	37.12
600.157	37.33
600.495	36.85
600.834	37.1
601.172	37.97
601.511	35.41
601.849	37.36
602.187	36.82
602.525	37.24
602.864	36.66
603.202	34.72
603.54	32.52
603.878	32.99
604.216	31.84
604.554	32.65
604.891	31.12
605.229	32.73
605.567	29.64
605.905	27.9
606.243	27.72
606.58	27.85
606.918	27.31
607.255	28.36
607.593	27.38
607.93	26.94
608.268	26.47
608.605	27.15
608.942	26.56
609.28	26.41
609.617	27.52
609.954	29.65
610.291	31.77
610.628	35.86
610.965	36.62
611.302	34.24
611.639	36.17
611.976	37.48
612.313	35.17
612.65	34.11
612.987	35.97
613.323	34.41
613.66	33.55
613.997	31.26
614.333	28.68
614.67	28.01
615.006	30.68
615.343	29.34
615.679	28.58
616.015	28.75
616.352	29.08
616.688	26.6
617.024	27.45
617.36	23.73
617.696	22.86
618.032	23.17
618.368	23.73
618.704	25.97
619.04	25.33
619.376	24.43
619.712	26.02
620.048	27.05
620.383	27.75
620.719	27.77
621.055	29.47
621.39	33.73
621.726	34.5
622.061	34.27
622.397	33.14
622.732	32.61
623.068	31.76
623.403	29.9
623.738	29.66
624.073	31.85
624.409	31.33
624.744	32.93
625.079	29.38
625.414	29.02
625.749	29.28
626.084	28.26
626.419	30.09
626.753	34.26
627.088	34.83
627.423	34.83
627.758	34.67
628.092	36.07
628.427	37.11
628.762	37.58
629.096	37.51
629.431	34.84
629.765	36.02
630.099	35.24
630.434	34.19
630.768	35.44
631.102	35.53
631.436	35.27
631.77	33.42
632.105	31.6
632.439	31.15
632.773	30.68
633.107	31.38
633.44	28.4
633.774	27.41
634.108	27.43
634.442	28.75
634.776	29.52
635.109	28.73
635.443	29.64
635.776	30.28
636.11	30.16
636.443	31.03
636.777	33.7
637.11	35.4
637.444	35.51
637.777	35.5
638.11	32.77
638.443	30.61
638.776	31.68
639.11	32.52
639.443	32.91
639.776	33.17
640.109	33.32
640.441	30.74
640.774	29.77
641.107	31.44
641.44	31.09
641.773	30.64
642.105	32.22
642.438	32.76
642.77	32.34
643.103	31.1
643.435	32.76
643.768	30.51
644.1	31.16
644.433	33.02
644.765	32.49
645.097	31.99
645.429	32.75
645.761	33.15
646.094	33.14
646.426	32.53
646.758	33.49
647.09	32.77
647.422	33.66
647.753	34.42
648.085	33.6
648.417	34.58
648.749	34.07
649.08	34.67
649.412	34.58
649.744	33.38
650.075	33.86
650.407	32.84
650.738	32.73
651.069	32.89
651.401	32.69
651.732	31.61
652.063	30.43
652.394	32.55
652.726	30.68
653.057	27.91
653.388	27.61
653.719	27.26
654.05	27.84
654.381	26.55
654.712	27.56
655.042	27.26
655.373	29.41
655.704	30.83
656.034	29.28
656.365	30.59
656.696	33.01
657.026	30.42
657.357	33.09
657.687	33.25
658.018	34.27
658.348	34.99
658.678	36.24
659.008	37.11
659.339	35.31
659.669	34.72
659.999	35.92
660.329	36.17
660.659	36.61
660.989	35.32
661.319	33.95
661.649	33.88
661.978	33.52
662.308	31.93
662.638	30.43
662.968	31.44
663.297	31.93
663.627	30.55
663.956	29.55
664.286	30.85
664.615	32.08
664.945	32.76
665.274	32.78
665.603	32.11
665.932	34.28
666.262	31.93
666.591	31.45
666.92	29
667.249	29.59
667.578	29.8
667.907	30.23
668.236	30.19
668.564	30.34
668.893	31.09
669.222	29.56
669.551	28.85
669.879	29.11
670.208	28.05
670.537	30.5
670.865	31.68
671.194	32.38
671.522	34.12
671.85	32.35
672.179	31.64
672.507	30.16
672.835	31.26
673.163	30.51
673.491	32.83
673.819	32.55
674.147	31.02
674.475	31.56
674.803	31.3
675.131	29.81
675.459	30.41
675.787	31.74
676.115	34.11
676.442	32.53
676.77	30.77
677.098	30.05
677.425	30.53
677.753	33.42
678.08	32.7
678.407	31.2
678.735	29.03
679.062	26.39
679.389	24.82
679.717	23.52
680.044	24.34
680.371	23.93
680.698	24.08
681.025	24.51
681.352	21
681.679	19.45
682.006	18.68
682.332	21.48
682.659	23.61
682.986	24.24
683.313	24.15
683.639	22.69
683.966	24.15
684.292	23.24
684.619	23.44
684.945	24.32
685.272	23.86
685.598	24.39
685.924	23.74
686.25	21.59
686.577	22.47
686.903	20.6
687.229	22.12
687.555	20.58
687.881	23.72
688.207	21.77
688.533	21.39
688.858	21.77
689.184	24.66
689.51	23.62
689.836	25.62
690.161	25.24
690.487	23.81
690.813	22.16
691.138	21.76
691.463	18.75
691.789	19.3
692.114	19.16
692.44	18.19
692.765	16.51
693.09	15.18
693.415	16.2
693.74	13.48
694.065	14.83
694.39	16.41
694.715	18.55
695.04	18.6
695.365	20.95
695.69	22.05
696.015	24.43
696.339	23.73
696.664	26.36
696.989	22.78
697.313	25.11
697.638	26.45
697.962	25.36
698.287	26.6
698.611	27.85
698.935	26.1
699.26	25.73
699.584	26.11
699.908	25.48
700.232	26.58
700.556	28.57
700.88	27.81
701.204	28.98
701.528	30.22
701.852	28.77
702.176	27.47
702.5	28.36
702.823	28.83
703.147	27.02
703.471	26.83
703.794	23.77
704.118	23.65
704.441	23.88
704.765	23.05
705.088	23.02
705.411	21.27
705.735	21.26
706.058	20.56
706.381	19.33
706.704	18.74
707.027	18.9
707.35	19.24
707.673	19.78
707.996	19.98
708.319	20.72
708.642	22.25
708.965	24.15
709.288	24.93
709.61	24.84
709.933	24.84
710.256	24.75
710.578	25.23
710.901	26.5
711.223	25.5
711.546	25.35
711.868	21.38
712.19	20.51
712.512	22
712.835	20.2
713.157	19.25
713.479	21.25
713.801	21.18
714.123	22.01
714.445	21.86
714.767	22.33
715.089	23.01
715.411	26.15
715.732	26.03
716.054	22.36
716.376	22.19
716.697	21.94
717.019	20.58
717.34	23.05
717.662	23.58
717.983	24.05
718.305	22.51
718.626	20.34
718.947	17.59
719.268	15.88
719.589	17.61
719.911	17.81
720.232	18.43
720.553	18.12
720.874	14.9
721.195	16.14
721.515	14.81
721.836	12.78
722.157	15.1
722.478	18.05
722.798	19.8
723.119	20.57
723.44	20.55
723.76	19.95
724.081	20.32
724.401	20.83
724.721	18.62
725.042	18.75
725.362	20.74
725.682	18.56
726.002	17
726.322	16.91
726.642	15.12
726.962	16.76
727.282	16.38
727.602	16.14
727.922	18.23
728.242	17.83
728.562	16.11
728.882	16.91
729.201	19.31
729.521	20.97
729.84	19.64
730.16	20.62
730.479	17.99
730.799	17.11
731.118	17.18
731.437	14.52
731.757	14.26
732.076	17.22
732.395	17.7
732.714	15.82
733.033	13.45
733.352	13.84
733.671	13.8
733.99	13.86
734.309	14.82
734.628	14
734.947	15.72
735.265	16.41
735.584	16.93
735.903	17.06
736.221	16.26
736.54	15.67
736.858	16.39
737.177	15.53
737.495	14.88
737.813	14.26
738.132	13.64
738.45	11.47
738.768	9.68
739.086	5.49
739.404	5.4
739.722	7.76
740.04	8.02
740.358	5.88
740.676	8.18
740.994	10.15
741.311	10.12
741.629	11.81
741.947	13.17
742.264	14.24
742.582	16.12
742.899	16.05
743.217	15.99
743.534	15.91
743.852	16.22
744.169	14.05
744.486	14.22
744.803	14.7
745.121	14.65
745.438	13.3
745.755	12.77
746.072	12.3
746.389	12.09
746.706	11.19
747.022	13.66
747.339	14.9
747.656	15.01
747.973	13.81
748.289	14.99
748.606	13.9
748.923	16.22
749.239	16.26
749.555	16.6
749.872	15.55
750.188	12.27
750.505	10.65
750.821	11.64
751.137	12.07
751.453	10.35
751.769	8.85
752.085	9.43
752.401	6.86
752.717	6.85
753.033	6.95
753.349	7.53
753.665	10.75
753.98	10.36
754.296	9.82
754.612	9.09
754.927	10.69
755.243	13.14
755.558	13.44
755.874	15.51
756.189	14.45
756.505	16.55
756.82	15.25
757.135	15.83
757.45	15.69
757.765	13.84
758.08	15.18
758.395	15.64
758.71	14.9
759.025	15.5
759.34	14.9
759.655	17.22
759.97	14.81
760.285	16.12
760.599	17.59
760.914	18.16
761.228	17.83
761.543	19.65
761.857	21.65
762.172	22.55
762.486	21.23
762.8	21.82
763.115	20.99
763.429	21.6
763.743	21.72
764.057	18.98
764.371	19.25
764.685	20.09
764.999	17.64
765.313	17.14
765.627	13.52
765.941	12.75
766.255	15.03
766.568	14.86
766.882	14.91
767.195	15.78
767.509	16.23
767.823	15.36
768.136	14.88
768.449	13.55
768.763	10.44
769.076	12.84
769.389	13.9
769.702	9.84
770.016	9.64
770.329	8.64
770.642	6.33
770.955	6.38
771.268	8.76
771.58	8.86
771.893	11.66
772.206	14.02
772.519	13.85
772.832	14.28
773.144	14.23
773.457	13.14
773.769	14.61
774.082	16.14
774.394	14.49
774.706	11.43
775.019	12.93
775.331	11.6
775.643	10.61
775.955	8.49
776.268	7.15
776.58	9.35
776.892	10.58
777.204	9.32
777.515	9.88
777.827	12.09
778.139	14.62
778.451	13.14
778.763	12.33
779.074	12.84
779.386	13.67
779.697	15.51
780.009	13.52
780.32	12.8
780.632	16.02
780.943	15.39
781.254	14.57
781.566	14.66
781.877	16.39
782.188	15.8
782.499	15.23
782.81	18.53
783.121	18.11
783.432	18.82
783.743	20.38
784.054	17.69
784.364	18.18
784.675	20.32
784.986	18.88
785.296	19.2
785.607	21.47
785.917	20.24
786.228	18.32
786.538	16.45
786.849	16.08
787.159	14.68
787.469	13.57
787.779	13.65
788.09	11.48
788.4	11.41
788.71	9.78
789.02	9.62
789.33	11.76
789.64	10.47
789.949	12.7
790.259	13.83
790.569	15.67
790.879	15.99
791.188	13.91
791.498	12.81
791.807	13.28
792.117	14.27
792.426	13.01
792.736	12.7
793.045	16.33
793.354	14.91
793.663	15.43
793.973	15.6
794.282	17.95
794.591	19.25
794.9	23.75
795.209	21.69
795.518	21.48
795.826	23.68
796.135	25.17
796.444	23.3
796.753	24.88
797.061	23.28
797.37	23.44
797.678	22.26
797.987	22.82
798.295	19.33
798.604	21.15
798.912	21.41
799.22	19.24
799.529	18.75
799.837	18.73
800.145	16.34
800.453	17.2
800.761	16.38
801.069	17
801.377	13.81
801.685	11.68
801.993	14.15
802.3	13.06
802.608	13.74
802.916	10.65
803.223	9.06
803.531	11.05
803.838	10.99
804.146	11.85
804.453	13.39
804.76	13.6
805.068	15.09
805.375	14.4
805.682	14.98
805.989	14.06
806.296	16.43
806.603	17.67
806.91	17.65
807.217	18.86
807.524	15.52
807.831	14.32
808.138	16.02
808.444	18.02
808.751	16.15
809.058	17.92
809.364	18.48
809.671	18.4
809.977	17.06
810.284	16.26
810.59	13.47
810.896	14.97
811.202	14.55
811.509	14.75
811.815	12.56
812.121	14.1
812.427	15.06
812.733	14.84
813.039	14.94
813.345	16.26
813.65	17.19
813.956	20.31
814.262	20.2
814.568	20.68
814.873	21.62
815.179	23.69
815.484	22.26
815.79	20.02
816.095	22.59
816.4	20.57
816.706	20.28
817.011	19.59
817.316	18.17
817.621	20.89
817.926	20.9
818.231	21.65
818.536	22.34
818.841	21.89
819.146	20.77
819.451	20.81
819.756	23.69
820.06	26.82
820.365	26.18
820.67	26.23
820.974	25.27
821.279	26.65
821.583	25.88
821.888	26.98
822.192	28.84
822.496	30.49
822.8	27.82
823.105	29.28
823.409	27.48
823.713	29.42
824.017	30.24
824.321	32.18
824.625	31.24
824.929	32.44
825.232	31.44
825.536	30.95
825.84	30.65
826.143	29.88
826.447	29.18
826.751	30.25
827.054	30.12
827.358	32.32
827.661	30.31
827.964	31.32
828.268	30.1
828.571	32.48
828.874	32.58
829.177	34
829.48	35.42
829.783	34.25
830.086	33.08
830.389	33.23
830.692	31.48
830.995	31.6
831.297	29.62
831.6	33.1
831.903	29.58
832.205	32.09
832.508	29.36
832.81	31.08
833.113	32.42
833.415	30.44
833.718	31.12
834.02	31.8
834.322	30.22
834.624	32.35
834.926	28.4
835.228	28.94
835.53	27.3
835.832	29.98
836.134	26.43
836.436	26.06
836.738	28.99
837.04	29.17
837.341	27.15
837.643	28.72
837.944	25.74
838.246	27.19
838.547	26.83
838.849	26.74
839.15	26.24
839.452	29.41
839.753	29.99
840.054	28.88
840.355	27.68
840.656	30.25
840.957	29.67
841.258	31.82
841.559	33.41
841.86	33.61
842.161	32.82
842.462	32.53
842.762	33.41
843.063	32.74
843.364	34.34
843.664	34.91
843.965	34.31
844.265	36.01
844.566	35.23
844.866	35.03
845.166	35.81
845.467	37.89
845.767	38.14
846.067	36.69
846.367	34.56
846.667	34.03
846.967	33.43
847.267	33.86
847.567	34.49
847.867	34.7
848.166	34.8
848.466	34.39
848.766	33.93
849.065	32.66
849.365	32.64
849.664	35.65
849.964	35.47
850.263	37.74
850.562	36.53
850.862	35.14
851.161	34.33
851.46	34.47
851.759	35.02
852.058	32.11
852.357	31.57
852.656	31.91
852.955	29.35
853.254	27.64
853.553	25.65
853.851	24.14
854.15	22.26
854.449	23.58
854.747	23.4
855.046	22.17
855.344	21.47
855.643	24.97
855.941	24.5
856.239	26.7
856.538	27.86
856.836	26.2
857.134	29.86
857.432	31.89
857.73	31.99
858.028	31.36
858.326	33.91
858.624	33.56
858.922	32.68
859.219	31.42
859.517	29.26
859.815	31.11
860.112	34.81
860.41	33.25
860.707	31.76
861.005	33.45
861.302	30.4
861.6	28.69
861.897	31.89
862.194	31.17
862.491	31.33
862.788	34.39
863.085	33.24
863.382	30.23
863.679	30.26
863.976	33.19
864.273	30.78
864.57	34.62
864.867	34.05
865.163	33.64
865.46	35.61
865.757	34.52
866.053	33.49
866.349	32.36
866.646	31.97
866.942	31.5
867.239	27.65
867.535	27.36
867.831	26.61
868.127	26.59
868.423	29.68
868.719	29.89
869.015	31.81
869.311	32.51
869.607	33.95
869.903	34.49
870.199	36.23
870.494	38.28
870.79	38.82
871.086	37.48
871.381	37.41
871.677	35.94
871.972	32.92
872.267	33.74
872.563	31.23
872.858	30.97
873.153	32.35
873.448	30.92
873.743	29.26
874.038	29.4
874.333	30.8
874.628	34.38
874.923	32.44
875.218	32.23
875.513	31.86
875.808	33.98
876.102	36.61
876.397	34.48
876.691	35.17
876.986	36.02
877.28	34.07
877.575	33.1
877.869	28.8
878.163	30.5
878.458	33.25
878.752	34.59
879.046	33.26
879.34	29.27
879.634	31.8
879.928	31.58
880.222	34.5
880.516	37.47
880.809	36.9
881.103	37.52
881.397	35.64
881.691	34.06
881.984	32.02
882.278	31.98
882.571	32.33
882.864	32.85
883.158	32.73
883.451	31.61
883.744	30.47
884.038	33.85
884.331	35.84
884.624	33.42
884.917	33.75
885.21	34.35
885.503	33.11
885.796	34.43
886.088	34.85
886.381	34.14
886.674	31.81
886.966	26.47
887.259	21.91
887.552	21.97
887.844	22.18
888.136	21.62
888.429	20.74
888.721	21.74
889.013	19.38
889.306	15.02
889.598	12.46
