# Supplementary material for: An on-demand, drop-on-drop method for studying enzyme catalysis by serial crystallography
Source: Nat Commun. 2021 Jul 22;12:4461. doi: 10.1038/s41467-021-24757-7 (PMC8298390; doi:10.1038/s41467-021-24757-7)
Supplement: Supplementary file 7 — Source Data [file 41467_2021_24757_MOESM7_ESM.zip › 01_raw data/9/9-fluo5N-fura-bg_OFX002211_20-49-38-623.txt]

Data from 9-fluo5N-fura-bg_OFX002211_20-49-38-623.txt Node

Date: Wed Jun 05 20:49:38 PDT 2019
User: Yachandra Lab
Spectrometer: OFX00221
Trigger mode: 0
Integration Time (sec): 3.000000E-1
Scans to average: 8
Nonlinearity correction enabled: false
Boxcar width: 5
Storing dark spectrum: false
XAxis mode: Wavelengths
Number of Pixels in Spectrum: 2136
>>>>>Begin Spectral Data<<<<<
156.111	2556.17
156.499	2556.77
156.887	2564.05
157.274	2562.94
157.662	2572.89
158.049	2582.18
158.437	2596.73
158.824	2595.9
159.211	2610.68
159.599	2616.09
159.986	2621.47
160.373	2618.69
160.761	2625.25
161.148	2621.17
161.535	2626.94
161.922	2617.4
162.309	2612.61
162.696	2598.69
163.083	2600.09
163.47	2588.56
163.857	2595.18
164.244	2590.57
164.631	2593.81
165.018	2587.22
165.405	2590.61
165.792	2585.56
166.179	2591.7
166.565	2585.86
166.952	2591.56
167.339	2590.06
167.725	2595.34
168.112	2589.38
168.498	2595.56
168.885	2590.36
169.271	2595.9
169.658	2591.61
170.044	2597.15
170.431	2591.34
170.817	2596.7
171.203	2591.39
171.59	2593.34
171.976	2588.15
172.362	2593.74
172.748	2587.61
173.134	2593.16
173.521	2587.64
173.907	2592.59
174.293	2586.74
174.679	2591.77
175.065	2584.88
175.451	2590.75
175.836	2584.34
176.222	2591.55
176.608	2596.42
176.994	2609.03
177.38	2607.57
177.765	2614.06
178.151	2605.68
178.537	2611.05
178.922	2607.03
179.308	2614.59
179.693	2608.62
180.079	2614.75
180.464	2607.07
180.85	2602.35
181.235	2589.55
181.621	2590.6
182.006	2583.67
182.391	2591.47
182.777	2586
183.162	2590.83
183.547	2585.19
183.932	2589.44
184.317	2584.15
184.702	2590.22
185.087	2584.49
185.472	2591.66
185.857	2587.45
186.242	2591.67
186.627	2587.03
187.012	2592.01
187.397	2585.82
187.782	2590.64
188.167	2585.44
188.551	2590.57
188.936	2745.7
189.321	2911.34
189.705	3067.57
190.09	3229.69
190.475	3423.59
190.859	3593.95
191.244	3754.69
191.628	3920.72
192.012	4079.47
192.397	4255.23
192.781	4413.24
193.166	4419.45
193.55	4414.67
193.934	4423.18
194.318	4424.56
194.702	4395.47
195.087	4388.18
195.471	4389.59
195.855	4389.25
196.239	4393.7
196.623	4386.88
197.007	4394.11
197.391	4397.57
197.775	4408.59
198.158	4402.48
198.542	4405.42
198.926	4401.92
199.31	4408.39
199.693	4407.93
200.077	4412.28
200.461	4411.84
200.844	4413.01
201.228	4408.56
201.611	4410.14
201.995	4403.23
202.378	4408.05
202.762	4408.6
203.145	4414.81
203.529	4414.91
203.912	4421.86
204.295	4422.93
204.679	4428.78
205.062	4428.82
205.445	4434.32
205.828	4430.84
206.211	4436.51
206.594	4434.76
206.977	4438.72
207.36	4440.42
207.743	4444.14
208.126	4444.24
208.509	4447.58
208.892	4445.84
209.275	4450.84
209.658	4454.45
210.04	4463.77
210.423	4464.72
210.806	4467.24
211.188	4466.82
211.571	4467.84
211.953	4465.19
212.336	4465.38
212.719	4461.51
213.101	4463.51
213.483	4462.61
213.866	4464.77
214.248	4462.67
214.63	4466.43
215.013	4469.24
215.395	4475.14
215.777	4479.55
216.159	4490.3
216.542	4491.31
216.924	4497.08
217.306	4497.51
217.688	4502.19
218.07	4500.47
218.452	4499.56
218.834	4498.11
219.216	4501.4
219.597	4499.66
219.979	4499.65
220.361	4538.1
220.743	4542.31
221.124	4546.42
221.506	4551.56
221.888	4550.98
222.269	4551.65
222.651	4556.03
223.032	4559.11
223.414	4560.25
223.795	4561.82
224.177	4562.38
224.558	4521.25
224.94	4519.57
225.321	4526.99
225.702	4525.03
226.083	4531.98
226.465	4548.41
226.846	4545.66
227.227	4546.41
227.608	4550.95
227.989	4548.86
228.37	4557.18
228.751	4559.36
229.132	4563.83
229.513	4553.44
229.894	4554.69
230.275	4546.43
230.655	4534.18
231.036	4542.18
231.417	4543.93
231.798	4539.35
232.178	4550.11
232.559	4547
232.94	4547.2
233.32	4546.74
233.701	4552.7
234.081	4555.59
234.462	4563.14
234.842	4564.48
235.222	4565.59
235.603	4565.68
235.983	4569.44
236.363	4568.81
236.743	4567.56
237.124	4568.14
237.504	4591.05
237.884	4588.94
238.264	4590.49
238.644	4588.68
239.024	4592.82
239.404	4588.91
239.784	4595.99
240.164	4598.95
240.544	4598.12
240.923	4598.52
241.303	4601.18
241.683	4578.26
242.063	4580.93
242.442	4579.39
242.822	4592.88
243.202	4588.07
243.581	4589.11
243.961	4591.49
244.34	4591.06
244.72	4588.81
245.099	4599.01
245.478	4596.35
245.858	4607.01
246.237	4607.86
246.616	4613.62
246.996	4602.51
247.375	4607.4
247.754	4612.55
248.133	4611.47
248.512	4611.41
248.891	4621.66
249.27	4612.97
249.649	4616.31
250.028	4609.27
250.407	4608.58
250.786	4603.89
251.165	4609.99
251.544	4612.05
251.922	4611.75
252.301	4609.78
252.68	4610.26
253.058	4601.74
253.437	4612.06
253.816	4615.99
254.194	4620
254.573	4621.07
254.951	4625.77
255.329	4620.03
255.708	4617.76
256.086	4618.8
256.465	4618.39
256.843	4627.66
257.221	4631.77
257.599	4626
257.977	4629.49
258.356	4632.27
258.734	4637.16
259.112	4642.35
259.49	4644.38
259.868	4646.98
260.246	4648.32
260.624	4655.03
261.001	4658
261.379	4665.47
261.757	4666.34
262.135	4659.6
262.513	4656.91
262.89	4654.64
263.268	4655.47
263.645	4655.55
264.023	4654.43
264.401	4657.19
264.778	4654.66
265.156	4644.02
265.533	4641.36
265.91	4634.81
266.288	4639.86
266.665	4636.78
267.042	4640.2
267.42	4634.94
267.797	4639.76
268.174	4642.36
268.551	4644.35
268.928	4644.36
269.305	4649.35
269.682	4645.08
270.059	4651.78
270.436	4648.66
270.813	4657.18
271.19	4655.45
271.567	4656.83
271.944	4654.74
272.32	4656.93
272.697	4662.52
273.074	4661.82
273.45	4658.77
273.827	4661.69
274.203	4663.28
274.58	4668.76
274.957	4662.32
275.333	4663.3
275.709	4662.7
276.086	4663.28
276.462	4658.92
276.838	4648.72
277.215	4648.73
277.591	4660.34
277.967	4659.59
278.343	4658.48
278.719	4653.25
279.095	4658
279.471	4655.47
279.847	4663.19
280.223	4661.98
280.599	4665.14
280.975	4662.93
281.351	4664.44
281.727	4653.32
282.103	4656.03
282.478	4653.72
282.854	4658.5
283.23	4654.99
283.605	4661.07
283.981	4652.23
284.357	4656.38
284.732	4656.57
285.108	4659.7
285.483	4663.5
285.858	4665.44
286.234	4660.01
286.609	4663.02
286.984	4657.27
287.36	4661.18
287.735	4660.55
288.11	4678.03
288.485	4674.91
288.86	4679.18
289.235	4678.4
289.61	4679.19
289.985	4684.38
290.36	4689.72
290.735	4687.92
291.11	4693.43
291.485	4692.8
291.86	4692.94
292.235	4684.61
292.609	4688.59
292.984	4684.5
293.359	4689.9
293.733	4687.5
294.108	4693.99
294.482	4688.86
294.857	4692.78
295.231	4695.72
295.606	4699.38
295.98	4696.03
296.354	4694.83
296.729	4691.15
297.103	4695.67
297.477	4695.22
297.851	4697.92
298.226	4689.06
298.6	4695.78
298.974	4696.59
299.348	4698.76
299.722	4698.69
300.096	4704.75
300.47	4701.16
300.844	4708.77
301.217	4706.2
301.591	4708.83
301.965	4713.64
302.339	4718.24
302.712	4712.24
303.086	4714.93
303.46	4709.82
303.833	4707.5
304.207	4704.89
304.58	4709.36
304.954	4703.43
305.327	4707.43
305.701	4701.43
306.074	4697
306.447	4689.2
306.821	4698.2
307.194	4694.5
307.567	4702.56
307.94	4700.18
308.313	4706.08
308.686	4702.95
309.059	4704.88
309.432	4700.05
309.805	4706.33
310.178	4701.48
310.551	4712.33
310.924	4708.12
311.297	4712.11
311.67	4705.73
312.042	4713.9
312.415	4710.65
312.788	4712.74
313.16	4711.7
313.533	4718.59
313.905	4718.65
314.278	4726.99
314.65	4717.78
315.023	4721.34
315.395	4716.06
315.768	4719.8
316.14	4714.35
316.512	4718.88
316.884	4716.9
317.257	4723.62
317.629	4718.06
318.001	4718.88
318.373	4712.59
318.745	4718.56
319.117	4714.12
319.489	4719.94
319.861	4719.89
320.233	4724.67
320.605	4715.41
320.977	4719.38
321.348	4715.16
321.72	4718.52
322.092	4712.14
322.463	4718.62
322.835	4711.68
323.207	4719.43
323.578	4711.77
323.95	4713.9
324.321	4707.17
324.693	4711.95
325.064	4711.08
325.435	4735.03
325.807	4730.76
326.178	4737.5
326.549	4735.93
326.92	4740.73
327.292	4732.4
327.663	4737.61
328.034	4733.49
328.405	4736.84
328.776	4731.97
329.147	4733.05
329.518	4707.11
329.889	4709.84
330.259	4703.81
330.63	4701.53
331.001	4697.95
331.372	4702.6
331.742	4699.99
332.113	4703.65
332.484	4700.57
332.854	4709.72
333.225	4705.58
333.595	4710.32
333.966	4707.44
334.336	4708.77
334.707	4703.4
335.077	4713.92
335.447	4711.22
335.817	4715
336.188	4705.1
336.558	4710.49
336.928	4704.67
337.298	4711.89
337.668	4711.49
338.038	4715.22
338.408	4741.84
338.778	4746.44
339.148	4761.18
339.518	4767.64
339.888	4761.88
340.258	4768.57
340.627	4761.77
340.997	4764.83
341.367	4755.67
341.736	4753.94
342.106	4748.12
342.475	4722.81
342.845	4756.74
343.214	4735.95
343.584	4725.23
343.953	4730.52
344.323	4724.5
344.692	4724.45
345.061	4720.15
345.431	4726.73
345.8	4719.84
346.169	4725.31
346.538	4722.58
346.907	4690.08
347.276	4687.19
347.645	4690.23
348.014	4685.9
348.383	4691.91
348.752	4691.19
349.121	4695.11
349.49	4691.69
349.858	4698.73
350.227	4696.77
350.596	4702.45
350.964	4697.18
351.333	4700.89
351.702	4703.66
352.07	4705.16
352.439	4699.01
352.807	4705.95
353.176	4700.18
353.544	4702.66
353.912	4700.08
354.281	4701.77
354.649	4693.44
355.017	4700.11
355.385	4694.43
355.753	4694.57
356.122	4690.65
356.49	4696.08
356.858	4689.09
357.226	4693.84
357.594	4681.97
357.961	4692.15
358.329	4691.7
358.697	4698.35
359.065	4690.83
359.433	4692.86
359.8	4689.34
360.168	4691.52
360.536	4685.69
360.903	4690.83
361.271	4680.92
361.638	4689.49
362.006	4672.27
362.373	4672.25
362.741	4662.36
363.108	4666.58
363.475	4662.11
363.843	4664.55
364.21	4659.85
364.577	4671.98
364.944	4663.86
365.311	4673.45
365.678	4693.62
366.045	4701.25
366.412	4702.02
366.779	4708.38
367.146	4703.66
367.513	4710.74
367.88	4703.6
368.247	4712.35
368.613	4703.55
368.98	4709.32
369.347	4700.09
369.713	4680.65
370.08	4675.75
370.447	4675.15
370.813	4667.05
371.18	4672.82
371.546	4662.78
371.912	4668.75
372.279	4664.49
372.645	4665.25
373.011	4660.08
373.378	4669.86
373.744	4662.07
374.11	4671.18
374.476	4664.67
374.842	4670.92
375.208	4675.58
375.574	4681.53
375.94	4674.74
376.306	4676.67
376.672	4675.64
377.038	4680.42
377.404	4673.59
377.769	4680.41
378.135	4670.7
378.501	4676.27
378.866	4673.55
379.232	4666.9
379.597	4663.14
379.963	4669.98
380.328	4662.23
380.694	4662.17
381.059	4658.74
381.425	4664.47
381.79	4656.95
382.155	4664.66
382.52	4658.39
382.886	4662.85
383.251	4656.7
383.616	4662.26
383.981	4655.28
384.346	4663.5
384.711	4659.8
385.076	4666.33
385.441	4657.99
385.806	4662.56
386.171	4653.03
386.535	4657.08
386.9	4653.15
387.265	4660.16
387.629	4652.03
387.994	4656.16
388.359	4650.38
388.723	4654.68
389.088	4647.26
389.452	4652.64
389.817	4649.55
390.181	4655.4
390.545	4654.38
390.91	4658.45
391.274	4649.56
391.638	4655.72
392.002	4651.49
392.366	4689.2
392.731	4682.86
393.095	4687.58
393.459	4682.98
393.823	4687.12
394.187	4679.98
394.55	4685.69
394.914	4685.73
395.278	4691.83
395.642	4686.01
396.006	4692.32
396.369	4650.85
396.733	4654.38
397.097	4645.92
397.46	4649.8
397.824	4643.18
398.187	4647.74
398.551	4641.14
398.914	4639.01
399.277	4634.66
399.641	4640.8
400.004	4638.56
400.367	4648.42
400.73	4643.86
401.094	4650.26
401.457	4647.02
401.82	4650.69
402.183	4644.16
402.546	4651.55
402.909	4645.05
403.272	4652.89
403.635	4644.02
403.998	4641.56
404.36	4631.39
404.723	4636.73
405.086	4630.43
405.448	4660.64
405.811	4656.94
406.174	4664.7
406.536	4652.98
406.899	4682.55
407.261	4676.06
407.624	4681.05
407.986	4682.42
408.348	4689
408.711	4689.62
409.073	4698.07
409.435	4663.53
409.797	4667.22
410.16	4660.27
410.522	4665.39
410.884	4635.62
411.246	4644.49
411.608	4637.34
411.97	4639.9
412.332	4632.77
412.693	4634.92
413.055	4623.64
413.417	4630.57
413.779	4624.28
414.14	4627.34
414.502	4619.22
414.864	4627.12
415.225	4618.2
415.587	4627.3
415.948	4619.64
416.31	4625.69
416.671	4616.7
417.033	4622.01
417.394	4617.66
417.755	4622.56
418.116	4618.49
418.478	4623.58
418.839	4614.52
419.2	4615.25
419.561	4610.07
419.922	4613.36
420.283	4607.52
420.644	4611.7
421.005	4608.27
421.366	4615.45
421.727	4617.35
422.087	4621.82
422.448	4619.58
422.809	4627.99
423.169	4624.42
423.53	4625.62
423.891	4619.28
424.251	4623.72
424.612	4617.94
424.972	4621.44
425.333	4609.03
425.693	4606.89
426.053	4601.76
426.414	4603.34
426.774	4593.08
427.134	4595.4
427.494	4588.23
427.854	4595.07
428.214	4588.56
428.574	4594.36
428.934	4590.15
429.294	4597.12
429.654	4590.12
430.014	4594.82
430.374	4590.86
430.734	4601.92
431.094	4598.42
431.453	4621.88
431.813	4616.51
432.173	4625.75
432.532	4620.97
432.892	4626.09
433.251	4621
433.611	4627.03
433.97	4620.5
434.33	4627
434.689	4619.93
435.048	4624.22
435.407	4609.07
435.767	4612.56
436.126	4601.24
436.485	4603.42
436.844	4594.5
437.203	4601.05
437.562	4598.75
437.921	4603.1
438.28	4594.36
438.639	4596.62
438.998	4615.51
439.356	4616.22
439.715	4610.89
440.074	4619.39
440.433	4615.07
440.791	4623.32
441.15	4615.01
441.508	4617.31
441.867	4612.05
442.225	4617.62
442.584	4608.07
442.942	4591.2
443.3	4583.68
443.659	4588.02
444.017	4582.94
444.375	4586.88
444.733	4582.89
445.092	4591.24
445.45	4590.56
445.808	4596.6
446.166	4592.86
446.524	4602.62
446.882	4593.09
447.239	4597.86
447.597	4594.35
447.955	4601.06
448.313	4598.16
448.67	4604.52
449.028	4597.15
449.386	4598.84
449.743	4599.2
450.101	4610.02
450.458	4604.73
450.816	4613.93
451.173	4613.77
451.531	4625.8
451.888	4618.25
452.245	4622.3
452.602	4615.56
452.96	4658.61
453.317	4654.83
453.674	4658.19
454.031	4650.53
454.388	4660.47
454.745	4651.59
455.102	4656.35
455.459	4649.14
455.816	4657.08
456.173	4655.78
456.529	4665.53
456.886	4625.33
457.243	4633.09
457.599	4627.91
457.956	4632.41
458.313	4625.43
458.669	4636.94
459.026	4631.76
459.382	4635.84
459.739	4633.25
460.095	4639.22
460.451	4633.53
460.807	4640.28
461.164	4637.65
461.52	4651.33
461.876	4646.26
462.232	4650.92
462.588	4642.77
462.944	4648.64
463.3	4644.95
463.656	4649.1
464.012	4640.26
464.368	4648.93
464.724	4641.02
465.079	4643.9
465.435	4627.31
465.791	4627.84
466.146	4621.78
466.502	4630.61
466.858	4624.19
467.213	4625.64
467.569	4622.64
467.924	4634.95
468.279	4621.18
468.635	4626.03
468.99	4617.78
469.345	4624.38
469.701	4619.72
470.056	4621.42
470.411	4608.48
470.766	4616.39
471.121	4610.24
471.476	4614.74
471.831	4599.97
472.186	4603.38
472.541	4596.9
472.895	4598.61
473.25	4589.59
473.605	4592.4
473.96	4584.76
474.314	4587.68
474.669	4573.2
475.024	4569.02
475.378	4553.62
475.733	4561.28
476.087	4554.94
476.441	4555.65
476.796	4545.66
477.15	4554.05
477.504	4545.7
477.859	4546.35
478.213	4538.1
478.567	4539.93
478.921	4542.69
479.275	4543.44
479.629	4537.05
479.983	4543.88
480.337	4536.19
480.691	4540.24
481.045	4527.08
481.399	4559.07
481.752	4555
482.106	4558.8
482.46	4551.28
482.813	4548.52
483.167	4544.07
483.52	4542.7
483.874	4547.16
484.227	4551.8
484.581	4545.22
484.934	4550.65
485.288	4515.51
485.641	4515.1
485.994	4507.07
486.347	4513.18
486.7	4507.28
487.054	4525.61
487.407	4520.19
487.76	4507.74
488.113	4498.49
488.466	4504.03
488.818	4499.67
489.171	4505.24
489.524	4498.85
489.877	4502.65
490.23	4495.57
490.582	4500.5
490.935	4482.65
491.288	4484.93
491.64	4477.74
491.993	4486.12
492.345	4481.75
492.698	4487.86
493.05	4482.53
493.402	4495.15
493.755	4496.09
494.107	4509.93
494.459	4517.2
494.811	4543.68
495.163	4564.43
495.515	4615.15
495.867	4661
496.219	4737.6
496.571	4819.98
496.923	4928.68
497.275	5034.02
497.627	5163.77
497.979	5281.97
498.33	5411.61
498.682	5518.14
499.034	5633.07
499.385	5717.35
499.737	5799.58
500.088	5853.25
500.44	5891.35
500.791	5905.02
501.143	5915.45
501.494	5904.92
501.845	5893.88
502.197	5859.4
502.548	5838.85
502.899	5800.28
503.25	5776.08
503.601	5738.69
503.952	5710.72
504.303	5672.44
504.654	5645.05
505.005	5605.82
505.356	5572.3
505.707	5533.53
506.058	5511.73
506.408	5475.99
506.759	5455.08
507.11	5420.41
507.46	5403.8
507.811	5371.24
508.161	5355.52
508.512	5322.86
508.862	5306.53
509.213	5282.65
509.563	5268.99
509.913	5239.9
510.263	5228.32
510.614	5202.08
510.964	5192.51
511.314	5160.31
511.664	5141.94
512.014	5115.69
512.364	5105.93
512.714	5082.16
513.064	5064.61
513.414	5042.06
513.764	5045.58
514.113	5024.77
514.463	5018.18
514.813	4991.74
515.162	4984.47
515.512	4973.1
515.862	4966.53
516.211	4952.23
516.561	4947.43
516.91	4937.53
517.259	4932.66
517.609	4902.32
517.958	4891.07
518.307	4876.53
518.656	4873.1
519.006	4865.59
519.355	4868
519.704	4861.68
520.053	4859.61
520.402	4845.42
520.751	4839.7
521.1	4826.18
521.448	4826.27
521.797	4818.81
522.146	4815.8
522.495	4807.16
522.843	4801.01
523.192	4782.28
523.541	4773.12
523.889	4758.76
524.238	4760.65
524.586	4751.98
524.935	4752.42
525.283	4745.16
525.631	4745.99
525.979	4732.22
526.328	4734.76
526.676	4726.27
527.024	4727.41
527.372	4716.95
527.72	4719.58
528.068	4707.98
528.416	4710.77
528.764	4704.39
529.112	4702.28
529.46	4686.38
529.808	4687.06
530.155	4671.94
530.503	4685.47
530.851	4689.09
531.198	4692.32
531.546	4680.73
531.893	4683.65
532.241	4669.55
532.588	4664.93
532.936	4658.93
533.283	4664.66
533.63	4664.12
533.978	4665.49
534.325	4648.45
534.672	4637.25
535.019	4630.7
535.366	4634.45
535.713	4627.95
536.06	4635.76
536.407	4632.67
536.754	4631.31
537.101	4620.93
537.448	4624.16
537.795	4619.75
538.141	4617.15
538.488	4606.17
538.835	4608.4
539.181	4596.89
539.528	4598.65
539.874	4591.03
540.221	4590.59
540.567	4582.83
540.914	4588.9
541.26	4582.5
541.606	4589.65
541.952	4586.06
542.299	4588.84
542.645	4585.25
542.991	4589.32
543.337	4581.98
543.683	4584.07
544.029	4581.01
544.375	4594.69
544.721	4591.14
545.066	4590.66
545.412	4584
545.758	4584.01
546.104	4582.97
546.449	4580.65
546.795	4586.33
547.141	4595.22
547.486	4586.92
547.832	4588.15
548.177	4574.81
548.522	4574.53
548.868	4567.17
549.213	4567.74
549.558	4564.15
549.903	4566.91
550.249	4565.4
550.594	4561.33
550.939	4550.95
551.284	4557.68
551.629	4553.3
551.974	4557.68
552.319	4553.11
552.664	4559.18
553.008	4553.85
553.353	4587.03
553.698	4581.68
554.043	4584.15
554.387	4576.78
554.732	4580.07
555.076	4571.03
555.421	4574.59
555.765	4569.55
556.11	4574.74
556.454	4566.09
556.798	4567.07
557.143	4533.02
557.487	4540.32
557.831	4532.39
558.175	4540.61
558.519	4536.72
558.863	4544.64
559.207	4536.35
559.551	4540.66
559.895	4538.08
560.239	4544.22
560.583	4542.03
560.927	4543.38
561.27	4536.73
561.614	4549.81
561.958	4539.36
562.301	4545.26
562.645	4537.74
562.988	4543.1
563.332	4538.95
563.675	4543.44
564.018	4544.64
564.362	4548.9
564.705	4545.9
565.048	4547.8
565.391	4534.19
565.735	4540.27
566.078	4532.65
566.421	4541.18
566.764	4536.61
567.107	4537.6
567.45	4530.1
567.792	4526.28
568.135	4519.65
568.478	4523.19
568.821	4520.08
569.163	4525.74
569.506	4521.64
569.849	4530.08
570.191	4523.51
570.534	4530.12
570.876	4527.47
571.219	4533.94
571.561	4529.06
571.903	4535.28
572.246	4531.31
572.588	4532.56
572.93	4526.88
573.272	4528.81
573.614	4519.65
573.956	4521.61
574.298	4514.53
574.64	4519.86
574.982	4509.48
575.324	4514.75
575.666	4507.64
576.008	4514.97
576.349	4510.28
576.691	4515.14
577.033	4512.06
577.374	4516.84
577.716	4511.83
578.057	4518.91
578.399	4510.91
578.74	4518.02
579.082	4517.5
579.423	4523.28
579.764	4522
580.105	4526.92
580.447	4525.42
580.788	4533.09
581.129	4536.84
581.47	4541.93
581.811	4535.57
582.152	4543.53
582.493	4560.41
582.834	4563.32
583.175	4559.64
583.515	4558.03
583.856	4552.56
584.197	4557.94
584.537	4550.68
584.878	4545.15
585.218	4539.8
585.559	4545.7
585.899	4539.78
586.24	4521.91
586.58	4515.01
586.921	4520.59
587.261	4514.35
587.601	4521.64
587.941	4513.5
588.281	4520.42
588.621	4518.12
588.961	4522.34
589.301	4515.41
589.641	4519.64
589.981	4516.77
590.321	4519.91
590.661	4512.85
591.001	4518.69
591.34	4516.98
591.68	4521.72
592.02	4511.59
592.359	4514.66
592.699	4506.17
593.038	4514.69
593.378	4508.03
593.717	4508.84
594.057	4502.67
594.396	4509.12
594.735	4501.91
595.074	4506.47
595.414	4497.64
595.753	4504.08
596.092	4499.51
596.431	4508.58
596.77	4502.09
597.109	4507.91
597.448	4502.1
597.786	4506.34
598.125	4497.31
598.464	4506.26
598.803	4497.45
599.141	4504.34
599.48	4497.27
599.819	4502.48
600.157	4493.75
600.495	4495.42
600.834	4493.15
601.172	4521.36
601.511	4520.15
601.849	4524.66
602.187	4517.95
602.525	4519.99
602.864	4511.93
603.202	4522.41
603.54	4516.69
603.878	4524.35
604.216	4519.64
604.554	4521.61
604.891	4491.19
605.229	4494.45
605.567	4488.9
605.905	4495.28
606.243	4488.36
606.58	4493.76
606.918	4482.2
607.255	4484.81
607.593	4479.64
607.93	4484.68
608.268	4477.94
608.605	4487.74
608.942	4487.75
609.28	4495.11
609.617	4487.85
609.954	4495.09
610.291	4493.48
610.628	4501.52
610.965	4496.84
611.302	4502.32
611.639	4499.31
611.976	4507.47
612.313	4500.31
612.65	4499.47
612.987	4490.4
613.323	4492.72
613.66	4486.83
613.997	4491.15
614.333	4483.66
614.67	4490.86
615.006	4483.59
615.343	4486.58
615.679	4479.09
616.015	4484.56
616.352	4476.7
616.688	4485.07
617.024	4480.39
617.36	4492.39
617.696	4486.67
618.032	4491.01
618.368	4480.94
618.704	4485.19
619.04	4479.18
619.376	4483.11
619.712	4478.48
620.048	4486
620.383	4477.24
620.719	4482.52
621.055	4471.18
621.39	4474.48
621.726	4467.75
622.061	4473.61
622.397	4470.36
622.732	4474.2
623.068	4467.32
623.403	4467.61
623.738	4460.77
624.073	4464.91
624.409	4457.49
624.744	4458.85
625.079	4452.35
625.414	4460.4
625.749	4455.5
626.084	4459.08
626.419	4456.5
626.753	4460.39
627.088	4455.91
627.423	4467.93
627.758	4464.19
628.092	4469.61
628.427	4465.07
628.762	4473.9
629.096	4466.14
629.431	4476.01
629.765	4469.38
630.099	4470.18
630.434	4465.39
630.768	4471.73
631.102	4460.43
631.436	4465.34
631.77	4460.05
632.105	4464.3
632.439	4456.52
632.773	4461.53
633.107	4452.83
633.44	4461.33
633.774	4454.43
634.108	4460.23
634.442	4455.11
634.776	4461.26
635.109	4456.39
635.443	4463.61
635.776	4459.65
636.11	4465.67
636.443	4462.5
636.777	4466.1
637.11	4454.86
637.444	4464.07
637.777	4458.22
638.11	4462.34
638.443	4454.77
638.776	4460.89
639.11	4452.31
639.443	4463.75
639.776	4457.44
640.109	4463.65
640.441	4458.66
640.774	4466.01
641.107	4459.39
641.44	4466.15
641.773	4460.11
642.105	4462.42
642.438	4459.48
642.77	4463.07
643.103	4450.7
643.435	4452.75
643.768	4448.78
644.1	4453.8
644.433	4448.14
644.765	4452.01
645.097	4453.02
645.429	4459.24
645.761	4456.72
646.094	4458.09
646.426	4454.35
646.758	4464.34
647.09	4460.11
647.422	4459.39
647.753	4453.33
648.085	4457.33
648.417	4449.11
648.749	4447.2
649.08	4440.57
649.412	4445.34
649.744	4440.1
650.075	4445.59
650.407	4435.59
650.738	4442.05
651.069	4439.22
651.401	4443.09
651.732	4438.61
652.063	4445.61
652.394	4439.75
652.726	4445.9
653.057	4441.27
653.388	4444.85
653.719	4437.91
654.05	4443.59
654.381	4438.94
654.712	4448.4
655.042	4443.3
655.373	4445.45
655.704	4442.25
656.034	4447.5
656.365	4444.64
656.696	4450.15
657.026	4445.67
657.357	4451.88
657.687	4443.58
658.018	4447.44
658.348	4435.68
658.678	4443.76
659.008	4440.95
659.339	4445.41
659.669	4438.67
659.999	4444.91
660.329	4437.24
660.659	4440.06
660.989	4433.42
661.319	4437.89
661.649	4432.99
661.978	4439.28
662.308	4432.83
662.638	4436.4
662.968	4430.92
663.297	4442.56
663.627	4432.78
663.956	4437.75
664.286	4433.14
664.615	4443.42
664.945	4440.09
665.274	4445.56
665.603	4442.15
665.932	4447.99
666.262	4441.75
666.591	4448.35
666.92	4438.35
667.249	4444.2
667.578	4444.67
667.907	4452.51
668.236	4449.55
668.564	4453.4
668.893	4449.58
669.222	4453.57
669.551	4446.44
669.879	4453.44
670.208	4442.81
670.537	4444.01
670.865	4435.24
671.194	4453.19
671.522	4448.43
671.85	4446.2
672.179	4442.98
672.507	4445.36
672.835	4439.11
673.163	4443.82
673.491	4439.88
673.819	4452.99
674.147	4450.25
674.475	4456.43
674.803	4430.15
675.131	4431.47
675.459	4431.42
675.787	4438.36
676.115	4432.02
676.442	4436.3
676.77	4429.62
677.098	4434.64
677.425	4423.57
677.753	4432.95
678.08	4428.41
678.407	4438.15
678.735	4438.85
679.062	4442.03
679.389	4430.82
679.717	4437.93
680.044	4432.68
680.371	4438.68
680.698	4432.18
681.025	4442.61
681.352	4436.31
681.679	4442.39
682.006	4434.58
682.332	4434.09
682.659	4427.65
682.986	4441.9
683.313	4436.41
683.639	4439.61
683.966	4435.99
684.292	4441.31
684.619	4428.94
684.945	4431.76
685.272	4429.95
685.598	4437.33
685.924	4441.39
686.25	4446.23
686.577	4437
686.903	4445.24
687.229	4445.42
687.555	4449.48
687.881	4444.77
688.207	4454.27
688.533	4453.34
688.858	4454.09
689.184	4447.22
689.51	4445.43
689.836	4440.31
690.161	4450.5
690.487	4441.4
690.813	4444.94
691.138	4442.81
691.463	4447.22
691.789	4445.65
692.114	4446.49
692.44	4440.48
692.765	4448.33
693.09	4448.75
693.415	4455.24
693.74	4443.93
694.065	4451.69
694.39	4446.36
694.715	4452.67
695.04	4449.82
695.365	4452.01
695.69	4446.53
696.015	4453.78
696.339	4450.15
696.664	4453.02
696.989	4447.49
697.313	4450.51
697.638	4446.24
697.962	4450.52
698.287	4441.33
698.611	4447.67
698.935	4439.53
699.26	4445.43
699.584	4441.27
699.908	4443.15
700.232	4434.73
700.556	4435.85
700.88	4433.38
701.204	4437.06
701.528	4430.98
701.852	4439.73
702.176	4452.16
702.5	4458.85
702.823	4470.11
703.147	4489.22
703.471	4484.9
703.794	4489.56
704.118	4506.77
704.441	4515.76
704.765	4507.43
705.088	4512.93
705.411	4510.92
705.735	4494.24
706.058	4487.78
706.381	4474.56
706.704	4458.1
707.027	4461.48
707.35	4457.36
707.673	4441.31
707.996	4432.61
708.319	4437.22
708.642	4432.06
708.965	4433.53
709.288	4428.33
709.61	4437.22
709.933	4432.78
710.256	4438.07
710.578	4430.69
710.901	4433.78
711.223	4429.72
711.546	4436.2
711.868	4438.06
712.19	4443.73
712.512	4435.4
712.835	4442.4
713.157	4433.07
713.479	4437.67
713.801	4428.85
714.123	4435.47
714.445	4432.9
714.767	4437.5
715.089	4431.4
715.411	4428.28
715.732	4419.95
716.054	4424.9
716.376	4418.2
716.697	4420.41
717.019	4421.35
717.34	4424.49
717.662	4421.82
717.983	4427.83
718.305	4428.22
718.626	4431.91
718.947	4429.77
719.268	4436.98
719.589	4431.17
719.911	4442.12
720.232	4440.8
720.553	4441.56
720.874	4437.75
721.195	4443.15
721.515	4433.69
721.836	4435.01
722.157	4427.34
722.478	4432.27
722.798	4424.64
723.119	4430.83
723.44	4419.49
723.76	4424.49
724.081	4418.93
724.401	4428.5
724.721	4432.47
725.042	4435.97
725.362	4429.3
725.682	4433.9
726.002	4430.77
726.322	4439.02
726.642	4435.26
726.962	4439.67
727.282	4438.23
727.602	4442.83
727.922	4431
728.242	4442.26
728.562	4441.45
728.882	4445.26
729.201	4442.42
729.521	4449.2
729.84	4445.17
730.16	4447.64
730.479	4452.06
730.799	4454.51
731.118	4448.44
731.437	4454.02
731.757	4430.85
732.076	4436.53
732.395	4433.5
732.714	4438.75
733.033	4429.42
733.352	4433.65
733.671	4434.36
733.99	4432.92
734.309	4428.08
734.628	4434.38
734.947	4430.61
735.265	4437.19
735.584	4428.95
735.903	4434.61
736.221	4429.84
736.54	4435.25
736.858	4427.83
737.177	4433.64
737.495	4429.35
737.813	4432.9
738.132	4428.05
738.45	4431.11
738.768	4426.85
739.086	4429.32
739.404	4426.69
739.722	4430.17
740.04	4427.19
740.358	4435.52
740.676	4428.22
740.994	4429.66
741.311	4426.9
741.629	4433.05
741.947	4428.43
742.264	4433.38
742.582	4436.28
742.899	4442.01
743.217	4439.98
743.534	4442.6
743.852	4434.44
744.169	4436.82
744.486	4434.99
744.803	4436.73
745.121	4430.53
745.438	4438.22
745.755	4429.84
746.072	4434.56
746.389	4424.95
746.706	4426.74
747.022	4424.26
747.339	4428.07
747.656	4428.84
747.973	4433.64
748.289	4431.02
748.606	4437.76
748.923	4431.74
749.239	4443.99
749.555	4436.57
749.872	4445.69
750.188	4443.52
750.505	4449.5
750.821	4447
751.137	4448.16
751.453	4440.92
751.769	4446.3
752.085	4440.49
752.401	4451.74
752.717	4440.51
753.033	4443.86
753.349	4437.2
753.665	4442.53
753.98	4433.6
754.296	4438.84
754.612	4433.51
754.927	4443.32
755.243	4441.23
755.558	4445.64
755.874	4436.64
756.189	4444.14
756.505	4436.58
756.82	4441.24
757.135	4433.38
757.45	4445.11
757.765	4446.33
758.08	4447.85
758.395	4437.62
758.71	4440.3
759.025	4435.64
759.34	4441.34
759.655	4439.23
759.97	4447.31
760.285	4450.07
760.599	4458.03
760.914	4447.27
761.228	4443.49
761.543	4439.74
761.857	4459.6
762.172	4452.95
762.486	4458.11
762.8	4457.17
763.115	4458.95
763.429	4454.9
763.743	4453.41
764.057	4447.9
764.371	4454.98
764.685	4456.44
764.999	4468.52
765.313	4457.64
765.627	4462.62
765.941	4458.62
766.255	4459.56
766.568	4456.12
766.882	4461.36
767.195	4453.97
767.509	4461.51
767.823	4460.97
768.136	4464.68
768.449	4455.22
768.763	4456.12
769.076	4452.55
769.389	4456.92
769.702	4452.69
770.016	4456.31
770.329	4451.25
770.642	4462.9
770.955	4455.88
771.268	4457.57
771.58	4455.25
771.893	4462.01
772.206	4454.74
772.519	4461.33
772.832	4456.76
773.144	4460.02
773.457	4454.95
773.769	4460.83
774.082	4451.19
774.394	4456.2
774.706	4454.03
775.019	4458.58
775.331	4453.28
775.643	4461.25
775.955	4456.9
776.268	4463.98
776.58	4460.01
776.892	4466.68
777.204	4462.78
777.515	4469.92
777.827	4473.24
778.139	4475.93
778.451	4471.53
778.763	4478.16
779.074	4472.81
779.386	4477.08
779.697	4471.03
780.009	4478.83
780.32	4476.23
780.632	4482.01
780.943	4480.6
781.254	4482.99
781.566	4477.82
781.877	4485.81
782.188	4481.92
782.499	4486.88
782.81	4487.2
783.121	4494.7
783.432	4489.28
783.743	4493.43
784.054	4488.08
784.364	4489.27
784.675	4480.65
784.986	4486.7
785.296	4482.41
785.607	4488.44
785.917	4510.15
786.228	4515.86
786.538	4510.49
786.849	4521.06
787.159	4516.07
787.469	4522.78
787.779	4522.88
788.09	4528.5
788.4	4528.61
788.71	4531.08
789.02	4528.16
789.33	4514.35
789.64	4511
789.949	4526.7
790.259	4515.89
790.569	4522.86
790.879	4518.07
791.188	4525.35
791.498	4523.14
791.807	4524.3
792.117	4520.06
792.426	4522
792.736	4510.5
793.045	4523.47
793.354	4508.1
793.663	4520.23
793.973	4515.73
794.282	4544.27
794.591	4536.03
794.9	4542.23
795.209	4542.85
795.518	4551.17
795.826	4547.27
796.135	4556.47
796.444	4543.42
796.753	4551.05
797.061	4542.02
797.37	4547.35
797.678	4524.47
797.987	4530.72
798.295	4526.64
798.604	4532.22
798.912	4527.84
799.22	4534.22
799.529	4531.06
799.837	4536.48
800.145	4533.7
800.453	4541.6
800.761	4543.35
801.069	4547.34
801.377	4544.8
801.685	4555.75
801.993	4552.34
802.3	4559.28
802.608	4555.16
802.916	4561.26
803.223	4567.52
803.531	4576.55
803.838	4573
804.146	4575.58
804.453	4571.98
804.76	4580.5
805.068	4576.12
805.375	4583.31
805.682	4581.42
805.989	4599.85
806.296	4597.17
806.603	4596.06
806.91	4593.61
807.217	4600.36
807.524	4599.73
807.831	4606.38
808.138	4600.11
808.444	4604.26
808.751	4602.45
809.058	4605.61
809.364	4593.91
809.671	4604.58
809.977	4599.89
810.284	4607.07
810.59	4604.9
810.896	4611.83
811.202	4609.2
811.509	4620.03
811.815	4616.15
812.121	4621.8
812.427	4617.16
812.733	4622.66
813.039	4622.26
813.345	4629.62
813.65	4623.08
813.956	4636.5
814.262	4631.94
814.568	4640.38
814.873	4634.45
815.179	4645.06
815.484	4639.36
815.79	4649.74
816.095	4649.53
816.4	4651.06
816.706	4645.41
817.011	4651.66
817.316	4645.02
817.621	4651.17
817.926	4651.72
818.231	4655.01
818.536	4648.77
818.841	4656.1
819.146	4651.34
819.451	4658.12
819.756	4652.43
820.06	4658.93
820.365	4658.56
820.67	4660.69
820.974	4659.05
821.279	4665.31
821.583	4664.48
821.888	4672.14
822.192	4670.59
822.496	4677.47
822.8	4673.6
823.105	4682.3
823.409	4680.47
823.713	4684.26
824.017	4683.81
824.321	4688.9
824.625	4683.8
824.929	4692.26
825.232	4690.45
825.536	4698.56
825.84	4696.56
826.143	4704.34
826.447	4702.89
826.751	4712.24
827.054	4714.16
827.358	4722.4
827.661	4742.76
827.964	4768.07
828.268	4767.27
828.571	4770.14
828.874	4763.16
829.177	4769.23
829.48	4763.97
829.783	4767.73
830.086	4764.74
830.389	4765.47
830.692	4759.94
830.995	4742.35
831.297	4725.43
831.6	4735.01
831.903	4734.01
832.205	4742.69
832.508	4737.25
832.81	4743.88
833.113	4745.01
833.415	4750.43
833.718	4750.68
834.02	4756.47
834.322	4756.15
834.624	4757.5
834.926	4753.18
835.228	4767.33
835.53	4762.85
835.832	4775.55
836.134	4775.85
836.436	4779.5
836.738	4780.92
837.04	4789.6
837.341	4788.89
837.643	4804.28
837.944	4804.1
838.246	4813.7
838.547	4806.57
838.849	4816.95
839.15	4813.97
839.452	4822.56
839.753	4820.6
840.054	4822.57
840.355	4817.85
840.656	4831.17
840.957	4821.38
841.258	4825.16
841.559	4814.83
841.86	4821.34
842.161	4816.59
842.462	4823.67
842.762	4815.93
843.063	4822.78
843.364	4829.82
843.664	4837.34
843.965	4835.45
844.265	4841.9
844.566	4839.76
844.866	4854.84
845.166	4850.42
845.467	4858.42
845.767	4850.41
846.067	4857.64
846.367	4854.72
846.667	4851.24
846.967	4847.99
847.267	4849.05
847.567	4844.67
847.867	4852.09
848.166	4842.8
848.466	4849.98
848.766	4846.38
849.065	4857.48
849.365	4854.28
849.664	4865.88
849.964	4863.88
850.263	4872.02
850.562	4867.73
850.862	4874.95
851.161	4872.39
851.46	4882.27
851.759	4878.85
852.058	4887.02
852.357	4885.06
852.656	4895.92
852.955	4890.62
853.254	4900.17
853.553	4896.39
853.851	4903.9
854.15	4903.12
854.449	4908.72
854.747	4902.55
855.046	4911.68
855.344	4905.55
855.643	4923.52
855.941	4922.18
856.239	4931.31
856.538	4929.23
856.836	4936.9
857.134	4934.01
857.432	4940.42
857.73	4940.49
858.028	4952.75
858.326	4948.83
858.624	4956.94
858.922	4942.24
859.219	4944.55
859.517	4936.31
859.815	4943.01
860.112	4942.31
860.41	4950.7
860.707	4945.97
861.005	4952.23
861.302	4943.7
861.6	4948.69
861.897	4949.47
862.194	4959.84
862.491	4961
862.788	4969.83
863.085	4963.22
863.382	4967.84
863.679	4962.38
863.976	4970.2
864.273	4967.25
864.57	4979.28
864.867	4975.8
865.163	4981.52
865.46	4980.56
865.757	4986.68
866.053	4984.65
866.349	4993.86
866.646	4992.65
866.942	5003.17
867.239	5002.56
867.535	5009.72
867.831	5004.28
868.127	5015.53
868.423	5009.66
868.719	5013.82
869.015	5004.81
869.311	5011.34
869.607	5008.05
869.903	5011.65
870.199	5004.45
870.494	5013.12
870.79	5006.94
871.086	5011.66
871.381	5007.2
871.677	5012.78
871.972	5005.3
872.267	5012.41
872.563	5006.25
872.858	5012.17
873.153	5006.66
873.448	5008.95
873.743	4997.4
874.038	4999.14
874.333	4992.53
874.628	4994.52
874.923	4990.06
875.218	4991.4
875.513	4988.1
875.808	4993.18
876.102	4987.7
876.397	4989.58
876.691	4986.23
876.986	4991.4
877.28	4987.95
877.575	4989.89
877.869	4988.74
878.163	4991.88
878.458	4986.65
878.752	4990.91
879.046	4983.25
879.34	4985.39
879.634	4984.41
879.928	4986.49
880.222	4979.5
880.516	4984.88
880.809	4977.44
881.103	4980.01
881.397	4970.08
881.691	4976.24
881.984	4968.53
882.278	4973.26
882.571	4984.27
882.864	4984.36
883.158	4978.32
883.451	4983.64
883.744	4976.56
884.038	4981.5
884.331	4972.9
884.624	4980.22
884.917	4971.52
885.21	4972.31
885.503	4965.85
885.796	4956.64
886.088	4949.07
886.381	4959.74
886.674	4951.94
886.966	4954.3
887.259	4952.08
887.552	4971.8
887.844	4967.68
888.136	4973.75
888.429	4975.91
888.721	4980.99
889.013	4974.59
889.306	4986.43
889.598	4978.62
