# Supplementary material for: An on-demand, drop-on-drop method for studying enzyme catalysis by serial crystallography
Source: Nat Commun. 2021 Jul 22;12:4461. doi: 10.1038/s41467-021-24757-7 (PMC8298390; doi:10.1038/s41467-021-24757-7)
Supplement: Supplementary file 7 — Source Data [file 41467_2021_24757_MOESM7_ESM.zip › 01_raw data/9/9-pico-off (6).txt]

Data from 9-fluo5N-fura-picooff_Subt8_20-52-28-078.txt Node

Date: Wed Jun 05 20:52:28 PDT 2019
User: Yachandra Lab
Spectrometer: OFX00221
Trigger mode: 0
Integration Time (sec): 3.000000E-1
Scans to average: 8
Nonlinearity correction enabled: false
Boxcar width: 5
Storing dark spectrum: false
XAxis mode: Wavelengths
Number of Pixels in Spectrum: 2136
>>>>>Begin Spectral Data<<<<<
156.111	-0.4
156.499	0.48
156.887	0.47
157.274	-1.15
157.662	-1.72
158.049	-1.45
158.437	-0.81
158.824	-0.64
159.211	-0.27
159.599	-0.52
159.986	-0.84
160.373	-1.19
160.761	-0.93
161.148	-0.35
161.535	1.39
161.922	2.65
162.309	2.49
162.696	3.07
163.083	3.74
163.47	3.8
163.857	3.16
164.244	3.36
164.631	3.73
165.018	2.65
165.405	1.53
165.792	1.22
166.179	0.27
166.565	0.26
166.952	-0.49
167.339	-1.01
167.725	-0.73
168.112	-1.03
168.498	-1.43
168.885	-1.48
169.271	-1.36
169.658	-1.24
170.044	-2.25
170.431	-2.22
170.817	-2.7
171.203	-2.49
171.59	-3.07
171.976	-3.17
172.362	-2.82
172.748	-2.41
173.134	-3.22
173.521	-2.77
173.907	-2.26
174.293	-0.99
174.679	-0.5
175.065	0.82
175.451	1.17
175.836	1.72
176.222	1.4
176.608	1.91
176.994	1.99
177.38	2.42
177.765	2.65
178.151	2.59
178.537	1.36
178.922	0.95
179.308	0.73
179.693	0
180.079	-0.05
180.464	0.32
180.85	0.49
181.235	0.76
181.621	0.45
182.006	0.58
182.391	0.02
182.777	0.5
183.162	0.64
183.547	-0.42
183.932	-0.24
184.317	-0.47
184.702	-0.38
185.087	-0.97
185.472	-0.94
185.857	-0.91
186.242	-2.06
186.627	-1.73
187.012	-1.36
187.397	-1.82
187.782	-0.95
188.167	-0.83
188.551	-0.39
188.936	-2.68
189.321	0.01
189.705	1.08
190.09	2.78
190.475	4.03
190.859	3.4
191.244	2.56
191.628	3.26
192.012	4.19
192.397	3.24
192.781	3.02
193.166	7.01
193.55	4.23
193.934	3.03
194.318	3.75
194.702	2.99
195.087	2.56
195.471	4.41
195.855	3.72
196.239	3.89
196.623	8.2
197.007	10.14
197.391	7.76
197.775	7.64
198.158	8.16
198.542	6.01
198.926	4.23
199.31	5.06
199.693	6.03
200.077	7.18
200.461	6.02
200.844	4.31
201.228	2.53
201.611	5.24
201.995	4.82
202.378	5.28
202.762	4.14
203.145	5.94
203.529	4.94
203.912	2.52
204.295	0.09
204.679	0.3
205.062	-1.41
205.445	-1.3
205.828	-1.34
206.211	3.35
206.594	2.35
206.977	4.85
207.36	4.64
207.743	7.32
208.126	7.44
208.509	10.11
208.892	9.26
209.275	10.53
209.658	8.84
210.04	10.19
210.423	6.07
210.806	3.93
211.188	3.43
211.571	3.15
211.953	2.52
212.336	3.47
212.719	2.45
213.101	5.76
213.483	6.77
213.866	8.76
214.248	4.62
214.63	6.59
215.013	9.93
215.395	10.9
215.777	12.8
216.159	14.48
216.542	13.82
216.924	12.62
217.306	9.15
217.688	8.55
218.07	11.56
218.452	12.98
218.834	13.22
219.216	10.66
219.597	9.74
219.979	6.52
220.361	5.77
220.743	6.68
221.124	9.93
221.506	10.49
221.888	9.18
222.269	6.9
222.651	4.82
223.032	3.81
223.414	5.94
223.795	6.73
224.177	8.5
224.558	7.57
224.94	5.31
225.321	4.23
225.702	4.45
226.083	4.53
226.465	4.48
226.846	6.86
227.227	8.17
227.608	8.28
227.989	8.32
228.37	6.98
228.751	7.1
229.132	7.74
229.513	8.65
229.894	11.03
230.275	11.93
230.655	13.08
231.036	12.78
231.417	10.43
231.798	10.19
232.178	9.81
232.559	13.45
232.94	15.05
233.32	17.03
233.701	16.8
234.081	15.55
234.462	14.82
234.842	12.66
235.222	10.9
235.603	12.99
235.983	12.91
236.363	14.39
236.743	10.26
237.124	5.43
237.504	6.61
237.884	6.94
238.264	5.11
238.644	7.17
239.024	5.17
239.404	7.51
239.784	5.11
240.164	4.14
240.544	2.12
240.923	5.62
241.303	7.84
241.683	5.42
242.063	1.36
242.442	1.99
242.822	3.1
243.202	6.59
243.581	4.83
243.961	5.76
244.34	6.45
244.72	5.39
245.099	4.07
245.478	5.76
245.858	6.86
246.237	7.66
246.616	7.52
246.996	4.45
247.375	2.62
247.754	2.68
248.133	4.14
248.512	3.36
248.891	4.22
249.27	4.55
249.649	5.76
250.028	5.82
250.407	5.86
250.786	4.66
251.165	6.72
251.544	8.45
251.922	9.38
252.301	6.57
252.68	8.42
253.058	8.66
253.437	9.59
253.816	6.33
254.194	4.91
254.573	5.58
254.951	7.02
255.329	3.93
255.708	3.74
256.086	3.52
256.465	4.75
256.843	3.56
257.221	1.32
257.599	-1.65
257.977	-2.72
258.356	-0.44
258.734	-1.65
259.112	0.69
259.49	1.75
259.868	1.07
260.246	1.01
260.624	-0.01
261.001	0.12
261.379	0.3
261.757	2.67
262.135	4.16
262.513	3.58
262.89	7.27
263.268	3.92
263.645	3.3
264.023	2.59
264.401	3.48
264.778	3.98
265.156	1.97
265.533	4.84
265.91	2.72
266.288	3.52
266.665	1.69
267.042	-0.92
267.42	-1.31
267.797	-0.26
268.174	-0.19
268.551	0.58
268.928	0.01
269.305	0.59
269.682	-1.24
270.059	1.47
270.436	0.4
270.813	0.5
271.19	1.75
271.567	2.39
271.944	2.85
272.32	3.11
272.697	1.9
273.074	2.15
273.45	3.22
273.827	3.72
274.203	1.4
274.58	1.4
274.957	1.07
275.333	-0.02
275.709	1.57
276.086	-1.19
276.462	1.9
276.838	2.44
277.215	3.51
277.591	2.39
277.967	0.8
278.343	0.94
278.719	2.48
279.095	4.34
279.471	4.66
279.847	1.89
280.223	0.67
280.599	-1.16
280.975	-2.06
281.351	-1.92
281.727	0.05
282.103	2.82
282.478	3.25
282.854	1.93
283.23	1.48
283.605	3.95
283.981	7.93
284.357	12.25
284.732	11.32
285.108	12.06
285.483	10.88
285.858	10
286.234	10
286.609	12.62
286.984	13.31
287.36	13.89
287.735	10.88
288.11	7.97
288.485	6.77
288.86	6.09
289.235	6.03
289.61	7.4
289.985	9.52
290.36	7.02
290.735	4.66
291.11	4.67
291.485	3.97
291.86	4.38
292.235	4.78
292.609	6.84
292.984	4.25
293.359	4.16
293.733	3.43
294.108	3.44
294.482	3.59
294.857	5.76
295.231	4.8
295.606	3.61
295.98	3.99
296.354	3.58
296.729	0.98
297.103	4.65
297.477	3.55
297.851	5.45
298.226	2.78
298.6	4.12
298.974	3.74
299.348	3.01
299.722	1.86
300.096	3.06
300.47	4.7
300.844	8.15
301.217	6.94
301.591	8.2
301.965	5.75
302.339	6.17
302.712	8.06
303.086	8.03
303.46	8.47
303.833	11.7
304.207	13.86
304.58	15.02
304.954	12.65
305.327	12.88
305.701	12.99
306.074	13.62
306.447	14.52
306.821	12.92
307.194	11.59
307.567	13.99
307.94	11.8
308.313	7.62
308.686	8
309.059	7.44
309.432	9.34
309.805	6.86
310.178	7.19
310.551	7.66
310.924	5.93
311.297	4.88
311.67	2.1
312.042	2.77
312.415	4.89
312.788	3.58
313.16	2.82
313.533	0.77
313.905	-0.33
314.278	-0.81
314.65	-0.38
315.023	0.31
315.395	-0.73
315.768	0.62
316.14	2.68
316.512	2.48
316.884	1.57
317.257	0.69
317.629	0.4
318.001	3.15
318.373	3.4
318.745	2.16
319.117	2.93
319.489	6.17
319.861	7.92
320.233	6.1
320.605	4.76
320.977	5.77
321.348	6.5
321.72	6.75
322.092	5.57
322.463	7.03
322.835	6.53
323.207	6.77
323.578	5.1
323.95	3.25
324.321	4.68
324.693	8.05
325.064	7.09
325.435	8.4
325.807	7.02
326.178	6.17
326.549	5.22
326.92	7.08
327.292	7.83
327.663	7.11
328.034	8.98
328.405	9.51
328.776	4.91
329.147	2.81
329.518	0.35
329.889	2.76
330.259	4.52
330.63	1.97
331.001	1.01
331.372	1.22
331.742	1.88
332.113	2.14
332.484	2.33
332.854	5.99
333.225	10.48
333.595	12.92
333.966	12.81
334.336	12.36
334.707	16.28
335.077	16.15
335.447	13.59
335.817	13.67
336.188	12.9
336.558	12.03
336.928	12.6
337.298	8.6
337.668	8.7
338.038	9.72
338.408	9.99
338.778	10.05
339.148	10.43
339.518	9.56
339.888	10.62
340.258	6.94
340.627	4.68
340.997	-0.25
341.367	2.95
341.736	1.85
342.106	-1.18
342.475	-0.84
342.845	-2.61
343.214	-2.48
343.584	0.73
343.953	0.28
344.323	3.94
344.692	6.22
345.061	8.58
345.431	8.02
345.8	10.14
346.169	11.81
346.538	11.32
346.907	10.32
347.276	8.17
347.645	7.98
348.014	5.92
348.383	3.85
348.752	2.18
349.121	2.94
349.49	0.52
349.858	0.98
350.227	1.73
350.596	2.6
350.964	3.31
351.333	3.3
351.702	1.11
352.07	1.34
352.439	0.97
352.807	1.47
353.176	0.77
353.544	1.42
353.912	-0.57
354.281	-0.44
354.649	0.43
355.017	0.93
355.385	1.09
355.753	1.05
356.122	2.68
356.49	6.36
356.858	7.52
357.226	6.11
357.594	6.7
357.961	6.59
358.329	4.44
358.697	4.98
359.065	3.78
359.433	3.95
359.8	7.93
360.168	6.3
360.536	5.59
360.903	5.68
361.271	9.14
361.638	8.9
362.006	8.92
362.373	10.99
362.741	8.6
363.108	9.9
363.475	10.72
363.843	7.75
364.21	8.64
364.577	8.66
364.944	7.38
365.311	5.62
365.678	5.77
366.045	6.4
366.412	3.47
366.779	0.82
367.146	1.27
367.513	0.84
367.88	0.98
368.247	1.86
368.613	1.44
368.98	3.61
369.347	1.64
369.713	2.1
370.08	1.33
370.447	3.4
370.813	7.08
371.18	6.58
371.546	6.58
371.912	5.39
372.279	5.78
372.645	3.68
373.011	0.35
373.378	4.65
373.744	5.23
374.11	6.18
374.476	5.01
374.842	5.51
375.208	2.72
375.574	2.34
375.94	3.27
376.306	4.01
376.672	5.91
377.038	6.38
377.404	5.25
377.769	4.33
378.135	4.43
378.501	6.28
378.866	4.82
379.232	5.07
379.597	5.34
379.963	8.61
380.328	7.78
380.694	6.03
381.059	7.72
381.425	4.3
381.79	3.77
382.155	2.62
382.52	2.98
382.886	4.98
383.251	5.58
383.616	4.74
383.981	2.31
384.346	2.1
384.711	2.45
385.076	0.82
385.441	3.88
385.806	3.19
386.171	1.57
386.535	2.24
386.9	-0.14
387.265	1.23
387.629	0.25
387.994	0.48
388.359	1.35
388.723	1.53
389.088	2.76
389.452	1.64
389.817	2.98
390.181	4.6
390.545	1.28
390.91	2.41
391.274	3.31
391.638	6.14
392.002	4.42
392.366	1.95
392.731	1.15
393.095	1.57
393.459	3.31
393.823	3.25
394.187	4.25
394.55	7.93
394.914	8.83
395.278	7.22
395.642	5.98
396.006	6.82
396.369	7.64
396.733	8.88
397.097	8.4
397.46	8.38
397.824	7.98
398.187	6.07
398.551	4.82
398.914	2.85
399.277	3.57
399.641	5.61
400.004	5.4
400.367	8.43
400.73	9.14
401.094	9.2
401.457	10.09
401.82	11.56
402.183	11.07
402.546	8.88
402.909	11.32
403.272	9.31
403.635	8.06
403.998	9.07
404.36	8.08
404.723	6.26
405.086	4.02
405.448	-1.24
405.811	-3.69
406.174	-0.58
406.536	1.32
406.899	-1.43
407.261	-0.16
407.624	-1.6
407.986	-1.85
408.348	-1.68
408.711	-0.15
409.073	2.09
409.435	5.95
409.797	6.07
410.16	6.06
410.522	3.77
410.884	4.42
411.246	2.95
411.608	4.53
411.97	5.51
412.332	5.48
412.693	5.72
413.055	6.61
413.417	6.73
413.779	8.58
414.14	9.89
414.502	12.38
414.864	11.89
415.225	13.41
415.587	11.83
415.948	12.28
416.31	9.62
416.671	8.76
417.033	7.26
417.394	6.01
417.755	1.83
418.116	-0.11
418.478	-1.83
418.839	-0.7
419.2	-1.73
419.561	1.72
419.922	0.07
420.283	0.9
420.644	0.42
421.005	-0.26
421.366	0.89
421.727	4.45
422.087	3.4
422.448	5.41
422.809	4.34
423.169	6.06
423.53	2.24
423.891	1.06
424.251	0.18
424.612	0.59
424.972	2.25
425.333	3.32
425.693	5.18
426.053	5.95
426.414	5.33
426.774	7.18
427.134	6.64
427.494	7.74
427.854	10.48
428.214	11.69
428.574	10.5
428.934	9.36
429.294	6.74
429.654	5.27
430.014	4.51
430.374	4.84
430.734	3.25
431.094	2.47
431.453	4.82
431.813	3.18
432.173	2.06
432.532	4.4
432.892	6.3
433.251	7.56
433.611	9.6
433.97	9.52
434.33	8.75
434.689	10.48
435.048	12.09
435.407	10.11
435.767	8.92
436.126	8.11
436.485	6.11
436.844	4.69
437.203	3.94
437.562	2.7
437.921	2.6
438.28	1.64
438.639	0.62
438.998	0.24
439.356	3.09
439.715	4.26
440.074	5.26
440.433	3.62
440.791	1.65
441.15	0.83
441.508	0.65
441.867	1.94
442.225	4.8
442.584	6.02
442.942	9.44
443.3	6.22
443.659	7.25
444.017	7.68
444.375	10.43
444.733	11.38
445.092	14.02
445.45	12.1
445.808	9.06
446.166	8.5
446.524	6.23
446.882	3.72
447.239	2.38
447.597	0.53
447.955	0.97
448.313	1.62
448.67	2.02
449.028	0.51
449.386	-1.89
449.743	-1.83
450.101	-2.72
450.458	-1.55
450.816	-3.03
451.173	-2.81
451.531	-0.78
451.888	-1.78
452.245	-1.75
452.602	0.31
452.96	0.14
453.317	5.53
453.674	7.47
454.031	9.05
454.388	7.48
454.745	9.18
455.102	8.69
455.459	5.57
455.816	6.92
456.173	6.45
456.529	4.56
456.886	3.48
457.243	2.01
457.599	0.35
457.956	-1.16
458.313	2.28
458.669	1.98
459.026	3.3
459.382	5.25
459.739	4.89
460.095	2.35
460.451	1.68
460.807	-0.3
461.164	-1.55
461.52	0.78
461.876	1.51
462.232	-0.8
462.588	-0.6
462.944	0.15
463.3	0.33
463.656	-0.18
464.012	-0.36
464.368	-0.81
464.724	2.7
465.079	4.65
465.435	3.86
465.791	0.81
466.146	1.56
466.502	-0.15
466.858	0.53
467.213	-0.68
467.569	-0.7
467.924	2.75
468.279	2.12
468.635	3.59
468.99	1.77
469.345	2.19
469.701	4.06
470.056	4.47
470.411	4.12
470.766	5.53
471.121	5.49
471.476	6.58
471.831	5.2
472.186	7.23
472.541	6.69
472.895	6.8
473.25	6.48
473.605	9.06
473.96	7.68
474.314	8.78
474.669	8.57
475.024	8.82
475.378	8.82
475.733	8.84
476.087	9.05
476.441	4.52
476.796	4.58
477.15	5.38
477.504	2.44
477.859	2.88
478.213	2.85
478.567	0.98
478.921	1.02
479.275	1.68
479.629	-0.45
479.983	-1.66
480.337	2.16
480.691	2.45
481.045	2
481.399	2.44
481.752	2.24
482.106	2.57
482.46	1.57
482.813	1.06
483.167	1.23
483.52	4.11
483.874	4.86
484.227	4.65
484.581	3.05
484.934	1.93
485.288	1.02
485.641	2.2
485.994	0.91
486.347	2.55
486.7	3.6
487.054	1.83
487.407	0.9
487.76	-0.05
488.113	-0.62
488.466	-0.67
488.818	0.73
489.171	1.08
489.524	-1
489.877	0.06
490.23	0.7
490.582	0.7
490.935	-0.88
491.288	-0.45
491.64	0.53
491.993	2.02
492.345	2.78
492.698	2.44
493.05	2.55
493.402	1.23
493.755	2.12
494.107	-0.51
494.459	-1.52
494.811	1.76
495.163	1.52
495.515	-1.23
495.867	-1.32
496.219	-2.73
496.571	-4.95
496.923	-9.35
497.275	-10.17
497.627	-16.34
497.979	-16.02
498.33	-20.67
498.682	-28.42
499.034	-32.61
499.385	-34.03
499.737	-37.36
500.088	-39.9
500.44	-41.19
500.791	-39.61
501.143	-42.5
501.494	-40.19
501.845	-42.68
502.197	-39.6
502.548	-39.78
502.899	-39.2
503.25	-35.89
503.601	-39.56
503.952	-37.74
504.303	-37.19
504.654	-35.09
505.005	-32.16
505.356	-29.68
505.707	-30.69
506.058	-29.15
506.408	-25.07
506.759	-23.76
507.11	-25.38
507.46	-19.84
507.811	-17.82
508.161	-16.81
508.512	-14.24
508.862	-15.73
509.213	-14.47
509.563	-12.22
509.913	-13.89
510.263	-12.85
510.614	-11.91
510.964	-11.66
511.314	-10.58
511.664	-8.97
512.014	-8.82
512.364	-11.22
512.714	-7.45
513.064	-11.51
513.414	-13
513.764	-13.02
514.113	-10.58
514.463	-11.1
514.813	-10.07
515.162	-11.45
515.512	-12.85
515.862	-12.65
516.211	-12.68
516.561	-11.89
516.91	-11.16
517.259	-9.17
517.609	-8.35
517.958	-11.95
518.307	-9.89
518.656	-7.62
519.006	-9.16
519.355	-9.08
519.704	-9.67
520.053	-8.59
520.402	-8.06
520.751	-6.91
521.1	-5.2
521.448	-5.03
521.797	-2.17
522.146	-1.9
522.495	-6.45
522.843	-6.99
523.192	-7.12
523.541	-7.01
523.889	-7.76
524.238	-7.53
524.586	-8.22
524.935	-8.03
525.283	-6.39
525.631	-9.42
525.979	-10.08
526.328	-5.12
526.676	-4.75
527.024	-4.89
527.372	-2.56
527.72	-2.24
528.068	-4.9
528.416	-4.17
528.764	-4.83
529.112	-2.98
529.46	-1.09
529.808	-0.34
530.155	-2.24
530.503	-1.45
530.851	-0.07
531.198	-0.62
531.546	-0.57
531.893	-0.18
532.241	2.41
532.588	1.86
532.936	0.97
533.283	0.57
533.63	-0.93
533.978	-2.15
534.325	-1.18
534.672	0.33
535.019	0.03
535.366	-0.99
535.713	0
536.06	-2.58
536.407	-1.61
536.754	-3.83
537.101	-0.48
537.448	1.05
537.795	1.84
538.141	1.66
538.488	1.08
538.835	0.31
539.181	3.17
539.528	2.41
539.874	4.47
540.221	2.05
540.567	3.83
540.914	-1.09
541.26	-1.69
541.606	-1.02
541.952	-3.48
542.299	-5.67
542.645	-6.14
542.991	-8.8
543.337	-9.15
543.683	-13.05
544.029	-11.43
544.375	-11.49
544.721	-9.69
545.066	-11.08
545.412	-8.86
545.758	-6.4
546.104	-6.11
546.449	-3.65
546.795	-1.48
547.141	3.03
547.486	4.57
547.832	4.98
548.177	2.9
548.522	2.91
548.868	5.47
549.213	3.15
549.558	2.2
549.903	2.73
550.249	0.28
550.594	-0.88
550.939	-5.02
551.284	-3.2
551.629	-3.44
551.974	-2.03
552.319	0.93
552.664	1.03
553.008	0.81
553.353	0.86
553.698	1.39
554.043	1.78
554.387	1.05
554.732	4.16
555.076	5.05
555.421	4.35
555.765	6.47
556.11	3.19
556.454	2.78
556.798	3.2
557.143	6.17
557.487	7.38
557.831	9.99
558.175	10.1
558.519	6.89
558.863	4.48
559.207	7.91
559.551	5.6
559.895	6.85
560.239	6.76
560.583	7.65
560.927	5.47
561.27	3.81
561.614	4.53
561.958	5.86
562.301	8
562.645	9.7
562.988	4.3
563.332	4.68
563.675	3.81
564.018	4.03
564.362	2.99
564.705	3.07
565.048	3.61
565.391	1.49
565.735	1.26
566.078	1.78
566.421	0.61
566.764	4.34
567.107	5.16
567.45	6.2
567.792	4.85
568.135	6.86
568.478	6.74
568.821	7.99
569.163	7.28
569.506	4.81
569.849	3.66
570.191	6.11
570.534	6.98
570.876	4.11
571.219	5.78
571.561	6.85
571.903	3.8
572.246	1.92
572.588	0.35
572.93	1.48
573.272	1.94
573.614	4.75
573.956	4.52
574.298	1.69
574.64	3.68
574.982	3.39
575.324	2.28
575.666	5.05
576.008	8.91
576.349	9.61
576.691	10.89
577.033	11.44
577.374	8.73
577.716	7.45
578.057	9.36
578.399	10.39
578.74	9.86
579.082	9.19
579.423	8.61
579.764	6.09
580.105	3.69
580.447	0.19
580.788	1.17
581.129	-0.31
581.47	-1.36
581.811	-2.06
582.152	-2.27
582.493	-2.55
582.834	-2.03
583.175	-2
583.515	-0.82
583.856	1.19
584.197	2.01
584.537	-0.44
584.878	2.09
585.218	2.56
585.559	3.17
585.899	0.68
586.24	1.97
586.58	1.78
586.921	1.6
587.261	1.18
587.601	-0.36
587.941	2.34
588.281	5.93
588.621	5.42
588.961	7.19
589.301	6.53
589.641	8.95
589.981	8.17
590.321	9.98
590.661	10
591.001	10.66
591.34	12.12
591.68	9.83
592.02	9.14
592.359	8.97
592.699	7.91
593.038	9.1
593.378	8.31
593.717	7.62
594.057	7.12
594.396	7.44
594.735	8.24
595.074	8.88
595.414	11.72
595.753	10.78
596.092	11.53
596.431	12.08
596.77	12.64
597.109	12.84
597.448	12.47
597.786	11.73
598.125	11.56
598.464	12.45
598.803	11.09
599.141	8.86
599.48	10.5
599.819	11.65
600.157	11.85
600.495	11.43
600.834	11.62
601.172	12.91
601.511	14.43
601.849	16.08
602.187	16.06
602.525	17.15
602.864	17.57
603.202	17.82
603.54	16.12
603.878	15.09
604.216	15.4
604.554	15.77
604.891	15.05
605.229	15.36
605.567	12.59
605.905	10.17
606.243	9.56
606.58	11.12
606.918	8.84
607.255	10.3
607.593	10.49
607.93	11.02
608.268	9.89
608.605	8.94
608.942	9
609.28	8.44
609.617	9.56
609.954	13.12
610.291	12.69
610.628	17.83
610.965	15.45
611.302	15.08
611.639	13.61
611.976	14.72
612.313	15.66
612.65	14.5
612.987	16.52
613.323	14.42
613.66	12
613.997	11.52
614.333	8.66
614.67	7.65
615.006	9.45
615.343	9.14
615.679	10.57
616.015	9.53
616.352	9.39
616.688	8.16
617.024	10.64
617.36	9.86
617.696	9.5
618.032	8.95
618.368	11.3
618.704	12.12
619.04	14.4
619.376	12.9
619.712	14.23
620.048	14.67
620.383	15.02
620.719	16.49
621.055	17.14
621.39	18.39
621.726	18.06
622.061	18.95
622.397	17.1
622.732	15.6
623.068	16.31
623.403	16.14
623.738	16.85
624.073	19.32
624.409	17.7
624.744	17.05
625.079	15.47
625.414	15.92
625.749	16.5
626.084	16.4
626.419	17.88
626.753	20.93
627.088	20.26
627.423	19.94
627.758	18.4
628.092	18.48
628.427	21.42
628.762	21.75
629.096	22.67
629.431	21.51
629.765	22.48
630.099	20.56
630.434	18.94
630.768	19.49
631.102	19.03
631.436	20.44
631.77	20.49
632.105	17.83
632.439	18.12
632.773	17.26
633.107	15.15
633.44	14.4
633.774	15.58
634.108	13.89
634.442	15.6
634.776	18.09
635.109	16.85
635.443	16.98
635.776	18.35
636.11	18.35
636.443	19.88
636.777	24.67
637.11	24.28
637.444	24.3
637.777	26.95
638.11	27.44
638.443	26.61
638.776	27.75
639.11	28.38
639.443	27.35
639.776	29.55
640.109	30.9
640.441	27.11
640.774	27.41
641.107	28.45
641.44	27.34
641.773	26.02
642.105	25.57
642.438	25.65
642.77	25.52
643.103	27.12
643.435	25.58
643.768	21.89
644.1	24.01
644.433	25.75
644.765	25.45
645.097	25.31
645.429	26.75
645.761	27.9
646.094	29
646.426	28.12
646.758	27.81
647.09	27.9
647.422	29.61
647.753	29.9
648.085	28.15
648.417	28.02
648.749	27.3
649.08	25.62
649.412	24.26
649.744	24.47
650.075	26.3
650.407	24.33
650.738	24.76
651.069	23.92
651.401	24.52
651.732	24.86
652.063	23.62
652.394	26.5
652.726	25.93
653.057	26.12
653.388	23.75
653.719	24.43
654.05	25.56
654.381	24.98
654.712	28.06
655.042	28.18
655.373	28.93
655.704	30.31
656.034	29.19
656.365	29.65
656.696	29.64
657.026	29.52
657.357	28.85
657.687	29.55
658.018	30.18
658.348	26.72
658.678	24.98
659.008	27.02
659.339	26.76
659.669	24.81
659.999	26.72
660.329	26.88
660.659	26.12
660.989	27.88
661.319	28.39
661.649	28.67
661.978	30.9
662.308	30.62
662.638	30.44
662.968	29.9
663.297	30.24
663.627	29.01
663.956	27.84
664.286	30.59
664.615	29.38
664.945	31.23
665.274	32.24
665.603	31.88
665.932	33.36
666.262	30.26
666.591	30.78
666.92	31.15
667.249	27.7
667.578	29.09
667.907	26.38
668.236	27.05
668.564	23.18
668.893	24.41
669.222	24.12
669.551	23.27
669.879	23.28
670.208	23.47
670.537	22.45
670.865	27.25
671.194	27.94
671.522	28.48
671.85	25.77
672.179	27.98
672.507	24.39
672.835	24.65
673.163	25.25
673.491	24.94
673.819	22.42
674.147	22.97
674.475	22.69
674.803	22.23
675.131	24.07
675.459	23.94
675.787	25.14
676.115	27.06
676.442	25.57
676.77	23.08
677.098	25.88
677.425	27.98
677.753	29.97
678.08	30
678.407	27.83
678.735	25.7
679.062	25
679.389	21.11
679.717	21.88
680.044	23.35
680.371	23.33
680.698	23.27
681.025	24.01
681.352	21.06
681.679	20.41
682.006	21.81
682.332	23.75
682.659	25.11
682.986	27.97
683.313	27.91
683.639	25.99
683.966	27.5
684.292	25.2
684.619	23.66
684.945	23.47
685.272	22.51
685.598	23.16
685.924	21.98
686.25	21.97
686.577	21.18
686.903	19.09
687.229	18.4
687.555	17.06
687.881	20
688.207	19.39
688.533	21.82
688.858	20.56
689.184	22.45
689.51	22.27
689.836	23.25
690.161	23.15
690.487	22.42
690.813	23.4
691.138	23.24
691.463	22.57
691.789	24.12
692.114	22.19
692.44	24.11
692.765	22.12
693.09	20.4
693.415	19.2
693.74	16.9
694.065	16.85
694.39	18.17
694.715	19.12
695.04	18.26
695.365	19.06
695.69	20.65
696.015	23.39
696.339	23.32
696.664	25.91
696.989	23.68
697.313	25.94
697.638	28.17
697.962	27.82
698.287	29
698.611	27.89
698.935	26.93
699.26	26.17
699.584	22.94
699.908	21.69
700.232	22
700.556	23.93
700.88	23.89
701.204	23.31
701.528	24.31
701.852	25.2
702.176	27.15
702.5	27.65
702.823	29.82
703.147	29.58
703.471	29.48
703.794	27.68
704.118	29.35
704.441	29.55
704.765	28.84
705.088	26.4
705.411	25.07
705.735	23.67
706.058	22.57
706.381	18.34
706.704	20.36
707.027	20.48
707.35	22.11
707.673	20.92
707.996	19.91
708.319	19.26
708.642	20.4
708.965	19.68
709.288	20.43
709.61	20.2
709.933	20.75
710.256	18.95
710.578	18.02
710.901	17.18
711.223	16.95
711.546	16.09
711.868	16.19
712.19	16.68
712.512	19.81
712.835	18.26
713.157	19.09
713.479	21.14
713.801	20.66
714.123	22.66
714.445	21.43
714.767	22.47
715.089	21.92
715.411	23.11
715.732	23.06
716.054	20.1
716.376	20.3
716.697	19.57
717.019	20.86
717.34	22.59
717.662	22.53
717.983	21.43
718.305	21.15
718.626	21.77
718.947	18.39
719.268	16.99
719.589	16.64
719.911	16.62
720.232	15.17
720.553	11.06
720.874	9.9
721.195	10.9
721.515	11.75
721.836	8.19
722.157	8.19
722.478	9.03
722.798	10.38
723.119	11.82
723.44	10.77
723.76	11.55
724.081	11.92
724.401	10.91
724.721	8.69
725.042	9.52
725.362	11.55
725.682	12.12
726.002	12.76
726.322	12.4
726.642	9.84
726.962	9.35
727.282	8.27
727.602	9.61
727.922	9.85
728.242	8.88
728.562	8.6
728.882	7.01
729.201	7.07
729.521	7.03
729.84	5.82
730.16	6.8
730.479	8.93
730.799	8.19
731.118	8.56
731.437	8.89
731.757	9.88
732.076	11.05
732.395	11.84
732.714	11.64
733.033	12.44
733.352	14.08
733.671	14.24
733.99	13.1
734.309	14.01
734.628	13.59
734.947	13.53
735.265	13.97
735.584	13.45
735.903	12.97
736.221	11.76
736.54	10.52
736.858	9.24
737.177	8.82
737.495	8.9
737.813	8.55
738.132	8.1
738.45	7.61
738.768	8.23
739.086	6.49
739.404	8.68
739.722	8.44
740.04	10.31
740.358	9.17
740.676	10.68
740.994	10.4
741.311	12.44
741.629	11.06
741.947	11.28
742.264	10.03
742.582	10.16
742.899	7.59
743.217	9.34
743.534	6.41
743.852	7.97
744.169	5.43
744.486	5.1
744.803	5.23
745.121	7.57
745.438	8.03
745.755	8.09
746.072	7.61
746.389	9.34
746.706	9.16
747.022	11.9
747.339	11.02
747.656	12.69
747.973	12.57
748.289	13.22
748.606	12.69
748.923	14.39
749.239	13.41
749.555	13.93
749.872	10.57
750.188	8.42
750.505	5.35
750.821	5.45
751.137	5.05
751.453	4.23
751.769	3.95
752.085	3.38
752.401	-1.51
752.717	-0.06
753.033	1.84
753.349	4.66
753.665	6.45
753.98	8.11
754.296	9.27
754.612	9.05
754.927	12.5
755.243	12.57
755.558	13.76
755.874	14.18
756.189	14.36
756.505	11.49
756.82	11.24
757.135	11.57
757.45	10.85
757.765	8.47
758.08	11.14
758.395	9.43
758.71	10.06
759.025	9.2
759.34	9.58
759.655	9.5
759.97	11.61
760.285	12.69
760.599	11.28
760.914	11.65
761.228	11.8
761.543	10.15
761.857	10.48
762.172	9.75
762.486	11.67
762.8	12.67
763.115	12.18
763.429	11.09
763.743	10.53
764.057	9.95
764.371	9.35
764.685	8.55
764.999	8.07
765.313	6.52
765.627	4.5
765.941	1.36
766.255	3.02
766.568	3.95
766.882	3.03
767.195	4.81
767.509	6.89
767.823	7.2
768.136	9.36
768.449	7.35
768.763	8.08
769.076	7.32
769.389	6.06
769.702	3.22
770.016	2.41
770.329	3
770.642	-0.41
770.955	-1.22
771.268	-0.12
771.58	-2.07
771.893	-0.25
772.206	-0.01
772.519	2.09
772.832	4.14
773.144	6.33
773.457	3.55
773.769	3.35
774.082	4.77
774.394	3.12
774.706	2.12
775.019	2.31
775.331	2.34
775.643	4.24
775.955	2.82
776.268	1.6
776.58	0.38
776.892	3.57
777.204	4.15
777.515	5.28
777.827	5.38
778.139	7.61
778.451	8.69
778.763	7.74
779.074	6.49
779.386	5.8
779.697	7.06
780.009	6.25
780.32	4.98
780.632	4.9
780.943	4.15
781.254	5.86
781.566	4.07
781.877	5.76
782.188	6.91
782.499	5.82
782.81	9.38
783.121	8.05
783.432	9.59
783.743	12.08
784.054	12.69
784.364	11.45
784.675	12.43
784.986	11.69
785.296	10.01
785.607	9.24
785.917	8.72
786.228	7.73
786.538	6.97
786.849	5.16
787.159	0.07
787.469	-0.78
787.779	-0.88
788.09	-3.51
788.4	-2.69
788.71	-2.86
789.02	-2.36
789.33	-0.57
789.64	-1.95
789.949	0.93
790.259	1.06
790.569	3.58
790.879	2.48
791.188	2.32
791.498	3.88
791.807	3.65
792.117	4.69
792.426	5.01
792.736	3.97
793.045	4.93
793.354	3.92
793.663	5.24
793.973	5.67
794.282	8.41
794.591	9.1
794.9	9.5
795.209	9.34
795.518	9.62
795.826	9.49
796.135	8.9
796.444	8.26
796.753	8.18
797.061	8.28
797.37	7.39
797.678	4.4
797.987	2.85
798.295	2.31
798.604	2.8
798.912	1.31
799.22	-2.09
799.529	0.16
799.837	0.27
800.145	0.91
800.453	-0.69
800.761	0.72
801.069	3.64
801.377	4.15
801.685	1.74
801.993	1.59
802.3	3.05
802.608	5.62
802.916	1.86
803.223	0.7
803.531	1.61
803.838	2.41
804.146	2.48
804.453	1.72
804.76	0.53
805.068	0.84
805.375	1.06
805.682	-0.84
805.989	-0.98
806.296	2.49
806.603	2.67
806.91	-0.3
807.217	-0.97
807.524	-4.59
807.831	-6.01
808.138	-3.89
808.444	-2.41
808.751	-4.56
809.058	-2.34
809.364	-2.62
809.671	-3.12
809.977	-2.25
810.284	-1.24
810.59	-1.28
810.896	1.11
811.202	2.1
811.509	2.94
811.815	3.12
812.121	5.86
812.427	4.28
812.733	4.32
813.039	1.18
813.345	0.5
813.65	-0.06
813.956	1.02
814.262	-1.14
814.568	-1.01
814.873	-2.03
815.179	-1.9
815.484	-2.52
815.79	-1.03
816.095	-0.55
816.4	0.65
816.706	-0.15
817.011	-0.69
817.316	0.16
817.621	3.26
817.926	2.62
818.231	1.86
818.536	1.6
818.841	0.73
819.146	-0.95
819.451	-0.25
819.756	1.14
820.06	2.77
820.365	4.12
820.67	3.64
820.974	3.11
821.279	3.64
821.583	5.49
821.888	5.9
822.192	5.77
822.496	5.51
822.8	5.57
823.105	6.92
823.409	5.83
823.713	5.65
824.017	5.7
824.321	5.98
824.625	5.95
824.929	5.8
825.232	4.97
825.536	5.9
825.84	6.58
826.143	4.5
826.447	3.19
826.751	4.81
827.054	6.62
827.358	5.97
827.661	6.65
827.964	7.72
828.268	5.24
828.571	8.86
828.874	9.24
829.177	9.53
829.48	9.61
829.783	9.09
830.086	9.5
830.389	8.31
830.692	9.75
830.995	8.3
831.297	7.15
831.6	9.99
831.903	6.32
832.205	4.59
832.508	1.93
832.81	4.38
833.113	6.05
833.415	2.77
833.718	3.92
834.02	4.95
834.322	4.42
834.624	6.68
834.926	4.64
835.228	3.8
835.53	5.74
835.832	8.41
836.134	5.91
836.436	5.43
836.738	9.03
837.04	7.5
837.341	3.94
837.643	7.14
837.944	3.42
838.246	7.07
838.547	7.97
838.849	7.66
839.15	7.81
839.452	6.95
839.753	5.77
840.054	2.61
840.355	2.33
840.656	3.28
840.957	2.2
841.258	2.51
841.559	0.03
841.86	0.32
842.161	1.03
842.462	0.09
842.762	1.41
843.063	2.56
843.364	4.16
843.664	5.19
843.965	4.34
844.265	3.86
844.566	4.41
844.866	3.64
845.166	4.48
845.467	4.12
845.767	5.94
846.067	5.93
846.367	3.16
846.667	3.36
846.967	2.99
847.267	2.75
847.567	1.99
847.867	2.91
848.166	3.56
848.466	1.95
848.766	-0.14
849.065	-2.86
849.365	-3.25
849.664	-2.56
849.964	-2.47
850.263	-2.35
850.562	-1.02
850.862	-0.82
851.161	-0.6
851.46	0.33
851.759	2.93
852.058	2.35
852.357	3.41
852.656	3.41
852.955	2.27
853.254	0.42
853.553	0.19
853.851	-1.31
854.15	-3.95
854.449	-3.09
854.747	-2.4
855.046	-5.25
855.344	-4.4
855.643	-3.52
855.941	-1.86
856.239	0.42
856.538	0.31
856.836	-2.19
857.134	1.56
857.432	3.11
857.73	0.9
858.028	-0.25
858.326	1.35
858.624	0.23
858.922	0.14
859.219	-1.82
859.517	-0.49
859.815	1.98
860.112	5.65
860.41	3.41
860.707	5.47
861.005	7.81
861.302	6.86
861.6	6.92
861.897	6.83
862.194	5.67
862.491	5.03
862.788	3.05
863.085	3.65
863.382	1.49
863.679	2.84
863.976	3.75
864.273	1.2
864.57	2.32
864.867	-0.22
865.163	1.51
865.46	1.75
865.757	3.32
866.053	4.22
866.349	1.27
866.646	1.43
866.942	-0.86
867.239	0.33
867.535	-0.08
867.831	-0.55
868.127	-0.23
868.423	1.3
868.719	3.55
869.015	3.57
869.311	3.5
869.607	5.38
869.903	5.19
870.199	6.67
870.494	2.93
870.79	3.09
871.086	0.76
871.381	2.7
871.677	2.38
871.972	-1.62
872.267	-2.9
872.563	-4.84
872.858	-3.19
873.153	-3.36
873.448	-1.16
873.743	0.44
874.038	0.74
874.333	3.44
874.628	5.97
874.923	3.49
875.218	4.72
875.513	5.52
875.808	8.51
876.102	8.05
876.397	7.3
876.691	7.16
876.986	6.62
877.28	8.56
877.575	8.75
877.869	5.69
878.163	7.9
878.458	9.25
878.752	11.19
879.046	8.83
879.34	7.59
879.634	6.99
879.928	4.82
880.222	6.32
880.516	5.84
880.809	4.33
881.103	4.34
881.397	2.67
881.691	1.76
881.984	0.52
882.278	0.95
882.571	-0.53
882.864	4.32
883.158	5.77
883.451	4.59
883.744	4.78
884.038	7.06
884.331	9.65
884.624	11.48
884.917	9.67
885.21	9.43
885.503	10.84
885.796	14.06
886.088	14
886.381	13.3
886.674	11.76
886.966	8.81
887.259	6.5
887.552	5.94
887.844	3.33
888.136	6.01
888.429	6.48
888.721	5.71
889.013	3.09
889.306	-1.04
889.598	-3.56
