# Supplementary material for: An on-demand, drop-on-drop method for studying enzyme catalysis by serial crystallography
Source: Nat Commun. 2021 Jul 22;12:4461. doi: 10.1038/s41467-021-24757-7 (PMC8298390; doi:10.1038/s41467-021-24757-7)
Supplement: Supplementary file 7 — Source Data [file 41467_2021_24757_MOESM7_ESM.zip › 01_raw data/9/9-pico-off (29).txt]

Data from 9-fluo5N-fura-picooff_Subt8_20-55-46-796.txt Node

Date: Wed Jun 05 20:55:46 PDT 2019
User: Yachandra Lab
Spectrometer: OFX00221
Trigger mode: 0
Integration Time (sec): 3.000000E-1
Scans to average: 8
Nonlinearity correction enabled: false
Boxcar width: 5
Storing dark spectrum: false
XAxis mode: Wavelengths
Number of Pixels in Spectrum: 2136
>>>>>Begin Spectral Data<<<<<
156.111	-2.29
156.499	-0.62
156.887	-0.09
157.274	-1.51
157.662	-1.72
158.049	-1.78
158.437	-1.95
158.824	-1.19
159.211	-0.56
159.599	-0.74
159.986	-0.51
160.373	-1.23
160.761	-2.06
161.148	-2.4
161.535	-1.02
161.922	-0.78
162.309	-0.76
162.696	-0.2
163.083	0.11
163.47	-0.24
163.857	-0.59
164.244	-0.42
164.631	0.66
165.018	0.83
165.405	0.35
165.792	0.43
166.179	-0.01
166.565	0.26
166.952	-0.1
167.339	-0.34
167.725	0.31
168.112	-0.24
168.498	-1.44
168.885	-1.72
169.271	-1.93
169.658	-2.66
170.044	-3.85
170.431	-3.33
170.817	-3.53
171.203	-3.07
171.59	-3.51
171.976	-3.64
172.362	-3.25
172.748	-2.59
173.134	-2.95
173.521	-2.48
173.907	-1.03
174.293	0.02
174.679	0.14
175.065	0.8
175.451	0.11
175.836	0.26
176.222	-0.17
176.608	0.1
176.994	0.17
177.38	0.65
177.765	0.76
178.151	0.42
178.537	0.32
178.922	-0.02
179.308	-0.85
179.693	-0.32
180.079	-0.65
180.464	-0.06
180.85	-0.39
181.235	0.64
181.621	0.38
182.006	0.51
182.391	0.33
182.777	0.34
183.162	0.76
183.547	0.48
183.932	0.03
184.317	0.7
184.702	0.86
185.087	0.75
185.472	0.06
185.857	0.15
186.242	-0.76
186.627	-0.41
187.012	-0.72
187.397	-1.09
187.782	-0.95
188.167	-0.4
188.551	-0.59
188.936	-2.5
189.321	-0.01
189.705	0.51
190.09	2.69
190.475	5.57
190.859	4.74
191.244	4.72
191.628	6.45
192.012	7.9
192.397	7.91
192.781	10.3
193.166	13.11
193.55	14.18
193.934	12.94
194.318	12.84
194.702	13.03
195.087	13.17
195.471	13.76
195.855	13.86
196.239	15.44
196.623	18.22
197.007	18.35
197.391	18.76
197.775	17.23
198.158	19.18
198.542	17.82
198.926	14.73
199.31	16.3
199.693	17.61
200.077	19.65
200.461	16.77
200.844	15.64
201.228	13.68
201.611	15.01
201.995	14.66
202.378	14.47
202.762	16.38
203.145	18.12
203.529	14.88
203.912	14.18
204.295	10.83
204.679	11.28
205.062	10.65
205.445	10.61
205.828	10.93
206.211	13.59
206.594	11.7
206.977	10.34
207.36	8.18
207.743	11.56
208.126	9.36
208.509	10.84
208.892	10.34
209.275	10.9
209.658	9.65
210.04	8.45
210.423	5.42
210.806	7.75
211.188	5.77
211.571	7.9
211.953	7.43
212.336	8.7
212.719	5.69
213.101	8.2
213.483	8.94
213.866	11.93
214.248	10.32
214.63	10.59
215.013	11.11
215.395	13.16
215.777	14.3
216.159	14.82
216.542	17.31
216.924	17.62
217.306	17.15
217.688	15.89
218.07	15.51
218.452	16.12
218.834	15.73
219.216	13.45
219.597	14.05
219.979	8.57
220.361	12.36
220.743	8.98
221.124	11.49
221.506	9.84
221.888	8.39
222.269	8.77
222.651	8.18
223.032	8.61
223.414	9.07
223.795	8.5
224.177	12.26
224.558	5.76
224.94	7.82
225.321	6.33
225.702	7.11
226.083	8.16
226.465	7.05
226.846	8.5
227.227	10.84
227.608	11.12
227.989	10.35
228.37	8.66
228.751	10.11
229.132	9.22
229.513	11.77
229.894	13.62
230.275	15.08
230.655	14.34
231.036	13.59
231.417	10.34
231.798	11.4
232.178	13.31
232.559	17.61
232.94	20.33
233.32	22.66
233.701	21.72
234.081	21.1
234.462	19.1
234.842	21.15
235.222	19.03
235.603	21.08
235.983	21.76
236.363	23.59
236.743	17.64
237.124	14.98
237.504	14.2
237.884	13.48
238.264	12.68
238.644	13.61
239.024	11.65
239.404	13.11
239.784	11.45
240.164	10.1
240.544	7.48
240.923	12.05
241.303	13.74
241.683	13.27
242.063	12.05
242.442	13.5
242.822	17.34
243.202	18.44
243.581	19.64
243.961	20.7
244.34	20.7
244.72	19.88
245.099	17.8
245.478	17.22
245.858	18.07
246.237	17.69
246.616	15.24
246.996	10.36
247.375	10.4
247.754	10.35
248.133	11.51
248.512	10.43
248.891	9.47
249.27	9.33
249.649	9.31
250.028	9.55
250.407	11.18
250.786	9.48
251.165	11.66
251.544	11.84
251.922	11.4
252.301	9.95
252.68	10.82
253.058	13.47
253.437	14.76
253.816	14.05
254.194	13.09
254.573	12.41
254.951	14.57
255.329	10.97
255.708	12.28
256.086	12.55
256.465	13.07
256.843	13.95
257.221	12.36
257.599	11.2
257.977	13.28
258.356	12.19
258.734	10
259.112	11.28
259.49	15.22
259.868	12.78
260.246	13.47
260.624	12.62
261.001	11.5
261.379	13.07
261.757	14.23
262.135	12.77
262.513	16.03
262.89	16.66
263.268	17.41
263.645	15.14
264.023	16.58
264.401	16.77
264.778	14.67
265.156	14.07
265.533	14.84
265.91	12.59
266.288	13.12
266.665	11.92
267.042	12.53
267.42	6.19
267.797	7.7
268.174	6.26
268.551	6.32
268.928	8.42
269.305	7.99
269.682	5.59
270.059	7.14
270.436	3.23
270.813	0.47
271.19	1.84
271.567	5.4
271.944	4.2
272.32	6.38
272.697	4.52
273.074	5.98
273.45	6.64
273.827	5.85
274.203	5.98
274.58	9.65
274.957	10.19
275.333	10.48
275.709	12.01
276.086	12.32
276.462	11.44
276.838	11.25
277.215	8.41
277.591	9.66
277.967	11.01
278.343	10.34
278.719	9.7
279.095	10.39
279.471	10.01
279.847	8.17
280.223	6.53
280.599	6.1
280.975	7.07
281.351	7.58
281.727	7.39
282.103	7.38
282.478	8.38
282.854	9.97
283.23	10.36
283.605	12.15
283.981	14.42
284.357	16.65
284.732	16.81
285.108	16.05
285.483	16.57
285.858	16.61
286.234	17.12
286.609	18.2
286.984	18.35
287.36	18.24
287.735	17.94
288.11	16.28
288.485	14.53
288.86	12.26
289.235	13.12
289.61	13.86
289.985	13.86
290.36	12.17
290.735	10.72
291.11	7.18
291.485	7.03
291.86	4.85
292.235	5.91
292.609	7.75
292.984	7.62
293.359	8.16
293.733	8.93
294.108	8.74
294.482	7.36
294.857	9.86
295.231	13.75
295.606	13.5
295.98	14.9
296.354	13.49
296.729	14.6
297.103	16.35
297.477	14.83
297.851	14.33
298.226	11.76
298.6	12.67
298.974	11.43
299.348	8.18
299.722	7.74
300.096	9.24
300.47	11.1
300.844	10.47
301.217	7.31
301.591	8.23
301.965	6.92
302.339	8.68
302.712	11.09
303.086	10.3
303.46	12.49
303.833	13.35
304.207	11.8
304.58	12.69
304.954	12.48
305.327	16.28
305.701	17.85
306.074	19.02
306.447	18.19
306.821	17.92
307.194	19.15
307.567	19.01
307.94	17.07
308.313	16.15
308.686	16.47
309.059	15.75
309.432	14.89
309.805	13.02
310.178	13.22
310.551	14.85
310.924	14.62
311.297	12.95
311.67	10.72
312.042	10.09
312.415	11.66
312.788	11.31
313.16	10.65
313.533	8.85
313.905	7.17
314.278	6.77
314.65	7.15
315.023	6.73
315.395	7
315.768	5.74
316.14	6.3
316.512	5.19
316.884	3.68
317.257	3.58
317.629	4.8
318.001	5.41
318.373	3.61
318.745	2.51
319.117	2.84
319.489	3.86
319.861	9.44
320.233	13.02
320.605	11.98
320.977	12.23
321.348	13.03
321.72	12.16
322.092	14.15
322.463	16.17
322.835	15.8
323.207	14.81
323.578	11.15
323.95	9.38
324.321	6.55
324.693	9.81
325.064	10.45
325.435	10.75
325.807	12.01
326.178	10.4
326.549	10.03
326.92	10.66
327.292	11.84
327.663	15.33
328.034	14.89
328.405	16.43
328.776	12.4
329.147	10.49
329.518	7.88
329.889	8.23
330.259	8.31
330.63	4.81
331.001	6.11
331.372	5.75
331.742	3.74
332.113	3.95
332.484	6.69
332.854	8.33
333.225	10.69
333.595	12.83
333.966	12.76
334.336	13.09
334.707	16.98
335.077	17.42
335.447	15.09
335.817	14.83
336.188	13.8
336.558	11.2
336.928	12.12
337.298	9.27
337.668	9.69
338.038	10.58
338.408	9.82
338.778	10.01
339.148	8.07
339.518	7.11
339.888	10.02
340.258	6.89
340.627	4.84
340.997	1.97
341.367	4.69
341.736	3.32
342.106	1.95
342.475	1.14
342.845	0.89
343.214	1.43
343.584	5.89
343.953	4.72
344.323	8.2
344.692	9.78
345.061	11.94
345.431	11.58
345.8	13.68
346.169	14.98
346.538	17.92
346.907	17.22
347.276	15.32
347.645	15.75
348.014	15.4
348.383	14.23
348.752	11.02
349.121	12.72
349.49	10.25
349.858	8.94
350.227	6.8
350.596	3.18
350.964	2.57
351.333	4.09
351.702	1.03
352.07	-0.38
352.439	-0.5
352.807	2.67
353.176	1.2
353.544	-0.3
353.912	-0.28
354.281	0.85
354.649	3.88
355.017	3.22
355.385	2.52
355.753	3.69
356.122	3.94
356.49	6.15
356.858	5.53
357.226	4.16
357.594	7.25
357.961	7.4
358.329	5.11
358.697	5.5
359.065	6.85
359.433	6.94
359.8	8.68
360.168	9.22
360.536	9.51
360.903	11.56
361.271	12.75
361.638	11.86
362.006	11.58
362.373	13.88
362.741	12.84
363.108	11.84
363.475	12.85
363.843	11.35
364.21	13.12
364.577	13.45
364.944	11.42
365.311	10.9
365.678	9.74
366.045	11.34
366.412	10.28
366.779	8.33
367.146	8.7
367.513	8.19
367.88	6.38
368.247	5.17
368.613	5.53
368.98	7.97
369.347	6.95
369.713	10.12
370.08	8.59
370.447	12.52
370.813	14.66
371.18	16.86
371.546	18.34
371.912	18.16
372.279	18.42
372.645	14.62
373.011	13.1
373.378	17.16
373.744	15.38
374.11	16.11
374.476	12.32
374.842	12.5
375.208	10.8
375.574	7.74
375.94	9.73
376.306	11.74
376.672	14.77
377.038	14.2
377.404	12.6
377.769	12.93
378.135	14.1
378.501	15.24
378.866	16.16
379.232	14.73
379.597	16.14
379.963	17.89
380.328	13.82
380.694	11.23
381.059	12.11
381.425	12.06
381.79	10.62
382.155	7.31
382.52	7.17
382.886	6.99
383.251	8.65
383.616	8.26
383.981	9.12
384.346	11.65
384.711	14.76
385.076	12.2
385.441	12.47
385.806	13.92
386.171	13.84
386.535	14.93
386.9	13.14
387.265	14.14
387.629	14.48
387.994	10.48
388.359	9.59
388.723	7.98
389.088	9.86
389.452	7.73
389.817	9.19
390.181	9.73
390.545	7.62
390.91	7.18
391.274	6.83
391.638	8.15
392.002	9.67
392.366	7.44
392.731	7.2
393.095	7.68
393.459	10.2
393.823	8.33
394.187	8.77
394.55	9.65
394.914	11.51
395.278	9.49
395.642	8.93
396.006	8.47
396.369	7.44
396.733	8.8
397.097	6.8
397.46	5.31
397.824	4.82
398.187	5.3
398.551	6.24
398.914	4.66
399.277	6.65
399.641	8.05
400.004	8.09
400.367	12.84
400.73	12.18
401.094	11.65
401.457	14.41
401.82	15.07
402.183	12.56
402.546	12.35
402.909	13.91
403.272	12.59
403.635	10.52
403.998	10.94
404.36	9.56
404.723	8.48
405.086	9.45
405.448	6.1
405.811	6.51
406.174	11.41
406.536	10.53
406.899	8.27
407.261	9.61
407.624	10.62
407.986	8.6
408.348	9.26
408.711	10.74
409.073	11.55
409.435	15.58
409.797	14.02
410.16	11.02
410.522	12.49
410.884	12.53
411.246	9.17
411.608	7.56
411.97	10.28
412.332	8.5
412.693	8.59
413.055	7.39
413.417	3.75
413.779	5.86
414.14	9.11
414.502	9.4
414.864	10.49
415.225	12.31
415.587	12
415.948	13.51
416.31	12.72
416.671	12.11
417.033	13.73
417.394	13.64
417.755	7.83
418.116	5.59
418.478	3.83
418.839	5.69
419.2	4.75
419.561	8.2
419.922	4.41
420.283	6.75
420.644	5.78
421.005	4.06
421.366	5.64
421.727	11.58
422.087	11.12
422.448	12.36
422.809	9.73
423.169	11.18
423.53	8.14
423.891	8.08
424.251	5.41
424.612	5.9
424.972	8.74
425.333	9.25
425.693	9.12
426.053	10.98
426.414	11.09
426.774	12.65
427.134	12.69
427.494	11.18
427.854	13.48
428.214	13.09
428.574	12.75
428.934	9.68
429.294	7.81
429.654	6.86
430.014	4.66
430.374	4.73
430.734	4
431.094	5.65
431.453	9.61
431.813	8.05
432.173	9.73
432.532	10.31
432.892	13.07
433.251	13.06
433.611	11.98
433.97	12.27
434.33	10.75
434.689	11.44
435.048	10.91
435.407	8.59
435.767	9.01
436.126	8.02
436.485	8.19
436.844	6
437.203	7.81
437.562	8.84
437.921	9.75
438.28	10.4
438.639	10.38
438.998	9.75
439.356	11.01
439.715	10.94
440.074	13.49
440.433	13.7
440.791	14.98
441.15	11.98
441.508	14.31
441.867	13.42
442.225	13.19
442.584	14.43
442.942	17.76
443.3	16.3
443.659	19.15
444.017	18.73
444.375	17.47
444.733	16.6
445.092	17.4
445.45	15.95
445.808	15.28
446.166	17.56
446.524	16.09
446.882	13.48
447.239	13.48
447.597	10.55
447.955	9.9
448.313	9.48
448.67	9.83
449.028	10.09
449.386	8.77
449.743	8.35
450.101	7.18
450.458	6.82
450.816	5.82
451.173	4.98
451.531	5.94
451.888	6.1
452.245	8.33
452.602	10.26
452.96	11.34
453.317	13.72
453.674	14.72
454.031	15.09
454.388	13.47
454.745	14.39
455.102	15.47
455.459	15.07
455.816	15.84
456.173	14.03
456.529	12.84
456.886	11.53
457.243	10.9
457.599	10.3
457.956	8.84
458.313	12.03
458.669	10.98
459.026	11.47
459.382	11.27
459.739	11.8
460.095	9.34
460.451	9.57
460.807	9.14
461.164	6.82
461.52	10.08
461.876	10.81
462.232	9.64
462.588	10.07
462.944	11.75
463.3	11.01
463.656	11.43
464.012	13.65
464.368	11.12
464.724	13.16
465.079	14.95
465.435	11.58
465.791	9.22
466.146	9.89
466.502	6.86
466.858	6.52
467.213	6.57
467.569	3.64
467.924	6.76
468.279	7.25
468.635	8.25
468.99	7.92
469.345	10.26
469.701	11.35
470.056	9.48
470.411	11.35
470.766	12.52
471.121	14.81
471.476	19.32
471.831	16.31
472.186	17.07
472.541	15.52
472.895	16.47
473.25	16.06
473.605	17.82
473.96	17.86
474.314	17.7
474.669	15.24
475.024	13.1
475.378	11.4
475.733	12.1
476.087	12.99
476.441	12.5
476.796	11.53
477.15	9.39
477.504	8.62
477.859	10.38
478.213	9.55
478.567	9.64
478.921	9.19
479.275	8.57
479.629	5.26
479.983	5.81
480.337	4.1
480.691	4.24
481.045	5.95
481.399	5.28
481.752	3.36
482.106	4.42
482.46	5.58
482.813	6.08
483.167	7.61
483.52	10.55
483.874	8.42
484.227	7.89
484.581	6.32
484.934	4.47
485.288	3.07
485.641	4
485.994	4.7
486.347	2.83
486.7	2.94
487.054	1.39
487.407	0.69
487.76	2.89
488.113	5.61
488.466	6.52
488.818	4.38
489.171	8.03
489.524	7.42
489.877	6.18
490.23	7.83
490.582	9.32
490.935	9.17
491.288	9.24
491.64	7.7
491.993	7.23
492.345	7.56
492.698	11.62
493.05	9.4
493.402	8.9
493.755	7.36
494.107	5.64
494.459	4.1
494.811	1.8
495.163	0.16
495.515	-2.73
495.867	-4.49
496.219	-9.09
496.571	-14.41
496.923	-19.99
497.275	-23.76
497.627	-31
497.979	-35.62
498.33	-43.3
498.682	-52.99
499.034	-58.69
499.385	-65.28
499.737	-70.98
500.088	-77.18
500.44	-78.68
500.791	-81.14
501.143	-85.07
501.494	-82.56
501.845	-82.61
502.197	-79.57
502.548	-74.86
502.899	-71.8
503.25	-66.6
503.601	-68.32
503.952	-61.52
504.303	-62.1
504.654	-58
505.005	-54.45
505.356	-50.57
505.707	-50.27
506.058	-48.85
506.408	-45.76
506.759	-46.53
507.11	-45.57
507.46	-40.18
507.811	-37.53
508.161	-35.92
508.512	-35
508.862	-35.85
509.213	-33.83
509.563	-32.72
509.913	-32.42
510.263	-30.99
510.614	-27.66
510.964	-26.43
511.314	-26.68
511.664	-25.53
512.014	-22.94
512.364	-19.82
512.714	-14.59
513.064	-15.51
513.414	-15.97
513.764	-16.73
514.113	-16.74
514.463	-15.6
514.813	-14.6
515.162	-14.78
515.512	-17.27
515.862	-17.38
516.211	-18.26
516.561	-18.58
516.91	-19.45
517.259	-18.48
517.609	-16.92
517.958	-17.1
518.307	-16.59
518.656	-16.33
519.006	-14.8
519.355	-13.03
519.704	-11.12
520.053	-10.98
520.402	-11.39
520.751	-9.93
521.1	-10.1
521.448	-8.93
521.797	-7.61
522.146	-5.59
522.495	-7.75
522.843	-8.33
523.192	-8.74
523.541	-10.36
523.889	-11.89
524.238	-11.33
524.586	-11.22
524.935	-7.59
525.283	-8.7
525.631	-8.58
525.979	-10.43
526.328	-6.34
526.676	-5.47
527.024	-6.32
527.372	-4.75
527.72	-3.18
528.068	-4.57
528.416	-5.16
528.764	-4.35
529.112	-4.59
529.46	-4.76
529.808	-4.35
530.155	-6.59
530.503	-6.83
530.851	-1.83
531.198	0.12
531.546	-0.12
531.893	0.31
532.241	3.6
532.588	1.41
532.936	3.74
533.283	3.84
533.63	5.41
533.978	5.8
534.325	7.91
534.672	5.98
535.019	5.25
535.366	6.76
535.713	8.24
536.06	7.43
536.407	10.34
536.754	8.4
537.101	9.88
537.448	7.93
537.795	10.17
538.141	7.99
538.488	6.88
538.835	6.25
539.181	6.74
539.528	7.49
539.874	6.48
540.221	2.86
540.567	5.43
540.914	1.73
541.26	1.45
541.606	1.15
541.952	2.33
542.299	1.12
542.645	0.93
542.991	-0.75
543.337	-1.14
543.683	-1.05
544.029	-2.15
544.375	-3.45
544.721	1.97
545.066	2.03
545.412	2.48
545.758	4.38
546.104	5.73
546.449	6.74
546.795	6.92
547.141	9.18
547.486	9.18
547.832	10.57
548.177	8.47
548.522	5.03
548.868	5.51
549.213	5.5
549.558	5.18
549.903	6.19
550.249	2.12
550.594	1.91
550.939	-0.93
551.284	-1.8
551.629	-0.24
551.974	2.64
552.319	3.99
552.664	3.03
553.008	1.09
553.353	0.47
553.698	-1.47
554.043	2.59
554.387	4.55
554.732	6.4
555.076	9.26
555.421	9.77
555.765	10.68
556.11	10.07
556.454	9.76
556.798	12.52
557.143	12.57
557.487	12.39
557.831	11.82
558.175	9.22
558.519	9.35
558.863	7.24
559.207	8.72
559.551	9.35
559.895	10.3
560.239	12.92
560.583	10.31
560.927	11.32
561.27	10.81
561.614	10.9
561.958	13.77
562.301	12.33
562.645	13.07
562.988	9.65
563.332	8.77
563.675	9.16
564.018	9.45
564.362	10.56
564.705	9.15
565.048	10.67
565.391	11.08
565.735	10.05
566.078	10.33
566.421	8.39
566.764	8.73
567.107	7.8
567.45	7.51
567.792	4.2
568.135	4.64
568.478	5.67
568.821	6.45
569.163	3.67
569.506	2.69
569.849	3.97
570.191	6.05
570.534	8.17
570.876	5.85
571.219	7.28
571.561	8.99
571.903	5.97
572.246	4.53
572.588	3.67
572.93	6.66
573.272	4.89
573.614	5.94
573.956	6.73
574.298	4.27
574.64	5.4
574.982	3.26
575.324	3.51
575.666	5.69
576.008	7.62
576.349	7.72
576.691	7.77
577.033	9.24
577.374	6.48
577.716	5.36
578.057	7.4
578.399	7.49
578.74	8.57
579.082	9.78
579.423	9.69
579.764	9.89
580.105	8.97
580.447	8.14
580.788	10.2
581.129	9.33
581.47	8.51
581.811	8.88
582.152	10
582.493	8.94
582.834	6.61
583.175	7.41
583.515	6.93
583.856	6.6
584.197	5.65
584.537	4
584.878	6.16
585.218	7.2
585.559	4.43
585.899	4.19
586.24	6.73
586.58	7.49
586.921	6.36
587.261	6.15
587.601	6.85
587.941	9.4
588.281	10.18
588.621	10.8
588.961	12.32
589.301	13.98
589.641	16.2
589.981	13.95
590.321	14.85
590.661	16.82
591.001	15.47
591.34	18.18
591.68	15.64
592.02	16.11
592.359	15.75
592.699	16.32
593.038	17.85
593.378	16.89
593.717	16.27
594.057	16.03
594.396	15.33
594.735	16.59
595.074	14.56
595.414	16.73
595.753	12.83
596.092	13.48
596.431	12.06
596.77	12.02
597.109	10.22
597.448	10.23
597.786	8.7
598.125	8.02
598.464	8.26
598.803	7.86
599.141	7.24
599.48	10.18
599.819	10.65
600.157	11.16
600.495	11.94
600.834	13.26
601.172	16.58
601.511	18.05
601.849	19.49
602.187	22.55
602.525	24.4
602.864	24.49
603.202	25.09
603.54	24.14
603.878	22.4
604.216	22.36
604.554	21.09
604.891	19.08
605.229	19.34
605.567	17.78
605.905	13.56
606.243	12.7
606.58	11.02
606.918	9.64
607.255	9.95
607.593	9.76
607.93	8.03
608.268	8.18
608.605	8.05
608.942	9.6
609.28	9.6
609.617	10.16
609.954	11.72
610.291	15.98
610.628	19.38
610.965	19.24
611.302	20.76
611.639	21.74
611.976	23
612.313	21.55
612.65	20.67
612.987	22.9
613.323	22.25
613.66	21.84
613.997	20.05
614.333	21.56
614.67	21.24
615.006	23.01
615.343	22.67
615.679	23.83
616.015	24.45
616.352	23.44
616.688	21.72
617.024	23.6
617.36	21.65
617.696	21.83
618.032	18.34
618.368	18.2
618.704	17.33
619.04	18.35
619.376	18.22
619.712	20.7
620.048	20.9
620.383	23.3
620.719	22.83
621.055	24.03
621.39	25.52
621.726	25.91
622.061	26.67
622.397	26.59
622.732	26.84
623.068	23.68
623.403	23.56
623.738	24.62
624.073	23
624.409	23.52
624.744	22.2
625.079	19.23
625.414	20.89
625.749	21.07
626.084	20.67
626.419	19.94
626.753	23.83
627.088	21.35
627.423	21.7
627.758	21.49
628.092	20.41
628.427	22.58
628.762	22.43
629.096	19.97
629.431	18.08
629.765	17.33
630.099	16.73
630.434	15.11
630.768	16.98
631.102	16.28
631.436	17.25
631.77	19.75
632.105	18.35
632.439	18.43
632.773	20.31
633.107	20.91
633.44	22.03
633.774	22.5
634.108	23.01
634.442	23.53
634.776	23.15
635.109	24.64
635.443	21.5
635.776	21.84
636.11	22.51
636.443	21.62
636.777	22.68
637.11	20.98
637.444	21.36
637.777	23.03
638.11	21.41
638.443	20.78
638.776	17.01
639.11	19.09
639.443	19.11
639.776	19.67
640.109	20.22
640.441	18.61
640.774	19.5
641.107	19.7
641.44	19.86
641.773	20.64
642.105	24.18
642.438	26.5
642.77	25.53
643.103	27.24
643.435	27.59
643.768	25.38
644.1	26.75
644.433	28.51
644.765	28.48
645.097	28.49
645.429	28.75
645.761	26.47
646.094	25.86
646.426	25.06
646.758	25.49
647.09	24.6
647.422	27.58
647.753	28.18
648.085	28.12
648.417	28.33
648.749	25.97
649.08	26.14
649.412	27.08
649.744	28.31
650.075	27.98
650.407	26.14
650.738	27.19
651.069	26
651.401	25.81
651.732	23.12
652.063	22.72
652.394	26
652.726	24.93
653.057	25.6
653.388	25.14
653.719	27.24
654.05	27
654.381	27.34
654.712	30.09
655.042	31.22
655.373	32.62
655.704	31.66
656.034	29.86
656.365	30.74
656.696	30.06
657.026	27.45
657.357	29.73
657.687	32.43
658.018	31.1
658.348	28.88
658.678	27.89
659.008	30.4
659.339	31.91
659.669	31.07
659.999	30.92
660.329	31.3
660.659	32.17
660.989	30.67
661.319	29.75
661.649	32.44
661.978	34.02
662.308	32.44
662.638	30.61
662.968	30.94
663.297	31.05
663.627	31.38
663.956	28.83
664.286	30.86
664.615	31.9
664.945	33.07
665.274	30.77
665.603	30.56
665.932	34.19
666.262	32.88
666.591	31.52
666.92	30.58
667.249	29.32
667.578	33.15
667.907	30.69
668.236	30.82
668.564	29.33
668.893	32.88
669.222	30.52
669.551	29.34
669.879	29.53
670.208	31
670.537	33.27
670.865	35.17
671.194	34.19
671.522	35.45
671.85	35.4
672.179	35.86
672.507	32.22
672.835	34.11
673.163	32.66
673.491	34.36
673.819	32.03
674.147	30.59
674.475	31.45
674.803	32
675.131	34.01
675.459	31.16
675.787	32.42
676.115	33.36
676.442	32.41
676.77	31.73
677.098	30.78
677.425	31.28
677.753	31.82
678.08	30.32
678.407	30.35
678.735	27.94
679.062	28.02
679.389	25.78
679.717	26.19
680.044	26.4
680.371	25.75
680.698	25.86
681.025	28.02
681.352	26.92
681.679	27.84
682.006	26.7
682.332	28.66
682.659	29.83
682.986	31.51
683.313	31.81
683.639	30.07
683.966	32.09
684.292	31.14
684.619	30.67
684.945	31.67
685.272	30.55
685.598	28.97
685.924	27.14
686.25	26.5
686.577	25.26
686.903	24.03
687.229	25.09
687.555	23.5
687.881	26.86
688.207	25.4
688.533	24.36
688.858	24.07
689.184	26.42
689.51	27.66
689.836	29.59
690.161	32.05
690.487	29.75
690.813	30.01
691.138	30.98
691.463	30.06
691.789	30.02
692.114	29.52
692.44	30.57
692.765	29.57
693.09	28.4
693.415	27.67
693.74	22.85
694.065	24.14
694.39	24.77
694.715	25.31
695.04	23.06
695.365	25.02
695.69	26.44
696.015	28.14
696.339	28.98
696.664	29.23
696.989	26.94
697.313	30.39
697.638	31.55
697.962	30.44
698.287	30.11
698.611	32.08
698.935	30.28
699.26	29.5
699.584	27.84
699.908	25.05
700.232	26.41
700.556	27.25
700.88	23.53
701.204	24.15
701.528	25.72
701.852	25.25
702.176	22.97
702.5	23.3
702.823	25.77
703.147	23.14
703.471	24.85
703.794	22.9
704.118	23.65
704.441	25.83
704.765	23.39
705.088	23.55
705.411	22.83
705.735	23.88
706.058	25.2
706.381	22.3
706.704	23.24
707.027	22.28
707.35	23.4
707.673	22.83
707.996	22.1
708.319	22.7
708.642	21.09
708.965	21.59
709.288	20.3
709.61	18.75
709.933	18.6
710.256	19.5
710.578	18.84
710.901	18.02
711.223	17.57
711.546	17
711.868	17.27
712.19	18.15
712.512	19.88
712.835	20.31
713.157	20.03
713.479	21.38
713.801	19.3
714.123	22.99
714.445	24.28
714.767	24.65
715.089	25.05
715.411	25.23
715.732	23.91
716.054	21.64
716.376	21.36
716.697	20.14
717.019	20.25
717.34	24.31
717.662	22.52
717.983	21.17
718.305	20.34
718.626	19.32
718.947	18.1
719.268	18.93
719.589	20.84
719.911	22.99
720.232	24.24
720.553	24.08
720.874	20.53
721.195	20.88
721.515	20.5
721.836	18.08
722.157	19.09
722.478	20.43
722.798	21.09
723.119	19.34
723.44	16.58
723.76	16.72
724.081	14.34
724.401	16.47
724.721	14.94
725.042	15.74
725.362	18.42
725.682	18.53
726.002	18.43
726.322	16.44
726.642	17.34
726.962	18.78
727.282	17.56
727.602	18.07
727.922	18.47
728.242	19.86
728.562	19.1
728.882	18.56
729.201	18.07
729.521	17.41
729.84	17.85
730.16	17.24
730.479	15.68
730.799	15.23
731.118	17.07
731.437	13.97
731.757	12.86
732.076	13.02
732.395	12.59
732.714	14.68
733.033	14.56
733.352	15.76
733.671	17.9
733.99	18.3
734.309	21.05
734.628	21.14
734.947	24.56
735.265	25.05
735.584	26.26
735.903	26.76
736.221	23.88
736.54	23.78
736.858	24.74
737.177	23.76
737.495	22.8
737.813	20.82
738.132	18.92
738.45	17.1
738.768	16.45
739.086	14.57
739.404	15.44
739.722	16.77
740.04	17.23
740.358	15.81
740.676	17.61
740.994	19.38
741.311	19.68
741.629	21.41
741.947	22.48
742.264	23.14
742.582	22.16
742.899	23.83
743.217	24.56
743.534	22.67
743.852	20.43
744.169	16.4
744.486	14.85
744.803	14.88
745.121	14.55
745.438	12.77
745.755	12.52
746.072	15.7
746.389	13.48
746.706	11.15
747.022	14.44
747.339	17.44
747.656	19.86
747.973	20.18
748.289	21.69
748.606	19.66
748.923	20.53
749.239	19.09
749.555	15.99
749.872	15.48
750.188	14.8
750.505	15.52
750.821	16.74
751.137	13.62
751.453	11.67
751.769	11.14
752.085	12.74
752.401	11.05
752.717	12.05
753.033	12.98
753.349	13
753.665	15.38
753.98	11.9
754.296	10.45
754.612	12.33
754.927	15.89
755.243	16.34
755.558	17.66
755.874	17.66
756.189	15.99
756.505	17.39
756.82	16.34
757.135	15.72
757.45	15.62
757.765	14.83
758.08	15.62
758.395	14.26
758.71	14.73
759.025	11.84
759.34	12.8
759.655	14.12
759.97	12.59
760.285	13.86
760.599	13.73
760.914	15.18
761.228	13.97
761.543	14.8
761.857	15.73
762.172	13.43
762.486	14.66
762.8	15.72
763.115	15.6
763.429	15.98
763.743	16.28
764.057	15.41
764.371	13.81
764.685	12.38
764.999	9.77
765.313	7.84
765.627	8.75
765.941	7.68
766.255	8.38
766.568	8.53
766.882	8.99
767.195	9.76
767.509	9.78
767.823	10.33
768.136	12.08
768.449	12.01
768.763	12
769.076	10.5
769.389	8.41
769.702	4.69
770.016	4.73
770.329	3.6
770.642	3.48
770.955	4.35
771.268	5.28
771.58	5.41
771.893	6.33
772.206	7.67
772.519	9.16
772.832	13.89
773.144	15.97
773.457	13.76
773.769	13.45
774.082	13.34
774.394	12.3
774.706	11.48
775.019	11.84
775.331	11.7
775.643	12.08
775.955	8.78
776.268	5.57
776.58	7.32
776.892	11.52
777.204	10.76
777.515	10.61
777.827	11.01
778.139	13.38
778.451	11.9
778.763	10.61
779.074	10.4
779.386	13.08
779.697	14.57
780.009	11.27
780.32	7.58
780.632	10.3
780.943	9.14
781.254	9.58
781.566	8.86
781.877	10.11
782.188	11.6
782.499	12.86
782.81	16.43
783.121	16.65
783.432	18.06
783.743	21.49
784.054	19.86
784.364	21.86
784.675	23.77
784.986	22.12
785.296	21.99
785.607	21.8
785.917	21.19
786.228	16.55
786.538	15.56
786.849	13.64
787.159	10.6
787.469	8.19
787.779	6.62
788.09	4.49
788.4	4.28
788.71	4.23
789.02	5.22
789.33	3.84
789.64	3.15
789.949	3.84
790.259	4.43
790.569	6.92
790.879	9.82
791.188	8.48
791.498	8.14
791.807	10.51
792.117	10.49
792.426	9.5
792.736	10.62
793.045	15.42
793.354	15.61
793.663	14.81
793.973	13.14
794.282	12.95
794.591	13.9
794.9	15.78
795.209	13.7
795.518	14.19
795.826	14.91
796.135	13.75
796.444	11.08
796.753	12.4
797.061	14.94
797.37	15.72
797.678	14.22
797.987	12.75
798.295	10.18
798.604	12.58
798.912	10.59
799.22	7.15
799.529	8.28
799.837	7.92
800.145	3.75
800.453	2.42
800.761	1.33
801.069	3.74
801.377	4.42
801.685	1.88
801.993	-0.19
802.3	0.97
802.608	2.15
802.916	0.06
803.223	-0.47
803.531	2.57
803.838	2.9
804.146	6.38
804.453	7.19
804.76	6.23
805.068	8.93
805.375	10.39
805.682	9.8
805.989	11.66
806.296	13.94
806.603	13.83
806.91	12.2
807.217	10.31
807.524	3.75
807.831	2.2
808.138	3.57
808.444	4.93
808.751	3.16
809.058	4.03
809.364	3.02
809.671	4.18
809.977	4.59
810.284	5.17
810.59	7.99
810.896	11.1
811.202	10.72
811.509	11.22
811.815	11.36
812.121	12.36
812.427	13.28
812.733	12.48
813.039	9.5
813.345	10.76
813.65	11.27
813.956	11.25
814.262	10.56
814.568	10.56
814.873	12.62
815.179	12.47
815.484	12.61
815.79	12.42
816.095	14.84
816.4	15.53
816.706	15.02
817.011	12.97
817.316	12.75
817.621	13.65
817.926	12.94
818.231	12.18
818.536	12.52
818.841	12.66
819.146	12.6
819.451	11.12
819.756	11.6
820.06	12.16
820.365	13.8
820.67	13.94
820.974	15.55
821.279	16.53
821.583	15.93
821.888	15.18
822.192	15.18
822.496	13.25
822.8	13.65
823.105	14.92
823.409	11.51
823.713	11.6
824.017	10.82
824.321	9.83
824.625	10.48
824.929	8.08
825.232	8.66
825.536	7.51
825.84	6.31
826.143	4.5
826.447	3.6
826.751	6.02
827.054	5.07
827.358	5.57
827.661	6.19
827.964	6.57
828.268	5.99
828.571	7.12
828.874	8.06
829.177	10.05
829.48	10.53
829.783	10.27
830.086	9.72
830.389	10.74
830.692	10.74
830.995	10.11
831.297	9.72
831.6	12.09
831.903	9.48
832.205	8.84
832.508	7.49
832.81	7.34
833.113	7.81
833.415	6.6
833.718	9.14
834.02	10.1
834.322	8.93
834.624	7.24
834.926	5.7
835.228	7.5
835.53	7.22
835.832	9.53
836.134	10.55
836.436	11.33
836.738	13.26
837.04	10.55
837.341	8.5
837.643	9.92
837.944	8.56
838.246	10.49
838.547	9.59
838.849	10.03
839.15	11.34
839.452	11.74
839.753	9.76
840.054	8.38
840.355	9.93
840.656	12.94
840.957	12.91
841.258	13.65
841.559	13.36
841.86	14.36
842.161	14.57
842.462	12.25
842.762	13.08
843.063	14.08
843.364	15.18
843.664	15.6
843.965	13.84
844.265	13.3
844.566	13.94
844.866	17.03
845.166	17.49
845.467	16.28
845.767	18.59
846.067	18.81
846.367	17.22
846.667	17.49
846.967	16.49
847.267	16.18
847.567	15.08
847.867	15.41
848.166	9.64
848.466	10.11
848.766	11.56
849.065	6.76
849.365	3.69
849.664	6.95
849.964	7.23
850.263	7.14
850.562	8.07
850.862	7.77
851.161	10
851.46	13.9
851.759	12.74
852.058	9.38
852.357	11.07
852.656	12.89
852.955	10.35
853.254	9.66
853.553	8.27
853.851	5.74
854.15	5.97
854.449	3.72
854.747	1.08
855.046	0.39
855.344	2
855.643	2.5
855.941	2.55
856.239	3.47
856.538	5.51
856.836	5.06
857.134	7.5
857.432	8.99
857.73	9.19
858.028	9.22
858.326	9.12
858.624	8.35
858.922	9.22
859.219	7.4
859.517	7.56
859.815	6.49
860.112	6.97
860.41	8.99
860.707	10.05
861.005	11.27
861.302	12.36
861.6	12
861.897	13
862.194	12.08
862.491	11.8
862.788	10.77
863.085	9.89
863.382	11.15
863.679	10.75
863.976	9.84
864.273	8.73
864.57	9.84
864.867	9.09
865.163	9.35
865.46	9.35
865.757	9.43
866.053	9.34
866.349	9.17
866.646	9.67
866.942	6.94
867.239	5.89
867.535	3.6
867.831	1.97
868.127	2.31
868.423	5.78
868.719	8.72
869.015	11.12
869.311	12.97
869.607	13.42
869.903	10.45
870.199	12.24
870.494	13.55
870.79	14.82
871.086	14.24
871.381	14.53
871.677	13.14
871.972	9.55
872.267	6.97
872.563	5.03
872.858	5.95
873.153	6.28
873.448	6.82
873.743	7.06
874.038	8.81
874.333	9.24
874.628	12.66
874.923	11.03
875.218	11.67
875.513	13.38
875.808	13.2
876.102	13.27
876.397	15.23
876.691	13.38
876.986	13.5
877.28	14.53
877.575	15.84
877.869	11.53
878.163	13.56
878.458	14.38
878.752	14.12
879.046	15.77
879.34	14.22
879.634	14.02
879.928	14.68
880.222	14.74
880.516	13.02
880.809	11.26
881.103	12.84
881.397	11.38
881.691	13.16
881.984	14.15
882.278	13.43
882.571	12.22
882.864	13.23
883.158	13.7
883.451	14.22
883.744	17.22
884.038	19.56
884.331	20.28
884.624	19.25
884.917	17.75
885.21	17.45
885.503	17.6
885.796	21.6
886.088	23.1
886.381	22.2
886.674	19.33
886.966	14.06
887.259	12.7
887.552	14.22
887.844	14.02
888.136	12.93
888.429	12.91
888.721	12.62
889.013	9.39
889.306	5.41
889.598	3.96
