# Supplementary material for: An on-demand, drop-on-drop method for studying enzyme catalysis by serial crystallography
Source: Nat Commun. 2021 Jul 22;12:4461. doi: 10.1038/s41467-021-24757-7 (PMC8298390; doi:10.1038/s41467-021-24757-7)
Supplement: Supplementary file 7 — Source Data [file 41467_2021_24757_MOESM7_ESM.zip › 01_raw data/9/9-fluo5N-fura-bg_OFX002211_20-49-02-229.txt]

Data from 9-fluo5N-fura-bg_OFX002211_20-49-02-229.txt Node

Date: Wed Jun 05 20:49:02 PDT 2019
User: Yachandra Lab
Spectrometer: OFX00221
Trigger mode: 0
Integration Time (sec): 3.000000E-1
Scans to average: 4
Nonlinearity correction enabled: false
Boxcar width: 5
Storing dark spectrum: false
XAxis mode: Wavelengths
Number of Pixels in Spectrum: 2136
>>>>>Begin Spectral Data<<<<<
156.111	2561.88
156.499	2561.82
156.887	2567.94
157.274	2567.25
157.662	2576.4
158.049	2585.64
158.437	2598.86
158.824	2596.84
159.211	2611.11
159.599	2616.55
159.986	2622.27
160.373	2618.8
160.761	2625.89
161.148	2622.41
161.535	2628.48
161.922	2619.93
162.309	2614.86
162.696	2601.34
163.083	2602.89
163.47	2591.14
163.857	2597.34
164.244	2592.95
164.631	2596.93
165.018	2589.64
165.405	2592.89
165.792	2587.59
166.179	2593.11
166.565	2587.59
166.952	2593.43
167.339	2591.7
167.725	2598.02
168.112	2592.32
168.498	2597.07
168.885	2591.77
169.271	2596.93
169.658	2592.8
170.044	2597.43
170.431	2591.43
170.817	2597.36
171.203	2591.05
171.59	2593.25
171.976	2587.14
172.362	2593.05
172.748	2588.59
173.134	2593.8
173.521	2588.34
173.907	2594.07
174.293	2588.16
174.679	2593.5
175.065	2585.55
175.451	2592.36
175.836	2586.07
176.222	2594.59
176.608	2600.7
176.994	2612.45
177.38	2611.3
177.765	2618.3
178.151	2609.16
178.537	2614.68
178.922	2610.91
179.308	2619.05
179.693	2613.5
180.079	2619.61
180.464	2610.48
180.85	2604.16
181.235	2591.84
181.621	2593.89
182.006	2586.52
182.391	2594.45
182.777	2589.52
183.162	2593.86
183.547	2586.89
183.932	2590.84
184.317	2585.32
184.702	2591.66
185.087	2586.45
185.472	2593.05
185.857	2589.18
186.242	2593.36
186.627	2588.86
187.012	2593.59
187.397	2587.57
187.782	2593.8
188.167	2589.14
188.551	2593
188.936	2746.23
189.321	2909.77
189.705	3065.32
190.09	3223.98
190.475	3418.86
190.859	3587.95
191.244	3749.02
191.628	3914.66
192.012	4074.64
192.397	4248.45
192.781	4407.89
193.166	4415.52
193.55	4410.3
193.934	4420.57
194.318	4422.36
194.702	4392.7
195.087	4387.95
195.471	4386.41
195.855	4388.34
196.239	4389.32
196.623	4378.93
197.007	4386.86
197.391	4385.32
197.775	4398.11
198.158	4392.57
198.542	4400.32
198.926	4397.64
199.31	4400.34
199.693	4402.09
200.077	4404.91
200.461	4407.82
200.844	4414.98
201.228	4409.48
201.611	4413.73
201.995	4407.43
202.378	4410.95
202.762	4407.48
203.145	4413.45
203.529	4415.5
203.912	4419.48
204.295	4417.14
204.679	4421.2
205.062	4422.27
205.445	4428.75
205.828	4429.16
206.211	4435.18
206.594	4433.61
206.977	4439.34
207.36	4438.09
207.743	4441.95
208.126	4442.91
208.509	4449.52
208.892	4450.8
209.275	4451.93
209.658	4454.86
210.04	4463.77
210.423	4461.34
210.806	4463.84
211.188	4463.84
211.571	4465.89
211.953	4465.43
212.336	4464.48
212.719	4460.2
213.101	4463.09
213.483	4464.18
213.866	4465.14
214.248	4464.48
214.63	4468.45
215.013	4471.48
215.395	4475.82
215.777	4481.25
216.159	4485.11
216.542	4490.48
216.924	4496.2
217.306	4491.84
217.688	4493.09
218.07	4490.64
218.452	4486.25
218.834	4488.2
219.216	4489.39
219.597	4486.41
219.979	4488.09
220.361	4530.77
220.743	4534.23
221.124	4537.05
221.506	4540.25
221.888	4540.57
222.269	4543.32
222.651	4545.75
223.032	4546.23
223.414	4549.59
223.795	4554.07
224.177	4552.73
224.558	4510.34
224.94	4509.66
225.321	4517.02
225.702	4518.3
226.083	4524.61
226.465	4540.41
226.846	4541.68
227.227	4540.41
227.608	4543.73
227.989	4541.27
228.37	4549.16
228.751	4555.66
229.132	4557.64
229.513	4549.11
229.894	4548.34
230.275	4545.3
230.655	4531.93
231.036	4537.07
231.417	4541.52
231.798	4537.25
232.178	4545.98
232.559	4542
232.94	4541.98
233.32	4541.36
233.701	4545.61
234.081	4548.23
234.462	4553.09
234.842	4554.52
235.222	4558
235.603	4558.8
235.983	4563.55
236.363	4564.05
236.743	4564.61
237.124	4562.18
237.504	4584.91
237.884	4584.7
238.264	4588.86
238.644	4588.09
239.024	4594.02
239.404	4589.39
239.784	4595.98
240.164	4595
240.544	4594.61
240.923	4594.05
241.303	4597.55
241.683	4576.09
242.063	4577.84
242.442	4573.39
242.822	4588.98
243.202	4582.66
243.581	4581.68
243.961	4585.64
244.34	4590.23
244.72	4585.75
245.099	4598.64
245.478	4594
245.858	4603.2
246.237	4603.41
246.616	4609.61
246.996	4595.77
247.375	4599.45
247.754	4607.59
248.133	4606.14
248.512	4605.73
248.891	4620.09
249.27	4611.64
249.649	4616.77
250.028	4612.7
250.407	4614.25
250.786	4612.2
251.165	4615.48
251.544	4617.61
251.922	4615.77
252.301	4611.05
252.68	4607.95
253.058	4598.05
253.437	4605.45
253.816	4609.73
254.194	4611.27
254.573	4609.73
254.951	4612.64
255.329	4607.02
255.708	4608.18
256.086	4607.2
256.465	4607.18
256.843	4618.14
257.221	4618.16
257.599	4610.98
257.977	4615.43
258.356	4620.75
258.734	4623.16
259.112	4627.52
259.49	4631.5
259.868	4632
260.246	4635.2
260.624	4642.98
261.001	4647.82
261.379	4655.93
261.757	4658.14
262.135	4652.05
262.513	4648.95
262.89	4647.05
263.268	4648.91
263.645	4650.27
264.023	4651.98
264.401	4656.25
264.778	4655.39
265.156	4644.5
265.533	4643.55
265.91	4638.61
266.288	4642.09
266.665	4635.61
267.042	4644.82
267.42	4639.3
267.797	4643.64
268.174	4645.89
268.551	4644.34
268.928	4642
269.305	4645.02
269.682	4641.93
270.059	4647.57
270.436	4644.66
270.813	4654.75
271.19	4650.18
271.567	4651.32
271.944	4647.36
272.32	4647.95
272.697	4656.48
273.074	4659.23
273.45	4655.95
273.827	4657.11
274.203	4658.55
274.58	4659.11
274.957	4654.14
275.333	4656.27
275.709	4658.11
276.086	4660.75
276.462	4657.48
276.838	4645.66
277.215	4641.93
277.591	4655
277.967	4654.11
278.343	4654.61
278.719	4654.34
279.095	4655.52
279.471	4654.84
279.847	4659.23
280.223	4654.66
280.599	4654.57
280.975	4655.82
281.351	4660.59
281.727	4648.48
282.103	4651.8
282.478	4648.95
282.854	4651.75
283.23	4650.3
283.605	4652.43
283.981	4647.27
284.357	4655.8
284.732	4655.32
285.108	4659.23
285.483	4662.43
285.858	4665.07
286.234	4661.2
286.609	4664.98
286.984	4661.8
287.36	4665.3
287.735	4664.05
288.11	4677.73
288.485	4670.95
288.86	4677.93
289.235	4676.05
289.61	4675.36
289.985	4679.34
290.36	4684.05
290.735	4681.16
291.11	4686.66
291.485	4688.2
291.86	4688.8
292.235	4683.09
292.609	4688.5
292.984	4686.52
293.359	4688.18
293.733	4685.36
294.108	4691.34
294.482	4684.07
294.857	4686.02
295.231	4687.41
295.606	4691.75
295.98	4690.36
296.354	4693.95
296.729	4690.3
297.103	4692.34
297.477	4690.98
297.851	4693.98
298.226	4685.18
298.6	4695.07
298.974	4697.11
299.348	4698.75
299.722	4695.68
300.096	4701.23
300.47	4691.64
300.844	4699.86
301.217	4697.93
301.591	4702.77
301.965	4707.2
302.339	4711.64
302.712	4705.75
303.086	4711.09
303.46	4708.07
303.833	4707.57
304.207	4706.02
304.58	4710.86
304.954	4705.89
305.327	4708.68
305.701	4703.57
306.074	4699.34
306.447	4694.91
306.821	4702.75
307.194	4698.09
307.567	4705.09
307.94	4700.16
308.313	4705.18
308.686	4701.45
309.059	4703.64
309.432	4700.34
309.805	4710.11
310.178	4706.82
310.551	4716.89
310.924	4709.82
311.297	4713.89
311.67	4707.36
312.042	4716.64
312.415	4713.07
312.788	4715.82
313.16	4714.16
313.533	4719.77
313.905	4717.55
314.278	4723.95
314.65	4711.75
315.023	4719.5
315.395	4714.57
315.768	4716.5
316.14	4710.59
316.512	4716.3
316.884	4714.18
317.257	4719.86
317.629	4714.75
318.001	4711.95
318.373	4704.86
318.745	4714.05
319.117	4708.05
319.489	4713.36
319.861	4713.86
320.233	4721.73
320.605	4713
320.977	4717.91
321.348	4714.73
321.72	4718.11
322.092	4712
322.463	4721.89
322.835	4713.48
323.207	4717.84
323.578	4709.7
323.95	4711.59
324.321	4703.34
324.693	4708.57
325.064	4707.3
325.435	4729.32
325.807	4723.02
326.178	4732.91
326.549	4730.48
326.92	4734.34
327.292	4728.05
327.663	4734.14
328.034	4728.3
328.405	4733.43
328.776	4724.61
329.147	4726.84
329.518	4702.41
329.889	4707.36
330.259	4700.09
330.63	4696.8
331.001	4694.59
331.372	4700.09
331.742	4696
332.113	4703.66
332.484	4696.91
332.854	4706.8
333.225	4700.7
333.595	4703.41
333.966	4698.55
334.336	4699.91
334.707	4695.27
335.077	4705.16
335.447	4704.18
335.817	4706.41
336.188	4693.32
336.558	4699.98
336.928	4694.09
337.298	4699.93
337.668	4701.66
338.038	4706.05
338.408	4731.61
338.778	4738.39
339.148	4753.98
339.518	4756.73
339.888	4752.2
340.258	4761.89
340.627	4753.64
340.997	4759.23
341.367	4751.45
341.736	4748.95
342.106	4745.18
342.475	4721.91
342.845	4753.82
343.214	4732.18
343.584	4722.66
343.953	4726.91
344.323	4717.89
344.692	4720.05
345.061	4713.36
345.431	4719.14
345.8	4714
346.169	4716.3
346.538	4711.09
346.907	4678.89
347.276	4675.2
347.645	4681.59
348.014	4676.18
348.383	4685.23
348.752	4683.84
349.121	4689.09
349.49	4687.57
349.858	4691.45
350.227	4690.48
350.596	4699
350.964	4693.98
351.333	4698.86
351.702	4699.84
352.07	4703.91
352.439	4695.93
352.807	4705.36
353.176	4697.59
353.544	4699.95
353.912	4702.18
354.281	4703.95
354.649	4695.14
355.017	4700.16
355.385	4695.36
355.753	4695.3
356.122	4688
356.49	4692.95
356.858	4682.84
357.226	4690.11
357.594	4678.86
357.961	4680.02
358.329	4680.59
358.697	4686.98
359.065	4680.5
359.433	4682.25
359.8	4677.39
360.168	4684.18
360.536	4680.3
360.903	4688.95
361.271	4679.64
361.638	4686.5
362.006	4675.16
362.373	4675.93
362.741	4664
363.108	4665.73
363.475	4659.52
363.843	4660.77
364.21	4654.39
364.577	4667
364.944	4657.89
365.311	4662.66
365.678	4685.05
366.045	4692.61
366.412	4694.27
366.779	4703.8
367.146	4703.68
367.513	4711.25
367.88	4704.95
368.247	4710.95
368.613	4701.82
368.98	4706.48
369.347	4701.55
369.713	4679.34
370.08	4672.25
370.447	4671.07
370.813	4662.61
371.18	4664.86
371.546	4654.27
371.912	4661.43
372.279	4660.66
372.645	4658.93
373.011	4655.23
373.378	4661.61
373.744	4655.91
374.11	4667.61
374.476	4659.77
374.842	4666.89
375.208	4673.77
375.574	4683.09
375.94	4677.8
376.306	4681.36
376.672	4682.52
377.038	4683.77
377.404	4678.64
377.769	4685.59
378.135	4674.84
378.501	4683.07
378.866	4676.93
379.232	4669.34
379.597	4663.16
379.963	4669.32
380.328	4662.84
380.694	4663.14
381.059	4661.09
381.425	4666.61
381.79	4658.8
382.155	4666.77
382.52	4657.66
382.886	4663.2
383.251	4653.73
383.616	4659.73
383.981	4651.91
384.346	4655.09
384.711	4651.5
385.076	4655.48
385.441	4646.84
385.806	4649.07
386.171	4641.8
386.535	4646.75
386.9	4640.8
387.265	4649.16
387.629	4643.73
387.994	4647.59
388.359	4645.09
388.723	4647.43
389.088	4643.27
389.452	4651.05
389.817	4650.16
390.181	4656.07
390.545	4653.7
390.91	4659.36
391.274	4652.55
391.638	4655
392.002	4652.89
392.366	4689.91
392.731	4684.98
393.095	4690.7
393.459	4686.61
393.823	4690.57
394.187	4681.55
394.55	4689.84
394.914	4687.8
395.278	4695.86
395.642	4690.32
396.006	4695.05
396.369	4651.34
396.733	4655.39
397.097	4645.61
397.46	4649.98
397.824	4643.52
398.187	4647.02
398.551	4640.68
398.914	4641.75
399.277	4635.11
399.641	4641.14
400.004	4638.82
400.367	4647.84
400.73	4643.89
401.094	4649.98
401.457	4643
401.82	4645.3
402.183	4641.11
402.546	4646.55
402.909	4638.89
403.272	4649.59
403.635	4643.57
403.998	4642.68
404.36	4633.05
404.723	4637.2
405.086	4631.59
405.448	4662.32
405.811	4660.2
406.174	4665.14
406.536	4655.09
406.899	4684.77
407.261	4674.89
407.624	4679.16
407.986	4678.02
408.348	4685.11
408.711	4685.11
409.073	4693.25
409.435	4657.3
409.797	4661.36
410.16	4656.36
410.522	4663.02
410.884	4635.98
411.246	4643.91
411.608	4635.18
411.97	4639.7
412.332	4633.98
412.693	4636.32
413.055	4626.7
413.417	4635.23
413.779	4626.5
414.14	4632.02
414.502	4619.61
414.864	4625.68
415.225	4615.68
415.587	4625.95
415.948	4617.34
416.31	4622.61
416.671	4613.77
417.033	4616.5
417.394	4612.14
417.755	4619.68
418.116	4611.52
418.478	4617.55
418.839	4610.59
419.2	4612.66
419.561	4605.57
419.922	4609.75
420.283	4605.45
420.644	4611.07
421.005	4607.68
421.366	4615.93
421.727	4616.55
422.087	4621.3
422.448	4619.16
422.809	4624.89
423.169	4622.07
423.53	4621.5
423.891	4614.52
424.251	4618.3
424.612	4609.98
424.972	4611.64
425.333	4600.09
425.693	4599.86
426.053	4595.68
426.414	4596.2
426.774	4585.82
427.134	4589.68
427.494	4585.61
427.854	4592.07
428.214	4585.11
428.574	4593.05
428.934	4593.11
429.294	4597.39
429.654	4590.5
430.014	4595.07
430.374	4591.27
430.734	4604.18
431.094	4598
431.453	4621.45
431.813	4617.41
432.173	4626.41
432.532	4620.91
432.892	4622.27
433.251	4617.89
433.611	4622.84
433.97	4617.23
434.33	4626.23
434.689	4616.8
435.048	4621.02
435.407	4604.05
435.767	4606
436.126	4595.61
436.485	4597.84
436.844	4591.07
437.203	4599.64
437.562	4599.34
437.921	4603.39
438.28	4594.34
438.639	4598.61
438.998	4618.7
439.356	4620.27
439.715	4616
440.074	4625.61
440.433	4620.16
440.791	4626.84
441.15	4618.68
441.508	4620.25
441.867	4614.93
442.225	4618.93
442.584	4608.36
442.942	4592.86
443.3	4587.34
443.659	4590.25
444.017	4582.48
444.375	4587.07
444.733	4584.09
445.092	4592.52
445.45	4590.5
445.808	4595.8
446.166	4592.89
446.524	4603.64
446.882	4593.27
447.239	4596.48
447.597	4593.64
447.955	4601.23
448.313	4594.91
448.67	4603.11
449.028	4593.23
449.386	4596.8
449.743	4600.7
450.101	4612.43
450.458	4604.48
450.816	4613.45
451.173	4611.5
451.531	4623.73
451.888	4616.45
452.245	4626.14
452.602	4617.64
452.96	4660.2
453.317	4654.66
453.674	4654.3
454.031	4645.48
454.388	4657.25
454.745	4647.77
455.102	4654.45
455.459	4647.86
455.816	4653.18
456.173	4648.23
456.529	4656.43
456.886	4619.68
457.243	4626.89
457.599	4620.77
457.956	4623
458.313	4617.75
458.669	4627.16
459.026	4623.41
459.382	4628.25
459.739	4630.55
460.095	4637.23
460.451	4634.52
460.807	4640.64
461.164	4636.52
461.52	4651.07
461.876	4646.43
462.232	4648.18
462.588	4645.09
462.944	4651.66
463.3	4646.75
463.656	4648.55
464.012	4639
464.368	4647.52
464.724	4640.91
465.079	4643.95
465.435	4626.8
465.791	4629.7
466.146	4626.23
466.502	4632.43
466.858	4623.32
467.213	4624.86
467.569	4623.77
467.924	4636.07
468.279	4621.14
468.635	4623.36
468.99	4616.75
469.345	4624.68
469.701	4618.27
470.056	4620.3
470.411	4605.82
470.766	4611.36
471.121	4603.5
471.476	4604.59
471.831	4590.73
472.186	4592.89
472.541	4586.8
472.895	4587.89
473.25	4578.09
473.605	4581.18
473.96	4572.66
474.314	4575.57
474.669	4560.59
475.024	4557.7
475.378	4542.84
475.733	4552.14
476.087	4545.34
476.441	4545.61
476.796	4535.61
477.15	4545.14
477.504	4535.82
477.859	4537.25
478.213	4529.52
478.567	4535.39
478.921	4538.16
479.275	4540.7
479.629	4532.48
479.983	4542.27
480.337	4533.84
480.691	4536.64
481.045	4522.55
481.399	4557.25
481.752	4551.23
482.106	4557.5
482.46	4549.73
482.813	4546.64
483.167	4542.14
483.52	4540.57
483.874	4541.34
484.227	4547.75
484.581	4541.07
484.934	4548.07
485.288	4511.64
485.641	4512.34
485.994	4502.48
486.347	4508.11
486.7	4503.09
487.054	4520.77
487.407	4516.7
487.76	4507.68
488.113	4500.11
488.466	4504.2
488.818	4497.39
489.171	4500.86
489.524	4496.77
489.877	4501.55
490.23	4497.36
490.582	4502.39
490.935	4485.7
491.288	4489.36
491.64	4481.02
491.993	4488.5
492.345	4487.23
492.698	4495.91
493.05	4493.02
493.402	4501.36
493.755	4504.23
494.107	4515.64
494.459	4524.48
494.811	4549.39
495.163	4569.39
495.515	4617.41
495.867	4663.68
496.219	4741.27
496.571	4823.68
496.923	4936.82
497.275	5045.8
497.627	5179.41
497.979	5298.93
498.33	5430.18
498.682	5541.41
499.034	5660.5
499.385	5750.18
499.737	5838.48
500.088	5892.86
500.44	5932.32
500.791	5949.77
501.143	5959.5
501.494	5947.02
501.845	5937.68
502.197	5908.73
502.548	5884.48
502.899	5847.41
503.25	5825.77
503.601	5781.66
503.952	5755.48
504.303	5719.09
504.654	5687.89
505.005	5648.32
505.356	5613.57
505.707	5575.57
506.058	5544.91
506.408	5509.82
506.759	5483.27
507.11	5442.75
507.46	5428.2
507.811	5392.43
508.161	5371.68
508.512	5339.59
508.862	5321.95
509.213	5295.89
509.563	5277.55
509.913	5250.95
510.263	5234.59
510.614	5208.77
510.964	5200.43
511.314	5164.18
511.664	5149.52
512.014	5126.75
512.364	5112.98
512.714	5093.07
513.064	5074.36
513.414	5054.2
513.764	5058.32
514.113	5042.5
514.463	5037.3
514.813	5013.82
515.162	5009.61
515.512	4994.57
515.862	4986.7
516.211	4968.55
516.561	4961.18
516.91	4952.75
517.259	4947.11
517.609	4915.43
517.958	4902.82
518.307	4883.11
518.656	4877.11
519.006	4869.11
519.355	4870.91
519.704	4863.57
520.053	4865.05
520.402	4848.27
520.751	4844.57
521.1	4832.86
521.448	4831.36
521.797	4824.02
522.146	4824.91
522.495	4819.09
522.843	4814.16
523.192	4793.27
523.541	4785.59
523.889	4774.64
524.238	4777.36
524.586	4768.95
524.935	4766.02
525.283	4759.73
525.631	4760.77
525.979	4746.98
526.328	4745.16
526.676	4734.16
527.024	4737.77
527.372	4728.84
527.72	4728.25
528.068	4718.82
528.416	4721.05
528.764	4716.18
529.112	4715.39
529.46	4702
529.808	4704.05
530.155	4692.57
530.503	4708.57
530.851	4715.43
531.198	4712.25
531.546	4702.07
531.893	4703.32
532.241	4686.82
532.588	4683.16
532.936	4674.84
533.283	4678.32
533.63	4674.25
533.978	4674.36
534.325	4653.82
534.672	4638.02
535.019	4634.16
535.366	4636.59
535.713	4628.59
536.06	4637.61
536.407	4633.73
536.754	4633.73
537.101	4624.55
537.448	4629.8
537.795	4625.7
538.141	4623.66
538.488	4614.36
538.835	4618.14
539.181	4607.34
539.528	4609.36
539.874	4599.95
540.221	4598.59
540.567	4591.7
540.914	4596.16
541.26	4588.39
541.606	4596.64
541.952	4591.89
542.299	4595.93
542.645	4589.55
542.991	4593.75
543.337	4590.45
543.683	4594.05
544.029	4591.93
544.375	4602.68
544.721	4600.93
545.066	4599.41
545.412	4588.45
545.758	4590.77
546.104	4589.73
546.449	4590.77
546.795	4592.61
547.141	4598.89
547.486	4591.11
547.832	4590.41
548.177	4579.75
548.522	4576.36
548.868	4571.7
549.213	4575.68
549.558	4571.05
549.903	4573.14
550.249	4570.91
550.594	4571.95
550.939	4561.41
551.284	4565.2
551.629	4561.82
551.974	4563.98
552.319	4558.73
552.664	4566.39
553.008	4556.59
553.353	4589.48
553.698	4585.05
554.043	4585.95
554.387	4576.75
554.732	4582.09
555.076	4575.7
555.421	4579.89
555.765	4576.84
556.11	4584.41
556.454	4572.86
556.798	4577.43
557.143	4543.48
557.487	4548.34
557.831	4542.75
558.175	4547.89
558.519	4539.93
558.863	4546.02
559.207	4538.95
559.551	4541.91
559.895	4538.89
560.239	4544.09
560.583	4540.86
560.927	4543.86
561.27	4536.2
561.614	4548.84
561.958	4541.57
562.301	4550.66
562.645	4540.27
562.988	4544.11
563.332	4535.93
563.675	4542.34
564.018	4545.66
564.362	4550.52
564.705	4544.52
565.048	4546.45
565.391	4531.61
565.735	4536.48
566.078	4527.98
566.421	4537.98
566.764	4535.84
567.107	4540.09
567.45	4529.98
567.792	4523.66
568.135	4515.8
568.478	4521.82
568.821	4519.09
569.163	4528.2
569.506	4523.07
569.849	4529.34
570.191	4523.98
570.534	4528.07
570.876	4522.66
571.219	4529.18
571.561	4526.3
571.903	4531.73
572.246	4527.75
572.588	4530.18
572.93	4521.27
573.272	4528.05
573.614	4518.91
573.956	4521.36
574.298	4516.34
574.64	4525.3
574.982	4516.32
575.324	4521.73
575.666	4517.36
576.008	4522.91
576.349	4519.7
576.691	4524.55
577.033	4518.45
577.374	4525.18
577.716	4517.52
578.057	4522.64
578.399	4514.09
578.74	4521.23
579.082	4519.02
579.423	4524.75
579.764	4524.91
580.105	4530.14
580.447	4528.7
580.788	4537.32
581.129	4541.18
581.47	4549.23
581.811	4543.52
582.152	4550.8
582.493	4566.91
582.834	4570.98
583.175	4565.86
583.515	4560.43
583.856	4554.91
584.197	4557.41
584.537	4547.73
584.878	4541.05
585.218	4534.75
585.559	4539.8
585.899	4533.16
586.24	4516.16
586.58	4508.59
586.921	4512.14
587.261	4511.07
587.601	4516.14
587.941	4511.57
588.281	4519.02
588.621	4516.8
588.961	4521.43
589.301	4512.82
589.641	4517.11
589.981	4514.02
590.321	4519.36
590.661	4516.2
591.001	4520.3
591.34	4518.84
591.68	4524.27
592.02	4514.09
592.359	4519.52
592.699	4514.07
593.038	4524.8
593.378	4519.84
593.717	4519.73
594.057	4511.57
594.396	4515.45
594.735	4510
595.074	4515.41
595.414	4504.55
595.753	4511.05
596.092	4506.5
596.431	4512.05
596.77	4505.84
597.109	4509.43
597.448	4501.98
597.786	4507.7
598.125	4500.95
598.464	4506.5
598.803	4497.66
599.141	4506.41
599.48	4499.32
599.819	4503.98
600.157	4495.86
600.495	4499.75
600.834	4498.41
601.172	4528.2
601.511	4524.11
601.849	4526.39
602.187	4521.43
602.525	4522.68
602.864	4516.95
603.202	4526.77
603.54	4518.73
603.878	4523.68
604.216	4515.73
604.554	4518.84
604.891	4489.16
605.229	4494.11
605.567	4492.36
605.905	4497.3
606.243	4490.16
606.58	4494.05
606.918	4479.89
607.255	4483.18
607.593	4480.36
607.93	4485.02
608.268	4477.82
608.605	4485.77
608.942	4484.2
609.28	4488.07
609.617	4481.89
609.954	4487.2
610.291	4483.8
610.628	4493.98
610.965	4490.77
611.302	4494.73
611.639	4493.8
611.976	4504.66
612.313	4497.75
612.65	4498.07
612.987	4487.93
613.323	4491.41
613.66	4486.93
613.997	4490.34
614.333	4483.61
614.67	4488.52
615.006	4483.59
615.343	4485.11
615.679	4476.09
616.015	4482.02
616.352	4476.32
616.688	4486.64
617.024	4481.41
617.36	4494.8
617.696	4490.02
618.032	4497.16
618.368	4490.09
618.704	4495.14
619.04	4490.3
619.376	4493.98
619.712	4489.02
620.048	4491.8
620.383	4482.61
620.719	4485.68
621.055	4474.45
621.39	4479.11
621.726	4470.66
622.061	4475.05
622.397	4469.61
622.732	4470.95
623.068	4461.64
623.403	4461.43
623.738	4456.5
624.073	4460.57
624.409	4455.66
624.744	4456.52
625.079	4448.59
625.414	4456.91
625.749	4450.7
626.084	4456.39
626.419	4454.36
626.753	4459.25
627.088	4454.98
627.423	4466.2
627.758	4461.36
628.092	4467
628.427	4460.61
628.762	4469.61
629.096	4460.18
629.431	4469.57
629.765	4462.05
630.099	4464.55
630.434	4457.86
630.768	4464.89
631.102	4452.68
631.436	4457.93
631.77	4451.93
632.105	4457.73
632.439	4449.11
632.773	4454.93
633.107	4449.5
633.44	4455.68
633.774	4448.32
634.108	4454.91
634.442	4447.91
634.776	4456.07
635.109	4451.18
635.443	4457.77
635.776	4453.89
636.11	4460.09
636.443	4456.75
636.777	4457.93
637.11	4447.68
637.444	4455.64
637.777	4452.14
638.11	4459.8
638.443	4451.07
638.776	4455.14
639.11	4448.43
639.443	4456.8
639.776	4450.57
640.109	4456.84
640.441	4453.34
640.774	4461.68
641.107	4455.07
641.44	4460.3
641.773	4452.05
642.105	4457.66
642.438	4453.5
642.77	4454.57
643.103	4445.45
643.435	4448.16
643.768	4445.18
644.1	4448.75
644.433	4442.84
644.765	4446.84
645.097	4452.75
645.429	4460.23
645.761	4457.61
646.094	4461.41
646.426	4456.16
646.758	4466.14
647.09	4461.68
647.422	4459.73
647.753	4453.34
648.085	4457.5
648.417	4450.05
648.749	4443.45
649.08	4435.5
649.412	4437.07
649.744	4433.45
650.075	4442
650.407	4431.07
650.738	4435.93
651.069	4432.84
651.401	4440.8
651.732	4433.7
652.063	4439.05
652.394	4432.64
652.726	4438.95
653.057	4437
653.388	4439.82
653.719	4432.16
654.05	4437.27
654.381	4433.86
654.712	4443.16
655.042	4434.91
655.373	4440.55
655.704	4439.43
656.034	4446.25
656.365	4441.57
656.696	4442.64
657.026	4438.77
657.357	4443.89
657.687	4438.55
658.018	4439.52
658.348	4430.3
658.678	4436.41
659.008	4432.82
659.339	4434.59
659.669	4427.98
659.999	4436.07
660.329	4431.2
660.659	4432.73
660.989	4426.82
661.319	4431.11
661.649	4425.95
661.978	4430.91
662.308	4424.91
662.638	4428.89
662.968	4425.39
663.297	4433.73
663.627	4424.48
663.956	4430.2
664.286	4430.41
664.615	4439.64
664.945	4435
665.274	4443.25
665.603	4440.91
665.932	4446.91
666.262	4440.61
666.591	4447.2
666.92	4440.73
667.249	4447.14
667.578	4446.95
667.907	4453.45
668.236	4451.89
668.564	4454.45
668.893	4450.98
669.222	4454.09
669.551	4450.8
669.879	4458.25
670.208	4447.8
670.537	4449.39
670.865	4440.25
671.194	4458.18
671.522	4450.36
671.85	4449.5
672.179	4447.68
672.507	4449.34
672.835	4440.34
673.163	4442.75
673.491	4436.61
673.819	4447.25
674.147	4443.59
674.475	4449.8
674.803	4425.66
675.131	4429.02
675.459	4426.7
675.787	4432.82
676.115	4424.75
676.442	4430.66
676.77	4423.8
677.098	4429.61
677.425	4422.39
677.753	4428.98
678.08	4423.86
678.407	4428.89
678.735	4428.77
679.062	4431.07
679.389	4420.27
679.717	4429.5
680.044	4423.36
680.371	4430.34
680.698	4424.27
681.025	4435.59
681.352	4432.98
681.679	4437.91
682.006	4432.02
682.332	4431.86
682.659	4426.39
682.986	4443.48
683.313	4439.59
683.639	4443.59
683.966	4438.75
684.292	4446
684.619	4433.89
684.945	4434.18
685.272	4434.59
685.598	4442.98
685.924	4446.25
686.25	4452.02
686.577	4440.98
686.903	4447.77
687.229	4444.95
687.555	4449.64
687.881	4445.27
688.207	4451.84
688.533	4452.73
688.858	4452.05
689.184	4446.66
689.51	4444.91
689.836	4437.45
690.161	4446.52
690.487	4436.05
690.813	4441.39
691.138	4437.09
691.463	4438.84
691.789	4436.64
692.114	4437.59
692.44	4432.16
692.765	4441.18
693.09	4440.3
693.415	4447.89
693.74	4432.89
694.065	4440.18
694.39	4437.48
694.715	4444.64
695.04	4441.82
695.365	4445.02
695.69	4438.14
696.015	4444.91
696.339	4438.3
696.664	4439.68
696.989	4435.18
697.313	4442.86
697.638	4441.2
697.962	4442.84
698.287	4433.36
698.611	4440.61
698.935	4433.8
699.26	4439.91
699.584	4437.3
699.908	4439.43
700.232	4435.27
700.556	4436.25
700.88	4433.61
701.204	4435.45
701.528	4430.77
701.852	4441.41
702.176	4453.16
702.5	4458.59
702.823	4470.14
703.147	4486.82
703.471	4480.52
703.794	4483.91
704.118	4500.41
704.441	4509.34
704.765	4502.05
705.088	4506.52
705.411	4504.68
705.735	4487.32
706.058	4481.14
706.381	4469.48
706.704	4453.84
707.027	4460.14
707.35	4455.57
707.673	4441.09
707.996	4430.11
708.319	4436.23
708.642	4432.93
708.965	4431.89
709.288	4429.2
709.61	4437.57
709.933	4431.75
710.256	4435.64
710.578	4427.48
710.901	4432.82
711.223	4427.89
711.546	4436.05
711.868	4438.75
712.19	4444.16
712.512	4434.95
712.835	4438.93
713.157	4430.27
713.479	4437.84
713.801	4432.68
714.123	4439.2
714.445	4435.7
714.767	4439.77
715.089	4432.59
715.411	4425.41
715.732	4416.43
716.054	4426.73
716.376	4422.16
716.697	4425.34
717.019	4424.95
717.34	4425.98
717.662	4421.41
717.983	4427.25
718.305	4428.43
718.626	4432.14
718.947	4429.52
719.268	4437.27
719.589	4429.5
719.911	4440.84
720.232	4439.68
720.553	4436.77
720.874	4433.36
721.195	4438.5
721.515	4426.48
721.836	4428.77
722.157	4422.25
722.478	4430.82
722.798	4423.07
723.119	4427.91
723.44	4415.7
723.76	4419.39
724.081	4416.98
724.401	4425.91
724.721	4432.23
725.042	4436.11
725.362	4430.52
725.682	4435.7
726.002	4430.93
726.322	4439.25
726.642	4435.73
726.962	4438.61
727.282	4436
727.602	4437.93
727.922	4426.27
728.242	4435.68
728.562	4435.36
728.882	4436.2
729.201	4434.43
729.521	4441.91
729.84	4434.25
730.16	4438.95
730.479	4445.68
730.799	4448.8
731.118	4443.84
731.437	4452.36
731.757	4431.77
732.076	4439.36
732.395	4435.91
732.714	4438.11
733.033	4429.36
733.352	4437.2
733.671	4436.89
733.99	4435.8
734.309	4432.8
734.628	4440.95
734.947	4433.91
735.265	4439.55
735.584	4430.11
735.903	4437.2
736.221	4431.8
736.54	4435.68
736.858	4428.82
737.177	4432.91
737.495	4426.8
737.813	4428.34
738.132	4421.45
738.45	4425.64
738.768	4421.09
739.086	4425.95
739.404	4423.2
739.722	4428.55
740.04	4426.64
740.358	4434.11
740.676	4427.11
740.994	4431.27
741.311	4428.27
741.629	4435.36
741.947	4429.82
742.264	4434.75
742.582	4435.91
742.899	4443.59
743.217	4441.45
743.534	4442.8
743.852	4435.02
744.169	4438.14
744.486	4433.39
744.803	4436
745.121	4429.86
745.438	4437.64
745.755	4430.48
746.072	4434.43
746.389	4422.11
746.706	4424.05
747.022	4420.66
747.339	4426.66
747.656	4426.39
747.973	4430.39
748.289	4428.43
748.606	4436.18
748.923	4430.73
749.239	4440.32
749.555	4434.14
749.872	4442.95
750.188	4440.82
750.505	4446.61
750.821	4441.59
751.137	4443.68
751.453	4438.52
751.769	4442.7
752.085	4435.05
752.401	4445.41
752.717	4437.93
753.033	4440.52
753.349	4436.39
753.665	4442.7
753.98	4436.41
754.296	4443.98
754.612	4438.45
754.927	4448.43
755.243	4446.59
755.558	4449.23
755.874	4443.41
756.189	4449.61
756.505	4441.68
756.82	4445.73
757.135	4437.45
757.45	4448.82
757.765	4447.07
758.08	4451.43
758.395	4441.16
758.71	4441.16
759.025	4439.11
759.34	4441.55
759.655	4441.66
759.97	4449.23
760.285	4450.45
760.599	4454.93
760.914	4444.27
761.228	4443.8
761.543	4437.98
761.857	4456.11
762.172	4451.18
762.486	4454
762.8	4452.64
763.115	4452.82
763.429	4448.93
763.743	4446.34
764.057	4444.52
764.371	4448.75
764.685	4447.45
764.999	4456.48
765.313	4448.41
765.627	4455
765.941	4451.32
766.255	4451.05
766.568	4447
766.882	4453.48
767.195	4449.32
767.509	4457.84
767.823	4457.09
768.136	4463.91
768.449	4456.16
768.763	4454.93
769.076	4449.98
769.389	4455.5
769.702	4452.11
770.016	4459.57
770.329	4453.89
770.642	4463.86
770.955	4456.77
771.268	4459.09
771.58	4454.8
771.893	4461.2
772.206	4456.25
772.519	4465.36
772.832	4460.14
773.144	4468.16
773.457	4459.89
773.769	4466.57
774.082	4456.68
774.394	4461.61
774.706	4462.77
775.019	4465.39
775.331	4460.55
775.643	4465.59
775.955	4459.27
776.268	4466.55
776.58	4460.64
776.892	4467.36
777.204	4461.52
777.515	4468.43
777.827	4470.59
778.139	4474.68
778.451	4469.75
778.763	4474.68
779.074	4472.16
779.386	4477.52
779.697	4473.07
780.009	4478.89
780.32	4474.05
780.632	4477.27
780.943	4477.61
781.254	4480.82
781.566	4472.18
781.877	4482.36
782.188	4480.14
782.499	4483.05
782.81	4479.8
783.121	4486.3
783.432	4481.93
783.743	4487.52
784.054	4485.66
784.364	4487.52
784.675	4476.91
784.986	4482.5
785.296	4476.11
785.607	4480.86
785.917	4502.09
786.228	4510.55
786.538	4504.41
786.849	4513.43
787.159	4507.34
787.469	4512.2
787.779	4512.48
788.09	4519.02
788.4	4518.2
788.71	4522.95
789.02	4520.7
789.33	4508.11
789.64	4502.89
789.949	4519.59
790.259	4511.25
790.569	4518.61
790.879	4516
791.188	4520.98
791.498	4518.14
791.807	4522.16
792.117	4517.68
792.426	4521.59
792.736	4511.2
793.045	4523.91
793.354	4509.55
793.663	4518.18
793.973	4513.91
794.282	4542.11
794.591	4534.11
794.9	4539.93
795.209	4540.36
795.518	4547.57
795.826	4544.25
796.135	4553.07
796.444	4543.77
796.753	4549.68
797.061	4541.66
797.37	4548.75
797.678	4527.05
797.987	4534.43
798.295	4529.68
798.604	4533.8
798.912	4529.11
799.22	4533.77
799.529	4530.68
799.837	4535.23
800.145	4533.2
800.453	4539.41
800.761	4537.57
801.069	4541.43
801.377	4539.23
801.685	4553.11
801.993	4551.02
802.3	4560.52
802.608	4556.55
802.916	4561.48
803.223	4567.5
803.531	4576.02
803.838	4575.34
804.146	4580.48
804.453	4574.75
804.76	4581.16
805.068	4574.66
805.375	4579.89
805.682	4576.32
805.989	4593.48
806.296	4590.98
806.603	4588.86
806.91	4585.77
807.217	4592.25
807.524	4589.25
807.831	4597.7
808.138	4592.45
808.444	4599.14
808.751	4597.68
809.058	4599.7
809.364	4591.86
809.671	4603.98
809.977	4598.32
810.284	4606.55
810.59	4605.98
810.896	4611.11
811.202	4607.73
811.509	4616.84
811.815	4611.52
812.121	4617.93
812.427	4613.68
812.733	4618.52
813.039	4614.34
813.345	4621.75
813.65	4616.05
813.956	4629.5
814.262	4628.55
814.568	4635.91
814.873	4630.09
815.179	4638.32
815.484	4631.68
815.79	4643.7
816.095	4641.86
816.4	4643.05
816.706	4638.36
817.011	4644.27
817.316	4636.05
817.621	4643.32
817.926	4644.48
818.231	4649.41
818.536	4645.91
818.841	4655.45
819.146	4652.75
819.451	4661.98
819.756	4658.77
820.06	4664.32
820.365	4663.25
820.67	4667.11
820.974	4663.5
821.279	4672.02
821.583	4671.05
821.888	4679.3
822.192	4676.86
822.496	4681.89
822.8	4674.02
823.105	4682.66
823.409	4680.89
823.713	4686.61
824.017	4684.59
824.321	4690.61
824.625	4684.7
824.929	4695
825.232	4691.32
825.536	4697.93
825.84	4695.89
826.143	4705.68
826.447	4705.66
826.751	4714.5
827.054	4713.64
827.358	4722.84
827.661	4742.8
827.964	4767.82
828.268	4766.98
828.571	4772.2
828.874	4768
829.177	4772.86
829.48	4767.34
829.783	4768.41
830.086	4765.39
830.389	4768.75
830.692	4764.48
830.995	4748.3
831.297	4730.34
831.6	4738.07
831.903	4735.86
832.205	4741.8
832.508	4734.82
832.81	4742.98
833.113	4746.11
833.415	4749.73
833.718	4753.34
834.02	4758.48
834.322	4755.45
834.624	4758.55
834.926	4754.66
835.228	4765.89
835.53	4762
835.832	4775.86
836.134	4774.66
836.436	4776.66
836.738	4780.89
837.04	4783.98
837.341	4780.89
837.643	4798.34
837.944	4796.41
838.246	4805.61
838.547	4800.95
838.849	4812.5
839.15	4812.59
839.452	4822.2
839.753	4820.45
840.054	4822.89
840.355	4818.98
840.656	4833.43
840.957	4824.43
841.258	4830.73
841.559	4822.41
841.86	4829.39
842.161	4824.16
842.462	4830.64
842.762	4821.16
843.063	4827.98
843.364	4835.25
843.664	4845.75
843.965	4845.16
844.265	4850.59
844.566	4846.73
844.866	4856.52
845.166	4853.93
845.467	4860.34
845.767	4852.02
846.067	4860.34
846.367	4861.09
846.667	4859.48
846.967	4853.48
847.267	4850.48
847.567	4845.98
847.867	4849.5
848.166	4842.5
848.466	4845.7
848.766	4843.95
849.065	4852.59
849.365	4849.02
849.664	4857.95
849.964	4854.7
850.263	4863.61
850.562	4863.68
850.862	4871.36
851.161	4869.59
851.46	4881.02
851.759	4881.41
852.058	4892.64
852.357	4892.05
852.656	4901.89
852.955	4894.64
853.254	4899.91
853.553	4896.5
853.851	4902.55
854.15	4897.52
854.449	4904.3
854.747	4896.66
855.046	4903.82
855.344	4894.64
855.643	4912.18
855.941	4912
856.239	4922.25
856.538	4923.61
856.836	4931.5
857.134	4929.18
857.432	4938.98
857.73	4938.68
858.028	4950.8
858.326	4945.55
858.624	4954.75
858.922	4942.43
859.219	4945.07
859.517	4937.8
859.815	4946.59
860.112	4943.07
860.41	4949.45
860.707	4943.14
861.005	4951.09
861.302	4945.18
861.6	4953.7
861.897	4954.66
862.194	4960.86
862.491	4962.61
862.788	4972.5
863.085	4964.05
863.382	4971.52
863.679	4968.98
863.976	4979.95
864.273	4978.8
864.57	4987.98
864.867	4981.89
865.163	4989.57
865.46	4988.73
865.757	4991.64
866.053	4985.25
866.349	4997.68
866.646	4997.41
866.942	5008.39
867.239	5009.07
867.535	5015.27
867.831	5011.11
868.127	5021.77
868.423	5012.36
868.719	5016.91
869.015	5011.86
869.311	5023.02
869.607	5013.93
869.903	5015.48
870.199	5008.77
870.494	5014.59
870.79	5006.36
871.086	5012.11
871.381	5007.09
871.677	5016.86
871.972	5012
872.267	5017.73
872.563	5010.07
872.858	5018.3
873.153	5013.82
873.448	5013.84
873.743	5001.8
874.038	5004.32
874.333	4995.39
874.628	4998.45
874.923	4990.8
875.218	4993.32
875.513	4987.2
875.808	4992.52
876.102	4984.66
876.397	4985.75
876.691	4983.8
876.986	4989.05
877.28	4988.07
877.575	4991.64
877.869	4989.14
878.163	4992.91
878.458	4985.25
878.752	4991.34
879.046	4983.2
879.34	4985.75
879.634	4982.84
879.928	4984.09
880.222	4976.32
880.516	4977.89
880.809	4971.25
881.103	4974.66
881.397	4963.8
881.691	4969.05
881.984	4963.73
882.278	4969.07
882.571	4980.52
882.864	4982.27
883.158	4975.8
883.451	4985.11
883.744	4976.18
884.038	4980.5
884.331	4972.05
884.624	4980.18
884.917	4972.25
885.21	4972.34
885.503	4963.89
885.796	4954.36
886.088	4948.05
886.381	4957.73
886.674	4947.52
886.966	4954.98
887.259	4952.75
887.552	4973.11
887.844	4968.77
888.136	4973.61
888.429	4974.18
888.721	4981.03
889.013	4977.31
889.306	4987.32
889.598	4980.96
