# Supplementary material for: An on-demand, drop-on-drop method for studying enzyme catalysis by serial crystallography
Source: Nat Commun. 2021 Jul 22;12:4461. doi: 10.1038/s41467-021-24757-7 (PMC8298390; doi:10.1038/s41467-021-24757-7)
Supplement: Supplementary file 7 — Source Data [file 41467_2021_24757_MOESM7_ESM.zip › 01_raw data/9/9-fluo5N-fura-bg_OFX002211_20-49-09-514.txt]

Data from 9-fluo5N-fura-bg_OFX002211_20-49-09-514.txt Node

Date: Wed Jun 05 20:49:09 PDT 2019
User: Yachandra Lab
Spectrometer: OFX00221
Trigger mode: 0
Integration Time (sec): 3.000000E-1
Scans to average: 4
Nonlinearity correction enabled: false
Boxcar width: 5
Storing dark spectrum: false
XAxis mode: Wavelengths
Number of Pixels in Spectrum: 2136
>>>>>Begin Spectral Data<<<<<
156.111	2559.62
156.499	2558.36
156.887	2565.94
157.274	2564.61
157.662	2574.22
158.049	2582.86
158.437	2598.18
158.824	2597.86
159.211	2612.2
159.599	2616.66
159.986	2621.64
160.373	2618.48
160.761	2626.36
161.148	2621.64
161.535	2628.39
161.922	2619.7
162.309	2615.64
162.696	2600.73
163.083	2601.91
163.47	2589.5
163.857	2595.91
164.244	2591.8
164.631	2595.57
165.018	2587.98
165.405	2591.36
165.792	2585.09
166.179	2590.41
166.565	2584.11
166.952	2590
167.339	2589.2
167.725	2595.68
168.112	2591.41
168.498	2597.18
168.885	2591.84
169.271	2598.57
169.658	2594.68
170.044	2600.91
170.431	2595.07
170.817	2601.25
171.203	2595.93
171.59	2596.93
171.976	2591.11
172.362	2596.05
172.748	2590.59
173.134	2596.43
173.521	2590.41
173.907	2595.95
174.293	2589.34
174.679	2594.8
175.065	2588.02
175.451	2592.86
175.836	2586.27
176.222	2594.34
176.608	2599
176.994	2612.3
177.38	2611.02
177.765	2617.32
178.151	2608.27
178.537	2614.59
178.922	2610.7
179.308	2618.77
179.693	2613.82
180.079	2620.3
180.464	2611.93
180.85	2606.52
181.235	2593.11
181.621	2593.61
182.006	2587.02
182.391	2594.23
182.777	2588.61
183.162	2593.43
183.547	2586.2
183.932	2590.86
184.317	2585.05
184.702	2590.66
185.087	2585.5
185.472	2591.82
185.857	2588.73
186.242	2593.57
186.627	2590.27
187.012	2595.77
187.397	2588.64
187.782	2594.36
188.167	2588.82
188.551	2594.14
188.936	2751.27
189.321	2915.95
189.705	3071.77
190.09	3233
190.475	3425.3
190.859	3595.95
191.244	3751.98
191.628	3917.66
192.012	4075.18
192.397	4250.91
192.781	4408.32
193.166	4412.86
193.55	4410.34
193.934	4420.34
194.318	4422.07
194.702	4395.8
195.087	4388.5
195.471	4394.25
195.855	4396.82
196.239	4403.68
196.623	4393.91
197.007	4402.34
197.391	4402.91
197.775	4411.05
198.158	4405.23
198.542	4408.27
198.926	4404.98
199.31	4408.8
199.693	4407.23
200.077	4409.73
200.461	4409.34
200.844	4415.05
201.228	4409.52
201.611	4414.36
201.995	4410.18
202.378	4415.55
202.762	4416.23
203.145	4418.43
203.529	4420.64
203.912	4428.32
204.295	4427.82
204.679	4432.77
205.062	4432.3
205.445	4439.39
205.828	4436.98
206.211	4439.86
206.594	4441.77
206.977	4447.77
207.36	4449.25
207.743	4452.66
208.126	4452.57
208.509	4456.36
208.892	4456.18
209.275	4457.75
209.658	4461.61
210.04	4468.59
210.423	4470.27
210.806	4469.8
211.188	4467.27
211.571	4468.64
211.953	4466.98
212.336	4466
212.719	4465.32
213.101	4465.5
213.483	4464.91
213.866	4466.95
214.248	4467.34
214.63	4472.95
215.013	4473.16
215.395	4476.05
215.777	4480.89
216.159	4488.16
216.542	4490.18
216.924	4492.2
217.306	4491.34
217.688	4498.05
218.07	4495.02
218.452	4491.55
218.834	4486.02
219.216	4490.3
219.597	4489.25
219.979	4487.61
220.361	4529.8
220.743	4536
221.124	4543.36
221.506	4551.39
221.888	4550.68
222.269	4553.3
222.651	4559.32
223.032	4564.36
223.414	4564.16
223.795	4570.45
224.177	4574.82
224.558	4529.93
224.94	4525.77
225.321	4528.52
225.702	4523
226.083	4528.73
226.465	4542.7
226.846	4538.73
227.227	4540.16
227.608	4543.27
227.989	4539.91
228.37	4546.09
228.751	4550.75
229.132	4556.02
229.513	4551.91
229.894	4556.75
230.275	4549.66
230.655	4538.8
231.036	4546.02
231.417	4546.32
231.798	4546.11
232.178	4555.8
232.559	4552.98
232.94	4557.02
233.32	4555.45
233.701	4555.98
234.081	4557.93
234.462	4565.32
234.842	4566
235.222	4568.36
235.603	4571.95
235.983	4573.82
236.363	4571.86
236.743	4572.36
237.124	4569.16
237.504	4594.23
237.884	4594.48
238.264	4595.95
238.644	4591.3
239.024	4598.66
239.404	4594.09
239.784	4599.43
240.164	4600.95
240.544	4603.2
240.923	4601.25
241.303	4602.25
241.683	4579.48
242.063	4583.86
242.442	4579.18
242.822	4596.73
243.202	4586.91
243.581	4586.93
243.961	4590.73
244.34	4591.7
244.72	4587.05
245.099	4597.45
245.478	4595.8
245.858	4604.23
246.237	4603.84
246.616	4610.32
246.996	4596.45
247.375	4603.16
247.754	4607.89
248.133	4604.98
248.512	4605.45
248.891	4618.64
249.27	4612.11
249.649	4616.8
250.028	4612.07
250.407	4610.11
250.786	4607.25
251.165	4614.16
251.544	4616.27
251.922	4620.07
252.301	4618.89
252.68	4618.32
253.058	4606.5
253.437	4613.48
253.816	4617.32
254.194	4619.16
254.573	4621.77
254.951	4625.55
255.329	4619.11
255.708	4618.34
256.086	4617.45
256.465	4618.91
256.843	4628.98
257.221	4635.48
257.599	4628.5
257.977	4631.23
258.356	4635.77
258.734	4638.91
259.112	4643.68
259.49	4649.11
259.868	4648.57
260.246	4651.48
260.624	4658.07
261.001	4659.82
261.379	4665.43
261.757	4670.2
262.135	4666.41
262.513	4662.73
262.89	4659.91
263.268	4661.25
263.645	4659.8
264.023	4662
264.401	4665.41
264.778	4661.45
265.156	4652.34
265.533	4648.57
265.91	4641.93
266.288	4643.39
266.665	4640.27
267.042	4647.34
267.42	4640.93
267.797	4647.82
268.174	4648.89
268.551	4648.77
268.928	4648.77
269.305	4652.07
269.682	4647.59
270.059	4654.41
270.436	4653.25
270.813	4661.11
271.19	4655.59
271.567	4657.73
271.944	4649.59
272.32	4650.25
272.697	4656.27
273.074	4656.43
273.45	4656.14
273.827	4659.07
274.203	4662.36
274.58	4664.2
274.957	4659.36
275.333	4663.05
275.709	4664.59
276.086	4669.73
276.462	4666.55
276.838	4656.07
277.215	4654.05
277.591	4662.3
277.967	4662.64
278.343	4658.95
278.719	4655.77
279.095	4661.89
279.471	4657.8
279.847	4664.3
280.223	4659.18
280.599	4662.39
280.975	4660.64
281.351	4662.8
281.727	4653.27
282.103	4657.57
282.478	4656.7
282.854	4661.93
283.23	4653.2
283.605	4659.82
283.981	4649.82
284.357	4657.75
284.732	4656.32
285.108	4660.66
285.483	4662
285.858	4664.55
286.234	4659
286.609	4660.52
286.984	4657.64
287.36	4665.95
287.735	4664.39
288.11	4681.27
288.485	4677.18
288.86	4680.75
289.235	4678.84
289.61	4681.07
289.985	4687.82
290.36	4693.84
290.735	4694.55
291.11	4699.09
291.485	4696.66
291.86	4698.5
292.235	4692.09
292.609	4699.16
292.984	4699.73
293.359	4704.57
293.733	4705.11
294.108	4708.43
294.482	4702.43
294.857	4702.98
295.231	4702.86
295.606	4709.09
295.98	4703.98
296.354	4705.41
296.729	4700
297.103	4700.98
297.477	4701.18
297.851	4703.55
298.226	4696.09
298.6	4702.7
298.974	4705.75
299.348	4709.64
299.722	4707.5
300.096	4714.77
300.47	4710.16
300.844	4715.89
301.217	4715
301.591	4717.91
301.965	4718.3
302.339	4723.05
302.712	4715.84
303.086	4717.27
303.46	4710.8
303.833	4710.32
304.207	4708.75
304.58	4712.61
304.954	4707.18
305.327	4709.64
305.701	4703.23
306.074	4703.14
306.447	4696.82
306.821	4707.11
307.194	4703.52
307.567	4713.2
307.94	4709.23
308.313	4713.39
308.686	4711.93
309.059	4715.61
309.432	4711.02
309.805	4717.82
310.178	4713.73
310.551	4725.09
310.924	4718.27
311.297	4724.2
311.67	4718.27
312.042	4724.66
312.415	4720.5
312.788	4717.59
313.16	4716.91
313.533	4724.89
313.905	4723.14
314.278	4729.45
314.65	4718.8
315.023	4724.25
315.395	4716.39
315.768	4715.73
316.14	4711.39
316.512	4718.57
316.884	4718.34
317.257	4722.32
317.629	4714.68
318.001	4714.57
318.373	4706.05
318.745	4711.18
319.117	4705.73
319.489	4713.75
319.861	4715.77
320.233	4720.91
320.605	4710.14
320.977	4714.36
321.348	4708.64
321.72	4715.77
322.092	4709.2
322.463	4718.11
322.835	4711.23
323.207	4719.7
323.578	4712.68
323.95	4713.95
324.321	4708.41
324.693	4714.55
325.064	4712
325.435	4737.09
325.807	4733.41
326.178	4739.25
326.549	4739.34
326.92	4747.07
327.292	4739.68
327.663	4743.34
328.034	4738.77
328.405	4741.23
328.776	4734.05
329.147	4736.95
329.518	4710.73
329.889	4711.41
330.259	4707.61
330.63	4704.34
331.001	4698.34
331.372	4702.02
331.742	4698.34
332.113	4702.73
332.484	4699.41
332.854	4708.43
333.225	4703
333.595	4708.82
333.966	4705.34
334.336	4709.39
334.707	4702.02
335.077	4711.14
335.447	4710.64
335.817	4715.57
336.188	4708.55
336.558	4710.59
336.928	4705.25
337.298	4713.82
337.668	4712.43
338.038	4715.05
338.408	4740.77
338.778	4745.7
339.148	4759.39
339.518	4763.75
339.888	4756.5
340.258	4762.27
340.627	4758.27
340.997	4760.2
341.367	4752.43
341.736	4749.61
342.106	4746.23
342.475	4718.68
342.845	4751.64
343.214	4730.3
343.584	4719.93
343.953	4727.59
344.323	4719.52
344.692	4723.32
345.061	4719.57
345.431	4722.66
345.8	4720.45
346.169	4725.8
346.538	4722.09
346.907	4689.11
347.276	4687.57
347.645	4692.11
348.014	4685
348.383	4693.61
348.752	4687.41
349.121	4691.55
349.49	4690.09
349.858	4692.23
350.227	4689.09
350.596	4697.73
350.964	4696
351.333	4701.89
351.702	4704.41
352.07	4706.73
352.439	4697.16
352.807	4707.43
353.176	4701.23
353.544	4701.7
353.912	4705.27
354.281	4704.23
354.649	4693.84
355.017	4698.48
355.385	4689
355.753	4686.59
356.122	4682.14
356.49	4690.55
356.858	4683.36
357.226	4688.91
357.594	4682.05
357.961	4686.02
358.329	4687.09
358.697	4694.84
359.065	4686.34
359.433	4692.93
359.8	4688.36
360.168	4692.57
360.536	4687.32
360.903	4691.59
361.271	4683.52
361.638	4689.5
362.006	4676.89
362.373	4679.7
362.741	4670.32
363.108	4676.11
363.475	4670
363.843	4672.91
364.21	4668.84
364.577	4676.23
364.944	4666.52
365.311	4674.57
365.678	4693.52
366.045	4699.18
366.412	4699.36
366.779	4706.41
367.146	4700.11
367.513	4707.82
367.88	4700.84
368.247	4708.68
368.613	4702.48
368.98	4709.95
369.347	4701.91
369.713	4681.52
370.08	4676.93
370.447	4676.45
370.813	4667.07
371.18	4673.86
371.546	4664.43
371.912	4671.23
372.279	4668.43
372.645	4670.27
373.011	4668.52
373.378	4675.5
373.744	4668.91
374.11	4678.5
374.476	4671.05
374.842	4677.66
375.208	4681.82
375.574	4684.75
375.94	4677.86
376.306	4675.52
376.672	4674.07
377.038	4674.75
377.404	4670.39
377.769	4678.23
378.135	4667.86
378.501	4674.25
378.866	4671.11
379.232	4663.55
379.597	4661.95
379.963	4669.8
380.328	4666.98
380.694	4667.75
381.059	4663.11
381.425	4668.64
381.79	4658.34
382.155	4665.91
382.52	4655.41
382.886	4660
383.251	4654.36
383.616	4659.14
383.981	4652.07
384.346	4655.95
384.711	4651.89
385.076	4658.93
385.441	4648.66
385.806	4654.5
386.171	4643.57
386.535	4653.11
386.9	4646.05
387.265	4654.52
387.629	4646.57
387.994	4649.48
388.359	4644.36
388.723	4646.11
389.088	4640.61
389.452	4647.05
389.817	4641.91
390.181	4648.18
390.545	4645.75
390.91	4653.68
391.274	4645.61
391.638	4650.66
392.002	4647.45
392.366	4686.61
392.731	4681.84
393.095	4687.36
393.459	4686.89
393.823	4692.41
394.187	4687.27
394.55	4694.43
394.914	4692.09
395.278	4698.48
395.642	4694.39
396.006	4701
396.369	4660.86
396.733	4666.89
397.097	4654.66
397.46	4657.55
397.824	4650.75
398.187	4655.2
398.551	4646.39
398.914	4645.64
399.277	4640.02
399.641	4642.93
400.004	4640.8
400.367	4648.73
400.73	4642.11
401.094	4650.66
401.457	4645.8
401.82	4650.45
402.183	4642.91
402.546	4653.27
402.909	4646.18
403.272	4654.91
403.635	4649.86
403.998	4647.2
404.36	4636.45
404.723	4642.2
405.086	4634.64
405.448	4667.2
405.811	4664.89
406.174	4669.75
406.536	4655
406.899	4683.7
407.261	4677.2
407.624	4681.86
407.986	4685.66
408.348	4692.8
408.711	4694.32
409.073	4705
409.435	4667.09
409.797	4669.8
410.16	4666.07
410.522	4674.14
410.884	4645.82
411.246	4655.8
411.608	4648.91
411.97	4649.39
412.332	4641.95
412.693	4642.93
413.055	4634.57
413.417	4642.23
413.779	4635.45
414.14	4640.02
414.502	4629.82
414.864	4638.25
415.225	4626.43
415.587	4636.25
415.948	4627.55
416.31	4635.09
416.671	4626.11
417.033	4625.52
417.394	4617.89
417.755	4622.43
418.116	4617.14
418.478	4621.05
418.839	4610.95
419.2	4612.91
419.561	4606.7
419.922	4610.48
420.283	4603.5
420.644	4611.23
421.005	4610.75
421.366	4620.23
421.727	4622.16
422.087	4626.02
422.448	4624.2
422.809	4633.8
423.169	4630.75
423.53	4632.09
423.891	4624.14
424.251	4630.84
424.612	4622.32
424.972	4626.39
425.333	4615.34
425.693	4616.32
426.053	4611.45
426.414	4612.68
426.774	4603.02
427.134	4604.18
427.494	4594.95
427.854	4603.09
428.214	4595.93
428.574	4599.55
428.934	4595.66
429.294	4602.75
429.654	4595.18
430.014	4601.3
430.374	4595.86
430.734	4606.7
431.094	4601.89
431.453	4627.32
431.813	4621.23
432.173	4626.7
432.532	4624.05
432.892	4626.39
433.251	4619.02
433.611	4626.59
433.97	4618.73
434.33	4627.48
434.689	4618.93
435.048	4624.48
435.407	4607.82
435.767	4611.77
436.126	4604.82
436.485	4604.34
436.844	4598.32
437.203	4607.02
437.562	4603.43
437.921	4608.48
438.28	4601.09
438.639	4602.66
438.998	4623.2
439.356	4622.68
439.715	4617.93
440.074	4623.75
440.433	4622.89
440.791	4629
441.15	4618.91
441.508	4620.95
441.867	4615.14
442.225	4619.7
442.584	4612.73
442.942	4592.45
443.3	4586.45
443.659	4590.55
444.017	4586.09
444.375	4589.75
444.733	4582.27
445.092	4590.25
445.45	4587.82
445.808	4593.45
446.166	4588.77
446.524	4594.59
446.882	4589.18
447.239	4594.73
447.597	4591.45
447.955	4597.93
448.313	4592.14
448.67	4602.25
449.028	4595.52
449.386	4598.43
449.743	4600.64
450.101	4612.86
450.458	4607.89
450.816	4614.36
451.173	4612
451.531	4623.02
451.888	4613.82
452.245	4620.5
452.602	4615.43
452.96	4659.66
453.317	4655.98
453.674	4658.41
454.031	4652.23
454.388	4664.16
454.745	4656.18
455.102	4663.77
455.459	4657.75
455.816	4666.77
456.173	4664.86
456.529	4670.7
456.886	4629.41
457.243	4635.89
457.599	4629.57
457.956	4630.91
458.313	4624.89
458.669	4634.61
459.026	4630.16
459.382	4634.16
459.739	4632.68
460.095	4639.23
460.451	4635.52
460.807	4642.59
461.164	4639.59
461.52	4655.14
461.876	4650.09
462.232	4654.57
462.588	4650.36
462.944	4656.05
463.3	4652.75
463.656	4658.59
464.012	4648.45
464.368	4659.8
464.724	4653.61
465.079	4654.8
465.435	4636.57
465.791	4639.57
466.146	4635.3
466.502	4641.05
466.858	4631.27
467.213	4634.18
467.569	4631.25
467.924	4642.98
468.279	4626.84
468.635	4630.7
468.99	4622.84
469.345	4627.57
469.701	4620.8
470.056	4620.82
470.411	4607.93
470.766	4615.3
471.121	4608.02
471.476	4610.48
471.831	4597.09
472.186	4600.18
472.541	4591.34
472.895	4593.86
473.25	4586.8
473.605	4589.2
473.96	4581.27
474.314	4585.73
474.669	4576.14
475.024	4571.5
475.378	4557.34
475.733	4565.48
476.087	4559.75
476.441	4559.36
476.796	4550.55
477.15	4559.66
477.504	4550.55
477.859	4553.02
478.213	4542.91
478.567	4541.86
478.921	4542.84
479.275	4545.23
479.629	4537.95
479.983	4545.3
480.337	4540.57
480.691	4546.18
481.045	4530.3
481.399	4566.3
481.752	4559.16
482.106	4564.59
482.46	4558.55
482.813	4557.05
483.167	4550.84
483.52	4550.07
483.874	4551.25
484.227	4554.93
484.581	4544.59
484.934	4550.18
485.288	4510.5
485.641	4512.91
485.994	4505.66
486.347	4511.3
486.7	4504.41
487.054	4522.18
487.407	4516.55
487.76	4506.27
488.113	4498.61
488.466	4503.34
488.818	4500.48
489.171	4506.8
489.524	4498.48
489.877	4502.64
490.23	4497.3
490.582	4503.23
490.935	4484.02
491.288	4487.23
491.64	4482.18
491.993	4488.5
492.345	4486.25
492.698	4491.45
493.05	4488.93
493.402	4500.45
493.755	4500.57
494.107	4513.09
494.459	4521.02
494.811	4548.27
495.163	4569.61
495.515	4616.64
495.867	4662.48
496.219	4743.09
496.571	4828.14
496.923	4937.59
497.275	5048.59
497.627	5185.43
497.979	5309.43
498.33	5441.05
498.682	5552.75
499.034	5670.95
499.385	5763.09
499.737	5850.68
500.088	5901.95
500.44	5940.75
500.791	5961.14
501.143	5966.48
501.494	5951.14
501.845	5934.2
502.197	5903.86
502.548	5877.89
502.899	5841.32
503.25	5816.39
503.601	5778.93
503.952	5753.82
504.303	5714.34
504.654	5679.14
505.005	5642.8
505.356	5605.75
505.707	5569.45
506.058	5542.95
506.408	5509.11
506.759	5481.86
507.11	5443.25
507.46	5424.64
507.811	5389.84
508.161	5372.91
508.512	5341.09
508.862	5320.14
509.213	5296.59
509.563	5278.55
509.913	5248.68
510.263	5232.36
510.614	5207.93
510.964	5195.91
511.314	5163.52
511.664	5147.43
512.014	5124.11
512.364	5112.09
512.714	5092.2
513.064	5075.7
513.414	5053.05
513.764	5054.3
514.113	5036.59
514.463	5029.05
514.813	5002.27
515.162	4993.64
515.512	4981.2
515.862	4971.64
516.211	4953.8
516.561	4947.89
516.91	4936.25
517.259	4934.77
517.609	4903.86
517.958	4893.84
518.307	4876.68
518.656	4872.93
519.006	4864.41
519.355	4865.57
519.704	4860
520.053	4858.27
520.402	4844.2
520.751	4839.25
521.1	4823.93
521.448	4826.16
521.797	4816.18
522.146	4816.16
522.495	4809.98
522.843	4804.45
523.192	4781.39
523.541	4774.32
523.889	4764.89
524.238	4766.45
524.586	4758.91
524.935	4757.66
525.283	4749.61
525.631	4751.34
525.979	4736.98
526.328	4735.5
526.676	4726.73
527.024	4728.45
527.372	4717.86
527.72	4718.75
528.068	4708.48
528.416	4711.18
528.764	4705.34
529.112	4702.7
529.46	4689.14
529.808	4688.89
530.155	4678.75
530.503	4692.36
530.851	4699.16
531.198	4698.8
531.546	4685.8
531.893	4688.82
532.241	4671.93
532.588	4666.91
532.936	4660.59
533.283	4665.86
533.63	4662.73
533.978	4660.93
534.325	4644.23
534.672	4630.36
535.019	4625.41
535.366	4629.89
535.713	4619.77
536.06	4627.34
536.407	4627.34
536.754	4628.43
537.101	4618.41
537.448	4625.86
537.795	4622.84
538.141	4619.48
538.488	4611.34
538.835	4613.39
539.181	4604.25
539.528	4606.77
539.874	4601.43
540.221	4599.45
540.567	4591.68
540.914	4596.34
541.26	4587.34
541.606	4595.59
541.952	4588.89
542.299	4593.05
542.645	4589.93
542.991	4595.86
543.337	4592.07
543.683	4593.82
544.029	4588.7
544.375	4602.5
544.721	4601.32
545.066	4602.11
545.412	4595.02
545.758	4598.91
546.104	4592.5
546.449	4590.18
546.795	4590.27
547.141	4596.11
547.486	4588.16
547.832	4589.23
548.177	4576.16
548.522	4570.57
548.868	4565.23
549.213	4564.86
549.558	4560.57
549.903	4567.95
550.249	4565.75
550.594	4563.89
550.939	4553.5
551.284	4557.61
551.629	4555.09
551.974	4556.34
552.319	4554.68
552.664	4558.07
553.008	4552.14
553.353	4587.36
553.698	4580.77
554.043	4583.18
554.387	4575.05
554.732	4578.93
555.076	4571.61
555.421	4574.05
555.765	4569.16
556.11	4574.61
556.454	4563.48
556.798	4566.48
557.143	4530.59
557.487	4539.7
557.831	4531.16
558.175	4538.93
558.519	4534.48
558.863	4542.23
559.207	4534.55
559.551	4540.07
559.895	4536.57
560.239	4545.48
560.583	4542.86
560.927	4545.39
561.27	4537.93
561.614	4550.55
561.958	4541.32
562.301	4546.57
562.645	4537.48
562.988	4542.05
563.332	4537.43
563.675	4541.3
564.018	4541.68
564.362	4547.59
564.705	4543.61
565.048	4542.25
565.391	4530.34
565.735	4532.5
566.078	4525.41
566.421	4533.77
566.764	4529.32
567.107	4530.77
567.45	4525.75
567.792	4522.93
568.135	4510.55
568.478	4513.27
568.821	4511.14
569.163	4515.98
569.506	4513.23
569.849	4523.18
570.191	4517.52
570.534	4526.25
570.876	4522.93
571.219	4527.98
571.561	4523.43
571.903	4532.43
572.246	4529.7
572.588	4532.32
572.93	4525.32
573.272	4527.39
573.614	4517.7
573.956	4520.52
574.298	4512.77
574.64	4519.57
574.982	4509.18
575.324	4515
575.666	4507.82
576.008	4514.91
576.349	4510.95
576.691	4516.77
577.033	4515.32
577.374	4519.89
577.716	4515.73
578.057	4522.02
578.399	4513.48
578.74	4520.93
579.082	4518.98
579.423	4528
579.764	4526.55
580.105	4533.32
580.447	4530.14
580.788	4540.11
581.129	4543.2
581.47	4548.91
581.811	4542.34
582.152	4551.45
582.493	4565.36
582.834	4566.34
583.175	4557.61
583.515	4551.3
583.856	4541.86
584.197	4548.86
584.537	4539.84
584.878	4534.3
585.218	4528.27
585.559	4534.84
585.899	4528.57
586.24	4514.3
586.58	4509.43
586.921	4516.52
587.261	4515.75
587.601	4524.39
587.941	4515.75
588.281	4520.61
588.621	4521.82
588.961	4525.05
589.301	4516.55
589.641	4517.68
589.981	4513.02
590.321	4517.3
590.661	4511.07
591.001	4517.36
591.34	4513.5
591.68	4520.86
592.02	4512.43
592.359	4514.45
592.699	4508.52
593.038	4518.11
593.378	4514.23
593.717	4516.66
594.057	4510.48
594.396	4518.32
594.735	4512.11
595.074	4516.68
595.414	4508.05
595.753	4515.02
596.092	4507.91
596.431	4514.82
596.77	4510.23
597.109	4513.25
597.448	4506.84
597.786	4512.43
598.125	4502.27
598.464	4507.05
598.803	4499.36
599.141	4504.8
599.48	4497.14
599.819	4502.11
600.157	4492.09
600.495	4493
600.834	4491.25
601.172	4520.91
601.511	4517.55
601.849	4522.2
602.187	4518.02
602.525	4520.91
602.864	4515.36
603.202	4524
603.54	4520.41
603.878	4527.61
604.216	4520.61
604.554	4524.27
604.891	4492.39
605.229	4493.14
605.567	4487.8
605.905	4494.68
606.243	4488.2
606.58	4492.27
606.918	4483.82
607.255	4486.55
607.593	4483.14
607.93	4490.3
608.268	4483.02
608.605	4492.32
608.942	4494.34
609.28	4501.52
609.617	4492.2
609.954	4497.7
610.291	4494.91
610.628	4502.95
610.965	4498.18
611.302	4502.77
611.639	4500.05
611.976	4507.52
612.313	4500.48
612.65	4500.77
612.987	4491.68
613.323	4494.98
613.66	4487.93
613.997	4492.57
614.333	4482.09
614.67	4485.91
615.006	4477.66
615.343	4479.82
615.679	4474.3
616.015	4477.45
616.352	4471.66
616.688	4478.02
617.024	4472.98
617.36	4486.77
617.696	4480.18
618.032	4487.36
618.368	4481.52
618.704	4489.93
619.04	4483.91
619.376	4488.3
619.712	4486.45
620.048	4489.45
620.383	4483.95
620.719	4488.25
621.055	4479
621.39	4486.86
621.726	4479
622.061	4483.68
622.397	4478.07
622.732	4479.43
623.068	4470.57
623.403	4467.48
623.738	4463.32
624.073	4465.32
624.409	4459.68
624.744	4459.02
625.079	4447.86
625.414	4459.11
625.749	4455.86
626.084	4459.64
626.419	4459.84
626.753	4466.18
627.088	4464.7
627.423	4476.52
627.758	4474.2
628.092	4479.73
628.427	4476.2
628.762	4484.07
629.096	4473.91
629.431	4480.82
629.765	4476.07
630.099	4477.23
630.434	4471.02
630.768	4477.07
631.102	4465.23
631.436	4467.68
631.77	4460.3
632.105	4463.61
632.439	4457.11
632.773	4462.73
633.107	4453.98
633.44	4460.45
633.774	4451.93
634.108	4455.91
634.442	4450.25
634.776	4455.98
635.109	4452.36
635.443	4459.45
635.776	4457.05
636.11	4463.91
636.443	4458.36
636.777	4461.39
637.11	4448.23
637.444	4455.68
637.777	4450.7
638.11	4455.57
638.443	4447.43
638.776	4453.07
639.11	4448.02
639.443	4454.91
639.776	4446.39
640.109	4452.98
640.441	4447.45
640.774	4457.82
641.107	4452.27
641.44	4460.14
641.773	4452.39
642.105	4455.98
642.438	4452.07
642.77	4455.18
643.103	4446.64
643.435	4450.91
643.768	4448.3
644.1	4456.43
644.433	4449.86
644.765	4453.66
645.097	4454.93
645.429	4463.57
645.761	4459.39
646.094	4464.16
646.426	4458.05
646.758	4468.36
647.09	4465.66
647.422	4465.77
647.753	4457.07
648.085	4461.8
648.417	4455.2
648.749	4453.45
649.08	4446.86
649.412	4452.5
649.744	4445.55
650.075	4452.84
650.407	4439.32
650.738	4442.32
651.069	4438.32
651.401	4442.86
651.732	4438.59
652.063	4446.02
652.394	4440.3
652.726	4445.5
653.057	4441.14
653.388	4444.11
653.719	4436.25
654.05	4443.73
654.381	4440.34
654.712	4449.8
655.042	4446
655.373	4449.7
655.704	4447.34
656.034	4451.82
656.365	4449.61
656.696	4454.77
657.026	4450.77
657.357	4456.77
657.687	4448.61
658.018	4453.34
658.348	4440.73
658.678	4445.48
659.008	4441.3
659.339	4442.84
659.669	4438.07
659.999	4443.59
660.329	4434.57
660.659	4438.39
660.989	4434
661.319	4443.02
661.649	4436.16
661.978	4442.93
662.308	4437.82
662.638	4440.07
662.968	4438.02
663.297	4446.95
663.627	4436.77
663.956	4441.8
664.286	4436.66
664.615	4447.18
664.945	4439.55
665.274	4445.73
665.603	4445.93
665.932	4451.93
666.262	4449.5
666.591	4455.52
666.92	4446.52
667.249	4454.09
667.578	4456.82
667.907	4463.3
668.236	4455.91
668.564	4460.36
668.893	4457.36
669.222	4459.59
669.551	4455.41
669.879	4459.27
670.208	4449.27
670.537	4451.3
670.865	4442.48
671.194	4460
671.522	4455.05
671.85	4456.11
672.179	4453.89
672.507	4455.84
672.835	4445.66
673.163	4449.36
673.491	4444.43
673.819	4453.93
674.147	4450.82
674.475	4457.09
674.803	4433.27
675.131	4436.3
675.459	4436.18
675.787	4443.55
676.115	4438.14
676.442	4445.41
676.77	4439.5
677.098	4443
677.425	4432.8
677.753	4439.98
678.08	4434.68
678.407	4441.84
678.735	4442.43
679.062	4443.5
679.389	4432.34
679.717	4437.36
680.044	4432.36
680.371	4437.18
680.698	4433.95
681.025	4447.25
681.352	4439.09
681.679	4443.52
682.006	4434.89
682.332	4435.16
682.659	4430.41
682.986	4445.25
683.313	4441.3
683.639	4443.07
683.966	4438.16
684.292	4442.18
684.619	4428
684.945	4435.07
685.272	4434
685.598	4440.18
685.924	4440.8
686.25	4446.5
686.577	4434.68
686.903	4443.11
687.229	4441.18
687.555	4444.84
687.881	4440.91
688.207	4450.95
688.533	4447.95
688.858	4446.8
689.184	4440.91
689.51	4441.18
689.836	4434.89
690.161	4444.18
690.487	4433.98
690.813	4439.86
691.138	4436.86
691.463	4440.77
691.789	4437.36
692.114	4440.48
692.44	4438.52
692.765	4448.91
693.09	4446.98
693.415	4454.55
693.74	4442.8
694.065	4449.68
694.39	4443.89
694.715	4454.36
695.04	4451.34
695.365	4454.61
695.69	4449
696.015	4453.66
696.339	4448.2
696.664	4452.45
696.989	4446.27
697.313	4451.23
697.638	4447.64
697.962	4450.84
698.287	4438.52
698.611	4442.52
698.935	4435.95
699.26	4441.36
699.584	4437.41
699.908	4439.27
700.232	4432.2
700.556	4435.39
700.88	4434.2
701.204	4437.89
701.528	4434.11
701.852	4441.95
702.176	4457.57
702.5	4462.32
702.823	4470.77
703.147	4490.07
703.471	4486.09
703.794	4490.25
704.118	4503.64
704.441	4513.16
704.765	4505.89
705.088	4508.3
705.411	4509.57
705.735	4492.66
706.058	4484.66
706.381	4471.45
706.704	4456.23
707.027	4458.07
707.35	4453.2
707.673	4440.95
707.996	4428.27
708.319	4431.68
708.642	4429.07
708.965	4428.95
709.288	4421.2
709.61	4432.48
709.933	4429.48
710.256	4432.18
710.578	4425.2
710.901	4429.7
711.223	4420.98
711.546	4428.61
711.868	4433.66
712.19	4438.8
712.512	4429.2
712.835	4435.43
713.157	4424.36
713.479	4431.07
713.801	4425.73
714.123	4434.36
714.445	4433.66
714.767	4440.86
715.089	4433.77
715.411	4426.59
715.732	4419.91
716.054	4425.64
716.376	4423.23
716.697	4428.09
717.019	4427.32
717.34	4429.27
717.662	4425.57
717.983	4429.55
718.305	4429.25
718.626	4434.02
718.947	4434.91
719.268	4443.45
719.589	4439.39
719.911	4450.39
720.232	4446.91
720.553	4447.48
720.874	4442.64
721.195	4447.57
721.515	4438.39
721.836	4441.39
722.157	4435.07
722.478	4439.91
722.798	4430.5
723.119	4435.34
723.44	4423.27
723.76	4431.32
724.081	4426.27
724.401	4434.82
724.721	4440.18
725.042	4443.45
725.362	4434.84
725.682	4439.23
726.002	4436.34
726.322	4443.89
726.642	4440.68
726.962	4444.82
727.282	4442.5
727.602	4445.8
727.922	4435.11
728.242	4444.59
728.562	4441.77
728.882	4447.3
729.201	4445.27
729.521	4451.07
729.84	4447.39
730.16	4447.68
730.479	4453.32
730.799	4455.05
731.118	4450.32
731.437	4459.34
731.757	4435.59
732.076	4443.45
732.395	4439.36
732.714	4443.41
733.033	4431.39
733.352	4435.16
733.671	4436.25
733.99	4435.09
734.309	4431.64
734.628	4439.89
734.947	4437.36
735.265	4445.02
735.584	4436.5
735.903	4443.3
736.221	4437.18
736.54	4445.41
736.858	4437.48
737.177	4444.93
737.495	4438.32
737.813	4437.7
738.132	4431.68
738.45	4433.23
738.768	4427.23
739.086	4431.32
739.404	4428.23
739.722	4432.41
740.04	4428.48
740.358	4435.75
740.676	4426.93
740.994	4430.64
741.311	4431.32
741.629	4435.18
741.947	4428.39
742.264	4432.86
742.582	4436.41
742.899	4440.39
743.217	4437.39
743.534	4443.86
743.852	4438.05
744.169	4442.86
744.486	4437.89
744.803	4437.11
745.121	4432.84
745.438	4438.43
745.755	4432.09
746.072	4434.73
746.389	4427.18
746.706	4429.02
747.022	4421.55
747.339	4425.7
747.656	4425.93
747.973	4434.27
748.289	4433.86
748.606	4438.32
748.923	4435.25
749.239	4447.2
749.555	4439.64
749.872	4447.39
750.188	4448.45
750.505	4453.95
750.821	4451.05
751.137	4452.66
751.453	4445.48
751.769	4447.82
752.085	4442.41
752.401	4452.3
752.717	4441.98
753.033	4446.25
753.349	4438.09
753.665	4441.09
753.98	4434.43
754.296	4439.5
754.612	4432.93
754.927	4440.7
755.243	4439.16
755.558	4443.41
755.874	4435.57
756.189	4443.25
756.505	4435
756.82	4441.59
757.135	4434.2
757.45	4443.23
757.765	4441.09
758.08	4444.09
758.395	4435.18
758.71	4437.41
759.025	4435.48
759.34	4440.14
759.655	4438.02
759.97	4445.68
760.285	4446.34
760.599	4456.16
760.914	4449.27
761.228	4451.09
761.543	4447.02
761.857	4463.11
762.172	4458.75
762.486	4460.89
762.8	4460.98
763.115	4463.3
763.429	4460.48
763.743	4459.91
764.057	4451.75
764.371	4456.68
764.685	4455.45
764.999	4467.3
765.313	4457.89
765.627	4463.82
765.941	4458.45
766.255	4459.52
766.568	4454.89
766.882	4459.27
767.195	4453.09
767.509	4461.34
767.823	4460
768.136	4465.32
768.449	4456.45
768.763	4459.77
769.076	4455.11
769.389	4463.3
769.702	4457.27
770.016	4460.84
770.329	4454.16
770.642	4467.8
770.955	4462.48
771.268	4466.84
771.58	4462.18
771.893	4466.18
772.206	4457.84
772.519	4465.09
772.832	4456.57
773.144	4462.68
773.457	4459.39
773.769	4465.93
774.082	4453.52
774.394	4457.39
774.706	4451.09
775.019	4457.8
775.331	4454.77
775.643	4462.11
775.955	4457.73
776.268	4467.02
776.58	4460.43
776.892	4468
777.204	4466.57
777.515	4472.02
777.827	4473.86
778.139	4481.39
778.451	4474.86
778.763	4480.7
779.074	4476.66
779.386	4480
779.697	4476.02
780.009	4482.98
780.32	4477.34
780.632	4479.57
780.943	4481.66
781.254	4484.45
781.566	4478.16
781.877	4487.2
782.188	4482.61
782.499	4484.73
782.81	4485.5
783.121	4491.02
783.432	4487.64
783.743	4491.73
784.054	4486.61
784.364	4486.36
784.675	4479.11
784.986	4484.84
785.296	4481.52
785.607	4486.7
785.917	4511.43
786.228	4516.66
786.538	4510.93
786.849	4518.91
787.159	4515.02
787.469	4522.75
787.779	4522.84
788.09	4526.43
788.4	4525.39
788.71	4525.98
789.02	4524.5
789.33	4508.5
789.64	4505.48
789.949	4521.98
790.259	4515.09
790.569	4521.77
790.879	4515.95
791.188	4521.57
791.498	4520.77
791.807	4522.98
792.117	4521.2
792.426	4523.93
792.736	4514.07
793.045	4524.07
793.354	4507.48
793.663	4519
793.973	4514.61
794.282	4544.77
794.591	4537.7
794.9	4543.05
795.209	4542.93
795.518	4549.66
795.826	4547.02
796.135	4554.84
796.444	4543.98
796.753	4554.55
797.061	4545.16
797.37	4550.02
797.678	4527.43
797.987	4532.84
798.295	4527.05
798.604	4532.3
798.912	4527.82
799.22	4534.8
799.529	4534.82
799.837	4542.07
800.145	4539.84
800.453	4547.89
800.761	4550.7
801.069	4553.61
801.377	4553.45
801.685	4567.89
801.993	4566.43
802.3	4571.18
802.608	4565.18
802.916	4570.39
803.223	4576.7
803.531	4582.55
803.838	4580.41
804.146	4581.5
804.453	4579.95
804.76	4585
805.068	4579.95
805.375	4585.3
805.682	4584.8
805.989	4599.64
806.296	4595.68
806.603	4592.7
806.91	4590.45
807.217	4593.16
807.524	4590.52
807.831	4595.66
808.138	4590
808.444	4595.52
808.751	4594.57
809.058	4595.75
809.364	4585.27
809.671	4597.2
809.977	4591.98
810.284	4600.59
810.59	4598.93
810.896	4607.48
811.202	4604.57
811.509	4616.02
811.815	4612.32
812.121	4617.64
812.427	4615.98
812.733	4622
813.039	4618.7
813.345	4629.34
813.65	4621.77
813.956	4638.18
814.262	4637
814.568	4644.89
814.873	4640.61
815.179	4649.57
815.484	4642.77
815.79	4653.36
816.095	4655.2
816.4	4657.75
816.706	4648.84
817.011	4657.98
817.316	4649.34
817.621	4654
817.926	4655.73
818.231	4660.57
818.536	4654.64
818.841	4665.89
819.146	4660.27
819.451	4667.25
819.756	4661.23
820.06	4668
820.365	4667.98
820.67	4669.25
820.974	4666.64
821.279	4672.25
821.583	4667.43
821.888	4674.91
822.192	4670.43
822.496	4680
822.8	4672.14
823.105	4679.8
823.409	4681.27
823.713	4684.5
824.017	4685.16
824.321	4689.8
824.625	4686.2
824.929	4696.68
825.232	4692.5
825.536	4700
825.84	4693.7
826.143	4703.32
826.447	4703.95
826.751	4709.98
827.054	4707.84
827.358	4715.59
827.661	4736.25
827.964	4760.02
828.268	4759.32
828.571	4763.89
828.874	4757.98
829.177	4765.64
829.48	4760.68
829.783	4763.2
830.086	4758.16
830.389	4762.82
830.692	4757.7
830.995	4743.55
831.297	4728.59
831.6	4738.59
831.903	4740.16
832.205	4748.59
832.508	4743.55
832.81	4752.68
833.113	4754.75
833.415	4760.52
833.718	4758.77
834.02	4767.59
834.322	4763.82
834.624	4762.3
834.926	4758.82
835.228	4767.91
835.53	4763.82
835.832	4776.25
836.134	4772.75
836.436	4776.16
836.738	4778.43
837.04	4786.3
837.341	4779.7
837.643	4795.32
837.944	4795.98
838.246	4803.32
838.547	4799.43
838.849	4810
839.15	4810.77
839.452	4821.45
839.753	4818.64
840.054	4822.02
840.355	4817.27
840.656	4828.32
840.957	4823.36
841.258	4827.25
841.559	4818.36
841.86	4822.07
842.161	4815.41
842.462	4821.32
842.762	4812.18
843.063	4820.7
843.364	4827.48
843.664	4837.34
843.965	4839.89
844.265	4842.11
844.566	4843.48
844.866	4856
845.166	4854.05
845.467	4860.14
845.767	4850.02
846.067	4860.09
846.367	4858.64
846.667	4856.61
846.967	4855.27
847.267	4856.02
847.567	4851.59
847.867	4858.07
848.166	4848.14
848.466	4855.41
848.766	4856.27
849.065	4867.25
849.365	4863.77
849.664	4872.2
849.964	4869.39
850.263	4875.11
850.562	4870.27
850.862	4877.61
851.161	4871.98
851.46	4884.11
851.759	4878.11
852.058	4888.5
852.357	4884.64
852.656	4897.34
852.955	4894.93
853.254	4902.59
853.553	4897.25
853.851	4904.7
854.15	4900.95
854.449	4907.66
854.747	4902.14
855.046	4916.84
855.344	4907.05
855.643	4926.82
855.941	4921.68
856.239	4930.68
856.538	4930.98
856.836	4938.82
857.134	4936.3
857.432	4943.18
857.73	4942.23
858.028	4953.36
858.326	4945.45
858.624	4955.93
858.922	4940.61
859.219	4946.23
859.517	4935.86
859.815	4940.02
860.112	4938.8
860.41	4948.48
860.707	4946.02
861.005	4956.3
861.302	4952.11
861.6	4957.84
861.897	4956.77
862.194	4965.2
862.491	4965.89
862.788	4973.64
863.085	4966.18
863.382	4972.98
863.679	4970.68
863.976	4980.68
864.273	4972.89
864.57	4978.64
864.867	4975.91
865.163	4981.14
865.46	4980.36
865.757	4983.16
866.053	4980.84
866.349	4991.3
866.646	4989.93
866.942	4996.52
867.239	4993.73
867.535	5003.34
867.831	5001.68
868.127	5013.09
868.423	5009.3
868.719	5014.23
869.015	5006.98
869.311	5016.36
869.607	5015.59
869.903	5019.66
870.199	5011.7
870.494	5019.52
870.79	5010.61
871.086	5011.39
871.381	5006.45
871.677	5013.45
871.972	5009.77
872.267	5016.68
872.563	5010.68
872.858	5013.02
873.153	5008.36
873.448	5011.95
873.743	5001.7
874.038	5008.89
874.333	5006.48
874.628	5007.18
874.923	4998.18
875.218	4996.27
875.513	4991.77
875.808	4996.91
876.102	4993.55
876.397	4996.23
876.691	4993.61
876.986	4999.34
877.28	4995
877.575	4996.61
877.869	4993.89
878.163	4998.32
878.458	4994.41
878.752	4998.77
879.046	4986.68
879.34	4988.57
879.634	4985
879.928	4987.61
880.222	4977.82
880.516	4981.3
880.809	4972.98
881.103	4977.34
881.397	4970.09
881.691	4975.52
881.984	4970.02
882.278	4975.82
882.571	4988.43
882.864	4988.84
883.158	4980.8
883.451	4988.66
883.744	4977.3
884.038	4979.82
884.331	4971.2
884.624	4977.18
884.917	4970.7
885.21	4972.59
885.503	4968.52
885.796	4960.68
886.088	4956.09
886.381	4969.05
886.674	4960.48
886.966	4967.77
887.259	4966.82
887.552	4983.11
887.844	4980.23
888.136	4986.59
888.429	4987.1
888.721	4992.53
889.013	4984.12
889.306	4991.32
889.598	4981.04
