# Supplementary material for: An on-demand, drop-on-drop method for studying enzyme catalysis by serial crystallography
Source: Nat Commun. 2021 Jul 22;12:4461. doi: 10.1038/s41467-021-24757-7 (PMC8298390; doi:10.1038/s41467-021-24757-7)
Supplement: Supplementary file 7 — Source Data [file 41467_2021_24757_MOESM7_ESM.zip › 01_raw data/9/9-fluo5N-fura-bg_OFX002211_20-49-04-655.txt]

Data from 9-fluo5N-fura-bg_OFX002211_20-49-04-655.txt Node

Date: Wed Jun 05 20:49:04 PDT 2019
User: Yachandra Lab
Spectrometer: OFX00221
Trigger mode: 0
Integration Time (sec): 3.000000E-1
Scans to average: 4
Nonlinearity correction enabled: false
Boxcar width: 5
Storing dark spectrum: false
XAxis mode: Wavelengths
Number of Pixels in Spectrum: 2136
>>>>>Begin Spectral Data<<<<<
156.111	2555.5
156.499	2556.39
156.887	2563.69
157.274	2562.28
157.662	2570.97
158.049	2580
158.437	2594.93
158.824	2595.05
159.211	2609.11
159.599	2614.75
159.986	2619.23
160.373	2616.68
160.761	2623.18
161.148	2618.86
161.535	2625.07
161.922	2617.2
162.309	2612.39
162.696	2598.02
163.083	2599.75
163.47	2589.27
163.857	2596.02
164.244	2592.14
164.631	2595.16
165.018	2587.27
165.405	2591.23
165.792	2585.7
166.179	2590.66
166.565	2585.61
166.952	2590.84
167.339	2589.18
167.725	2594.32
168.112	2589.23
168.498	2595.55
168.885	2589.84
169.271	2597.05
169.658	2592.48
170.044	2598.36
170.431	2593.02
170.817	2599.05
171.203	2592.98
171.59	2594.27
171.976	2588.75
172.362	2593.36
172.748	2587.55
173.134	2593.57
173.521	2587.02
173.907	2592.16
174.293	2586.25
174.679	2592.34
175.065	2584.07
175.451	2591.02
175.836	2584.82
176.222	2592.86
176.608	2598.02
176.994	2610.73
177.38	2609.23
177.765	2615.66
178.151	2607.41
178.537	2612.48
178.922	2607.25
179.308	2614.93
179.693	2608.93
180.079	2614.55
180.464	2605.7
180.85	2599.98
181.235	2586.68
181.621	2587.36
182.006	2580.18
182.391	2587.18
182.777	2581.55
183.162	2585.55
183.547	2579.39
183.932	2583.64
184.317	2578
184.702	2584.02
185.087	2579.2
185.472	2586.3
185.857	2583.68
186.242	2589.02
186.627	2585.05
187.012	2590.95
187.397	2585.5
187.782	2591.23
188.167	2586.3
188.551	2590.98
188.936	2744.8
189.321	2910
189.705	3065.61
190.09	3225.73
190.475	3418.91
190.859	3589.55
191.244	3746.84
191.628	3911.8
192.012	4068.5
192.397	4242.66
192.781	4401.77
193.166	4410.39
193.55	4404.68
193.934	4413.32
194.318	4414.95
194.702	4385.95
195.087	4378.02
195.471	4383.16
195.855	4388.86
196.239	4394.23
196.623	4385.14
197.007	4390.57
197.391	4393.3
197.775	4406.2
198.158	4401.86
198.542	4411.27
198.926	4411.16
199.31	4417.36
199.693	4418.41
200.077	4418.89
200.461	4420.34
200.844	4424.11
201.228	4420.05
201.611	4421.77
201.995	4413.02
202.378	4413.2
202.762	4407.59
203.145	4408.48
203.529	4408.39
203.912	4409.95
204.295	4406.77
204.679	4411.05
205.062	4411.98
205.445	4419.61
205.828	4415.55
206.211	4420.36
206.594	4424.82
206.977	4428.39
207.36	4432.91
207.743	4437.45
208.126	4435.02
208.509	4442.11
208.892	4441.23
209.275	4444.16
209.658	4445.84
210.04	4455.93
210.423	4456.82
210.806	4457.11
211.188	4460.43
211.571	4461.34
211.953	4458.45
212.336	4464.95
212.719	4462.7
213.101	4464.84
213.483	4464.45
213.866	4465.59
214.248	4462.39
214.63	4468.02
215.013	4469.75
215.395	4470.91
215.777	4473.23
216.159	4482.61
216.542	4485.34
216.924	4487.68
217.306	4489.14
217.688	4496.89
218.07	4496.73
218.452	4498.59
218.834	4495.86
219.216	4500.34
219.597	4499
219.979	4498.23
220.361	4537.02
220.743	4537
221.124	4539.91
221.506	4545.16
221.888	4544.3
222.269	4544.3
222.651	4548.05
223.032	4550.32
223.414	4551.95
223.795	4554.75
224.177	4557.36
224.558	4514
224.94	4513.25
225.321	4523.61
225.702	4519.84
226.083	4526.32
226.465	4545.89
226.846	4543.16
227.227	4545.95
227.608	4547.11
227.989	4545.2
228.37	4554.41
228.751	4562.18
229.132	4570.73
229.513	4560.93
229.894	4564.61
230.275	4553.77
230.655	4536.73
231.036	4541.5
231.417	4542.93
231.798	4542.66
232.178	4553.98
232.559	4548.95
232.94	4546.05
233.32	4538.16
233.701	4541.77
234.081	4541.59
234.462	4551.98
234.842	4554.86
235.222	4559.3
235.603	4562.91
235.983	4565.82
236.363	4564.36
236.743	4566.86
237.124	4568.05
237.504	4594.84
237.884	4595.14
238.264	4596.27
238.644	4593.84
239.024	4600.05
239.404	4594.84
239.784	4600.52
240.164	4602.59
240.544	4601.8
240.923	4601.8
241.303	4603.45
241.683	4580.75
242.063	4581.11
242.442	4580.05
242.822	4595.75
243.202	4588.18
243.581	4589.45
243.961	4591.73
244.34	4593.52
244.72	4589.48
245.099	4594.32
245.478	4592.48
245.858	4605.05
246.237	4606.39
246.616	4611.7
246.996	4598.02
247.375	4604.14
247.754	4604.61
248.133	4600.64
248.512	4596.68
248.891	4609.89
249.27	4605.16
249.649	4607.77
250.028	4598.02
250.407	4599.5
250.786	4596.52
251.165	4602.16
251.544	4604.68
251.922	4609.89
252.301	4607.45
252.68	4608.34
253.058	4596.89
253.437	4606.39
253.816	4611.34
254.194	4615.61
254.573	4613.95
254.951	4618
255.329	4612.18
255.708	4612
256.086	4613.68
256.465	4613.39
256.843	4623.77
257.221	4631.34
257.599	4623.18
257.977	4627.91
258.356	4630.7
258.734	4637.68
259.112	4644.2
259.49	4647.8
259.868	4646.55
260.246	4645.36
260.624	4654.48
261.001	4656.98
261.379	4663.57
261.757	4666.27
262.135	4658.98
262.513	4657.89
262.89	4655.95
263.268	4653.98
263.645	4652.52
264.023	4655.77
264.401	4660.73
264.778	4656.77
265.156	4648.14
265.533	4646.3
265.91	4638.55
266.288	4641.57
266.665	4637.41
267.042	4640.98
267.42	4638.5
267.797	4642.86
268.174	4640.93
268.551	4642.98
268.928	4645.86
269.305	4649.07
269.682	4643.91
270.059	4654.3
270.436	4652.93
270.813	4658.77
271.19	4657.32
271.567	4659.64
271.944	4656.91
272.32	4657.43
272.697	4661.68
273.074	4659.82
273.45	4657.11
273.827	4658.75
274.203	4659.05
274.58	4663.32
274.957	4659.34
275.333	4660.61
275.709	4659.25
276.086	4659.55
276.462	4658.86
276.838	4648.91
277.215	4646.5
277.591	4656.75
277.967	4656.39
278.343	4655.32
278.719	4652.2
279.095	4658.61
279.471	4655.14
279.847	4663
280.223	4663.89
280.599	4667.39
280.975	4662.41
281.351	4665.91
281.727	4658.05
282.103	4660.45
282.478	4657.64
282.854	4661.64
283.23	4656.09
283.605	4660.07
283.981	4649.77
284.357	4651.98
284.732	4649.64
285.108	4656.82
285.483	4660.48
285.858	4660.5
286.234	4658.36
286.609	4661.57
286.984	4658
287.36	4661.59
287.735	4663.7
288.11	4678.34
288.485	4678.16
288.86	4685.91
289.235	4685.07
289.61	4686.07
289.985	4690.23
290.36	4695.3
290.735	4693.95
291.11	4698.48
291.485	4699.73
291.86	4697.8
292.235	4696.07
292.609	4699.16
292.984	4694.59
293.359	4697.95
293.733	4695.32
294.108	4698.64
294.482	4689.89
294.857	4691.7
295.231	4695
295.606	4696.25
295.98	4692.77
296.354	4690.41
296.729	4686.64
297.103	4692.3
297.477	4692.57
297.851	4693.14
298.226	4689.27
298.6	4696.45
298.974	4698.7
299.348	4702.2
299.722	4706
300.096	4712.5
300.47	4706.43
300.844	4713.14
301.217	4708.43
301.591	4711.45
301.965	4715.07
302.339	4716.48
302.712	4712.39
303.086	4718.41
303.46	4709.3
303.833	4704.25
304.207	4701.34
304.58	4703.25
304.954	4698.5
305.327	4701.91
305.701	4694.16
306.074	4692.52
306.447	4688.95
306.821	4697.41
307.194	4691.95
307.567	4700.86
307.94	4697.77
308.313	4706.48
308.686	4705.14
309.059	4708.8
309.432	4704.43
309.805	4713.45
310.178	4710.32
310.551	4721.09
310.924	4715.27
311.297	4720.05
311.67	4712.5
312.042	4719.57
312.415	4713.93
312.788	4717.82
313.16	4714.05
313.533	4720.64
313.905	4719.59
314.278	4724.55
314.65	4711.07
315.023	4713.39
315.395	4704.18
315.768	4706.2
316.14	4702.55
316.512	4709.48
316.884	4705.68
317.257	4713.73
317.629	4708.41
318.001	4707.98
318.373	4703.52
318.745	4711.48
319.117	4709.73
319.489	4719.7
319.861	4721.95
320.233	4727.86
320.605	4717.95
320.977	4723.02
321.348	4716.07
321.72	4718.48
322.092	4712.07
322.463	4718.98
322.835	4710.16
323.207	4719.2
323.578	4708.41
323.95	4710.32
324.321	4705
324.693	4709.75
325.064	4706.73
325.435	4732.41
325.807	4728.84
326.178	4734.98
326.549	4734.98
326.92	4742.23
327.292	4732.61
327.663	4737.27
328.034	4733.98
328.405	4734.52
328.776	4725.7
329.147	4729.98
329.518	4706.82
329.889	4709.43
330.259	4705.07
330.63	4704.18
331.001	4697.18
331.372	4699.59
331.742	4695.91
332.113	4697.86
332.484	4697.39
332.854	4707.16
333.225	4699.66
333.595	4699.93
333.966	4699.82
334.336	4700.32
334.707	4688.77
335.077	4703.05
335.447	4700.07
335.817	4705.43
336.188	4696.11
336.558	4698.05
336.928	4693.7
337.298	4700.41
337.668	4700.39
338.038	4699.52
338.408	4722.68
338.778	4732.89
339.148	4743.64
339.518	4754.11
339.888	4750.7
340.258	4758.5
340.627	4752.77
340.997	4756.16
341.367	4749.07
341.736	4747.73
342.106	4745.11
342.475	4722.61
342.845	4755.18
343.214	4737.95
343.584	4726.8
343.953	4729.32
344.323	4721.02
344.692	4723.45
345.061	4718.89
345.431	4724.73
345.8	4718.23
346.169	4720.45
346.538	4716.86
346.907	4681.36
347.276	4674.68
347.645	4679.02
348.014	4674.25
348.383	4682.32
348.752	4679.14
349.121	4682.25
349.49	4679.64
349.858	4685.66
350.227	4685.2
350.596	4692.86
350.964	4689.39
351.333	4696.23
351.702	4696.14
352.07	4699.55
352.439	4692.39
352.807	4701.5
353.176	4696.57
353.544	4699.77
353.912	4701.82
354.281	4704.02
354.649	4695.86
355.017	4702.18
355.385	4693.95
355.753	4694.02
356.122	4687.93
356.49	4692.5
356.858	4686.3
357.226	4691.52
357.594	4679.68
357.961	4684.32
358.329	4683.07
358.697	4689.2
359.065	4681.82
359.433	4688.39
359.8	4685.34
360.168	4688.45
360.536	4683.66
360.903	4687.52
361.271	4676.09
361.638	4684.43
362.006	4672.7
362.373	4673.77
362.741	4663.3
363.108	4667.55
363.475	4660.48
363.843	4663.34
364.21	4659.14
364.577	4671.48
364.944	4662.36
365.311	4672.34
365.678	4691.82
366.045	4697.34
366.412	4699.77
366.779	4704.91
367.146	4701.41
367.513	4709.77
367.88	4700.59
368.247	4707.77
368.613	4699.14
368.98	4705.32
369.347	4697.36
369.713	4677.61
370.08	4672.48
370.447	4669.91
370.813	4663.23
371.18	4666.16
371.546	4655.86
371.912	4661.95
372.279	4659.41
372.645	4661.84
373.011	4654.91
373.378	4660.5
373.744	4654.39
374.11	4663.41
374.476	4656.66
374.842	4663.55
375.208	4669.18
375.574	4674.43
375.94	4667.36
376.306	4670.5
376.672	4668.75
377.038	4674.27
377.404	4671.48
377.769	4679.93
378.135	4669.84
378.501	4675.55
378.866	4671.25
379.232	4662.7
379.597	4660.36
379.963	4670.07
380.328	4662.59
380.694	4663.98
381.059	4659.98
381.425	4665.34
381.79	4657.16
382.155	4663.36
382.52	4658.52
382.886	4663.68
383.251	4657.66
383.616	4662.32
383.981	4655.41
384.346	4661.43
384.711	4658.77
385.076	4665.84
385.441	4658.36
385.806	4660.68
386.171	4653.61
386.535	4656.91
386.9	4651.77
387.265	4661.48
387.629	4652.95
387.994	4655.48
388.359	4651.59
388.723	4652.45
389.088	4646.07
389.452	4651.48
389.817	4648.02
390.181	4654.73
390.545	4652.5
390.91	4657.25
391.274	4648.73
391.638	4653
392.002	4649.16
392.366	4684.84
392.731	4681.45
393.095	4685.14
393.459	4683.3
393.823	4684.73
394.187	4674.82
394.55	4682.77
394.914	4683.52
395.278	4689.64
395.642	4683.7
396.006	4690.16
396.369	4651.75
396.733	4654.98
397.097	4647.61
397.46	4649.95
397.824	4646.64
398.187	4652.45
398.551	4647.43
398.914	4644.93
399.277	4638.52
399.641	4646
400.004	4644.16
400.367	4653
400.73	4649.02
401.094	4655.14
401.457	4648.84
401.82	4653.52
402.183	4648.36
402.546	4655.23
402.909	4649.8
403.272	4657.93
403.635	4650.57
403.998	4647.86
404.36	4635.36
404.723	4638.27
405.086	4631.77
405.448	4665.25
405.811	4660
406.174	4664.3
406.536	4653.73
406.899	4681.07
407.261	4674.09
407.624	4680.07
407.986	4679.07
408.348	4686.16
408.711	4687.14
409.073	4695.68
409.435	4659.95
409.797	4664.8
410.16	4662.18
410.522	4666.34
410.884	4640.75
411.246	4652.09
411.608	4645.25
411.97	4650.52
412.332	4643.32
412.693	4646.18
413.055	4636.95
413.417	4643.66
413.779	4636.11
414.14	4639.8
414.502	4631.75
414.864	4636.32
415.225	4625.57
415.587	4633.39
415.948	4624.09
416.31	4632.64
416.671	4619.75
417.033	4622
417.394	4615.41
417.755	4621.91
418.116	4614.16
418.478	4619.3
418.839	4610.86
419.2	4614.43
419.561	4609.02
419.922	4614.14
420.283	4609.75
420.644	4617.32
421.005	4615.18
421.366	4623.05
421.727	4624.7
422.087	4626.14
422.448	4621.57
422.809	4631.75
423.169	4626.91
423.53	4626.41
423.891	4619.05
424.251	4622.45
424.612	4615.68
424.972	4618.59
425.333	4607.2
425.693	4606.32
426.053	4603.5
426.414	4605.48
426.774	4592.16
427.134	4593.43
427.494	4587.55
427.854	4593.84
428.214	4585.86
428.574	4592.75
428.934	4586.05
429.294	4596.73
429.654	4590.11
430.014	4595.45
430.374	4588.66
430.734	4602.41
431.094	4596.86
431.453	4620.2
431.813	4613.73
432.173	4621.98
432.532	4616.64
432.892	4620.8
433.251	4610.34
433.611	4614.32
433.97	4608.23
434.33	4617.14
434.689	4610.3
435.048	4614.86
435.407	4601.3
435.767	4605.95
436.126	4596.48
436.485	4598.39
436.844	4593.16
437.203	4601.89
437.562	4600.84
437.921	4603.77
438.28	4597.09
438.639	4596.8
438.998	4618.32
439.356	4617.14
439.715	4612.93
440.074	4618.73
440.433	4613.8
440.791	4619.14
441.15	4610.14
441.508	4612.98
441.867	4608.07
442.225	4611.34
442.584	4603.45
442.942	4583.2
443.3	4576.66
443.659	4579.59
444.017	4574.64
444.375	4580.09
444.733	4577.07
445.092	4584.89
445.45	4583.95
445.808	4593.09
446.166	4589.2
446.524	4596.59
446.882	4589.8
447.239	4595.11
447.597	4592.41
447.955	4602
448.313	4597.43
448.67	4606.36
449.028	4598.52
449.386	4597.86
449.743	4598.95
450.101	4609.95
450.458	4604.55
450.816	4613.36
451.173	4612.36
451.531	4624.09
451.888	4613.66
452.245	4620.95
452.602	4613.89
452.96	4659.55
453.317	4655.2
453.674	4653.61
454.031	4646.32
454.388	4658.07
454.745	4649.73
455.102	4656.25
455.459	4652.09
455.816	4661.95
456.173	4658.25
456.529	4665.7
456.886	4624.82
457.243	4633.25
457.599	4629.36
457.956	4633.64
458.313	4627.39
458.669	4635.82
459.026	4630.09
459.382	4632.41
459.739	4631.16
460.095	4636
460.451	4629.98
460.807	4634.7
461.164	4632.2
461.52	4648.05
461.876	4643.18
462.232	4646.2
462.588	4642.82
462.944	4651.16
463.3	4648.55
463.656	4652.55
464.012	4642.45
464.368	4654.89
464.724	4649.66
465.079	4650.95
465.435	4631.93
465.791	4633.02
466.146	4629.82
466.502	4637.64
466.858	4625.68
467.213	4623.73
467.569	4619.75
467.924	4633.14
468.279	4618.3
468.635	4622.25
468.99	4618.39
469.345	4624.02
469.701	4619.16
470.056	4620.61
470.411	4606.98
470.766	4614.07
471.121	4608.36
471.476	4612.89
471.831	4599.23
472.186	4602.02
472.541	4594.59
472.895	4592.59
473.25	4582.61
473.605	4584.43
473.96	4576.18
474.314	4579.39
474.669	4566.7
475.024	4566.11
475.378	4547.43
475.733	4556.05
476.087	4548
476.441	4548.66
476.796	4539.73
477.15	4551.43
477.504	4541.48
477.859	4542
478.213	4533.07
478.567	4536.86
478.921	4535.2
479.275	4539
479.629	4530.18
479.983	4538.61
480.337	4530.45
480.691	4536.09
481.045	4524.27
481.399	4559.36
481.752	4554.75
482.106	4561.55
482.46	4552.32
482.813	4551.14
483.167	4546.18
483.52	4546.16
483.874	4551.39
484.227	4558.86
484.581	4550.89
484.934	4556.73
485.288	4519.89
485.641	4520
485.994	4511.77
486.347	4518.82
486.7	4512.23
487.054	4530.95
487.407	4526.61
487.76	4515.77
488.113	4505.89
488.466	4510.93
488.818	4504.41
489.171	4509.75
489.524	4503.55
489.877	4504.48
490.23	4497.91
490.582	4505.2
490.935	4485.8
491.288	4486.09
491.64	4480
491.993	4488.23
492.345	4483.48
492.698	4488.61
493.05	4485.5
493.402	4497.25
493.755	4498.05
494.107	4512.09
494.459	4518.8
494.811	4547.5
495.163	4571.66
495.515	4618.68
495.867	4666.91
496.219	4749.73
496.571	4841.07
496.923	4956.75
497.275	5073.7
497.627	5214.3
497.979	5341.84
498.33	5484.57
498.682	5600.43
499.034	5723.66
499.385	5816.64
499.737	5907.39
500.088	5968.09
500.44	6013.36
500.791	6030.52
501.143	6037.59
501.494	6024.3
501.845	6009.55
502.197	5971.25
502.548	5947.77
502.899	5908.52
503.25	5885.75
503.601	5843.25
503.952	5810.09
504.303	5763.86
504.654	5732.84
505.005	5696.39
505.356	5659.95
505.707	5617.75
506.058	5588.93
506.408	5551.14
506.759	5525.25
507.11	5485.3
507.46	5466.23
507.811	5430.34
508.161	5412.66
508.512	5380.39
508.862	5357.89
509.213	5335.75
509.563	5322.75
509.913	5295.2
510.263	5282.02
510.614	5254.36
510.964	5244.57
511.314	5211.5
511.664	5194.91
512.014	5169.43
512.364	5153.61
512.714	5128.52
513.064	5107.52
513.414	5084.55
513.764	5089.2
514.113	5065.98
514.463	5058.52
514.813	5031
515.162	5024.27
515.512	5010.32
515.862	5000.82
516.211	4983.34
516.561	4977
516.91	4968.55
517.259	4961.18
517.609	4925.41
517.958	4911.57
518.307	4895.25
518.656	4890.39
519.006	4882.75
519.355	4887.32
519.704	4879.57
520.053	4880.34
520.402	4864.84
520.751	4856.5
521.1	4845.05
521.448	4847.95
521.797	4842.82
522.146	4837.61
522.495	4830.64
522.843	4822.36
523.192	4800.23
523.541	4793.32
523.889	4779.2
524.238	4782.18
524.586	4775.86
524.935	4775
525.283	4767.93
525.631	4767.34
525.979	4755.8
526.328	4753.89
526.676	4743.82
527.024	4744.73
527.372	4734.27
527.72	4738.32
528.068	4727.57
528.416	4727.86
528.764	4721.5
529.112	4717.41
529.46	4701.91
529.808	4704.52
530.155	4691.86
530.503	4708.16
530.851	4713.95
531.198	4713.66
531.546	4700.77
531.893	4702.02
532.241	4684.45
532.588	4679.98
532.936	4674.09
533.283	4682.16
533.63	4678.48
533.978	4679.48
534.325	4661.64
534.672	4648.52
535.019	4640.57
535.366	4642.98
535.713	4634.68
536.06	4644.77
536.407	4643.02
536.754	4643.41
537.101	4633.5
537.448	4641.45
537.795	4636.41
538.141	4632.93
538.488	4623.25
538.835	4630.14
539.181	4619.95
539.528	4621.84
539.874	4614
540.221	4610.59
540.567	4601.27
540.914	4605.82
541.26	4594.95
541.606	4602.23
541.952	4596.98
542.299	4598.91
542.645	4592.41
542.991	4596.3
543.337	4589.57
543.683	4592.95
544.029	4585.02
544.375	4598.11
544.721	4595.98
545.066	4597.14
545.412	4589.95
545.758	4592.5
546.104	4588.64
546.449	4586.41
546.795	4587.48
547.141	4598.59
547.486	4591.82
547.832	4596.3
548.177	4582.41
548.522	4579.61
548.868	4571.36
549.213	4572.41
549.558	4568.91
549.903	4572.11
550.249	4570.75
550.594	4571.05
550.939	4558.07
551.284	4561.52
551.629	4560.43
551.974	4565.68
552.319	4562.09
552.664	4568.77
553.008	4561.91
553.353	4592.57
553.698	4589.18
554.043	4593.45
554.387	4584.14
554.732	4589.18
555.076	4583.02
555.421	4586.23
555.765	4581.39
556.11	4586.52
556.454	4577.55
556.798	4580.36
557.143	4548.34
557.487	4555.5
557.831	4545.41
558.175	4552.39
558.519	4548.48
558.863	4554.48
559.207	4544.66
559.551	4546.86
559.895	4542.41
560.239	4547.23
560.583	4542.3
560.927	4542.59
561.27	4534.16
561.614	4546.5
561.958	4536.82
562.301	4542.18
562.645	4531.61
562.988	4536.84
563.332	4533.84
563.675	4540.05
564.018	4539.95
564.362	4545.93
564.705	4542.05
565.048	4543.5
565.391	4530.5
565.735	4537.36
566.078	4528.43
566.421	4538.41
566.764	4535.45
567.107	4536.84
567.45	4528.77
567.792	4525.39
568.135	4519.68
568.478	4524.7
568.821	4520.07
569.163	4527.55
569.506	4519.5
569.849	4526.09
570.191	4517.66
570.534	4523.48
570.876	4521.14
571.219	4528.25
571.561	4525.91
571.903	4529.3
572.246	4524.27
572.588	4527.27
572.93	4518.64
573.272	4524.48
573.614	4515.93
573.956	4519.93
574.298	4512.64
574.64	4515.64
574.982	4504.27
575.324	4507.77
575.666	4503.5
576.008	4510.39
576.349	4506.77
576.691	4510.93
577.033	4507.02
577.374	4514.89
577.716	4511.3
578.057	4518.84
578.399	4510.77
578.74	4515.91
579.082	4514.09
579.423	4520.05
579.764	4520.64
580.105	4526.39
580.447	4525.02
580.788	4534.16
581.129	4535.91
581.47	4540.45
581.811	4533.86
582.152	4544.07
582.493	4563.07
582.834	4568.36
583.175	4563.98
583.515	4560.98
583.856	4555.05
584.197	4561.86
584.537	4553.14
584.878	4548.8
585.218	4542.5
585.559	4548.61
585.899	4541.66
586.24	4524.5
586.58	4515.86
586.921	4522.25
587.261	4514.41
587.601	4520.7
587.941	4511.95
588.281	4520.86
588.621	4519.89
588.961	4524.32
589.301	4514.93
589.641	4519.07
589.981	4514.5
590.321	4519.48
590.661	4512.86
591.001	4520.32
591.34	4517.52
591.68	4523.52
592.02	4512.68
592.359	4515.48
592.699	4509.18
593.038	4518.3
593.378	4512.64
593.717	4514.2
594.057	4508.66
594.396	4514.2
594.735	4507.57
595.074	4514.14
595.414	4506.09
595.753	4512.2
596.092	4506.66
596.431	4515.7
596.77	4511.55
597.109	4515.45
597.448	4508.39
597.786	4510.5
598.125	4500.8
598.464	4507.8
598.803	4498.91
599.141	4504.91
599.48	4495.59
599.819	4499.91
600.157	4488.34
600.495	4489.02
600.834	4486.91
601.172	4514.91
601.511	4513.66
601.849	4519.68
602.187	4514.48
602.525	4516.59
602.864	4508.36
603.202	4520.59
603.54	4513.18
603.878	4520.45
604.216	4514.59
604.554	4516.41
604.891	4486.77
605.229	4490.93
605.567	4484.14
605.905	4490.5
606.243	4481.48
606.58	4486.02
606.918	4473.59
607.255	4478.43
607.593	4475.05
607.93	4481.09
608.268	4474.09
608.605	4486
608.942	4486.91
609.28	4494
609.617	4486.05
609.954	4493.64
610.291	4493.27
610.628	4504.11
610.965	4499.66
611.302	4504.14
611.639	4500.93
611.976	4511.73
612.313	4503.48
612.65	4501.73
612.987	4492.32
613.323	4494.25
613.66	4488.7
613.997	4492.18
614.333	4482.64
614.67	4489.93
615.006	4483.59
615.343	4488.14
615.679	4479.68
616.015	4482.09
616.352	4475.68
616.688	4483.84
617.024	4479.59
617.36	4491.61
617.696	4486.48
618.032	4489.95
618.368	4482.66
618.704	4486.93
619.04	4479.57
619.376	4483.57
619.712	4483.89
620.048	4488.84
620.383	4481.07
620.719	4485.02
621.055	4475.43
621.39	4479.61
621.726	4473.27
622.061	4478.02
622.397	4473.5
622.732	4475.43
623.068	4466.89
623.403	4464.93
623.738	4458.43
624.073	4462.02
624.409	4456.8
624.744	4457.34
625.079	4449.57
625.414	4457.7
625.749	4451.89
626.084	4457.68
626.419	4455.75
626.753	4461.68
627.088	4456.07
627.423	4467.89
627.758	4464.77
628.092	4468.5
628.427	4462.61
628.762	4472.41
629.096	4465.84
629.431	4475.36
629.765	4468.3
630.099	4472.66
630.434	4468.86
630.768	4478.16
631.102	4465.3
631.436	4470.45
631.77	4465.3
632.105	4470.02
632.439	4460.61
632.773	4467
633.107	4457.39
633.44	4464.36
633.774	4455.73
634.108	4459
634.442	4451.43
634.776	4460.91
635.109	4454.11
635.443	4461.86
635.776	4456.64
636.11	4462.82
636.443	4457.89
636.777	4463.2
637.11	4451.45
637.444	4459.91
637.777	4455.84
638.11	4460.8
638.443	4451.77
638.776	4459.73
639.11	4452.25
639.443	4462.25
639.776	4456.95
640.109	4461.91
640.441	4454.48
640.774	4462.93
641.107	4454.48
641.44	4461.57
641.773	4456.52
642.105	4460.77
642.438	4456.3
642.77	4459.05
643.103	4449.73
643.435	4452.61
643.768	4449.7
644.1	4456.18
644.433	4452.59
644.765	4458.05
645.097	4457.27
645.429	4461.36
645.761	4457.02
646.094	4460.43
646.426	4455.57
646.758	4466.52
647.09	4462.66
647.422	4461.48
647.753	4454.41
648.085	4456.34
648.417	4448.32
648.749	4446.5
649.08	4438.75
649.412	4442.64
649.744	4437.68
650.075	4443.89
650.407	4430.02
650.738	4434.09
651.069	4431.2
651.401	4437.11
651.732	4432.95
652.063	4438.16
652.394	4430.98
652.726	4438.02
653.057	4435
653.388	4436.25
653.719	4429.95
654.05	4439.07
654.381	4434.25
654.712	4444.43
655.042	4436.68
655.373	4441.41
655.704	4439.45
656.034	4445.84
656.365	4443.02
656.696	4446.7
657.026	4443.3
657.357	4450.93
657.687	4440.55
658.018	4443.43
658.348	4431.2
658.678	4437.09
659.008	4431.89
659.339	4434.82
659.669	4428.59
659.999	4434.41
660.329	4425.2
660.659	4426.98
660.989	4417.59
661.319	4424.39
661.649	4417.91
661.978	4422.91
662.308	4420.3
662.638	4422.3
662.968	4419.66
663.297	4427.86
663.627	4419.64
663.956	4427.23
664.286	4424.02
664.615	4432.93
664.945	4429.86
665.274	4438.59
665.603	4436.68
665.932	4441.93
666.262	4439.91
666.591	4446.11
666.92	4440.34
667.249	4445.68
667.578	4445.36
667.907	4454.2
668.236	4451.3
668.564	4453.7
668.893	4450.48
669.222	4455.25
669.551	4448.73
669.879	4455.16
670.208	4444.02
670.537	4445.11
670.865	4436.59
671.194	4456.18
671.522	4449.09
671.85	4450.55
672.179	4447.73
672.507	4447.43
672.835	4438.32
673.163	4441.45
673.491	4435.05
673.819	4446.66
674.147	4442.27
674.475	4447.5
674.803	4421.64
675.131	4424.82
675.459	4424.05
675.787	4431.32
676.115	4425.61
676.442	4432.09
676.77	4425.2
677.098	4429.66
677.425	4419.77
677.753	4429.09
678.08	4424.25
678.407	4434.32
678.735	4435
679.062	4436.18
679.389	4427.55
679.717	4435.95
680.044	4429.16
680.371	4436.23
680.698	4429.73
681.025	4441.84
681.352	4434.11
681.679	4439.84
682.006	4430.82
682.332	4429.36
682.659	4425.07
682.986	4437.95
683.313	4433.5
683.639	4437.3
683.966	4431.2
684.292	4439.05
684.619	4426.25
684.945	4430.61
685.272	4428.66
685.598	4435.84
685.924	4438.09
686.25	4441.32
686.577	4430.27
686.903	4440.36
687.229	4439.3
687.555	4443.84
687.881	4438.11
688.207	4446.07
688.533	4445.16
688.858	4448.27
689.184	4441.27
689.51	4441.07
689.836	4436.2
690.161	4444.34
690.487	4430.39
690.813	4435.14
691.138	4435.7
691.463	4440.75
691.789	4438.64
692.114	4439.89
692.44	4433.66
692.765	4443.09
693.09	4443.86
693.415	4450.34
693.74	4441.14
694.065	4450.05
694.39	4443.93
694.715	4450.61
695.04	4445.77
695.365	4449.52
695.69	4444.39
696.015	4451.57
696.339	4445.73
696.664	4447.11
696.989	4441.59
697.313	4442.57
697.638	4440.27
697.962	4444.07
698.287	4431.8
698.611	4437.7
698.935	4431.8
699.26	4437.82
699.584	4433.84
699.908	4437.34
700.232	4429.07
700.556	4432.36
700.88	4432.64
701.204	4435.14
701.528	4431.55
701.852	4442.57
702.176	4455.45
702.5	4457.98
702.823	4468.66
703.147	4485.8
703.471	4480.77
703.794	4485.36
704.118	4500.2
704.441	4506.5
704.765	4498.82
705.088	4506
705.411	4504.95
705.735	4489.27
706.058	4483.95
706.381	4471.16
706.704	4457.05
707.027	4460.3
707.35	4457.45
707.673	4444.59
707.996	4435.68
708.319	4438.02
708.642	4430.05
708.965	4428.59
709.288	4423.16
709.61	4432.86
709.933	4428.8
710.256	4430.93
710.578	4425.52
710.901	4430.18
711.223	4422.39
711.546	4431.43
711.868	4434.34
712.19	4440.16
712.512	4433.18
712.835	4437.91
713.157	4429.27
713.479	4435.75
713.801	4429.52
714.123	4434.57
714.445	4430.98
714.767	4437.09
715.089	4429.52
715.411	4426.8
715.732	4418.68
716.054	4422.55
716.376	4416.66
716.697	4419.86
717.019	4417.55
717.34	4420.07
717.662	4414.84
717.983	4421.64
718.305	4420.2
718.626	4425.43
718.947	4425.05
719.268	4431.73
719.589	4427.36
719.911	4440.48
720.232	4437.66
720.553	4440.57
720.874	4436.8
721.195	4443.48
721.515	4431.05
721.836	4432.8
722.157	4423.95
722.478	4428.91
722.798	4422.11
723.119	4428.05
723.44	4415.8
723.76	4421.02
724.081	4412.98
724.401	4420.64
724.721	4425.68
725.042	4431.02
725.362	4425.59
725.682	4432.32
726.002	4428.84
726.322	4436.98
726.642	4432.86
726.962	4436.55
727.282	4436.16
727.602	4439.64
727.922	4428.86
728.242	4436.32
728.562	4434.11
728.882	4437.98
729.201	4434.84
729.521	4440.95
729.84	4436.41
730.16	4439.82
730.479	4444.39
730.799	4443.25
731.118	4440.84
731.437	4449.66
731.757	4429.18
732.076	4433.36
732.395	4429.09
732.714	4434.64
733.033	4423.66
733.352	4429.66
733.671	4429.2
733.99	4429.77
734.309	4428.86
734.628	4434.68
734.947	4428.86
735.265	4437.02
735.584	4430.8
735.903	4436.23
736.221	4429.55
736.54	4437.5
736.858	4430.43
737.177	4436.11
737.495	4430.52
737.813	4431.89
738.132	4426.55
738.45	4432.27
738.768	4426.73
739.086	4432.45
739.404	4430.02
739.722	4434.57
740.04	4430.18
740.358	4438.2
740.676	4430.34
740.994	4431.98
741.311	4429.16
741.629	4434
741.947	4427.89
742.264	4434.3
742.582	4435.05
742.899	4441.36
743.217	4438.64
743.534	4441.68
743.852	4432.89
744.169	4438.43
744.486	4435.61
744.803	4438.34
745.121	4433.77
745.438	4438.91
745.755	4428.25
746.072	4431.64
746.389	4425.02
746.706	4427.84
747.022	4425.5
747.339	4428.64
747.656	4426.89
747.973	4432.02
748.289	4427.57
748.606	4435.45
748.923	4432.07
749.239	4446.05
749.555	4442.18
749.872	4447.14
750.188	4445.09
750.505	4448
750.821	4444.98
751.137	4446.93
751.453	4444.41
751.769	4450.02
752.085	4441.48
752.401	4449.91
752.717	4439.91
753.033	4441.48
753.349	4435.09
753.665	4438.77
753.98	4432.68
754.296	4438.57
754.612	4433.23
754.927	4437.11
755.243	4435.95
755.558	4440.52
755.874	4434.11
756.189	4441.8
756.505	4434.89
756.82	4439.61
757.135	4432.52
757.45	4442.09
757.765	4444.14
758.08	4449.09
758.395	4439.77
758.71	4442.11
759.025	4437.66
759.34	4442.7
759.655	4440.45
759.97	4446.39
760.285	4449.52
760.599	4453.7
760.914	4444.91
761.228	4442.18
761.543	4437.61
761.857	4456.43
762.172	4447.59
762.486	4451.64
762.8	4451.27
763.115	4451.77
763.429	4445.93
763.743	4443.95
764.057	4441.48
764.371	4448.84
764.685	4447.91
764.999	4455.09
765.313	4447.05
765.627	4455.95
765.941	4451.98
766.255	4449.7
766.568	4446.43
766.882	4455.68
767.195	4451.32
767.509	4458.93
767.823	4457.57
768.136	4461.11
768.449	4453.07
768.763	4451.5
769.076	4445.8
769.389	4452.3
769.702	4448.07
770.016	4452.57
770.329	4443.93
770.642	4454.91
770.955	4447.48
771.268	4447.68
771.58	4447.23
771.893	4453.34
772.206	4445.95
772.519	4452.16
772.832	4445.39
773.144	4450.43
773.457	4442.98
773.769	4452.25
774.082	4443.55
774.394	4448.66
774.706	4448.66
775.019	4452.16
775.331	4449.8
775.643	4459.82
775.955	4455.93
776.268	4463.57
776.58	4461.41
776.892	4469.66
777.204	4464.27
777.515	4469.2
777.827	4471.18
778.139	4476.59
778.451	4471.43
778.763	4477.18
779.074	4471.55
779.386	4476.98
779.697	4472.64
780.009	4476.93
780.32	4474.43
780.632	4477.59
780.943	4476.3
781.254	4481.7
781.566	4476.39
781.877	4484.84
782.188	4479.23
782.499	4484.39
782.81	4483.23
783.121	4489.2
783.432	4486.18
783.743	4491.89
784.054	4488.34
784.364	4490.61
784.675	4482.36
784.986	4484.68
785.296	4479.64
785.607	4487.3
785.917	4508.7
786.228	4514.64
786.538	4508.86
786.849	4517.86
787.159	4512.25
787.469	4519.02
787.779	4519.41
788.09	4523.89
788.4	4525.61
788.71	4529.48
789.02	4524.05
789.33	4508.64
789.64	4503.59
789.949	4518.82
790.259	4511.18
790.569	4517.3
790.879	4513.23
791.188	4519.89
791.498	4516.55
791.807	4516.95
792.117	4511.32
792.426	4516.07
792.736	4508.41
793.045	4520.73
793.354	4505.98
793.663	4515.48
793.973	4509.07
794.282	4539.89
794.591	4530.18
794.9	4534.66
795.209	4534.27
795.518	4543.68
795.826	4542.61
796.135	4550.07
796.444	4539.5
796.753	4548.34
797.061	4540.5
797.37	4547.18
797.678	4522.3
797.987	4530.27
798.295	4527.09
798.604	4532.52
798.912	4526.34
799.22	4529.43
799.529	4527.59
799.837	4533.32
800.145	4530.41
800.453	4538.25
800.761	4540.11
801.069	4545.91
801.377	4541.16
801.685	4555.02
801.993	4553.98
802.3	4564.05
802.608	4560.66
802.916	4564.43
803.223	4571.11
803.531	4577.75
803.838	4575.82
804.146	4578.91
804.453	4574.27
804.76	4583.39
805.068	4578.61
805.375	4585.27
805.682	4583.84
805.989	4598.89
806.296	4596.66
806.603	4593.84
806.91	4592.98
807.217	4596.07
807.524	4593.43
807.831	4599.5
808.138	4594.27
808.444	4599.5
808.751	4598.05
809.058	4596.93
809.364	4585.39
809.671	4597.43
809.977	4593.45
810.284	4603.16
810.59	4600.61
810.896	4606.7
811.202	4604.11
811.509	4613.8
811.815	4609.18
812.121	4612.27
812.427	4610.93
812.733	4619.84
813.039	4615.09
813.345	4623.82
813.65	4617.82
813.956	4634.64
814.262	4635.55
814.568	4641.39
814.873	4636.05
815.179	4647.09
815.484	4644.2
815.79	4655.73
816.095	4653.5
816.4	4657.73
816.706	4651.32
817.011	4658.2
817.316	4648.59
817.621	4651
817.926	4653.2
818.231	4658.64
818.536	4650.86
818.841	4658.7
819.146	4651.16
819.451	4658.55
819.756	4653.14
820.06	4657.7
820.365	4654.02
820.67	4658
820.974	4655.68
821.279	4660.02
821.583	4655.09
821.888	4661.98
822.192	4657.43
822.496	4665.8
822.8	4662.07
823.105	4669.64
823.409	4671.2
823.713	4673.61
824.017	4671.77
824.321	4680.89
824.625	4681.11
824.929	4692.73
825.232	4692.75
825.536	4703.05
825.84	4700.43
826.143	4708.39
826.447	4705.77
826.751	4712.93
827.054	4716.93
827.358	4727.32
827.661	4743.25
827.964	4764.48
828.268	4762.77
828.571	4765.68
828.874	4758.11
829.177	4762.93
829.48	4756.66
829.783	4761.82
830.086	4757.57
830.389	4758.93
830.692	4752.43
830.995	4737.39
831.297	4721.68
831.6	4732.8
831.903	4733.09
832.205	4738.23
832.508	4736.39
832.81	4744.61
833.113	4746.55
833.415	4752.16
833.718	4750.86
834.02	4757.18
834.322	4753.68
834.624	4757.75
834.926	4749.73
835.228	4759.11
835.53	4759.68
835.832	4770.16
836.134	4768.34
836.436	4771.93
836.738	4773
837.04	4780.89
837.341	4779.7
837.643	4797.45
837.944	4793.95
838.246	4804.05
838.547	4799.8
838.849	4808.89
839.15	4805
839.452	4812.14
839.753	4810.48
840.054	4813.66
840.355	4808.8
840.656	4821.68
840.957	4814.59
841.258	4820.91
841.559	4813.34
841.86	4818.07
842.161	4814.41
842.462	4822.66
842.762	4815.8
843.063	4822.95
843.364	4830.64
843.664	4838.77
843.965	4837.02
844.265	4842.36
844.566	4838.36
844.866	4850.3
845.166	4846.55
845.467	4850.91
845.767	4841.2
846.067	4848.18
846.367	4845.48
846.667	4842.75
846.967	4838.27
847.267	4835.2
847.567	4830.57
847.867	4837.36
848.166	4829.98
848.466	4837.11
848.766	4834.2
849.065	4845.07
849.365	4843.82
849.664	4853.32
849.964	4852.25
850.263	4861.39
850.562	4860.48
850.862	4865.98
851.161	4863.45
851.46	4875.36
851.759	4872.66
852.058	4883.8
852.357	4881.75
852.656	4894.84
852.955	4889.59
853.254	4895.2
853.553	4896.07
853.851	4901.82
854.15	4898.73
854.449	4906.98
854.747	4901.09
855.046	4910.77
855.344	4904.52
855.643	4922.8
855.941	4919.32
856.239	4930.09
856.538	4928.84
856.836	4934.77
857.134	4933.91
857.432	4942.14
857.73	4939.43
858.028	4951.52
858.326	4946.11
858.624	4953.55
858.922	4940.5
859.219	4945.05
859.517	4938.55
859.815	4947.25
860.112	4944.91
860.41	4956.32
860.707	4951.55
861.005	4960.07
861.302	4950.95
861.6	4958.02
861.897	4959.3
862.194	4963
862.491	4962.2
862.788	4969.8
863.085	4961.68
863.382	4966.73
863.679	4959.27
863.976	4970.34
864.273	4965.11
864.57	4973.27
864.867	4969.32
865.163	4975.7
865.46	4979.91
865.757	4983.3
866.053	4980.66
866.349	4992
866.646	4992.11
866.942	5004.43
867.239	5001.45
867.535	5010.95
867.831	5007
868.127	5019.86
868.423	5014.14
868.719	5017.32
869.015	5012.98
869.311	5018.11
869.607	5015.3
869.903	5019.16
870.199	5009.75
870.494	5022.05
870.79	5013.89
871.086	5018.32
871.381	5010.75
871.677	5016.09
871.972	5010.45
872.267	5016.36
872.563	5010.84
872.858	5014.73
873.153	5007.86
873.448	5008.52
873.743	4993.7
874.038	4997.86
874.333	4992.45
874.628	4995.68
874.923	4990.43
875.218	4993.55
875.513	4986.27
875.808	4991.91
876.102	4984.43
876.397	4985.27
876.691	4983.84
876.986	4989.16
877.28	4983.07
877.575	4987.82
877.869	4986.45
878.163	4989.09
878.458	4982.2
878.752	4988.32
879.046	4980.25
879.34	4982.89
879.634	4982.8
879.928	4985.91
880.222	4977.09
880.516	4985.52
880.809	4977.57
881.103	4979.7
881.397	4969.59
881.691	4976.18
881.984	4971.84
882.278	4975.16
882.571	4985.61
882.864	4986.86
883.158	4980.73
883.451	4988
883.744	4978.59
884.038	4981.32
884.331	4973.95
884.624	4981.73
884.917	4973.77
885.21	4975.3
885.503	4971.3
885.796	4965.64
886.088	4958.89
886.381	4967.23
886.674	4960.45
886.966	4963.93
887.259	4962.25
887.552	4983.5
887.844	4978.25
888.136	4983.48
888.429	4983.75
888.721	4988.94
889.013	4982.41
889.306	4991.89
889.598	4987.17
