# Supplementary material for: An on-demand, drop-on-drop method for studying enzyme catalysis by serial crystallography
Source: Nat Commun. 2021 Jul 22;12:4461. doi: 10.1038/s41467-021-24757-7 (PMC8298390; doi:10.1038/s41467-021-24757-7)
Supplement: Supplementary file 7 — Source Data [file 41467_2021_24757_MOESM7_ESM.zip › 01_raw data/9/9-pico-off (13).txt]

Data from 9-fluo5N-fura-picooff_Subt8_20-53-04-430.txt Node

Date: Wed Jun 05 20:53:04 PDT 2019
User: Yachandra Lab
Spectrometer: OFX00221
Trigger mode: 0
Integration Time (sec): 3.000000E-1
Scans to average: 8
Nonlinearity correction enabled: false
Boxcar width: 5
Storing dark spectrum: false
XAxis mode: Wavelengths
Number of Pixels in Spectrum: 2136
>>>>>Begin Spectral Data<<<<<
156.111	-0.92
156.499	0.04
156.887	-0.47
157.274	-1.76
157.662	-2.26
158.049	-2.19
158.437	-2.34
158.824	-1.88
159.211	-1.65
159.599	-1.97
159.986	-2.02
160.373	-2.38
160.761	-2.55
161.148	-2.2
161.535	-0.76
161.922	0.24
162.309	-0.2
162.696	0.45
163.083	0.16
163.47	0.84
163.857	1.06
164.244	1.22
164.631	1.39
165.018	0.43
165.405	0.42
165.792	0.53
166.179	-0.2
166.565	0.4
166.952	-0.38
167.339	-0.99
167.725	-1.06
168.112	-1.44
168.498	-1.77
168.885	-1.1
169.271	-0.64
169.658	-0.85
170.044	-2.08
170.431	-1.91
170.817	-2.06
171.203	-1.27
171.59	-0.97
171.976	-0.51
172.362	-0.84
172.748	-0.72
173.134	-1.1
173.521	-0.7
173.907	0.03
174.293	0.73
174.679	1.44
175.065	2.1
175.451	0.94
175.836	1.18
176.222	0.67
176.608	1.39
176.994	1.82
177.38	1.49
177.765	1.5
178.151	0.64
178.537	0.53
178.922	0.06
179.308	-0.42
179.693	0.01
180.079	0.61
180.464	1.01
180.85	1.23
181.235	1.62
181.621	1.9
182.006	2.08
182.391	2.22
182.777	2.24
183.162	1.67
183.547	1.24
183.932	1.33
184.317	0.75
184.702	0.56
185.087	0.06
185.472	-0.01
185.857	0.42
186.242	-0.26
186.627	0.23
187.012	-0.24
187.397	0.01
187.782	0.4
188.167	0.72
188.551	0.92
188.936	0.82
189.321	2.36
189.705	-0.07
190.09	0.33
190.475	2.14
190.859	0.27
191.244	2.47
191.628	2.25
192.012	3.66
192.397	4.84
192.781	6.42
193.166	7.56
193.55	6.81
193.934	8.17
194.318	8.65
194.702	9.25
195.087	11.92
195.471	10.53
195.855	12.65
196.239	13.33
196.623	15.94
197.007	17.61
197.391	15.18
197.775	15.45
198.158	16.06
198.542	16.22
198.926	13.94
199.31	14.26
199.693	16.53
200.077	18.84
200.461	17.07
200.844	14.14
201.228	10.53
201.611	13.67
201.995	12.5
202.378	13.16
202.762	11.61
203.145	12.64
203.529	8.75
203.912	6.89
204.295	1.49
204.679	0.74
205.062	-0.39
205.445	0.1
205.828	-0.81
206.211	2.83
206.594	1.57
206.977	0.66
207.36	0.3
207.743	4.24
208.126	2.31
208.509	3.92
208.892	5.61
209.275	5.77
209.658	3.72
210.04	4.62
210.423	1.73
210.806	1.19
211.188	3.89
211.571	4.05
211.953	4.76
212.336	7.53
212.719	7.86
213.101	8.5
213.483	9.78
213.866	11.9
214.248	10.44
214.63	11
215.013	14.92
215.395	13.09
215.777	12.85
216.159	10.03
216.542	10.31
216.924	8.51
217.306	7.24
217.688	6.28
218.07	9
218.452	11.56
218.834	11.35
219.216	8.06
219.597	8.67
219.979	7.86
220.361	9.08
220.743	8.06
221.124	9.94
221.506	10.57
221.888	8.95
222.269	7.42
222.651	5.09
223.032	4.05
223.414	3.1
223.795	4.65
224.177	4.32
224.558	1.26
224.94	1.57
225.321	0.61
225.702	1.25
226.083	2.49
226.465	2.65
226.846	2.66
227.227	4.95
227.608	8.41
227.989	5.76
228.37	7.12
228.751	10.66
229.132	9.17
229.513	12.38
229.894	14.76
230.275	16.11
230.655	13.7
231.036	12.6
231.417	8.47
231.798	7.03
232.178	9.1
232.559	10.58
232.94	11.64
233.32	13.34
233.701	10.85
234.081	7.2
234.462	5.12
234.842	7.75
235.222	7.16
235.603	11.59
235.983	11.89
236.363	12.52
236.743	7.38
237.124	5.1
237.504	7.55
237.884	9.44
238.264	9.55
238.644	13.05
239.024	11.64
239.404	14.32
239.784	13.77
240.164	15.02
240.544	13.28
240.923	16.91
241.303	17.99
241.683	16.75
242.063	15.47
242.442	16.36
242.822	18
243.202	17.8
243.581	15.34
243.961	14.78
244.34	12.57
244.72	11.88
245.099	10.56
245.478	10.64
245.858	8.61
246.237	6.84
246.616	7.01
246.996	2.53
247.375	1.56
247.754	2.78
248.133	2.69
248.512	2.69
248.891	3.02
249.27	2.92
249.649	4.47
250.028	5
250.407	6.28
250.786	4.15
251.165	5.07
251.544	7.15
251.922	7.18
252.301	7.52
252.68	9
253.058	8.02
253.437	10.23
253.816	9.15
254.194	10.02
254.573	8.82
254.951	10.43
255.329	8.28
255.708	7.59
256.086	8.19
256.465	5.67
256.843	5.77
257.221	7.83
257.599	5.06
257.977	5.23
258.356	5.32
258.734	3.68
259.112	4.55
259.49	5.7
259.868	6.22
260.246	6.14
260.624	5.77
261.001	5.52
261.379	3.59
261.757	6.36
262.135	6.4
262.513	7.55
262.89	9.22
263.268	7.32
263.645	6.9
264.023	7.56
264.401	9.81
264.778	9.12
265.156	6.43
265.533	9.28
265.91	7.88
266.288	7.64
266.665	3.9
267.042	5.88
267.42	4.22
267.797	6.47
268.174	3.36
268.551	-0.5
268.928	3.12
269.305	5.84
269.682	5.14
270.059	6.14
270.436	4.86
270.813	4.8
271.19	3.38
271.567	4.42
271.944	1.92
272.32	5.07
272.697	4.73
273.074	3.16
273.45	1.12
273.827	-0.83
274.203	-3.11
274.58	-4.62
274.957	-2.85
275.333	-0.53
275.709	1.19
276.086	1.93
276.462	4.5
276.838	7.49
277.215	6.82
277.591	6.8
277.967	7.51
278.343	9.25
278.719	9.92
279.095	10.03
279.471	9.67
279.847	6.38
280.223	4.48
280.599	1.78
280.975	0.73
281.351	0.66
281.727	2.64
282.103	4.19
282.478	5.05
282.854	7.14
283.23	7.25
283.605	7.93
283.981	11.88
284.357	15.48
284.732	13.4
285.108	13.26
285.483	13.08
285.858	13.28
286.234	12.73
286.609	12.69
286.984	13.33
287.36	13.25
287.735	10.47
288.11	9.45
288.485	8.77
288.86	10.95
289.235	13.77
289.61	13.7
289.985	13.82
290.36	12.53
290.735	13.18
291.11	10.15
291.485	8.67
291.86	10.47
292.235	9.92
292.609	10.17
292.984	6.4
293.359	2.95
293.733	5.05
294.108	6.48
294.482	7.02
294.857	6.25
295.231	7.92
295.606	10.53
295.98	8.98
296.354	8.18
296.729	7.93
297.103	9.49
297.477	8.23
297.851	8.45
298.226	3.15
298.6	2.06
298.974	0.97
299.348	0.01
299.722	-1.34
300.096	0.07
300.47	0.85
300.844	2.11
301.217	2.59
301.591	5.02
301.965	1.56
302.339	6.51
302.712	9.39
303.086	11.01
303.46	9.91
303.833	10.36
304.207	11.35
304.58	12.59
304.954	13.78
305.327	16.44
305.701	16.62
306.074	21.98
306.447	19.61
306.821	18.05
307.194	17.01
307.567	16.94
307.94	15.1
308.313	14.07
308.686	14.95
309.059	12.18
309.432	11.8
309.805	10.23
310.178	7.84
310.551	8.22
310.924	9.17
311.297	9.83
311.67	9.72
312.042	8.98
312.415	9.85
312.788	8.24
313.16	8.25
313.533	3.45
313.905	4.62
314.278	4.69
314.65	6.85
315.023	5.62
315.395	4.02
315.768	5.41
316.14	6.98
316.512	5.67
316.884	6.95
317.257	5.9
317.629	7.28
318.001	5.86
318.373	6.53
318.745	3.43
319.117	4.66
319.489	6.34
319.861	8.16
320.233	6.78
320.605	5.57
320.977	4.48
321.348	6.69
321.72	6.91
322.092	8.02
322.463	8.62
322.835	9.22
323.207	8.18
323.578	5.5
323.95	4.73
324.321	7.27
324.693	9.57
325.064	9.99
325.435	8.06
325.807	10.15
326.178	8.45
326.549	5.24
326.92	5.68
327.292	6.25
327.663	10.07
328.034	11.99
328.405	11.56
328.776	9.44
329.147	7.1
329.518	7.06
329.889	6.03
330.259	7.23
330.63	6.59
331.001	7.3
331.372	6.25
331.742	4.08
332.113	3.75
332.484	2.47
332.854	3.05
333.225	7.66
333.595	9.88
333.966	10.41
334.336	11.02
334.707	14.32
335.077	13.86
335.447	12.44
335.817	13.11
336.188	11.88
336.558	13.17
336.928	15.58
337.298	11.16
337.668	9.61
338.038	9.75
338.408	8.34
338.778	8.07
339.148	8.55
339.518	8.1
339.888	8.64
340.258	6.74
340.627	5.24
340.997	1.34
341.367	4.39
341.736	4.27
342.106	3.88
342.475	4.76
342.845	5.55
343.214	4.06
343.584	5.14
343.953	2.23
344.323	3.7
344.692	5.6
345.061	5.98
345.431	4.53
345.8	5.61
346.169	5.85
346.538	7.77
346.907	5.94
347.276	4.35
347.645	8.88
348.014	9.57
348.383	9.09
348.752	6.31
349.121	9.73
349.49	7.03
349.858	8.55
350.227	9.19
350.596	6.85
350.964	7.33
351.333	9.02
351.702	4.36
352.07	3.77
352.439	3
352.807	5.56
353.176	3.15
353.544	3.93
353.912	1.4
354.281	0.86
354.649	1.07
355.017	1.23
355.385	-0.34
355.753	0.06
356.122	2.24
356.49	4.89
356.858	4.5
357.226	2.69
357.594	6.11
357.961	4.82
358.329	2.43
358.697	2.99
359.065	0.82
359.433	1.51
359.8	4.4
360.168	3.7
360.536	2.98
360.903	2.12
361.271	4.64
361.638	0.66
362.006	1.62
362.373	4.59
362.741	5.38
363.108	8.51
363.475	10.44
363.843	7.3
364.21	7.23
364.577	6.88
364.944	7.23
365.311	5.91
365.678	7.07
366.045	8.22
366.412	7.65
366.779	4.72
367.146	3.48
367.513	2.5
367.88	2.45
368.247	3.32
368.613	2.53
368.98	2.88
369.347	0.5
369.713	2.62
370.08	1.36
370.447	3.1
370.813	3.38
371.18	5.22
371.546	6.72
371.912	5.38
372.279	5.31
372.645	3.73
373.011	3.7
373.378	9.42
373.744	7.19
374.11	8.9
374.476	7.47
374.842	11.35
375.208	9.81
375.574	7.22
375.94	11.74
376.306	11.47
376.672	13.07
377.038	12.19
377.404	11.47
377.769	12.05
378.135	12.2
378.501	13.23
378.866	11.83
379.232	11.72
379.597	11.14
379.963	10.88
380.328	11.26
380.694	10.4
381.059	11.19
381.425	9.93
381.79	10.26
382.155	7.15
382.52	5.95
382.886	5.02
383.251	4.39
383.616	6.57
383.981	6.17
384.346	5.7
384.711	6.24
385.076	6.01
385.441	5.44
385.806	4.82
386.171	7.93
386.535	8.67
386.9	6.81
387.265	8.74
387.629	8.56
387.994	5.95
388.359	5.06
388.723	6.48
389.088	6.94
389.452	7.02
389.817	9.78
390.181	7.44
390.545	4.56
390.91	5.02
391.274	3.22
391.638	3.22
392.002	3.27
392.366	4.76
392.731	2.28
393.095	1.95
393.459	3.62
393.823	2.12
394.187	2.91
394.55	4.33
394.914	5.61
395.278	5.55
395.642	4.55
396.006	6.51
396.369	4.73
396.733	5.55
397.097	4.81
397.46	3.45
397.824	3.85
398.187	3.91
398.551	5.09
398.914	5.33
399.277	5.89
399.641	6.78
400.004	5.95
400.367	7.81
400.73	8.85
401.094	7.38
401.457	9.14
401.82	7.93
402.183	8.56
402.546	5.78
402.909	5.86
403.272	4.76
403.635	3.59
403.998	4.86
404.36	2.05
404.723	1.58
405.086	1.45
405.448	-4
405.811	-4.89
406.174	-3.76
406.536	-1.78
406.899	-2.56
407.261	-2.6
407.624	-2.45
407.986	-4.03
408.348	-0.39
408.711	-0.25
409.073	1.85
409.435	7.4
409.797	6.94
410.16	4.93
410.522	3.42
410.884	3.38
411.246	1.64
411.608	2.66
411.97	3.15
412.332	1.67
412.693	1.23
413.055	-0.55
413.417	-0.9
413.779	1.44
414.14	4.2
414.502	6.31
414.864	6
415.225	7.2
415.587	6.43
415.948	8.93
416.31	7.84
416.671	9.01
417.033	11.41
417.394	10.05
417.755	7.68
418.116	5.12
418.478	4.01
418.839	3.83
419.2	3.7
419.561	6.62
419.922	4.58
420.283	5
420.644	4.33
421.005	2.49
421.366	3.44
421.727	4.57
422.087	7.78
422.448	8.22
422.809	9.18
423.169	10.52
423.53	7.58
423.891	8.22
424.251	7.57
424.612	7.66
424.972	10.23
425.333	8.19
425.693	10.56
426.053	7.59
426.414	8.95
426.774	10.38
427.134	9.32
427.494	7.93
427.854	7.18
428.214	6.81
428.574	6.43
428.934	4.7
429.294	5.69
429.654	4.47
430.014	4.9
430.374	3.4
430.734	2.12
431.094	4.73
431.453	6.89
431.813	5.7
432.173	6.42
432.532	7.51
432.892	9.75
433.251	9.35
433.611	9.91
433.97	8.27
434.33	8.95
434.689	8.24
435.048	7.12
435.407	6.76
435.767	5.38
436.126	4.1
436.485	3.59
436.844	-0.36
437.203	0.4
437.562	0.43
437.921	1.59
438.28	0.01
438.639	1.3
438.998	2.07
439.356	3.89
439.715	7.2
440.074	10.53
440.433	10.1
440.791	13.22
441.15	12.17
441.508	12.41
441.867	13.56
442.225	13.64
442.584	13.45
442.942	15.15
443.3	13.23
443.659	13.59
444.017	10.45
444.375	11.49
444.733	10.43
445.092	12.02
445.45	10.82
445.808	9.01
446.166	10.47
446.524	9.78
446.882	8.92
447.239	9.72
447.597	8.49
447.955	9.52
448.313	6.44
448.67	6.39
449.028	7.16
449.386	5.69
449.743	6.88
450.101	5.6
450.458	8.08
450.816	5.24
451.173	3.97
451.531	4.09
451.888	4.35
452.245	7.17
452.602	8.34
452.96	5.88
453.317	8.17
453.674	8.23
454.031	10.7
454.388	8.24
454.745	9.43
455.102	9.61
455.459	7.27
455.816	7.61
456.173	7.81
456.529	7.03
456.886	6.62
457.243	5.11
457.599	4.94
457.956	2.02
458.313	3.1
458.669	4.38
459.026	5.27
459.382	8.82
459.739	9.11
460.095	6.36
460.451	7.78
460.807	7.24
461.164	7.62
461.52	9.24
461.876	9.56
462.232	7.15
462.588	4.66
462.944	4.51
463.3	4.12
463.656	4.86
464.012	6.61
464.368	4.98
464.724	7.68
465.079	8.47
465.435	5.69
465.791	4.44
466.146	6.42
466.502	4.77
466.858	5.33
467.213	3.35
467.569	2.22
467.924	4.56
468.279	4.15
468.635	3.03
468.99	2.68
469.345	4.55
469.701	6.83
470.056	5.68
470.411	8.65
470.766	10.12
471.121	11.23
471.476	13.78
471.831	10.65
472.186	11.81
472.541	13.65
472.895	13.66
473.25	11.94
473.605	13.01
473.96	12.83
474.314	10.86
474.669	9.19
475.024	8.38
475.378	8.05
475.733	8.28
476.087	7.48
476.441	5.2
476.796	4.67
477.15	3.56
477.504	1.97
477.859	4.28
478.213	4.57
478.567	4.09
478.921	4.18
479.275	3.5
479.629	1.34
479.983	1.39
480.337	3.26
480.691	3.69
481.045	5.06
481.399	5.91
481.752	2.74
482.106	4.95
482.46	7.23
482.813	5.43
483.167	6.07
483.52	8.18
483.874	7.74
484.227	4.93
484.581	5.43
484.934	4.91
485.288	4.68
485.641	6.05
485.994	3.92
486.347	1.22
486.7	4.73
487.054	4.23
487.407	4.23
487.76	4.5
488.113	5.36
488.466	4.49
488.818	4.7
489.171	3.19
489.524	2.88
489.877	4.47
490.23	7.73
490.582	6.85
490.935	5.57
491.288	5.83
491.64	6.75
491.993	7
492.345	6.12
492.698	7.48
493.05	9.39
493.402	8.62
493.755	7.28
494.107	4.44
494.459	3.82
494.811	4.78
495.163	2.91
495.515	-0.19
495.867	-1.17
496.219	-3.93
496.571	-8.05
496.923	-12.66
497.275	-15.82
497.627	-22.91
497.979	-24.35
498.33	-27.9
498.682	-36.99
499.034	-38.42
499.385	-42.5
499.737	-45.7
500.088	-46.38
500.44	-44.77
500.791	-44.07
501.143	-44.86
501.494	-40.42
501.845	-44.59
502.197	-41.78
502.548	-37.18
502.899	-35.15
503.25	-28.52
503.601	-28.77
503.952	-27.14
504.303	-28.72
504.654	-27.32
505.005	-24.83
505.356	-22.66
505.707	-21.82
506.058	-20.99
506.408	-20.31
506.759	-18.17
507.11	-20.56
507.46	-15.01
507.811	-11.98
508.161	-10.32
508.512	-9.72
508.862	-9.07
509.213	-7.31
509.563	-4.33
509.913	-7.86
510.263	-7.26
510.614	-8.26
510.964	-8.8
511.314	-10.52
511.664	-10.81
512.014	-10.42
512.364	-8.41
512.714	-7.31
513.064	-9.86
513.414	-11.67
513.764	-8.98
514.113	-8.62
514.463	-10.45
514.813	-8.42
515.162	-9.36
515.512	-11.97
515.862	-12.91
516.211	-15.5
516.561	-14.33
516.91	-13.58
517.259	-10.92
517.609	-10.25
517.958	-9.73
518.307	-7.22
518.656	-4.73
519.006	-5.45
519.355	-5.43
519.704	-2.99
520.053	-1.73
520.402	-4.16
520.751	-4.38
521.1	-6.7
521.448	-7.02
521.797	-5.19
522.146	-5.82
522.495	-12
522.843	-12.42
523.192	-9.22
523.541	-10.48
523.889	-11.15
524.238	-8.53
524.586	-8.26
524.935	-6.67
525.283	-8.02
525.631	-9.52
525.979	-9.49
526.328	-3.41
526.676	-2.27
527.024	-5.9
527.372	-6.58
527.72	-4.61
528.068	-6.9
528.416	-6.32
528.764	-4.62
529.112	-3.8
529.46	-2.67
529.808	-2.9
530.155	-5.07
530.503	-4.1
530.851	-0.3
531.198	2.56
531.546	1.82
531.893	1.72
532.241	3.44
532.588	0.1
532.936	0.34
533.283	-1.16
533.63	-1.01
533.978	-1.56
534.325	-1.38
534.672	-2.41
535.019	-3.05
535.366	-4.36
535.713	-2.45
536.06	-5.32
536.407	-3.31
536.754	-3.75
537.101	-1.41
537.448	-1.36
537.795	-0.89
538.141	-0.66
538.488	1.6
538.835	1.1
539.181	3.36
539.528	3.45
539.874	7.38
540.221	8.27
540.567	8.86
540.914	4.47
541.26	5.9
541.606	5.45
541.952	4.03
542.299	0.65
542.645	-0.28
542.991	-2.53
543.337	-3.27
543.683	-6.32
544.029	-7.66
544.375	-7.57
544.721	-3.59
545.066	-5.14
545.412	-3.82
545.758	-3.67
546.104	-2.6
546.449	-0.66
546.795	1.66
547.141	1.47
547.486	1.16
547.832	1.38
548.177	1.45
548.522	1.3
548.868	1.76
549.213	3.69
549.558	5.97
549.903	6.52
550.249	1.67
550.594	0.5
550.939	1.82
551.284	4.02
551.629	5.49
551.974	3.7
552.319	4.19
552.664	3.51
553.008	1.55
553.353	-1.99
553.698	-1.83
554.043	2.59
554.387	2.58
554.732	4.67
555.076	4.1
555.421	4.02
555.765	7.39
556.11	6.22
556.454	6.08
556.798	4.99
557.143	5.98
557.487	4.74
557.831	5.07
558.175	4.99
558.519	3.28
558.863	2.31
559.207	2.65
559.551	1.94
559.895	1.68
560.239	3.38
560.583	2.62
560.927	5.44
561.27	6.02
561.614	6.01
561.958	8.69
562.301	8.98
562.645	10.47
562.988	8.8
563.332	7.93
563.675	8.14
564.018	8.23
564.362	8.72
564.705	6.02
565.048	6.47
565.391	5.81
565.735	4.93
566.078	4.15
566.421	2.03
566.764	4.16
567.107	6.34
567.45	6.91
567.792	5.2
568.135	6.35
568.478	6.76
568.821	7.55
569.163	5.53
569.506	1.61
569.849	3.09
570.191	4.6
570.534	4.84
570.876	1.38
571.219	2.11
571.561	2.89
571.903	-0.51
572.246	-0.27
572.588	-1.61
572.93	0.76
573.272	1.26
573.614	2.86
573.956	2.99
574.298	1.08
574.64	2.3
574.982	0.27
575.324	0.62
575.666	3.77
576.008	2.85
576.349	3.44
576.691	5.84
577.033	7.49
577.374	4.56
577.716	4.86
578.057	6.09
578.399	6.59
578.74	8.17
579.082	7.74
579.423	8.61
579.764	9.32
580.105	6.53
580.447	2.88
580.788	2.98
581.129	4.01
581.47	2.66
581.811	1.14
582.152	2.43
582.493	0.86
582.834	-1.18
583.175	-4.31
583.515	-4.43
583.856	-2.09
584.197	-2.92
584.537	-3.22
584.878	-3.33
585.218	-3.17
585.559	-2.83
585.899	-3.19
586.24	-1.22
586.58	0.88
586.921	5.02
587.261	7.25
587.601	6.5
587.941	9.69
588.281	9.55
588.621	8.94
588.961	10.82
589.301	12.51
589.641	12.28
589.981	11.07
590.321	12.49
590.661	11.06
591.001	8.82
591.34	9.78
591.68	7.34
592.02	9.02
592.359	8.6
592.699	8.14
593.038	6.27
593.378	6.3
593.717	5.25
594.057	4.44
594.396	6.32
594.735	6.99
595.074	6.66
595.414	6.91
595.753	5.74
596.092	6.33
596.431	5.45
596.77	7.02
597.109	4.82
597.448	6.53
597.786	8.16
598.125	7.53
598.464	9.31
598.803	9.85
599.141	9.67
599.48	9.78
599.819	10.85
600.157	12.28
600.495	12.97
600.834	13.38
601.172	14.43
601.511	13.25
601.849	13.58
602.187	13.43
602.525	12.26
602.864	13.69
603.202	15.98
603.54	13.57
603.878	13.76
604.216	14.01
604.554	16.32
604.891	16.51
605.229	16.28
605.567	13.47
605.905	12.3
606.243	13.91
606.58	14.15
606.918	9.44
607.255	10.22
607.593	8.49
607.93	7.2
608.268	4.55
608.605	3.55
608.942	1.77
609.28	2.17
609.617	2.42
609.954	4.32
610.291	6.26
610.628	9.82
610.965	9.89
611.302	9.39
611.639	9.06
611.976	11.53
612.313	10.48
612.65	11.15
612.987	11.33
613.323	8.41
613.66	8.74
613.997	6.44
614.333	6.33
614.67	8.5
615.006	10.06
615.343	10.6
615.679	11.78
616.015	11.98
616.352	12.03
616.688	14.82
617.024	18.56
617.36	16.03
617.696	16.86
618.032	15.69
618.368	14.67
618.704	15.56
619.04	16.27
619.376	14.02
619.712	15.01
620.048	16.76
620.383	15.72
620.719	16.15
621.055	16.99
621.39	18.64
621.726	20.74
622.061	19.43
622.397	18.12
622.732	19.69
623.068	19.23
623.403	19.58
623.738	20.41
624.073	21.03
624.409	21.67
624.744	21.97
625.079	19.42
625.414	19.03
625.749	21.01
626.084	21.19
626.419	20.92
626.753	24.83
627.088	24.75
627.423	23.8
627.758	22.98
628.092	21.83
628.427	23
628.762	24.14
629.096	25.01
629.431	24.32
629.765	24.23
630.099	22.67
630.434	21.26
630.768	19.86
631.102	18.98
631.436	20.23
631.77	20.36
632.105	18.95
632.439	18.32
632.773	17.44
633.107	16.98
633.44	17.38
633.774	17.3
634.108	18
634.442	21.32
634.776	23.19
635.109	23.16
635.443	23.78
635.776	23.36
636.11	24
636.443	24.68
636.777	26.22
637.11	23.4
637.444	24.23
637.777	24.31
638.11	22.3
638.443	20.58
638.776	18.81
639.11	17.74
639.443	18.81
639.776	20.27
640.109	20.69
640.441	19.12
640.774	22.14
641.107	22.99
641.44	22.07
641.773	21.64
642.105	24.58
642.438	25.68
642.77	27.93
643.103	26.98
643.435	25.67
643.768	23.11
644.1	24.33
644.433	25.72
644.765	26.47
645.097	26.23
645.429	26.95
645.761	26.23
646.094	27.33
646.426	24.74
646.758	26.19
647.09	27
647.422	30.59
647.753	30.85
648.085	30.48
648.417	29.75
648.749	31.18
649.08	32.26
649.412	32.8
649.744	31.99
650.075	32.11
650.407	31.36
650.738	31.42
651.069	28.51
651.401	29.31
651.732	27.6
652.063	27.01
652.394	26.85
652.726	25.64
653.057	24.36
653.388	23.28
653.719	25.05
654.05	25.07
654.381	23.65
654.712	25.51
655.042	25.05
655.373	27.6
655.704	27.62
656.034	26.5
656.365	26.22
656.696	28.03
657.026	27.02
657.357	28.48
657.687	28.67
658.018	29.03
658.348	28.27
658.678	27.27
659.008	27.33
659.339	25.9
659.669	26.61
659.999	27.44
660.329	25.74
660.659	26.56
660.989	24.82
661.319	23.78
661.649	23.3
661.978	24.64
662.308	24.1
662.638	22.65
662.968	24.4
663.297	24.23
663.627	23.67
663.956	23.34
664.286	24.16
664.615	26
664.945	28.72
665.274	30.41
665.603	29.22
665.932	31.11
666.262	30.1
666.591	29.99
666.92	28.1
667.249	25.56
667.578	25.49
667.907	24.67
668.236	23.35
668.564	20.99
668.893	21.34
669.222	20.19
669.551	19.02
669.879	18.5
670.208	20.11
670.537	21.28
670.865	25.62
671.194	27.39
671.522	27.67
671.85	27.23
672.179	28.07
672.507	25.62
672.835	26.52
673.163	28.34
673.491	29.35
673.819	26.89
674.147	26.22
674.475	25.19
674.803	24.78
675.131	25.75
675.459	27.26
675.787	27.55
676.115	29.2
676.442	28.82
676.77	25.92
677.098	27.12
677.425	28.3
677.753	30.18
678.08	32.38
678.407	29.82
678.735	29.53
679.062	26.39
679.389	23.06
679.717	23.75
680.044	24.06
680.371	22.8
680.698	21.89
681.025	20.66
681.352	18.15
681.679	17.44
682.006	17.6
682.332	18.26
682.659	20.64
682.986	23.01
683.313	21.97
683.639	21.34
683.966	22.97
684.292	22.73
684.619	23.94
684.945	26.16
685.272	24.3
685.598	24.42
685.924	24
686.25	21.68
686.577	22.49
686.903	21.42
687.229	19.95
687.555	18.83
687.881	19.93
688.207	18.2
688.533	16.09
688.858	15.55
689.184	17.44
689.51	16.59
689.836	18.66
690.161	18.81
690.487	19.65
690.813	20.8
691.138	22.31
691.463	21.82
691.789	21.97
692.114	22.07
692.44	22.31
692.765	21.44
693.09	20.97
693.415	19.88
693.74	18.56
694.065	18.2
694.39	19.72
694.715	19.32
695.04	21.42
695.365	22.56
695.69	23.47
696.015	25.39
696.339	25.6
696.664	26.72
696.989	25.15
697.313	26.6
697.638	26.95
697.962	25.19
698.287	26.28
698.611	23.7
698.935	23.18
699.26	23.15
699.584	22.73
699.908	20.01
700.232	22.18
700.556	24.22
700.88	22.81
701.204	23.09
701.528	23.99
701.852	24.09
702.176	23.6
702.5	22.56
702.823	23.39
703.147	20.48
703.471	21.98
703.794	20.09
704.118	20.85
704.441	20.48
704.765	20.75
705.088	21.45
705.411	20.38
705.735	20.16
706.058	21.55
706.381	20.22
706.704	22.03
707.027	19.91
707.35	19.56
707.673	17.55
707.996	17.73
708.319	16.64
708.642	15.53
708.965	16.12
709.288	15.78
709.61	16.02
709.933	15.56
710.256	14.27
710.578	15.2
710.901	16.03
711.223	16.42
711.546	16.56
711.868	14.49
712.19	15.95
712.512	17.47
712.835	19.15
713.157	19.78
713.479	21.3
713.801	20.78
714.123	22.98
714.445	22.32
714.767	22.45
715.089	20.77
715.411	22.56
715.732	21.48
716.054	18.97
716.376	16.81
716.697	14.14
717.019	14.31
717.34	18.33
717.662	17.75
717.983	18.07
718.305	18.74
718.626	19.32
718.947	17.52
719.268	16.23
719.589	17.33
719.911	17.05
720.232	17.52
720.553	15.17
720.874	11.28
721.195	13.03
721.515	11.07
721.836	7.76
722.157	10.03
722.478	13.08
722.798	13.1
723.119	12.47
723.44	11.56
723.76	11.28
724.081	12.27
724.401	12.64
724.721	9.61
725.042	9.68
725.362	11.8
725.682	8.74
726.002	6.38
726.322	7.65
726.642	7.82
726.962	10.97
727.282	11.1
727.602	11.67
727.922	12.72
728.242	13.77
728.562	14.41
728.882	13.4
729.201	16.55
729.521	16.73
729.84	17.08
730.16	16.02
730.479	16.02
730.799	15.19
731.118	14.11
731.437	12.72
731.757	13.35
732.076	15.27
732.395	15.5
732.714	15.75
733.033	16.68
733.352	16.31
733.671	18.56
733.99	17.99
734.309	19.51
734.628	19.6
734.947	21
735.265	20.17
735.584	19.08
735.903	20.25
736.221	17.35
736.54	16.31
736.858	15.45
737.177	12.57
737.495	9.4
737.813	8.18
738.132	7.59
738.45	6.01
738.768	6.74
739.086	5.14
739.404	5.48
739.722	6.97
740.04	6.65
740.358	3.26
740.676	5.58
740.994	9.42
741.311	9.27
741.629	8.73
741.947	10.14
742.264	10.25
742.582	8.11
742.899	7.39
743.217	7.93
743.534	7.44
743.852	10.18
744.169	7.31
744.486	6
744.803	7.28
745.121	9.72
745.438	8.77
745.755	7.58
746.072	10.65
746.389	9.91
746.706	8.5
747.022	10.32
747.339	12.18
747.656	12.44
747.973	12.64
748.289	11.52
748.606	10.06
748.923	9.99
749.239	9.83
749.555	8.55
749.872	6.7
750.188	5.33
750.505	5.56
750.821	6.56
751.137	8.06
751.453	7.08
751.769	7.67
752.085	7.53
752.401	6.49
752.717	6.77
753.033	8.92
753.349	12.12
753.665	14.97
753.98	14.33
754.296	13.39
754.612	12.76
754.927	14.22
755.243	16.93
755.558	18.68
755.874	19.35
756.189	17.59
756.505	17.1
756.82	14.28
757.135	13.8
757.45	14.69
757.765	12.68
758.08	12.72
758.395	12.73
758.71	9.98
759.025	8.28
759.34	6.41
759.655	8.09
759.97	6.5
760.285	8.05
760.599	8.03
760.914	6.83
761.228	5.92
761.543	7.52
761.857	7.82
762.172	7.58
762.486	7.88
762.8	10.48
763.115	9.22
763.429	10.17
763.743	10.57
764.057	6.72
764.371	6.28
764.685	6.07
764.999	4.05
765.313	3.11
765.627	1.9
765.941	1.24
766.255	1.72
766.568	3.34
766.882	2.58
767.195	2.38
767.509	4.82
767.823	4.81
768.136	5.57
768.449	6.59
768.763	5.97
769.076	6.9
769.389	7.58
769.702	5.51
770.016	4.28
770.329	2.92
770.642	2.81
770.955	2.72
771.268	4.52
771.58	5.24
771.893	6.26
772.206	5.66
772.519	7.85
772.832	6.99
773.144	7.8
773.457	7.34
773.769	10.83
774.082	11.14
774.394	11.32
774.706	10.16
775.019	11.09
775.331	9.09
775.643	9.75
775.955	7.68
776.268	7.05
776.58	7.98
776.892	9.43
777.204	6.9
777.515	6.07
777.827	5.16
778.139	6
778.451	4.28
778.763	3.92
779.074	4.3
779.386	2.6
779.697	3.58
780.009	1.76
780.32	1.06
780.632	2.61
780.943	5.51
781.254	8.3
781.566	8.73
781.877	9.33
782.188	10.75
782.499	10.45
782.81	13.42
783.121	13.45
783.432	14.3
783.743	15.76
784.054	14.95
784.364	13.39
784.675	11.86
784.986	10.5
785.296	10.1
785.607	9.77
785.917	9.83
786.228	8.8
786.538	9.58
786.849	10.26
787.159	7.9
787.469	6.6
787.779	5.18
788.09	3.56
788.4	4.03
788.71	4.31
789.02	3.18
789.33	2.89
789.64	1.1
789.949	1.42
790.259	-0.18
790.569	2.14
790.879	3.05
791.188	3.16
791.498	3.39
791.807	4.67
792.117	4.4
792.426	6.35
792.736	6.34
793.045	9.2
793.354	8.42
793.663	9.28
793.973	8.11
794.282	8.49
794.591	7.9
794.9	9.55
795.209	7.31
795.518	7.65
795.826	5.51
796.135	5.84
796.444	6.75
796.753	7.09
797.061	7.68
797.37	7.66
797.678	6.85
797.987	7.94
798.295	7.32
798.604	7.67
798.912	7.82
799.22	6.57
799.529	8.62
799.837	5.66
800.145	4.86
800.453	5.42
800.761	5.28
801.069	6.86
801.377	4.98
801.685	2.22
801.993	3.62
802.3	3.95
802.608	3.81
802.916	-0.53
803.223	0.15
803.531	2.34
803.838	1.56
804.146	3.31
804.453	3.39
804.76	3.95
805.068	5.47
805.375	2.8
805.682	2.17
805.989	3.94
806.296	7.39
806.603	8.48
806.91	4.12
807.217	4.2
807.524	-0.93
807.831	-2.57
808.138	-2.92
808.444	-1.43
808.751	-0.59
809.058	0.03
809.364	2.08
809.671	0.62
809.977	-0.41
810.284	2.94
810.59	0.95
810.896	3
811.202	2
811.509	2.97
811.815	0.33
812.121	0.51
812.427	0.19
812.733	-0.75
813.039	-1.15
813.345	-0.43
813.65	-1.98
813.956	-0.57
814.262	-0.93
814.568	1.67
814.873	2.86
815.179	5.03
815.484	5.06
815.79	4.47
816.095	4.26
816.4	4.01
816.706	2.61
817.011	1.34
817.316	2.95
817.621	6.58
817.926	6.43
818.231	6.78
818.536	8.36
818.841	9.27
819.146	8.69
819.451	9.41
819.756	10.66
820.06	11.91
820.365	13.18
820.67	12.09
820.974	11.36
821.279	10.81
821.583	12.34
821.888	11.49
822.192	11.02
822.496	10.99
822.8	10.56
823.105	10.72
823.409	8.64
823.713	8.72
824.017	9.41
824.321	9.31
824.625	10.58
824.929	6.89
825.232	6.61
825.536	5.51
825.84	5.32
826.143	3.74
826.447	4.78
826.751	7.56
827.054	7.91
827.358	8.05
827.661	8.33
827.964	8.53
828.268	9.44
828.571	11.17
828.874	14.06
829.177	17.06
829.48	17.58
829.783	15.22
830.086	14.05
830.389	14.34
830.692	14.07
830.995	11.55
831.297	10.51
831.6	11.32
831.903	8.76
832.205	8.05
832.508	6.26
832.81	6.48
833.113	7.67
833.415	5.6
833.718	6.44
834.02	6.52
834.322	7.84
834.624	5.94
834.926	4.07
835.228	4.28
835.53	1.95
835.832	3.6
836.134	1.5
836.436	1.35
836.738	5.06
837.04	4.31
837.341	4.67
837.643	5.19
837.944	2.69
838.246	5.11
838.547	6.17
838.849	6.16
839.15	5.93
839.452	7.11
839.753	6.81
840.054	4.43
840.355	5.52
840.656	4.35
840.957	1.55
841.258	6.78
841.559	6.44
841.86	5.95
842.161	6.09
842.462	4.44
842.762	7.01
843.063	7.61
843.364	10.01
843.664	9.35
843.965	9.39
844.265	12.42
844.566	9.95
844.866	11.56
845.166	12.1
845.467	15.3
845.767	17.12
846.067	15.3
846.367	13.99
846.667	12.62
846.967	10.57
847.267	10.01
847.567	8.93
847.867	7.97
848.166	5.36
848.466	4.52
848.766	3.72
849.065	1.69
849.365	1.69
849.664	4.47
849.964	3.7
850.263	6.82
850.562	7.05
850.862	7.19
851.161	7.41
851.46	10.09
851.759	10.68
852.058	6.61
852.357	8.42
852.656	8.36
852.955	5.5
853.254	6.83
853.553	5.8
853.851	3.09
854.15	1.8
854.449	4.01
854.747	3.89
855.046	3.89
855.344	3.88
855.643	1.69
855.941	1.8
856.239	2.07
856.538	1.26
856.836	-2.36
857.134	1.94
857.432	1.78
857.73	0.48
858.028	-1.43
858.326	-1.76
858.624	-1.24
858.922	-1.59
859.219	-3.73
859.517	-3.55
859.815	-2.73
860.112	0.52
860.41	-0.45
860.707	1.59
861.005	5.23
861.302	4.47
861.6	2.8
861.897	4.36
862.194	5.6
862.491	4.85
862.788	6.93
863.085	5.26
863.382	3.72
863.679	3.48
863.976	4.31
864.273	1.22
864.57	2.1
864.867	2.75
865.163	1.77
865.46	2.59
865.757	3.77
866.053	1.83
866.349	4.7
866.646	4.85
866.942	6.2
867.239	2.83
867.535	0.48
867.831	0.52
868.127	1.03
868.423	3.19
868.719	2.76
869.015	5.66
869.311	7.08
869.607	4.77
869.903	4.94
870.199	5.1
870.494	7.38
870.79	7.28
871.086	5.75
871.381	6.78
871.677	6.48
871.972	4.27
872.267	1.84
872.563	-1.53
872.858	-0.61
873.153	1.01
873.448	1.45
873.743	1.45
874.038	4.76
874.333	5.67
874.628	6.97
874.923	7.86
875.218	7.5
875.513	10.73
875.808	13.22
876.102	15.33
876.397	14.26
876.691	12.01
876.986	11.93
877.28	12.64
877.575	13.32
877.869	10.94
878.163	11.24
878.458	14.53
878.752	12.5
879.046	12.77
879.34	11.67
879.634	12.53
879.928	14.78
880.222	16.34
880.516	15.27
880.809	15.74
881.103	15.94
881.397	14.56
881.691	14.44
881.984	13.65
882.278	12.25
882.571	11.22
882.864	11.36
883.158	10.76
883.451	7.94
883.744	8.05
884.038	9.2
884.331	11.83
884.624	12.02
884.917	10.86
885.21	10.89
885.503	11.93
885.796	13.36
886.088	15.27
886.381	13.02
886.674	13.58
886.966	9.72
887.259	4.26
887.552	3.58
887.844	2.45
888.136	2.36
888.429	2.96
888.721	2.32
889.013	-0.88
889.306	-5.89
889.598	-6.02
