# Supplementary material for: An on-demand, drop-on-drop method for studying enzyme catalysis by serial crystallography
Source: Nat Commun. 2021 Jul 22;12:4461. doi: 10.1038/s41467-021-24757-7 (PMC8298390; doi:10.1038/s41467-021-24757-7)
Supplement: Supplementary file 7 — Source Data [file 41467_2021_24757_MOESM7_ESM.zip › 01_raw data/9/9-pico-off (12).txt]

Data from 9-fluo5N-fura-picooff_Subt8_20-53-02-010.txt Node

Date: Wed Jun 05 20:53:02 PDT 2019
User: Yachandra Lab
Spectrometer: OFX00221
Trigger mode: 0
Integration Time (sec): 3.000000E-1
Scans to average: 8
Nonlinearity correction enabled: false
Boxcar width: 5
Storing dark spectrum: false
XAxis mode: Wavelengths
Number of Pixels in Spectrum: 2136
>>>>>Begin Spectral Data<<<<<
156.111	2.9
156.499	3.21
156.887	3.27
157.274	1.71
157.662	0.12
158.049	0.02
158.437	-0.05
158.824	0.39
159.211	-0.39
159.599	0
159.986	0.08
160.373	0.44
160.761	0.33
161.148	-0.4
161.535	1.45
161.922	3.23
162.309	3.17
162.696	3.89
163.083	3.36
163.47	3.65
163.857	3.15
164.244	2.9
164.631	3.14
165.018	2.88
165.405	3.82
165.792	3.65
166.179	2.86
166.565	3.09
166.952	2.68
167.339	3.15
167.725	3.69
168.112	3.39
168.498	3.25
168.885	3.26
169.271	3.18
169.658	2.92
170.044	1.76
170.431	2.3
170.817	1.93
171.203	1.91
171.59	2.25
171.976	2.51
172.362	2.52
172.748	2.39
173.134	2.36
173.521	2.9
173.907	3.59
174.293	4.14
174.679	3.76
175.065	4.43
175.451	3.76
175.836	3.02
176.222	2.7
176.608	2.24
176.994	2.52
177.38	1.42
177.765	0.86
178.151	0.14
178.537	-0.07
178.922	-0.35
179.308	-0.64
179.693	-0.05
180.079	-0.19
180.464	-0.57
180.85	0.17
181.235	0.32
181.621	0.9
182.006	1.69
182.391	1.4
182.777	2
183.162	2.81
183.547	2.27
183.932	1.85
184.317	1.36
184.702	2.18
185.087	1.45
185.472	1.64
185.857	1.82
186.242	0.94
186.627	1.3
187.012	0.99
187.397	0.31
187.782	1.12
188.167	1.9
188.551	2.88
188.936	2.51
189.321	4.14
189.705	2.68
190.09	3.5
190.475	5.25
190.859	2.74
191.244	2.9
191.628	4.06
192.012	3.68
192.397	1.95
192.781	2.9
193.166	3.62
193.55	2.4
193.934	3.47
194.318	3.9
194.702	3.1
195.087	4.52
195.471	4.99
195.855	5.69
196.239	7.11
196.623	11.24
197.007	12.57
197.391	11.76
197.775	12.78
198.158	14.89
198.542	14.86
198.926	14.02
199.31	14.51
199.693	15.68
200.077	15.38
200.461	14.59
200.844	12.25
201.228	9.61
201.611	10.73
201.995	9.6
202.378	8.81
202.762	9.49
203.145	9.95
203.529	8.75
203.912	7.76
204.295	4.25
204.679	4.19
205.062	3.78
205.445	3.84
205.828	4.97
206.211	6.8
206.594	5.19
206.977	4.99
207.36	4.64
207.743	6.57
208.126	5.69
208.509	8.52
208.892	7.2
209.275	9.41
209.658	8.6
210.04	8.25
210.423	4.65
210.806	4.62
211.188	2.77
211.571	2.78
211.953	2.17
212.336	0.47
212.719	-1.24
213.101	1.49
213.483	3.45
213.866	4.81
214.248	2.94
214.63	6.14
215.013	6.51
215.395	6.86
215.777	7.11
216.159	8.36
216.542	9.51
216.924	9.33
217.306	6.16
217.688	1.26
218.07	3.16
218.452	3.97
218.834	2.57
219.216	1.49
219.597	1.97
219.979	1.07
220.361	2.19
220.743	4.42
221.124	4.75
221.506	5.53
221.888	4
222.269	3.47
222.651	1.91
223.032	0.82
223.414	2.69
223.795	3.9
224.177	5.77
224.558	3.15
224.94	3.28
225.321	5.38
225.702	5.76
226.083	9.1
226.465	8.09
226.846	7.72
227.227	10.59
227.608	12.03
227.989	10.39
228.37	8.65
228.751	10.1
229.132	8.76
229.513	9.34
229.894	11.82
230.275	12.98
230.655	12
231.036	14.09
231.417	12.5
231.798	10.26
232.178	11.86
232.559	13.34
232.94	12.95
233.32	13.8
233.701	13.11
234.081	13.09
234.462	9.64
234.842	11.36
235.222	7.41
235.603	6.82
235.983	8.23
236.363	8.94
236.743	6.14
237.124	3.7
237.504	3.5
237.884	5.2
238.264	3.67
238.644	7.43
239.024	5.25
239.404	8.68
239.784	10.48
240.164	8.25
240.544	5.68
240.923	8.77
241.303	11.31
241.683	10.93
242.063	9.07
242.442	8.76
242.822	9.48
243.202	11.73
243.581	11.89
243.961	13.89
244.34	14.85
244.72	15.73
245.099	14.56
245.478	14.08
245.858	14.15
246.237	12.28
246.616	12.6
246.996	9.19
247.375	7.48
247.754	5.64
248.133	4.2
248.512	3.8
248.891	2.53
249.27	4.4
249.649	5.45
250.028	6.34
250.407	7.41
250.786	7.91
251.165	8.67
251.544	8.43
251.922	9.35
252.301	7.17
252.68	9.69
253.058	9.44
253.437	8.77
253.816	7.24
254.194	5.82
254.573	4.31
254.951	4.62
255.329	3.09
255.708	4.16
256.086	4.08
256.465	5.32
256.843	3.82
257.221	6.03
257.599	4.23
257.977	6.41
258.356	7.15
258.734	6.07
259.112	5.95
259.49	6.78
259.868	7.31
260.246	8.45
260.624	7.34
261.001	5.84
261.379	4.05
261.757	5.15
262.135	4.4
262.513	6.07
262.89	7.81
263.268	6.85
263.645	7.49
264.023	6.02
264.401	6.67
264.778	6.8
265.156	6.74
265.533	9.48
265.91	7.99
266.288	8.77
266.665	7.07
267.042	7.81
267.42	6.15
267.797	6.05
268.174	5
268.551	6.3
268.928	6.41
269.305	7.01
269.682	6.47
270.059	9.09
270.436	6.28
270.813	3.48
271.19	3.49
271.567	4.1
271.944	4.56
272.32	6.85
272.697	4.01
273.074	2.82
273.45	4.99
273.827	3.81
274.203	0.85
274.58	1.53
274.957	1.64
275.333	1.72
275.709	2.18
276.086	0.6
276.462	2.81
276.838	4.28
277.215	6.88
277.591	5.03
277.967	4.97
278.343	5.44
278.719	5.61
279.095	8.84
279.471	8.53
279.847	7.72
280.223	5.97
280.599	2.97
280.975	3.32
281.351	1.15
281.727	2.03
282.103	2.6
282.478	3.8
282.854	4.73
283.23	3.73
283.605	5.39
283.981	8.06
284.357	12.28
284.732	13.42
285.108	13.61
285.483	13.77
285.858	15.28
286.234	16.61
286.609	17.1
286.984	17.8
287.36	17.2
287.735	17.3
288.11	15.33
288.485	13.59
288.86	11.09
289.235	10.23
289.61	10.88
289.985	9.19
290.36	5.95
290.735	6.88
291.11	3.41
291.485	3.17
291.86	3.42
292.235	4.66
292.609	7.01
292.984	5.92
293.359	6.26
293.733	8.05
294.108	10
294.482	10.25
294.857	11.47
295.231	15.28
295.606	16.69
295.98	14
296.354	11.36
296.729	10.77
297.103	12.32
297.477	11.47
297.851	11.81
298.226	7.4
298.6	7.17
298.974	4.95
299.348	2.48
299.722	0.7
300.096	3.33
300.47	7.98
300.844	7.83
301.217	8.48
301.591	8.39
301.965	5.67
302.339	8.68
302.712	10.66
303.086	11.45
303.46	10.93
303.833	12.11
304.207	12.74
304.58	10.85
304.954	11.32
305.327	11.83
305.701	11.25
306.074	13.64
306.447	12.76
306.821	12.98
307.194	11.64
307.567	15.06
307.94	14.44
308.313	12.89
308.686	14.06
309.059	12.83
309.432	11.14
309.805	12.12
310.178	11.68
310.551	11.44
310.924	10.38
311.297	10.59
311.67	6.19
312.042	8.94
312.415	11.8
312.788	9.16
313.16	8.56
313.533	8.22
313.905	4.65
314.278	3.89
314.65	4.42
315.023	5.14
315.395	5.32
315.768	7.88
316.14	5.66
316.512	1.98
316.884	2.39
317.257	1.05
317.629	1.73
318.001	5.5
318.373	4.09
318.745	2.14
319.117	2.31
319.489	3.59
319.861	5.42
320.233	4.33
320.605	4.88
320.977	4.03
321.348	6.7
321.72	5.56
322.092	4.92
322.463	7.55
322.835	8.95
323.207	9.39
323.578	8.09
323.95	6.1
324.321	8.85
324.693	11.2
325.064	13.41
325.435	11.11
325.807	13.5
326.178	11.57
326.549	8.07
326.92	7.44
327.292	7.05
327.663	6.41
328.034	6.92
328.405	5.7
328.776	2.56
329.147	1.24
329.518	0.62
329.889	1.49
330.259	2.43
330.63	2.59
331.001	4.19
331.372	3.62
331.742	4.58
332.113	4.89
332.484	4.7
332.854	6.51
333.225	10.07
333.595	10.81
333.966	8.67
334.336	9.73
334.707	12.91
335.077	12.19
335.447	9.03
335.817	8.91
336.188	9.14
336.558	9.91
336.928	10.86
337.298	5.41
337.668	6.27
338.038	8.93
338.408	8.11
338.778	7.64
339.148	8.64
339.518	9.45
339.888	10
340.258	6.89
340.627	5.28
340.997	0.48
341.367	4.6
341.736	3.68
342.106	1.4
342.475	1.35
342.845	0.81
343.214	-0.41
343.584	0.34
343.953	-0.83
344.323	1.48
344.692	2.6
345.061	3.64
345.431	1.42
345.8	3.88
346.169	6.16
346.538	8.14
346.907	7.07
347.276	6.89
347.645	9.32
348.014	9.38
348.383	9.08
348.752	5.82
349.121	9.32
349.49	7.44
349.858	7.69
350.227	6.72
350.596	5.05
350.964	6.35
351.333	6.57
351.702	4.08
352.07	2.42
352.439	-0.19
352.807	4.24
353.176	3.2
353.544	5.02
353.912	3.14
354.281	3.24
354.649	3.26
355.017	1.32
355.385	1.14
355.753	2.95
356.122	3.18
356.49	8.42
356.858	5.68
357.226	5.07
357.594	5.91
357.961	5.23
358.329	1.58
358.697	2.64
359.065	1.72
359.433	0.08
359.8	0.98
360.168	2.01
360.536	0.34
360.903	1.66
361.271	1.81
361.638	-0.93
362.006	-1.47
362.373	3.69
362.741	4.28
363.108	6.86
363.475	8.35
363.843	6.67
364.21	7.42
364.577	8
364.944	7.36
365.311	8.68
365.678	9.17
366.045	12.64
366.412	10.22
366.779	5.94
367.146	4.62
367.513	3.78
367.88	5.14
368.247	3.72
368.613	3.19
368.98	4.38
369.347	0.03
369.713	2.55
370.08	0.55
370.447	2.68
370.813	4.4
371.18	6.39
371.546	7.82
371.912	4.77
372.279	7.11
372.645	5.02
373.011	4.12
373.378	9.12
373.744	8.4
374.11	8.62
374.476	7.35
374.842	9.92
375.208	8.97
375.574	6.33
375.94	7.82
376.306	6.75
376.672	8.06
377.038	6.83
377.404	2.95
377.769	3.33
378.135	3.78
378.501	4.32
378.866	3.97
379.232	5.11
379.597	7.65
379.963	9.62
380.328	7.78
380.694	6.53
381.059	6.59
381.425	7.23
381.79	5.89
382.155	4.55
382.52	3.67
382.886	2.98
383.251	2.53
383.616	1
383.981	-0.56
384.346	1.98
384.711	3.26
385.076	2.1
385.441	3
385.806	4.2
386.171	3.8
386.535	5.75
386.9	3.51
387.265	0.98
387.629	1.76
387.994	1.94
388.359	2.19
388.723	1.94
389.088	5.8
389.452	4.84
389.817	5.18
390.181	4.41
390.545	1.66
390.91	1.9
391.274	3.08
391.638	3.7
392.002	1.31
392.366	1.14
392.731	0.32
393.095	0.18
393.459	2.42
393.823	1.08
394.187	1.7
394.55	2.1
394.914	4.49
395.278	5.08
395.642	4.67
396.006	7.07
396.369	6.22
396.733	5.25
397.097	3.23
397.46	1.7
397.824	0.78
398.187	1.93
398.551	2.64
398.914	1.94
399.277	1.39
399.641	2.01
400.004	1.41
400.367	2.41
400.73	3.64
401.094	5.01
401.457	6.91
401.82	7.77
402.183	6.3
402.546	5.25
402.909	6.02
403.272	5.02
403.635	4.55
403.998	4.89
404.36	3.11
404.723	3.18
405.086	0.15
405.448	-2.28
405.811	-1.77
406.174	0.83
406.536	0.45
406.899	-2.66
407.261	-1.99
407.624	-3.86
407.986	-3.69
408.348	-2.26
408.711	-1.84
409.073	0.22
409.435	1.62
409.797	0.27
410.16	-1.92
410.522	-1.01
410.884	0.59
411.246	0.12
411.608	2.49
411.97	4.64
412.332	3.72
412.693	3.77
413.055	3.32
413.417	2.72
413.779	6.48
414.14	8.68
414.502	10.1
414.864	10.26
415.225	11.27
415.587	9.53
415.948	9.73
416.31	9.09
416.671	7.91
417.033	7.82
417.394	8
417.755	4.76
418.116	2.03
418.478	-0.2
418.839	1.84
419.2	1.75
419.561	3.8
419.922	2.22
420.283	1.5
420.644	1.72
421.005	1.61
421.366	2.86
421.727	4.85
422.087	6.66
422.448	7.43
422.809	4.45
423.169	3.62
423.53	0.8
423.891	0.34
424.251	1.62
424.612	3.52
424.972	4.85
425.333	6
425.693	6.84
426.053	6.93
426.414	10.27
426.774	12.75
427.134	13.99
427.494	14.73
427.854	15.57
428.214	14.17
428.574	13.14
428.934	12.12
429.294	10.01
429.654	9.83
430.014	8.5
430.374	4.81
430.734	4.3
431.094	5.67
431.453	6.14
431.813	4.78
432.173	5.77
432.532	6.45
432.892	8.62
433.251	8.52
433.611	7.61
433.97	8.89
434.33	8.8
434.689	8.64
435.048	7.84
435.407	7.95
435.767	7.18
436.126	7.09
436.485	7.42
436.844	4.14
437.203	3.36
437.562	5.08
437.921	4.48
438.28	2.41
438.639	2.58
438.998	1.23
439.356	2.3
439.715	1.85
440.074	2.74
440.433	0.91
440.791	1.83
441.15	2.45
441.508	-0.82
441.867	-0.31
442.225	2.55
442.584	3.48
442.942	7.11
443.3	7.1
443.659	9.74
444.017	8.33
444.375	9.55
444.733	10.72
445.092	11.16
445.45	11.74
445.808	11.77
446.166	12.58
446.524	10.28
446.882	9.66
447.239	8.32
447.597	7.33
447.955	9.35
448.313	10.84
448.67	10.69
449.028	11.34
449.386	8.97
449.743	7.52
450.101	4.61
450.458	5.78
450.816	2.31
451.173	3.11
451.531	3.69
451.888	2.26
452.245	2.36
452.602	2.75
452.96	2.49
453.317	6.51
453.674	7.95
454.031	12.08
454.388	10.68
454.745	14.53
455.102	13.67
455.459	11.19
455.816	13.23
456.173	10.97
456.529	11.7
456.886	10.11
457.243	7.49
457.599	5.7
457.956	1.99
458.313	5.4
458.669	2.97
459.026	2.64
459.382	4.99
459.739	3.39
460.095	2.05
460.451	-0.43
460.807	1.55
461.164	4.36
461.52	7.32
461.876	9.59
462.232	7.35
462.588	7.35
462.944	8.36
463.3	8.32
463.656	9.84
464.012	10.7
464.368	9.85
464.724	10.91
465.079	9.78
465.435	8.22
465.791	6.65
466.146	7.11
466.502	4.97
466.858	5.08
467.213	1.68
467.569	0.55
467.924	2.98
468.279	3.34
468.635	0.75
468.99	0.64
469.345	1.67
469.701	1.53
470.056	1.26
470.411	1.93
470.766	6.05
471.121	9.19
471.476	10.6
471.831	7.85
472.186	9.59
472.541	10
472.895	9.73
473.25	9.52
473.605	10.01
473.96	9.48
474.314	10.44
474.669	7.35
475.024	6.57
475.378	5.56
475.733	6.72
476.087	6.02
476.441	5.22
476.796	5.42
477.15	3.6
477.504	2.97
477.859	3.12
478.213	3
478.567	2.92
478.921	2.73
479.275	3.24
479.629	0.59
479.983	1.55
480.337	2.12
480.691	2.94
481.045	5.94
481.399	6.66
481.752	4.95
482.106	5.75
482.46	5.45
482.813	3.34
483.167	3.4
483.52	3.98
483.874	3.26
484.227	1.83
484.581	-0.93
484.934	-3.65
485.288	-4.43
485.641	-2.97
485.994	-4.15
486.347	-3.34
486.7	0.16
487.054	-0.03
487.407	1.27
487.76	0.45
488.113	1.45
488.466	2.02
488.818	2.34
489.171	3.14
489.524	2.49
489.877	2.95
490.23	3.69
490.582	3.41
490.935	3.17
491.288	3.1
491.64	5.33
491.993	6.07
492.345	5.11
492.698	7.05
493.05	8.49
493.402	7.64
493.755	6.31
494.107	4.08
494.459	3.43
494.811	2.41
495.163	2.42
495.515	-1.24
495.867	-0.2
496.219	1
496.571	0.6
496.923	-2.11
497.275	-2.03
497.627	-5.9
497.979	-6.06
498.33	-7.88
498.682	-13.44
499.034	-13.91
499.385	-14.85
499.737	-18.23
500.088	-21.2
500.44	-23.69
500.791	-25.1
501.143	-28.45
501.494	-26.56
501.845	-28.86
502.197	-28.69
502.548	-23.75
502.899	-25.3
503.25	-22.03
503.601	-23.85
503.952	-22.49
504.303	-22.15
504.654	-19.72
505.005	-17.18
505.356	-12.91
505.707	-12.84
506.058	-11.42
506.408	-13.89
506.759	-13.51
507.11	-16.73
507.46	-12.11
507.811	-9.25
508.161	-9.94
508.512	-10.41
508.862	-10.76
509.213	-8.5
509.563	-7.64
509.913	-9.48
510.263	-6.81
510.614	-6.25
510.964	-6.02
511.314	-7.89
511.664	-5.36
512.014	-3.69
512.364	-2.5
512.714	-0.42
513.064	-4.75
513.414	-4.72
513.764	-4.93
514.113	-5.8
514.463	-5.33
514.813	-2.94
515.162	-1.75
515.512	-7.31
515.862	-9.19
516.211	-9.24
516.561	-8.88
516.91	-9.24
517.259	-9.56
517.609	-8.11
517.958	-7.45
518.307	-6.24
518.656	-4.51
519.006	-2.89
519.355	0.15
519.704	0.09
520.053	-0.28
520.402	-0.62
520.751	-1.4
521.1	0.09
521.448	-0.56
521.797	0.47
522.146	1.85
522.495	-0.01
522.843	-2.55
523.192	-1.22
523.541	-0.38
523.889	-1.09
524.238	-0.52
524.586	1.69
524.935	2.91
525.283	4.52
525.631	4.95
525.979	3.84
526.328	7.99
526.676	8.99
527.024	6.39
527.372	8.61
527.72	10.51
528.068	10.27
528.416	9.6
528.764	7.76
529.112	6.26
529.46	4.1
529.808	5.16
530.155	0.49
530.503	-0.67
530.851	1.06
531.198	0.19
531.546	0.91
531.893	1.24
532.241	2.49
532.588	2
532.936	2.48
533.283	5.44
533.63	5.02
533.978	7.05
534.325	5.62
534.672	5.28
535.019	3.61
535.366	1.49
535.713	0.74
536.06	-1.39
536.407	-0.18
536.754	-1.5
537.101	-2.34
537.448	-2.82
537.795	-3.3
538.141	-1.28
538.488	-0.99
538.835	0.43
539.181	0.53
539.528	0.69
539.874	3.61
540.221	3.62
540.567	4.43
540.914	0
541.26	-0.78
541.606	-0.4
541.952	-1.8
542.299	-4.08
542.645	-4.53
542.991	-3.75
543.337	-3.75
543.683	-5.25
544.029	-5.67
544.375	-4.82
544.721	0.61
545.066	0.95
545.412	2.56
545.758	5.47
546.104	6.1
546.449	8.06
546.795	8.68
547.141	9.86
547.486	10.26
547.832	10.61
548.177	9.62
548.522	8.3
548.868	9.41
549.213	9.08
549.558	8.15
549.903	9.1
550.249	5.91
550.594	3.86
550.939	1.15
551.284	2.32
551.629	1.74
551.974	1.08
552.319	1.62
552.664	1.24
553.008	-0.59
553.353	-3.34
553.698	-2.52
554.043	-1.07
554.387	-1.26
554.732	4.76
555.076	5.09
555.421	5.8
555.765	8.81
556.11	7.9
556.454	7.47
556.798	7.86
557.143	9.8
557.487	8.94
557.831	11
558.175	12.36
558.519	7.73
558.863	4.27
559.207	6.6
559.551	5.28
559.895	6.75
560.239	9.36
560.583	9.36
560.927	11.45
561.27	11.17
561.614	11.03
561.958	10.48
562.301	12.1
562.645	15.36
562.988	12.78
563.332	13.65
563.675	12.59
564.018	10.55
564.362	11.49
564.705	9.68
565.048	9.45
565.391	7.16
565.735	9.57
566.078	9.55
566.421	8.01
566.764	8.56
567.107	9.99
567.45	10.78
567.792	7
568.135	6.61
568.478	5.47
568.821	4.9
569.163	4.41
569.506	1.97
569.849	2.15
570.191	3.81
570.534	6.05
570.876	3.02
571.219	2.74
571.561	6.09
571.903	3.52
572.246	4.28
572.588	6.67
572.93	7.74
573.272	7
573.614	8.39
573.956	6.88
574.298	3.38
574.64	5.65
574.982	6.34
575.324	8.52
575.666	12.74
576.008	15.41
576.349	14.86
576.691	18.49
577.033	18.68
577.374	16.3
577.716	16.4
578.057	16.93
578.399	15.12
578.74	14.53
579.082	12.07
579.423	9.56
579.764	6.58
580.105	6.31
580.447	2.19
580.788	2.55
581.129	2.56
581.47	1.4
581.811	2.07
582.152	3.72
582.493	4.08
582.834	2.81
583.175	3.7
583.515	4.73
583.856	3.57
584.197	2.45
584.537	2.1
584.878	3.51
585.218	3.85
585.559	3.73
585.899	3.74
586.24	3.26
586.58	4.73
586.921	5.08
587.261	5.68
587.601	7.94
587.941	11.51
588.281	12.53
588.621	11.94
588.961	14.31
589.301	15.68
589.641	15.89
589.981	15.49
590.321	14.18
590.661	13.95
591.001	13.69
591.34	13.36
591.68	10.89
592.02	11.93
592.359	10.38
592.699	10.73
593.038	10.09
593.378	8.7
593.717	7.09
594.057	8.4
594.396	7.78
594.735	5.82
595.074	5.57
595.414	7.31
595.753	6.02
596.092	8.98
596.431	8.09
596.77	8.31
597.109	6.9
597.448	7.68
597.786	8.98
598.125	9.15
598.464	12.7
598.803	11.02
599.141	9.5
599.48	11.03
599.819	9.91
600.157	10.01
600.495	11.49
600.834	11.15
601.172	13.26
601.511	12.07
601.849	13.82
602.187	14.72
602.525	16.58
602.864	17.16
603.202	15.24
603.54	14.48
603.878	13.16
604.216	11.22
604.554	13.53
604.891	12.77
605.229	13.33
605.567	11.09
605.905	7.91
606.243	7.09
606.58	6.25
606.918	6.05
607.255	7.26
607.593	9.09
607.93	9.49
608.268	7.48
608.605	7.85
608.942	9.01
609.28	9.1
609.617	9.26
609.954	10.26
610.291	11.02
610.628	14.6
610.965	15.32
611.302	15.82
611.639	16.01
611.976	19.31
612.313	18.78
612.65	17.25
612.987	18.74
613.323	18.07
613.66	19.74
613.997	20.52
614.333	18.31
614.67	16.91
615.006	14.89
615.343	15.36
615.679	15.32
616.015	13.9
616.352	13.56
616.688	12.32
617.024	12.99
617.36	9.89
617.696	9.18
618.032	8.99
618.368	10.81
618.704	12.27
619.04	13.35
619.376	12.82
619.712	15.83
620.048	17.81
620.383	18.42
620.719	20.08
621.055	20.45
621.39	24.09
621.726	24.19
622.061	24.94
622.397	23.99
622.732	23.75
623.068	23
623.403	21.88
623.738	22.65
624.073	21.68
624.409	22.24
624.744	23.39
625.079	19.76
625.414	20
625.749	17.58
626.084	18.5
626.419	18.92
626.753	21.14
627.088	20.99
627.423	19.17
627.758	20.81
628.092	20.49
628.427	20.66
628.762	21.2
629.096	23.14
629.431	22.62
629.765	23.39
630.099	22.23
630.434	22.35
630.768	21.2
631.102	23.7
631.436	23.26
631.77	23.91
632.105	23.59
632.439	24.19
632.773	23.85
633.107	24.3
633.44	22.6
633.774	22.43
634.108	21.09
634.442	22.52
634.776	21.75
635.109	20.95
635.443	18.95
635.776	20.42
636.11	20.6
636.443	19.58
636.777	21.89
637.11	20.78
637.444	20.94
637.777	22.43
638.11	21.56
638.443	19.64
638.776	19.84
639.11	22.11
639.443	20.34
639.776	19.5
640.109	19.14
640.441	16.68
640.774	16.92
641.107	17.42
641.44	16.93
641.773	17.61
642.105	19.91
642.438	20.53
642.77	19.78
643.103	21.24
643.435	24.2
643.768	22.5
644.1	22.84
644.433	24.97
644.765	26.27
645.097	25.22
645.429	27.11
645.761	27.22
646.094	27.94
646.426	27.82
646.758	27.68
647.09	26.68
647.422	28.85
647.753	29.32
648.085	28.81
648.417	28.38
648.749	28.22
649.08	27.61
649.412	26.57
649.744	27.06
650.075	27.16
650.407	25.69
650.738	25.86
651.069	25.74
651.401	26.11
651.732	25.8
652.063	24.89
652.394	26.19
652.726	25.45
653.057	24.73
653.388	24.15
653.719	23.92
654.05	24.62
654.381	23.26
654.712	23.1
655.042	24.14
655.373	25.25
655.704	26.33
656.034	26.31
656.365	26.26
656.696	26.75
657.026	25.66
657.357	28.85
657.687	29.07
658.018	30.16
658.348	31.56
658.678	31.01
659.008	31.73
659.339	31.42
659.669	31.22
659.999	32.7
660.329	33.48
660.659	33.4
660.989	30.97
661.319	31.9
661.649	31.75
661.978	33.34
662.308	32.09
662.638	32.82
662.968	32.56
663.297	33.47
663.627	32.65
663.956	31.69
664.286	34.38
664.615	36.17
664.945	36.76
665.274	37.01
665.603	35.33
665.932	35.78
666.262	33.39
666.591	32.59
666.92	30.56
667.249	28.33
667.578	28.65
667.907	26.06
668.236	25.58
668.564	23.15
668.893	22.51
669.222	21.27
669.551	21.92
669.879	22.24
670.208	23.24
670.537	24.62
670.865	28.25
671.194	29.12
671.522	29.9
671.85	29.55
672.179	31.18
672.507	29.34
672.835	30.76
673.163	31.82
673.491	32.35
673.819	31.34
674.147	31.22
674.475	30.32
674.803	31.22
675.131	32.35
675.459	31.74
675.787	32.82
676.115	35.47
676.442	34.5
676.77	31.28
677.098	32.59
677.425	32.44
677.753	31.97
678.08	32.34
678.407	30.82
678.735	31.44
679.062	29.7
679.389	27.95
679.717	28.56
680.044	30.8
680.371	31.84
680.698	30.3
681.025	31.4
681.352	28.95
681.679	27.1
682.006	24.74
682.332	25.32
682.659	26.86
682.986	26.51
683.313	26.51
683.639	23.39
683.966	22.83
684.292	23.23
684.619	23.1
684.945	25.8
685.272	26.82
685.598	28.03
685.924	26.74
686.25	25.47
686.577	26.49
686.903	23.94
687.229	23.84
687.555	24.65
687.881	24.86
688.207	23.99
688.533	23.4
688.858	23.64
689.184	25.61
689.51	23.65
689.836	24.22
690.161	25.03
690.487	25.3
690.813	24.76
691.138	25.93
691.463	25.51
691.789	27.16
692.114	26.01
692.44	26.03
692.765	25.83
693.09	24.76
693.415	25.36
693.74	22.18
694.065	22.08
694.39	22.98
694.715	23.08
695.04	23.62
695.365	22.41
695.69	23.02
696.015	24.85
696.339	23.24
696.664	25.88
696.989	25.34
697.313	27.31
697.638	29.01
697.962	29.42
698.287	31.12
698.611	30.26
698.935	30.35
699.26	29.77
699.584	27.45
699.908	26.16
700.232	25.14
700.556	24.51
700.88	23.41
701.204	22.76
701.528	23.67
701.852	21.49
702.176	22.22
702.5	20.73
702.823	23.43
703.147	23.1
703.471	25.64
703.794	25.95
704.118	28.31
704.441	29.19
704.765	29.33
705.088	29.07
705.411	28.86
705.735	26.74
706.058	28.16
706.381	27.07
706.704	27.27
707.027	24.53
707.35	26.19
707.673	23.19
707.996	21.97
708.319	20.95
708.642	22.19
708.965	22.18
709.288	22.95
709.61	21.82
709.933	20.83
710.256	21.02
710.578	21.07
710.901	19.76
711.223	19.86
711.546	18.68
711.868	17.78
712.19	16.5
712.512	17.53
712.835	18.11
713.157	18.36
713.479	18.91
713.801	18.26
714.123	21.08
714.445	20.61
714.767	21.73
715.089	24.45
715.411	26.25
715.732	25.48
716.054	22.95
716.376	21.47
716.697	22.31
717.019	22.27
717.34	23.81
717.662	21.98
717.983	21.61
718.305	21.43
718.626	18.91
718.947	16.68
719.268	15.34
719.589	14.5
719.911	16.2
720.232	14.9
720.553	14.26
720.874	11.76
721.195	14.1
721.515	13.77
721.836	9.82
722.157	12.73
722.478	14.56
722.798	14.58
723.119	15.65
723.44	14.19
723.76	15.38
724.081	13.85
724.401	13.65
724.721	12.61
725.042	12.56
725.362	15.75
725.682	15.97
726.002	14.72
726.322	15.75
726.642	15.4
726.962	16.16
727.282	15.19
727.602	16.5
727.922	16.2
728.242	15.07
728.562	13.32
728.882	11.75
729.201	8.18
729.521	8.41
729.84	9.15
730.16	9.94
730.479	9.98
730.799	9.15
731.118	8.57
731.437	7.32
731.757	7.15
732.076	9.26
732.395	10.75
732.714	13.97
733.033	14.02
733.352	13.65
733.671	13.81
733.99	12.66
734.309	14.38
734.628	16.03
734.947	18.51
735.265	18.4
735.584	20.12
735.903	18.53
736.221	15
736.54	13.76
736.858	13.85
737.177	13.78
737.495	15.02
737.813	11.9
738.132	10.49
738.45	8.18
738.768	7.22
739.086	5.66
739.404	6.7
739.722	8.25
740.04	10.42
740.358	8.74
740.676	9.83
740.994	9.69
741.311	11.75
741.629	11.59
741.947	14.02
742.264	15.35
742.582	13.81
742.899	14.51
743.217	16.3
743.534	13.52
743.852	14.38
744.169	11.58
744.486	11.23
744.803	10.91
745.121	12.61
745.438	12.62
745.755	11.17
746.072	12.51
746.389	12.12
746.706	10.48
747.022	14.43
747.339	14.22
747.656	15.82
747.973	13.55
748.289	15.52
748.606	12.57
748.923	13.98
749.239	15.26
749.555	14.78
749.872	13.72
750.188	12.47
750.505	9.97
750.821	10.61
751.137	10.27
751.453	8.9
751.769	6.89
752.085	8.45
752.401	5.58
752.717	6.27
753.033	8.07
753.349	8.64
753.665	11.07
753.98	10.83
754.296	9.9
754.612	9.75
754.927	14.22
755.243	14.6
755.558	14.98
755.874	13.5
756.189	11.89
756.505	10.17
756.82	9.07
757.135	9.64
757.45	8.19
757.765	8
758.08	9.9
758.395	8.4
758.71	8.1
759.025	8.15
759.34	9.01
759.655	9.75
759.97	9.35
760.285	11.14
760.599	9.17
760.914	10.36
761.228	10.03
761.543	11.16
761.857	12.7
762.172	13.89
762.486	14.6
762.8	14.64
763.115	13.88
763.429	14.83
763.743	14.65
764.057	13.02
764.371	12.61
764.685	12.48
764.999	8.83
765.313	7.95
765.627	6.01
765.941	6.06
766.255	9.4
766.568	10.64
766.882	10.74
767.195	11.85
767.509	13.07
767.823	13.14
768.136	12.98
768.449	13.41
768.763	12.69
769.076	13.92
769.389	11.25
769.702	6.4
770.016	5.82
770.329	2.64
770.642	0.09
770.955	0.09
771.268	1.55
771.58	2.22
771.893	4.12
772.206	5.09
772.519	6.02
772.832	7.12
773.144	9.31
773.457	8.1
773.769	9.76
774.082	11.33
774.394	10.31
774.706	8.51
775.019	8.24
775.331	6.09
775.643	7.02
775.955	3.65
776.268	2.58
776.58	2.15
776.892	3.68
777.204	3.45
777.515	2.58
777.827	1.86
778.139	4.93
778.451	3.45
778.763	3.42
779.074	1.08
779.386	2.33
779.697	3.22
780.009	2.88
780.32	1.58
780.632	1.82
780.943	3.35
781.254	6.14
781.566	5.08
781.877	6.62
782.188	7.53
782.499	7.83
782.81	10.36
783.121	8.8
783.432	9.81
783.743	11.91
784.054	12.73
784.364	12.8
784.675	11.36
784.986	9.64
785.296	10.35
785.607	9.38
785.917	7.66
786.228	6.27
786.538	8.09
786.849	6.92
787.159	3.07
787.469	-0.73
787.779	-1.25
788.09	-2.01
788.4	-1.38
788.71	-0.93
789.02	-0.06
789.33	2.99
789.64	-0.09
789.949	2.74
790.259	3.76
790.569	6.05
790.879	8.86
791.188	6.86
791.498	7.53
791.807	8.34
792.117	7.65
792.426	7.15
792.736	7.75
793.045	12.82
793.354	9.85
793.663	10.47
793.973	9.65
794.282	9.92
794.591	10.58
794.9	10.75
795.209	10.52
795.518	10.06
795.826	10.38
796.135	9.24
796.444	7.61
796.753	7.42
797.061	7.44
797.37	10.64
797.678	10.28
797.987	8.91
798.295	7.01
798.604	8.67
798.912	8.31
799.22	6.55
799.529	6.93
799.837	5.5
800.145	4.44
800.453	4
800.761	0.53
801.069	1.22
801.377	1.18
801.685	0.24
801.993	-0.69
802.3	0.09
802.608	0.4
802.916	-2.16
803.223	-2.14
803.531	-0.09
803.838	-0.17
804.146	2.08
804.453	2.91
804.76	2.77
805.068	3.26
805.375	3.01
805.682	2.76
805.989	3.72
806.296	6.67
806.603	6.78
806.91	4.78
807.217	2.89
807.524	-0.42
807.831	-1.27
808.138	-1.11
808.444	1.18
808.751	-1.86
809.058	-0.95
809.364	-0.84
809.671	-1.38
809.977	-1.92
810.284	0.06
810.59	0.68
810.896	2.09
811.202	2.4
811.509	2.64
811.815	2
812.121	3.82
812.427	3.53
812.733	3.95
813.039	2.22
813.345	4.11
813.65	3.16
813.956	4.22
814.262	3.56
814.568	1.66
814.873	2.56
815.179	2.94
815.484	3.65
815.79	2.2
816.095	1.68
816.4	1.74
816.706	0.39
817.011	-1.85
817.316	-2.9
817.621	-0.74
817.926	-0.44
818.231	0.78
818.536	1.6
818.841	0.47
819.146	1.07
819.451	1.25
819.756	2.94
820.06	4.03
820.365	7.01
820.67	9.43
820.974	10.76
821.279	13.06
821.583	14.2
821.888	14.86
822.192	15.95
822.496	16.81
822.8	16.42
823.105	15.51
823.409	14.02
823.713	16.09
824.017	15.38
824.321	14.73
824.625	14.72
824.929	11.65
825.232	12.82
825.536	13.73
825.84	10.81
826.143	9.35
826.447	7.9
826.751	8.56
827.054	4.86
827.358	2.88
827.661	1.67
827.964	2.11
828.268	2.57
828.571	2.67
828.874	2.62
829.177	4.14
829.48	5.88
829.783	6.64
830.086	6.99
830.389	7.7
830.692	8.91
830.995	8.62
831.297	6.44
831.6	6.95
831.903	4.35
832.205	3.16
832.508	2.28
832.81	2.19
833.113	3.16
833.415	3.05
833.718	4.88
834.02	7.44
834.322	6.9
834.624	7.19
834.926	6.42
835.228	5.48
835.53	7.32
835.832	8.24
836.134	6.64
836.436	7.34
836.738	6.9
837.04	6.56
837.341	4.23
837.643	5.24
837.944	4.01
838.246	7.08
838.547	8.55
838.849	8.33
839.15	9.92
839.452	11.08
839.753	10.97
840.054	8.9
840.355	9.27
840.656	10.62
840.957	11.81
841.258	13.02
841.559	10.78
841.86	9.62
842.161	7.17
842.462	6.39
842.762	6.8
843.063	3.68
843.364	7.2
843.664	6.6
843.965	6.88
844.265	5.02
844.566	3.56
844.866	5.49
845.166	8.92
845.467	11.22
845.767	12.89
846.067	13.58
846.367	15.06
846.667	13.58
846.967	13.1
847.267	10.65
847.567	10.07
847.867	13.18
848.166	11.62
848.466	8.05
848.766	7.97
849.065	4.75
849.365	2.3
849.664	4.55
849.964	5.51
850.263	5.14
850.562	6.94
850.862	7.15
851.161	6.47
851.46	8.28
851.759	9.47
852.058	7.15
852.357	8.2
852.656	9.26
852.955	5.92
853.254	3.06
853.553	1.89
853.851	1.03
854.15	0.9
854.449	0.65
854.747	0.64
855.046	1.34
855.344	1.34
855.643	2.17
855.941	1.28
856.239	1.98
856.538	5.19
856.836	4.17
857.134	5.47
857.432	4.72
857.73	2.91
858.028	1.55
858.326	1.02
858.624	0.84
858.922	-1.03
859.219	-0.15
859.517	0.25
859.815	-0.12
860.112	4.06
860.41	2.07
860.707	2.73
861.005	5
861.302	3.11
861.6	3.86
861.897	5.84
862.194	5.65
862.491	4.62
862.788	5.22
863.085	4.15
863.382	-0.57
863.679	0.24
863.976	2.73
864.273	2.32
864.57	4.08
864.867	1.88
865.163	-1.31
865.46	2.08
865.757	2.4
866.053	3.88
866.349	6.03
866.646	9.15
866.942	8.56
867.239	7.08
867.535	6.31
867.831	5.38
868.127	5.43
868.423	9.67
868.719	9.01
869.015	9.48
869.311	8.7
869.607	5.35
869.903	3.17
870.199	4.67
870.494	4.39
870.79	6.19
871.086	5.76
871.381	6.88
871.677	5.24
871.972	3.26
872.267	4.84
872.563	3.75
872.858	7.1
873.153	9.53
873.448	9.85
873.743	10.2
874.038	8.19
874.333	7.88
874.628	10.14
874.923	10.93
875.218	10.32
875.513	7.31
875.808	8.26
876.102	6.98
876.397	6.91
876.691	6.73
876.986	7.28
877.28	8.65
877.575	11.53
877.869	7.62
878.163	8.01
878.458	11.02
878.752	13.34
879.046	12.56
879.34	13.61
879.634	12.7
879.928	9.36
880.222	9.57
880.516	8.41
880.809	6.1
881.103	8.92
881.397	8.67
881.691	7.09
881.984	6.01
882.278	4.82
882.571	1.84
882.864	4.2
883.158	6.1
883.451	4.92
883.744	5.56
884.038	8.28
884.331	6.42
884.624	3.84
884.917	2.57
885.21	3.97
885.503	8.9
885.796	10.07
886.088	9.68
886.381	11.39
886.674	9.34
886.966	7.44
887.259	3.86
887.552	5.98
887.844	6.94
888.136	7.81
888.429	7.39
888.721	3.58
889.013	3.62
889.306	0.5
889.598	-3.31
