# Supplementary material for: An on-demand, drop-on-drop method for studying enzyme catalysis by serial crystallography
Source: Nat Commun. 2021 Jul 22;12:4461. doi: 10.1038/s41467-021-24757-7 (PMC8298390; doi:10.1038/s41467-021-24757-7)
Supplement: Supplementary file 7 — Source Data [file 41467_2021_24757_MOESM7_ESM.zip › 01_raw data/9/9-pico-off (7).txt]

Data from 9-fluo5N-fura-picooff_Subt8_20-52-30-504.txt Node

Date: Wed Jun 05 20:52:30 PDT 2019
User: Yachandra Lab
Spectrometer: OFX00221
Trigger mode: 0
Integration Time (sec): 3.000000E-1
Scans to average: 8
Nonlinearity correction enabled: false
Boxcar width: 5
Storing dark spectrum: false
XAxis mode: Wavelengths
Number of Pixels in Spectrum: 2136
>>>>>Begin Spectral Data<<<<<
156.111	-0.96
156.499	0.34
156.887	-0.19
157.274	-1.26
157.662	-2.36
158.049	-1.94
158.437	-1.78
158.824	-1.59
159.211	-1.07
159.599	-1.22
159.986	-0.68
160.373	-1.36
160.761	-2.27
161.148	-1.7
161.535	-0.47
161.922	0.86
162.309	0.41
162.696	0.75
163.083	1.06
163.47	1.48
163.857	1.76
164.244	1.56
164.631	1.56
165.018	1.82
165.405	1.89
165.792	1.65
166.179	1.27
166.565	1.6
166.952	1.57
167.339	0.85
167.725	1.07
168.112	0.1
168.498	-0.64
168.885	0.11
169.271	-0.08
169.658	-0.99
170.044	-1.81
170.431	-2.01
170.817	-2.32
171.203	-2.1
171.59	-1.59
171.976	-1.97
172.362	-1.09
172.748	-0.75
173.134	-1.18
173.521	-0.49
173.907	0.66
174.293	1.73
174.679	1.88
175.065	2.39
175.451	2.14
175.836	1.77
176.222	1.64
176.608	1.18
176.994	1.43
177.38	1.24
177.765	1.03
178.151	0.86
178.537	0.11
178.922	0.12
179.308	0.01
179.693	0.34
180.079	1.23
180.464	1.14
180.85	1.25
181.235	0.94
181.621	0.55
182.006	0.64
182.391	0.19
182.777	1.14
183.162	1.17
183.547	0.33
183.932	-0.05
184.317	-0.93
184.702	-0.09
185.087	-0.68
185.472	-0.62
185.857	-0.15
186.242	-0.82
186.627	-0.58
187.012	-1.22
187.397	-1.25
187.782	-0.42
188.167	0.57
188.551	0.43
188.936	0.52
189.321	3.27
189.705	3.28
190.09	5.72
190.475	5.61
190.859	3.7
191.244	2.23
191.628	1.41
192.012	1.99
192.397	2.44
192.781	4.39
193.166	4.18
193.55	3.58
193.934	4.22
194.318	4.25
194.702	7.55
195.087	8.47
195.471	10.55
195.855	11.69
196.239	11.33
196.623	12.48
197.007	12.75
197.391	11.75
197.775	10.84
198.158	10.82
198.542	8.47
198.926	5.86
199.31	5.6
199.693	6.28
200.077	7.03
200.461	6.32
200.844	3.94
201.228	3.88
201.611	6.33
201.995	6.53
202.378	6.1
202.762	7.07
203.145	7.84
203.529	6.57
203.912	5.67
204.295	4.32
204.679	5.55
205.062	3.94
205.445	1.38
205.828	0.66
206.211	2.56
206.594	4.17
206.977	3.73
207.36	3.43
207.743	5.47
208.126	3.49
208.509	4.5
208.892	1.88
209.275	5.7
209.658	5.31
210.04	6.25
210.423	3.26
210.806	1.76
211.188	0.32
211.571	-1.57
211.953	-1.32
212.336	-0.55
212.719	-1.22
213.101	4.8
213.483	5
213.866	9.01
214.248	6.26
214.63	8.1
215.013	8.7
215.395	11.44
215.777	13.7
216.159	15.02
216.542	17.9
216.924	18.39
217.306	14.22
217.688	13.64
218.07	12.57
218.452	15.77
218.834	13.99
219.216	12.72
219.597	11.97
219.979	8.77
220.361	9.9
220.743	8.17
221.124	9.25
221.506	8.67
221.888	6.95
222.269	5.66
222.651	4.4
223.032	4.61
223.414	5.48
223.795	7.45
224.177	10.5
224.558	6.25
224.94	7.69
225.321	6.52
225.702	8.47
226.083	6.81
226.465	5.14
226.846	5.06
227.227	7.4
227.608	7.65
227.989	6.14
228.37	3.38
228.751	4.59
229.132	1.67
229.513	3.6
229.894	3.35
230.275	7.33
230.655	8.9
231.036	8.61
231.417	6.76
231.798	5.88
232.178	3.99
232.559	6.3
232.94	7.47
233.32	9.43
233.701	7.59
234.081	7.41
234.462	5.08
234.842	4.98
235.222	1.56
235.603	2.25
235.983	5.56
236.363	9.16
236.743	6.91
237.124	5.06
237.504	5.55
237.884	6.08
238.264	8.12
238.644	9.7
239.024	8.43
239.404	11.44
239.784	11.76
240.164	9.33
240.544	6.31
240.923	9.12
241.303	10.16
241.683	8.92
242.063	8.2
242.442	6.33
242.822	6.68
243.202	10.42
243.581	10.83
243.961	10.52
244.34	8.69
244.72	8.95
245.099	8.52
245.478	8.88
245.858	9.33
246.237	8.83
246.616	7.67
246.996	7.03
247.375	5.31
247.754	3.24
248.133	2.18
248.512	3.62
248.891	2.38
249.27	4.83
249.649	8.22
250.028	7.69
250.407	9.43
250.786	10.03
251.165	10.32
251.544	8.64
251.922	9.27
252.301	8.94
252.68	10.42
253.058	11.77
253.437	9.51
253.816	4.58
254.194	5.94
254.573	5.34
254.951	5.65
255.329	1.44
255.708	2.28
256.086	3.61
256.465	5.31
256.843	4.07
257.221	3.86
257.599	2.01
257.977	5.52
258.356	5.11
258.734	3.41
259.112	3.2
259.49	5.61
259.868	6.38
260.246	5.49
260.624	4.3
261.001	3.94
261.379	4.08
261.757	4.55
262.135	4.83
262.513	6.11
262.89	6.64
263.268	6.35
263.645	6.14
264.023	5.93
264.401	4.6
264.778	2.57
265.156	0.93
265.533	1.6
265.91	1.26
266.288	-1.68
266.665	-3.47
267.042	-4.53
267.42	-6.4
267.797	-4.19
268.174	-6.35
268.551	-4.06
268.928	-1.19
269.305	1.15
269.682	0.15
270.059	3.53
270.436	3.44
270.813	2.07
271.19	3.69
271.567	6.18
271.944	4.15
272.32	6.65
272.697	7.47
273.074	6.32
273.45	6.16
273.827	5.52
274.203	1.57
274.58	1.85
274.957	1.73
275.333	2.01
275.709	2.33
276.086	1.36
276.462	2.77
276.838	2.4
277.215	2.86
277.591	1.69
277.967	2.25
278.343	2.93
278.719	2.64
279.095	5.24
279.471	5.27
279.847	2.24
280.223	1.89
280.599	1.24
280.975	2.16
281.351	1.2
281.727	2.03
282.103	2.39
282.478	4.64
282.854	6.09
283.23	6.35
283.605	8.34
283.981	11.05
284.357	14.49
284.732	12.11
285.108	10.77
285.483	10.4
285.858	11.95
286.234	12.88
286.609	15.15
286.984	15.65
287.36	14.16
287.735	11.32
288.11	9.56
288.485	8.11
288.86	8.44
289.235	8.68
289.61	9.85
289.985	9.33
290.36	7.12
290.735	3.83
291.11	0.36
291.485	0.7
291.86	0.83
292.235	2.15
292.609	3.94
292.984	2.25
293.359	1.93
293.733	3.01
294.108	3.77
294.482	3.6
294.857	3.53
295.231	7.82
295.606	8.56
295.98	9.7
296.354	7.55
296.729	6.73
297.103	8.69
297.477	7.33
297.851	5.84
298.226	3.49
298.6	5.12
298.974	5.15
299.348	2.6
299.722	-0.22
300.096	0.02
300.47	3.59
300.844	2.52
301.217	3.14
301.591	4.78
301.965	5.33
302.339	6.32
302.712	6.98
303.086	8.36
303.46	8.91
303.833	13.49
304.207	14.11
304.58	13.36
304.954	16.1
305.327	17.2
305.701	16.5
306.074	16.09
306.447	15.89
306.821	15.47
307.194	12.53
307.567	14.35
307.94	10.57
308.313	9.47
308.686	10.14
309.059	9.43
309.432	9
309.805	9.38
310.178	11.07
310.551	10.99
310.924	10.85
311.297	12.93
311.67	11.28
312.042	12.8
312.415	13.03
312.788	11.64
313.16	9.97
313.533	7.83
313.905	5.84
314.278	5.49
314.65	7.19
315.023	7.36
315.395	6.5
315.768	6.52
316.14	7.78
316.512	5.73
316.884	5.02
317.257	4.42
317.629	5.1
318.001	6.17
318.373	3.48
318.745	0.97
319.117	1.3
319.489	2.77
319.861	4.74
320.233	2.52
320.605	4.34
320.977	4.47
321.348	6.19
321.72	4.68
322.092	5.44
322.463	7.94
322.835	7.16
323.207	5.85
323.578	4.23
323.95	3.77
324.321	4.62
324.693	7.85
325.064	7.86
325.435	7.48
325.807	10.2
326.178	7.97
326.549	7.97
326.92	9.99
327.292	10.36
327.663	10.05
328.034	9.1
328.405	9.12
328.776	4.68
329.147	6.38
329.518	5.06
329.889	4.2
330.259	7.48
330.63	5.35
331.001	5.75
331.372	6.61
331.742	6.73
332.113	6.84
332.484	8.98
332.854	11.01
333.225	13.84
333.595	15.5
333.966	13.48
334.336	11.98
334.707	16.18
335.077	14.55
335.447	12.08
335.817	13.64
336.188	12.61
336.558	9.99
336.928	9.1
337.298	4.27
337.668	4.72
338.038	9.44
338.408	11.05
338.778	9.99
339.148	9.8
339.518	9.56
339.888	9.25
340.258	6.61
340.627	5.5
340.997	4.52
341.367	6.67
341.736	3.86
342.106	0.94
342.475	-1.48
342.845	-3
343.214	-3.28
343.584	-0.8
343.953	-1.97
344.323	2.61
344.692	4.19
345.061	4.17
345.431	4.18
345.8	5.73
346.169	4.49
346.538	5.98
346.907	5.32
347.276	6.06
347.645	7.41
348.014	5.88
348.383	4.09
348.752	2.75
349.121	5.1
349.49	2.8
349.858	3.07
350.227	5.3
350.596	2.97
350.964	4.11
351.333	5.77
351.702	1.69
352.07	3.16
352.439	2.38
352.807	3.24
353.176	2.26
353.544	2.16
353.912	1.16
354.281	0.5
354.649	2
355.017	0.65
355.385	-2.8
355.753	-2.49
356.122	-2.1
356.49	0.51
356.858	1.53
357.226	1.58
357.594	3.78
357.961	5.27
358.329	4.09
358.697	6.02
359.065	6.45
359.433	6.52
359.8	10.78
360.168	12.57
360.536	11.24
360.903	10.67
361.271	10.65
361.638	9.09
362.006	7.2
362.373	8.17
362.741	8.05
363.108	8.89
363.475	11.83
363.843	7.2
364.21	4.78
364.577	4.68
364.944	4.94
365.311	2
365.678	2.98
366.045	4.69
366.412	5.27
366.779	1.57
367.146	-0.07
367.513	0.23
367.88	1.8
368.247	3.18
368.613	4.23
368.98	5.14
369.347	5.18
369.713	4.98
370.08	3.56
370.447	5.62
370.813	6.98
371.18	8.27
371.546	7.3
371.912	4.2
372.279	5.07
372.645	5.15
373.011	2.91
373.378	8.08
373.744	9.19
374.11	9.35
374.476	6.01
374.842	8.4
375.208	8.7
375.574	7.11
375.94	12.34
376.306	10.15
376.672	8.26
377.038	7.64
377.404	5.42
377.769	6.32
378.135	8.82
378.501	11.31
378.866	10.01
379.232	9.56
379.597	10.48
379.963	12.4
380.328	13.56
380.694	14.83
381.059	16.58
381.425	17.45
381.79	14.48
382.155	10.76
382.52	10.55
382.886	10.89
383.251	9.67
383.616	9.38
383.981	6.77
384.346	6.81
384.711	4.92
385.076	4.06
385.441	3.24
385.806	3.28
386.171	3.95
386.535	4.16
386.9	1.4
387.265	2.11
387.629	1.66
387.994	0.75
388.359	-1.24
388.723	-1.03
389.088	1.48
389.452	1.22
389.817	3.53
390.181	1.59
390.545	-0.74
390.91	-0.55
391.274	0.14
391.638	1.2
392.002	-0.53
392.366	1.85
392.731	3.48
393.095	1.64
393.459	1.98
393.823	-0.42
394.187	2.33
394.55	3.18
394.914	5.81
395.278	5.57
395.642	6.03
396.006	9.35
396.369	7.34
396.733	6.28
397.097	6.7
397.46	6.59
397.824	8.11
398.187	8.6
398.551	7.98
398.914	8.05
399.277	7.51
399.641	8.11
400.004	5.97
400.367	11.15
400.73	11.5
401.094	11.02
401.457	11.73
401.82	10.06
402.183	8.97
402.546	9.48
402.909	9.26
403.272	8.15
403.635	7.22
403.998	6.77
404.36	2.73
404.723	3.4
405.086	2.34
405.448	-1.18
405.811	-0.28
406.174	1.5
406.536	2.8
406.899	2
407.261	2.98
407.624	1.86
407.986	2.11
408.348	2.31
408.711	4.34
409.073	3.92
409.435	9.27
409.797	7.17
410.16	4.28
410.522	2.68
410.884	3.26
411.246	0.49
411.608	1.67
411.97	4.19
412.332	4.75
412.693	2.45
413.055	2.6
413.417	0.42
413.779	2.22
414.14	5.85
414.502	7.07
414.864	5.82
415.225	8.98
415.587	7.89
415.948	9.5
416.31	7.82
416.671	8.2
417.033	9.01
417.394	8.56
417.755	8.07
418.116	4.47
418.478	4.16
418.839	5.01
419.2	2.93
419.561	5.58
419.922	2.68
420.283	2.59
420.644	2.52
421.005	1.83
421.366	2.58
421.727	2.56
422.087	3.78
422.448	3.97
422.809	3.16
423.169	4.81
423.53	0.53
423.891	-0.34
424.251	1.11
424.612	0.31
424.972	3.42
425.333	2.66
425.693	2.93
426.053	3.09
426.414	3.65
426.774	4.32
427.134	3.61
427.494	6.85
427.854	7.38
428.214	6.18
428.574	7.23
428.934	4.5
429.294	2.82
429.654	2.84
430.014	2.22
430.374	0.74
430.734	2.25
431.094	4.3
431.453	2.76
431.813	2.23
432.173	2.28
432.532	1.41
432.892	3.09
433.251	3.89
433.611	5.16
433.97	5.41
434.33	6.83
434.689	6.48
435.048	7.61
435.407	8.72
435.767	8.05
436.126	8.27
436.485	6.94
436.844	6.73
437.203	7.88
437.562	7.22
437.921	8.33
438.28	5.95
438.639	4.75
438.998	4.44
439.356	5.26
439.715	7.15
440.074	7.67
440.433	8.08
440.791	7.69
441.15	5.64
441.508	6.57
441.867	6.76
442.225	8.23
442.584	10.02
442.942	12.44
443.3	9.65
443.659	10.12
444.017	9.86
444.375	10.67
444.733	10.84
445.092	13.14
445.45	11.64
445.808	10.14
446.166	10.1
446.524	9.18
446.882	6.23
447.239	5.72
447.597	5.33
447.955	5.86
448.313	5.76
448.67	5.08
449.028	5.6
449.386	4.75
449.743	4.32
450.101	3.25
450.458	5.2
450.816	4.15
451.173	6.31
451.531	5.89
451.888	5.7
452.245	6.33
452.602	8.53
452.96	7.26
453.317	10.48
453.674	11.78
454.031	15.24
454.388	13.35
454.745	13.66
455.102	12.93
455.459	12.86
455.816	14.42
456.173	15.51
456.529	14.48
456.886	14.11
457.243	12.16
457.599	12.23
457.956	9.82
458.313	10.11
458.669	10.98
459.026	11.76
459.382	12.53
459.739	10.85
460.095	6.8
460.451	5.31
460.807	6.07
461.164	7.22
461.52	9.47
461.876	10.42
462.232	9.68
462.588	8.33
462.944	8.35
463.3	7.7
463.656	7.4
464.012	9.19
464.368	9.1
464.724	10.5
465.079	11.66
465.435	9.58
465.791	8.52
466.146	8.22
466.502	5.74
466.858	7.01
467.213	4.76
467.569	4.91
467.924	7.61
468.279	6.89
468.635	4.62
468.99	1.1
469.345	0.78
469.701	0.74
470.056	0.22
470.411	4.42
470.766	5.56
471.121	6.58
471.476	9
471.831	6.62
472.186	6.55
472.541	8.17
472.895	10.88
473.25	11.03
473.605	11.78
473.96	12.45
474.314	9.89
474.669	7.66
475.024	7.97
475.378	7.28
475.733	7.41
476.087	9.8
476.441	9.24
476.796	6
477.15	4.99
477.504	3.36
477.859	4.58
478.213	4.5
478.567	4.92
478.921	5.12
479.275	3.44
479.629	2.28
479.983	1.97
480.337	0.97
480.691	2.55
481.045	4.14
481.399	4.45
481.752	1.08
482.106	3.55
482.46	3.01
482.813	1.62
483.167	3.95
483.52	5.75
483.874	3.66
484.227	1.42
484.581	0.56
484.934	-1.39
485.288	-0.83
485.641	2.76
485.994	-0.44
486.347	-1.31
486.7	0.47
487.054	-1.11
487.407	-4.7
487.76	-3.75
488.113	-0.83
488.466	2.38
488.818	2.1
489.171	3.08
489.524	2.52
489.877	5.7
490.23	8.17
490.582	9.6
490.935	9.09
491.288	10.52
491.64	10.99
491.993	11.06
492.345	8.08
492.698	10.05
493.05	9.64
493.402	8.09
493.755	6.98
494.107	5.97
494.459	3.99
494.811	4.39
495.163	4.6
495.515	3.5
495.867	2.28
496.219	1.23
496.571	-0.59
496.923	-4.56
497.275	-8.14
497.627	-16.6
497.979	-18.73
498.33	-23.33
498.682	-32.38
499.034	-35.45
499.385	-42.7
499.737	-46.31
500.088	-49.51
500.44	-54.95
500.791	-55.6
501.143	-57.18
501.494	-55.02
501.845	-57.61
502.197	-54.64
502.548	-50.17
502.899	-49.6
503.25	-41.77
503.601	-42.55
503.952	-39.19
504.303	-37.06
504.654	-34.15
505.005	-32.16
505.356	-28.7
505.707	-28.4
506.058	-27.7
506.408	-27.49
506.759	-27.62
507.11	-32.72
507.46	-29.84
507.811	-29.81
508.161	-29.76
508.512	-30.62
508.862	-31.6
509.213	-30.25
509.563	-29.85
509.913	-31.31
510.263	-28.89
510.614	-27.19
510.964	-24.9
511.314	-24.18
511.664	-22.9
512.014	-20.55
512.364	-18.45
512.714	-14.7
513.064	-16.61
513.414	-16.94
513.764	-16.02
514.113	-14.99
514.463	-14.1
514.813	-9.65
515.162	-10.03
515.512	-13.33
515.862	-12.39
516.211	-12.88
516.561	-12.74
516.91	-12.15
517.259	-10.07
517.609	-8.3
517.958	-10.12
518.307	-6.75
518.656	-6.91
519.006	-6.72
519.355	-1.98
519.704	0.69
520.053	-0.12
520.402	0.78
520.751	1.43
521.1	1.26
521.448	1.33
521.797	3.41
522.146	3.67
522.495	-1.25
522.843	0.11
523.192	-2.16
523.541	-4.95
523.889	-5.11
524.238	-5.03
524.586	-5.93
524.935	-3.52
525.283	-3.22
525.631	-2.61
525.979	-5.48
526.328	0.16
526.676	0.59
527.024	0.31
527.372	1.88
527.72	2.92
528.068	2.07
528.416	4.11
528.764	4.59
529.112	2.99
529.46	1.24
529.808	1.44
530.155	1.17
530.503	-0.05
530.851	2.33
531.198	4.16
531.546	4.3
531.893	5.83
532.241	7.75
532.588	4.77
532.936	5.06
533.283	5.85
533.63	6.17
533.978	3.53
534.325	2.47
534.672	2.84
535.019	1.7
535.366	1.35
535.713	0.8
536.06	-1.1
536.407	1.35
536.754	-1.6
537.101	-1.39
537.448	-1.53
537.795	-1.3
538.141	-1.31
538.488	-1.93
538.835	-4.2
539.181	-2.73
539.528	-4.48
539.874	-3.56
540.221	-5.43
540.567	-3.45
540.914	-6.19
541.26	-6.3
541.606	-4.73
541.952	-3.69
542.299	-6.55
542.645	-6.39
542.991	-9.14
543.337	-9.12
543.683	-10.69
544.029	-9.2
544.375	-7.64
544.721	-4.02
545.066	-2.36
545.412	-2.67
545.758	-0.94
546.104	1.01
546.449	3.58
546.795	6.67
547.141	8.4
547.486	9.03
547.832	7.18
548.177	5.65
548.522	5.62
548.868	4.93
549.213	5.69
549.558	6.17
549.903	6.24
550.249	3.03
550.594	2.55
550.939	1.9
551.284	3.66
551.629	5.56
551.974	5.52
552.319	6.41
552.664	3.74
553.008	2.4
553.353	0.43
553.698	2.24
554.043	5.41
554.387	4.58
554.732	5.85
555.076	5.28
555.421	3.7
555.765	7.31
556.11	6.65
556.454	8.15
556.798	9.19
557.143	9.75
557.487	8.66
557.831	7.52
558.175	7.86
558.519	8.95
558.863	7.24
559.207	9.78
559.551	6.85
559.895	8.44
560.239	10.83
560.583	8.99
560.927	9.76
561.27	9.03
561.614	10.52
561.958	11.62
562.301	12.41
562.645	15.18
562.988	11.12
563.332	11.56
563.675	11.1
564.018	10.12
564.362	9.64
564.705	9.35
565.048	10.12
565.391	7.74
565.735	6.2
566.078	3.2
566.421	1.23
566.764	3.98
567.107	4.17
567.45	2.18
567.792	0.3
568.135	3.02
568.478	3.19
568.821	3.6
569.163	3.72
569.506	3.68
569.849	7.18
570.191	8.11
570.534	8.25
570.876	6.09
571.219	5.6
571.561	7.28
571.903	4.25
572.246	2.45
572.588	1.84
572.93	1.51
573.272	0.39
573.614	-0.91
573.956	-0.1
574.298	-1.52
574.64	1.52
574.982	1.16
575.324	1.51
575.666	2.89
576.008	5.45
576.349	5.73
576.691	8.09
577.033	10.01
577.374	8.23
577.716	5.99
578.057	7.92
578.399	7.82
578.74	8.24
579.082	7.67
579.423	9.09
579.764	6.81
580.105	5.51
580.447	2.51
580.788	1.94
581.129	2.2
581.47	3.03
581.811	1.94
582.152	3.49
582.493	2.75
582.834	2.11
583.175	1.51
583.515	2.49
583.856	1.72
584.197	2.18
584.537	0.42
584.878	1.14
585.218	0.94
585.559	-0.69
585.899	-2.76
586.24	-0.45
586.58	1.18
586.921	1.19
587.261	1.88
587.601	2.99
587.941	5.8
588.281	7.75
588.621	6.69
588.961	7.55
589.301	10.41
589.641	11.32
589.981	11.26
590.321	9.67
590.661	8.67
591.001	9.92
591.34	11.47
591.68	9.65
592.02	10.86
592.359	11.97
592.699	11.3
593.038	10.22
593.378	10.8
593.717	7.74
594.057	8.7
594.396	10.14
594.735	7.95
595.074	8.97
595.414	8.65
595.753	7.16
596.092	9.23
596.431	10.16
596.77	13.27
597.109	10.5
597.448	11.95
597.786	12.62
598.125	12.11
598.464	14.17
598.803	13.16
599.141	13.39
599.48	15.83
599.819	13.88
600.157	14.43
600.495	14.01
600.834	14.82
601.172	15.07
601.511	14.32
601.849	16.55
602.187	17.06
602.525	16.47
602.864	16.58
603.202	14.78
603.54	13.73
603.878	13.19
604.216	12.81
604.554	13.75
604.891	14.86
605.229	16.99
605.567	14.39
605.905	11.32
606.243	11.97
606.58	12.4
606.918	9.88
607.255	11.03
607.593	11.9
607.93	10.48
608.268	10.93
608.605	11.56
608.942	9.56
609.28	8.38
609.617	10.1
609.954	12.38
610.291	13.89
610.628	19.65
610.965	20.66
611.302	19.01
611.639	18.33
611.976	19.5
612.313	18.05
612.65	19.1
612.987	20.62
613.323	18.03
613.66	15.56
613.997	15.27
614.333	13.27
614.67	11.39
615.006	12.76
615.343	14.26
615.679	14.55
616.015	15.8
616.352	15.51
616.688	15.6
617.024	18.12
617.36	16.12
617.696	15.31
618.032	13.35
618.368	14.18
618.704	13.26
619.04	12.36
619.376	9.74
619.712	9.75
620.048	9.26
620.383	9.57
620.719	9.24
621.055	11.53
621.39	14.57
621.726	15.92
622.061	15.49
622.397	15.78
622.732	17.28
623.068	17.18
623.403	16.45
623.738	16.81
624.073	18.17
624.409	19.01
624.744	17.8
625.079	15.15
625.414	15.25
625.749	18.22
626.084	18.84
626.419	18.82
626.753	22.17
627.088	22.07
627.423	22.92
627.758	21.55
628.092	21.27
628.427	23.66
628.762	22.69
629.096	23.33
629.431	20.93
629.765	22.49
630.099	20.22
630.434	19.32
630.768	21.26
631.102	21.39
631.436	24.61
631.77	24.84
632.105	23.6
632.439	24.39
632.773	25.5
633.107	25.48
633.44	21.57
633.774	23.78
634.108	24.73
634.442	25.56
634.776	27.09
635.109	25.08
635.443	23.84
635.776	24.39
636.11	24.81
636.443	23.58
636.777	25.64
637.11	25.83
637.444	25.15
637.777	25.57
638.11	24.43
638.443	21.22
638.776	20.95
639.11	23.18
639.443	24.74
639.776	25.39
640.109	26.92
640.441	23.83
640.774	24.75
641.107	24.86
641.44	23.94
641.773	23.57
642.105	25.27
642.438	26.17
642.77	23.28
643.103	23.43
643.435	24.41
643.768	21.77
644.1	24.09
644.433	26.75
644.765	29.22
645.097	30.35
645.429	31.66
645.761	31.82
646.094	31.77
646.426	32.6
646.758	32.89
647.09	32.62
647.422	33
647.753	32.02
648.085	31.19
648.417	30.14
648.749	29.8
649.08	29.45
649.412	29.03
649.744	30.84
650.075	32.62
650.407	30.82
650.738	30.01
651.069	28.86
651.401	29.94
651.732	29.92
652.063	28.84
652.394	29.82
652.726	28.53
653.057	28.43
653.388	26.58
653.719	27.93
654.05	28.05
654.381	27.75
654.712	31.16
655.042	31.27
655.373	30.58
655.704	30.18
656.034	28.34
656.365	30.18
656.696	29.32
657.026	26.8
657.357	26.51
657.687	26.55
658.018	27.24
658.348	25.24
658.678	24.82
659.008	26.14
659.339	27.82
659.669	27.41
659.999	26.19
660.329	26.49
660.659	27.4
660.989	26.62
661.319	24.64
661.649	24.67
661.978	26.24
662.308	25.27
662.638	25.19
662.968	23.89
663.297	24.12
663.627	26.01
663.956	26.55
664.286	29.12
664.615	28.89
664.945	31.67
665.274	31.51
665.603	30.82
665.932	32.72
666.262	31.51
666.591	32.53
666.92	32.67
667.249	30.15
667.578	32.07
667.907	29.99
668.236	31.42
668.564	29.97
668.893	30.9
669.222	31.35
669.551	29.94
669.879	29.07
670.208	31.18
670.537	31.18
670.865	32.77
671.194	31.53
671.522	32.2
671.85	32.81
672.179	33.62
672.507	31.53
672.835	30.28
673.163	31.42
673.491	34.28
673.819	30.94
674.147	30.33
674.475	28.93
674.803	29.43
675.131	30.84
675.459	29.15
675.787	31.05
676.115	32.14
676.442	32.28
676.77	29.69
677.098	28.64
677.425	30.34
677.753	30.94
678.08	32.16
678.407	30.57
678.735	27.53
679.062	27.08
679.389	23.33
679.717	23.76
680.044	25.19
680.371	25.1
680.698	24.76
681.025	23.68
681.352	21.03
681.679	20.48
682.006	18.78
682.332	21.59
682.659	20.92
682.986	23.07
683.313	22.14
683.639	20.48
683.966	21.31
684.292	21.59
684.619	21.76
684.945	24.27
685.272	23.84
685.598	24.23
685.924	23.88
686.25	23.42
686.577	24.05
686.903	23.03
687.229	23.7
687.555	22.39
687.881	23.84
688.207	22.85
688.533	21.69
688.858	21.61
689.184	24.61
689.51	23.38
689.836	24.43
690.161	24.61
690.487	26.98
690.813	25.19
691.138	26.9
691.463	25.98
691.789	27.2
692.114	26.35
692.44	26.48
692.765	25.39
693.09	24.4
693.415	25
693.74	21.33
694.065	19.52
694.39	21.17
694.715	22.39
695.04	22.52
695.365	24.3
695.69	26.18
696.015	27.9
696.339	28.6
696.664	30.77
696.989	29.27
697.313	31.94
697.638	31.59
697.962	31.66
698.287	30.8
698.611	30.39
698.935	27.68
699.26	27.43
699.584	26.7
699.908	23.75
700.232	24.49
700.556	25.84
700.88	24.74
701.204	25.69
701.528	26.15
701.852	26.65
702.176	27.06
702.5	27.01
702.823	26.24
703.147	25.59
703.471	27.41
703.794	24.64
704.118	23.72
704.441	24.3
704.765	23.64
705.088	23.82
705.411	22.3
705.735	21.58
706.058	20.66
706.381	20.59
706.704	20.32
707.027	18.9
707.35	20.89
707.673	21.38
707.996	21.66
708.319	20.66
708.642	21.06
708.965	22.01
709.288	20.76
709.61	21.82
709.933	22.23
710.256	21.84
710.578	22.78
710.901	22.11
711.223	22.26
711.546	19.11
711.868	18.66
712.19	19.44
712.512	20.94
712.835	21.07
713.157	20.59
713.479	20.55
713.801	19.38
714.123	20.85
714.445	20.02
714.767	19.67
715.089	21.93
715.411	23.56
715.732	20.59
716.054	17.25
716.376	17.81
716.697	17.24
717.019	17.25
717.34	20.2
717.662	18.52
717.983	19.98
718.305	18.14
718.626	16.2
718.947	13.8
719.268	14.05
719.589	15.59
719.911	15.33
720.232	15.35
720.553	16.42
720.874	14.2
721.195	17.01
721.515	15.12
721.836	14.28
722.157	16.07
722.478	17.74
722.798	17.38
723.119	17.05
723.44	15.89
723.76	16.11
724.081	15.32
724.401	15.36
724.721	11.74
725.042	12.85
725.362	13.61
725.682	14.02
726.002	14.86
726.322	13.67
726.642	12.77
726.962	14.7
727.282	15.5
727.602	16.86
727.922	15.2
728.242	15.85
728.562	15.49
728.882	15.28
729.201	15.11
729.521	15.59
729.84	16.58
730.16	17.15
730.479	15.62
730.799	14.66
731.118	13.25
731.437	13.32
731.757	13.24
732.076	13.25
732.395	14.17
732.714	13.55
733.033	11.86
733.352	12.67
733.671	14.76
733.99	15.27
734.309	14.85
734.628	14.67
734.947	15.56
735.265	16.93
735.584	17.65
735.903	17.75
736.221	16.33
736.54	16.68
736.858	15.49
737.177	12.12
737.495	10.81
737.813	9.34
738.132	8.84
738.45	9.34
738.768	9.02
739.086	8.26
739.404	9.28
739.722	10.99
740.04	9.94
740.358	8.24
740.676	11.52
740.994	12.5
741.311	14.05
741.629	14
741.947	15.65
742.264	15.14
742.582	13.77
742.899	12.65
743.217	12.9
743.534	13.4
743.852	16.41
744.169	13.69
744.486	13.18
744.803	12.78
745.121	12.45
745.438	11.15
745.755	10.98
746.072	11.19
746.389	11.86
746.706	11.53
747.022	13.77
747.339	11.88
747.656	12.98
747.973	14.45
748.289	15.17
748.606	15.08
748.923	15.76
749.239	15.35
749.555	15.49
749.872	12.43
750.188	10.49
750.505	9.06
750.821	12.42
751.137	10.68
751.453	7.33
751.769	7.6
752.085	8.39
752.401	5.67
752.717	5.12
753.033	6.05
753.349	8.27
753.665	11.57
753.98	10.94
754.296	8.43
754.612	9.74
754.927	12.16
755.243	12.98
755.558	12.48
755.874	12.38
756.189	11.76
756.505	11.82
756.82	10.3
757.135	7.67
757.45	7.23
757.765	6.64
758.08	7.25
758.395	6.43
758.71	3.72
759.025	3.15
759.34	3.45
759.655	5.2
759.97	4.75
760.285	5.06
760.599	5.36
760.914	6.38
761.228	5.45
761.543	6.39
761.857	9.16
762.172	10.89
762.486	12.33
762.8	11.09
763.115	8.22
763.429	8.23
763.743	9.84
764.057	9.43
764.371	7.17
764.685	8.31
764.999	5.05
765.313	3.15
765.627	2.65
765.941	0.06
766.255	4.48
766.568	7.45
766.882	7.14
767.195	6.56
767.509	7.28
767.823	8.49
768.136	7.34
768.449	7.23
768.763	6.14
769.076	6.17
769.389	6.08
769.702	2.4
770.016	2.06
770.329	0.93
770.642	-1.03
770.955	-1.03
771.268	-0.65
771.58	1.22
771.893	4.53
772.206	4.23
772.519	4.66
772.832	8.03
773.144	7.5
773.457	6.53
773.769	6.32
774.082	8.72
774.394	6.48
774.706	6.92
775.019	6.26
775.331	5
775.643	4.66
775.955	4.17
776.268	1.24
776.58	2.11
776.892	4.34
777.204	3.33
777.515	3.86
777.827	5.3
778.139	6.17
778.451	5.91
778.763	6.01
779.074	7.28
779.386	6.42
779.697	6.6
780.009	5.97
780.32	2.92
780.632	6.48
780.943	6.84
781.254	5.16
781.566	3.91
781.877	4.56
782.188	2.75
782.499	2.41
782.81	5.84
783.121	5.34
783.432	5.84
783.743	8.11
784.054	7.38
784.364	6.39
784.675	8
784.986	9.55
785.296	8.76
785.607	9.15
785.917	10.05
786.228	9.26
786.538	10.12
786.849	10.89
787.159	7.98
787.469	4.94
787.779	2.36
788.09	1.7
788.4	0.66
788.71	1.84
789.02	3.48
789.33	3.94
789.64	2.52
789.949	3
790.259	4.2
790.569	5.97
790.879	9.39
791.188	11.15
791.498	12.51
791.807	11.15
792.117	10.4
792.426	9.43
792.736	7.41
793.045	8.62
793.354	10.51
793.663	9.75
793.973	10.42
794.282	10.44
794.591	9.95
794.9	10.25
795.209	11.24
795.518	10.72
795.826	11.74
796.135	12.36
796.444	12.36
796.753	10.39
797.061	10.56
797.37	11.02
797.678	8.49
797.987	8.12
798.295	6.72
798.604	7.6
798.912	8.76
799.22	4.83
799.529	7.38
799.837	5.44
800.145	2.84
800.453	0.93
800.761	-0.25
801.069	-0.3
801.377	-0.31
801.685	-1.44
801.993	-0.35
802.3	-0.97
802.608	1.09
802.916	-3.23
803.223	-2.06
803.531	2.89
803.838	4.64
804.146	6.47
804.453	8.82
804.76	8.69
805.068	9.22
805.375	7.7
805.682	7.65
805.989	7.93
806.296	11.61
806.603	10.44
806.91	6.32
807.217	4.77
807.524	0.67
807.831	-1.78
808.138	0.45
808.444	1.44
808.751	1.18
809.058	0.82
809.364	0.86
809.671	-0.74
809.977	-2.36
810.284	-0.82
810.59	-0.93
810.896	0.92
811.202	1.17
811.509	-1.22
811.815	-1.16
812.121	-0.4
812.427	0.25
812.733	-0.36
813.039	-2.39
813.345	-0.45
813.65	-0.69
813.956	1.36
814.262	0.33
814.568	0.6
814.873	1.09
815.179	2.39
815.484	1.38
815.79	1.62
816.095	3.65
816.4	3.94
816.706	3.17
817.011	2.06
817.316	3.16
817.621	4.43
817.926	3.6
818.231	4.43
818.536	4
818.841	3.56
819.146	1.31
819.451	0.81
819.756	2.09
820.06	3.44
820.365	5.66
820.67	5.61
820.974	7.33
821.279	10.17
821.583	11.43
821.888	12.78
822.192	10.67
822.496	12.3
822.8	11.43
823.105	12.69
823.409	10
823.713	9.42
824.017	8.03
824.321	7.55
824.625	6.76
824.929	5.36
825.232	4.55
825.536	7.05
825.84	5.33
826.143	5.33
826.447	4.81
826.751	6.89
827.054	4.77
827.358	6.85
827.661	7.05
827.964	6.69
828.268	5.24
828.571	5.47
828.874	6.24
829.177	8.27
829.48	6.65
829.783	4.95
830.086	4.58
830.389	7.08
830.692	5.42
830.995	5.18
831.297	5.39
831.6	7.8
831.903	8.1
832.205	8.2
832.508	6.59
832.81	8.62
833.113	11.12
833.415	11.27
833.718	10.24
834.02	10.07
834.322	10.53
834.624	9.98
834.926	8.52
835.228	7.05
835.53	6.91
835.832	9.36
836.134	8.77
836.436	8.32
836.738	11.93
837.04	13.2
837.341	12.24
837.643	11.78
837.944	10.56
838.246	12.56
838.547	14.03
838.849	15
839.15	14.83
839.452	15.51
839.753	15.9
840.054	10.36
840.355	9.59
840.656	10.57
840.957	9.39
841.258	10.4
841.559	9.65
841.86	7.08
842.161	6.07
842.462	4.72
842.762	6.44
843.063	4.58
843.364	6.69
843.664	9
843.965	6.69
844.265	7.62
844.566	9.59
844.866	9.89
845.166	11.42
845.467	11.3
845.767	12.75
846.067	10.03
846.367	10.77
846.667	11.32
846.967	8.1
847.267	10.6
847.567	10.41
847.867	9.05
848.166	8.38
848.466	8.26
848.766	9.94
849.065	8.65
849.365	9.19
849.664	11.18
849.964	9.78
850.263	13.75
850.562	14.57
850.862	14.76
851.161	15.78
851.46	18.5
851.759	18.95
852.058	16.33
852.357	16.82
852.656	16.4
852.955	13.24
853.254	12.84
853.553	10.34
853.851	8.2
854.15	7.81
854.449	8.27
854.747	7.18
855.046	7
855.344	5.26
855.643	5
855.941	6.32
856.239	8.48
856.538	8.44
856.836	6.05
857.134	8.48
857.432	8.91
857.73	7.09
858.028	4.24
858.326	3.44
858.624	3.75
858.922	4.67
859.219	5.03
859.517	4.64
859.815	6.16
860.112	9.58
860.41	7.89
860.707	8.98
861.005	11.16
861.302	11.9
861.6	13.5
861.897	15.22
862.194	14.69
862.491	11.28
862.788	11.43
863.085	11.9
863.382	10.02
863.679	10.49
863.976	10.38
864.273	7.26
864.57	8.74
864.867	5.07
865.163	6.64
865.46	6.49
865.757	7.9
866.053	6.55
866.349	5.85
866.646	4.12
866.942	4.51
867.239	0.75
867.535	0.23
867.831	-1.93
868.127	-0.28
868.423	-0.19
868.719	0.68
869.015	1.07
869.311	3.34
869.607	4.41
869.903	5.23
870.199	4.61
870.494	6.41
870.79	6.93
871.086	5.62
871.381	5.85
871.677	6.14
871.972	3.68
872.267	4.05
872.563	1.24
872.858	2.22
873.153	1.91
873.448	3.45
873.743	3.47
874.038	5.27
874.333	9.07
874.628	11.88
874.923	11.3
875.218	11.99
875.513	11.24
875.808	15.36
876.102	16.73
876.397	17.92
876.691	16.94
876.986	16.33
877.28	17.82
877.575	16.88
877.869	14.81
878.163	14.6
878.458	14.64
878.752	14.41
879.046	13.16
879.34	11.51
879.634	10.95
879.928	9.27
880.222	13.11
880.516	11.19
880.809	11.78
881.103	10.61
881.397	9.38
881.691	10.48
881.984	10.8
882.278	7.72
882.571	5.74
882.864	8.69
883.158	11.5
883.451	10.94
883.744	9.89
884.038	10.52
884.331	11.43
884.624	10.35
884.917	8.56
885.21	9.22
885.503	8.78
885.796	11.83
886.088	12.24
886.381	10.75
886.674	7.55
886.966	7.47
887.259	4.44
887.552	7.52
887.844	8.68
888.136	9.59
888.429	9.99
888.721	12.44
889.013	9.45
889.306	6.05
889.598	5
