# Supplementary material for: An on-demand, drop-on-drop method for studying enzyme catalysis by serial crystallography
Source: Nat Commun. 2021 Jul 22;12:4461. doi: 10.1038/s41467-021-24757-7 (PMC8298390; doi:10.1038/s41467-021-24757-7)
Supplement: Supplementary file 7 — Source Data [file 41467_2021_24757_MOESM7_ESM.zip › 01_raw data/9/9-pico-off (28).txt]

Data from 9-fluo5N-fura-picooff_Subt8_20-55-44-377.txt Node

Date: Wed Jun 05 20:55:44 PDT 2019
User: Yachandra Lab
Spectrometer: OFX00221
Trigger mode: 0
Integration Time (sec): 3.000000E-1
Scans to average: 8
Nonlinearity correction enabled: false
Boxcar width: 5
Storing dark spectrum: false
XAxis mode: Wavelengths
Number of Pixels in Spectrum: 2136
>>>>>Begin Spectral Data<<<<<
156.111	0.02
156.499	0.84
156.887	1.17
157.274	-0.32
157.662	-0.97
158.049	-0.88
158.437	-0.86
158.824	-0.84
159.211	-0.44
159.599	-0.52
159.986	-0.51
160.373	-0.53
160.761	-1.58
161.148	-2.05
161.535	-0.55
161.922	0.3
162.309	0.38
162.696	0.72
163.083	0.8
163.47	1.16
163.857	0.64
164.244	1.22
164.631	0.72
165.018	1.33
165.405	2.03
165.792	1.97
166.179	0.95
166.565	0.65
166.952	0.15
167.339	-0.32
167.725	-0.32
168.112	-0.59
168.498	-1.28
168.885	-0.47
169.271	-0.95
169.658	-1.84
170.044	-3.06
170.431	-2.48
170.817	-2.53
171.203	-1.88
171.59	-1.47
171.976	-1.88
172.362	-1.34
172.748	-1.09
173.134	-1.23
173.521	-0.72
173.907	-0.2
174.293	0.85
174.679	1.61
175.065	2.66
175.451	2.28
175.836	1.92
176.222	1.95
176.608	1.26
176.994	1.31
177.38	0.94
177.765	1.55
178.151	1.31
178.537	0.81
178.922	0.36
179.308	-0.47
179.693	-0.52
180.079	-0.31
180.464	0.05
180.85	1.31
181.235	1.5
181.621	1.57
182.006	1.26
182.391	1.19
182.777	1.48
183.162	1.18
183.547	0.82
183.932	0.15
184.317	-0.2
184.702	-0.51
185.087	-1.48
185.472	-1.44
185.857	-1.4
186.242	-2.19
186.627	-1.94
187.012	-1.25
187.397	-1.36
187.782	-0.97
188.167	-0.19
188.551	0.36
188.936	0.36
189.321	3.24
189.705	3.42
190.09	5.98
190.475	8.84
190.859	8.45
191.244	7.38
191.628	8.94
192.012	9.3
192.397	11.33
192.781	12.4
193.166	12.41
193.55	12.45
193.934	14.15
194.318	14.58
194.702	13.69
195.087	13.59
195.471	16.19
195.855	17.6
196.239	18.57
196.623	17.8
197.007	19.92
197.391	20.69
197.775	18.32
198.158	17
198.542	14.67
198.926	10.97
199.31	13.18
199.693	14.66
200.077	15.15
200.461	14.83
200.844	12.42
201.228	9.52
201.611	11.78
201.995	11.28
202.378	12.78
202.762	13.94
203.145	16.62
203.529	12.78
203.912	10.14
204.295	7.11
204.679	8.42
205.062	11.22
205.445	11.89
205.828	10.74
206.211	13.6
206.594	12.7
206.977	11.81
207.36	12.2
207.743	15.4
208.126	15.38
208.509	16.7
208.892	13.55
209.275	14.9
209.658	14.88
210.04	15.34
210.423	13.25
210.806	12.26
211.188	12.02
211.571	11.22
211.953	11.16
212.336	10.6
212.719	10.68
213.101	15.15
213.483	14.66
213.866	15.33
214.248	12.88
214.63	13.68
215.013	15.17
215.395	15.67
215.777	15.39
216.159	12.88
216.542	13.81
216.924	12.78
217.306	8.91
217.688	7.6
218.07	8.97
218.452	12.05
218.834	12.22
219.216	12.12
219.597	12.88
219.979	12.76
220.361	17.53
220.743	17.01
221.124	17.25
221.506	16.78
221.888	15.48
222.269	14.3
222.651	13.4
223.032	13.6
223.414	12.25
223.795	11.02
224.177	11.2
224.558	7.27
224.94	7.64
225.321	8.53
225.702	10.53
226.083	10.5
226.465	9.35
226.846	9.81
227.227	11.92
227.608	13.3
227.989	13.94
228.37	14.42
228.751	15.78
229.132	14.73
229.513	16.53
229.894	18.44
230.275	20.57
230.655	22.47
231.036	22.26
231.417	17.66
231.798	16.97
232.178	16.69
232.559	19.06
232.94	20.19
233.32	21.45
233.701	17.41
234.081	14.44
234.462	11.99
234.842	10.88
235.222	6.16
235.603	8.33
235.983	10.08
236.363	11.94
236.743	8.67
237.124	4.92
237.504	4.6
237.884	6.43
238.264	9.33
238.644	13.2
239.024	12
239.404	14.38
239.784	14.99
240.164	13.11
240.544	11.62
240.923	14.31
241.303	15.66
241.683	18.01
242.063	18.15
242.442	18.1
242.822	19.81
243.202	21.64
243.581	21.56
243.961	22.24
244.34	21.5
244.72	21.31
245.099	20.23
245.478	21.77
245.858	19.82
246.237	20
246.616	18.22
246.996	13.26
247.375	10.3
247.754	12.6
248.133	10.76
248.512	10.2
248.891	9.32
249.27	10.26
249.649	13.73
250.028	14.2
250.407	14.11
250.786	13.74
251.165	14.2
251.544	16.03
251.922	14.49
252.301	14.91
252.68	17.76
253.058	20.12
253.437	19.34
253.816	16.06
254.194	16.45
254.573	14.84
254.951	15
255.329	11.74
255.708	12.32
256.086	13.56
256.465	12.7
256.843	11.85
257.221	10.48
257.599	7.57
257.977	7.05
258.356	6.36
258.734	6.33
259.112	8.16
259.49	11.94
259.868	11.42
260.246	10.18
260.624	9.28
261.001	8.14
261.379	8.36
261.757	10.73
262.135	11.3
262.513	11.98
262.89	13.39
263.268	13.34
263.645	11.8
264.023	11.86
264.401	13.16
264.778	12.28
265.156	10.48
265.533	11.88
265.91	9.99
266.288	11.43
266.665	7.99
267.042	5.6
267.42	1.18
267.797	2.8
268.174	1.91
268.551	3.66
268.928	5.14
269.305	7.69
269.682	5.35
270.059	7.33
270.436	5.05
270.813	5.19
271.19	8.24
271.567	11.49
271.944	14.14
272.32	14.17
272.697	11.91
273.074	11.92
273.45	11.2
273.827	11.95
274.203	11.93
274.58	11.1
274.957	11.01
275.333	9.36
275.709	7.57
276.086	4.48
276.462	7.56
276.838	8.27
277.215	6.57
277.591	7.7
277.967	7.67
278.343	6.92
278.719	8.61
279.095	11.23
279.471	11.85
279.847	12.18
280.223	11.6
280.599	11.8
280.975	11.45
281.351	12.05
281.727	10.88
282.103	10.45
282.478	10.36
282.854	12.19
283.23	11.36
283.605	13.39
283.981	14.38
284.357	14.66
284.732	11.4
285.108	10.65
285.483	12.93
285.858	14
286.234	14.2
286.609	16.19
286.984	15.7
287.36	15.51
287.735	14.47
288.11	11.33
288.485	13.17
288.86	14.15
289.235	15.06
289.61	15.38
289.985	14.47
290.36	12.2
290.735	11.34
291.11	8.15
291.485	8.2
291.86	6.16
292.235	8.89
292.609	11.12
292.984	9.33
293.359	8.56
293.733	10.2
294.108	12.25
294.482	14.48
294.857	15.62
295.231	17.19
295.606	17.99
295.98	18.1
296.354	17
296.729	13.69
297.103	13.77
297.477	12.72
297.851	10.9
298.226	7.42
298.6	6.53
298.974	5.66
299.348	5.19
299.722	4
300.096	3.48
300.47	6.27
300.844	7.14
301.217	8.88
301.591	8.77
301.965	6.25
302.339	7.51
302.712	8.65
303.086	11.07
303.46	9.68
303.833	10.53
304.207	13.03
304.58	12.59
304.954	13.68
305.327	15.05
305.701	16.09
306.074	17.59
306.447	20.09
306.821	22.42
307.194	19.03
307.567	21.61
307.94	21.94
308.313	21.59
308.686	23.3
309.059	20.55
309.432	19.99
309.805	19.61
310.178	18.83
310.551	16.6
310.924	13.88
311.297	14.98
311.67	13.67
312.042	11.78
312.415	12.08
312.788	8.48
313.16	7.42
313.533	6.11
313.905	5.47
314.278	6.51
314.65	7.11
315.023	7.56
315.395	6.03
315.768	5.39
316.14	7.58
316.512	6.75
316.884	8.27
317.257	9.97
317.629	8.82
318.001	9.26
318.373	8.91
318.745	7.58
319.117	8.17
319.489	11.45
319.861	14.91
320.233	11.82
320.605	10.85
320.977	10.7
321.348	11.93
321.72	10.64
322.092	11.76
322.463	13.6
322.835	15.07
323.207	12.44
323.578	8.7
323.95	6.4
324.321	9.2
324.693	11.76
325.064	13.32
325.435	11.72
325.807	13.68
326.178	12.07
326.549	7.66
326.92	8.83
327.292	12.4
327.663	14.81
328.034	15.18
328.405	15.42
328.776	11.97
329.147	9.59
329.518	8.85
329.889	10.57
330.259	10.1
330.63	10.11
331.001	7.24
331.372	7.1
331.742	6.16
332.113	7.83
332.484	8.24
332.854	10.35
333.225	12.85
333.595	14.4
333.966	11.11
334.336	12.85
334.707	17.31
335.077	19.73
335.447	17.65
335.817	17.2
336.188	16.2
336.558	15.55
336.928	17.45
337.298	14.72
337.668	14.35
338.038	18.69
338.408	18.43
338.778	19.51
339.148	18.22
339.518	16.57
339.888	16.31
340.258	12.17
340.627	10.41
340.997	6.26
341.367	7.86
341.736	6.14
342.106	3.78
342.475	1.32
342.845	0.7
343.214	0.31
343.584	1.18
343.953	0.36
344.323	3.07
344.692	4.26
345.061	5.67
345.431	3.9
345.8	5.8
346.169	5.67
346.538	9.07
346.907	8.34
347.276	7.4
347.645	9.06
348.014	6.67
348.383	6.52
348.752	6.12
349.121	9.58
349.49	9.58
349.858	11.14
350.227	12.3
350.596	9.57
350.964	7.44
351.333	10.11
351.702	8.81
352.07	13.17
352.439	12.86
352.807	13.22
353.176	12.09
353.544	12.41
353.912	11.1
354.281	11.26
354.649	11.65
355.017	12.12
355.385	10.22
355.753	9.58
356.122	9.9
356.49	12.64
356.858	14.66
357.226	12.65
357.594	13.73
357.961	12.02
358.329	9.02
358.697	11.67
359.065	10.58
359.433	10.19
359.8	14.34
360.168	12.49
360.536	12.23
360.903	10.05
361.271	10.72
361.638	8.22
362.006	9.89
362.373	13
362.741	10.62
363.108	13.2
363.475	12.39
363.843	8.88
364.21	10.22
364.577	10.05
364.944	10.22
365.311	8.8
365.678	9.68
366.045	11.8
366.412	9.72
366.779	8.7
367.146	6.55
367.513	9.69
367.88	9.06
368.247	9.23
368.613	7.62
368.98	9.99
369.347	7.67
369.713	9.44
370.08	6.86
370.447	9.1
370.813	10.28
371.18	12.75
371.546	11.42
371.912	9.49
372.279	11.35
372.645	10.43
373.011	7.18
373.378	13.56
373.744	12.11
374.11	11.55
374.476	9.35
374.842	11.83
375.208	9.74
375.574	7.8
375.94	11.76
376.306	8.93
376.672	10.86
377.038	10.78
377.404	10.26
377.769	11.24
378.135	12.27
378.501	13.08
378.866	11.58
379.232	11.06
379.597	14.35
379.963	16.62
380.328	15.51
380.694	13.43
381.059	16.43
381.425	13.32
381.79	11.95
382.155	9.88
382.52	9.8
382.886	10.61
383.251	11.67
383.616	9.31
383.981	8.07
384.346	9.48
384.711	8.6
385.076	5.65
385.441	6.89
385.806	6.9
386.171	7.41
386.535	8.31
386.9	5.35
387.265	4.86
387.629	5.22
387.994	2.5
388.359	3.17
388.723	4.41
389.088	5.6
389.452	4.69
389.817	6.22
390.181	5.94
390.545	4.73
390.91	6.23
391.274	6.92
391.638	8.36
392.002	8.92
392.366	9.2
392.731	10.35
393.095	10.42
393.459	11.73
393.823	11
394.187	12.73
394.55	12.16
394.914	12.74
395.278	10.81
395.642	10.2
396.006	11.95
396.369	9.72
396.733	9.07
397.097	8.7
397.46	8.65
397.824	8.73
398.187	8.66
398.551	10.55
398.914	10.76
399.277	13.07
399.641	13.07
400.004	12.44
400.367	14.14
400.73	14.49
401.094	13.36
401.457	14.17
401.82	14.08
402.183	12.81
402.546	11.67
402.909	13
403.272	11.94
403.635	12.31
403.998	11.9
404.36	10.35
404.723	10.25
405.086	8.57
405.448	5.76
405.811	5.35
406.174	8.51
406.536	9.16
406.899	7.32
407.261	6.59
407.624	4.58
407.986	3.72
408.348	6.34
408.711	7.23
409.073	9.83
409.435	11.4
409.797	11.31
410.16	8.22
410.522	7.36
410.884	7
411.246	5.6
411.608	5.52
411.97	6.98
412.332	5.75
412.693	4.95
413.055	4.3
413.417	4.05
413.779	6.76
414.14	8.35
414.502	9.57
414.864	10.93
415.225	12.48
415.587	12.14
415.948	12.15
416.31	12.32
416.671	12.4
417.033	13.98
417.394	13.53
417.755	9.33
418.116	7.52
418.478	6.17
418.839	5.94
419.2	6.97
419.561	10.42
419.922	8.06
420.283	6.61
420.644	6.4
421.005	4.81
421.366	5.73
421.727	8.52
422.087	11.34
422.448	13.68
422.809	12.47
423.169	13.05
423.53	9.84
423.891	12.18
424.251	12.53
424.612	11.89
424.972	13.4
425.333	13.45
425.693	13.66
426.053	12.5
426.414	11.32
426.774	13.9
427.134	13.22
427.494	13.93
427.854	13.75
428.214	13.43
428.574	12.53
428.934	11.67
429.294	9.98
429.654	10.3
430.014	7.94
430.374	6.49
430.734	5.42
431.094	6.35
431.453	7.6
431.813	5.7
432.173	6.43
432.532	8.75
432.892	10.48
433.251	10.4
433.611	6.67
433.97	8.56
434.33	8.61
434.689	8.62
435.048	9.94
435.407	8.2
435.767	8.32
436.126	6.47
436.485	5.05
436.844	3.35
437.203	4.24
437.562	7.58
437.921	7.85
438.28	7.7
438.639	8.53
438.998	7.85
439.356	11.68
439.715	10.2
440.074	13.23
440.433	13.6
440.791	14.38
441.15	14.62
441.508	14.56
441.867	14.83
442.225	15.51
442.584	14.67
442.942	16.58
443.3	12.97
443.659	18.07
444.017	15.58
444.375	16.33
444.733	15.48
445.092	16.25
445.45	14.42
445.808	13
446.166	13.99
446.524	11.76
446.882	8.38
447.239	7.27
447.597	5.06
447.955	4.97
448.313	3.39
448.67	3.41
449.028	2.01
449.386	1.16
449.743	1.61
450.101	-0.06
450.458	2.33
450.816	1.9
451.173	4
451.531	3.92
451.888	3.82
452.245	4.72
452.602	6.48
452.96	8.39
453.317	12.17
453.674	12.8
454.031	15.12
454.388	13.72
454.745	16.14
455.102	14.64
455.459	14.22
455.816	18.15
456.173	19.66
456.529	17.72
456.886	16.3
457.243	15.09
457.599	14.6
457.956	13.83
458.313	15.68
458.669	14.39
459.026	15.14
459.382	15.49
459.739	13.92
460.095	11.18
460.451	12.15
460.807	10.35
461.164	10.38
461.52	11.51
461.876	10.33
462.232	7.45
462.588	6
462.944	6.51
463.3	7.03
463.656	7.78
464.012	8.24
464.368	6.36
464.724	9.56
465.079	9.17
465.435	7.93
465.791	6.58
466.146	8.32
466.502	6.62
466.858	6.81
467.213	4.42
467.569	1.9
467.924	4.93
468.279	5.64
468.635	4.33
468.99	2.68
469.345	3.82
469.701	6.03
470.056	6.15
470.411	7.83
470.766	8.82
471.121	8.97
471.476	12.99
471.831	10.73
472.186	10.75
472.541	12.05
472.895	13.55
473.25	14.39
473.605	13.84
473.96	13.22
474.314	14.05
474.669	12.27
475.024	13.4
475.378	10.52
475.733	10.92
476.087	11.93
476.441	10.74
476.796	10.69
477.15	9.51
477.504	8.82
477.859	10.5
478.213	11.3
478.567	11.61
478.921	10.44
479.275	9.82
479.629	9.18
479.983	7.49
480.337	7.05
480.691	6.76
481.045	5.25
481.399	5.86
481.752	3.35
482.106	1.98
482.46	3.26
482.813	4.01
483.167	5.98
483.52	7.36
483.874	9.43
484.227	8.56
484.581	8.6
484.934	8.99
485.288	9.83
485.641	10.07
485.994	10.41
486.347	9.06
486.7	9.26
487.054	8.42
487.407	5.67
487.76	5.67
488.113	6.92
488.466	7.02
488.818	6.09
489.171	5.03
489.524	5.31
489.877	4.51
490.23	5.94
490.582	6.32
490.935	5.82
491.288	6.3
491.64	6.66
491.993	6
492.345	6.81
492.698	8.64
493.05	9.32
493.402	7.61
493.755	6.92
494.107	5.75
494.459	4.83
494.811	5.58
495.163	5.25
495.515	1.3
495.867	-2.5
496.219	-7.47
496.571	-11.89
496.923	-16.78
497.275	-21.76
497.627	-30.06
497.979	-33.51
498.33	-41.12
498.682	-53.56
499.034	-57.34
499.385	-61.93
499.737	-65.82
500.088	-68.62
500.44	-71.15
500.791	-72.97
501.143	-72.73
501.494	-71.58
501.845	-73.9
502.197	-69.3
502.548	-60.84
502.899	-61.1
503.25	-56.36
503.601	-57.67
503.952	-57
504.303	-56.99
504.654	-52.55
505.005	-49.01
505.356	-44.68
505.707	-44.24
506.058	-42.73
506.408	-42.11
506.759	-41.39
507.11	-42.47
507.46	-32.77
507.811	-30.42
508.161	-27.68
508.512	-27.81
508.862	-30.22
509.213	-27.12
509.563	-23.76
509.913	-23.7
510.263	-23.64
510.614	-20.22
510.964	-18.68
511.314	-20.92
511.664	-18
512.014	-15.27
512.364	-15.09
512.714	-11.72
513.064	-11.92
513.414	-12.78
513.764	-14.17
514.113	-11.8
514.463	-12.2
514.813	-10.47
515.162	-11.57
515.512	-14.43
515.862	-15.26
516.211	-15.69
516.561	-14.85
516.91	-15.03
517.259	-17.8
517.609	-16.64
517.958	-17.76
518.307	-17.06
518.656	-15.8
519.006	-15.2
519.355	-13.66
519.704	-14.39
520.053	-12.66
520.402	-14.26
520.751	-14.16
521.1	-10.01
521.448	-9.24
521.797	-7.12
522.146	-6.88
522.495	-9.84
522.843	-11.66
523.192	-8.89
523.541	-8.16
523.889	-8.69
524.238	-7.24
524.586	-7.55
524.935	-4.17
525.283	-4.77
525.631	-5.67
525.979	-7.74
526.328	-4.19
526.676	-1.5
527.024	-2.85
527.372	-1.77
527.72	-1.8
528.068	0.15
528.416	0.58
528.764	-1.44
529.112	0.99
529.46	1.97
529.808	3.98
530.155	0.91
530.503	2.15
530.851	3.23
531.198	6.03
531.546	6.64
531.893	4.55
532.241	6.69
532.588	4.85
532.936	4.73
533.283	3.07
533.63	2.81
533.978	2.16
534.325	0.82
534.672	-0.09
535.019	-2.99
535.366	-3.85
535.713	-2.22
536.06	-3.67
536.407	-1.74
536.754	-3.3
537.101	-0.52
537.448	0.52
537.795	1.97
538.141	1.77
538.488	2.31
538.835	2.03
539.181	3
539.528	2.8
539.874	4.01
540.221	2.36
540.567	3.31
540.914	-2.99
541.26	-5.65
541.606	-6.22
541.952	-5.1
542.299	-6.41
542.645	-6.69
542.991	-6.5
543.337	-7.25
543.683	-9.2
544.029	-9.59
544.375	-9.98
544.721	-5.64
545.066	-3.85
545.412	-2.2
545.758	-1.52
546.104	1.27
546.449	3.65
546.795	4.12
547.141	5.6
547.486	6.08
547.832	6.8
548.177	5.47
548.522	4.27
548.868	5.19
549.213	6.19
549.558	5.88
549.903	4.82
550.249	3.95
550.594	2.89
550.939	1.12
551.284	2.42
551.629	3.4
551.974	4.14
552.319	5.75
552.664	3.89
553.008	0.75
553.353	-1.22
553.698	-0.67
554.043	0.35
554.387	1.31
554.732	4.12
555.076	4.57
555.421	3.73
555.765	7.14
556.11	6.43
556.454	5.73
556.798	8.09
557.143	9.02
557.487	7.98
557.831	7.33
558.175	7.44
558.519	5.39
558.863	5.31
559.207	8.43
559.551	6.61
559.895	7.49
560.239	11.75
560.583	10.8
560.927	13.7
561.27	14.11
561.614	15.72
561.958	17.82
562.301	19.28
562.645	19.16
562.988	14.6
563.332	13.55
563.675	12.75
564.018	12.2
564.362	12.73
564.705	10.06
565.048	9.42
565.391	4.55
565.735	2.09
566.078	2.45
566.421	1.25
566.764	2.49
567.107	3.74
567.45	2.81
567.792	-0.72
568.135	1.55
568.478	2.91
568.821	4.14
569.163	6.33
569.506	6.72
569.849	6.68
570.191	6.9
570.534	9.14
570.876	6.61
571.219	8.98
571.561	10.91
571.903	9.34
572.246	7.26
572.588	5.83
572.93	6.08
573.272	5.22
573.614	6.06
573.956	7
574.298	4.44
574.64	7.07
574.982	5.81
575.324	5.47
575.666	5.62
576.008	6.22
576.349	7.12
576.691	9.09
577.033	9.77
577.374	7.28
577.716	7.82
578.057	7.2
578.399	7.17
578.74	7.26
579.082	7.94
579.423	6.74
579.764	6.7
580.105	5.15
580.447	3.17
580.788	4.22
581.129	3.7
581.47	1.36
581.811	3.65
582.152	4.31
582.493	5.88
582.834	4.09
583.175	4.17
583.515	3.75
583.856	3.72
584.197	4.36
584.537	3.3
584.878	4.68
585.218	5.23
585.559	2.97
585.899	1.27
586.24	0.68
586.58	2.7
586.921	4.73
587.261	6.47
587.601	8.83
587.941	8.51
588.281	7.83
588.621	7.39
588.961	10.38
589.301	12.81
589.641	13.26
589.981	11.92
590.321	10.97
590.661	10.3
591.001	9.82
591.34	9.93
591.68	9.01
592.02	9.73
592.359	10.94
592.699	10.7
593.038	11.14
593.378	12.18
593.717	10.93
594.057	12.47
594.396	13.08
594.735	12.25
595.074	10.14
595.414	11.75
595.753	11.33
596.092	10.95
596.431	10.31
596.77	11.1
597.109	9.89
597.448	10.78
597.786	9.33
598.125	9.14
598.464	12.59
598.803	13.32
599.141	12.52
599.48	15.55
599.819	15.12
600.157	15.81
600.495	15.45
600.834	15.12
601.172	16.61
601.511	16.42
601.849	16.88
602.187	17.08
602.525	16.7
602.864	16.86
603.202	15.31
603.54	15.23
603.878	13.95
604.216	13.92
604.554	14.35
604.891	15.28
605.229	17.86
605.567	15.08
605.905	12.81
606.243	13.2
606.58	14.85
606.918	13.89
607.255	14.5
607.593	16.47
607.93	16.3
608.268	16.49
608.605	15.92
608.942	18.27
609.28	19.03
609.617	18.53
609.954	21.24
610.291	22.17
610.628	24.83
610.965	23.16
611.302	21.02
611.639	19.24
611.976	21.47
612.313	21.25
612.65	16.76
612.987	16.72
613.323	16.68
613.66	16.15
613.997	14.57
614.333	13.69
614.67	14.38
615.006	15.19
615.343	16.44
615.679	15.18
616.015	13.94
616.352	15.14
616.688	16.17
617.024	18
617.36	15.73
617.696	15.76
618.032	13.44
618.368	12.89
618.704	13.73
619.04	13.94
619.376	12.59
619.712	14.51
620.048	14.36
620.383	14.15
620.719	13.61
621.055	13.98
621.39	16.56
621.726	17.26
622.061	18.93
622.397	17.45
622.732	19.39
623.068	21.19
623.403	20.42
623.738	21.4
624.073	22.49
624.409	22.11
624.744	22.41
625.079	18.18
625.414	18.78
625.749	20.24
626.084	21.36
626.419	22.27
626.753	23.38
627.088	22.68
627.423	23.28
627.758	23.7
628.092	23.94
628.427	25.56
628.762	27.55
629.096	28.98
629.431	27.41
629.765	27.48
630.099	25.42
630.434	25.31
630.768	25.56
631.102	25.49
631.436	25.01
631.77	25.84
632.105	24.86
632.439	25.28
632.773	25.36
633.107	25.94
633.44	24.8
633.774	25.98
634.108	25.45
634.442	27.53
634.776	27.55
635.109	28.64
635.443	28.11
635.776	29.42
636.11	29.47
636.443	27.85
636.777	28.17
637.11	27.12
637.444	26.24
637.777	28.67
638.11	27.1
638.443	25.94
638.776	24.65
639.11	24.62
639.443	24.24
639.776	24.51
640.109	27.36
640.441	26.2
640.774	28.49
641.107	28.8
641.44	28.02
641.773	27.59
642.105	29.58
642.438	29.95
642.77	31.02
643.103	30.81
643.435	32.72
643.768	28.85
644.1	30.17
644.433	30.16
644.765	31.57
645.097	31.15
645.429	33.81
645.761	35.14
646.094	34.42
646.426	34.35
646.758	36.38
647.09	35.03
647.422	36.89
647.753	36.91
648.085	36.14
648.417	35.94
648.749	36.6
649.08	35.42
649.412	33.23
649.744	34.6
650.075	35.12
650.407	33.45
650.738	32.1
651.069	31.02
651.401	31.99
651.732	32.92
652.063	31.07
652.394	30.2
652.726	28.69
653.057	27.81
653.388	28.09
653.719	28.01
654.05	27.14
654.381	27.62
654.712	30.82
655.042	30.18
655.373	29.6
655.704	31.01
656.034	30.97
656.365	32.88
656.696	35.65
657.026	33.45
657.357	34.82
657.687	35.74
658.018	35.83
658.348	35
658.678	34.62
659.008	36.01
659.339	35.62
659.669	33.83
659.999	33.81
660.329	33.27
660.659	33.57
660.989	32.03
661.319	31.9
661.649	32.62
661.978	34.17
662.308	35.34
662.638	35.53
662.968	33.86
663.297	34.88
663.627	37.08
663.956	34.66
664.286	34.85
664.615	36.38
664.945	37.22
665.274	36.55
665.603	35.66
665.932	35.12
666.262	33.55
666.591	35.73
666.92	34.83
667.249	29.93
667.578	31.53
667.907	31.53
668.236	31.25
668.564	29.41
668.893	31.17
669.222	29.76
669.551	30.27
669.879	29.52
670.208	27.24
670.537	29.07
670.865	32.59
671.194	32.23
671.522	34.19
671.85	32.82
672.179	34.08
672.507	30.9
672.835	30.88
673.163	30.94
673.491	33.14
673.819	32.68
674.147	32.23
674.475	31.01
674.803	32.56
675.131	31.86
675.459	33.19
675.787	34.69
676.115	36.55
676.442	35.89
676.77	32.28
677.098	32.84
677.425	35.11
677.753	35.25
678.08	36.65
678.407	34.38
678.735	33.98
679.062	30.08
679.389	26.43
679.717	28.05
680.044	28.15
680.371	28.53
680.698	25.77
681.025	24.07
681.352	21.94
681.679	20.27
682.006	18.95
682.332	18.82
682.659	21.49
682.986	23.86
683.313	22.98
683.639	21.24
683.966	21.94
684.292	22.3
684.619	22.99
684.945	24.78
685.272	24.05
685.598	25
685.924	25.32
686.25	23.86
686.577	24.55
686.903	21.26
687.229	22.23
687.555	22.17
687.881	24.31
688.207	24.93
688.533	23.97
688.858	24.16
689.184	26.18
689.51	26.58
689.836	28.67
690.161	28.44
690.487	29.31
690.813	29.36
691.138	31.2
691.463	30.15
691.789	30.39
692.114	29.6
692.44	31.02
692.765	30.16
693.09	28.28
693.415	27.74
693.74	24.74
694.065	26.91
694.39	27.41
694.715	24.6
695.04	23.93
695.365	24.34
695.69	25.07
696.015	26.22
696.339	25.31
696.664	26.75
696.989	25.11
697.313	28.01
697.638	27.23
697.962	27.92
698.287	30.69
698.611	32.16
698.935	30.98
699.26	31.12
699.584	29.39
699.908	29.16
700.232	30.09
700.556	30.68
700.88	29.67
701.204	28.74
701.528	26.78
701.852	28.2
702.176	27.11
702.5	26.07
702.823	29.14
703.147	27.85
703.471	27.65
703.794	25.85
704.118	27.14
704.441	28.5
704.765	29.42
705.088	31.43
705.411	27.98
705.735	28.16
706.058	30.06
706.381	27.06
706.704	27.48
707.027	27.57
707.35	28.05
707.673	27.19
707.996	25.95
708.319	24.77
708.642	25.05
708.965	27.4
709.288	26.57
709.61	25.52
709.933	23.4
710.256	21.72
710.578	21.82
710.901	21.03
711.223	20.44
711.546	18.02
711.868	18.38
712.19	17.7
712.512	18.66
712.835	17.85
713.157	18.68
713.479	21.58
713.801	22.05
714.123	23.88
714.445	24.73
714.767	26.75
715.089	28.42
715.411	28.65
715.732	29.08
716.054	24.94
716.376	26.15
716.697	23.2
717.019	22.49
717.34	25.2
717.662	23.38
717.983	23.89
718.305	22.52
718.626	21.28
718.947	19.12
719.268	17.73
719.589	19.98
719.911	18.77
720.232	21.03
720.553	20.64
720.874	20.3
721.195	22.94
721.515	22.72
721.836	19.52
722.157	22.1
722.478	24.3
722.798	24.48
723.119	23.38
723.44	24.38
723.76	24.28
724.081	22.64
724.401	20.97
724.721	17.3
725.042	14.57
725.362	16.52
725.682	14.74
726.002	13.4
726.322	13.84
726.642	13.6
726.962	13.15
727.282	11.6
727.602	12.75
727.922	12.67
728.242	12.64
728.562	14.03
728.882	14.14
729.201	14.03
729.521	14.95
729.84	14.9
730.16	15.4
730.479	15.75
730.799	16.47
731.118	15.69
731.437	15.99
731.757	17.41
732.076	18.4
732.395	19.03
732.714	19.48
733.033	20.06
733.352	20.74
733.671	21.5
733.99	19.93
734.309	20.3
734.628	22.64
734.947	23.84
735.265	23.1
735.584	23.55
735.903	22.52
736.221	20.97
736.54	19.01
736.858	17.84
737.177	15.8
737.495	15.84
737.813	15.38
738.132	13.78
738.45	11.59
738.768	10.01
739.086	7.27
739.404	7
739.722	9.25
740.04	8.35
740.358	7.2
740.676	11.14
740.994	12.69
741.311	12.2
741.629	12.28
741.947	13.62
742.264	17.01
742.582	15.9
742.899	17.15
743.217	16.77
743.534	18.26
743.852	18.7
744.169	15.75
744.486	14.66
744.803	15.26
745.121	16.51
745.438	15.9
745.755	14.5
746.072	17.2
746.389	15.89
746.706	14.01
747.022	13.99
747.339	16.78
747.656	15.62
747.973	15.64
748.289	16.36
748.606	14.32
748.923	14.72
749.239	14.24
749.555	12.3
749.872	12.24
750.188	11.31
750.505	11.82
750.821	10.52
751.137	12.4
751.453	11.52
751.769	10.09
752.085	10.25
752.401	8.65
752.717	8.55
753.033	11.33
753.349	11.86
753.665	14.59
753.98	12.42
754.296	11.49
754.612	10.97
754.927	13.65
755.243	16.36
755.558	16.99
755.874	17.94
756.189	16.4
756.505	15.68
756.82	14.09
757.135	13.75
757.45	16.08
757.765	15.06
758.08	15.31
758.395	13.6
758.71	12.7
759.025	12.48
759.34	11.64
759.655	13.32
759.97	11.38
760.285	13.23
760.599	13.51
760.914	12.67
761.228	12.15
761.543	13.74
761.857	15.41
762.172	14.23
762.486	14.61
762.8	15.32
763.115	14.62
763.429	16.02
763.743	14.99
764.057	13.91
764.371	14.4
764.685	15.57
764.999	12.5
765.313	10.74
765.627	8.92
765.941	7.07
766.255	9.99
766.568	13.27
766.882	12.49
767.195	13.4
767.509	13.6
767.823	13.34
768.136	11.89
768.449	10.84
768.763	11.85
769.076	11.65
769.389	12.51
769.702	9.2
770.016	4.81
770.329	3.56
770.642	3.34
770.955	1.89
771.268	3.56
771.58	4.27
771.893	7.18
772.206	6.66
772.519	12.47
772.832	13.14
773.144	11.67
773.457	11.34
773.769	12.22
774.082	11.76
774.394	11.23
774.706	10.16
775.019	9.3
775.331	7.85
775.643	7.36
775.955	1.86
776.268	-0.58
776.58	0.26
776.892	2.83
777.204	1.91
777.515	1.24
777.827	2.8
778.139	3.57
778.451	4.52
778.763	4.42
779.074	6.09
779.386	5.48
779.697	6.38
780.009	5.99
780.32	3.93
780.632	6.17
780.943	7.83
781.254	10.81
781.566	10.53
781.877	10.62
782.188	11.48
782.499	7.53
782.81	12.65
783.121	13.4
783.432	13.98
783.743	16.47
784.054	15.61
784.364	16.05
784.675	13.41
784.986	12.82
785.296	11.32
785.607	10.74
785.917	13.4
786.228	10.72
786.538	10.66
786.849	11.06
787.159	9.07
787.469	7.53
787.779	7.33
788.09	6.16
788.4	5.4
788.71	7.01
789.02	7.8
789.33	7.51
789.64	6.59
789.949	8.58
790.259	8.86
790.569	10.75
790.879	12.25
791.188	9.57
791.498	10.44
791.807	12.22
792.117	12.53
792.426	13.9
792.736	13.64
793.045	15.86
793.354	14.98
793.663	14.17
793.973	12.83
794.282	13.2
794.591	14.89
794.9	15.19
795.209	12.88
795.518	12.36
795.826	10
796.135	9.67
796.444	7.41
796.753	6.57
797.061	5.7
797.37	7.32
797.678	5.82
797.987	5.27
798.295	5.02
798.604	5.93
798.912	7.1
799.22	4.89
799.529	6.38
799.837	7.95
800.145	8.14
800.453	9.22
800.761	7.98
801.069	9.28
801.377	9.24
801.685	7.09
801.993	6.89
802.3	6.31
802.608	7.58
802.916	3.33
803.223	2.5
803.531	4.35
803.838	4.41
804.146	4.94
804.453	6.09
804.76	3.88
805.068	5.31
805.375	6.36
805.682	6.11
805.989	7.22
806.296	11.66
806.603	12.38
806.91	10.26
807.217	9.73
807.524	5.98
807.831	3.39
808.138	6.12
808.444	6.81
808.751	4.57
809.058	5.23
809.364	6.27
809.671	6.07
809.977	3.62
810.284	3.3
810.59	4.85
810.896	6.57
811.202	7.36
811.509	6.03
811.815	7.47
812.121	9.83
812.427	10.95
812.733	9.41
813.039	7.33
813.345	9.11
813.65	9.14
813.956	8.23
814.262	6.4
814.568	8.93
814.873	9.95
815.179	7.8
815.484	7.74
815.79	5.94
816.095	5.74
816.4	5.56
816.706	5.34
817.011	4.11
817.316	4.92
817.621	9.32
817.926	6.68
818.231	7.61
818.536	9.56
818.841	8.4
819.146	7.64
819.451	9.74
819.756	10.92
820.06	12.39
820.365	14.11
820.67	14.75
820.974	14.19
821.279	16.05
821.583	15.83
821.888	15.17
822.192	14.98
822.496	14.1
822.8	12.31
823.105	14.95
823.409	13.03
823.713	13.92
824.017	13.18
824.321	14.59
824.625	14.59
824.929	13.78
825.232	13.69
825.536	13.62
825.84	13.95
826.143	12.62
826.447	12.73
826.751	13.02
827.054	12.31
827.358	10.98
827.661	9.92
827.964	9.3
828.268	10.23
828.571	12.39
828.874	13.9
829.177	16.33
829.48	16.64
829.783	12.62
830.086	12.62
830.389	12.52
830.692	14.05
830.995	11.64
831.297	11.69
831.6	11.97
831.903	9.23
832.205	8.02
832.508	5.31
832.81	8.23
833.113	10.48
833.415	10.94
833.718	10.97
834.02	11.76
834.322	12.18
834.624	10.84
834.926	8.42
835.228	8.45
835.53	8.27
835.832	11.77
836.134	10.11
836.436	9.78
836.738	10.18
837.04	9.58
837.341	7.86
837.643	9.34
837.944	9.43
838.246	12.16
838.547	13
838.849	15.08
839.15	13.81
839.452	13.18
839.753	12.18
840.054	10.55
840.355	11.92
840.656	11.25
840.957	11.19
841.258	11.66
841.559	10.56
841.86	10.26
842.161	7.78
842.462	6.67
842.762	7.67
843.063	9
843.364	10.73
843.664	11.26
843.965	12.62
844.265	14.38
844.566	15.75
844.866	19.33
845.166	20.94
845.467	22.77
845.767	22.05
846.067	21.16
846.367	18.3
846.667	16.66
846.967	14.85
847.267	15.88
847.567	13
847.867	11.83
848.166	8.82
848.466	6.82
848.766	5.28
849.065	4.84
849.365	4.36
849.664	7
849.964	7.72
850.263	10.17
850.562	9.32
850.862	9.69
851.161	11.19
851.46	10.99
851.759	12.06
852.058	11.24
852.357	12.44
852.656	13.68
852.955	12.72
853.254	11.11
853.553	9.03
853.851	7.24
854.15	7.22
854.449	7.09
854.747	8.6
855.046	6.97
855.344	5.07
855.643	6.89
855.941	6.52
856.239	4.88
856.538	7.02
856.836	5.62
857.134	8.22
857.432	8.97
857.73	7.68
858.028	7.06
858.326	7.73
858.624	8.97
858.922	7.18
859.219	5.84
859.517	6.72
859.815	7.51
860.112	9.67
860.41	8.48
860.707	7.98
861.005	7.05
861.302	5.55
861.6	7.05
861.897	8.33
862.194	9.34
862.491	10.4
862.788	9.14
863.085	7.92
863.382	6.52
863.679	5.09
863.976	6.14
864.273	7.18
864.57	8.31
864.867	6.81
865.163	6.45
865.46	6.68
865.757	6.68
866.053	8.62
866.349	6.33
866.646	8.27
866.942	9.32
867.239	9.89
867.535	7.92
867.831	6.34
868.127	5.7
868.423	9.16
868.719	10.38
869.015	9.42
869.311	9.47
869.607	11.84
869.903	11.9
870.199	12.22
870.494	10.5
870.79	12.24
871.086	9.61
871.381	9.15
871.677	6.14
871.972	5.58
872.267	6.74
872.563	5.53
872.858	7.28
873.153	6.84
873.448	7.8
873.743	8.9
874.038	9.08
874.333	13.66
874.628	15.12
874.923	14.78
875.218	13.11
875.513	12.07
875.808	14.51
876.102	15.48
876.397	13.88
876.691	12.66
876.986	12.39
877.28	10.58
877.575	9.42
877.869	10.45
878.163	11.36
878.458	12.05
878.752	14.24
879.046	13.23
879.34	10.84
879.634	11.23
879.928	10.77
880.222	11.5
880.516	14.2
880.809	12.15
881.103	10.52
881.397	10.47
881.691	11.67
881.984	10.68
882.278	11.42
882.571	10.84
882.864	14.88
883.158	16.03
883.451	15.91
883.744	15.45
884.038	19
884.331	21.06
884.624	20.74
884.917	19.4
885.21	18.18
885.503	18.39
885.796	22.42
886.088	20.98
886.381	20.66
886.674	19.36
886.966	15.72
887.259	12.88
887.552	12.92
887.844	13.14
888.136	12.75
888.429	14.58
888.721	13.99
889.013	9.33
889.306	5.91
889.598	5.23
