# Supplementary material for: An on-demand, drop-on-drop method for studying enzyme catalysis by serial crystallography
Source: Nat Commun. 2021 Jul 22;12:4461. doi: 10.1038/s41467-021-24757-7 (PMC8298390; doi:10.1038/s41467-021-24757-7)
Supplement: Supplementary file 7 — Source Data [file 41467_2021_24757_MOESM7_ESM.zip › 01_raw data/9/9-fluo5N-fura-bg_OFX002211_20-49-45-893.txt]

Data from 9-fluo5N-fura-bg_OFX002211_20-49-45-893.txt Node

Date: Wed Jun 05 20:49:45 PDT 2019
User: Yachandra Lab
Spectrometer: OFX00221
Trigger mode: 0
Integration Time (sec): 3.000000E-1
Scans to average: 8
Nonlinearity correction enabled: false
Boxcar width: 5
Storing dark spectrum: false
XAxis mode: Wavelengths
Number of Pixels in Spectrum: 2136
>>>>>Begin Spectral Data<<<<<
156.111	2557.69
156.499	2558.02
156.887	2565.97
157.274	2565.14
157.662	2574.6
158.049	2584.09
158.437	2598.24
158.824	2597.95
159.211	2612.59
159.599	2618.32
159.986	2623.26
160.373	2620.55
160.761	2627.05
161.148	2622.02
161.535	2628.18
161.922	2619.23
162.309	2614.03
162.696	2600.84
163.083	2601.61
163.47	2589.94
163.857	2596.3
164.244	2592.52
164.631	2596.23
165.018	2589.47
165.405	2593.68
165.792	2588.01
166.179	2593.09
166.565	2587.92
166.952	2592.89
167.339	2591.58
167.725	2597.07
168.112	2591.69
168.498	2597.36
168.885	2591.53
169.271	2597.43
169.658	2592.88
170.044	2598.35
170.431	2592.92
170.817	2598.2
171.203	2592.66
171.59	2594.24
171.976	2589.27
172.362	2594.68
172.748	2589.31
173.134	2594.89
173.521	2589.1
173.907	2594.4
174.293	2588.97
174.679	2594.42
175.065	2587.68
175.451	2593.76
175.836	2587.67
176.222	2593.83
176.608	2598.93
176.994	2610.56
177.38	2609.18
177.765	2615.49
178.151	2607.14
178.537	2612.32
178.922	2608.48
179.308	2616.41
179.693	2610.77
180.079	2616.35
180.464	2609.38
180.85	2603.83
181.235	2591.51
181.621	2593.02
182.006	2586.42
182.391	2593.32
182.777	2587.77
183.162	2591.83
183.547	2584.78
183.932	2589.34
184.317	2584
184.702	2589.33
185.087	2583.58
185.472	2590.81
185.857	2586.93
186.242	2591.44
186.627	2587.61
187.012	2592.89
187.397	2587.16
187.782	2591.83
188.167	2586.55
188.551	2592.02
188.936	2747.38
189.321	2912.11
189.705	3067.62
190.09	3229.27
190.475	3420.99
190.859	3592.08
191.244	3751.33
191.628	3916.91
192.012	4076.27
192.397	4251.44
192.781	4408.82
193.166	4415.7
193.55	4413.39
193.934	4423.76
194.318	4424.64
194.702	4397.58
195.087	4388.67
195.471	4390.45
195.855	4390.9
196.239	4395.95
196.623	4386.01
197.007	4392.76
197.391	4393.06
197.775	4402.31
198.158	4394.53
198.542	4397.98
198.926	4396.1
199.31	4402.69
199.693	4400.38
200.077	4404.2
200.461	4403.76
200.844	4407.7
201.228	4404.6
201.611	4407.36
201.995	4400.5
202.378	4405.67
202.762	4406.25
203.145	4410.84
203.529	4410.44
203.912	4418.92
204.295	4421.52
204.679	4424.98
205.062	4427.1
205.445	4433.66
205.828	4431.38
206.211	4438.22
206.594	4437.85
206.977	4439.7
207.36	4441.6
207.743	4446.85
208.126	4446.32
208.509	4448.22
208.892	4449.81
209.275	4454.28
209.658	4457.48
210.04	4468.43
210.423	4467.55
210.806	4470.49
211.188	4473.05
211.571	4474.5
211.953	4473.57
212.336	4473.09
212.719	4470.83
213.101	4471.75
213.483	4470.66
213.866	4468.07
214.248	4468.16
214.63	4474.41
215.013	4475
215.395	4477.57
215.777	4479.8
216.159	4486.78
216.542	4490.72
216.924	4493.84
217.306	4491.97
217.688	4494.53
218.07	4497.94
218.452	4493.01
218.834	4490.3
219.216	4494.44
219.597	4496
219.979	4497.83
220.361	4538.4
220.743	4541.81
221.124	4547.65
221.506	4555.03
221.888	4555.05
222.269	4554.32
222.651	4559.65
223.032	4559.84
223.414	4560.86
223.795	4560.43
224.177	4561.4
224.558	4517.51
224.94	4516.48
225.321	4521.72
225.702	4519.32
226.083	4529.25
226.465	4545.66
226.846	4543.27
227.227	4545.27
227.608	4548.53
227.989	4548.36
228.37	4554.89
228.751	4562.32
229.132	4567.75
229.513	4557.61
229.894	4557.56
230.275	4549.26
230.655	4536.24
231.036	4542.25
231.417	4545.3
231.798	4541.81
232.178	4554.15
232.559	4549.48
232.94	4545.59
233.32	4544.09
233.701	4552.14
234.081	4556.7
234.462	4564.33
234.842	4566.19
235.222	4569.2
235.603	4570.41
235.983	4574.3
236.363	4572.35
236.743	4573.05
237.124	4574.14
237.504	4599.15
237.884	4597.84
238.264	4597.88
238.644	4592.88
239.024	4596.02
239.404	4590
239.784	4594.81
240.164	4597.51
240.544	4596.58
240.923	4598.69
241.303	4602.95
241.683	4576.94
242.063	4578.3
242.442	4577.38
242.822	4592.85
243.202	4589.38
243.581	4592.44
243.961	4598.5
244.34	4599.76
244.72	4595.94
245.099	4603.76
245.478	4599.2
245.858	4610.53
246.237	4610.86
246.616	4617.11
246.996	4605.19
247.375	4610.61
247.754	4611.34
248.133	4608.14
248.512	4606.49
248.891	4620.28
249.27	4615.39
249.649	4619.3
250.028	4612.38
250.407	4612.77
250.786	4608.38
251.165	4613.88
251.544	4614.85
251.922	4619.26
252.301	4616.74
252.68	4617.56
253.058	4607.64
253.437	4615.34
253.816	4619.91
254.194	4622.6
254.573	4622.35
254.951	4628.69
255.329	4624.1
255.708	4623.12
256.086	4623.41
256.465	4623.42
256.843	4631.23
257.221	4633.45
257.599	4625.03
257.977	4628.91
258.356	4633.58
258.734	4637.1
259.112	4639.92
259.49	4642.59
259.868	4645.44
260.246	4646.76
260.624	4652.82
261.001	4655.11
261.379	4659.52
261.757	4661.9
262.135	4655.65
262.513	4651.91
262.89	4651.84
263.268	4652.18
263.645	4652.03
264.023	4652.5
264.401	4655.4
264.778	4652.15
265.156	4642.88
265.533	4643.81
265.91	4639.49
266.288	4640.65
266.665	4638.57
267.042	4642.86
267.42	4639.41
267.797	4646.88
268.174	4646.59
268.551	4647.62
268.928	4647.97
269.305	4655.48
269.682	4650.49
270.059	4657.42
270.436	4658.4
270.813	4665.76
271.19	4663.68
271.567	4663.78
271.944	4656.94
272.32	4659.48
272.697	4667.27
273.074	4670.68
273.45	4665.16
273.827	4667.81
274.203	4670.42
274.58	4672.6
274.957	4665.47
275.333	4666.64
275.709	4667.36
276.086	4669.34
276.462	4667.02
276.838	4654.14
277.215	4650.93
277.591	4662.66
277.967	4661.22
278.343	4658.64
278.719	4654.81
279.095	4660.84
279.471	4656.77
279.847	4663.85
280.223	4661.19
280.599	4661.92
280.975	4659.05
281.351	4661.02
281.727	4651.24
282.103	4655.41
282.478	4651.03
282.854	4656.9
283.23	4652.88
283.605	4659.08
283.981	4649.39
284.357	4654.33
284.732	4654.19
285.108	4661.93
285.483	4666.01
285.858	4667.23
286.234	4664.47
286.609	4669.88
286.984	4664.81
287.36	4668.41
287.735	4670.1
288.11	4685.52
288.485	4684.28
288.86	4687.86
289.235	4684.83
289.61	4684.86
289.985	4690.88
290.36	4694.01
290.735	4692.9
291.11	4698.9
291.485	4698.39
291.86	4696.08
292.235	4691.35
292.609	4693.83
292.984	4691.44
293.359	4695.58
293.733	4692.92
294.108	4695.88
294.482	4690.26
294.857	4691.14
295.231	4692.33
295.606	4697.73
295.98	4695.57
296.354	4694.28
296.729	4689.45
297.103	4692.95
297.477	4691.4
297.851	4695.32
298.226	4690.24
298.6	4696.02
298.974	4697.36
299.348	4698.97
299.722	4697.75
300.096	4702.67
300.47	4698.59
300.844	4707.43
301.217	4704.62
301.591	4707.12
301.965	4709.84
302.339	4711.24
302.712	4706.82
303.086	4711.56
303.46	4707.05
303.833	4704.75
304.207	4702.53
304.58	4707.28
304.954	4702.58
305.327	4705.18
305.701	4700.36
306.074	4697.45
306.447	4691.66
306.821	4699.33
307.194	4694.89
307.567	4703.61
307.94	4701.3
308.313	4707.91
308.686	4704.09
309.059	4707.77
309.432	4705.98
309.805	4714.83
310.178	4710.18
310.551	4722.53
310.924	4719.27
311.297	4721.94
311.67	4712.55
312.042	4720.19
312.415	4716.27
312.788	4718.44
313.16	4713.83
313.533	4720.64
313.905	4720.41
314.278	4728.6
314.65	4718.25
315.023	4720.49
315.395	4717.14
315.768	4719.23
316.14	4714.5
316.512	4718.86
316.884	4717.11
317.257	4722.8
317.629	4717.15
318.001	4715.89
318.373	4711.38
318.745	4716.49
319.117	4711.94
319.489	4718.35
319.861	4721.22
320.233	4724.45
320.605	4715.88
320.977	4718.45
321.348	4713.47
321.72	4716.64
322.092	4708.92
322.463	4713.03
322.835	4707.35
323.207	4715.7
323.578	4708.42
323.95	4710.07
324.321	4705.73
324.693	4710.12
325.064	4710.07
325.435	4738.53
325.807	4735.14
326.178	4744.01
326.549	4745.15
326.92	4749.31
327.292	4742.4
327.663	4745.34
328.034	4742.38
328.405	4746.84
328.776	4740.01
329.147	4741.75
329.518	4713.42
329.889	4714.39
330.259	4708.66
330.63	4704.95
331.001	4699.81
331.372	4704.5
331.742	4701.72
332.113	4706.47
332.484	4702.39
332.854	4710.77
333.225	4705.22
333.595	4710.23
333.966	4707.67
334.336	4709.53
334.707	4702.51
335.077	4713.39
335.447	4711.32
335.817	4714.69
336.188	4703.48
336.558	4707.86
336.928	4703.1
337.298	4711.05
337.668	4708.6
338.038	4711.97
338.408	4737.44
338.778	4743.4
339.148	4758.47
339.518	4763.68
339.888	4758.51
340.258	4765.36
340.627	4757.99
340.997	4763.02
341.367	4753.27
341.736	4752.16
342.106	4747.7
342.475	4722.35
342.845	4754.65
343.214	4735.07
343.584	4725.51
343.953	4728.49
344.323	4722.44
344.692	4724.28
345.061	4718.18
345.431	4724.73
345.8	4720.11
346.169	4724.39
346.538	4721.4
346.907	4690.23
347.276	4683.92
347.645	4686.7
348.014	4682.01
348.383	4687.48
348.752	4683.31
349.121	4686.82
349.49	4685.67
349.858	4690.18
350.227	4687.42
350.596	4694.15
350.964	4689.69
351.333	4695.99
351.702	4697.33
352.07	4701.14
352.439	4693.72
352.807	4702.25
353.176	4697.58
353.544	4698.3
353.912	4700.19
354.281	4702.15
354.649	4692.45
355.017	4699.68
355.385	4693.98
355.753	4694.42
356.122	4692.56
356.49	4701.33
356.858	4695.27
357.226	4699.92
357.594	4690.23
357.961	4695.01
358.329	4695.34
358.697	4701.16
359.065	4690.77
359.433	4693.78
359.8	4689.99
360.168	4691.45
360.536	4683.65
360.903	4688.64
361.271	4681.83
361.638	4689.73
362.006	4676.38
362.373	4676.03
362.741	4666.15
363.108	4670.52
363.475	4664.82
363.843	4666.72
364.21	4662.45
364.577	4674.3
364.944	4666.58
365.311	4672.24
365.678	4691.09
366.045	4696.4
366.412	4697.47
366.779	4707.64
367.146	4704.28
367.513	4712.6
367.88	4705.77
368.247	4712.62
368.613	4703.66
368.98	4708.22
369.347	4699.97
369.713	4679.19
370.08	4675.34
370.447	4674.51
370.813	4663.07
371.18	4668.73
371.546	4658.02
371.912	4664.9
372.279	4662
372.645	4664.48
373.011	4661.17
373.378	4669.85
373.744	4663.19
374.11	4672.68
374.476	4665.6
374.842	4673.12
375.208	4678.62
375.574	4685.15
375.94	4679.06
376.306	4680.49
376.672	4678.33
377.038	4681.59
377.404	4677.42
377.769	4685.36
378.135	4675.91
378.501	4682.57
378.866	4679.88
379.232	4670.72
379.597	4666.15
379.963	4673.6
380.328	4667.53
380.694	4669.89
381.059	4665.98
381.425	4669.94
381.79	4662.64
382.155	4668.57
382.52	4662.01
382.886	4667.56
383.251	4662.98
383.616	4668.52
383.981	4658.24
384.346	4663.76
384.711	4659.3
385.076	4664.86
385.441	4658.76
385.806	4663.75
386.171	4655.05
386.535	4659.67
386.9	4652.31
387.265	4658.76
387.629	4651.14
387.994	4658.07
388.359	4652.83
388.723	4656.23
389.088	4650.75
389.452	4653.51
389.817	4648.38
390.181	4654.31
390.545	4652.3
390.91	4657.73
391.274	4649.82
391.638	4656.12
392.002	4650.94
392.366	4690.85
392.731	4684.3
393.095	4686.8
393.459	4685.31
393.823	4690.3
394.187	4682.86
394.55	4690.19
394.914	4690.83
395.278	4697.57
395.642	4689.91
396.006	4696.8
396.369	4654.34
396.733	4659.34
397.097	4652.61
397.46	4654.5
397.824	4648
398.187	4652.23
398.551	4645.75
398.914	4643.41
399.277	4638.42
399.641	4643.86
400.004	4640.81
400.367	4648.62
400.73	4643.05
401.094	4651.09
401.457	4645.62
401.82	4649.75
402.183	4645.82
402.546	4653.19
402.909	4647.86
403.272	4655.43
403.635	4648.89
403.998	4647.53
404.36	4636.32
404.723	4642.08
405.086	4634.61
405.448	4667.97
405.811	4662.77
406.174	4667.62
406.536	4655.1
406.899	4682.31
407.261	4674.5
407.624	4680.55
407.986	4681.18
408.348	4690.62
408.711	4689.14
409.073	4697.39
409.435	4661.33
409.797	4665.36
410.16	4662.12
410.522	4669.26
410.884	4641.52
411.246	4652.82
411.608	4645.08
411.97	4646.61
412.332	4637.07
412.693	4642.91
413.055	4631.56
413.417	4640.65
413.779	4634.53
414.14	4636.08
414.502	4626.58
414.864	4634.09
415.225	4624.43
415.587	4631.82
415.948	4623.8
416.31	4632.48
416.671	4620.19
417.033	4622.58
417.394	4614.34
417.755	4619.86
418.116	4613.84
418.478	4618.97
418.839	4611.16
419.2	4609.91
419.561	4605.86
419.922	4610.59
420.283	4605.89
420.644	4613.47
421.005	4613.84
421.366	4622.48
421.727	4625.76
422.087	4629.19
422.448	4626.66
422.809	4633.49
423.169	4631.98
423.53	4632.06
423.891	4624.84
424.251	4629.1
424.612	4621.45
424.972	4624.99
425.333	4615.45
425.693	4613.18
426.053	4610.35
426.414	4609.76
426.774	4600.72
427.134	4603.15
427.494	4598.89
427.854	4606.1
428.214	4597.95
428.574	4602.88
428.934	4595.77
429.294	4601.75
429.654	4592.93
430.014	4596.75
430.374	4592.05
430.734	4602.09
431.094	4598.5
431.453	4621.3
431.813	4617.23
432.173	4625.11
432.532	4619.58
432.892	4624.61
433.251	4617.55
433.611	4625.83
433.97	4619.38
434.33	4628.75
434.689	4621.51
435.048	4624.86
435.407	4609.11
435.767	4611.73
436.126	4601.02
436.485	4604.2
436.844	4597.45
437.203	4604.99
437.562	4600.73
437.921	4604.12
438.28	4597.39
438.639	4598.88
438.998	4617.26
439.356	4618.66
439.715	4613.43
440.074	4621.48
440.433	4616.31
440.791	4623.39
441.15	4614.78
441.508	4618.47
441.867	4615.4
442.225	4619.62
442.584	4613.33
442.942	4595.75
443.3	4586.15
443.659	4590.12
444.017	4585.02
444.375	4589.58
444.733	4585.66
445.092	4594.01
445.45	4592.55
445.808	4596.62
446.166	4589.85
446.524	4598.85
446.882	4590.18
447.239	4596.07
447.597	4592.32
447.955	4599.31
448.313	4596.19
448.67	4603.08
449.028	4595.3
449.386	4597.98
449.743	4601.19
450.101	4612.56
450.458	4605.16
450.816	4614.58
451.173	4612.34
451.531	4623.98
451.888	4618.22
452.245	4623.94
452.602	4618.26
452.96	4663.28
453.317	4658.77
453.674	4661.82
454.031	4656
454.388	4666.23
454.745	4657.55
455.102	4664.86
455.459	4656.73
455.816	4662.77
456.173	4661.01
456.529	4670.5
456.886	4630.92
457.243	4638.83
457.599	4630.93
457.956	4633.36
458.313	4626.48
458.669	4637.56
459.026	4632.22
459.382	4637.51
459.739	4635.76
460.095	4641.97
460.451	4636.45
460.807	4639.82
461.164	4634.62
461.52	4648.83
461.876	4644.39
462.232	4647.66
462.588	4642.23
462.944	4648.39
463.3	4645.61
463.656	4651.07
464.012	4641.38
464.368	4651.99
464.724	4646.88
465.079	4650.47
465.435	4636.01
465.791	4637.53
466.146	4634.26
466.502	4640.2
466.858	4631.67
467.213	4631.81
467.569	4625.78
467.924	4638.02
468.279	4621.78
468.635	4625.6
468.99	4618.23
469.345	4621.72
469.701	4616.68
470.056	4617.86
470.411	4605.25
470.766	4612.03
471.121	4607.53
471.476	4613.31
471.831	4598.8
472.186	4602.65
472.541	4595.64
472.895	4596.08
473.25	4586.49
473.605	4589.08
473.96	4580.49
474.314	4583.49
474.669	4570.84
475.024	4566.1
475.378	4550.06
475.733	4558.31
476.087	4548.97
476.441	4548.67
476.796	4540
477.15	4551.84
477.504	4543.52
477.859	4545.51
478.213	4538.58
478.567	4541.44
478.921	4544.15
479.275	4547.72
479.629	4539.36
479.983	4549.02
480.337	4541.55
480.691	4545.94
481.045	4530.11
481.399	4564.24
481.752	4557.74
482.106	4562.8
482.46	4555.28
482.813	4552.08
483.167	4545.01
483.52	4544.24
483.874	4547.3
484.227	4554.19
484.581	4544.18
484.934	4549.86
485.288	4514.24
485.641	4515.11
485.994	4506.52
486.347	4511.08
486.7	4504.31
487.054	4522.78
487.407	4517.45
487.76	4506.58
488.113	4497.72
488.466	4505.07
488.818	4502.8
489.171	4506.23
489.524	4501.86
489.877	4502.58
490.23	4498.33
490.582	4502.98
490.935	4486.93
491.288	4489.44
491.64	4483.59
491.993	4490.09
492.345	4486.07
492.698	4489.55
493.05	4486.39
493.402	4496.12
493.755	4498.03
494.107	4509.55
494.459	4518.93
494.811	4543.7
495.163	4565.39
495.515	4612.18
495.867	4659.49
496.219	4740.78
496.571	4825.64
496.923	4933.58
497.275	5045.53
497.627	5180.17
497.979	5300.08
498.33	5431.9
498.682	5542.44
499.034	5658.14
499.385	5746.07
499.737	5831.22
500.088	5881.12
500.44	5921.55
500.791	5939.28
501.143	5946.18
501.494	5933.39
501.845	5923.66
502.197	5890.94
502.548	5867.76
502.899	5832.23
503.25	5810.94
503.601	5771.65
503.952	5743.48
504.303	5703.35
504.654	5670.89
505.005	5631.36
505.356	5595.34
505.707	5556.26
506.058	5529.52
506.408	5493.2
506.759	5468.38
507.11	5431.49
507.46	5415.59
507.811	5382.48
508.161	5365.35
508.512	5334.47
508.862	5317.8
509.213	5294.03
509.563	5277.82
509.913	5251.15
510.263	5236.92
510.614	5209.92
510.964	5197.43
511.314	5162.33
511.664	5147.5
512.014	5122.15
512.364	5110.9
512.714	5086.75
513.064	5069
513.414	5045.53
513.764	5048.78
514.113	5031.26
514.463	5026.64
514.813	5001.97
515.162	4997.82
515.512	4983.02
515.862	4976.09
516.211	4961.05
516.561	4955.17
516.91	4947.76
517.259	4942.42
517.609	4910.98
517.958	4899.98
518.307	4884.14
518.656	4878.68
519.006	4870.61
519.355	4875.27
519.704	4870.24
520.053	4869.27
520.402	4855.06
520.751	4846.03
521.1	4835.23
521.448	4834.52
521.797	4826.34
522.146	4821.76
522.495	4814.43
522.843	4806.62
523.192	4787.28
523.541	4778.1
523.889	4762.99
524.238	4764.25
524.586	4759.1
524.935	4758.08
525.283	4749.88
525.631	4750.77
525.979	4739.01
526.328	4739.25
526.676	4730.94
527.024	4730.5
527.372	4720.52
527.72	4723.38
528.068	4714.91
528.416	4717.58
528.764	4711.23
529.112	4711.09
529.46	4697.08
529.808	4698.12
530.155	4684.51
530.503	4697.86
530.851	4701.8
531.198	4702.58
531.546	4691.28
531.893	4693.16
532.241	4674.88
532.588	4670.95
532.936	4664.95
533.283	4668.02
533.63	4664.35
533.978	4666.01
534.325	4647.89
534.672	4636.14
535.019	4629.62
535.366	4632.81
535.713	4623.61
536.06	4633.38
536.407	4629.98
536.754	4630.11
537.101	4622.69
537.448	4629.11
537.795	4624.39
538.141	4621.32
538.488	4611.72
538.835	4614.98
539.181	4604.17
539.528	4606.49
539.874	4597.91
540.221	4598.95
540.567	4588.91
540.914	4591.92
541.26	4583.86
541.606	4592.75
541.952	4588.89
542.299	4592.57
542.645	4588.07
542.991	4593.02
543.337	4588.77
543.683	4591.82
544.029	4584.94
544.375	4597.95
544.721	4595.08
545.066	4596.36
545.412	4586.72
545.758	4587.48
546.104	4583.08
546.449	4582.18
546.795	4585.03
547.141	4589.58
547.486	4582.34
547.832	4584.67
548.177	4572.78
548.522	4572.68
548.868	4564.52
549.213	4567.42
549.558	4565.67
549.903	4569.98
550.249	4566.7
550.594	4566.17
550.939	4555.53
551.284	4560.62
551.629	4555.44
551.974	4559.07
552.319	4555.67
552.664	4562.14
553.008	4555.27
553.353	4587.82
553.698	4585.11
554.043	4587.24
554.387	4577.69
554.732	4584.06
555.076	4575.77
555.421	4581.44
555.765	4575.84
556.11	4579.91
556.454	4566.84
556.798	4571.57
557.143	4536.31
557.487	4544.65
557.831	4538.15
558.175	4547.65
558.519	4542.35
558.863	4550.01
559.207	4539.86
559.551	4544.45
559.895	4541.56
560.239	4551.11
560.583	4546.08
560.927	4549.31
561.27	4538.38
561.614	4550.02
561.958	4539.83
562.301	4548.43
562.645	4538.56
562.988	4544.55
563.332	4538.98
563.675	4543.25
564.018	4542.32
564.362	4547.07
564.705	4542.78
565.048	4545.76
565.391	4533.72
565.735	4537.72
566.078	4528.01
566.421	4537.98
566.764	4536.38
567.107	4539.38
567.45	4531.18
567.792	4529.57
568.135	4520.66
568.478	4525.05
568.821	4522.34
569.163	4528.6
569.506	4522.33
569.849	4529.45
570.191	4522.19
570.534	4528.08
570.876	4523.57
571.219	4529.09
571.561	4526.43
571.903	4534.05
572.246	4529.95
572.588	4530.01
572.93	4521.07
573.272	4528.22
573.614	4518.67
573.956	4520.75
574.298	4511.83
574.64	4516.25
574.982	4508.69
575.324	4512
575.666	4504.97
576.008	4511.52
576.349	4506.85
576.691	4513.67
577.033	4508.16
577.374	4515.26
577.716	4510.95
578.057	4519.05
578.399	4512.86
578.74	4518.39
579.082	4517.31
579.423	4525.15
579.764	4524.81
580.105	4533.5
580.447	4530.68
580.788	4538.69
581.129	4540.89
581.47	4546.2
581.811	4540.33
582.152	4548.02
582.493	4566.55
582.834	4569.47
583.175	4564.28
583.515	4560.95
583.856	4552.88
584.197	4558.4
584.537	4550.89
584.878	4547.55
585.218	4542.22
585.559	4546.52
585.899	4540.98
586.24	4521.98
586.58	4514.2
586.921	4517.7
587.261	4510.2
587.601	4516.9
587.941	4509.94
588.281	4516.94
588.621	4513.69
588.961	4518.01
589.301	4512.97
589.641	4517.68
589.981	4515.43
590.321	4518.6
590.661	4513.22
591.001	4519.97
591.34	4517.65
591.68	4522.05
592.02	4512.58
592.359	4517.1
592.699	4510.18
593.038	4517.32
593.378	4510.33
593.717	4512.12
594.057	4507.41
594.396	4512.74
594.735	4506.42
595.074	4511.12
595.414	4503.6
595.753	4507.34
596.092	4500.16
596.431	4507.99
596.77	4503.53
597.109	4508.82
597.448	4500.82
597.786	4503.89
598.125	4496.81
598.464	4504.09
598.803	4497.02
599.141	4502.64
599.48	4498.42
599.819	4504.97
600.157	4497.03
600.495	4496.74
600.834	4494.64
601.172	4524.22
601.511	4522.32
601.849	4525.42
602.187	4520.03
602.525	4522.55
602.864	4516.49
603.202	4525.64
603.54	4519.43
603.878	4525.92
604.216	4519.66
604.554	4523.3
604.891	4492.41
605.229	4496.09
605.567	4491.49
605.905	4497.26
606.243	4489.6
606.58	4494.28
606.918	4483.62
607.255	4484.89
607.593	4479.95
607.93	4486.45
608.268	4477.44
608.605	4488.4
608.942	4487.57
609.28	4494.02
609.617	4488.16
609.954	4494.36
610.291	4490.81
610.628	4499.42
610.965	4496.4
611.302	4502.17
611.639	4499.32
611.976	4508.88
612.313	4501.38
612.65	4502.69
612.987	4493.91
613.323	4495.8
613.66	4489.73
613.997	4494.33
614.333	4484.17
614.67	4491.69
615.006	4484.75
615.343	4486.6
615.679	4478.26
616.015	4480.93
616.352	4474.43
616.688	4481.55
617.024	4476.8
617.36	4488.82
617.696	4485.94
618.032	4494.65
618.368	4486.65
618.704	4491.49
619.04	4485.7
619.376	4490.9
619.712	4488.24
620.048	4493.47
620.383	4486.84
620.719	4492.27
621.055	4481.6
621.39	4485.07
621.726	4475.98
622.061	4478.89
622.397	4475.84
622.732	4480.07
623.068	4472.22
623.403	4471.82
623.738	4465.62
624.073	4469.17
624.409	4462.97
624.744	4465.68
625.079	4457.23
625.414	4466.32
625.749	4461.8
626.084	4464.35
626.419	4460.12
626.753	4463.6
627.088	4457.89
627.423	4467.52
627.758	4464.55
628.092	4467.88
628.427	4460.93
628.762	4469.09
629.096	4460.64
629.431	4468.99
629.765	4460.95
630.099	4465.6
630.434	4462.09
630.768	4470.19
631.102	4460.78
631.436	4466.76
631.77	4463.09
632.105	4468.84
632.439	4460.52
632.773	4466.39
633.107	4458.39
633.44	4468.18
633.774	4461.02
634.108	4464.4
634.442	4456.98
634.776	4463.42
635.109	4456.01
635.443	4460.72
635.776	4455.56
636.11	4461.59
636.443	4456.62
636.777	4460.94
637.11	4448.41
637.444	4455.53
637.777	4450.69
638.11	4456.95
638.443	4448.59
638.776	4454.07
639.11	4448.4
639.443	4457.72
639.776	4451.89
640.109	4457.81
640.441	4450.64
640.774	4458.27
641.107	4452.05
641.44	4460.43
641.773	4453.91
642.105	4457.62
642.438	4452.19
642.77	4454.14
643.103	4444.86
643.435	4447.77
643.768	4443.9
644.1	4450.18
644.433	4447.12
644.765	4452.83
645.097	4454.12
645.429	4461.22
645.761	4458.31
646.094	4461.68
646.426	4457.57
646.758	4467.27
647.09	4462.55
647.422	4463.31
647.753	4457.06
648.085	4458.91
648.417	4449.44
648.749	4446.75
649.08	4439.86
649.412	4443.59
649.744	4440.17
650.075	4448.35
650.407	4437.16
650.738	4442.2
651.069	4439.17
651.401	4443.93
651.732	4438.98
652.063	4445.12
652.394	4438.98
652.726	4444.89
653.057	4440.6
653.388	4444.27
653.719	4435.78
654.05	4442.48
654.381	4440.64
654.712	4449.11
655.042	4442.57
655.373	4446.81
655.704	4443.66
656.034	4447.95
656.365	4445.24
656.696	4449.64
657.026	4444.17
657.357	4450.12
657.687	4441.17
658.018	4443.25
658.348	4432.78
658.678	4440
659.008	4436.42
659.339	4441.45
659.669	4435.78
659.999	4441.12
660.329	4434.92
660.659	4439.42
660.989	4433.45
661.319	4440.31
661.649	4433.85
661.978	4439.56
662.308	4434.61
662.638	4438.65
662.968	4433.85
663.297	4443.52
663.627	4434.45
663.956	4439.55
664.286	4434.6
664.615	4443.99
664.945	4440.41
665.274	4448.59
665.603	4443.66
665.932	4448.85
666.262	4442.9
666.591	4448.67
666.92	4440.74
667.249	4446.99
667.578	4447.51
667.907	4456.14
668.236	4452.4
668.564	4453.66
668.893	4449.17
669.222	4455.18
669.551	4451.01
669.879	4458.68
670.208	4447.67
670.537	4448.59
670.865	4440.55
671.194	4457.76
671.522	4451.84
671.85	4451.33
672.179	4449.45
672.507	4451.32
672.835	4443.85
673.163	4446.97
673.491	4441.95
673.819	4454.08
674.147	4451.82
674.475	4456.39
674.803	4431.03
675.131	4431.77
675.459	4431.34
675.787	4437.43
676.115	4431.15
676.442	4436.16
676.77	4430.19
677.098	4433.59
677.425	4422.31
677.753	4430.53
678.08	4427.81
678.407	4436.47
678.735	4435.84
679.062	4438.36
679.389	4429.33
679.717	4436.2
680.044	4429.01
680.371	4434.86
680.698	4428.65
681.025	4441.23
681.352	4435.08
681.679	4438.18
682.006	4430.39
682.332	4431.34
682.659	4426.31
682.986	4438.88
683.313	4434.27
683.639	4439.8
683.966	4434.8
684.292	4442.57
684.619	4430.97
684.945	4434.69
685.272	4434.47
685.598	4441.7
685.924	4443.98
686.25	4448.24
686.577	4437.62
686.903	4447.69
687.229	4445.62
687.555	4450.78
687.881	4444.09
688.207	4451.25
688.533	4449.9
688.858	4448.7
689.184	4443.22
689.51	4442.78
689.836	4436.64
690.161	4446.15
690.487	4434.24
690.813	4438.69
691.138	4434.53
691.463	4438.47
691.789	4436.84
692.114	4438.16
692.44	4435.16
692.765	4443.65
693.09	4444.03
693.415	4449.8
693.74	4439.95
694.065	4447.6
694.39	4442.26
694.715	4450.34
695.04	4448.4
695.365	4451.58
695.69	4444.05
696.015	4451.33
696.339	4447.44
696.664	4450.07
696.989	4448.43
697.313	4452.06
697.638	4448.58
697.962	4452.59
698.287	4442.56
698.611	4446.86
698.935	4439.39
699.26	4445.84
699.584	4440.51
699.908	4441.68
700.232	4434.2
700.556	4433.03
700.88	4431.15
701.204	4434.2
701.528	4427.7
701.852	4437.84
702.176	4453.26
702.5	4460.2
702.823	4471.11
703.147	4488.42
703.471	4483.85
703.794	4489.69
704.118	4505.9
704.441	4513.7
704.765	4506.32
705.088	4514.23
705.411	4511.66
705.735	4493.74
706.058	4486.75
706.381	4473.23
706.704	4459.45
707.027	4465.28
707.35	4459.11
707.673	4444.75
707.996	4434.67
708.319	4438.22
708.642	4431.35
708.965	4432.75
709.288	4427.45
709.61	4436.36
709.933	4434.6
710.256	4438.35
710.578	4430.06
710.901	4434.18
711.223	4429.12
711.546	4437.32
711.868	4441.19
712.19	4446.85
712.512	4437.59
712.835	4443.98
713.157	4434.19
713.479	4439.69
713.801	4432.75
714.123	4439.72
714.445	4437.97
714.767	4443.38
715.089	4436.28
715.411	4431.45
715.732	4424.25
716.054	4430.36
716.376	4424.9
716.697	4429.47
717.019	4428.26
717.34	4430.42
717.662	4425.69
717.983	4431.32
718.305	4430.98
718.626	4434.97
718.947	4433.41
719.268	4441.5
719.589	4435.98
719.911	4446.83
720.232	4443.43
720.553	4444.81
720.874	4440.17
721.195	4444.73
721.515	4434.56
721.836	4436
722.157	4429.94
722.478	4434.59
722.798	4425.08
723.119	4430.93
723.44	4418.78
723.76	4424.55
724.081	4418.44
724.401	4427.92
724.721	4433.35
725.042	4435.09
725.362	4427.93
725.682	4432.5
726.002	4428.39
726.322	4437.26
726.642	4432.24
726.962	4437.41
727.282	4434.84
727.602	4439.43
727.922	4428.91
728.242	4438.01
728.562	4438.67
728.882	4443.67
729.201	4440.16
729.521	4448.82
729.84	4442.31
730.16	4448.01
730.479	4451.5
730.799	4454.02
731.118	4448.41
731.437	4454.64
731.757	4431.91
732.076	4436.59
732.395	4431.08
732.714	4434.72
733.033	4424.99
733.352	4431.77
733.671	4431.39
733.99	4430.67
734.309	4426.35
734.628	4432.69
734.947	4428.78
735.265	4436.91
735.584	4431.18
735.903	4436.56
736.221	4432.14
736.54	4436.39
736.858	4429.51
737.177	4435.09
737.495	4430.62
737.813	4433.77
738.132	4428.97
738.45	4433.47
738.768	4428.35
739.086	4430.26
739.404	4428.25
739.722	4433.82
740.04	4433
740.358	4440.58
740.676	4431.99
740.994	4434.8
741.311	4430.83
741.629	4436
741.947	4430.38
742.264	4436.32
742.582	4438.25
742.899	4445.62
743.217	4442.88
743.534	4445.11
743.852	4437.4
744.169	4440.69
744.486	4437.1
744.803	4440.77
745.121	4434.59
745.438	4439.06
745.755	4430.3
746.072	4434.26
746.389	4423.92
746.706	4425.76
747.022	4419.99
747.339	4425.76
747.656	4427.09
747.973	4432.92
748.289	4429.4
748.606	4436.07
748.923	4432.41
749.239	4444.9
749.555	4440.76
749.872	4449.05
750.188	4448.23
750.505	4454.85
750.821	4451.93
751.137	4452.41
751.453	4444.94
751.769	4450.95
752.085	4445.02
752.401	4454.74
752.717	4444.43
753.033	4446.42
753.349	4438.61
753.665	4441.76
753.98	4435.09
754.296	4439.11
754.612	4435.76
754.927	4445.31
755.243	4443.92
755.558	4448.34
755.874	4441.9
756.189	4448.81
756.505	4440.24
756.82	4445.67
757.135	4437.38
757.45	4446.25
757.765	4446.78
758.08	4449.62
758.395	4440.26
758.71	4440.86
759.025	4436.93
759.34	4440.85
759.655	4436.88
759.97	4445.56
760.285	4449.44
760.599	4457.73
760.914	4447.62
761.228	4444.9
761.543	4437.6
761.857	4455.69
762.172	4449.49
762.486	4453.81
762.8	4452.4
763.115	4455.33
763.429	4451.41
763.743	4450.48
764.057	4445.19
764.371	4453.6
764.685	4452.76
764.999	4462.75
765.313	4453.77
765.627	4461.58
765.941	4457.73
766.255	4459.72
766.568	4457.81
766.882	4463.28
767.195	4457.32
767.509	4464.62
767.823	4463.4
768.136	4467.74
768.449	4460.11
768.763	4459.36
769.076	4452.27
769.389	4457.51
769.702	4452.24
770.016	4454.76
770.329	4448.6
770.642	4460.24
770.955	4454.31
771.268	4456.69
771.58	4454.17
771.893	4458.81
772.206	4450.74
772.519	4458.66
772.832	4452.48
773.144	4457.44
773.457	4451.81
773.769	4458.65
774.082	4448.19
774.394	4453.31
774.706	4451.17
775.019	4457.85
775.331	4454.06
775.643	4461.82
775.955	4455.35
776.268	4462.36
776.58	4458.75
776.892	4465.95
777.204	4462.39
777.515	4469.55
777.827	4470.85
778.139	4475.06
778.451	4469.35
778.763	4475.36
779.074	4471.69
779.386	4478.03
779.697	4473.35
780.009	4478.3
780.32	4475.57
780.632	4479.61
780.943	4478.53
781.254	4481.36
781.566	4476.19
781.877	4484.26
782.188	4480.72
782.499	4485.26
782.81	4485.49
783.121	4493.18
783.432	4490.28
783.743	4493.5
784.054	4488.32
784.364	4489.24
784.675	4480.66
784.986	4485.2
785.296	4480.35
785.607	4487.38
785.917	4508.47
786.228	4514.45
786.538	4508.1
786.849	4514.67
787.159	4511.32
787.469	4517.59
787.779	4517.39
788.09	4522.88
788.4	4523.9
788.71	4527
789.02	4523.18
789.33	4509.4
789.64	4504.23
789.949	4521.25
790.259	4514.61
790.569	4520.92
790.879	4517.55
791.188	4523.26
791.498	4521.07
791.807	4522.66
792.117	4517.8
792.426	4520.94
792.736	4510.62
793.045	4523.47
793.354	4507.95
793.663	4519.92
793.973	4514.84
794.282	4542.86
794.591	4535
794.9	4540.84
795.209	4539.62
795.518	4546.93
795.826	4544.03
796.135	4552.58
796.444	4541.67
796.753	4548.98
797.061	4539.05
797.37	4544.86
797.678	4523.3
797.987	4529.89
798.295	4526.03
798.604	4530.56
798.912	4526.47
799.22	4531.94
799.529	4529.85
799.837	4535.81
800.145	4532.81
800.453	4539.99
800.761	4541.67
801.069	4544.66
801.377	4542.86
801.685	4554.94
801.993	4554.81
802.3	4563.85
802.608	4559.28
802.916	4566.65
803.223	4572.34
803.531	4582.23
803.838	4579.97
804.146	4581.75
804.453	4577.88
804.76	4585.24
805.068	4581.5
805.375	4586.55
805.682	4582.97
805.989	4600.41
806.296	4596.25
806.603	4593.82
806.91	4587.92
807.217	4593.86
807.524	4591.88
807.831	4599.62
808.138	4593.42
808.444	4596.53
808.751	4594.24
809.058	4596.8
809.364	4586.81
809.671	4597.73
809.977	4593.81
810.284	4604.94
810.59	4603.48
810.896	4609.45
811.202	4605.5
811.509	4616.39
811.815	4613.28
812.121	4619.97
812.427	4616.77
812.733	4621.48
813.039	4619.95
813.345	4628.88
813.65	4621.85
813.956	4634.43
814.262	4634.77
814.568	4642.9
814.873	4638.27
815.179	4647.77
815.484	4640.18
815.79	4652.36
816.095	4654.25
816.4	4654.49
816.706	4648.51
817.011	4654.39
817.316	4647.28
817.621	4652.01
817.926	4651.84
818.231	4655.48
818.536	4649.9
818.841	4660.73
819.146	4654.76
819.451	4660.02
819.756	4655.27
820.06	4659.66
820.365	4658.49
820.67	4661.66
820.974	4659.3
821.279	4667.48
821.583	4665.31
821.888	4672.97
822.192	4669.74
822.496	4676.66
822.8	4671.85
823.105	4680.09
823.409	4678.81
823.713	4683.51
824.017	4680.64
824.321	4686.17
824.625	4680.76
824.929	4690.25
825.232	4690.1
825.536	4697.05
825.84	4693.43
826.143	4699.2
826.447	4698.22
826.751	4706.85
827.054	4707.52
827.358	4718.18
827.661	4738.94
827.964	4762.5
828.268	4761.89
828.571	4763.73
828.874	4758.28
829.177	4766.27
829.48	4763.36
829.783	4768.4
830.086	4767.03
830.389	4768.97
830.692	4761.42
830.995	4746.85
831.297	4729.83
831.6	4738.57
831.903	4739.52
832.205	4747.82
832.508	4743.78
832.81	4750.59
833.113	4752.14
833.415	4756.26
833.718	4756.98
834.02	4766.32
834.322	4762.49
834.624	4766.26
834.926	4762.41
835.228	4773.3
835.53	4768.55
835.832	4776.84
836.134	4777.82
836.436	4780.68
836.738	4781.76
837.04	4787.99
837.341	4785.84
837.643	4801.65
837.944	4800.69
838.246	4808.44
838.547	4800.73
838.849	4812.11
839.15	4811.73
839.452	4820.56
839.753	4818.93
840.054	4820.88
840.355	4817.82
840.656	4831.7
840.957	4822.31
841.258	4827
841.559	4815.57
841.86	4822.01
842.161	4817.84
842.462	4823.86
842.762	4815.01
843.063	4821.12
843.364	4830.15
843.664	4837.6
843.965	4834.14
844.265	4840.41
844.566	4840.64
844.866	4857.5
845.166	4854.65
845.467	4861.25
845.767	4851.55
846.067	4858.95
846.367	4857.76
846.667	4854.99
846.967	4852.88
847.267	4852.77
847.567	4846.59
847.867	4848.55
848.166	4839.43
848.466	4845.11
848.766	4841.19
849.065	4854.09
849.365	4851.65
849.664	4861.05
849.964	4857.85
850.263	4863.95
850.562	4862.11
850.862	4868.58
851.161	4867.62
851.46	4875.59
851.759	4874.22
852.058	4884.39
852.357	4881.18
852.656	4891.64
852.955	4885.86
853.254	4892.82
853.553	4890.31
853.851	4897.5
854.15	4895.67
854.449	4902.98
854.747	4898.16
855.046	4906.94
855.344	4899.73
855.643	4918.16
855.941	4915.48
856.239	4926.15
856.538	4925.44
856.836	4932.42
857.134	4927.74
857.432	4934.36
857.73	4934.44
858.028	4949.05
858.326	4942.44
858.624	4950.44
858.922	4937.67
859.219	4942.41
859.517	4935.43
859.815	4942.64
860.112	4942.05
860.41	4950.75
860.707	4948.62
861.005	4954.74
861.302	4947.85
861.6	4953.92
861.897	4953.91
862.194	4962.17
862.491	4961.69
862.788	4968.88
863.085	4963.26
863.382	4971.14
863.679	4969.7
863.976	4978.8
864.273	4974.19
864.57	4979.14
864.867	4975.07
865.163	4983.42
865.46	4980.75
865.757	4985.16
866.053	4982.91
866.349	4993.1
866.646	4992.03
866.942	5000.61
867.239	4999.43
867.535	5006.84
867.831	5004.27
868.127	5017.68
868.423	5009.08
868.719	5015.19
869.015	5009.23
869.311	5016.26
869.607	5012.48
869.903	5013.43
870.199	5005.68
870.494	5014.06
870.79	5006.84
871.086	5011.07
871.381	5005.61
871.677	5014.11
871.972	5007.6
872.267	5013.62
872.563	5007.89
872.858	5011.02
873.153	5004.15
873.448	5004.53
873.743	4993.66
874.038	4995.02
874.333	4991.52
874.628	4992.15
874.923	4985.85
875.218	4988.42
875.513	4983.2
875.808	4987.3
876.102	4982.65
876.397	4985.5
876.691	4984.03
876.986	4986.99
877.28	4986.4
877.575	4987.56
877.869	4987.41
878.163	4991.15
878.458	4986.36
878.752	4992.07
879.046	4986.15
879.34	4989.4
879.634	4986.97
879.928	4988.01
880.222	4980.56
880.516	4983.72
880.809	4976.26
881.103	4978.16
881.397	4966.65
881.691	4970.32
881.984	4963.31
882.278	4966.01
882.571	4977.31
882.864	4977.56
883.158	4972.78
883.451	4979.77
883.744	4974.25
884.038	4978.61
884.331	4971.34
884.624	4977.32
884.917	4971.51
885.21	4973.23
885.503	4966.93
885.796	4958.01
886.088	4951.94
886.381	4960.77
886.674	4952.42
886.966	4955.09
887.259	4952.85
887.552	4973.66
887.844	4971.77
888.136	4975.65
888.429	4976.74
888.721	4982.51
889.013	4975.19
889.306	4986.59
889.598	4980.88
