# Supplementary material for: An on-demand, drop-on-drop method for studying enzyme catalysis by serial crystallography
Source: Nat Commun. 2021 Jul 22;12:4461. doi: 10.1038/s41467-021-24757-7 (PMC8298390; doi:10.1038/s41467-021-24757-7)
Supplement: Supplementary file 7 — Source Data [file 41467_2021_24757_MOESM7_ESM.zip › 01_raw data/9/9-fluo5N-fura-bg_OFX002211_20-49-53-156.txt]

Data from 9-fluo5N-fura-bg_OFX002211_20-49-53-156.txt Node

Date: Wed Jun 05 20:49:53 PDT 2019
User: Yachandra Lab
Spectrometer: OFX00221
Trigger mode: 0
Integration Time (sec): 3.000000E-1
Scans to average: 8
Nonlinearity correction enabled: false
Boxcar width: 5
Storing dark spectrum: false
XAxis mode: Wavelengths
Number of Pixels in Spectrum: 2136
>>>>>Begin Spectral Data<<<<<
156.111	2557.46
156.499	2557.66
156.887	2564.97
157.274	2563.17
157.662	2573.04
158.049	2582.19
158.437	2596.24
158.824	2595.06
159.211	2609.77
159.599	2614.57
159.986	2620.26
160.373	2617.31
160.761	2623.86
161.148	2619.14
161.535	2626.27
161.922	2617.23
162.309	2612.5
162.696	2598.44
163.083	2599.41
163.47	2587.44
163.857	2594.38
164.244	2590.26
164.631	2594.17
165.018	2587.62
165.405	2592.1
165.792	2585.93
166.179	2591.86
166.565	2586.34
166.952	2592.1
167.339	2591.55
167.725	2597.07
168.112	2592.19
168.498	2598.01
168.885	2592.47
169.271	2598.72
169.658	2594.22
170.044	2600.27
170.431	2593.99
170.817	2599.62
171.203	2594.34
171.59	2595.42
171.976	2590.72
172.362	2596.09
172.748	2590.95
173.134	2596.53
173.521	2590.47
173.907	2595.11
174.293	2589.08
174.679	2594.94
175.065	2588.01
175.451	2594.03
175.836	2587.89
176.222	2595.08
176.608	2599.95
176.994	2611.64
177.38	2610.69
177.765	2616.88
178.151	2608.72
178.537	2613.74
178.922	2609.92
179.308	2616.85
179.693	2610.35
180.079	2616.44
180.464	2608.75
180.85	2602.95
181.235	2589.76
181.621	2590
182.006	2583.76
182.391	2591.15
182.777	2586.36
183.162	2590.24
183.547	2584.32
183.932	2589.18
184.317	2583.09
184.702	2588.31
185.087	2583.22
185.472	2590.68
185.857	2587.27
186.242	2591.81
186.627	2587.92
187.012	2592.84
187.397	2586.82
187.782	2591.81
188.167	2586.66
188.551	2592.52
188.936	2748.26
189.321	2913.02
189.705	3070.5
190.09	3232.27
190.475	3424.15
190.859	3592.25
191.244	3752.51
191.628	3917.84
192.012	4077.36
192.397	4252.41
192.781	4410.58
193.166	4417.94
193.55	4415.35
193.934	4421.94
194.318	4422.74
194.702	4393.39
195.087	4388.19
195.471	4389.6
195.855	4390.8
196.239	4397.25
196.623	4390.16
197.007	4396.5
197.391	4395.58
197.775	4403.3
198.158	4397.68
198.542	4404.36
198.926	4403.09
199.31	4410.32
199.693	4411.72
200.077	4414.85
200.461	4414.12
200.844	4417.26
201.228	4414.51
201.611	4419
201.995	4412.68
202.378	4418.17
202.762	4418.88
203.145	4425.28
203.529	4424.85
203.912	4429.52
204.295	4432.08
204.679	4434.22
205.062	4435.05
205.445	4440.9
205.828	4437.08
206.211	4443.84
206.594	4444.02
206.977	4444.39
207.36	4446.9
207.743	4449.32
208.126	4448.83
208.509	4451.31
208.892	4451.75
209.275	4453.5
209.658	4455.9
210.04	4465.9
210.423	4467.09
210.806	4470.58
211.188	4471.88
211.571	4471.15
211.953	4470.16
212.336	4470.69
212.719	4467.2
213.101	4470.86
213.483	4472.32
213.866	4472.77
214.248	4471.1
214.63	4474.5
215.013	4473.69
215.395	4475.92
215.777	4480.6
216.159	4490.2
216.542	4492.09
216.924	4497.48
217.306	4496.82
217.688	4499.01
218.07	4498.68
218.452	4495.85
218.834	4494.59
219.216	4498.39
219.597	4498.83
219.979	4499.26
220.361	4540.1
220.743	4543.25
221.124	4545.76
221.506	4550.56
221.888	4551.76
222.269	4551.97
222.651	4558.1
223.032	4561.95
223.414	4563.57
223.795	4565.66
224.177	4565.84
224.558	4522.84
224.94	4521.33
225.321	4530.15
225.702	4525.73
226.083	4532.42
226.465	4548.22
226.846	4547.45
227.227	4546.6
227.608	4550.28
227.989	4548.64
228.37	4555.35
228.751	4558.36
229.132	4564.81
229.513	4554.28
229.894	4557.2
230.275	4549.1
230.655	4536.5
231.036	4539.27
231.417	4542.52
231.798	4537.56
232.178	4549.58
232.559	4545.34
232.94	4545.51
233.32	4543.49
233.701	4550.33
234.081	4553.05
234.462	4559.74
234.842	4563.26
235.222	4569.11
235.603	4569.47
235.983	4574.98
236.363	4572.01
236.743	4572.52
237.124	4572.43
237.504	4597.49
237.884	4596.38
238.264	4596.95
238.644	4595.07
239.024	4598.82
239.404	4593.52
239.784	4600.12
240.164	4599.73
240.544	4600.17
240.923	4599.22
241.303	4601.93
241.683	4574.83
242.063	4577.44
242.442	4576.53
242.822	4590.5
243.202	4586.3
243.581	4587.75
243.961	4592.85
244.34	4595.41
244.72	4590.85
245.099	4602.88
245.478	4601.42
245.858	4615.15
246.237	4615.34
246.616	4621.15
246.996	4612.14
247.375	4618.09
247.754	4619.53
248.133	4615.06
248.512	4612.76
248.891	4625.57
249.27	4618.31
249.649	4619.91
250.028	4612.84
250.407	4611.69
250.786	4609.6
251.165	4611.1
251.544	4610.3
251.922	4614.16
252.301	4612.75
252.68	4614.73
253.058	4604.57
253.437	4613.33
253.816	4615.66
254.194	4617.99
254.573	4617.35
254.951	4619.48
255.329	4615.52
255.708	4614.24
256.086	4614.84
256.465	4614.58
256.843	4622.97
257.221	4627.45
257.599	4618.53
257.977	4624.1
258.356	4629.52
258.734	4633.92
259.112	4639.73
259.49	4644.07
259.868	4647.94
260.246	4647.38
260.624	4653.58
261.001	4657.23
261.379	4663.82
261.757	4669.74
262.135	4663.98
262.513	4659.81
262.89	4657.75
263.268	4656.74
263.645	4656.52
264.023	4655.2
264.401	4659.95
264.778	4657.69
265.156	4645.47
265.533	4642.11
265.91	4635.42
266.288	4639.5
266.665	4635.81
267.042	4641.28
267.42	4638.05
267.797	4644.56
268.174	4646.12
268.551	4645.19
268.928	4645.61
269.305	4651.52
269.682	4648.26
270.059	4655.82
270.436	4653
270.813	4659.24
271.19	4657.23
271.567	4658.49
271.944	4653.24
272.32	4655.23
272.697	4663.12
273.074	4663.52
273.45	4662.77
273.827	4666.31
274.203	4666.34
274.58	4669.64
274.957	4665.09
275.333	4667.28
275.709	4668.45
276.086	4668.72
276.462	4664.93
276.838	4655.07
277.215	4653.98
277.591	4664.33
277.967	4661.69
278.343	4660.69
278.719	4656.62
279.095	4661.76
279.471	4657.69
279.847	4664.15
280.223	4663.28
280.599	4666.91
280.975	4663.66
281.351	4664.56
281.727	4654.57
282.103	4658.25
282.478	4654.35
282.854	4660.81
283.23	4657.97
283.605	4664.34
283.981	4655.11
284.357	4658.78
284.732	4660.12
285.108	4665.69
285.483	4670.05
285.858	4671.8
286.234	4669.02
286.609	4671.52
286.984	4665.2
287.36	4668.1
287.735	4669.19
288.11	4684.62
288.485	4681.9
288.86	4682.81
289.235	4680.57
289.61	4680.74
289.985	4684.95
290.36	4687.73
290.735	4687.66
291.11	4694.45
291.485	4693.52
291.86	4690.66
292.235	4684.3
292.609	4689.89
292.984	4687.84
293.359	4691.39
293.733	4690.61
294.108	4696.48
294.482	4692.95
294.857	4695.09
295.231	4695.81
295.606	4701.56
295.98	4700.08
296.354	4700.36
296.729	4695.22
297.103	4699.35
297.477	4699.78
297.851	4700.9
298.226	4694.44
298.6	4700.39
298.974	4701.9
299.348	4703.77
299.722	4703.17
300.096	4708.27
300.47	4703.18
300.844	4711.51
301.217	4705.68
301.591	4709.32
301.965	4713.93
302.339	4714.36
302.712	4710.19
303.086	4713.25
303.46	4707.08
303.833	4704.91
304.207	4703.08
304.58	4707.06
304.954	4701.78
305.327	4708.52
305.701	4700.27
306.074	4698.45
306.447	4694.77
306.821	4700.83
307.194	4697.78
307.567	4708.53
307.94	4705.64
308.313	4710.67
308.686	4706.75
309.059	4707.91
309.432	4703.8
309.805	4710.98
310.178	4704.92
310.551	4714.45
310.924	4711.6
311.297	4715.27
311.67	4708.02
312.042	4715.18
312.415	4712.75
312.788	4715.32
313.16	4713.9
313.533	4721.99
313.905	4724.65
314.278	4733.12
314.65	4723.64
315.023	4726.77
315.395	4722.66
315.768	4724
316.14	4720.86
316.512	4724.5
316.884	4723.15
317.257	4729.76
317.629	4724.28
318.001	4721.67
318.373	4715.86
318.745	4721.74
319.117	4716.07
319.489	4721.57
319.861	4723
320.233	4726.85
320.605	4718.69
320.977	4723.31
321.348	4717.43
321.72	4717.83
322.092	4712.89
322.463	4717.01
322.835	4710.42
323.207	4718.81
323.578	4709.73
323.95	4711.97
324.321	4704.72
324.693	4707.8
325.064	4703.92
325.435	4730.05
325.807	4728
326.178	4733.73
326.549	4732.75
326.92	4737.02
327.292	4730.68
327.663	4735.94
328.034	4731.78
328.405	4735.51
328.776	4730.94
329.147	4736.99
329.518	4710.14
329.889	4711.83
330.259	4706.8
330.63	4705.6
331.001	4702.16
331.372	4707.6
331.742	4703.44
332.113	4707.57
332.484	4704.42
332.854	4713.16
333.225	4705.3
333.595	4709.33
333.966	4706.66
334.336	4708.4
334.707	4703.4
335.077	4713.51
335.447	4708.99
335.817	4716.81
336.188	4706.24
336.558	4710.85
336.928	4705.23
337.298	4714.59
337.668	4714.4
338.038	4717.84
338.408	4741.31
338.778	4744.16
339.148	4757.42
339.518	4764.2
339.888	4756.39
340.258	4765.31
340.627	4760
340.997	4763.69
341.367	4753.42
341.736	4751.14
342.106	4746.49
342.475	4724.24
342.845	4760.47
343.214	4740.67
343.584	4729.64
343.953	4734.72
344.323	4726
344.692	4725.68
345.061	4720
345.431	4724.94
345.8	4720.68
346.169	4724.06
346.538	4720.48
346.907	4685.91
347.276	4683.44
347.645	4687.15
348.014	4682.35
348.383	4689.56
348.752	4687.17
349.121	4692.89
349.49	4691.23
349.858	4697.38
350.227	4693.75
350.596	4702.35
350.964	4696.98
351.333	4700.59
351.702	4703
352.07	4705.49
352.439	4697.55
352.807	4705.49
353.176	4698.26
353.544	4699.1
353.912	4698.42
354.281	4702.88
354.649	4692.08
355.017	4699.39
355.385	4692.86
355.753	4694
356.122	4689.72
356.49	4697.47
356.858	4691.02
357.226	4696.76
357.594	4690.4
357.961	4695.92
358.329	4694.58
358.697	4701.2
359.065	4694.27
359.433	4697.48
359.8	4694.24
360.168	4697.53
360.536	4690.51
360.903	4695.45
361.271	4686.5
361.638	4692.6
362.006	4679.17
362.373	4680.53
362.741	4669.3
363.108	4672.18
363.475	4668.73
363.843	4668.7
364.21	4662.75
364.577	4673.5
364.944	4664.15
365.311	4671.83
365.678	4689.25
366.045	4696.68
366.412	4696.51
366.779	4704.94
367.146	4700.84
367.513	4708.32
367.88	4700.52
368.247	4708.39
368.613	4700.78
368.98	4706.74
369.347	4698.5
369.713	4678.76
370.08	4672.26
370.447	4671.35
370.813	4663.99
371.18	4669.08
371.546	4657.86
371.912	4664.12
372.279	4662.14
372.645	4662.91
373.011	4658.94
373.378	4668.09
373.744	4662.48
374.11	4672.66
374.476	4665.55
374.842	4671.9
375.208	4676.2
375.574	4680.77
375.94	4674.72
376.306	4675.86
376.672	4675.82
377.038	4680.51
377.404	4674.28
377.769	4681.78
378.135	4671.95
378.501	4678.38
378.866	4674.15
379.232	4669.25
379.597	4667.11
379.963	4674.66
380.328	4667.89
380.694	4668.28
381.059	4663.44
381.425	4667.57
381.79	4660.4
382.155	4668.24
382.52	4662.88
382.886	4664.92
383.251	4656.72
383.616	4661.7
383.981	4654.33
384.346	4660.25
384.711	4658.26
385.076	4664.53
385.441	4658.55
385.806	4662.23
386.171	4653.12
386.535	4657.43
386.9	4653.5
387.265	4661.09
387.629	4653.68
387.994	4658.01
388.359	4652.95
388.723	4654.55
389.088	4649.91
389.452	4653.9
389.817	4648.97
390.181	4655.07
390.545	4653.52
390.91	4660.61
391.274	4651.88
391.638	4657.59
392.002	4652.6
392.366	4691.34
392.731	4685.03
393.095	4687.19
393.459	4685
393.823	4687.95
394.187	4681.1
394.55	4688.28
394.914	4687.57
395.278	4694.84
395.642	4688.78
396.006	4695.59
396.369	4652.49
396.733	4656.45
397.097	4649.95
397.46	4653.25
397.824	4649.82
398.187	4652.01
398.551	4644.12
398.914	4640.72
399.277	4634.52
399.641	4640.89
400.004	4638.38
400.367	4649
400.73	4645.03
401.094	4651.75
401.457	4647.89
401.82	4649.76
402.183	4645.55
402.546	4652.36
402.909	4646.93
403.272	4656.36
403.635	4648.16
403.998	4646.82
404.36	4635.8
404.723	4641.41
405.086	4633.8
405.448	4665.3
405.811	4662.09
406.174	4668.97
406.536	4657.61
406.899	4686.51
407.261	4679.78
407.624	4684.28
407.986	4684.88
408.348	4690.89
408.711	4691.34
409.073	4699.59
409.435	4663.28
409.797	4666.93
410.16	4660.11
410.522	4667.06
410.884	4638.34
411.246	4647.25
411.608	4641.48
411.97	4643.7
412.332	4637.41
412.693	4639.58
413.055	4628.34
413.417	4635.8
413.779	4628.9
414.14	4632.05
414.502	4621.7
414.864	4629.08
415.225	4619.65
415.587	4628.34
415.948	4620.81
416.31	4628.62
416.671	4619.31
417.033	4623.62
417.394	4618.49
417.755	4623.67
418.116	4617.85
418.478	4624.89
418.839	4615.31
419.2	4617
419.561	4610.11
419.922	4614.43
420.283	4610.01
420.644	4615.69
421.005	4613.26
421.366	4618.84
421.727	4620.89
422.087	4625.2
422.448	4620.06
422.809	4629.31
423.169	4625.1
423.53	4626.5
423.891	4618.91
424.251	4621.72
424.612	4613.76
424.972	4616.81
425.333	4607.84
425.693	4606.48
426.053	4602.94
426.414	4604.75
426.774	4595.74
427.134	4597.67
427.494	4592.53
427.854	4600.43
428.214	4592.19
428.574	4598.34
428.934	4596.07
429.294	4601.19
429.654	4595.56
430.014	4601.9
430.374	4597.86
430.734	4608.39
431.094	4602.62
431.453	4625.91
431.813	4619.74
432.173	4628.62
432.532	4623.94
432.892	4625.4
433.251	4619.22
433.611	4622.88
433.97	4614.53
434.33	4623.94
434.689	4615.49
435.048	4622.31
435.407	4605.88
435.767	4607.52
436.126	4597.56
436.485	4598.42
436.844	4591.98
437.203	4601.06
437.562	4600.56
437.921	4604.51
438.28	4594.61
438.639	4597.33
438.998	4615.32
439.356	4615.84
439.715	4611.33
440.074	4620.62
440.433	4616.75
440.791	4624.41
441.15	4613.42
441.508	4616.93
441.867	4612.86
442.225	4617.66
442.584	4610.82
442.942	4594.18
443.3	4587.68
443.659	4592.93
444.017	4586.56
444.375	4591.23
444.733	4587.26
445.092	4596.44
445.45	4591.9
445.808	4597.4
446.166	4593.86
446.524	4602.27
446.882	4592.39
447.239	4597.67
447.597	4595.01
447.955	4602.24
448.313	4598.16
448.67	4604.56
449.028	4597.82
449.386	4602.06
449.743	4603.42
450.101	4614.05
450.458	4605.69
450.816	4615.53
451.173	4613.73
451.531	4624.35
451.888	4615.38
452.245	4621.33
452.602	4616.33
452.96	4661.06
453.317	4656.18
453.674	4659.14
454.031	4652.26
454.388	4666.32
454.745	4658.95
455.102	4664.26
455.459	4657.12
455.816	4665.88
456.173	4663.56
456.529	4669.19
456.886	4626.8
457.243	4634.11
457.599	4626.94
457.956	4630.57
458.313	4622.67
458.669	4633.86
459.026	4627.89
459.382	4632.33
459.739	4629.44
460.095	4635.66
460.451	4633.89
460.807	4640.56
461.164	4638.28
461.52	4652.52
461.876	4647.14
462.232	4650.34
462.588	4641.99
462.944	4649.92
463.3	4647.65
463.656	4653.72
464.012	4643.45
464.368	4652.3
464.724	4645.68
465.079	4648.95
465.435	4633.01
465.791	4634.03
466.146	4629.38
466.502	4635.83
466.858	4626.39
467.213	4628.03
467.569	4623.57
467.924	4634.99
468.279	4619.7
468.635	4623.12
468.99	4613.91
469.345	4620.25
469.701	4615.9
470.056	4617.17
470.411	4605.31
470.766	4613.35
471.121	4607.48
471.476	4612.24
471.831	4600.86
472.186	4604.99
472.541	4598.6
472.895	4600.48
473.25	4589.72
473.605	4592.27
473.96	4582.9
474.314	4587.4
474.669	4574.65
475.024	4568.93
475.378	4553.6
475.733	4562.68
476.087	4553.35
476.441	4555.66
476.796	4546.58
477.15	4557.78
477.504	4548.12
477.859	4551.81
478.213	4542.83
478.567	4543.08
478.921	4546.44
479.275	4547.42
479.629	4538.85
479.983	4549.51
480.337	4539.86
480.691	4544.32
481.045	4530.26
481.399	4564.07
481.752	4557.73
482.106	4563.03
482.46	4555.94
482.813	4553.51
483.167	4549
483.52	4545.84
483.874	4549.73
484.227	4554.68
484.581	4546.33
484.934	4551.82
485.288	4514.31
485.641	4514.74
485.994	4504.01
486.347	4511.1
486.7	4504.41
487.054	4523.61
487.407	4519.26
487.76	4507.16
488.113	4498.33
488.466	4505.26
488.818	4499.27
489.171	4506.39
489.524	4501.74
489.877	4507.16
490.23	4500.94
490.582	4504.82
490.935	4485.81
491.288	4488.27
491.64	4480.91
491.993	4488.58
492.345	4482.62
492.698	4489.41
493.05	4484.07
493.402	4493.27
493.755	4492.12
494.107	4505.65
494.459	4513.85
494.811	4538.67
495.163	4557.32
495.515	4603.85
495.867	4649.08
496.219	4725.53
496.571	4808.05
496.923	4911.23
497.275	5017.16
497.627	5147.14
497.979	5259.77
498.33	5384.85
498.682	5488.95
499.034	5600.1
499.385	5682.83
499.737	5764.83
500.088	5815.18
500.44	5849.77
500.791	5866.01
501.143	5873.25
501.494	5859.44
501.845	5849.59
502.197	5819.98
502.548	5798.16
502.899	5765.69
503.25	5745.58
503.601	5705.62
503.952	5678.4
504.303	5643.78
504.654	5615.27
505.005	5579.42
505.356	5546.43
505.707	5510.18
506.058	5484.35
506.408	5448.73
506.759	5424.59
507.11	5387.94
507.46	5374.23
507.811	5342.15
508.161	5322.45
508.512	5293.02
508.862	5273.9
509.213	5252.28
509.563	5236.59
509.913	5210.24
510.263	5199.91
510.614	5174.32
510.964	5164.72
511.314	5132.24
511.664	5117.73
512.014	5093.92
512.364	5083.57
512.714	5060.3
513.064	5041.05
513.414	5020.86
513.764	5024.16
514.113	5006.07
514.463	5000.59
514.813	4974.2
515.162	4968.56
515.512	4954.75
515.862	4948.17
516.211	4931.97
516.561	4927.72
516.91	4920.15
517.259	4912.99
517.609	4881.06
517.958	4868.94
518.307	4853.08
518.656	4852.92
519.006	4843.97
519.355	4847.75
519.704	4841.5
520.053	4840.03
520.402	4827.26
520.751	4820.23
521.1	4810.61
521.448	4811.6
521.797	4805.68
522.146	4803.09
522.495	4796.12
522.843	4791.07
523.192	4771.05
523.541	4764
523.889	4752.27
524.238	4753.88
524.586	4749.39
524.935	4747.95
525.283	4741.58
525.631	4741.08
525.979	4728.47
526.328	4725.39
526.676	4716.08
527.024	4718.31
527.372	4707.5
527.72	4710.02
528.068	4699.4
528.416	4700.44
528.764	4693.74
529.112	4693.62
529.46	4679.19
529.808	4682.57
530.155	4668.88
530.503	4686.59
530.851	4690.97
531.198	4693.4
531.546	4681.92
531.893	4684.17
532.241	4668.61
532.588	4665.75
532.936	4658.68
533.283	4663.24
533.63	4659.9
533.978	4663.59
534.325	4645.25
534.672	4633.94
535.019	4626.57
535.366	4629.36
535.713	4623.09
536.06	4631.25
536.407	4627.01
536.754	4628.36
537.101	4621.38
537.448	4627.53
537.795	4621.74
538.141	4616.01
538.488	4604.97
538.835	4609.03
539.181	4598.81
539.528	4599.83
539.874	4591.97
540.221	4592.89
540.567	4583.1
540.914	4586.83
541.26	4575.84
541.606	4584.67
541.952	4580.11
542.299	4583.2
542.645	4577.09
542.991	4581.76
543.337	4577
543.683	4580.45
544.029	4573.73
544.375	4587.1
544.721	4585.17
545.066	4587.74
545.412	4579.8
545.758	4582.22
546.104	4579.31
546.449	4578.99
546.795	4581.55
547.141	4587.34
547.486	4579.52
547.832	4581.91
548.177	4568.55
548.522	4569.32
548.868	4561.35
549.213	4561.98
549.558	4559.03
549.903	4564.99
550.249	4563.9
550.594	4564.48
550.939	4552.64
551.284	4558.02
551.629	4553.17
551.974	4555.59
552.319	4548.84
552.664	4556.42
553.008	4551.77
553.353	4583.82
553.698	4576.35
554.043	4578.07
554.387	4570.56
554.732	4576.61
555.076	4568.17
555.421	4571.61
555.765	4567.57
556.11	4571.81
556.454	4560.05
556.798	4561.47
557.143	4529.35
557.487	4537.74
557.831	4530.26
558.175	4534.83
558.519	4530.9
558.863	4537.67
559.207	4532.19
559.551	4536.85
559.895	4536.07
560.239	4542.68
560.583	4538.43
560.927	4538.53
561.27	4530.44
561.614	4544.65
561.958	4536.58
562.301	4542.22
562.645	4533.69
562.988	4537.75
563.332	4533.72
563.675	4537.11
564.018	4537.45
564.362	4542.45
564.705	4538.74
565.048	4541.36
565.391	4526.39
565.735	4530.84
566.078	4523.52
566.421	4533.07
566.764	4530.19
567.107	4532.07
567.45	4523.77
567.792	4522.69
568.135	4515.53
568.478	4520.91
568.821	4518.86
569.163	4525.16
569.506	4519.92
569.849	4528.05
570.191	4520.24
570.534	4524.86
570.876	4520.73
571.219	4530.39
571.561	4527.25
571.903	4533.88
572.246	4528.78
572.588	4531.1
572.93	4524.51
573.272	4529.23
573.614	4518.34
573.956	4521.39
574.298	4516.12
574.64	4522.27
574.982	4509.83
575.324	4512.14
575.666	4505.74
576.008	4511.66
576.349	4505.36
576.691	4512.44
577.033	4509.44
577.374	4514.97
577.716	4511.11
578.057	4515.7
578.399	4506.8
578.74	4514.52
579.082	4515.57
579.423	4522.76
579.764	4524.49
580.105	4532.41
580.447	4527.81
580.788	4535.36
581.129	4540.45
581.47	4546.47
581.811	4541.8
582.152	4550.76
582.493	4567.8
582.834	4570.66
583.175	4565.6
583.515	4560.52
583.856	4551.74
584.197	4556.78
584.537	4546.51
584.878	4542.92
585.218	4536.66
585.559	4542.1
585.899	4536
586.24	4517.75
586.58	4510.02
586.921	4515.51
587.261	4512.11
587.601	4520.45
587.941	4511.83
588.281	4519.88
588.621	4516.12
588.961	4518.78
589.301	4511.85
589.641	4516.83
589.981	4513.45
590.321	4517.58
590.661	4511.72
591.001	4514.72
591.34	4510.78
591.68	4517.69
592.02	4508.74
592.359	4512.05
592.699	4506.24
593.038	4514.53
593.378	4507.77
593.717	4509.22
594.057	4502.45
594.396	4508.44
594.735	4503.22
595.074	4509.6
595.414	4500.94
595.753	4506.51
596.092	4498.93
596.431	4504.72
596.77	4499.72
597.109	4504.86
597.448	4498.17
597.786	4502.02
598.125	4493.26
598.464	4500.49
598.803	4489.3
599.141	4494.81
599.48	4488.9
599.819	4495.17
600.157	4488.17
600.495	4490.98
600.834	4487.84
601.172	4515.97
601.511	4513.42
601.849	4517.61
602.187	4511.08
602.525	4515.34
602.864	4510.01
603.202	4519.56
603.54	4514.51
603.878	4521.34
604.216	4513.26
604.554	4516.12
604.891	4486.81
605.229	4490.95
605.567	4485.06
605.905	4490.8
606.243	4482.98
606.58	4487.3
606.918	4476.2
607.255	4480.47
607.593	4475.86
607.93	4481.91
608.268	4475.17
608.605	4484.16
608.942	4484.74
609.28	4491.09
609.617	4484.81
609.954	4491.59
610.291	4489.73
610.628	4499
610.965	4494.44
611.302	4500.56
611.639	4498.62
611.976	4507.44
612.313	4502.14
612.65	4501.83
612.987	4495.05
613.323	4498.67
613.66	4491.92
613.997	4496.07
614.333	4486.77
614.67	4491.48
615.006	4483.91
615.343	4486.1
615.679	4478.66
616.015	4481.36
616.352	4474.77
616.688	4481.69
617.024	4476.48
617.36	4489.51
617.696	4483.4
618.032	4488.53
618.368	4481.9
618.704	4488.74
619.04	4482.81
619.376	4486.82
619.712	4485.24
620.048	4490.06
620.383	4482.56
620.719	4486.2
621.055	4476.44
621.39	4481.64
621.726	4473.83
622.061	4477.76
622.397	4471.76
622.732	4475.11
623.068	4465.81
623.403	4462.58
623.738	4456.06
624.073	4459.91
624.409	4454.38
624.744	4454
625.079	4446.08
625.414	4456.7
625.749	4452.82
626.084	4458.24
626.419	4454.93
626.753	4459.67
627.088	4457.11
627.423	4467.32
627.758	4462
628.092	4466.5
628.427	4462.05
628.762	4470.6
629.096	4462.45
629.431	4470.41
629.765	4461.5
630.099	4463.88
630.434	4460.33
630.768	4466.57
631.102	4457.06
631.436	4464
631.77	4459.66
632.105	4465.52
632.439	4460.51
632.773	4466.26
633.107	4457.42
633.44	4466.49
633.774	4459.52
634.108	4464.51
634.442	4455.45
634.776	4463.3
635.109	4456.95
635.443	4464.43
635.776	4460.08
636.11	4463.14
636.443	4457.74
636.777	4461.5
637.11	4449.17
637.444	4456.55
637.777	4451.77
638.11	4459.92
638.443	4450.39
638.776	4454.94
639.11	4445.6
639.443	4452.48
639.776	4445.01
640.109	4450.34
640.441	4445.39
640.774	4453.73
641.107	4447.5
641.44	4454.67
641.773	4446.83
642.105	4452.69
642.438	4450.75
642.77	4454.28
643.103	4446.72
643.435	4450.42
643.768	4447.41
644.1	4452.49
644.433	4447.42
644.765	4451.16
645.097	4451.73
645.429	4459.02
645.761	4453.03
646.094	4454.61
646.426	4450.62
646.758	4459.06
647.09	4456.23
647.422	4455.44
647.753	4449.1
648.085	4452.15
648.417	4446.97
648.749	4445.14
649.08	4438.75
649.412	4444.1
649.744	4438.78
650.075	4445.8
650.407	4435.83
650.738	4439.23
651.069	4435.94
651.401	4441.32
651.732	4437.7
652.063	4444.03
652.394	4437.28
652.726	4443.58
653.057	4439.86
653.388	4443.69
653.719	4436.19
654.05	4443.17
654.381	4440.6
654.712	4451.6
655.042	4445.17
655.373	4449.39
655.704	4444.89
656.034	4450.8
656.365	4448.32
656.696	4452.74
657.026	4448.09
657.357	4453.88
657.687	4444.81
658.018	4446.84
658.348	4434.14
658.678	4440.82
659.008	4436.36
659.339	4439.33
659.669	4432.98
659.999	4438.84
660.329	4431.59
660.659	4435.48
660.989	4427.81
661.319	4433
661.649	4428.92
661.978	4435.6
662.308	4429.05
662.638	4432.01
662.968	4430.07
663.297	4439.6
663.627	4428.56
663.956	4432.25
664.286	4428.8
664.615	4441.18
664.945	4438.55
665.274	4444.3
665.603	4440.32
665.932	4448.01
666.262	4443.11
666.591	4447.52
666.92	4438.11
667.249	4444.72
667.578	4446.27
667.907	4452.36
668.236	4447.83
668.564	4449.09
668.893	4446.45
669.222	4451.02
669.551	4445.24
669.879	4452.88
670.208	4441.43
670.537	4443.9
670.865	4437.9
671.194	4456.56
671.522	4449.99
671.85	4450.39
672.179	4448.6
672.507	4450.01
672.835	4442.5
673.163	4445.72
673.491	4441.18
673.819	4454.66
674.147	4451.85
674.475	4455.58
674.803	4430.57
675.131	4433.24
675.459	4429.88
675.787	4435
676.115	4428.53
676.442	4433.95
676.77	4427.42
677.098	4430.81
677.425	4420.88
677.753	4428.86
678.08	4424.24
678.407	4430.68
678.735	4432.14
679.062	4436.27
679.389	4428.52
679.717	4436.14
680.044	4430.77
680.371	4436.06
680.698	4430.09
681.025	4440.86
681.352	4433.99
681.679	4439.72
682.006	4433.84
682.332	4433.86
682.659	4428.16
682.986	4442.36
683.313	4437.83
683.639	4439.85
683.966	4436.57
684.292	4442.64
684.619	4429.42
684.945	4434.31
685.272	4432.58
685.598	4438.94
685.924	4439.68
686.25	4444.66
686.577	4433.44
686.903	4441.53
687.229	4440.34
687.555	4444.6
687.881	4438.93
688.207	4447.49
688.533	4445.26
688.858	4445.89
689.184	4439.72
689.51	4438.94
689.836	4433.05
690.161	4440.82
690.487	4429.82
690.813	4434.85
691.138	4433.59
691.463	4438.24
691.789	4435.69
692.114	4436.7
692.44	4431.47
692.765	4438.94
693.09	4440.06
693.415	4446.39
693.74	4439.07
694.065	4446.36
694.39	4441.61
694.715	4448.35
695.04	4446.17
695.365	4449.19
695.69	4444.88
696.015	4451.7
696.339	4447.77
696.664	4451.02
696.989	4446.09
697.313	4446.72
697.638	4442.52
697.962	4447.76
698.287	4436.38
698.611	4442.64
698.935	4437.74
699.26	4441.24
699.584	4436.58
699.908	4440.82
700.232	4432.03
700.556	4435.22
700.88	4434.3
701.204	4440.4
701.528	4433.2
701.852	4443.03
702.176	4456.08
702.5	4460.83
702.823	4474.45
703.147	4493.36
703.471	4486.12
703.794	4492.36
704.118	4506.48
704.441	4516.51
704.765	4508.16
705.088	4513.55
705.411	4512.19
705.735	4494.74
706.058	4487.27
706.381	4473.4
706.704	4458.03
707.027	4463.59
707.35	4458.08
707.673	4445.05
707.996	4434.23
708.319	4438.62
708.642	4432.99
708.965	4434.33
709.288	4427.3
709.61	4437.95
709.933	4433.4
710.256	4437.47
710.578	4430.36
710.901	4434.34
711.223	4428.18
711.546	4435.56
711.868	4437.99
712.19	4443.24
712.512	4434.12
712.835	4440.24
713.157	4430.49
713.479	4434.11
713.801	4425.74
714.123	4431.35
714.445	4429.38
714.767	4434.47
715.089	4428.11
715.411	4424.73
715.732	4418.23
716.054	4424.35
716.376	4421.33
716.697	4423.51
717.019	4424.83
717.34	4429.77
717.662	4425.81
717.983	4431.24
718.305	4431.1
718.626	4434.56
718.947	4431.8
719.268	4440.1
719.589	4434.19
719.911	4443.23
720.232	4441.41
720.553	4441.27
720.874	4435.43
721.195	4441.72
721.515	4431.33
721.836	4431.76
722.157	4424.76
722.478	4427.88
722.798	4420.17
723.119	4425.65
723.44	4413.91
723.76	4420.39
724.081	4416.1
724.401	4425.41
724.721	4429.25
725.042	4433.6
725.362	4428.16
725.682	4433.32
726.002	4431.26
726.322	4438.47
726.642	4436.81
726.962	4441.91
727.282	4439.44
727.602	4444.11
727.922	4433.9
728.242	4443
728.562	4443.12
728.882	4447.32
729.201	4444.1
729.521	4452.23
729.84	4446.99
730.16	4447.73
730.479	4451.88
730.799	4455.81
731.118	4451.05
731.437	4457.35
731.757	4435.4
732.076	4439.64
732.395	4435.35
732.714	4440.25
733.033	4429.91
733.352	4435.2
733.671	4435.73
733.99	4434.73
734.309	4429.51
734.628	4434.76
734.947	4430.74
735.265	4437.05
735.584	4428.86
735.903	4432.34
736.221	4426.92
736.54	4432.15
736.858	4425.89
737.177	4432.97
737.495	4429.26
737.813	4431.08
738.132	4425.66
738.45	4427.53
738.768	4424.89
739.086	4428.3
739.404	4428.65
739.722	4434.36
740.04	4432.28
740.358	4437.7
740.676	4428.3
740.994	4429.76
741.311	4426.08
741.629	4433.24
741.947	4430.34
742.264	4435.41
742.582	4438.22
742.899	4443.6
743.217	4439.48
743.534	4441.2
743.852	4434.76
744.169	4437.53
744.486	4436.14
744.803	4440.44
745.121	4432.59
745.438	4436.86
745.755	4428.67
746.072	4432.93
746.389	4423.52
746.706	4426.64
747.022	4423.25
747.339	4430.1
747.656	4431.85
747.973	4435.77
748.289	4432.3
748.606	4442.3
748.923	4438.99
749.239	4450.39
749.555	4443.75
749.872	4452.1
750.188	4450.12
750.505	4457.5
750.821	4452.62
751.137	4453.92
751.453	4447.95
751.769	4453.16
752.085	4443.5
752.401	4452.23
752.717	4441.32
753.033	4445.66
753.349	4440.93
753.665	4443.44
753.98	4434.68
754.296	4441.28
754.612	4436.55
754.927	4443.43
755.243	4441.52
755.558	4445.83
755.874	4439.44
756.189	4446.77
756.505	4437.03
756.82	4439.67
757.135	4432.5
757.45	4441.8
757.765	4439.91
758.08	4441.75
758.395	4433.8
758.71	4433.51
759.025	4432.28
759.34	4439.12
759.655	4437.84
759.97	4445.76
760.285	4447.9
760.599	4456.38
760.914	4447.31
761.228	4446.19
761.543	4441.44
761.857	4459.39
762.172	4456.09
762.486	4460.03
762.8	4456.53
763.115	4458.1
763.429	4453.68
763.743	4453.86
764.057	4448.73
764.371	4456.65
764.685	4455.52
764.999	4465.7
765.313	4456.06
765.627	4462.17
765.941	4456.36
766.255	4457.42
766.568	4454.41
766.882	4460.38
767.195	4452.62
767.509	4460.05
767.823	4457.4
768.136	4462.19
768.449	4455.03
768.763	4454.85
769.076	4448.91
769.389	4455.31
769.702	4451.39
770.016	4454.64
770.329	4448.43
770.642	4461.12
770.955	4455.49
771.268	4458.81
771.58	4456.01
771.893	4459.88
772.206	4453.26
772.519	4460.24
772.832	4454.38
773.144	4458.39
773.457	4453.84
773.769	4460.19
774.082	4450.08
774.394	4455.32
774.706	4452.53
775.019	4457.23
775.331	4453.67
775.643	4461.57
775.955	4457.07
776.268	4463.08
776.58	4459.23
776.892	4466.27
777.204	4463.6
777.515	4470.16
777.827	4471.18
778.139	4476.09
778.451	4471.35
778.763	4477.95
779.074	4473.05
779.386	4477.6
779.697	4473.48
780.009	4479.47
780.32	4475.92
780.632	4479.41
780.943	4478.12
781.254	4482.01
781.566	4474.5
781.877	4483.42
782.188	4478.23
782.499	4482.47
782.81	4481.82
783.121	4488.18
783.432	4484.5
783.743	4488.81
784.054	4484.17
784.364	4485.53
784.675	4475.7
784.986	4481.48
785.296	4475.99
785.607	4483.36
785.917	4506.24
786.228	4511.12
786.538	4507.08
786.849	4515.5
787.159	4509.14
787.469	4515.42
787.779	4515.51
788.09	4520.93
788.4	4519.91
788.71	4522.23
789.02	4520.05
789.33	4505.85
789.64	4501.68
789.949	4516.88
790.259	4508.66
790.569	4515.89
790.879	4513.17
791.188	4521.47
791.498	4518.9
791.807	4522.24
792.117	4518.76
792.426	4521.09
792.736	4510.73
793.045	4523.89
793.354	4508.84
793.663	4518.86
793.973	4514.99
794.282	4544.38
794.591	4535.99
794.9	4541.85
795.209	4540.84
795.518	4548.45
795.826	4542.92
796.135	4550.49
796.444	4540.38
796.753	4548.36
797.061	4540.61
797.37	4546.03
797.678	4520.44
797.987	4524.32
798.295	4521.01
798.604	4526.31
798.912	4521.23
799.22	4528.3
799.529	4529.41
799.837	4535.32
800.145	4533.32
800.453	4540.74
800.761	4540.69
801.069	4545.44
801.377	4543.55
801.685	4555.66
801.993	4554.68
802.3	4563.8
802.608	4559.9
802.916	4563.39
803.223	4568.58
803.531	4575.01
803.838	4573.35
804.146	4578.77
804.453	4574.06
804.76	4582.15
805.068	4577.75
805.375	4583.2
805.682	4580.82
805.989	4595.98
806.296	4592.93
806.603	4590.65
806.91	4586.73
807.217	4591.11
807.524	4587.73
807.831	4596.22
808.138	4591.92
808.444	4596.66
808.751	4594.85
809.058	4598.01
809.364	4590.01
809.671	4599.84
809.977	4595.76
810.284	4606.94
810.59	4605.19
810.896	4611.58
811.202	4606.82
811.509	4614.28
811.815	4609.08
812.121	4615.36
812.427	4610.51
812.733	4615.52
813.039	4614.09
813.345	4622.73
813.65	4616.67
813.956	4630.62
814.262	4628.51
814.568	4637.92
814.873	4634.33
815.179	4644.74
815.484	4639.89
815.79	4651.19
816.095	4651.6
816.4	4652.06
816.706	4644.78
817.011	4649.55
817.316	4641.59
817.621	4647.42
817.926	4650.62
818.231	4655.18
818.536	4649.02
818.841	4657.27
819.146	4652.95
819.451	4659.62
819.756	4657.11
820.06	4664.88
820.365	4665.01
820.67	4667.11
820.974	4664.57
821.279	4668.1
821.583	4665.14
821.888	4673.18
822.192	4672.35
822.496	4678.26
822.8	4673.06
823.105	4679.53
823.409	4677.89
823.713	4682
824.017	4681.78
824.321	4688.09
824.625	4685.4
824.929	4695.49
825.232	4692.56
825.536	4698.8
825.84	4695.65
826.143	4701.73
826.447	4700.39
826.751	4706.74
827.054	4707.18
827.358	4716.62
827.661	4737.15
827.964	4759.16
828.268	4756.93
828.571	4761.66
828.874	4754.65
829.177	4761.88
829.48	4759.44
829.783	4761.91
830.086	4760.05
830.389	4761.84
830.692	4755.9
830.995	4740.17
831.297	4723.18
831.6	4732.97
831.903	4733.06
832.205	4742.05
832.508	4738.06
832.81	4744.59
833.113	4747.8
833.415	4750.81
833.718	4751.53
834.02	4757.7
834.322	4754.85
834.624	4758.14
834.926	4754.38
835.228	4764.12
835.53	4759.03
835.832	4769.64
836.134	4768.07
836.436	4769.99
836.738	4774.23
837.04	4779.84
837.341	4779.92
837.643	4794.93
837.944	4793.26
838.246	4800.45
838.547	4795.69
838.849	4806.55
839.15	4804.88
839.452	4813.14
839.753	4813.56
840.054	4815.01
840.355	4813.66
840.656	4825.01
840.957	4816.68
841.258	4822.06
841.559	4814.18
841.86	4821.56
842.161	4817.39
842.462	4823.83
842.762	4817.88
843.063	4823.92
843.364	4832.11
843.664	4839.59
843.965	4837.06
844.265	4841.64
844.566	4842.3
844.866	4854.69
845.166	4850.95
845.467	4855.84
845.767	4846.18
846.067	4854.26
846.367	4852.67
846.667	4853
846.967	4846.94
847.267	4846.85
847.567	4843.3
847.867	4846.7
848.166	4839.06
848.466	4844.64
848.766	4843.64
849.065	4854.66
849.365	4849.78
849.664	4860.85
849.964	4855.52
850.263	4863.57
850.562	4861.39
850.862	4867.7
851.161	4866.34
851.46	4877.53
851.759	4876.9
852.058	4885.67
852.357	4884.03
852.656	4896.39
852.955	4890.11
853.254	4896.95
853.553	4894.28
853.851	4901.07
854.15	4899.52
854.449	4904.42
854.747	4897.05
855.046	4904.74
855.344	4898.48
855.643	4918.73
855.941	4916.58
856.239	4927.03
856.538	4926.73
856.836	4934.5
857.134	4931.81
857.432	4941.06
857.73	4939.66
858.028	4953
858.326	4944.1
858.624	4951.83
858.922	4934.76
859.219	4939.53
859.517	4931.4
859.815	4938.73
860.112	4939.27
860.41	4948.31
860.707	4941.47
861.005	4948.7
861.302	4941.24
861.6	4950.44
861.897	4951.19
862.194	4959.27
862.491	4959.17
862.788	4966.15
863.085	4959.41
863.382	4965.4
863.679	4962.74
863.976	4972.93
864.273	4971.47
864.57	4981.56
864.867	4978.61
865.163	4984.4
865.46	4983.78
865.757	4987.44
866.053	4985.64
866.349	4996.78
866.646	4994.33
866.942	5002.28
867.239	5001.84
867.535	5008.03
867.831	5003.23
868.127	5013.28
868.423	5007.84
868.719	5013.85
869.015	5007.38
869.311	5013.35
869.607	5009.05
869.903	5010.77
870.199	5002.6
870.494	5010.35
870.79	5003.91
871.086	5007.31
871.381	5002.76
871.677	5008.57
871.972	5004.58
872.267	5009.32
872.563	5003.6
872.858	5007.44
873.153	5004.05
873.448	5007.05
873.743	4995.35
874.038	5000.57
874.333	4994.69
874.628	4996.15
874.923	4990.23
875.218	4989.8
875.513	4987.01
875.808	4993.43
876.102	4989.24
876.397	4988.69
876.691	4983.01
876.986	4988.74
877.28	4982.75
877.575	4987.06
877.869	4986.5
878.163	4990.55
878.458	4984.74
878.752	4988.22
879.046	4979.5
879.34	4981.02
879.634	4979.65
879.928	4985.52
880.222	4975.99
880.516	4981.61
880.809	4971.97
881.103	4974.92
881.397	4965.26
881.691	4971.14
881.984	4964.3
882.278	4966.8
882.571	4980.39
882.864	4982.66
883.158	4975.43
883.451	4982.92
883.744	4976.66
884.038	4982
884.331	4974.24
884.624	4979.34
884.917	4971.94
885.21	4975.26
885.503	4971.86
885.796	4960.92
886.088	4955.09
886.381	4964.25
886.674	4954.58
886.966	4956.33
887.259	4953.97
887.552	4972.43
887.844	4970.2
888.136	4975.55
888.429	4976.01
888.721	4980.86
889.013	4974.08
889.306	4982.18
889.598	4976.71
