# Supplementary material for: An on-demand, drop-on-drop method for studying enzyme catalysis by serial crystallography
Source: Nat Commun. 2021 Jul 22;12:4461. doi: 10.1038/s41467-021-24757-7 (PMC8298390; doi:10.1038/s41467-021-24757-7)
Supplement: Supplementary file 7 — Source Data [file 41467_2021_24757_MOESM7_ESM.zip › 01_raw data/9/9-pico-on (13).txt]

Data from 9-fluo5N-fura-picoon_Subt8_20-54-46-223.txt Node

Date: Wed Jun 05 20:54:46 PDT 2019
User: Yachandra Lab
Spectrometer: OFX00221
Trigger mode: 0
Integration Time (sec): 3.000000E-1
Scans to average: 8
Nonlinearity correction enabled: false
Boxcar width: 5
Storing dark spectrum: false
XAxis mode: Wavelengths
Number of Pixels in Spectrum: 2136
>>>>>Begin Spectral Data<<<<<
156.111	3.25
156.499	3.8
156.887	3.92
157.274	2.76
157.662	3.06
158.049	3.39
158.437	4.45
158.824	4.19
159.211	3.78
159.599	3.02
159.986	2.31
160.373	2.1
160.761	1.99
161.148	1.68
161.535	3.06
161.922	2.73
162.309	2
162.696	1.32
163.083	2.06
163.47	2.33
163.857	3.08
164.244	3.6
164.631	4.23
165.018	4.43
165.405	5.01
165.792	5.3
166.179	5.23
166.565	5.69
166.952	5.39
167.339	4.34
167.725	4.47
168.112	4.31
168.498	3.81
168.885	3.36
169.271	2.97
169.658	1.82
170.044	-0.08
170.431	-0.52
170.817	-0.65
171.203	-0.1
171.59	1.24
171.976	1.64
172.362	1.32
172.748	1.24
173.134	1.69
173.521	2.3
173.907	3.26
174.293	5.02
174.679	6.08
175.065	6.31
175.451	5.43
175.836	5.18
176.222	4.33
176.608	4.01
176.994	3.89
177.38	3.4
177.765	2.89
178.151	3
178.537	2.42
178.922	1.98
179.308	1.78
179.693	2.49
180.079	2.56
180.464	2.99
180.85	3.48
181.235	4.56
181.621	4.24
182.006	4.58
182.391	4.15
182.777	4.43
183.162	4.16
183.547	3.33
183.932	2.99
184.317	2.66
184.702	2.76
185.087	1.76
185.472	1.92
185.857	2.6
186.242	1.92
186.627	1.95
187.012	1.01
187.397	0.65
187.782	1.67
188.167	2.31
188.551	2.74
188.936	3.34
189.321	4.67
189.705	4.77
190.09	6.08
190.475	7.73
190.859	8.89
191.244	10.43
191.628	11.56
192.012	11.65
192.397	11.32
192.781	11.06
193.166	11.95
193.55	12.85
193.934	12.3
194.318	14.66
194.702	16.06
195.087	15.27
195.471	13.78
195.855	15.75
196.239	17.93
196.623	23.75
197.007	25.86
197.391	25.6
197.775	24.64
198.158	25.5
198.542	21.32
198.926	17.86
199.31	17.2
199.693	21.17
200.077	22.11
200.461	19.75
200.844	14.81
201.228	13.62
201.611	14.47
201.995	15.5
202.378	14.86
202.762	15.28
203.145	18.74
203.529	17.4
203.912	15.39
204.295	10.64
204.679	12.03
205.062	11.4
205.445	9.9
205.828	9.74
206.211	13.47
206.594	15.18
206.977	18.57
207.36	16.55
207.743	19.45
208.126	17.07
208.509	19.7
208.892	17.86
209.275	19.03
209.658	21.24
210.04	20.76
210.423	16.45
210.806	14.57
211.188	11.55
211.571	10.48
211.953	11.81
212.336	12.56
212.719	12.24
213.101	13
213.483	15.25
213.866	14.66
214.248	13.75
214.63	14.67
215.013	16.12
215.395	18.66
215.777	21.06
216.159	19.08
216.542	22.45
216.924	21.5
217.306	22.14
217.688	18.39
218.07	19.78
218.452	22.4
218.834	22.02
219.216	20.83
219.597	18.75
219.979	15.53
220.361	17.88
220.743	15.25
221.124	16.12
221.506	15.89
221.888	16.58
222.269	15.33
222.651	12.56
223.032	12.07
223.414	13.84
223.795	15.68
224.177	18.3
224.558	13.05
224.94	13.05
225.321	13.8
225.702	14.68
226.083	16
226.465	15.4
226.846	15.61
227.227	19.45
227.608	18.19
227.989	16.02
228.37	15.62
228.751	18.43
229.132	17.86
229.513	19.85
229.894	21.11
230.275	22.47
230.655	23.97
231.036	24.67
231.417	20.39
231.798	19.98
232.178	20.94
232.559	23.14
232.94	25.75
233.32	27.2
233.701	24.9
234.081	23.65
234.462	22.1
234.842	22.89
235.222	18.86
235.603	21.83
235.983	23.43
236.363	26.32
236.743	21.47
237.124	18.1
237.504	19.3
237.884	21.7
238.264	20.81
238.644	22.11
239.024	18.18
239.404	23.24
239.784	21.88
240.164	22.07
240.544	18.02
240.923	21.05
241.303	22.14
241.683	19.8
242.063	17.3
242.442	18.89
242.822	19.45
243.202	22.34
243.581	21.17
243.961	20.03
244.34	20.51
244.72	20.4
245.099	19.56
245.478	21.26
245.858	22.4
246.237	20.69
246.616	21.73
246.996	19.49
247.375	18.02
247.754	18.6
248.133	20.38
248.512	19.55
248.891	20.4
249.27	21.68
249.649	21.58
250.028	21.73
250.407	23.2
250.786	22.28
251.165	22.78
251.544	23.17
251.922	22.08
252.301	21.1
252.68	21.78
253.058	20.76
253.437	22.83
253.816	21.74
254.194	22.67
254.573	21.38
254.951	20.15
255.329	16.88
255.708	20.5
256.086	21.22
256.465	20.86
256.843	20.27
257.221	20.8
257.599	16.17
257.977	16.74
258.356	17.11
258.734	16.84
259.112	17.05
259.49	19.15
259.868	15.02
260.246	16.11
260.624	13.53
261.001	12.02
261.379	11.67
261.757	13.73
262.135	13.67
262.513	13.35
262.89	16.08
263.268	16.41
263.645	16.89
264.023	18.48
264.401	17.1
264.778	17.48
265.156	17.61
265.533	22.12
265.91	20.91
266.288	21.03
266.665	19.81
267.042	20.42
267.42	18.89
267.797	18.94
268.174	17.78
268.551	17.26
268.928	18.25
269.305	19.22
269.682	14.27
270.059	15.12
270.436	14.1
270.813	13
271.19	11.12
271.567	12.89
271.944	11.97
272.32	13.31
272.697	12.55
273.074	13.73
273.45	14.3
273.827	15.7
274.203	15.4
274.58	14.86
274.957	14.2
275.333	14.19
275.709	13.4
276.086	11.33
276.462	12.64
276.838	15.05
277.215	12.91
277.591	13.1
277.967	11.14
278.343	10.93
278.719	12.57
279.095	16.49
279.471	16.55
279.847	14.75
280.223	16.42
280.599	15.55
280.975	15.08
281.351	15.55
281.727	15.3
282.103	17.45
282.478	16.88
282.854	15.94
283.23	15.11
283.605	17.35
283.981	22.36
284.357	24.26
284.732	24.06
285.108	23.34
285.483	23.66
285.858	23.8
286.234	25.47
286.609	26.42
286.984	28.67
287.36	30.22
287.735	28.52
288.11	23.44
288.485	23.35
288.86	22.28
289.235	23.52
289.61	25.05
289.985	24.49
290.36	20.48
290.735	20.4
291.11	17.57
291.485	13.06
291.86	12.84
292.235	13.8
292.609	15.12
292.984	11.18
293.359	10.07
293.733	9.09
294.108	12.34
294.482	13.14
294.857	13.22
295.231	15.4
295.606	18.73
295.98	18.11
296.354	18.52
296.729	18.5
297.103	20.33
297.477	18.67
297.851	20.82
298.226	14.84
298.6	17.83
298.974	17.43
299.348	13.45
299.722	11.52
300.096	11.97
300.47	13.58
300.844	13.52
301.217	16.49
301.591	17.98
301.965	14.64
302.339	16.89
302.712	15.41
303.086	17.69
303.46	18.22
303.833	18.44
304.207	19.06
304.58	19.08
304.954	18.62
305.327	18.39
305.701	19.15
306.074	20.91
306.447	20.93
306.821	22.95
307.194	21.92
307.567	22.62
307.94	23.01
308.313	22.35
308.686	22.94
309.059	21.64
309.432	20.89
309.805	20.68
310.178	20.01
310.551	18.74
310.924	15.1
311.297	14.64
311.67	13.65
312.042	14.57
312.415	14.38
312.788	12.28
313.16	9.83
313.533	9.44
313.905	7.26
314.278	7.01
314.65	8.22
315.023	9.76
315.395	6.83
315.768	8.25
316.14	6.9
316.512	6.12
316.884	6.61
317.257	8.12
317.629	6.5
318.001	8.1
318.373	8.17
318.745	9.59
319.117	11.01
319.489	14.27
319.861	16.25
320.233	15.78
320.605	16.38
320.977	17.69
321.348	19.35
321.72	20.09
322.092	19.94
322.463	21.77
322.835	20.89
323.207	19.17
323.578	19.48
323.95	19.7
324.321	20.56
324.693	23.09
325.064	22.75
325.435	21.47
325.807	24.16
326.178	23.26
326.549	22.48
326.92	22.98
327.292	23.01
327.663	22.38
328.034	21.61
328.405	22.74
328.776	19.75
329.147	17.42
329.518	16.26
329.889	15.44
330.259	17.98
330.63	15.5
331.001	13
331.372	14.31
331.742	13.26
332.113	15.73
332.484	16.65
332.854	18.55
333.225	21.48
333.595	23.95
333.966	22.82
334.336	19.88
334.707	23.93
335.077	25.97
335.447	24.58
335.817	26.11
336.188	23.61
336.558	20.47
336.928	21.18
337.298	19.23
337.668	19.38
338.038	21.47
338.408	24.51
338.778	25.17
339.148	25.9
339.518	23.67
339.888	22.14
340.258	18.7
340.627	18.84
340.997	14.97
341.367	17.03
341.736	16.36
342.106	13.95
342.475	10.52
342.845	9.68
343.214	8.66
343.584	9.48
343.953	10.68
344.323	14.73
344.692	16.28
345.061	18.08
345.431	16.94
345.8	17.43
346.169	19.48
346.538	23.52
346.907	22.81
347.276	20.61
347.645	24.12
348.014	19.66
348.383	17.64
348.752	15.85
349.121	17.18
349.49	14.89
349.858	15.1
350.227	14.19
350.596	12.11
350.964	11.89
351.333	14.15
351.702	9.39
352.07	12.36
352.439	11.09
352.807	11.81
353.176	10.23
353.544	9.74
353.912	9.41
354.281	10.95
354.649	11.7
355.017	8.88
355.385	7.55
355.753	9.64
356.122	10.35
356.49	12.38
356.858	12.47
357.226	13.01
357.594	15.99
357.961	14.44
358.329	9.89
358.697	10.5
359.065	10.47
359.433	8.59
359.8	10.43
360.168	10.83
360.536	12.14
360.903	11.92
361.271	12.47
361.638	10.7
362.006	12.24
362.373	15.89
362.741	13.1
363.108	15.18
363.475	18.38
363.843	17.52
364.21	17.44
364.577	16.65
364.944	14.66
365.311	12.09
365.678	11.49
366.045	11.45
366.412	10.82
366.779	9.98
367.146	9.77
367.513	8.85
367.88	8.24
368.247	8.41
368.613	7.91
368.98	10.94
369.347	10.99
369.713	12.32
370.08	9.77
370.447	11.66
370.813	14.61
371.18	16.95
371.546	18.5
371.912	15.72
372.279	15.93
372.645	15.86
373.011	15.32
373.378	19.99
373.744	19.45
374.11	22.23
374.476	20.14
374.842	20.2
375.208	19.73
375.574	17.36
375.94	19.62
376.306	19.69
376.672	20.4
377.038	19.44
377.404	17.62
377.769	18.61
378.135	18.84
378.501	19.36
378.866	18.83
379.232	16.88
379.597	18.98
379.963	22.16
380.328	20.9
380.694	19.06
381.059	20.38
381.425	19.47
381.79	18.72
382.155	17.89
382.52	16.92
382.886	17.84
383.251	17.06
383.616	15.25
383.981	13.85
384.346	14.6
384.711	16.98
385.076	14.52
385.441	15.25
385.806	15.07
386.171	16.26
386.535	18.84
386.9	15.2
387.265	15.55
387.629	16.22
387.994	13.33
388.359	12.68
388.723	11.76
389.088	14.41
389.452	13.85
389.817	14.76
390.181	10.83
390.545	7.06
390.91	8.51
391.274	9.75
391.638	9.26
392.002	9.41
392.366	10.19
392.731	9.03
393.095	8.44
393.459	10.17
393.823	10.7
394.187	14.64
394.55	17
394.914	17.15
395.278	16.84
395.642	18.42
396.006	22.51
396.369	20.55
396.733	21.64
397.097	20.27
397.46	20.26
397.824	17.07
398.187	15.36
398.551	14.32
398.914	13.34
399.277	12.65
399.641	12.69
400.004	9.44
400.367	12.4
400.73	12.02
401.094	11.31
401.457	11.66
401.82	12.69
402.183	11.84
402.546	12.45
402.909	13.98
403.272	14.02
403.635	13.7
403.998	16.26
404.36	15.4
404.723	15.1
405.086	14.8
405.448	11.73
405.811	13.93
406.174	17.42
406.536	16.03
406.899	15.06
407.261	13.45
407.624	11.4
407.986	9.58
408.348	11.59
408.711	11.75
409.073	13.4
409.435	15.32
409.797	14.12
410.16	10.56
410.522	11.38
410.884	11.17
411.246	11.24
411.608	12.3
411.97	13.35
412.332	9.16
412.693	9.67
413.055	8.77
413.417	8.73
413.779	11.73
414.14	13.85
414.502	15.81
414.864	17.9
415.225	20.01
415.587	20.11
415.948	20.68
416.31	20.93
416.671	21.26
417.033	23.22
417.394	24.32
417.755	19.39
418.116	17.08
418.478	15.15
418.839	15.27
419.2	13.86
419.561	14.76
419.922	12.7
420.283	13.25
420.644	12.3
421.005	9.95
421.366	8.9
421.727	11.66
422.087	12.52
422.448	13.77
422.809	12.41
423.169	12.91
423.53	10.82
423.891	11.16
424.251	12.69
424.612	13.09
424.972	14.1
425.333	13.73
425.693	14.02
426.053	16.52
426.414	17.84
426.774	19.93
427.134	19.69
427.494	21.55
427.854	22.65
428.214	21.35
428.574	20.9
428.934	20.74
429.294	18.08
429.654	16.41
430.014	13.28
430.374	9.24
430.734	7.19
431.094	9.89
431.453	10.78
431.813	9.08
432.173	8.52
432.532	9.36
432.892	11.11
433.251	13.76
433.611	13.82
433.97	13.97
434.33	15.15
434.689	15.82
435.048	14.1
435.407	12.44
435.767	12.18
436.126	13
436.485	10.89
436.844	8.35
437.203	8.78
437.562	9.88
437.921	11.01
438.28	10.32
438.639	9.02
438.998	7.49
439.356	9.1
439.715	9.15
440.074	8.61
440.433	10.78
440.791	11.44
441.15	8.3
441.508	6.36
441.867	6.1
442.225	6.19
442.584	8.78
442.942	12.82
443.3	9.93
443.659	13.01
444.017	12.83
444.375	12.34
444.733	13.5
445.092	16.52
445.45	17.9
445.808	16.65
446.166	19.03
446.524	17.14
446.882	14.03
447.239	13.07
447.597	11.2
447.955	12.5
448.313	11.95
448.67	11.26
449.028	10.41
449.386	8.68
449.743	8.25
450.101	7.38
450.458	8.25
450.816	9.03
451.173	10.8
451.531	10.43
451.888	10.22
452.245	12.42
452.602	12.47
452.96	12.11
453.317	15.15
453.674	17.4
454.031	19.32
454.388	19.45
454.745	19.23
455.102	19.12
455.459	18.53
455.816	18.26
456.173	17.94
456.529	18.9
456.886	18.8
457.243	18.91
457.599	18.86
457.956	16.47
458.313	16.95
458.669	17.1
459.026	17.09
459.382	18.17
459.739	19.73
460.095	16.64
460.451	17.58
460.807	18.15
461.164	17.16
461.52	15.49
461.876	16.98
462.232	15.03
462.588	13.26
462.944	14.75
463.3	14.9
463.656	13.77
464.012	13.24
464.368	11.36
464.724	12.78
465.079	13.27
465.435	13.34
465.791	9.59
466.146	11.85
466.502	11.2
466.858	10.95
467.213	8.81
467.569	9.67
467.924	13.02
468.279	12.95
468.635	10.95
468.99	8.99
469.345	12.06
469.701	14.82
470.056	12.41
470.411	15.23
470.766	17.18
471.121	18.86
471.476	19.24
471.831	17.82
472.186	18.22
472.541	20.25
472.895	22.53
473.25	21.42
473.605	22.44
473.96	23.66
474.314	23.09
474.669	21.38
475.024	21.01
475.378	20.78
475.733	21.99
476.087	22.1
476.441	19.93
476.796	19.72
477.15	18.91
477.504	17.41
477.859	17.56
478.213	17.18
478.567	16.97
478.921	17.27
479.275	17.94
479.629	13.86
479.983	12.7
480.337	12.26
480.691	11.43
481.045	11.52
481.399	11.57
481.752	10.26
482.106	11.57
482.46	11.12
482.813	10.76
483.167	10.85
483.52	12.91
483.874	13.25
484.227	14.69
484.581	13.39
484.934	12.27
485.288	11.23
485.641	11.78
485.994	11.78
486.347	11.9
486.7	11.1
487.054	10.72
487.407	9.39
487.76	9.5
488.113	9.58
488.466	10.94
488.818	12.34
489.171	13.03
489.524	13.84
489.877	12.7
490.23	13.48
490.582	13.55
490.935	12.48
491.288	13.92
491.64	15.51
491.993	14.61
492.345	14.92
492.698	15.78
493.05	16.11
493.402	14.58
493.755	13.38
494.107	11.74
494.459	13.69
494.811	16.72
495.163	18.25
495.515	14.86
495.867	15.34
496.219	14.34
496.571	15.36
496.923	15.75
497.275	15.92
497.627	14.72
497.979	16.61
498.33	14.84
498.682	9.69
499.034	10.49
499.385	13.4
499.737	14.99
500.088	16.23
500.44	14.38
500.791	18.41
501.143	19.27
501.494	22.22
501.845	23.01
502.197	25.69
502.548	28.36
502.899	29.09
503.25	33.23
503.601	33.16
503.952	36.33
504.303	38.92
504.654	38.8
505.005	42.47
505.356	46.03
505.707	46.18
506.058	49.89
506.408	51.56
506.759	52.57
507.11	52.19
507.46	56.5
507.811	57.19
508.161	60.06
508.512	60.16
508.862	58.98
509.213	62.85
509.563	65.24
509.913	69.19
510.263	73.1
510.614	77.45
510.964	77.22
511.314	75.56
511.664	76.8
512.014	76.67
512.364	79.16
512.714	82.4
513.064	80.9
513.414	79.73
513.764	77.61
514.113	78.6
514.463	77.24
514.813	80.36
515.162	81.99
515.512	81.11
515.862	81.47
516.211	81.12
516.561	84
516.91	84.26
517.259	87.88
517.609	85.97
517.958	84.85
518.307	86.3
518.656	86.44
519.006	85.41
519.355	86.52
519.704	86.36
520.053	87.22
520.402	86.45
520.751	85.3
521.1	84.38
521.448	85.8
521.797	87.89
522.146	89.45
522.495	87.16
522.843	86.49
523.192	86.6
523.541	87.22
523.889	86.7
524.238	86.2
524.586	87.28
524.935	89.27
525.283	88
525.631	85.43
525.979	82.06
526.328	85.86
526.676	87.31
527.024	87.32
527.372	88.43
527.72	88.86
528.068	86.95
528.416	86.17
528.764	85.33
529.112	85.93
529.46	86.3
529.808	86.59
530.155	85.35
530.503	85.1
530.851	87.07
531.198	87.2
531.546	85.53
531.893	83.89
532.241	85.31
532.588	82.2
532.936	83.22
533.283	83.1
533.63	81.82
533.978	78.91
534.325	78.49
534.672	76.69
535.019	75.03
535.366	75.15
535.713	77.41
536.06	73.91
536.407	74.9
536.754	71.9
537.101	72.97
537.448	76.03
537.795	75.76
538.141	75.18
538.488	75.6
538.835	74.1
539.181	73.99
539.528	73.4
539.874	77.23
540.221	77.17
540.567	77.74
540.914	71.52
541.26	69.09
541.606	69
541.952	67.56
542.299	63.01
542.645	61.81
542.991	58.66
543.337	56.64
543.683	52.66
544.029	50.65
544.375	52.11
544.721	55.94
545.066	54.15
545.412	56.12
545.758	59.41
546.104	62.9
546.449	64.93
546.795	67.14
547.141	68.39
547.486	69.09
547.832	71.09
548.177	68.12
548.522	68.6
548.868	68.68
549.213	68.18
549.558	67.1
549.903	64.23
550.249	61.72
550.594	61.18
550.939	60.36
551.284	60.81
551.629	61
551.974	61.98
552.319	62.14
552.664	62.26
553.008	61.16
553.353	59.08
553.698	61.27
554.043	64.03
554.387	63.41
554.732	65.51
555.076	65.17
555.421	63.31
555.765	63.7
556.11	63.38
556.454	62.03
556.798	61.34
557.143	62.34
557.487	59.55
557.831	58.07
558.175	57.67
558.519	56.36
558.863	55.38
559.207	57.36
559.551	56.48
559.895	54.86
560.239	57
560.583	56.18
560.927	56.67
561.27	57.97
561.614	58.26
561.958	61.7
562.301	61.47
562.645	63.45
562.988	59.14
563.332	58.43
563.675	59.72
564.018	58.65
564.362	59.07
564.705	57.99
565.048	57.08
565.391	55.5
565.735	52.19
566.078	53.06
566.421	50.31
566.764	52.95
567.107	54.24
567.45	52.53
567.792	51.33
568.135	53.22
568.478	52.47
568.821	54.5
569.163	53.38
569.506	53.15
569.849	52.24
570.191	55.8
570.534	54.39
570.876	50.4
571.219	53.59
571.561	54.62
571.903	50.77
572.246	49.56
572.588	47.64
572.93	48.26
573.272	49.1
573.614	50.25
573.956	47.06
574.298	44.43
574.64	47.31
574.982	45.48
575.324	45.14
575.666	47.02
576.008	46.47
576.349	46.69
576.691	47.42
577.033	46.41
577.374	44.23
577.716	43.99
578.057	45.24
578.399	45.38
578.74	44.34
579.082	43.86
579.423	42.19
579.764	42.84
580.105	40.09
580.447	38
580.788	37.19
581.129	37.66
581.47	36.44
581.811	37.26
582.152	36.92
582.493	36.42
582.834	35.68
583.175	35.32
583.515	36.38
583.856	38.84
584.197	38.74
584.537	38.5
584.878	37.9
585.218	38.74
585.559	36.85
585.899	35.16
586.24	36.25
586.58	36.69
586.921	39.26
587.261	39.12
587.601	38.41
587.941	40.43
588.281	41.39
588.621	41.3
588.961	42.39
589.301	45.39
589.641	47.28
589.981	47.72
590.321	47.19
590.661	45.62
591.001	43.94
591.34	45.84
591.68	42.97
592.02	43.38
592.359	42.39
592.699	42.4
593.038	42.68
593.378	41.43
593.717	39.52
594.057	39.75
594.396	39.41
594.735	39.61
595.074	40.16
595.414	41.31
595.753	39.82
596.092	38.05
596.431	37.58
596.77	37.98
597.109	36.93
597.448	36.33
597.786	35.06
598.125	35.66
598.464	37.25
598.803	34.52
599.141	35.55
599.48	36.33
599.819	38.64
600.157	38.22
600.495	38.51
600.834	38.26
601.172	38.08
601.511	38.19
601.849	36.91
602.187	36.9
602.525	36.62
602.864	35.22
603.202	33.77
603.54	32.44
603.878	32.38
604.216	30.85
604.554	30.58
604.891	32.11
605.229	33.14
605.567	31.91
605.905	29.73
606.243	29.16
606.58	29.9
606.918	29.7
607.255	31.57
607.593	31.02
607.93	29.58
608.268	30.2
608.605	28.31
608.942	28.57
609.28	30.7
609.617	31.89
609.954	35.73
610.291	36.98
610.628	39.3
610.965	38.75
611.302	38.78
611.639	39.89
611.976	42.57
612.313	42.39
612.65	41.93
612.987	40.55
613.323	40.19
613.66	37.9
613.997	36.61
614.333	36.51
614.67	35.51
615.006	35.1
615.343	35
615.679	34.45
616.015	33.56
616.352	33.75
616.688	33.34
617.024	32.24
617.36	31.22
617.696	30.41
618.032	27.61
618.368	27.17
618.704	28.42
619.04	28.05
619.376	26.19
619.712	27.5
620.048	28.01
620.383	26.9
620.719	27.73
621.055	27.51
621.39	30.59
621.726	33.78
622.061	36.03
622.397	34.22
622.732	35.84
623.068	35.12
623.403	35.77
623.738	35.48
624.073	38.66
624.409	39.7
624.744	40.38
625.079	37.69
625.414	36.93
625.749	37.05
626.084	37.82
626.419	36.97
626.753	39.41
627.088	37.94
627.423	38.01
627.758	37
628.092	36.23
628.427	37.18
628.762	36.24
629.096	36.3
629.431	33.6
629.765	33.28
630.099	33.08
630.434	31.45
630.768	32.97
631.102	31.89
631.436	33.36
631.77	32.85
632.105	32.01
632.439	33
632.773	33.38
633.107	33.25
633.44	33.07
633.774	33.75
634.108	33.81
634.442	34.58
634.776	36.25
635.109	34.82
635.443	34.41
635.776	34.27
636.11	35.83
636.443	36.31
636.777	38.19
637.11	37.56
637.444	35.76
637.777	37.68
638.11	34.95
638.443	33.05
638.776	32.58
639.11	34
639.443	34.97
639.776	34.39
640.109	34.85
640.441	32.77
640.774	31.76
641.107	32.4
641.44	31.43
641.773	33.08
642.105	34.74
642.438	36.33
642.77	36.62
643.103	35.84
643.435	36.6
643.768	32.06
644.1	32.02
644.433	34.72
644.765	35.26
645.097	33.73
645.429	34.26
645.761	34.84
646.094	34.97
646.426	33.89
646.758	35.56
647.09	34.25
647.422	35.8
647.753	38.32
648.085	37.65
648.417	38.33
648.749	40.86
649.08	40.81
649.412	38.5
649.744	39.5
650.075	39.93
650.407	38.6
650.738	39.74
651.069	39.55
651.401	38.35
651.732	37.7
652.063	35.02
652.394	35.05
652.726	32.45
653.057	34.61
653.388	33.68
653.719	35.34
654.05	34.86
654.381	33.47
654.712	35.45
655.042	36.56
655.373	37.41
655.704	39.14
656.034	39.58
656.365	41.78
656.696	41.26
657.026	38.12
657.357	37.23
657.687	37.48
658.018	38.59
658.348	37.08
658.678	35.25
659.008	36.92
659.339	36.85
659.669	33.02
659.999	32.02
660.329	31.77
660.659	32.3
660.989	32.75
661.319	31.64
661.649	31.49
661.978	33.53
662.308	33.97
662.638	32.82
662.968	31.56
663.297	32.3
663.627	30.75
663.956	30.31
664.286	31.26
664.615	30.41
664.945	33.33
665.274	34.03
665.603	33.9
665.932	34.89
666.262	32.9
666.591	34.02
666.92	34.86
667.249	35.73
667.578	36.56
667.907	34.67
668.236	34.78
668.564	31.77
668.893	31.5
669.222	29.06
669.551	30.08
669.879	30.03
670.208	30.27
670.537	29.51
670.865	31.89
671.194	31.2
671.522	32.99
671.85	31.55
672.179	32.98
672.507	30.14
672.835	30.15
673.163	28.12
673.491	29.48
673.819	28.68
674.147	28.03
674.475	26.39
674.803	26.17
675.131	27.24
675.459	28.53
675.787	28.66
676.115	30.52
676.442	30.66
676.77	29.19
677.098	30.61
677.425	30.53
677.753	31.23
678.08	31.72
678.407	30.75
678.735	28.35
679.062	26.82
679.389	25.32
679.717	25.34
680.044	25.91
680.371	25.08
680.698	24.39
681.025	25.59
681.352	24.19
681.679	24.51
682.006	23.3
682.332	24.75
682.659	25.09
682.986	26
683.313	26.36
683.639	24.12
683.966	26.81
684.292	25.5
684.619	25.16
684.945	25.88
685.272	26.27
685.598	27.36
685.924	26.36
686.25	25.82
686.577	25.58
686.903	23.7
687.229	25.25
687.555	24.4
687.881	26.19
688.207	24.12
688.533	24.05
688.858	23.08
689.184	23.47
689.51	25.91
689.836	27.34
690.161	27.77
690.487	27.75
690.813	26.16
691.138	25.18
691.463	23.91
691.789	25.16
692.114	25.26
692.44	27.14
692.765	27.67
693.09	24.7
693.415	23.43
693.74	21.01
694.065	20.52
694.39	22.6
694.715	24.41
695.04	24.72
695.365	25.64
695.69	27.56
696.015	26.57
696.339	24.67
696.664	27.06
696.989	26.43
697.313	28.82
697.638	29.52
697.962	30.5
698.287	31.55
698.611	30.26
698.935	28.41
699.26	27.22
699.584	26.74
699.908	25.73
700.232	26.98
700.556	28.53
700.88	26.93
701.204	27.35
701.528	27.11
701.852	26.43
702.176	27.24
702.5	26.57
702.823	27.33
703.147	25.83
703.471	26.91
703.794	23.9
704.118	24.69
704.441	26.14
704.765	27.18
705.088	25.57
705.411	23.24
705.735	22.61
706.058	24.03
706.381	21.76
706.704	22.65
707.027	23.36
707.35	23.06
707.673	22.1
707.996	20.89
708.319	20.94
708.642	22.92
708.965	24.39
709.288	23.93
709.61	23.58
709.933	23.3
710.256	22.57
710.578	22.81
710.901	23.91
711.223	22.66
711.546	21.74
711.868	20.02
712.19	18.97
712.512	20.27
712.835	19.25
713.157	20.5
713.479	23.08
713.801	23.1
714.123	23.83
714.445	24.53
714.767	26.69
715.089	28.11
715.411	31.15
715.732	29.88
716.054	28.31
716.376	29.33
716.697	28.36
717.019	27.51
717.34	29.35
717.662	29.45
717.983	29.77
718.305	29.06
718.626	26.95
718.947	23.23
719.268	23.88
719.589	24.27
719.911	24.65
720.232	24.74
720.553	24.12
720.874	21.48
721.195	22.22
721.515	20.02
721.836	17.81
722.157	20.92
722.478	22.99
722.798	22.44
723.119	22.59
723.44	20.64
723.76	20.15
724.081	19.08
724.401	19.06
724.721	17.72
725.042	16.42
725.362	17.98
725.682	15.38
726.002	15.1
726.322	15.34
726.642	14.85
726.962	16.84
727.282	15.82
727.602	17.77
727.922	19.86
728.242	19.56
728.562	20.74
728.882	17.82
729.201	18.75
729.521	17.27
729.84	17.84
730.16	16.98
730.479	15.05
730.799	14.95
731.118	14.51
731.437	13.6
731.757	14.14
732.076	15.73
732.395	17.75
732.714	18.01
733.033	18.82
733.352	18.84
733.671	19.92
733.99	21.41
734.309	22.42
734.628	22.64
734.947	22.19
735.265	21.62
735.584	21.22
735.903	22.3
736.221	21.78
736.54	21.68
736.858	21.81
737.177	20.3
737.495	18.77
737.813	18.45
738.132	16.55
738.45	15.97
738.768	16.26
739.086	15.19
739.404	16.7
739.722	16.31
740.04	15.01
740.358	15.01
740.676	17.77
740.994	20.42
741.311	21.07
741.629	21.35
741.947	21.89
742.264	23.74
742.582	21.07
742.899	19.84
743.217	21.05
743.534	20.75
743.852	19.86
744.169	16.36
744.486	13.93
744.803	13.23
745.121	13.91
745.438	15.44
745.755	13.28
746.072	16.93
746.389	15.82
746.706	14.07
747.022	17.61
747.339	19.34
747.656	21.68
747.973	22.4
748.289	23.17
748.606	22.39
748.923	20.56
749.239	20.66
749.555	19.48
749.872	16.82
750.188	17.35
750.505	14.75
750.821	13.39
751.137	10.73
751.453	9.41
751.769	8.77
752.085	11.58
752.401	10.57
752.717	9.94
753.033	11.58
753.349	14.39
753.665	15.99
753.98	17.02
754.296	16.25
754.612	17.26
754.927	18.74
755.243	20.48
755.558	19.69
755.874	19.58
756.189	19.27
756.505	18.28
756.82	16.06
757.135	14.7
757.45	12.94
757.765	12.95
758.08	14.8
758.395	14.93
758.71	12.72
759.025	11.47
759.34	11.32
759.655	10.03
759.97	9.5
760.285	11.45
760.599	12.32
760.914	13.24
761.228	13.68
761.543	13.88
761.857	14.32
762.172	16.09
762.486	15.84
762.8	17.15
763.115	17.82
763.429	19.01
763.743	19.66
764.057	18.06
764.371	18.39
764.685	18.57
764.999	17.62
765.313	17.47
765.627	16.34
765.941	16.14
766.255	19.76
766.568	20.88
766.882	20.92
767.195	21.64
767.509	22.89
767.823	23.42
768.136	23.18
768.449	22.33
768.763	22.09
769.076	20.94
769.389	20.33
769.702	15.15
770.016	15.33
770.329	14.24
770.642	11.95
770.955	12.2
771.268	12.11
771.58	12.34
771.893	13.65
772.206	12.62
772.519	15.45
772.832	17.75
773.144	17.84
773.457	16.28
773.769	16.82
774.082	17.84
774.394	15.12
774.706	13.74
775.019	14.68
775.331	14.39
775.643	15.28
775.955	13.31
776.268	11.98
776.58	12.86
776.892	15.62
777.204	14.15
777.515	15.56
777.827	16.69
778.139	18.73
778.451	16.64
778.763	17.07
779.074	18.74
779.386	18.43
779.697	19.69
780.009	18.92
780.32	17.84
780.632	19.67
780.943	18.25
781.254	20.18
781.566	21.11
781.877	23.78
782.188	23.84
782.499	22.44
782.81	25.28
783.121	23.73
783.432	26.5
783.743	27.23
784.054	26.86
784.364	26.81
784.675	27.14
784.986	24.27
785.296	21.45
785.607	22.06
785.917	19.33
786.228	17.76
786.538	18.64
786.849	16.34
787.159	14.07
787.469	11.02
787.779	9.8
788.09	8.23
788.4	8.75
788.71	10.38
789.02	9.76
789.33	12.98
789.64	11.76
789.949	11.91
790.259	12.55
790.569	13.33
790.879	15
791.188	16.51
791.498	16.83
791.807	16.91
792.117	16.74
792.426	16.53
792.736	16.24
793.045	18.26
793.354	19.27
793.663	19.53
793.973	22.42
794.282	24.09
794.591	23.53
794.9	25.01
795.209	25.32
795.518	26.61
795.826	27.22
796.135	27.93
796.444	28.76
796.753	27.72
797.061	28.6
797.37	27.82
797.678	25.15
797.987	24.41
798.295	22.74
798.604	24.83
798.912	21.74
799.22	18.53
799.529	19.01
799.837	17.14
800.145	16.17
800.453	14.39
800.761	14.24
801.069	15.64
801.377	16.9
801.685	13.69
801.993	13.62
802.3	14.52
802.608	16.89
802.916	14.23
803.223	14.51
803.531	14.97
803.838	14.06
804.146	14.08
804.453	16.49
804.76	15.39
805.068	17.91
805.375	15.02
805.682	15.49
805.989	15.66
806.296	18.24
806.603	18.59
806.91	17.34
807.217	19.36
807.524	16.49
807.831	14.43
808.138	17.59
808.444	18.62
808.751	17.3
809.058	17.85
809.364	17.72
809.671	16.1
809.977	14.67
810.284	18.15
810.59	17.92
810.896	19.41
811.202	20.53
811.509	16.55
811.815	17.69
812.121	19.48
812.427	21.44
812.733	21.66
813.039	22.14
813.345	22.53
813.65	20.05
813.956	22.3
814.262	21.48
814.568	20.19
814.873	23.64
815.179	23.85
815.484	24.35
815.79	21.82
816.095	22.33
816.4	21.15
816.706	21.59
817.011	19.49
817.316	17.82
817.621	19.45
817.926	20.8
818.231	19.9
818.536	20.69
818.841	22.05
819.146	21.97
819.451	20.55
819.756	22.82
820.06	23.77
820.365	27.18
820.67	28.84
820.974	28.89
821.279	30.16
821.583	31.23
821.888	31.93
822.192	30.18
822.496	30.7
822.8	32.24
823.105	32
823.409	29.39
823.713	29.97
824.017	29.65
824.321	30.85
824.625	29.49
824.929	29.3
825.232	27.06
825.536	28.47
825.84	27.69
826.143	26.82
826.447	28.31
826.751	31.34
827.054	28.59
827.358	29.11
827.661	28.03
827.964	29.22
828.268	26.11
828.571	29.24
828.874	31.18
829.177	32.12
829.48	32.18
829.783	31.06
830.086	29.76
830.389	33.23
830.692	33.2
830.995	32.44
831.297	31.43
831.6	33.08
831.903	29.03
832.205	26.48
832.508	25.18
832.81	27.03
833.113	27.66
833.415	27.15
833.718	26.47
834.02	26.55
834.322	27.4
834.624	29.8
834.926	30.18
835.228	29.8
835.53	29.99
835.832	33.93
836.134	32.17
836.436	32.57
836.738	34.98
837.04	34.41
837.341	32.78
837.643	35.47
837.944	31.23
838.246	31.09
838.547	33.91
838.849	35.57
839.15	35.51
839.452	35.23
839.753	34.42
840.054	30.65
840.355	30.98
840.656	33.12
840.957	30.61
841.258	31.86
841.559	33.31
841.86	32.32
842.161	30.65
842.462	29.17
842.762	31.48
843.063	32.09
843.364	35.62
843.664	37.12
843.965	34.42
844.265	34.25
844.566	35.34
844.866	36.89
845.166	37.8
845.467	38.76
845.767	39.33
846.067	37.72
846.367	36.74
846.667	35.3
846.967	33.89
847.267	33.66
847.567	33.74
847.867	33.28
848.166	30.81
848.466	30.92
848.766	30.6
849.065	30.06
849.365	29.76
849.664	30.69
849.964	30.35
850.263	32.81
850.562	35.19
850.862	35.38
851.161	36.12
851.46	38.26
851.759	37.4
852.058	35.61
852.357	34.31
852.656	34.84
852.955	34.6
853.254	35.4
853.553	32.82
853.851	31.32
854.15	30.34
854.449	32.07
854.747	32.09
855.046	31.47
855.344	32.32
855.643	33.72
855.941	35.43
856.239	32.88
856.538	33.83
856.836	30.76
857.134	33.64
857.432	34.4
857.73	31.78
858.028	31.42
858.326	32.05
858.624	32.45
858.922	31.95
859.219	28.73
859.517	29.49
859.815	30.81
860.112	36.27
860.41	35.89
860.707	35.76
861.005	37.43
861.302	36.18
861.6	36.93
861.897	36.97
862.194	35.88
862.491	37.94
862.788	40.91
863.085	39.62
863.382	35.94
863.679	36.49
863.976	39.95
864.273	39.34
864.57	40.91
864.867	38.56
865.163	39.36
865.46	42.7
865.757	40.45
866.053	38.33
866.349	37.89
866.646	38.74
866.942	37.86
867.239	37.32
867.535	36.34
867.831	34.65
868.127	37.06
868.423	38.09
868.719	37.33
869.015	38.24
869.311	39.5
869.607	40.81
869.903	40.68
870.199	38.68
870.494	36.83
870.79	37.3
871.086	34.89
871.381	34.23
871.677	35.2
871.972	32.27
872.267	33.57
872.563	32.62
872.858	31.51
873.153	33.11
873.448	35.78
873.743	35.55
874.038	37.68
874.333	41.91
874.628	45.66
874.923	43.39
875.218	44.09
875.513	44.9
875.808	45.31
876.102	47.28
876.397	47.28
876.691	46.17
876.986	45.86
877.28	43.4
877.575	41.68
877.869	37.43
878.163	38.56
878.458	40.38
878.752	39.32
879.046	40.57
879.34	36.08
879.634	34.89
879.928	33.03
880.222	33.05
880.516	33.22
880.809	33.48
881.103	33.47
881.397	31.12
881.691	31.3
881.984	29.08
882.278	25.58
882.571	27.27
882.864	29.15
883.158	31.45
883.451	33.67
883.744	34.19
884.038	34.33
884.331	35.23
884.624	35.07
884.917	32.8
885.21	34.44
885.503	34.99
885.796	37.12
886.088	34.72
886.381	33.08
886.674	28.81
886.966	24.48
887.259	22.27
887.552	23
887.844	23.01
888.136	21.86
888.429	20.93
888.721	21.35
889.013	17.48
889.306	16.46
889.598	14.21
