# Supplementary material for: An on-demand, drop-on-drop method for studying enzyme catalysis by serial crystallography
Source: Nat Commun. 2021 Jul 22;12:4461. doi: 10.1038/s41467-021-24757-7 (PMC8298390; doi:10.1038/s41467-021-24757-7)
Supplement: Supplementary file 7 — Source Data [file 41467_2021_24757_MOESM7_ESM.zip › 01_raw data/9/9-pico-off (24).txt]

Data from 9-fluo5N-fura-picooff_Subt8_20-55-34-690.txt Node

Date: Wed Jun 05 20:55:34 PDT 2019
User: Yachandra Lab
Spectrometer: OFX00221
Trigger mode: 0
Integration Time (sec): 3.000000E-1
Scans to average: 8
Nonlinearity correction enabled: false
Boxcar width: 5
Storing dark spectrum: false
XAxis mode: Wavelengths
Number of Pixels in Spectrum: 2136
>>>>>Begin Spectral Data<<<<<
156.111	-0.12
156.499	1.05
156.887	1.59
157.274	0.28
157.662	0.1
158.049	-0.34
158.437	-0.69
158.824	-0.36
159.211	0.05
159.599	-0.42
159.986	-0.73
160.373	-1.01
160.761	-1.73
161.148	-1.97
161.535	-0.6
161.922	-0.48
162.309	-0.22
162.696	0.6
163.083	1.3
163.47	0.7
163.857	0.84
164.244	1.42
164.631	1.32
165.018	1.55
165.405	1.69
165.792	1.75
166.179	0.78
166.565	1.31
166.952	0.89
167.339	0.25
167.725	1.2
168.112	0.56
168.498	-0.07
168.885	-0.23
169.271	-0.58
169.658	-1.76
170.044	-3.17
170.431	-1.95
170.817	-2.69
171.203	-2.49
171.59	-2.01
171.976	-2.66
172.362	-1.97
172.748	-1.42
173.134	-0.76
173.521	-0.1
173.907	1.16
174.293	2.03
174.679	2.17
175.065	3.05
175.451	2.39
175.836	2.78
176.222	2.69
176.608	2.03
176.994	1.83
177.38	1.36
177.765	0.98
178.151	0.69
178.537	0.44
178.922	0.52
179.308	0.08
179.693	0.44
180.079	-0.17
180.464	0.08
180.85	0.72
181.235	1.33
181.621	1.42
182.006	1.94
182.391	2.18
182.777	2.7
183.162	1.8
183.547	1.23
183.932	1.58
184.317	1.85
184.702	2.41
185.087	1.83
185.472	2
185.857	2.3
186.242	1.75
186.627	1.67
187.012	1.5
187.397	1.76
187.782	2.91
188.167	2.83
188.551	2.95
188.936	2.39
189.321	3.47
189.705	2.68
190.09	5.31
190.475	5.51
190.859	5.05
191.244	6.31
191.628	8.09
192.012	6.75
192.397	6.48
192.781	6.9
193.166	9.97
193.55	11.15
193.934	12.76
194.318	13.09
194.702	16.07
195.087	15.99
195.471	15.38
195.855	14.93
196.239	16.62
196.623	21.03
197.007	23.48
197.391	20.93
197.775	18.6
198.158	17.41
198.542	14.06
198.926	9.72
199.31	11.47
199.693	11.82
200.077	12.51
200.461	12.02
200.844	7.74
201.228	5.15
201.611	6.35
201.995	8.55
202.378	10.19
202.762	11.86
203.145	12.22
203.529	9.31
203.912	9.52
204.295	7.05
204.679	7.64
205.062	7.76
205.445	9.74
205.828	12.49
206.211	15.01
206.594	13.93
206.977	13.92
207.36	14.83
207.743	15.15
208.126	13.94
208.509	15.05
208.892	12.17
209.275	13.61
209.658	11.52
210.04	8.17
210.423	5.99
210.806	7.03
211.188	5.68
211.571	5.5
211.953	7.28
212.336	8.39
212.719	6.28
213.101	10.36
213.483	12.26
213.866	14.28
214.248	13.09
214.63	11.65
215.013	11.51
215.395	14.43
215.777	16.76
216.159	18.05
216.542	20.45
216.924	22.92
217.306	20.94
217.688	19.53
218.07	19.84
218.452	23.65
218.834	23.95
219.216	20.88
219.597	18.4
219.979	15.17
220.361	15.88
220.743	10.36
221.124	9.14
221.506	9.26
221.888	9.11
222.269	6.89
222.651	3.3
223.032	1.11
223.414	2.64
223.795	4.89
224.177	6.15
224.558	1.43
224.94	3.23
225.321	4.05
225.702	5.26
226.083	5.03
226.465	5.28
226.846	6.95
227.227	10.73
227.608	12.45
227.989	10.68
228.37	9.11
228.751	10.51
229.132	10.25
229.513	11.06
229.894	12.23
230.275	14.11
230.655	15.94
231.036	14.84
231.417	12.55
231.798	14.55
232.178	15.43
232.559	19.05
232.94	20.99
233.32	22.34
233.701	24.12
234.081	22.66
234.462	17.72
234.842	16.22
235.222	14.64
235.603	16.82
235.983	16.1
236.363	18.22
236.743	14.19
237.124	11.72
237.504	13.62
237.884	11.98
238.264	13.39
238.644	16.74
239.024	14.86
239.404	16.97
239.784	16.47
240.164	14.12
240.544	10.99
240.923	15.44
241.303	18.56
241.683	19.22
242.063	19.58
242.442	19.23
242.822	21.18
243.202	23.77
243.581	21.48
243.961	19.94
244.34	20.32
244.72	21.43
245.099	19.88
245.478	18.28
245.858	14.52
246.237	12.22
246.616	10.89
246.996	7.89
247.375	5.45
247.754	6.67
248.133	9.78
248.512	10.27
248.891	8.76
249.27	6.7
249.649	8.49
250.028	9.9
250.407	12.22
250.786	10.27
251.165	12.03
251.544	13.1
251.922	13.61
252.301	11.07
252.68	12.25
253.058	11.55
253.437	13.7
253.816	12.05
254.194	11.85
254.573	9.84
254.951	10.53
255.329	6.5
255.708	7.83
256.086	7.28
256.465	6.09
256.843	4.05
257.221	5.62
257.599	5.15
257.977	6.66
258.356	7.45
258.734	5.09
259.112	6.83
259.49	8.86
259.868	10.32
260.246	11.02
260.624	11.11
261.001	10.83
261.379	10.01
261.757	9.85
262.135	9.77
262.513	10.88
262.89	13.01
263.268	12.42
263.645	11.12
264.023	7.11
264.401	8.48
264.778	8.48
265.156	7.62
265.533	9.65
265.91	9.47
266.288	9.64
266.665	8.09
267.042	8.39
267.42	5.52
267.797	7.47
268.174	7.92
268.551	8.08
268.928	9.3
269.305	10.84
269.682	10.72
270.059	11.31
270.436	10.31
270.813	8.99
271.19	11.24
271.567	13.34
271.944	15.07
272.32	15.86
272.697	14.75
273.074	16.23
273.45	14.85
273.827	13.11
274.203	11.7
274.58	10.55
274.957	11.32
275.333	10.31
275.709	11.89
276.086	5.73
276.462	6.84
276.838	7.1
277.215	5.92
277.591	7.47
277.967	7.11
278.343	7.8
278.719	7.95
279.095	7.86
279.471	6.5
279.847	2.99
280.223	4.49
280.599	3.81
280.975	4.98
281.351	3.58
281.727	3.1
282.103	3.93
282.478	3.82
282.854	4.12
283.23	5.43
283.605	7.91
283.981	12.93
284.357	15.28
284.732	14.23
285.108	12.1
285.483	12.58
285.858	13.24
286.234	14
286.609	16.03
286.984	17.02
287.36	17.14
287.735	16.4
288.11	12.34
288.485	13.16
288.86	14.62
289.235	13.78
289.61	14.97
289.985	14.18
290.36	11.01
290.735	8.22
291.11	4.32
291.485	2.45
291.86	2.38
292.235	3.48
292.609	6.14
292.984	4.07
293.359	4.25
293.733	3.41
294.108	4.64
294.482	5.06
294.857	6.25
295.231	10.08
295.606	10.67
295.98	9.88
296.354	8.75
296.729	6.32
297.103	8.18
297.477	7.67
297.851	6.73
298.226	4.61
298.6	6.59
298.974	6.95
299.348	7.27
299.722	5.05
300.096	7.33
300.47	10.34
300.844	10.98
301.217	10.01
301.591	11.88
301.965	12.67
302.339	13.01
302.712	12
303.086	12.11
303.46	10.67
303.833	13.12
304.207	11.88
304.58	11.48
304.954	12.12
305.327	14.51
305.701	14.55
306.074	15.85
306.447	17.3
306.821	19.84
307.194	19.72
307.567	21.1
307.94	20.22
308.313	18.88
308.686	19.32
309.059	17.78
309.432	16.02
309.805	14.53
310.178	14.14
310.551	12.25
310.924	9.07
311.297	8.75
311.67	6.88
312.042	8.31
312.415	10.42
312.788	9.3
313.16	7.07
313.533	7.78
313.905	8.58
314.278	7.64
314.65	9.2
315.023	11.44
315.395	11.77
315.768	11.83
316.14	12.23
316.512	11.08
316.884	10.94
317.257	11.89
317.629	11.15
318.001	11.44
318.373	11.35
318.745	10.6
319.117	10.18
319.489	11.5
319.861	14.57
320.233	14.12
320.605	13.27
320.977	14.47
321.348	15.31
321.72	13.56
322.092	14.23
322.463	15.1
322.835	15.2
323.207	14.51
323.578	12.51
323.95	10.65
324.321	10.38
324.693	10.62
325.064	10.49
325.435	10.68
325.807	11.58
326.178	9.62
326.549	9.51
326.92	10.03
327.292	11.01
327.663	11.32
328.034	12.47
328.405	12.76
328.776	10.75
329.147	7.55
329.518	5.06
329.889	7.52
330.259	9.49
330.63	7.22
331.001	5.68
331.372	6.66
331.742	7.24
332.113	6.44
332.484	6.84
332.854	11.27
333.225	17.07
333.595	19.62
333.966	18.44
334.336	17.55
334.707	22.07
335.077	24.22
335.447	22.84
335.817	23.64
336.188	24.35
336.558	23.48
336.928	23.2
337.298	16.92
337.668	17.15
338.038	17.26
338.408	16.75
338.778	15.27
339.148	14.01
339.518	12.16
339.888	11.39
340.258	7.32
340.627	5.67
340.997	3.06
341.367	6.5
341.736	5.56
342.106	3.89
342.475	4.24
342.845	2.47
343.214	3.59
343.584	5.5
343.953	3.99
344.323	7.24
344.692	6.97
345.061	7.22
345.431	7.6
345.8	8.41
346.169	10.35
346.538	13.73
346.907	14.91
347.276	13.02
347.645	13.01
348.014	11.09
348.383	9.65
348.752	9.4
349.121	11.02
349.49	7.59
349.858	7.94
350.227	7.17
350.596	4.02
350.964	2
351.333	2.39
351.702	0.6
352.07	1.55
352.439	-0.3
352.807	2.93
353.176	1.62
353.544	0.78
353.912	-0.77
354.281	0
354.649	-0.47
355.017	0.68
355.385	-0.94
355.753	0.28
356.122	1
356.49	6.35
356.858	5.06
357.226	4.36
357.594	8.85
357.961	10.02
358.329	6.92
358.697	8.01
359.065	7.43
359.433	8.23
359.8	10.27
360.168	11.31
360.536	9.32
360.903	8.45
361.271	10.65
361.638	7.1
362.006	6.93
362.373	10.97
362.741	9.68
363.108	12.78
363.475	13.92
363.843	12.19
364.21	12.6
364.577	11.22
364.944	13.26
365.311	12.34
365.678	13.07
366.045	13.53
366.412	13.01
366.779	12.34
367.146	7.98
367.513	8.14
367.88	7.41
368.247	7.62
368.613	8.53
368.98	8.86
369.347	6.76
369.713	6.57
370.08	6.09
370.447	5.75
370.813	7.14
371.18	11.11
371.546	9.74
371.912	7.12
372.279	7.81
372.645	6.11
373.011	6.03
373.378	9.08
373.744	10.62
374.11	9.47
374.476	8.19
374.842	9.07
375.208	5.75
375.574	5.51
375.94	8.36
376.306	7.68
376.672	10.31
377.038	7.82
377.404	8.31
377.769	8.32
378.135	10.06
378.501	11.64
378.866	13.31
379.232	16.28
379.597	18.56
379.963	20.69
380.328	17.8
380.694	15.45
381.059	16.36
381.425	14.72
381.79	16.53
382.155	15.32
382.52	15.51
382.886	13.76
383.251	12.64
383.616	11.05
383.981	11.23
384.346	14.8
384.711	15.69
385.076	13.56
385.441	14.1
385.806	11.64
386.171	11.24
386.535	12.24
386.9	10.49
387.265	9.59
387.629	10.44
387.994	6.97
388.359	5.41
388.723	6.14
389.088	7.62
389.452	6.68
389.817	8.05
390.181	7.85
390.545	4.41
390.91	3.49
391.274	3.12
391.638	3.01
392.002	4.34
392.366	4.68
392.731	4.34
393.095	4.34
393.459	7.57
393.823	3.88
394.187	4.84
394.55	5.56
394.914	8.32
395.278	6.89
395.642	7.82
396.006	7.67
396.369	8.32
396.733	9.52
397.097	9.55
397.46	6.97
397.824	8.92
398.187	8.34
398.551	9.7
398.914	8.26
399.277	9.65
399.641	9.56
400.004	10.27
400.367	9.43
400.73	6.59
401.094	4.3
401.457	4.42
401.82	5.06
402.183	5.16
402.546	4.01
402.909	4.95
403.272	5.03
403.635	3.85
403.998	2.75
404.36	3.06
404.723	4.45
405.086	5.34
405.448	3.85
405.811	3.45
406.174	5.05
406.536	4.56
406.899	1.75
407.261	-0.99
407.624	-1.64
407.986	-0.65
408.348	0.88
408.711	1.47
409.073	4.75
409.435	7.61
409.797	7.23
410.16	4.98
410.522	5.56
410.884	7.2
411.246	7.91
411.608	9.64
411.97	9.68
412.332	7.88
412.693	8.38
413.055	6.6
413.417	4.83
413.779	8.1
414.14	11.52
414.502	12.49
414.864	12.84
415.225	13.83
415.587	12.86
415.948	14.14
416.31	15.45
416.671	14.51
417.033	14.7
417.394	13.98
417.755	8.82
418.116	6.95
418.478	7.14
418.839	8.51
419.2	8.85
419.561	9.93
419.922	9.16
420.283	6.16
420.644	4.25
421.005	3.09
421.366	4.28
421.727	7.53
422.087	6.7
422.448	4.99
422.809	3.14
423.169	4.6
423.53	2.57
423.891	1.15
424.251	2.58
424.612	5.89
424.972	8.36
425.333	8.85
425.693	10.31
426.053	12.12
426.414	14.06
426.774	16.17
427.134	15.3
427.494	15.16
427.854	15.61
428.214	14.84
428.574	14.2
428.934	13.93
429.294	13.26
429.654	11.6
430.014	8.8
430.374	6.65
430.734	5.33
431.094	6.88
431.453	7.8
431.813	8.64
432.173	8.62
432.532	8.03
432.892	8.34
433.251	6.77
433.611	6.99
433.97	7.99
434.33	8.16
434.689	8.43
435.048	9.65
435.407	10.69
435.767	9.01
436.126	7.49
436.485	6.57
436.844	4.03
437.203	4.22
437.562	5.89
437.921	5.67
438.28	5.55
438.639	3.73
438.998	2.51
439.356	2
439.715	2.24
440.074	3.86
440.433	5.27
440.791	7.11
441.15	8.59
441.508	8.44
441.867	9.58
442.225	9.23
442.584	12.23
442.942	13.78
443.3	15
443.659	16.36
444.017	16.45
444.375	15.86
444.733	14.23
445.092	12.4
445.45	9.49
445.808	8.57
446.166	11.38
446.524	9.68
446.882	7.68
447.239	5.99
447.597	6.01
447.955	4.77
448.313	4.58
448.67	6.02
449.028	6.64
449.386	6.7
449.743	5.9
450.101	2.69
450.458	3.75
450.816	1.01
451.173	0.83
451.531	1.28
451.888	3.07
452.245	3.91
452.602	5.64
452.96	8.2
453.317	9.51
453.674	10.12
454.031	11.75
454.388	11.67
454.745	12.35
455.102	12.17
455.459	11.01
455.816	12.12
456.173	11.93
456.529	10.78
456.886	8.14
457.243	7.7
457.599	8.05
457.956	7.75
458.313	9.61
458.669	13.43
459.026	13.61
459.382	13.58
459.739	12.8
460.095	12.03
460.451	10.94
460.807	11.17
461.164	11.22
461.52	13.45
461.876	15.02
462.232	12.01
462.588	10.86
462.944	10.98
463.3	11.84
463.656	12.41
464.012	11.15
464.368	12.05
464.724	13.45
465.079	12.59
465.435	10.23
465.791	8.22
466.146	9.94
466.502	6.33
466.858	7.11
467.213	6.52
467.569	6.36
467.924	9.73
468.279	6.59
468.635	7.94
468.99	8.1
469.345	8.35
469.701	9.81
470.056	8.57
470.411	12.19
470.766	15.64
471.121	14.95
471.476	16.5
471.831	14.84
472.186	18.39
472.541	18.67
472.895	20.47
473.25	21.85
473.605	23.67
473.96	23.93
474.314	22.34
474.669	18.19
475.024	18.16
475.378	17.59
475.733	16.59
476.087	15.61
476.441	12.97
476.796	11.76
477.15	11.32
477.504	8.3
477.859	9.38
478.213	8.73
478.567	8.42
478.921	8.02
479.275	7.73
479.629	5.44
479.983	5.06
480.337	5.34
480.691	4.86
481.045	4.12
481.399	5.09
481.752	3.9
482.106	6.26
482.46	8.24
482.813	8.93
483.167	9.85
483.52	12.82
483.874	14.12
484.227	12.61
484.581	11.78
484.934	9.82
485.288	9.2
485.641	8.75
485.994	5.65
486.347	2.8
486.7	2.74
487.054	1.81
487.407	0.8
487.76	-1.94
488.113	-0.09
488.466	1.33
488.818	0.24
489.171	1.01
489.524	-0.36
489.877	1.8
490.23	3.1
490.582	3.3
490.935	1.36
491.288	1.19
491.64	2.53
491.993	0.97
492.345	1.01
492.698	3.42
493.05	2.51
493.402	1.84
493.755	1.1
494.107	1.06
494.459	1.45
494.811	3.38
495.163	1.88
495.515	-0.97
495.867	-2.66
496.219	-4.17
496.571	-5.99
496.923	-11.91
497.275	-11.32
497.627	-17.12
497.979	-20.64
498.33	-27.72
498.682	-35.12
499.034	-37.66
499.385	-40.93
499.737	-43.76
500.088	-46.65
500.44	-46.59
500.791	-43.44
501.143	-47.44
501.494	-46.24
501.845	-46.64
502.197	-41.32
502.548	-37.58
502.899	-37.55
503.25	-34.01
503.601	-32.42
503.952	-30.9
504.303	-31.47
504.654	-32.17
505.005	-28.24
505.356	-25.09
505.707	-23.7
506.058	-24.51
506.408	-26.17
506.759	-24.03
507.11	-25.36
507.46	-24.07
507.811	-23.25
508.161	-23.2
508.512	-20.7
508.862	-23.44
509.213	-20.43
509.563	-19.8
509.913	-19.48
510.263	-17.36
510.614	-16.08
510.964	-15.89
511.314	-14.41
511.664	-11.88
512.014	-11.73
512.364	-12.11
512.714	-8.16
513.064	-11.33
513.414	-12.05
513.764	-10.24
514.113	-8.65
514.463	-8.2
514.813	-4.03
515.162	-4.68
515.512	-7.49
515.862	-6.49
516.211	-6.6
516.561	-7.35
516.91	-7.52
517.259	-8.05
517.609	-9.6
517.958	-11.31
518.307	-10.86
518.656	-10.8
519.006	-11.67
519.355	-11.14
519.704	-12.39
520.053	-11.31
520.402	-9.43
520.751	-9.14
521.1	-8.58
521.448	-8.35
521.797	-5.65
522.146	-5.61
522.495	-8.78
522.843	-5.69
523.192	-3.77
523.541	-3.03
523.889	-3.97
524.238	-5.75
524.586	-4.8
524.935	-1.95
525.283	-2.88
525.631	-4.11
525.979	-4.01
526.328	0.34
526.676	-3.59
527.024	-4.18
527.372	-0.01
527.72	0.97
528.068	-0.02
528.416	0.19
528.764	-0.24
529.112	0.05
529.46	0.4
529.808	-0.01
530.155	-3.18
530.503	0.84
530.851	0.89
531.198	-1.36
531.546	-1.26
531.893	-1.74
532.241	-0.14
532.588	-2.09
532.936	-1.14
533.283	-0.52
533.63	1.74
533.978	2.8
534.325	1.97
534.672	0.58
535.019	1.02
535.366	2.03
535.713	4.72
536.06	3.34
536.407	4.98
536.754	2.93
537.101	4.15
537.448	2.69
537.795	2.95
538.141	1.17
538.488	4.78
538.835	5.38
539.181	4.64
539.528	4.08
539.874	5.83
540.221	6.26
540.567	8
540.914	4.38
541.26	3.99
541.606	5.74
541.952	7.15
542.299	4.01
542.645	1.73
542.991	0.06
543.337	0.41
543.683	-1.81
544.029	-2.19
544.375	-0.05
544.721	3.41
545.066	2.91
545.412	3.57
545.758	4.84
546.104	5.19
546.449	6.08
546.795	9.41
547.141	10.82
547.486	10.44
547.832	11.15
548.177	7.81
548.522	7.6
548.868	8.86
549.213	7.61
549.558	7.19
549.903	7.95
550.249	7.16
550.594	5.61
550.939	1.24
551.284	3.45
551.629	3.07
551.974	5.01
552.319	5.97
552.664	5.9
553.008	4.53
553.353	4.27
553.698	3.53
554.043	5
554.387	4.6
554.732	8.59
555.076	8.27
555.421	8.59
555.765	11.32
556.11	9.27
556.454	9.01
556.798	9.92
557.143	9.65
557.487	9.09
557.831	10.09
558.175	9.48
558.519	9.8
558.863	8.68
559.207	9.45
559.551	6.33
559.895	8.51
560.239	10.51
560.583	8.97
560.927	9.94
561.27	10.78
561.614	11.1
561.958	12.66
562.301	12.73
562.645	15.17
562.988	11.42
563.332	13.32
563.675	12.28
564.018	10.69
564.362	12.51
564.705	10.99
565.048	11.74
565.391	9.19
565.735	8.47
566.078	7.78
566.421	5.16
566.764	8.28
567.107	7.8
567.45	7.8
567.792	5.76
568.135	6.42
568.478	8.2
568.821	8.8
569.163	8.26
569.506	6.27
569.849	7.14
570.191	8.97
570.534	9.94
570.876	7.78
571.219	7.58
571.561	10.27
571.903	7.25
572.246	6.09
572.588	4.74
572.93	4.45
573.272	5.67
573.614	4.38
573.956	4.06
574.298	0.97
574.64	1.99
574.982	-0.3
575.324	-1.99
575.666	1.14
576.008	1.32
576.349	3.84
576.691	7.39
577.033	8.14
577.374	8.84
577.716	7.62
578.057	8.36
578.399	9.01
578.74	11.67
579.082	12.55
579.423	12.75
579.764	11.48
580.105	8.39
580.447	7.65
580.788	8.86
581.129	8.41
581.47	9.6
581.811	11.28
582.152	12.67
582.493	7.61
582.834	5.81
583.175	5.97
583.515	7.36
583.856	7.84
584.197	6.56
584.537	4.08
584.878	5.17
585.218	3.02
585.559	1.82
585.899	-1.27
586.24	3.68
586.58	5.03
586.921	4.34
587.261	4.5
587.601	5.27
587.941	7.64
588.281	9.43
588.621	9.31
588.961	11.45
589.301	11.7
589.641	15.41
589.981	15.22
590.321	15.65
590.661	15.69
591.001	14.74
591.34	14.7
591.68	11.4
592.02	10.32
592.359	7.57
592.699	9.15
593.038	10.88
593.378	9.2
593.717	8.58
594.057	7.99
594.396	7.85
594.735	8.33
595.074	9.1
595.414	10.94
595.753	11.65
596.092	15.49
596.431	14.84
596.77	15.78
597.109	13.69
597.448	12.72
597.786	14.08
598.125	14.49
598.464	16.73
598.803	14.38
599.141	14.14
599.48	15.03
599.819	13.3
600.157	12.24
600.495	12.39
600.834	12.64
601.172	14.09
601.511	13.92
601.849	14.27
602.187	15.35
602.525	17.33
602.864	15.75
603.202	14.51
603.54	13.84
603.878	13.62
604.216	12.67
604.554	13.97
604.891	13.49
605.229	13.28
605.567	11.59
605.905	7.89
606.243	6.76
606.58	8.58
606.918	8.19
607.255	8.76
607.593	10.06
607.93	9.07
608.268	9.18
608.605	8.69
608.942	10.19
609.28	10.67
609.617	11.72
609.954	15.97
610.291	17.07
610.628	18.7
610.965	18.41
611.302	17.76
611.639	17.03
611.976	18.83
612.313	19.31
612.65	18.68
612.987	18.97
613.323	17.42
613.66	15.58
613.997	12.97
614.333	14.12
614.67	11.58
615.006	11.59
615.343	12.59
615.679	14.1
616.015	14.72
616.352	12.88
616.688	12.7
617.024	14.26
617.36	14.08
617.696	16.94
618.032	14.36
618.368	18.19
618.704	20.05
619.04	19.61
619.376	15.47
619.712	16.12
620.048	18.5
620.383	19.53
620.719	21.22
621.055	21.53
621.39	24.26
621.726	26.65
622.061	26.6
622.397	24.67
622.732	26
623.068	25.61
623.403	25.22
623.738	23.76
624.073	25.5
624.409	23.81
624.744	23.24
625.079	18.39
625.414	19.08
625.749	19.69
626.084	19.72
626.419	20.47
626.753	24.55
627.088	23.67
627.423	24.9
627.758	23.88
628.092	24.43
628.427	26.95
628.762	28.84
629.096	28.17
629.431	27
629.765	28.85
630.099	27.07
630.434	25.86
630.768	27.9
631.102	28.27
631.436	27.64
631.77	28.85
632.105	26.84
632.439	26.05
632.773	26.52
633.107	28.48
633.44	25.47
633.774	26.28
634.108	26.73
634.442	27.32
634.776	30.01
635.109	30.88
635.443	30.85
635.776	31.62
636.11	29.81
636.443	28.24
636.777	27.76
637.11	27.76
637.444	28.01
637.777	28.65
638.11	25.77
638.443	21.53
638.776	21.53
639.11	21.41
639.443	21.78
639.776	22.98
640.109	24.5
640.441	23.1
640.774	25.05
641.107	25.03
641.44	25.24
641.773	27.16
642.105	29.48
642.438	30.7
642.77	31.01
643.103	30.82
643.435	32.86
643.768	31.27
644.1	32.95
644.433	33.14
644.765	34.07
645.097	34.09
645.429	33.58
645.761	32.08
646.094	32.73
646.426	30.62
646.758	31.58
647.09	32.17
647.422	32.57
647.753	31.75
648.085	31.34
648.417	32.76
648.749	31.48
649.08	32.88
649.412	35.31
649.744	35.03
650.075	37.77
650.407	35.78
650.738	33.35
651.069	34.48
651.401	35.81
651.732	35.07
652.063	32.15
652.394	33.43
652.726	32.43
653.057	30.44
653.388	28.58
653.719	28.11
654.05	28.53
654.381	29.01
654.712	29.83
655.042	29.45
655.373	31.11
655.704	33.74
656.034	32.75
656.365	34.3
656.696	35.95
657.026	35
657.357	35.22
657.687	35.2
658.018	36.15
658.348	35.66
658.678	33.91
659.008	35.58
659.339	34.42
659.669	34.92
659.999	34.05
660.329	33.47
660.659	33.41
660.989	34.09
661.319	34.14
661.649	35.02
661.978	36.56
662.308	37.52
662.638	36.65
662.968	36.14
663.297	34.76
663.627	34.51
663.956	32.41
664.286	33.86
664.615	32.55
664.945	35.15
665.274	35.4
665.603	32.88
665.932	34.34
666.262	31.6
666.591	31.99
666.92	32.24
667.249	30.8
667.578	30.9
667.907	29.44
668.236	31.22
668.564	28.56
668.893	29.22
669.222	28.42
669.551	29.16
669.879	29.82
670.208	29.89
670.537	30.57
670.865	33.83
671.194	36.56
671.522	37.53
671.85	36.1
672.179	35.61
672.507	32.15
672.835	32.93
673.163	31.26
673.491	32.82
673.819	32
674.147	32.94
674.475	31.36
674.803	30.68
675.131	31.78
675.459	31.55
675.787	32.38
676.115	34.03
676.442	35.15
676.77	34.41
677.098	35.41
677.425	34.89
677.753	32.62
678.08	30.8
678.407	29.44
678.735	27.82
679.062	25.88
679.389	25.68
679.717	27.4
680.044	27.07
680.371	25.76
680.698	23.76
681.025	24.98
681.352	23.67
681.679	25.84
682.006	25.14
682.332	25.61
682.659	26.86
682.986	26.26
683.313	26.19
683.639	24.47
683.966	26.01
684.292	26.92
684.619	26.53
684.945	27.42
685.272	25.58
685.598	26.8
685.924	24.76
686.25	25.28
686.577	25.98
686.903	22.36
687.229	23.23
687.555	22.73
687.881	23.24
688.207	23.28
688.533	25.51
688.858	26.72
689.184	28.42
689.51	29.52
689.836	30.11
690.161	30.19
690.487	32.55
690.813	31.77
691.138	31.59
691.463	30.1
691.789	30.62
692.114	30.15
692.44	29.9
692.765	29.76
693.09	28.44
693.415	27.72
693.74	26.23
694.065	25.26
694.39	26.57
694.715	28.05
695.04	28.7
695.365	27.77
695.69	27.43
696.015	28.26
696.339	27.85
696.664	31.48
696.989	31.39
697.313	30.72
697.638	32.57
697.962	32.73
698.287	30.93
698.611	29.98
698.935	29.62
699.26	30.02
699.584	29.06
699.908	27.16
700.232	26.23
700.556	25.8
700.88	26.38
701.204	25.19
701.528	23.84
701.852	24.09
702.176	23.45
702.5	23.73
702.823	22.6
703.147	22.99
703.471	24.01
703.794	21.52
704.118	21.84
704.441	21.35
704.765	21.74
705.088	23.47
705.411	23.09
705.735	24.23
706.058	24.59
706.381	23.49
706.704	23.17
707.027	21.43
707.35	23.91
707.673	23.43
707.996	24.11
708.319	23.44
708.642	22.6
708.965	24.34
709.288	23.16
709.61	22.3
709.933	22.1
710.256	21.09
710.578	20.95
710.901	20.24
711.223	19.33
711.546	18.15
711.868	17.78
712.19	17.8
712.512	18.09
712.835	16.72
713.157	18.08
713.479	19.72
713.801	20.85
714.123	23.17
714.445	23.44
714.767	24.32
715.089	26.35
715.411	26.82
715.732	26.94
716.054	24.38
716.376	26.64
716.697	26.1
717.019	26.16
717.34	28.12
717.662	27.22
717.983	26.5
718.305	26.41
718.626	23.59
718.947	19.36
719.268	18.6
719.589	19.41
719.911	19.25
720.232	18.76
720.553	18.66
720.874	16.01
721.195	18
721.515	18.62
721.836	16.85
722.157	19.49
722.478	23.51
722.798	23.22
723.119	22.06
723.44	20.45
723.76	20.19
724.081	19.08
724.401	18.43
724.721	14.41
725.042	13.52
725.362	15.44
725.682	15.34
726.002	14.77
726.322	15.34
726.642	16.44
726.962	18.06
727.282	16.74
727.602	16.72
727.922	16.77
728.242	19.36
728.562	20.98
728.882	18.85
729.201	19.28
729.521	19.81
729.84	20.15
730.16	18.82
730.479	18.24
730.799	17.69
731.118	20.42
731.437	19.98
731.757	18.68
732.076	16.5
732.395	17.1
732.714	17.2
733.033	17.01
733.352	16.57
733.671	19.27
733.99	18.19
734.309	20.49
734.628	20.31
734.947	22.33
735.265	22.43
735.584	22.94
735.903	24.2
736.221	22.09
736.54	20.11
736.858	21.39
737.177	19.89
737.495	20.67
737.813	19.59
738.132	17.85
738.45	15.23
738.768	15.62
739.086	14.53
739.404	14.01
739.722	14.95
740.04	15.55
740.358	11.82
740.676	13.95
740.994	13.74
741.311	13
741.629	12.95
741.947	13.77
742.264	13.14
742.582	14.19
742.899	14.15
743.217	13.33
743.534	13.26
743.852	15.16
744.169	12.42
744.486	12.44
744.803	13.53
745.121	14.64
745.438	14.94
745.755	15.64
746.072	13.91
746.389	15.55
746.706	15.01
747.022	16.89
747.339	16.18
747.656	16
747.973	14.94
748.289	14.97
748.606	12.6
748.923	13.3
749.239	11.44
749.555	12.64
749.872	9.53
750.188	8.8
750.505	8.93
750.821	10.03
751.137	10.02
751.453	9.82
751.769	7.98
752.085	10.01
752.401	7.39
752.717	9.32
753.033	11.23
753.349	11.82
753.665	15.53
753.98	13.1
754.296	12.84
754.612	12.81
754.927	15.47
755.243	17.06
755.558	16.69
755.874	18.67
756.189	16.61
756.505	15.77
756.82	14.86
757.135	13.01
757.45	12.33
757.765	11.94
758.08	14.12
758.395	12.84
758.71	12.08
759.025	10.89
759.34	9.98
759.655	11.33
759.97	9.17
760.285	9.65
760.599	10.38
760.914	10.72
761.228	9.74
761.543	9.99
761.857	10.47
762.172	12.32
762.486	11.97
762.8	13.16
763.115	11.8
763.429	12.41
763.743	13.32
764.057	11.11
764.371	11.58
764.685	11.51
764.999	9.33
765.313	8.26
765.627	6.45
765.941	6.93
766.255	7.91
766.568	9.53
766.882	10.75
767.195	12.88
767.509	13.26
767.823	13.61
768.136	13.66
768.449	13.83
768.763	12.68
769.076	12.7
769.389	11.5
769.702	8.68
770.016	8.82
770.329	7.36
770.642	4.1
770.955	7.56
771.268	8.72
771.58	9.57
771.893	10.27
772.206	11.61
772.519	12.89
772.832	14.85
773.144	14.17
773.457	11.39
773.769	10.17
774.082	12.7
774.394	7.62
774.706	5.36
775.019	5.95
775.331	5.08
775.643	4.49
775.955	2.41
776.268	1.43
776.58	2.3
776.892	4.12
777.204	3.85
777.515	4.77
777.827	6.05
778.139	7.58
778.451	6.26
778.763	7.16
779.074	9.55
779.386	8.39
779.697	7.48
780.009	6.58
780.32	5.88
780.632	9.07
780.943	5.8
781.254	6.26
781.566	7.51
781.877	8.27
782.188	7.06
782.499	4.3
782.81	9.16
783.121	9.52
783.432	10.92
783.743	12.48
784.054	12.12
784.364	14.14
784.675	15.65
784.986	14.57
785.296	14.48
785.607	16.2
785.917	16.97
786.228	15.81
786.538	15.48
786.849	14.73
787.159	12.27
787.469	10.07
787.779	10.47
788.09	9.3
788.4	9.27
788.71	9.97
789.02	10.2
789.33	12.16
789.64	10.83
789.949	13.19
790.259	14.27
790.569	16.84
790.879	18.47
791.188	15.1
791.498	13.77
791.807	13.94
792.117	12.99
792.426	10.83
792.736	9.17
793.045	11.18
793.354	10.84
793.663	11.01
793.973	10.47
794.282	9.83
794.591	11.51
794.9	13.5
795.209	12.23
795.518	12.25
795.826	12.41
796.135	12.3
796.444	10.28
796.753	8.67
797.061	8.5
797.37	9.58
797.678	8.62
797.987	7.64
798.295	6.25
798.604	6.38
798.912	6.58
799.22	4.4
799.529	4.72
799.837	5.59
800.145	6.17
800.453	5.65
800.761	3.68
801.069	5.48
801.377	5.88
801.685	5.84
801.993	9.33
802.3	8.85
802.608	10.8
802.916	9.3
803.223	7.32
803.531	9.14
803.838	10.17
804.146	11.49
804.453	11.9
804.76	11.23
805.068	10.61
805.375	8.99
805.682	9.76
805.989	11.48
806.296	14.12
806.603	15
806.91	12.43
807.217	10.38
807.524	7.12
807.831	6.17
808.138	6.25
808.444	7.34
808.751	6.06
809.058	6.39
809.364	4.62
809.671	3.8
809.977	3.16
810.284	3.4
810.59	3.99
810.896	4.43
811.202	4.66
811.509	6.93
811.815	7.07
812.121	9.23
812.427	9.41
812.733	9.3
813.039	9.01
813.345	9.88
813.65	10.32
813.956	11.31
814.262	11.62
814.568	10.76
814.873	11.1
815.179	10.99
815.484	8.64
815.79	8.17
816.095	10.28
816.4	10.78
816.706	10.66
817.011	9.78
817.316	9.76
817.621	12.69
817.926	13.03
818.231	10.81
818.536	11.92
818.841	12.68
819.146	12.34
819.451	9.62
819.756	7.91
820.06	9.23
820.365	11.2
820.67	11.43
820.974	10.53
821.279	10.84
821.583	13.07
821.888	13.22
822.192	12.88
822.496	12.2
822.8	15.19
823.105	15.78
823.409	12.33
823.713	11.94
824.017	11.77
824.321	11.57
824.625	12.57
824.929	9.94
825.232	9.95
825.536	8.51
825.84	8.44
826.143	6.35
826.447	7.17
826.751	9.12
827.054	9.09
827.358	9.6
827.661	9.89
827.964	9.8
828.268	10.48
828.571	10.53
828.874	13.16
829.177	14.49
829.48	13.19
829.783	12.44
830.086	14.45
830.389	13.06
830.692	14.67
830.995	13.85
831.297	11.12
831.6	10.73
831.903	8.34
832.205	6.76
832.508	5.03
832.81	7.3
833.113	8.02
833.415	4.59
833.718	5.08
834.02	4.65
834.322	6.05
834.624	7.65
834.926	7.14
835.228	8
835.53	8.24
835.832	10.11
836.134	8.36
836.436	9
836.738	12.68
837.04	13.16
837.341	10.44
837.643	10.4
837.944	10.27
838.246	13.65
838.547	15.03
838.849	16.55
839.15	15.8
839.452	16.59
839.753	15.9
840.054	12.73
840.355	13.1
840.656	14.35
840.957	12.45
841.258	12.69
841.559	12.58
841.86	9.28
842.161	8.12
842.462	9.28
842.762	12.19
843.063	11.92
843.364	12.6
843.664	12.41
843.965	12.22
844.265	12.9
844.566	12.59
844.866	13.15
845.166	17.4
845.467	18.33
845.767	18.4
846.067	16.26
846.367	14.78
846.667	13.51
846.967	12.49
847.267	12.45
847.567	12.17
847.867	12.77
848.166	11.33
848.466	10.25
848.766	8.51
849.065	7.88
849.365	4.51
849.664	8.09
849.964	8.75
850.263	10.99
850.562	12.35
850.862	11.22
851.161	13.23
851.46	14.61
851.759	13.24
852.058	11.14
852.357	9.39
852.656	10.03
852.955	7.89
853.254	7.2
853.553	4.78
853.851	2.55
854.15	3.52
854.449	1.9
854.747	2.19
855.046	2.08
855.344	3.02
855.643	4.67
855.941	6.34
856.239	7.52
856.538	10.38
856.836	7.81
857.134	9.91
857.432	9.76
857.73	8.33
858.028	5.76
858.326	7.26
858.624	6.74
858.922	4.9
859.219	3.49
859.517	1.36
859.815	0.65
860.112	5.45
860.41	6.26
860.707	7.03
861.005	9.69
861.302	11.24
861.6	12.03
861.897	14.31
862.194	15.19
862.491	16.7
862.788	15.8
863.085	15.6
863.382	13.4
863.679	11.76
863.976	13.81
864.273	12.38
864.57	10.09
864.867	8.64
865.163	9.57
865.46	10.12
865.757	10.83
866.053	12.32
866.349	10.27
866.646	10.48
866.942	11.07
867.239	7.89
867.535	7.69
867.831	8.56
868.127	9.89
868.423	8.86
868.719	9.99
869.015	11.27
869.311	11.31
869.607	12.8
869.903	13.52
870.199	11.1
870.494	11.62
870.79	11.2
871.086	7.77
871.381	5.24
871.677	6.4
871.972	4.38
872.267	1.93
872.563	1.94
872.858	4.68
873.153	5.25
873.448	7.92
873.743	8.45
874.038	9.25
874.333	12.09
874.628	17.1
874.923	15.9
875.218	14.92
875.513	16.44
875.808	17.41
876.102	15.44
876.397	12.24
876.691	11.07
876.986	11.38
877.28	10.35
877.575	11.98
877.869	6.93
878.163	10.01
878.458	9.82
878.752	9.38
879.046	8.55
879.34	9.18
879.634	8.94
879.928	8.03
880.222	8.97
880.516	10.09
880.809	6.52
881.103	6.73
881.397	1.51
881.691	4.3
881.984	4.02
882.278	1.98
882.571	0.41
882.864	3.15
883.158	5.19
883.451	5.02
883.744	4.55
884.038	8.62
884.331	11.4
884.624	12.22
884.917	11.19
885.21	13.19
885.503	15.73
885.796	18.51
886.088	21.6
886.381	20.31
886.674	19.08
886.966	18.11
887.259	16.32
887.552	18.1
887.844	20.34
888.136	19.9
888.429	18.64
888.721	19.17
889.013	17.3
889.306	13.52
889.598	14.06
