# Supplementary material for: An on-demand, drop-on-drop method for studying enzyme catalysis by serial crystallography
Source: Nat Commun. 2021 Jul 22;12:4461. doi: 10.1038/s41467-021-24757-7 (PMC8298390; doi:10.1038/s41467-021-24757-7)
Supplement: Supplementary file 7 — Source Data [file 41467_2021_24757_MOESM7_ESM.zip › 01_raw data/9/9-fluo5N-fura-bg_OFX002211_20-49-57-995.txt]

Data from 9-fluo5N-fura-bg_OFX002211_20-49-57-995.txt Node

Date: Wed Jun 05 20:49:57 PDT 2019
User: Yachandra Lab
Spectrometer: OFX00221
Trigger mode: 0
Integration Time (sec): 3.000000E-1
Scans to average: 8
Nonlinearity correction enabled: false
Boxcar width: 5
Storing dark spectrum: false
XAxis mode: Wavelengths
Number of Pixels in Spectrum: 2136
>>>>>Begin Spectral Data<<<<<
156.111	2558.44
156.499	2559.21
156.887	2566.05
157.274	2564.32
157.662	2573.59
158.049	2582.98
158.437	2597.31
158.824	2596.05
159.211	2610.78
159.599	2616.11
159.986	2621.17
160.373	2618.62
160.761	2625.47
161.148	2620.95
161.535	2627.62
161.922	2618.88
162.309	2614.26
162.696	2600.44
163.083	2601.33
163.47	2589.25
163.857	2595.72
164.244	2592.17
164.631	2595.6
165.018	2588.2
165.405	2592.08
165.792	2586.32
166.179	2592.27
166.565	2586.36
166.952	2591.53
167.339	2590.51
167.725	2595.59
168.112	2590.25
168.498	2595.67
168.885	2590.6
169.271	2597.02
169.658	2593.07
170.044	2598.61
170.431	2592.5
170.817	2598.23
171.203	2593.12
171.59	2594.93
171.976	2589.9
172.362	2595.45
172.748	2590.35
173.134	2595.24
173.521	2589.12
173.907	2594.26
174.293	2588.75
174.679	2594.2
175.065	2587.01
175.451	2592.98
175.836	2586.92
176.222	2594.5
176.608	2599.26
176.994	2611.86
177.38	2611.31
177.765	2617.56
178.151	2609.69
178.537	2614.89
178.922	2611.23
179.308	2618.49
179.693	2612.55
180.079	2618.32
180.464	2610.45
180.85	2605.22
181.235	2591.07
181.621	2591.9
182.006	2585.23
182.391	2591.72
182.777	2586.44
183.162	2590.56
183.547	2584.86
183.932	2589.59
184.317	2583.99
184.702	2589.75
185.087	2584.67
185.472	2592.93
185.857	2589.2
186.242	2593.31
186.627	2589.52
187.012	2594.1
187.397	2587.27
187.782	2591.73
188.167	2586.2
188.551	2591.44
188.936	2745.09
189.321	2909.32
189.705	3064.66
190.09	3227.24
190.475	3418.99
190.859	3589.08
191.244	3748.3
191.628	3915.17
192.012	4074.44
192.397	4250.78
192.781	4407.77
193.166	4415.59
193.55	4412.09
193.934	4421.5
194.318	4420.92
194.702	4394.5
195.087	4386.15
195.471	4389.73
195.855	4391.34
196.239	4396.91
196.623	4388.19
197.007	4397.62
197.391	4399.95
197.775	4410.57
198.158	4405.95
198.542	4411.67
198.926	4408.72
199.31	4415.05
199.693	4415.28
200.077	4417.26
200.461	4415.52
200.844	4419.01
201.228	4412.73
201.611	4413.74
201.995	4405.47
202.378	4407.94
202.762	4409.34
203.145	4416.72
203.529	4417.97
203.912	4422.15
204.295	4423.52
204.679	4427.06
205.062	4426.25
205.445	4435.05
205.828	4433.5
206.211	4441.53
206.594	4441.33
206.977	4443.84
207.36	4443.7
207.743	4446.85
208.126	4446.9
208.509	4448.77
208.892	4448.77
209.275	4452.44
209.658	4455.77
210.04	4463.95
210.423	4463.57
210.806	4466.98
211.188	4465.98
211.571	4467.24
211.953	4468.3
212.336	4470.5
212.719	4469.23
213.101	4473.5
213.483	4472.49
213.866	4469.94
214.248	4468.62
214.63	4473.86
215.013	4476.3
215.395	4481.1
215.777	4484.23
216.159	4490.49
216.542	4494.39
216.924	4498.47
217.306	4495.6
217.688	4500.49
218.07	4502.08
218.452	4500.93
218.834	4499.08
219.216	4500.57
219.597	4498.95
219.979	4499.1
220.361	4540.08
220.743	4539.83
221.124	4546.09
221.506	4553.59
221.888	4552.77
222.269	4554.74
222.651	4559.98
223.032	4562.27
223.414	4563.77
223.795	4566.19
224.177	4566.97
224.558	4526.62
224.94	4526.43
225.321	4531.97
225.702	4529.41
226.083	4538.61
226.465	4552.25
226.846	4549.86
227.227	4549.85
227.608	4554.77
227.989	4553.51
228.37	4562.07
228.751	4564.68
229.132	4570.25
229.513	4559.72
229.894	4559.82
230.275	4552.36
230.655	4541.02
231.036	4547.52
231.417	4549.27
231.798	4543.84
232.178	4555.18
232.559	4551.53
232.94	4551.16
233.32	4547.92
233.701	4553.66
234.081	4559.39
234.462	4566.78
234.842	4567.56
235.222	4570.7
235.603	4571.42
235.983	4577.11
236.363	4575.83
236.743	4576.07
237.124	4575.08
237.504	4600.91
237.884	4600.56
238.264	4600.6
238.644	4598
239.024	4600.72
239.404	4596.56
239.784	4603.97
240.164	4605.09
240.544	4603.07
240.923	4601.64
241.303	4605
241.683	4578.89
242.063	4581.84
242.442	4577.27
242.822	4589.84
243.202	4586.05
243.581	4588.51
243.961	4592.74
244.34	4594.19
244.72	4590.4
245.099	4600.12
245.478	4595.12
245.858	4607.72
246.237	4609.4
246.616	4618.22
246.996	4607.74
247.375	4614.11
247.754	4614.52
248.133	4610.59
248.512	4610.4
248.891	4625.47
249.27	4620.62
249.649	4626.1
250.028	4617.45
250.407	4614.48
250.786	4610.7
251.165	4616.08
251.544	4617.42
251.922	4619.77
252.301	4618.77
252.68	4617.31
253.058	4605.39
253.437	4613.15
253.816	4616.09
254.194	4620.95
254.573	4621.81
254.951	4626.31
255.329	4620.03
255.708	4619.03
256.086	4621.42
256.465	4621.9
256.843	4630.64
257.221	4633.94
257.599	4625.34
257.977	4628.85
258.356	4632.97
258.734	4637.72
259.112	4641.11
259.49	4646.89
259.868	4647.2
260.246	4648.32
260.624	4654.23
261.001	4657.03
261.379	4665.32
261.757	4671.6
262.135	4667.27
262.513	4666.25
262.89	4662.78
263.268	4663.57
263.645	4661.02
264.023	4663.4
264.401	4664.7
264.778	4663.26
265.156	4653.66
265.533	4650.44
265.91	4643.17
266.288	4646.42
266.665	4640.58
267.042	4649.03
267.42	4646.07
267.797	4651.64
268.174	4652.61
268.551	4654.06
268.928	4654.62
269.305	4658.48
269.682	4654.65
270.059	4660.22
270.436	4657.07
270.813	4666.34
271.19	4661.75
271.567	4661.27
271.944	4657.49
272.32	4658.36
272.697	4664.67
273.074	4665.12
273.45	4663.03
273.827	4664.22
274.203	4666.82
274.58	4670.7
274.957	4664.52
275.333	4666.56
275.709	4667.11
276.086	4667.08
276.462	4665.14
276.838	4654.19
277.215	4652.25
277.591	4663.85
277.967	4664.07
278.343	4662.95
278.719	4659.27
279.095	4663.11
279.471	4659.55
279.847	4666.16
280.223	4665.35
280.599	4665.85
280.975	4663.52
281.351	4665.07
281.727	4654.51
282.103	4659.58
282.478	4655.32
282.854	4661.07
283.23	4658.36
283.605	4664.5
283.981	4655.39
284.357	4659.33
284.732	4660.52
285.108	4665.7
285.483	4668.47
285.858	4672.23
286.234	4668.68
286.609	4672.45
286.984	4665.2
287.36	4667.08
287.735	4668.45
288.11	4686.55
288.485	4685.39
288.86	4687.08
289.235	4685.42
289.61	4685.76
289.985	4687.84
290.36	4690.4
290.735	4689.97
291.11	4698.01
291.485	4700.53
291.86	4698.68
292.235	4690.57
292.609	4692.65
292.984	4692.27
293.359	4697.03
293.733	4694.9
294.108	4700.81
294.482	4694.26
294.857	4695.24
295.231	4696.19
295.606	4698.19
295.98	4696.15
296.354	4697.83
296.729	4694.72
297.103	4697.57
297.477	4696.7
297.851	4700.83
298.226	4694.72
298.6	4702.72
298.974	4705.09
299.348	4706.76
299.722	4707.92
300.096	4713.41
300.47	4706.47
300.844	4714.64
301.217	4709.68
301.591	4711.56
301.965	4713.51
302.339	4714.95
302.712	4710.77
303.086	4713.28
303.46	4709.08
303.833	4706.18
304.207	4703.08
304.58	4708.11
304.954	4701.44
305.327	4706.16
305.701	4701.17
306.074	4699.59
306.447	4693.06
306.821	4701.7
307.194	4698.5
307.567	4706.35
307.94	4704.44
308.313	4711.91
308.686	4709.14
309.059	4712.49
309.432	4709.09
309.805	4717.33
310.178	4712.2
310.551	4723.99
310.924	4718.36
311.297	4720.77
311.67	4712.73
312.042	4719.23
312.415	4712.39
312.788	4712.74
313.16	4708.85
313.533	4715.1
313.905	4712.67
314.278	4720.12
314.65	4708.73
315.023	4712.85
315.395	4707.4
315.768	4710.18
316.14	4705
316.512	4711.78
316.884	4712.03
317.257	4721.17
317.629	4716.53
318.001	4716.83
318.373	4710.95
318.745	4717.66
319.117	4710.24
319.489	4718.88
319.861	4719.8
320.233	4725.33
320.605	4716.17
320.977	4719.55
321.348	4712.7
321.72	4716.2
322.092	4711.94
322.463	4716.67
322.835	4712.16
323.207	4721.67
323.578	4714.74
323.95	4717.31
324.321	4710.53
324.693	4715.34
325.064	4713.35
325.435	4740.17
325.807	4736.12
326.178	4739.48
326.549	4740.44
326.92	4745.48
327.292	4737.32
327.663	4738.62
328.034	4734.11
328.405	4737.97
328.776	4731.86
329.147	4734.05
329.518	4708.73
329.889	4709.99
330.259	4706.06
330.63	4705.17
331.001	4701.01
331.372	4705.49
331.742	4702.42
332.113	4707.47
332.484	4704.36
332.854	4712.08
333.225	4705.75
333.595	4708.23
333.966	4707.4
334.336	4712
334.707	4704.2
335.077	4714.43
335.447	4713.89
335.817	4719.57
336.188	4708.17
336.558	4714.05
336.928	4708.12
337.298	4716.11
337.668	4715.47
338.038	4719.8
338.408	4743.55
338.778	4749.18
339.148	4763.27
339.518	4767.73
339.888	4761.52
340.258	4770.82
340.627	4763.34
340.997	4768.52
341.367	4762.35
341.736	4761.16
342.106	4754.27
342.475	4728.3
342.845	4762.26
343.214	4740.41
343.584	4731.3
343.953	4738.08
344.323	4730.77
344.692	4731.75
345.061	4725
345.431	4727.97
345.8	4724.92
346.169	4729.72
346.538	4726.47
346.907	4692.92
347.276	4689.33
347.645	4692.39
348.014	4684.93
348.383	4691.82
348.752	4688.57
349.121	4693.91
349.49	4692.65
349.858	4695.53
350.227	4693.31
350.596	4702.61
350.964	4697.09
351.333	4703.61
351.702	4703.85
352.07	4707.38
352.439	4700
352.807	4707.2
353.176	4701.95
353.544	4703.48
353.912	4704.31
354.281	4704.69
354.649	4692.91
355.017	4700.88
355.385	4693.52
355.753	4695.24
356.122	4691.8
356.49	4696.61
356.858	4692.55
357.226	4698.91
357.594	4690.5
357.961	4694.59
358.329	4696.53
358.697	4704.19
359.065	4695.74
359.433	4698.51
359.8	4693.9
360.168	4696.76
360.536	4692.05
360.903	4693.72
361.271	4682.8
361.638	4688.18
362.006	4675.26
362.373	4675.31
362.741	4665.24
363.108	4668.88
363.475	4664.94
363.843	4666.09
364.21	4661.35
364.577	4671.3
364.944	4666.48
365.311	4673.52
365.678	4694.86
366.045	4701.5
366.412	4702.41
366.779	4710.6
367.146	4707.84
367.513	4717.06
367.88	4710.22
368.247	4719.14
368.613	4713.03
368.98	4714.78
369.347	4707.44
369.713	4685.52
370.08	4681.56
370.447	4680.5
370.813	4670.62
371.18	4675.95
371.546	4664.51
371.912	4670.16
372.279	4667.43
372.645	4667.82
373.011	4666.03
373.378	4673.45
373.744	4667.28
374.11	4675.72
374.476	4668.05
374.842	4676.61
375.208	4679.39
375.574	4682.5
375.94	4676.39
376.306	4675.7
376.672	4672.4
377.038	4676.45
377.404	4673.32
377.769	4681.38
378.135	4672.42
378.501	4680.39
378.866	4674
379.232	4669.05
379.597	4667.43
379.963	4677.26
380.328	4669.91
380.694	4673.11
381.059	4666.64
381.425	4670.08
381.79	4659.95
382.155	4665.66
382.52	4656.58
382.886	4661.6
383.251	4653.42
383.616	4658.31
383.981	4650.26
384.346	4658.19
384.711	4653.19
385.076	4660.5
385.441	4653.43
385.806	4659.64
386.171	4653.3
386.535	4660.67
386.9	4657.36
387.265	4664.34
387.629	4656.35
387.994	4660.78
388.359	4654.39
388.723	4655.09
389.088	4650.77
389.452	4654.99
389.817	4650.99
390.181	4655.28
390.545	4653.53
390.91	4658.28
391.274	4649.75
391.638	4656.5
392.002	4651.39
392.366	4689.47
392.731	4686.33
393.095	4689.39
393.459	4687.82
393.823	4692.92
394.187	4685.03
394.55	4691.16
394.914	4690.39
395.278	4699.92
395.642	4693.42
396.006	4699.99
396.369	4659.2
396.733	4664.58
397.097	4655.11
397.46	4656.95
397.824	4648.95
398.187	4653.45
398.551	4646.32
398.914	4643.61
399.277	4637.67
399.641	4643
400.004	4642.07
400.367	4650.69
400.73	4645.33
401.094	4651.8
401.457	4647.42
401.82	4651.2
402.183	4645.82
402.546	4653.77
402.909	4647.38
403.272	4655.45
403.635	4649.31
403.998	4646.35
404.36	4636.43
404.723	4641.64
405.086	4636.4
405.448	4668.88
405.811	4665.58
406.174	4672.23
406.536	4658.16
406.899	4687.8
407.261	4679.84
407.624	4685.72
407.986	4685.52
408.348	4691.18
408.711	4690.3
409.073	4699.84
409.435	4663.84
409.797	4668.6
410.16	4661.88
410.522	4670.52
410.884	4640.92
411.246	4651.16
411.608	4642.8
411.97	4645.75
412.332	4636.2
412.693	4641.18
413.055	4630.53
413.417	4636.53
413.779	4629.67
414.14	4634.48
414.502	4624.49
414.864	4632.59
415.225	4623.2
415.587	4631.35
415.948	4621.51
416.31	4631.83
416.671	4619.61
417.033	4620.23
417.394	4616.2
417.755	4621.28
418.116	4613.91
418.478	4618.85
418.839	4609.94
419.2	4609.5
419.561	4602.98
419.922	4609.17
420.283	4603.7
420.644	4610.32
421.005	4611.36
421.366	4619.34
421.727	4623.25
422.087	4628.18
422.448	4625.26
422.809	4633.59
423.169	4631.31
423.53	4634.88
423.891	4627.67
424.251	4632.56
424.612	4624.55
424.972	4624.6
425.333	4613.2
425.693	4610.22
426.053	4606.68
426.414	4607.02
426.774	4596.93
427.134	4599.55
427.494	4592.18
427.854	4598.67
428.214	4590.98
428.574	4598.01
428.934	4595.93
429.294	4602.07
429.654	4594.58
430.014	4600.69
430.374	4596.62
430.734	4609.03
431.094	4603.03
431.453	4626.73
431.813	4624.84
432.173	4633.22
432.532	4626.07
432.892	4629.14
433.251	4623.18
433.611	4629.49
433.97	4620.51
434.33	4629
434.689	4620.86
435.048	4626.68
435.407	4609.58
435.767	4610.22
436.126	4599.7
436.485	4604.11
436.844	4597.22
437.203	4604.3
437.562	4598.74
437.921	4605.14
438.28	4597.82
438.639	4599.15
438.998	4616.99
439.356	4618.1
439.715	4612.41
440.074	4621.35
440.433	4616.97
440.791	4625.36
441.15	4616.64
441.508	4622.39
441.867	4615.75
442.225	4620.19
442.584	4613.68
442.942	4596.23
443.3	4588.61
443.659	4592.85
444.017	4587.62
444.375	4590.69
444.733	4585.12
445.092	4593.85
445.45	4592.31
445.808	4598.09
446.166	4591.9
446.524	4598.1
446.882	4589.33
447.239	4597
447.597	4594.58
447.955	4599.82
448.313	4597.09
448.67	4603.91
449.028	4596.16
449.386	4598.77
449.743	4602.11
450.101	4615.49
450.458	4611.32
450.816	4620.34
451.173	4617.69
451.531	4629.51
451.888	4623.02
452.245	4628.69
452.602	4622.9
452.96	4666.97
453.317	4661.38
453.674	4660.49
454.031	4651.31
454.388	4661.15
454.745	4654.02
455.102	4659.66
455.459	4651.31
455.816	4658.73
456.173	4656.93
456.529	4666.19
456.886	4627.22
457.243	4637.11
457.599	4632.28
457.956	4635.84
458.313	4630.4
458.669	4639.22
459.026	4633.78
459.382	4638.39
459.739	4637.16
460.095	4644.81
460.451	4639.93
460.807	4644.53
461.164	4639.94
461.52	4654.43
461.876	4648
462.232	4651.73
462.588	4647.11
462.944	4652.11
463.3	4649.76
463.656	4653.36
464.012	4642.85
464.368	4652.11
464.724	4645.99
465.079	4646.82
465.435	4630.97
465.791	4634.33
466.146	4630.38
466.502	4636.76
466.858	4628.7
467.213	4627.72
467.569	4623.39
467.924	4635.45
468.279	4620.53
468.635	4622.88
468.99	4615.84
469.345	4621.47
469.701	4615.34
470.056	4615.68
470.411	4604.24
470.766	4611.53
471.121	4606.44
471.476	4611.28
471.831	4595.33
472.186	4599.32
472.541	4594.6
472.895	4595.56
473.25	4585.03
473.605	4588.9
473.96	4579.73
474.314	4582.24
474.669	4568.85
475.024	4566
475.378	4549.91
475.733	4560.39
476.087	4551.89
476.441	4552.02
476.796	4544.08
477.15	4553.7
477.504	4545.68
477.859	4549.22
478.213	4539.01
478.567	4540.25
478.921	4541.51
479.275	4544.72
479.629	4536.08
479.983	4543.92
480.337	4534.89
480.691	4538.93
481.045	4526.55
481.399	4558.75
481.752	4553.18
482.106	4559.85
482.46	4554.97
482.813	4552.84
483.167	4546.58
483.52	4546
483.874	4550.95
484.227	4557.64
484.581	4549.12
484.934	4554.2
485.288	4518.82
485.641	4519.69
485.994	4511.53
486.347	4517.07
486.7	4510.95
487.054	4530.73
487.407	4525.12
487.76	4512.43
488.113	4504.28
488.466	4510.55
488.818	4507.43
489.171	4512.33
489.524	4503.44
489.877	4506.98
490.23	4500.51
490.582	4505.02
490.935	4486.74
491.288	4488.12
491.64	4482.89
491.993	4488.6
492.345	4485
492.698	4489.24
493.05	4484.75
493.402	4498.11
493.755	4496.4
494.107	4510.72
494.459	4515.95
494.811	4541.53
495.163	4562.83
495.515	4606.95
495.867	4653.11
496.219	4731.06
496.571	4815.07
496.923	4921.88
497.275	5030.16
497.627	5161.56
497.979	5277.72
498.33	5407.33
498.682	5513.22
499.034	5626.59
499.385	5713.14
499.737	5796.59
500.088	5847.68
500.44	5884.77
500.791	5901.83
501.143	5907.28
501.494	5894.77
501.845	5884.02
502.197	5854.2
502.548	5830.73
502.899	5796.08
503.25	5774.59
503.601	5735.9
503.952	5707.3
504.303	5669.78
504.654	5638.6
505.005	5601.9
505.356	5568.69
505.707	5530.1
506.058	5502.74
506.408	5467.89
506.759	5444.28
507.11	5407.59
507.46	5393.58
507.811	5361.18
508.161	5344.84
508.512	5314.58
508.862	5295.27
509.213	5271.18
509.563	5255.42
509.913	5229.43
510.263	5218.42
510.614	5191.02
510.964	5181.32
511.314	5147.09
511.664	5133.7
512.014	5106.3
512.364	5095.84
512.714	5073.09
513.064	5055.93
513.414	5033.97
513.764	5037.69
514.113	5018.85
514.463	5012.9
514.813	4987.07
515.162	4980.69
515.512	4967.11
515.862	4961.65
516.211	4945.38
516.561	4939.85
516.91	4930.92
517.259	4927.66
517.609	4895.14
517.958	4882.43
518.307	4866.68
518.656	4864
519.006	4857.47
519.355	4859.18
519.704	4851.95
520.053	4848.88
520.402	4836.67
520.751	4832.17
521.1	4820.11
521.448	4821.75
521.797	4815.06
522.146	4814.75
522.495	4807.1
522.843	4798.59
523.192	4779.68
523.541	4772.31
523.889	4761.36
524.238	4761.45
524.586	4752.26
524.935	4750.56
525.283	4742.8
525.631	4744.67
525.979	4730.14
526.328	4729.66
526.676	4721
527.024	4722.77
527.372	4713.27
527.72	4716.9
528.068	4707.59
528.416	4710.49
528.764	4704.75
529.112	4706.35
529.46	4690.81
529.808	4692.69
530.155	4680.22
530.503	4694.08
530.851	4696.14
531.198	4696.18
531.546	4683.27
531.893	4684.09
532.241	4668.91
532.588	4666.55
532.936	4658.12
533.283	4665.09
533.63	4662.41
533.978	4664.83
534.325	4649.42
534.672	4639.52
535.019	4633.69
535.366	4637.23
535.713	4630.88
536.06	4640.9
536.407	4635.27
536.754	4636.68
537.101	4626.65
537.448	4632.78
537.795	4626.78
538.141	4622.6
538.488	4609.76
538.835	4615.35
539.181	4606.2
539.528	4607.56
539.874	4596.51
540.221	4597.5
540.567	4588.66
540.914	4593.95
541.26	4583.57
541.606	4590.36
541.952	4585.85
542.299	4590.68
542.645	4582.78
542.991	4587.15
543.337	4581.57
543.683	4583.5
544.029	4577.24
544.375	4589.31
544.721	4586.14
545.066	4588.5
545.412	4581.41
545.758	4582.05
546.104	4580.45
546.449	4580.92
546.795	4581.93
547.141	4590.08
547.486	4585.3
547.832	4587.35
548.177	4574.9
548.522	4574.23
548.868	4566.43
549.213	4568.99
549.558	4566.76
549.903	4569.51
550.249	4565.98
550.594	4564.52
550.939	4552.51
551.284	4556.1
551.629	4553.33
551.974	4556.06
552.319	4552.08
552.664	4558.18
553.008	4552.43
553.353	4583.03
553.698	4578.34
554.043	4581.4
554.387	4575.25
554.732	4582.7
555.076	4576.67
555.421	4579.43
555.765	4574.82
556.11	4578.02
556.454	4567.66
556.798	4569.43
557.143	4536.84
557.487	4544.28
557.831	4536.74
558.175	4542.08
558.519	4535.31
558.863	4541.57
559.207	4534.7
559.551	4539.06
559.895	4536.91
560.239	4542.61
560.583	4539.23
560.927	4542.24
561.27	4533.98
561.614	4546.24
561.958	4538.33
562.301	4546.58
562.645	4537.55
562.988	4541.01
563.332	4536.22
563.675	4541.6
564.018	4543.17
564.362	4548.14
564.705	4543.38
565.048	4545.42
565.391	4534.65
565.735	4538.05
566.078	4527.85
566.421	4537.97
566.764	4535.08
567.107	4538.05
567.45	4528.48
567.792	4525.4
568.135	4518.64
568.478	4523.02
568.821	4520.83
569.163	4525.62
569.506	4521.22
569.849	4528.93
570.191	4521.31
570.534	4527.59
570.876	4523.94
571.219	4531.59
571.561	4527.77
571.903	4534.32
572.246	4529.16
572.588	4532.8
572.93	4525.77
573.272	4529.92
573.614	4523.47
573.956	4527.99
574.298	4522.31
574.64	4526.76
574.982	4517.56
575.324	4523.22
575.666	4514.93
576.008	4523.57
576.349	4515.18
576.691	4519.2
577.033	4517.17
577.374	4520.65
577.716	4514.61
578.057	4518.53
578.399	4510.56
578.74	4514.56
579.082	4514.08
579.423	4522.85
579.764	4520.19
580.105	4529.2
580.447	4527.95
580.788	4534.17
581.129	4538.09
581.47	4541.98
581.811	4537.12
582.152	4546.36
582.493	4565.02
582.834	4569.19
583.175	4563.12
583.515	4560.89
583.856	4552.01
584.197	4557.27
584.537	4550
584.878	4545.2
585.218	4540.56
585.559	4547.55
585.899	4540.19
586.24	4524.35
586.58	4515.25
586.921	4519.93
587.261	4515.52
587.601	4524.26
587.941	4517.3
588.281	4523.44
588.621	4520.85
588.961	4524.88
589.301	4515.99
589.641	4521.61
589.981	4514.98
590.321	4519.39
590.661	4513.17
591.001	4518.06
591.34	4514.69
591.68	4518.08
592.02	4510.08
592.359	4514.38
592.699	4507.78
593.038	4516.58
593.378	4510.74
593.717	4514.38
594.057	4508.7
594.396	4514.36
594.735	4508.5
595.074	4513.69
595.414	4505.95
595.753	4512.28
596.092	4505.5
596.431	4512.12
596.77	4504.6
597.109	4508.15
597.448	4502.42
597.786	4505.66
598.125	4497.47
598.464	4503.53
598.803	4492.78
599.141	4498.6
599.48	4489.69
599.819	4496.78
600.157	4488.94
600.495	4493.1
600.834	4490.47
601.172	4518.11
601.511	4516.25
601.849	4520.95
602.187	4515.57
602.525	4520.12
602.864	4511.62
603.202	4521.64
603.54	4513.76
603.878	4519.97
604.216	4514.84
604.554	4518.61
604.891	4488.68
605.229	4491.95
605.567	4487.26
605.905	4493
606.243	4485.53
606.58	4492.12
606.918	4481.56
607.255	4487.47
607.593	4484.4
607.93	4489.09
608.268	4481.23
608.605	4491.16
608.942	4488.83
609.28	4495.18
609.617	4489.32
609.954	4494.2
610.291	4492.89
610.628	4502.88
610.965	4495.86
611.302	4503.39
611.639	4500.25
611.976	4511.25
612.313	4502.44
612.65	4503.8
612.987	4494.14
613.323	4497.43
613.66	4492.41
613.997	4496.6
614.333	4486.12
614.67	4493.3
615.006	4483.88
615.343	4486.28
615.679	4476.09
616.015	4481.85
616.352	4475.78
616.688	4483.02
617.024	4476.99
617.36	4488.75
617.696	4484.03
618.032	4492.6
618.368	4484.8
618.704	4489.5
619.04	4482.44
619.376	4487.89
619.712	4484.26
620.048	4490.32
620.383	4483.9
620.719	4487.31
621.055	4477.76
621.39	4482.85
621.726	4471.94
622.061	4476.53
622.397	4471.45
622.732	4473.47
623.068	4463.67
623.403	4464.39
623.738	4457.93
624.073	4462.52
624.409	4458
624.744	4459.5
625.079	4451.14
625.414	4460.84
625.749	4454.89
626.084	4460.03
626.419	4460.58
626.753	4466.3
627.088	4458.83
627.423	4468.75
627.758	4464.18
628.092	4469.12
628.427	4464.05
628.762	4471.2
629.096	4462.03
629.431	4471.78
629.765	4464.06
630.099	4465.7
630.434	4459.8
630.768	4468.92
631.102	4457.83
631.436	4462.27
631.77	4456.99
632.105	4461.25
632.439	4455.05
632.773	4462.49
633.107	4455.23
633.44	4464.55
633.774	4457.23
634.108	4463.67
634.442	4455.56
634.776	4462.28
635.109	4457.1
635.443	4463.03
635.776	4457.61
636.11	4462.68
636.443	4458.92
636.777	4461.61
637.11	4449.15
637.444	4456.76
637.777	4452.4
638.11	4459.68
638.443	4452.01
638.776	4459.17
639.11	4451.77
639.443	4461.51
639.776	4455.24
640.109	4458.78
640.441	4452.99
640.774	4461.2
641.107	4456.07
641.44	4462.62
641.773	4455.16
642.105	4458.81
642.438	4453.55
642.77	4456.99
643.103	4446.9
643.435	4448.38
643.768	4445.31
644.1	4451.22
644.433	4446.1
644.765	4449.82
645.097	4450.35
645.429	4457.25
645.761	4454.95
646.094	4458.11
646.426	4454.68
646.758	4464.77
647.09	4463.64
647.422	4466.99
647.753	4460.73
648.085	4463.45
648.417	4456.82
648.749	4454.91
649.08	4446.2
649.412	4448.85
649.744	4443.47
650.075	4450.25
650.407	4441.25
650.738	4446.28
651.069	4439.9
651.401	4445.28
651.732	4440.52
652.063	4445.17
652.394	4437.73
652.726	4446.02
653.057	4443.77
653.388	4447.6
653.719	4439.36
654.05	4446.56
654.381	4440.62
654.712	4452.6
655.042	4445.97
655.373	4450.92
655.704	4448.35
656.034	4454.84
656.365	4451.84
656.696	4456.4
657.026	4451.77
657.357	4457.2
657.687	4447.57
658.018	4449.84
658.348	4435.38
658.678	4442.31
659.008	4438.77
659.339	4443.05
659.669	4438.44
659.999	4445.67
660.329	4437.44
660.659	4437.99
660.989	4432.86
661.319	4438.86
661.649	4435.15
661.978	4441.32
662.308	4433.81
662.638	4436.72
662.968	4432.53
663.297	4441.41
663.627	4430.11
663.956	4436.08
664.286	4433.8
664.615	4443.27
664.945	4439.8
665.274	4446.55
665.603	4444.51
665.932	4452.57
666.262	4447.81
666.591	4453.34
666.92	4444.99
667.249	4451.12
667.578	4450.59
667.907	4460.57
668.236	4453.66
668.564	4456.99
668.893	4452.14
669.222	4455.43
669.551	4449.05
669.879	4456.41
670.208	4445.45
670.537	4446.18
670.865	4440.05
671.194	4459.78
671.522	4451.45
671.85	4453.82
672.179	4449.61
672.507	4452.02
672.835	4444.7
673.163	4447.95
673.491	4442.67
673.819	4456.24
674.147	4453.86
674.475	4458.51
674.803	4432.94
675.131	4436.36
675.459	4434.22
675.787	4441.74
676.115	4435.45
676.442	4441.45
676.77	4436.44
677.098	4439.84
677.425	4428.74
677.753	4438.19
678.08	4431.6
678.407	4437.82
678.735	4438.59
679.062	4442.98
679.389	4433.02
679.717	4440.53
680.044	4434.49
680.371	4439.12
680.698	4432.73
681.025	4443.78
681.352	4436.03
681.679	4442.65
682.006	4437.64
682.332	4437.03
682.659	4430
682.986	4443.24
683.313	4439.93
683.639	4442.22
683.966	4437.48
684.292	4444.51
684.619	4431.72
684.945	4435.43
685.272	4434.64
685.598	4440.56
685.924	4442.3
686.25	4449.05
686.577	4438.11
686.903	4445.4
687.229	4445.26
687.555	4450.55
687.881	4445.22
688.207	4453.18
688.533	4452.51
688.858	4451.93
689.184	4446.17
689.51	4446.42
689.836	4441.8
690.161	4449.82
690.487	4440
690.813	4443.85
691.138	4441.66
691.463	4446.2
691.789	4444.16
692.114	4444.95
692.44	4441.18
692.765	4448.7
693.09	4447.39
693.415	4452.38
693.74	4443.89
694.065	4449.38
694.39	4445.76
694.715	4453.57
695.04	4451.88
695.365	4454.68
695.69	4449.53
696.015	4454.68
696.339	4449.77
696.664	4453.9
696.989	4449.36
697.313	4451.78
697.638	4448.34
697.962	4451.76
698.287	4440.76
698.611	4443.88
698.935	4438.22
699.26	4443.49
699.584	4440.57
699.908	4442.17
700.232	4433.22
700.556	4434.26
700.88	4432.34
701.204	4437.44
701.528	4430.53
701.852	4440.26
702.176	4454.22
702.5	4459.2
702.823	4468.24
703.147	4486.9
703.471	4481.81
703.794	4487.97
704.118	4502.52
704.441	4511.19
704.765	4503.23
705.088	4511.07
705.411	4509.95
705.735	4494.3
706.058	4487.6
706.381	4475.76
706.704	4460.73
707.027	4466.38
707.35	4459.67
707.673	4447.6
707.996	4439.36
708.319	4442.19
708.642	4434.62
708.965	4434.5
709.288	4427.24
709.61	4435.3
709.933	4430.93
710.256	4433.17
710.578	4426.44
710.901	4431.5
711.223	4424.19
711.546	4431.41
711.868	4436.06
712.19	4443.62
712.512	4434.41
712.835	4440.75
713.157	4433.61
713.479	4439.14
713.801	4430.58
714.123	4434.91
714.445	4432.19
714.767	4438.62
715.089	4430.95
715.411	4425.91
715.732	4416.26
716.054	4423.07
716.376	4420.68
716.697	4421.27
717.019	4421.52
717.34	4425.12
717.662	4422.3
717.983	4429.75
718.305	4429.36
718.626	4434.91
718.947	4433.26
719.268	4441.83
719.589	4436.03
719.911	4443.91
720.232	4442.98
720.553	4444.25
720.874	4440.06
721.195	4446.18
721.515	4434.41
721.836	4434.08
722.157	4425.64
722.478	4429.32
722.798	4422.35
723.119	4426.98
723.44	4417.32
723.76	4424.6
724.081	4419.39
724.401	4428.73
724.721	4433.85
725.042	4437.19
725.362	4431.42
725.682	4435.39
726.002	4432.94
726.322	4439.76
726.642	4437.01
726.962	4440.24
727.282	4437.09
727.602	4440.49
727.922	4429.47
728.242	4438.3
728.562	4439.74
728.882	4444.97
729.201	4442.84
729.521	4450.49
729.84	4444.91
730.16	4447.32
730.479	4451.76
730.799	4455.77
731.118	4450.34
731.437	4458.16
731.757	4435.12
732.076	4438.95
732.395	4434.19
732.714	4438.42
733.033	4427.98
733.352	4433.56
733.671	4433.8
733.99	4432.86
734.309	4427.34
734.628	4434.24
734.947	4428.33
735.265	4437.45
735.584	4429.6
735.903	4433.93
736.221	4429.9
736.54	4436.9
736.858	4429.06
737.177	4435.3
737.495	4431.39
737.813	4433.95
738.132	4429.36
738.45	4433.61
738.768	4427.68
739.086	4433.56
739.404	4432.72
739.722	4437.42
740.04	4433.95
740.358	4443.76
740.676	4436.56
740.994	4439.78
741.311	4436.73
741.629	4443.02
741.947	4440.03
742.264	4446.12
742.582	4446.27
742.899	4452.82
743.217	4450.05
743.534	4453.36
743.852	4445.6
744.169	4448.55
744.486	4444.94
744.803	4448.09
745.121	4440.32
745.438	4445.26
745.755	4435.9
746.072	4440.55
746.389	4430.65
746.706	4431.93
747.022	4425.42
747.339	4430.23
747.656	4431.01
747.973	4436.18
748.289	4432.51
748.606	4440.02
748.923	4434.86
749.239	4446.15
749.555	4439.09
749.872	4447.48
750.188	4445.67
750.505	4454.48
750.821	4450.68
751.137	4451.78
751.453	4444.69
751.769	4450.45
752.085	4441.77
752.401	4451.92
752.717	4443.09
753.033	4448.44
753.349	4443.05
753.665	4447.23
753.98	4439.19
754.296	4445.16
754.612	4439.58
754.927	4447.14
755.243	4444.91
755.558	4452.94
755.874	4446.4
756.189	4454.42
756.505	4443.92
756.82	4448.17
757.135	4440.45
757.45	4449.82
757.765	4449.34
758.08	4454.15
758.395	4444.64
758.71	4445.1
759.025	4440.15
759.34	4444.22
759.655	4441.73
759.97	4450.4
760.285	4451.99
760.599	4460.25
760.914	4451.38
761.228	4448.89
761.543	4443.56
761.857	4462.58
762.172	4457.16
762.486	4460.05
762.8	4457.48
763.115	4460.15
763.429	4455.17
763.743	4454.65
764.057	4449.19
764.371	4454.82
764.685	4455.43
764.999	4462.85
765.313	4453.53
765.627	4459.69
765.941	4456.78
766.255	4459
766.568	4454.55
766.882	4460.25
767.195	4454.92
767.509	4461.53
767.823	4459.83
768.136	4462.26
768.449	4455.77
768.763	4454.67
769.076	4449.48
769.389	4455.31
769.702	4450.15
770.016	4453.68
770.329	4446.32
770.642	4458
770.955	4453.83
771.268	4459.95
771.58	4459.82
771.893	4466.33
772.206	4461.1
772.519	4469.8
772.832	4462.23
773.144	4467.26
773.457	4461.6
773.769	4468.66
774.082	4457.94
774.394	4461.39
774.706	4456.68
775.019	4460.11
775.331	4454.6
775.643	4461.22
775.955	4456.45
776.268	4463.25
776.58	4458.49
776.892	4466.67
777.204	4462.95
777.515	4469.8
777.827	4472.2
778.139	4477.69
778.451	4471.5
778.763	4479.17
779.074	4474.24
779.386	4478.33
779.697	4474.69
780.009	4482.42
780.32	4480.05
780.632	4483.14
780.943	4480.92
781.254	4483.69
781.566	4476.51
781.877	4485.19
782.188	4478.84
782.499	4481.94
782.81	4482.89
783.121	4488.69
783.432	4484.31
783.743	4489.35
784.054	4486.51
784.364	4488.09
784.675	4480.47
784.986	4484.68
785.296	4481
785.607	4489.82
785.917	4513.1
786.228	4518.31
786.538	4513.61
786.849	4521.99
787.159	4513.78
787.469	4520.69
787.779	4520.44
788.09	4524.38
788.4	4525.49
788.71	4528.92
789.02	4524.27
789.33	4510.1
789.64	4505.93
789.949	4520.67
790.259	4513.17
790.569	4519.97
790.879	4516.97
791.188	4524.5
791.498	4523.86
791.807	4526.67
792.117	4521.69
792.426	4523.33
792.736	4514.12
793.045	4524
793.354	4509.31
793.663	4519.56
793.973	4515.05
794.282	4543.94
794.591	4537.01
794.9	4542.02
795.209	4540.82
795.518	4549.3
795.826	4547.23
796.135	4556.19
796.444	4547.7
796.753	4558.24
797.061	4550.06
797.37	4557.52
797.678	4532.9
797.987	4537.3
798.295	4533.26
798.604	4538.01
798.912	4532.48
799.22	4538.58
799.529	4535.8
799.837	4540.66
800.145	4537.02
800.453	4543.15
800.761	4543.65
801.069	4547.81
801.377	4545.53
801.685	4557.27
801.993	4556.35
802.3	4564.23
802.608	4561.33
802.916	4567
803.223	4573.36
803.531	4581.6
803.838	4579.9
804.146	4582.94
804.453	4579.73
804.76	4587.55
805.068	4583.66
805.375	4589.48
805.682	4586.64
805.989	4601.05
806.296	4596.58
806.603	4593.84
806.91	4589.2
807.217	4595.14
807.524	4592.47
807.831	4600.84
808.138	4596.32
808.444	4600.91
808.751	4599.56
809.058	4603.24
809.364	4592.74
809.671	4603.17
809.977	4599.67
810.284	4608.28
810.59	4607.23
810.896	4614.07
811.202	4610.18
811.509	4618.89
811.815	4614.92
812.121	4618.43
812.427	4614.52
812.733	4623.38
813.039	4622.14
813.345	4631.17
813.65	4627.51
813.956	4639.55
814.262	4637.6
814.568	4644.2
814.873	4639.77
815.179	4650.3
815.484	4646.34
815.79	4656.41
816.095	4654.24
816.4	4656.47
816.706	4649.1
817.011	4653.7
817.316	4647.85
817.621	4653.14
817.926	4654.97
818.231	4659.23
818.536	4652.31
818.841	4660.02
819.146	4656.17
819.451	4662.78
819.756	4657.31
820.06	4664.43
820.365	4661.89
820.67	4661.7
820.974	4661.26
821.279	4667.7
821.583	4665.03
821.888	4672.68
822.192	4674.16
822.496	4681.57
822.8	4676.8
823.105	4685.08
823.409	4682.75
823.713	4688.81
824.017	4688.94
824.321	4692.14
824.625	4687.2
824.929	4696.38
825.232	4693.84
825.536	4698.7
825.84	4694.52
826.143	4699.83
826.447	4698.48
826.751	4708.47
827.054	4707.59
827.358	4716.4
827.661	4737.31
827.964	4760.82
828.268	4758.62
828.571	4762.57
828.874	4755.97
829.177	4764.12
829.48	4762.48
829.783	4767.28
830.086	4763.1
830.389	4766.45
830.692	4761.05
830.995	4746.69
831.297	4730.68
831.6	4741.31
831.903	4741.01
832.205	4747.08
832.508	4741.15
832.81	4746.69
833.113	4746.92
833.415	4751.1
833.718	4750.6
834.02	4757.45
834.322	4752.45
834.624	4754.93
834.926	4751.76
835.228	4763.9
835.53	4762.36
835.832	4774.11
836.134	4773.65
836.436	4777.61
836.738	4780.09
837.04	4789.5
837.341	4788.52
837.643	4807.44
837.944	4807.3
838.246	4815.07
838.547	4806.08
838.849	4815.9
839.15	4814.03
839.452	4823.35
839.753	4822.34
840.054	4823.93
840.355	4819.33
840.656	4830.77
840.957	4822.61
841.258	4828.34
841.559	4819.33
841.86	4827.16
842.161	4822.52
842.462	4829.02
842.762	4821.11
843.063	4828.3
843.364	4837.8
843.664	4846.12
843.965	4844.86
844.265	4848.17
844.566	4845.02
844.866	4857.72
845.166	4856.98
845.467	4863.26
845.767	4854.94
846.067	4862.03
846.367	4858.93
846.667	4855.84
846.967	4851.38
847.267	4850.68
847.567	4845.97
847.867	4851.5
848.166	4844.18
848.466	4848.74
848.766	4845.74
849.065	4854.99
849.365	4852.69
849.664	4864.26
849.964	4859.9
850.263	4866.03
850.562	4864.44
850.862	4870.36
851.161	4867.68
851.46	4878.5
851.759	4875.36
852.058	4885.31
852.357	4884.97
852.656	4895.5
852.955	4889.25
853.254	4897.26
853.553	4895.55
853.851	4901.56
854.15	4900.69
854.449	4906.33
854.747	4899.34
855.046	4909.74
855.344	4901.59
855.643	4919.97
855.941	4918.69
856.239	4929.08
856.538	4927.84
856.836	4934.1
857.134	4933.08
857.432	4940.53
857.73	4938.76
858.028	4952.06
858.326	4944.45
858.624	4954.52
858.922	4941.52
859.219	4944.58
859.517	4937.74
859.815	4946.43
860.112	4946.62
860.41	4954.39
860.707	4948.28
861.005	4954.42
861.302	4946.52
861.6	4954.23
861.897	4955.12
862.194	4963.23
862.491	4965.35
862.788	4973.03
863.085	4965.72
863.382	4971.98
863.679	4967.38
863.976	4978.76
864.273	4978.38
864.57	4987.24
864.867	4982.55
865.163	4988.5
865.46	4986.17
865.757	4990.64
866.053	4987.28
866.349	4995.85
866.646	4994.69
866.942	5004.25
867.239	5000.03
867.535	5007.67
867.831	5002.34
868.127	5015.23
868.423	5008.73
868.719	5013.53
869.015	5004.48
869.311	5009.52
869.607	5006.52
869.903	5009.22
870.199	5001.9
870.494	5012.97
870.79	5004.22
871.086	5011.28
871.381	5003.92
871.677	5011.16
871.972	5004.52
872.267	5011.17
872.563	5007.52
872.858	5012.48
873.153	5006.43
873.448	5006.76
873.743	4994.57
874.038	4999.32
874.333	4991.53
874.628	4994.77
874.923	4988.56
875.218	4991.11
875.513	4986.73
875.808	4992.8
876.102	4987.41
876.397	4990.51
876.691	4988.05
876.986	4993.12
877.28	4990.5
877.575	4993.11
877.869	4991.73
878.163	4992.83
878.458	4986.15
878.752	4991.44
879.046	4982.72
879.34	4985.67
879.634	4982.92
879.928	4986.85
880.222	4977.76
880.516	4980.08
880.809	4973.26
881.103	4977.03
881.397	4969.48
881.691	4975.44
881.984	4970.12
882.278	4973.31
882.571	4985.91
882.864	4987.44
883.158	4980.68
883.451	4988.32
883.744	4981.43
884.038	4983.99
884.331	4975.31
884.624	4983.9
884.917	4977.73
885.21	4979.51
885.503	4974.92
885.796	4964.57
886.088	4958.07
886.381	4968.17
886.674	4959.94
886.966	4963.77
887.259	4962.45
887.552	4982.42
887.844	4978.57
888.136	4982.88
888.429	4982.86
888.721	4987.65
889.013	4981.34
889.306	4990.64
889.598	4984.9
