# Supplementary material for: An on-demand, drop-on-drop method for studying enzyme catalysis by serial crystallography
Source: Nat Commun. 2021 Jul 22;12:4461. doi: 10.1038/s41467-021-24757-7 (PMC8298390; doi:10.1038/s41467-021-24757-7)
Supplement: Supplementary file 7 — Source Data [file 41467_2021_24757_MOESM7_ESM.zip › 01_raw data/9/9-fluo5N-fura-bg_OFX002211_20-49-41-052.txt]

Data from 9-fluo5N-fura-bg_OFX002211_20-49-41-052.txt Node

Date: Wed Jun 05 20:49:41 PDT 2019
User: Yachandra Lab
Spectrometer: OFX00221
Trigger mode: 0
Integration Time (sec): 3.000000E-1
Scans to average: 8
Nonlinearity correction enabled: false
Boxcar width: 5
Storing dark spectrum: false
XAxis mode: Wavelengths
Number of Pixels in Spectrum: 2136
>>>>>Begin Spectral Data<<<<<
156.111	2553.83
156.499	2555.12
156.887	2562.78
157.274	2561.33
157.662	2571.22
158.049	2580.68
158.437	2595.31
158.824	2594.68
159.211	2608.45
159.599	2614.28
159.986	2619.43
160.373	2617.6
160.761	2624.43
161.148	2619.77
161.535	2626.92
161.922	2618
162.309	2612.92
162.696	2599.51
163.083	2600.97
163.47	2590.09
163.857	2596.78
164.244	2593.09
164.631	2596.41
165.018	2588.86
165.405	2592.81
165.792	2586.69
166.179	2592.26
166.565	2586.48
166.952	2591.57
167.339	2589.86
167.725	2594.74
168.112	2589.02
168.498	2595.08
168.885	2589.85
169.271	2596.45
169.658	2592.34
170.044	2598.01
170.431	2592.44
170.817	2598.52
171.203	2593.2
171.59	2595.19
171.976	2590.35
172.362	2596.19
172.748	2590.53
173.134	2595.77
173.521	2589.18
173.907	2594.47
174.293	2588.41
174.679	2593.32
175.065	2586.32
175.451	2591.84
175.836	2585.4
176.222	2592.8
176.608	2598.15
176.994	2610.76
177.38	2610.07
177.765	2617.12
178.151	2608.59
178.537	2613.89
178.922	2610
179.308	2617.42
179.693	2611.82
180.079	2617.59
180.464	2609.31
180.85	2602.95
181.235	2589.56
181.621	2589.38
182.006	2582.32
182.391	2590.16
182.777	2585.2
183.162	2589.42
183.547	2582.83
183.932	2587.9
184.317	2581.92
184.702	2587.76
185.087	2582.57
185.472	2589.41
185.857	2586.36
186.242	2591.2
186.627	2585.8
187.012	2591.07
187.397	2584.43
187.782	2589.76
188.167	2584.01
188.551	2589.55
188.936	2746.01
189.321	2910.53
189.705	3068.03
190.09	3229.09
190.475	3419.94
190.859	3589.38
191.244	3749.08
191.628	3915.66
192.012	4074.4
192.397	4249.18
192.781	4409.03
193.166	4415.73
193.55	4412.18
193.934	4419.78
194.318	4421.34
194.702	4395.93
195.087	4390.17
195.471	4391.33
195.855	4391.88
196.239	4398.12
196.623	4389.11
197.007	4395.15
197.391	4395.3
197.775	4404.56
198.158	4399.4
198.542	4404.4
198.926	4401.53
199.31	4406.76
199.693	4408.47
200.077	4410.2
200.461	4408.81
200.844	4413.73
201.228	4408.12
201.611	4410.11
201.995	4405.41
202.378	4408.76
202.762	4408.81
203.145	4413.38
203.529	4413.74
203.912	4418.49
204.295	4420.05
204.679	4424.94
205.062	4425.19
205.445	4432.27
205.828	4430.31
206.211	4434.85
206.594	4436.68
206.977	4440.31
207.36	4442.11
207.743	4445.1
208.126	4445.55
208.509	4451.56
208.892	4452.06
209.275	4455.94
209.658	4459.89
210.04	4470.68
210.423	4470.74
210.806	4472.43
211.188	4471.66
211.571	4471.84
211.953	4473.56
212.336	4475.06
212.719	4469.61
213.101	4469.83
213.483	4468.99
213.866	4467.95
214.248	4464.9
214.63	4470.61
215.013	4471.69
215.395	4475.88
215.777	4480.77
216.159	4488.97
216.542	4490.6
216.924	4496
217.306	4495.08
217.688	4498.68
218.07	4499.56
218.452	4497.12
218.834	4494.09
219.216	4494.88
219.597	4495.06
219.979	4494.51
220.361	4533.14
220.743	4535.6
221.124	4537.76
221.506	4544.08
221.888	4543.49
222.269	4542.95
222.651	4547.36
223.032	4551.55
223.414	4554.83
223.795	4555.7
224.177	4555.77
224.558	4512.25
224.94	4510.34
225.321	4521.02
225.702	4519.6
226.083	4530.28
226.465	4547.02
226.846	4546
227.227	4546.5
227.608	4550.69
227.989	4549.3
228.37	4558.49
228.751	4563.67
229.132	4568.22
229.513	4557.99
229.894	4558.62
230.275	4550.51
230.655	4539.24
231.036	4544.98
231.417	4546.4
231.798	4541.69
232.178	4552.32
232.559	4547.61
232.94	4548.57
233.32	4545.8
233.701	4551.47
234.081	4554.92
234.462	4559.95
234.842	4559.84
235.222	4564.43
235.603	4567.64
235.983	4572.09
236.363	4569.33
236.743	4571.26
237.124	4570.56
237.504	4598.17
237.884	4596.19
238.264	4595.5
238.644	4593.39
239.024	4596.61
239.404	4590.6
239.784	4594.51
240.164	4595.61
240.544	4596.76
240.923	4596.68
241.303	4600.5
241.683	4574.41
242.063	4576.73
242.442	4575.82
242.822	4589.94
243.202	4586.41
243.581	4587.67
243.961	4592.23
244.34	4593.84
244.72	4591.56
245.099	4598.91
245.478	4593.92
245.858	4605.12
246.237	4605.66
246.616	4613.17
246.996	4602.3
247.375	4608.22
247.754	4610.41
248.133	4609.26
248.512	4608.53
248.891	4620.42
249.27	4613.94
249.649	4618.2
250.028	4613.25
250.407	4613.15
250.786	4608.83
251.165	4613.93
251.544	4614.19
251.922	4616.99
252.301	4612.38
252.68	4612.91
253.058	4602.48
253.437	4612.33
253.816	4615.72
254.194	4619.78
254.573	4618.88
254.951	4623.9
255.329	4617.39
255.708	4617.8
256.086	4618.86
256.465	4620.62
256.843	4630.57
257.221	4635.17
257.599	4627.65
257.977	4631.62
258.356	4631.94
258.734	4638.09
259.112	4643.55
259.49	4648.52
259.868	4648.38
260.246	4650.8
260.624	4656.84
261.001	4658.49
261.379	4663.9
261.757	4666.72
262.135	4661.62
262.513	4661.47
262.89	4658.16
263.268	4655.53
263.645	4654.09
264.023	4654.44
264.401	4656.82
264.778	4653.68
265.156	4644.34
265.533	4642.33
265.91	4636.69
266.288	4638.92
266.665	4633.2
267.042	4640.5
267.42	4637.68
267.797	4643.66
268.174	4644.91
268.551	4644.3
268.928	4645.75
269.305	4649.56
269.682	4644.19
270.059	4649.03
270.436	4648.27
270.813	4656.9
271.19	4653.93
271.567	4656.02
271.944	4650.01
272.32	4652.1
272.697	4660.44
273.074	4661.34
273.45	4658.68
273.827	4662.12
274.203	4663.62
274.58	4666.28
274.957	4660.42
275.333	4659.55
275.709	4659.26
276.086	4662.89
276.462	4661.66
276.838	4649.05
277.215	4647.38
277.591	4659.39
277.967	4658.23
278.343	4659.7
278.719	4654.86
279.095	4659.47
279.471	4658.36
279.847	4665.66
280.223	4663.23
280.599	4663.92
280.975	4662.09
281.351	4662.84
281.727	4651.9
282.103	4656.62
282.478	4652.15
282.854	4659.5
283.23	4656.67
283.605	4662.78
283.981	4651.65
284.357	4655.34
284.732	4656.95
285.108	4664.17
285.483	4665.93
285.858	4669.27
286.234	4664.28
286.609	4667.68
286.984	4661.88
287.36	4662.61
287.735	4662.07
288.11	4679.62
288.485	4676.39
288.86	4679.18
289.235	4676.32
289.61	4677.62
289.985	4680.33
290.36	4684.69
290.735	4683.52
291.11	4689.73
291.485	4692.15
291.86	4690.88
292.235	4684.6
292.609	4689.42
292.984	4687.58
293.359	4691.65
293.733	4690.81
294.108	4697.64
294.482	4692.11
294.857	4693.98
295.231	4695.2
295.606	4700.53
295.98	4696.6
296.354	4696.18
296.729	4693.68
297.103	4695.58
297.477	4693.74
297.851	4694.68
298.226	4686.99
298.6	4693.78
298.974	4696.74
299.348	4699.11
299.722	4696.64
300.096	4703.88
300.47	4698.43
300.844	4704.58
301.217	4702.88
301.591	4705.8
301.965	4711.9
302.339	4712.99
302.712	4710.44
303.086	4713.14
303.46	4707.69
303.833	4706.89
304.207	4704.65
304.58	4708.53
304.954	4703.3
305.327	4704.41
305.701	4699.69
306.074	4697.52
306.447	4693.47
306.821	4699.1
307.194	4694.11
307.567	4702.12
307.94	4698.06
308.313	4704.16
308.686	4703.15
309.059	4705.84
309.432	4703.18
309.805	4710.61
310.178	4705
310.551	4716.06
310.924	4712.26
311.297	4716.77
311.67	4710.32
312.042	4718.23
312.415	4715.22
312.788	4714.49
313.16	4712.62
313.533	4721.4
313.905	4722.4
314.278	4728.62
314.65	4718.68
315.023	4722.53
315.395	4716.98
315.768	4717.27
316.14	4713.34
316.512	4718.16
316.884	4717.1
317.257	4722.58
317.629	4716.65
318.001	4713.6
318.373	4708.18
318.745	4715.08
319.117	4711.15
319.489	4719.36
319.861	4721.1
320.233	4727.55
320.605	4718.18
320.977	4721.66
321.348	4716.66
321.72	4719.74
322.092	4714.2
322.463	4720.36
322.835	4711.57
323.207	4719.74
323.578	4710.76
323.95	4713.91
324.321	4706.09
324.693	4712.31
325.064	4711.1
325.435	4736.85
325.807	4732.19
326.178	4740.15
326.549	4738.88
326.92	4743.35
327.292	4735.56
327.663	4739
328.034	4735.11
328.405	4738.08
328.776	4731.5
329.147	4732.7
329.518	4707.7
329.889	4710.81
330.259	4704.12
330.63	4703.75
331.001	4700.99
331.372	4703.43
331.742	4701.75
332.113	4705.83
332.484	4703.07
332.854	4710.61
333.225	4707.91
333.595	4711.76
333.966	4708.32
334.336	4711.94
334.707	4704.86
335.077	4717.14
335.447	4716.89
335.817	4722.52
336.188	4712.23
336.558	4716.06
336.928	4710.15
337.298	4714.35
337.668	4714.38
338.038	4718.61
338.408	4742.28
338.778	4747.07
339.148	4758.65
339.518	4763.28
339.888	4756.39
340.258	4765.33
340.627	4759.11
340.997	4762.56
341.367	4755.94
341.736	4754.14
342.106	4749.4
342.475	4724.76
342.845	4758.61
343.214	4738.86
343.584	4727.92
343.953	4731.36
344.323	4725.25
344.692	4726.67
345.061	4720.47
345.431	4726.17
345.8	4721.36
346.169	4725.59
346.538	4722.53
346.907	4690.19
347.276	4686.28
347.645	4689.78
348.014	4684.2
348.383	4687.9
348.752	4683.25
349.121	4687.02
349.49	4686.2
349.858	4690.43
350.227	4686.08
350.596	4693.61
350.964	4688.86
351.333	4694.34
351.702	4697.19
352.07	4701.36
352.439	4694.28
352.807	4703.14
353.176	4700.2
353.544	4700.15
353.912	4702.52
354.281	4704.81
354.649	4695.1
355.017	4702.57
355.385	4694.91
355.753	4694.33
356.122	4689.11
356.49	4696.52
356.858	4691
357.226	4694.85
357.594	4685.64
357.961	4689.27
358.329	4689.93
358.697	4695.65
359.065	4687.5
359.433	4693.5
359.8	4688.6
360.168	4694.27
360.536	4685.95
360.903	4690.22
361.271	4682.27
361.638	4688.97
362.006	4674.08
362.373	4674.19
362.741	4666.61
363.108	4669.65
363.475	4662.64
363.843	4666.8
364.21	4659.84
364.577	4672.33
364.944	4664.59
365.311	4671.7
365.678	4691.28
366.045	4698.81
366.412	4701.99
366.779	4707.77
367.146	4704.17
367.513	4711.59
367.88	4704.06
368.247	4711
368.613	4703.3
368.98	4707
369.347	4698.62
369.713	4679.23
370.08	4672.88
370.447	4670.67
370.813	4662.34
371.18	4667.61
371.546	4656.81
371.912	4663.47
372.279	4661.56
372.645	4662.95
373.011	4660.73
373.378	4669.16
373.744	4662.86
374.11	4672.36
374.476	4664.44
374.842	4672.05
375.208	4675.83
375.574	4681.1
375.94	4671.9
376.306	4673.91
376.672	4671.02
377.038	4673.7
377.404	4667.4
377.769	4673.55
378.135	4664.92
378.501	4670.65
378.866	4665.17
379.232	4657.5
379.597	4656
379.963	4667.59
380.328	4661.81
380.694	4664.66
381.059	4661.66
381.425	4667.92
381.79	4661.49
382.155	4669.28
382.52	4664.59
382.886	4669.28
383.251	4664.34
383.616	4669.82
383.981	4660.27
384.346	4664.26
384.711	4659.99
385.076	4665.9
385.441	4657.33
385.806	4661.06
386.171	4652.38
386.535	4657.49
386.9	4654
387.265	4658.58
387.629	4648.68
387.994	4654.1
388.359	4650.16
388.723	4651.23
389.088	4644.43
389.452	4649.7
389.817	4645.35
390.181	4651.47
390.545	4648.42
390.91	4655.16
391.274	4650.01
391.638	4656.8
392.002	4650.25
392.366	4688.61
392.731	4684.68
393.095	4689.98
393.459	4686.92
393.823	4691.61
394.187	4685.26
394.55	4691.42
394.914	4687.74
395.278	4693.8
395.642	4685.65
396.006	4694.92
396.369	4653.91
396.733	4656.24
397.097	4647.78
397.46	4651.81
397.824	4646.07
398.187	4649.9
398.551	4644.08
398.914	4641.51
399.277	4637.08
399.641	4644.99
400.004	4640.85
400.367	4649.3
400.73	4645.33
401.094	4652.48
401.457	4646.95
401.82	4650.23
402.183	4644.52
402.546	4652.27
402.909	4648.93
403.272	4656.35
403.635	4649.94
403.998	4648.65
404.36	4637.4
404.723	4643.84
405.086	4637.06
405.448	4669.43
405.811	4665
406.174	4668.52
406.536	4655.67
406.899	4682.7
407.261	4676.95
407.624	4679.86
407.986	4680.06
408.348	4686.69
408.711	4686.2
409.073	4694.95
409.435	4659.12
409.797	4662.14
410.16	4658.26
410.522	4665.7
410.884	4637.2
411.246	4643.41
411.608	4638.76
411.97	4640.12
412.332	4631.33
412.693	4634.88
413.055	4623.41
413.417	4631.12
413.779	4624.48
414.14	4627.15
414.502	4617.88
414.864	4628.16
415.225	4621.03
415.587	4628.25
415.948	4621.81
416.31	4632.12
416.671	4621.27
417.033	4625.28
417.394	4620.24
417.755	4626.69
418.116	4621.32
418.478	4625.47
418.839	4612.85
419.2	4614.16
419.561	4608.92
419.922	4613.5
420.283	4608.39
420.644	4615.8
421.005	4612.84
421.366	4621.05
421.727	4623.15
422.087	4628.76
422.448	4625.73
422.809	4635.92
423.169	4631.27
423.53	4632.93
423.891	4626.74
424.251	4629.53
424.612	4621.92
424.972	4624
425.333	4611.49
425.693	4610.38
426.053	4604.47
426.414	4606.65
426.774	4595.35
427.134	4599.22
427.494	4591.8
427.854	4598.09
428.214	4589.6
428.574	4594.69
428.934	4592.14
429.294	4599.2
429.654	4592.07
430.014	4597.39
430.374	4591.02
430.734	4601.64
431.094	4595.53
431.453	4619.16
431.813	4614.17
432.173	4624.51
432.532	4620.03
432.892	4622.93
433.251	4618.05
433.611	4623.66
433.97	4616.16
434.33	4624.56
434.689	4619.12
435.048	4624.55
435.407	4609.35
435.767	4612.03
436.126	4603.32
436.485	4606.03
436.844	4600.24
437.203	4606.1
437.562	4604.36
437.921	4609.94
438.28	4604.06
438.639	4606.1
438.998	4623.42
439.356	4624.53
439.715	4619.28
440.074	4625.73
440.433	4621.88
440.791	4630.33
441.15	4621.01
441.508	4623.39
441.867	4617.35
442.225	4620.57
442.584	4613.06
442.942	4596.92
443.3	4587.77
443.659	4590.74
444.017	4586.03
444.375	4587.75
444.733	4582.19
445.092	4590.58
445.45	4588.31
445.808	4593.07
446.166	4588.12
446.524	4595.62
446.882	4585.06
447.239	4591.97
447.597	4590.57
447.955	4597.27
448.313	4595.83
448.67	4601.48
449.028	4594.94
449.386	4597.69
449.743	4600.27
450.101	4611.7
450.458	4603.58
450.816	4614.75
451.173	4612.43
451.531	4621.83
451.888	4614.1
452.245	4620.25
452.602	4613.38
452.96	4656.95
453.317	4650.12
453.674	4651.28
454.031	4644.95
454.388	4656.49
454.745	4648.78
455.102	4655.97
455.459	4649.2
455.816	4657.5
456.173	4654.4
456.529	4665.2
456.886	4624.59
457.243	4635.11
457.599	4630.64
457.956	4634.31
458.313	4629.36
458.669	4638.44
459.026	4633.31
459.382	4638.22
459.739	4636.24
460.095	4643.27
460.451	4638.48
460.807	4645.16
461.164	4642.88
461.52	4657.33
461.876	4651.28
462.232	4653.8
462.588	4646.73
462.944	4652.78
463.3	4650.22
463.656	4655.09
464.012	4644.35
464.368	4653.76
464.724	4646.15
465.079	4647.68
465.435	4632.78
465.791	4634.81
466.146	4632.82
466.502	4640.85
466.858	4631.68
467.213	4631.09
467.569	4626.34
467.924	4637.73
468.279	4623.15
468.635	4627.12
468.99	4619.92
469.345	4623.49
469.701	4617.67
470.056	4617.9
470.411	4606.56
470.766	4613.85
471.121	4609.16
471.476	4612.86
471.831	4600.19
472.186	4602.85
472.541	4595.01
472.895	4595.65
473.25	4586.84
473.605	4591.07
473.96	4580.11
474.314	4582.39
474.669	4567.64
475.024	4562.9
475.378	4547.66
475.733	4556.19
476.087	4548.05
476.441	4550.01
476.796	4541.95
477.15	4552.53
477.504	4542.4
477.859	4547.2
478.213	4538.8
478.567	4543.68
478.921	4547.06
479.275	4549.25
479.629	4542.02
479.983	4550.32
480.337	4543.19
480.691	4547.82
481.045	4531.69
481.399	4565.53
481.752	4558.36
482.106	4565.6
482.46	4557.8
482.813	4555.03
483.167	4548.91
483.52	4545.43
483.874	4550.9
484.227	4555.61
484.581	4546.33
484.934	4552.64
485.288	4516.23
485.641	4517.24
485.994	4506.3
486.347	4511.64
486.7	4504.65
487.054	4523.91
487.407	4519.24
487.76	4507.65
488.113	4499.97
488.466	4506.75
488.818	4502.58
489.171	4507.95
489.524	4501.33
489.877	4506.17
490.23	4499.27
490.582	4503.7
490.935	4484.47
491.288	4486.32
491.64	4478.38
491.993	4483.66
492.345	4477.67
492.698	4481.84
493.05	4478.2
493.402	4490.06
493.755	4488.45
494.107	4503.25
494.459	4511.49
494.811	4539.41
495.163	4561.57
495.515	4607.98
495.867	4654.92
496.219	4734.72
496.571	4818.67
496.923	4924.81
497.275	5032.95
497.627	5166.09
497.979	5279.93
498.33	5409.3
498.682	5513.48
499.034	5626.06
499.385	5714
499.737	5797.3
500.088	5845.77
500.44	5884.86
500.791	5901.27
501.143	5907.57
501.494	5892.11
501.845	5883.15
502.197	5849.53
502.548	5828.36
502.899	5794.72
503.25	5772.26
503.601	5733.89
503.952	5706.74
504.303	5669.58
504.654	5639.3
505.005	5601.05
505.356	5568.23
505.707	5530.32
506.058	5505.7
506.408	5467.5
506.759	5444.72
507.11	5407.53
507.46	5393.26
507.811	5362.61
508.161	5345.23
508.512	5317.75
508.862	5299.72
509.213	5277.25
509.563	5261.83
509.913	5234.97
510.263	5225.53
510.614	5197.26
510.964	5185.73
511.314	5151.78
511.664	5136.72
512.014	5109.4
512.364	5096.16
512.714	5074.57
513.064	5058.24
513.414	5035.95
513.764	5041.57
514.113	5024.07
514.463	5016.76
514.813	4991.43
515.162	4985.81
515.512	4970.45
515.862	4963.85
516.211	4948.03
516.561	4942.22
516.91	4930.2
517.259	4926.74
517.609	4891.92
517.958	4878.25
518.307	4860.56
518.656	4856.78
519.006	4847.28
519.355	4851.24
519.704	4845.8
520.053	4841.64
520.402	4828.7
520.751	4824.99
521.1	4812.45
521.448	4815.94
521.797	4808.52
522.146	4807.47
522.495	4802.22
522.843	4796.26
523.192	4775.75
523.541	4767.06
523.889	4756.43
524.238	4757.11
524.586	4748.31
524.935	4747.32
525.283	4738.11
525.631	4740.31
525.979	4728.98
526.328	4728.47
526.676	4718.35
527.024	4718.78
527.372	4708.95
527.72	4710.42
528.068	4701.31
528.416	4704.38
528.764	4695.61
529.112	4695.14
529.46	4680.26
529.808	4682.44
530.155	4667.75
530.503	4685.86
530.851	4692.85
531.198	4695.33
531.546	4684.56
531.893	4686.49
532.241	4670.88
532.588	4668.84
532.936	4661.32
533.283	4666.19
533.63	4660.31
533.978	4663.67
534.325	4644.42
534.672	4630.26
535.019	4623.42
535.366	4626.86
535.713	4617.27
536.06	4626.78
536.407	4624.34
536.754	4625.99
537.101	4617.66
537.448	4626.02
537.795	4620.62
538.141	4615.39
538.488	4605.8
538.835	4610.49
539.181	4601.31
539.528	4605.23
539.874	4594.74
540.221	4592.08
540.567	4582.76
540.914	4587.32
541.26	4579.24
541.606	4587.57
541.952	4584.56
542.299	4588.44
542.645	4580.4
542.991	4584.93
543.337	4579
543.683	4581.47
544.029	4577.77
544.375	4590.51
544.721	4587.07
545.066	4588.23
545.412	4580.09
545.758	4581.58
546.104	4578.85
546.449	4578.07
546.795	4579.27
547.141	4587.66
547.486	4581.32
547.832	4582.55
548.177	4571.17
548.522	4571.42
548.868	4563.17
549.213	4564.86
549.558	4561.35
549.903	4564.69
550.249	4563.4
550.594	4561.34
550.939	4549.19
551.284	4553.36
551.629	4550.25
551.974	4552.68
552.319	4547.52
552.664	4555.38
553.008	4550.86
553.353	4584.07
553.698	4578.77
554.043	4581.97
554.387	4575.6
554.732	4580.62
555.076	4574.76
555.421	4577.86
555.765	4572.92
556.11	4577.78
556.454	4564.38
556.798	4565.15
557.143	4531.86
557.487	4541.25
557.831	4533.41
558.175	4541.19
558.519	4536.16
558.863	4543.32
559.207	4537.24
559.551	4543.28
559.895	4540.23
560.239	4547.23
560.583	4544.15
560.927	4544.52
561.27	4535.44
561.614	4549.98
561.958	4539.65
562.301	4547.36
562.645	4537.5
562.988	4542.7
563.332	4533.59
563.675	4538.66
564.018	4539.95
564.362	4543.53
564.705	4539.73
565.048	4542.92
565.391	4528.86
565.735	4534.31
566.078	4526.01
566.421	4533.94
566.764	4530.94
567.107	4536.23
567.45	4527.06
567.792	4524.94
568.135	4518.78
568.478	4524.57
568.821	4521.48
569.163	4527.23
569.506	4521.5
569.849	4528.28
570.191	4522.01
570.534	4526.09
570.876	4521.56
571.219	4529.58
571.561	4525.7
571.903	4530.12
572.246	4523.81
572.588	4524.05
572.93	4516.68
573.272	4519.59
573.614	4512
573.956	4513.06
574.298	4509.16
574.64	4515.59
574.982	4506.28
575.324	4510.99
575.666	4505.49
576.008	4513.06
576.349	4507.85
576.691	4514.26
577.033	4512.18
577.374	4516.23
577.716	4513.2
578.057	4517.83
578.399	4509.06
578.74	4514.4
579.082	4512.78
579.423	4520.94
579.764	4520.07
580.105	4528.12
580.447	4525.8
580.788	4533.81
581.129	4537.86
581.47	4544.65
581.811	4537.41
582.152	4546.47
582.493	4563.72
582.834	4567.02
583.175	4561.06
583.515	4558.38
583.856	4551.31
584.197	4556.12
584.537	4546.24
584.878	4541.48
585.218	4534.1
585.559	4539.43
585.899	4532.6
586.24	4515.93
586.58	4507.68
586.921	4514.14
587.261	4507.99
587.601	4513.64
587.941	4505.82
588.281	4514.53
588.621	4512.28
588.961	4517.09
589.301	4511.76
589.641	4515.3
589.981	4510.47
590.321	4515.28
590.661	4505.91
591.001	4512.08
591.34	4511.22
591.68	4517.47
592.02	4508.09
592.359	4511.15
592.699	4505.85
593.038	4513.36
593.378	4509.55
593.717	4512.15
594.057	4506.08
594.396	4512.62
594.735	4507.19
595.074	4512.97
595.414	4502.2
595.753	4507.26
596.092	4501.1
596.431	4506.09
596.77	4500.76
597.109	4504.99
597.448	4498.91
597.786	4502.88
598.125	4494.88
598.464	4500.36
598.803	4488.97
599.141	4497.25
599.48	4492.48
599.819	4498.1
600.157	4489.74
600.495	4491.42
600.834	4489.08
601.172	4516.48
601.511	4513.55
601.849	4517.72
602.187	4514.12
602.525	4517.05
602.864	4509.59
603.202	4517.84
603.54	4512.26
603.878	4520.06
604.216	4514.6
604.554	4516.48
604.891	4486.4
605.229	4490.36
605.567	4486.74
605.905	4489.99
606.243	4484.65
606.58	4491
606.918	4479.5
607.255	4484.22
607.593	4479.93
607.93	4485.64
608.268	4477.99
608.605	4488.45
608.942	4487.48
609.28	4493.43
609.617	4487.9
609.954	4491.98
610.291	4488.49
610.628	4496.84
610.965	4491.47
611.302	4496.64
611.639	4492.34
611.976	4501.69
612.313	4495.05
612.65	4497.08
612.987	4489.3
613.323	4492.67
613.66	4488.49
613.997	4492.42
614.333	4485.18
614.67	4490.26
615.006	4483.59
615.343	4487.7
615.679	4480.69
616.015	4485.38
616.352	4478.1
616.688	4483.74
617.024	4478.27
617.36	4489.98
617.696	4483.61
618.032	4488.14
618.368	4480.05
618.704	4485.28
619.04	4479.94
619.376	4483.05
619.712	4478.35
620.048	4484.66
620.383	4478.28
620.719	4482.26
621.055	4472.66
621.39	4477.89
621.726	4469.99
622.061	4475.6
622.397	4470.72
622.732	4472.77
623.068	4465.31
623.403	4465.01
623.738	4459.19
624.073	4462.48
624.409	4455.84
624.744	4457.72
625.079	4449.77
625.414	4460.59
625.749	4457.15
626.084	4463.22
626.419	4461.78
626.753	4466.45
627.088	4463.2
627.423	4473.86
627.758	4470.28
628.092	4476.73
628.427	4469.9
628.762	4479.1
629.096	4469.55
629.431	4475.48
629.765	4466.9
630.099	4469.42
630.434	4464.5
630.768	4470.32
631.102	4458.2
631.436	4463.5
631.77	4457.34
632.105	4463.31
632.439	4455.32
632.773	4461.77
633.107	4454.34
633.44	4460.58
633.774	4452.82
634.108	4457.76
634.442	4449.98
634.776	4457.64
635.109	4451.45
635.443	4458.92
635.776	4451.45
636.11	4457.75
636.443	4453.61
636.777	4457.35
637.11	4447.41
637.444	4454.53
637.777	4450.75
638.11	4457.2
638.443	4448.82
638.776	4453.18
639.11	4446.15
639.443	4457.98
639.776	4450.32
640.109	4456.48
640.441	4450.02
640.774	4457.25
641.107	4450.64
641.44	4458.55
641.773	4452.73
642.105	4456.93
642.438	4454.14
642.77	4456.78
643.103	4445.64
643.435	4448.17
643.768	4443.07
644.1	4449.08
644.433	4446.52
644.765	4451.78
645.097	4450.67
645.429	4456.86
645.761	4453.82
646.094	4456.73
646.426	4451.68
646.758	4462.34
647.09	4459.7
647.422	4461.57
647.753	4455.81
648.085	4458.58
648.417	4451.95
648.749	4451.31
649.08	4443
649.412	4447.17
649.744	4443.08
650.075	4449.12
650.407	4439.19
650.738	4442.5
651.069	4436.83
651.401	4441.92
651.732	4436.97
652.063	4441.9
652.394	4433.91
652.726	4441.91
653.057	4436.52
653.388	4439.49
653.719	4433.58
654.05	4440.32
654.381	4438.67
654.712	4448.91
655.042	4441.38
655.373	4446.28
655.704	4442.84
656.034	4448.23
656.365	4443.31
656.696	4448.45
657.026	4444.76
657.357	4450.76
657.687	4441.49
658.018	4443.06
658.348	4432.14
658.678	4438.61
659.008	4432.41
659.339	4434.36
659.669	4429.75
659.999	4435.59
660.329	4428.11
660.659	4430.41
660.989	4423.76
661.319	4428.64
661.649	4423.53
661.978	4429.27
662.308	4424.47
662.638	4428.12
662.968	4427.65
663.297	4435.56
663.627	4427.7
663.956	4431.84
664.286	4427.72
664.615	4437.42
664.945	4434.33
665.274	4442.12
665.603	4437.84
665.932	4444.14
666.262	4440.31
666.591	4443.77
666.92	4435.28
667.249	4440.78
667.578	4443.2
667.907	4452.08
668.236	4447.18
668.564	4451.6
668.893	4447.47
669.222	4453.15
669.551	4447.86
669.879	4454.08
670.208	4444.4
670.537	4447.25
670.865	4439.05
671.194	4457.47
671.522	4449.75
671.85	4450.93
672.179	4448.27
672.507	4450.92
672.835	4443.11
673.163	4447.39
673.491	4442.91
673.819	4454.73
674.147	4449.89
674.475	4456.33
674.803	4430.84
675.131	4435.26
675.459	4434.41
675.787	4439.32
676.115	4431.75
676.442	4438.1
676.77	4431.85
677.098	4434.64
677.425	4423.49
677.753	4433.52
678.08	4430.03
678.407	4438.38
678.735	4435.91
679.062	4438.07
679.389	4428.22
679.717	4436.22
680.044	4428.7
680.371	4434.26
680.698	4429.03
681.025	4442.56
681.352	4437.19
681.679	4441.12
682.006	4433.74
682.332	4435.56
682.659	4430.41
682.986	4444.97
683.313	4440.35
683.639	4444.66
683.966	4438.98
684.292	4445.6
684.619	4432.17
684.945	4434.19
685.272	4434.43
685.598	4439.58
685.924	4442.23
686.25	4446.97
686.577	4435.66
686.903	4444.58
687.229	4442.68
687.555	4447.3
687.881	4441.2
688.207	4450.95
688.533	4450.33
688.858	4448.58
689.184	4443.33
689.51	4442.66
689.836	4437.58
690.161	4447.6
690.487	4435.83
690.813	4440.94
691.138	4439.51
691.463	4445.27
691.789	4441.24
692.114	4443.4
692.44	4439.33
692.765	4447.78
693.09	4446.55
693.415	4451.73
693.74	4440.64
694.065	4447.23
694.39	4442.1
694.715	4449.61
695.04	4446.81
695.365	4450.17
695.69	4443.77
696.015	4449.49
696.339	4444.49
696.664	4446.27
696.989	4441.93
697.313	4444.1
697.638	4442.45
697.962	4446.34
698.287	4435.67
698.611	4439.83
698.935	4433.86
699.26	4439.3
699.584	4435.26
699.908	4438.5
700.232	4432.22
700.556	4434.2
700.88	4435.03
701.204	4437.92
701.528	4431.86
701.852	4440.19
702.176	4455.27
702.5	4459.53
702.823	4469.19
703.147	4488.73
703.471	4482.7
703.794	4489.03
704.118	4503.94
704.441	4511.08
704.765	4504.56
705.088	4509.12
705.411	4508.39
705.735	4490.1
706.058	4484.09
706.381	4471.06
706.704	4455.03
707.027	4461.1
707.35	4454.52
707.673	4441.78
707.996	4431.55
708.319	4433.24
708.642	4428.68
708.965	4429.33
709.288	4424.52
709.61	4434.09
709.933	4431.62
710.256	4436.18
710.578	4427.12
710.901	4431.83
711.223	4425.8
711.546	4433.86
711.868	4438.24
712.19	4445.12
712.512	4437.85
712.835	4443.39
713.157	4432.8
713.479	4436.19
713.801	4428.19
714.123	4434.03
714.445	4431.52
714.767	4436.52
715.089	4429.82
715.411	4426.77
715.732	4418.74
716.054	4423.5
716.376	4418.9
716.697	4422.78
717.019	4423.06
717.34	4426.22
717.662	4424.11
717.983	4429.97
718.305	4429.88
718.626	4433.93
718.947	4430.18
719.268	4437.03
719.589	4431.16
719.911	4441.64
720.232	4439.11
720.553	4440.67
720.874	4436.45
721.195	4440.3
721.515	4430.26
721.836	4430.98
722.157	4422.81
722.478	4428.32
722.798	4421.65
723.119	4427.84
723.44	4415.91
723.76	4422.17
724.081	4418.74
724.401	4426.39
724.721	4431.36
725.042	4434.32
725.362	4428.66
725.682	4434.48
726.002	4430.16
726.322	4437.28
726.642	4433.81
726.962	4438.47
727.282	4436.86
727.602	4438.92
727.922	4428.76
728.242	4439.82
728.562	4439.72
728.882	4443.06
729.201	4440
729.521	4447.52
729.84	4442.38
730.16	4444.75
730.479	4448.33
730.799	4450.4
731.118	4446.27
731.437	4452.5
731.757	4428.41
732.076	4434.44
732.395	4430.66
732.714	4435.51
733.033	4425.35
733.352	4431.27
733.671	4431.85
733.99	4432.22
734.309	4428.56
734.628	4433.39
734.947	4428.16
735.265	4435.56
735.584	4427.93
735.903	4433.41
736.221	4428.3
736.54	4436.24
736.858	4428.05
737.177	4435.12
737.495	4428.91
737.813	4431.77
738.132	4429.68
738.45	4433.93
738.768	4429.09
739.086	4431.36
739.404	4430.45
739.722	4434.76
740.04	4430.86
740.358	4437.1
740.676	4428.33
740.994	4430.92
741.311	4426.43
741.629	4430.84
741.947	4426.35
742.264	4432.41
742.582	4434.41
742.899	4439.05
743.217	4434.75
743.534	4439.23
743.852	4433.75
744.169	4435.89
744.486	4433.09
744.803	4436.06
745.121	4429.64
745.438	4436.61
745.755	4428.15
746.072	4431.86
746.389	4423.19
746.706	4427.9
747.022	4421.93
747.339	4427.51
747.656	4428.27
747.973	4434.82
748.289	4430.85
748.606	4437.43
748.923	4433.99
749.239	4446.03
749.555	4441.09
749.872	4449.36
750.188	4446.56
750.505	4453.5
750.821	4449.33
751.137	4450.31
751.453	4443.2
751.769	4449.12
752.085	4443.28
752.401	4451.05
752.717	4442.43
753.033	4445.45
753.349	4439.01
753.665	4443.45
753.98	4435.31
754.296	4441.19
754.612	4435.55
754.927	4443.19
755.243	4442.24
755.558	4446.14
755.874	4438.75
756.189	4445.01
756.505	4437.68
756.82	4441.33
757.135	4432.61
757.45	4441
757.765	4441.2
758.08	4444.72
758.395	4436.41
758.71	4435.65
759.025	4433.07
759.34	4438.74
759.655	4436.75
759.97	4444.12
760.285	4446.9
760.599	4456.45
760.914	4447.85
761.228	4445.99
761.543	4441.97
761.857	4458.32
762.172	4451.93
762.486	4452.81
762.8	4451.56
763.115	4452.67
763.429	4448.64
763.743	4447.39
764.057	4441.27
764.371	4449.05
764.685	4447.14
764.999	4457.68
765.313	4449.12
765.627	4456.77
765.941	4452.82
766.255	4453.31
766.568	4450.15
766.882	4454.23
767.195	4447.42
767.509	4455.18
767.823	4452.27
768.136	4457.24
768.449	4448.39
768.763	4448.93
769.076	4446.07
769.389	4454.4
769.702	4451
770.016	4454.44
770.329	4447.36
770.642	4460.06
770.955	4452.92
771.268	4456.41
771.58	4453.78
771.893	4460.62
772.206	4454.22
772.519	4459.76
772.832	4451.64
773.144	4456.64
773.457	4453.17
773.769	4463.5
774.082	4454.69
774.394	4460.17
774.706	4457.59
775.019	4461.95
775.331	4456.66
775.643	4464.27
775.955	4459.33
776.268	4468.11
776.58	4463.27
776.892	4468.74
777.204	4463.41
777.515	4467.61
777.827	4468.62
778.139	4473.23
778.451	4468.86
778.763	4474.44
779.074	4468.31
779.386	4472.95
779.697	4468.78
780.009	4474.1
780.32	4470.25
780.632	4473.59
780.943	4473.16
781.254	4477.98
781.566	4472.9
781.877	4481.19
782.188	4477.45
782.499	4481.18
782.81	4480.45
783.121	4486.39
783.432	4483.47
783.743	4487.6
784.054	4481.64
784.364	4484.73
784.675	4474.9
784.986	4479.27
785.296	4475.14
785.607	4483.68
785.917	4507.74
786.228	4513.35
786.538	4507.42
786.849	4514.94
787.159	4511.1
787.469	4518.82
787.779	4517.52
788.09	4523.22
788.4	4523.92
788.71	4527.18
789.02	4520.64
789.33	4505.89
789.64	4502.69
789.949	4518.05
790.259	4510.48
790.569	4516.99
790.879	4512.91
791.188	4520.18
791.498	4518.49
791.807	4520.08
792.117	4514.1
792.426	4517.94
792.736	4507.97
793.045	4519.58
793.354	4504.95
793.663	4515.4
793.973	4510.26
794.282	4539.61
794.591	4530.26
794.9	4534.76
795.209	4534.09
795.518	4542.83
795.826	4540.19
796.135	4549.5
796.444	4539.62
796.753	4548.15
797.061	4538.95
797.37	4545.88
797.678	4523.27
797.987	4528.8
798.295	4524.64
798.604	4529.69
798.912	4524.12
799.22	4528.89
799.529	4527.33
799.837	4532.88
800.145	4530.02
800.453	4539.33
800.761	4539.57
801.069	4544.65
801.377	4544.16
801.685	4558.18
801.993	4557.75
802.3	4567.6
802.608	4563.09
802.916	4565.84
803.223	4572.02
803.531	4578.48
803.838	4575.12
804.146	4577.44
804.453	4572.4
804.76	4581.41
805.068	4576.57
805.375	4583.24
805.682	4579.99
805.989	4597.02
806.296	4595.48
806.603	4592.92
806.91	4590.9
807.217	4595.77
807.524	4595.36
807.831	4603.22
808.138	4597.15
808.444	4601.98
808.751	4599.45
809.058	4601.7
809.364	4592.76
809.671	4603.15
809.977	4598.74
810.284	4606.53
810.59	4605.66
810.896	4611.32
811.202	4608.03
811.509	4615.9
811.815	4612.6
812.121	4617.18
812.427	4614.14
812.733	4620.77
813.039	4619.93
813.345	4628.74
813.65	4622.76
813.956	4634.88
814.262	4632.98
814.568	4639.51
814.873	4635.6
815.179	4645.22
815.484	4638.66
815.79	4648.94
816.095	4644.95
816.4	4646.72
816.706	4641.05
817.011	4649.25
817.316	4641.36
817.621	4647.68
817.926	4648.27
818.231	4651.7
818.536	4645.64
818.841	4656.78
819.146	4653.49
819.451	4662.55
819.756	4656.91
820.06	4662.74
820.365	4661.57
820.67	4665.88
820.974	4663.45
821.279	4671.3
821.583	4668.72
821.888	4675.08
822.192	4672.28
822.496	4677.53
822.8	4673.43
823.105	4679.77
823.409	4676.03
823.713	4678.08
824.017	4676.05
824.321	4682.05
824.625	4677.28
824.929	4687
825.232	4683.99
825.536	4693
825.84	4690.35
826.143	4697
826.447	4696.62
826.751	4705.6
827.054	4706.76
827.358	4717.03
827.661	4735.95
827.964	4761.03
828.268	4761.56
828.571	4766.75
828.874	4760.1
829.177	4768.17
829.48	4764.08
829.783	4769.17
830.086	4766.42
830.389	4768.45
830.692	4761.53
830.995	4745.86
831.297	4729.1
831.6	4738.42
831.903	4737.89
832.205	4743.56
832.508	4737.78
832.81	4745.18
833.113	4746.25
833.415	4752.53
833.718	4754.7
834.02	4762.36
834.322	4758.4
834.624	4759.15
834.926	4754.65
835.228	4764.15
835.53	4761.5
835.832	4771.59
836.134	4770.7
836.436	4773.76
836.738	4774.82
837.04	4779.98
837.341	4778.51
837.643	4795.28
837.944	4796.02
838.246	4803.52
838.547	4798.43
838.849	4808.7
839.15	4807.44
839.452	4814.97
839.753	4813.08
840.054	4817.02
840.355	4815.97
840.656	4826.94
840.957	4818.56
841.258	4823.84
841.559	4816.61
841.86	4824.16
842.161	4818.58
842.462	4825.64
842.762	4819.92
843.063	4826.84
843.364	4833.77
843.664	4840.35
843.965	4838.94
844.265	4845.39
844.566	4843.38
844.866	4855.26
845.166	4850.97
845.467	4857.02
845.767	4847.51
846.067	4853.32
846.367	4853.57
846.667	4850.27
846.967	4846.88
847.267	4848.26
847.567	4843.56
847.867	4847.61
848.166	4839.09
848.466	4845.81
848.766	4841.99
849.065	4853.12
849.365	4852.36
849.664	4862.16
849.964	4859.57
850.263	4866.89
850.562	4863.41
850.862	4871.51
851.161	4868.94
851.46	4878.47
851.759	4875.77
852.058	4887.69
852.357	4886.32
852.656	4894.5
852.955	4887.51
853.254	4895.69
853.553	4893.09
853.851	4899.31
854.15	4896.74
854.449	4902.76
854.747	4896.31
855.046	4904.27
855.344	4897.05
855.643	4915.58
855.941	4914.38
856.239	4925.72
856.538	4923.12
856.836	4929.52
857.134	4927.77
857.432	4934.69
857.73	4935.94
858.028	4951.34
858.326	4946.28
858.624	4956.09
858.922	4940.19
859.219	4944.65
859.517	4935.4
859.815	4944.28
860.112	4944.82
860.41	4952.23
860.707	4948.56
861.005	4955.14
861.302	4947.03
861.6	4954.65
861.897	4954.49
862.194	4963.51
862.491	4964.49
862.788	4972.3
863.085	4965.2
863.382	4971.4
863.679	4969.91
863.976	4978.3
864.273	4973.61
864.57	4982.42
864.867	4978.44
865.163	4981.89
865.46	4979.65
865.757	4983.77
866.053	4981.38
866.349	4990.58
866.646	4987.72
866.942	4997.02
867.239	4996.06
867.535	5002.98
867.831	4998.56
868.127	5010.18
868.423	5004.35
868.719	5011.81
869.015	5003.84
869.311	5009.77
869.607	5006.07
869.903	5009.86
870.199	5001.36
870.494	5010.6
870.79	5004.24
871.086	5008.98
871.381	5001.36
871.677	5009.9
871.972	5004.92
872.267	5011.48
872.563	5005.52
872.858	5009.5
873.153	5003.33
873.448	5003.83
873.743	4989.39
874.038	4991.6
874.333	4985.15
874.628	4988.65
874.923	4981.55
875.218	4980.36
875.513	4976.15
875.808	4983.75
876.102	4979.47
876.397	4982.14
876.691	4980.91
876.986	4988.18
877.28	4985.98
877.575	4988
877.869	4988.09
878.163	4991.76
878.458	4986.33
878.752	4990.68
879.046	4982.64
879.34	4985.97
879.634	4984.97
879.928	4985.6
880.222	4975.67
880.516	4979.41
880.809	4974.08
881.103	4976.56
881.397	4965.31
881.691	4972.19
881.984	4967.15
882.278	4970.06
882.571	4981.65
882.864	4980.14
883.158	4975.77
883.451	4984.7
883.744	4976.07
884.038	4977.3
884.331	4968.27
884.624	4977.34
884.917	4968.34
885.21	4968.75
885.503	4964.34
885.796	4954.24
886.088	4951.12
886.381	4960.62
886.674	4949.48
886.966	4954.1
887.259	4954.05
887.552	4974.75
887.844	4970.82
888.136	4976.48
888.429	4978.16
888.721	4982.54
889.013	4976.86
889.306	4983.23
889.598	4976.44
