# Supplementary material for: An on-demand, drop-on-drop method for studying enzyme catalysis by serial crystallography
Source: Nat Commun. 2021 Jul 22;12:4461. doi: 10.1038/s41467-021-24757-7 (PMC8298390; doi:10.1038/s41467-021-24757-7)
Supplement: Supplementary file 7 — Source Data [file 41467_2021_24757_MOESM7_ESM.zip › 01_raw data/9/9-pico-on (18).txt]

Data from 9-fluo5N-fura-picoon_Subt8_20-54-58-351.txt Node

Date: Wed Jun 05 20:54:58 PDT 2019
User: Yachandra Lab
Spectrometer: OFX00221
Trigger mode: 0
Integration Time (sec): 3.000000E-1
Scans to average: 8
Nonlinearity correction enabled: false
Boxcar width: 5
Storing dark spectrum: false
XAxis mode: Wavelengths
Number of Pixels in Spectrum: 2136
>>>>>Begin Spectral Data<<<<<
156.111	0.75
156.499	1.82
156.887	1.23
157.274	0.74
157.662	0.04
158.049	0.34
158.437	1.05
158.824	0.68
159.211	1.12
159.599	-0.09
159.986	-0.81
160.373	-1.17
160.761	-1.9
161.148	-2
161.535	-1.55
161.922	-0.59
162.309	-1.18
162.696	-0.62
163.083	0.02
163.47	-0.12
163.857	0.23
164.244	1.36
164.631	1.69
165.018	2.01
165.405	2.03
165.792	2.18
166.179	1.08
166.565	1.88
166.952	1.17
167.339	0.77
167.725	0.92
168.112	0.69
168.498	-0.07
168.885	-0.23
169.271	-0.72
169.658	-0.27
170.044	-1.25
170.431	-0.1
170.817	-0.75
171.203	-0.74
171.59	-0.35
171.976	-0.02
172.362	0.08
172.748	0.27
173.134	0.47
173.521	0.95
173.907	1.51
174.293	2.23
174.679	2.18
175.065	3.03
175.451	2.65
175.836	2.84
176.222	1.85
176.608	1.05
176.994	0.43
177.38	0.2
177.765	-0.14
178.151	-0.52
178.537	-0.69
178.922	-1.33
179.308	-1.66
179.693	-1.31
180.079	-1.32
180.464	-0.95
180.85	0.12
181.235	0.64
181.621	0.02
182.006	0.58
182.391	0.22
182.777	0.31
183.162	0.41
183.547	-1
183.932	-0.98
184.317	-1.74
184.702	-1.02
185.087	-1.64
185.472	-2.1
185.857	-1.43
186.242	-2.05
186.627	-1.88
187.012	-2.14
187.397	-2.43
187.782	-0.68
188.167	-0.5
188.551	0.36
188.936	0.9
189.321	3.4
189.705	3.97
190.09	5.2
190.475	5.7
190.859	5.22
191.244	5.06
191.628	4.82
192.012	4.02
192.397	4.14
192.781	4.28
193.166	5.65
193.55	5.44
193.934	5.98
194.318	7.16
194.702	7.24
195.087	7
195.471	6.33
195.855	8.31
196.239	8.75
196.623	12.5
197.007	13.66
197.391	11.67
197.775	9.98
198.158	9.69
198.542	6.5
198.926	5.51
199.31	7.25
199.693	9.19
200.077	9.51
200.461	8.57
200.844	5.31
201.228	2.26
201.611	3.09
201.995	3.74
202.378	3.78
202.762	7.78
203.145	10.06
203.529	7.33
203.912	5.84
204.295	2.49
204.679	5.15
205.062	5.75
205.445	8.65
205.828	11.16
206.211	13.76
206.594	13.61
206.977	12.69
207.36	9.76
207.743	12.4
208.126	13.11
208.509	17.64
208.892	13.59
209.275	14.17
209.658	12.76
210.04	12.08
210.423	8.76
210.806	8.47
211.188	5.77
211.571	6.33
211.953	7.16
212.336	6.69
212.719	4.74
213.101	8.95
213.483	8.06
213.866	8.78
214.248	5.76
214.63	5.77
215.013	8.18
215.395	9.57
215.777	11.85
216.159	10.47
216.542	13.83
216.924	13.15
217.306	9.73
217.688	9.22
218.07	9.92
218.452	11.74
218.834	12.48
219.216	8.95
219.597	8.51
219.979	6.11
220.361	8.32
220.743	7.74
221.124	9.14
221.506	11.42
221.888	12.19
222.269	11.11
222.651	9.31
223.032	8.77
223.414	10.08
223.795	10.3
224.177	12.45
224.558	9.58
224.94	9.09
225.321	6.57
225.702	8.03
226.083	7.58
226.465	7.14
226.846	9.03
227.227	11.53
227.608	13.69
227.989	16.67
228.37	15.19
228.751	16.3
229.132	14.7
229.513	18.45
229.894	17.72
230.275	20.48
230.655	20.66
231.036	19.56
231.417	16.06
231.798	14.49
232.178	12.99
232.559	14.41
232.94	16.61
233.32	18.56
233.701	15.8
234.081	15.72
234.462	12.22
234.842	13.72
235.222	11.33
235.603	13.84
235.983	16.08
236.363	15.72
236.743	13.12
237.124	8.39
237.504	7.51
237.884	9.68
238.264	9.72
238.644	13.08
239.024	13.1
239.404	15.26
239.784	14.85
240.164	13.49
240.544	12.53
240.923	16.07
241.303	17.36
241.683	18.17
242.063	17.33
242.442	17.72
242.822	18.32
243.202	17.05
243.581	18.26
243.961	18.47
244.34	17.2
244.72	17.58
245.099	14.15
245.478	17.62
245.858	16.67
246.237	13.88
246.616	12.91
246.996	10.61
247.375	11.82
247.754	11.49
248.133	12.08
248.512	12.76
248.891	11.14
249.27	12.16
249.649	12.45
250.028	12.6
250.407	14.74
250.786	14.02
251.165	15.55
251.544	13.22
251.922	11.14
252.301	10.47
252.68	12.49
253.058	12.6
253.437	13.99
253.816	12
254.194	13.58
254.573	13.77
254.951	13.65
255.329	9.33
255.708	12.31
256.086	13.19
256.465	12.11
256.843	10.03
257.221	10.07
257.599	8.72
257.977	7.4
258.356	5.97
258.734	4.48
259.112	6.86
259.49	8.01
259.868	4.83
260.246	5.59
260.624	4.74
261.001	2.65
261.379	4.33
261.757	4.62
262.135	5.27
262.513	7.81
262.89	8.36
263.268	7.52
263.645	9.76
264.023	11.01
264.401	11.07
264.778	10.62
265.156	12.3
265.533	13.74
265.91	13.14
266.288	12.03
266.665	7.24
267.042	7.07
267.42	3.56
267.797	3.08
268.174	2.41
268.551	2.88
268.928	6.24
269.305	7.03
269.682	4.34
270.059	6.73
270.436	5.88
270.813	6.02
271.19	7.51
271.567	10.52
271.944	10.61
272.32	11.27
272.697	10.28
273.074	7.06
273.45	5.74
273.827	6.38
274.203	5.77
274.58	6.7
274.957	8.89
275.333	9.06
275.709	8.76
276.086	4.35
276.462	5.1
276.838	6.19
277.215	7.16
277.591	9.74
277.967	10.01
278.343	8.55
278.719	9.25
279.095	10.05
279.471	6.8
279.847	4.9
280.223	6.53
280.599	5.59
280.975	7.1
281.351	6.23
281.727	5.38
282.103	4.84
282.478	5.95
282.854	6.75
283.23	4.35
283.605	10.35
283.981	14.09
284.357	17.86
284.732	19.42
285.108	16.85
285.483	18.5
285.858	18.77
286.234	20.66
286.609	21.62
286.984	23.19
287.36	24.61
287.735	21.26
288.11	18.56
288.485	16.8
288.86	15.23
289.235	15.35
289.61	14.22
289.985	15
290.36	12.17
290.735	12.68
291.11	10.52
291.485	10.02
291.86	9.64
292.235	11.07
292.609	11.39
292.984	9.02
293.359	12.59
293.733	14.82
294.108	14.39
294.482	16.45
294.857	15.61
295.231	18.39
295.606	17.53
295.98	16.47
296.354	13.7
296.729	14.89
297.103	16.68
297.477	12.3
297.851	10.52
298.226	7.99
298.6	7.57
298.974	6.02
299.348	1.66
299.722	1.58
300.096	4.55
300.47	8.02
300.844	8.4
301.217	8.84
301.591	9.7
301.965	9.77
302.339	11.2
302.712	13.52
303.086	13.85
303.46	15.42
303.833	15.94
304.207	16.76
304.58	16.19
304.954	15.06
305.327	18.48
305.701	17.55
306.074	19.93
306.447	20.24
306.821	18
307.194	19.22
307.567	21.1
307.94	21.95
308.313	18.39
308.686	19.65
309.059	21.26
309.432	18.9
309.805	18.09
310.178	17.83
310.551	17.36
310.924	16.92
311.297	15.55
311.67	12.39
312.042	11.67
312.415	14.17
312.788	11.3
313.16	8.35
313.533	7.47
313.905	8.44
314.278	6.02
314.65	7.16
315.023	6.06
315.395	5.85
315.768	9
316.14	9.67
316.512	8.07
316.884	7.64
317.257	7.55
317.629	8.98
318.001	8.16
318.373	8.52
318.745	6.51
319.117	7.97
319.489	8.32
319.861	10.01
320.233	8.78
320.605	8.3
320.977	11.7
321.348	12.8
321.72	10.88
322.092	11.25
322.463	12.65
322.835	12.85
323.207	13.2
323.578	12.82
323.95	9.55
324.321	10.44
324.693	12.88
325.064	12.38
325.435	13.27
325.807	13.52
326.178	13.07
326.549	11.44
326.92	12.82
327.292	12.45
327.663	13.48
328.034	15.65
328.405	16.47
328.776	12.89
329.147	10.16
329.518	6.95
329.889	7.32
330.259	9.72
330.63	7.48
331.001	6.28
331.372	6.35
331.742	6.33
332.113	4.85
332.484	3.95
332.854	7.33
333.225	10.6
333.595	14.15
333.966	14.76
334.336	13.81
334.707	17.7
335.077	19.8
335.447	19.14
335.817	19.75
336.188	18.99
336.558	19.76
336.928	19.2
337.298	16.18
337.668	15.41
338.038	17.9
338.408	16.9
338.778	16.33
339.148	14.58
339.518	13.24
339.888	12.65
340.258	10.66
340.627	9.41
340.997	6.9
341.367	8.5
341.736	6.82
342.106	3.32
342.475	3.53
342.845	3.44
343.214	4.34
343.584	5.64
343.953	3.98
344.323	5.6
344.692	5.22
345.061	5.12
345.431	5.78
345.8	7.31
346.169	7.09
346.538	10.19
346.907	9.83
347.276	9.08
347.645	8.85
348.014	9.9
348.383	9.83
348.752	10.31
349.121	12.64
349.49	10.42
349.858	12.31
350.227	13.14
350.596	10.61
350.964	11.92
351.333	11.86
351.702	10.17
352.07	8.51
352.439	7.86
352.807	8.43
353.176	8.14
353.544	8.86
353.912	5.82
354.281	6.28
354.649	7.41
355.017	6.14
355.385	3.76
355.753	6.08
356.122	7.62
356.49	10.1
356.858	10.98
357.226	9.8
357.594	10.43
357.961	11.43
358.329	8.73
358.697	9.12
359.065	7.49
359.433	8.8
359.8	9.16
360.168	9.99
360.536	10.39
360.903	8.27
361.271	10.64
361.638	8.4
362.006	8.99
362.373	10.56
362.741	10.12
363.108	13.28
363.475	14.94
363.843	12.1
364.21	10.94
364.577	11.17
364.944	9.97
365.311	9.57
365.678	9.39
366.045	9.16
366.412	8.83
366.779	7.06
367.146	5.69
367.513	4.73
367.88	6.26
368.247	7.24
368.613	5.14
368.98	9.24
369.347	7.33
369.713	7.61
370.08	5.24
370.447	7.81
370.813	7.64
371.18	7.74
371.546	7.89
371.912	4.84
372.279	7.2
372.645	7.45
373.011	5.44
373.378	9.23
373.744	10.05
374.11	10.92
374.476	9.02
374.842	12.27
375.208	12.06
375.574	11.65
375.94	15.5
376.306	12.85
376.672	12.33
377.038	11.86
377.404	10.19
377.769	11.18
378.135	13.84
378.501	16.38
378.866	15.43
379.232	14.92
379.597	16.61
379.963	19.31
380.328	19.19
380.694	19.17
381.059	20.17
381.425	20.6
381.79	20.5
382.155	16.26
382.52	15.17
382.886	15.23
383.251	15.17
383.616	12.17
383.981	10
384.346	9.7
384.711	10.23
385.076	9
385.441	7.95
385.806	8.73
386.171	10.64
386.535	10.8
386.9	9.12
387.265	7.57
387.629	8.35
387.994	6.77
388.359	7.59
388.723	8.12
389.088	10.44
389.452	9.89
389.817	9.2
390.181	9.31
390.545	7.12
390.91	7.92
391.274	10.77
391.638	11.85
392.002	11.64
392.366	11.32
392.731	10.8
393.095	10.08
393.459	10.61
393.823	10.42
394.187	11.09
394.55	11.72
394.914	12.56
395.278	11.44
395.642	12.52
396.006	13.93
396.369	12.73
396.733	11.18
397.097	11.48
397.46	11.95
397.824	10.32
398.187	9.94
398.551	12.18
398.914	11.89
399.277	11.22
399.641	9.77
400.004	8.36
400.367	10.47
400.73	12.83
401.094	11.23
401.457	12.33
401.82	13.01
402.183	12.47
402.546	10.17
402.909	11.22
403.272	10.73
403.635	10.78
403.998	11.4
404.36	10.27
404.723	8.58
405.086	6.58
405.448	0.48
405.811	2.25
406.174	2.2
406.536	3.38
406.899	1.35
407.261	1.55
407.624	0.86
407.986	-0.18
408.348	1.45
408.711	2.49
409.073	4.15
409.435	10.5
409.797	9.25
410.16	8.35
410.522	7.52
410.884	7.38
411.246	5.8
411.608	5.1
411.97	5.99
412.332	4.62
412.693	4.85
413.055	6.28
413.417	4.83
413.779	7.3
414.14	11.7
414.502	11.83
414.864	13.64
415.225	16.28
415.587	17.76
415.948	20.47
416.31	20.89
416.671	20.31
417.033	21.16
417.394	21.23
417.755	17.16
418.116	14.33
418.478	15.84
418.839	13.81
419.2	14.41
419.561	15.08
419.922	13.62
420.283	11.45
420.644	11.22
421.005	7.82
421.366	7.91
421.727	10.3
422.087	9.22
422.448	7.81
422.809	7.78
423.169	7.49
423.53	4.62
423.891	3.17
424.251	4.85
424.612	5.33
424.972	7.27
425.333	7.77
425.693	7.77
426.053	9.34
426.414	10.82
426.774	12.62
427.134	12.27
427.494	12.82
427.854	14.77
428.214	13.67
428.574	14.18
428.934	13.23
429.294	11.18
429.654	12.24
430.014	9.69
430.374	7.95
430.734	7.68
431.094	9.57
431.453	11.97
431.813	10.47
432.173	10.93
432.532	8.9
432.892	12.41
433.251	11.38
433.611	9.16
433.97	10.95
434.33	10.91
434.689	11.51
435.048	12.39
435.407	10.82
435.767	10.18
436.126	9.42
436.485	9.69
436.844	6.32
437.203	8.1
437.562	9.83
437.921	9.42
438.28	9.56
438.639	9.07
438.998	6.81
439.356	9.41
439.715	8.83
440.074	10.72
440.433	12.57
440.791	13.66
441.15	13.15
441.508	10.36
441.867	10.74
442.225	9.88
442.584	9.5
442.942	12.34
443.3	10.89
443.659	13.25
444.017	12.78
444.375	12.57
444.733	11.99
445.092	13.77
445.45	15.11
445.808	14.92
446.166	18.27
446.524	16.91
446.882	14.68
447.239	13.09
447.597	12.69
447.955	11.66
448.313	10.95
448.67	12.38
449.028	10.59
449.386	9.57
449.743	8.5
450.101	5.58
450.458	7.83
450.816	5.73
451.173	6.24
451.531	7.84
451.888	8.67
452.245	8.36
452.602	7.72
452.96	10.06
453.317	12.7
453.674	13.83
454.031	14.8
454.388	13.22
454.745	14.07
455.102	14.33
455.459	13.06
455.816	14.41
456.173	15.45
456.529	16.12
456.886	14.34
457.243	12.95
457.599	11.53
457.956	10.8
458.313	12.18
458.669	14.32
459.026	15.5
459.382	14.67
459.739	13.97
460.095	11.49
460.451	9.85
460.807	8.42
461.164	10.15
461.52	11.42
461.876	13.94
462.232	12.08
462.588	10.57
462.944	9.15
463.3	9.02
463.656	8.52
464.012	8.88
464.368	8.74
464.724	11.17
465.079	9.73
465.435	9.75
465.791	6.51
466.146	8.49
466.502	6.31
466.858	6.53
467.213	5.19
467.569	5.15
467.924	8.34
468.279	8.76
468.635	7.84
468.99	6.86
469.345	6.4
469.701	7.9
470.056	6.02
470.411	7.36
470.766	9.99
471.121	9.56
471.476	10.6
471.831	8.83
472.186	8.94
472.541	8.69
472.895	9.61
473.25	11.49
473.605	11.88
473.96	11.56
474.314	12.62
474.669	11
475.024	11.75
475.378	12.07
475.733	10.57
476.087	10.66
476.441	9.61
476.796	9.43
477.15	6.55
477.504	5.5
477.859	5.57
478.213	4.64
478.567	3.76
478.921	4.1
479.275	4.05
479.629	2.83
479.983	2.55
480.337	3.67
480.691	2.2
481.045	3.99
481.399	5.07
481.752	4.38
482.106	4.94
482.46	6.56
482.813	6.16
483.167	6.35
483.52	8.93
483.874	10.51
484.227	9.09
484.581	10.92
484.934	10.57
485.288	8.1
485.641	11.06
485.994	9.55
486.347	9.1
486.7	11.93
487.054	10.98
487.407	9.6
487.76	7.38
488.113	8.38
488.466	6.56
488.818	6.55
489.171	8.32
489.524	5.15
489.877	5.27
490.23	5.65
490.582	5.26
490.935	3.65
491.288	5.25
491.64	5.67
491.993	5.62
492.345	6.82
492.698	7.36
493.05	7.5
493.402	7.19
493.755	8.07
494.107	5.53
494.459	3.1
494.811	5.92
495.163	5.67
495.515	2.36
495.867	1.4
496.219	-0.19
496.571	-0.91
496.923	-4.7
497.275	-5.56
497.627	-9.8
497.979	-10.52
498.33	-11.91
498.682	-16.93
499.034	-19.22
499.385	-18.41
499.737	-18.83
500.088	-19.73
500.44	-21.72
500.791	-20.23
501.143	-20.82
501.494	-17.67
501.845	-15.61
502.197	-11.72
502.548	-10.72
502.899	-7
503.25	-0.41
503.601	0.94
503.952	3.4
504.303	7.57
504.654	11.41
505.005	17.26
505.356	20.2
505.707	21.66
506.058	22.7
506.408	28.09
506.759	30.15
507.11	29.16
507.46	32.72
507.811	37.89
508.161	40.53
508.512	43.53
508.862	42.28
509.213	46.69
509.563	49.41
509.913	52.22
510.263	54
510.614	56.77
510.964	59.57
511.314	60.94
511.664	61.98
512.014	62.45
512.364	65.01
512.714	70.12
513.064	69.52
513.414	69.94
513.764	70.33
514.113	73.59
514.463	73.95
514.813	74.4
515.162	75.52
515.512	75.51
515.862	76.11
516.211	75.56
516.561	76.23
516.91	75.39
517.259	74.65
517.609	75.64
517.958	73.98
518.307	74.02
518.656	76.19
519.006	75.74
519.355	76.95
519.704	76.28
520.053	76.06
520.402	76.25
520.751	77.82
521.1	77.93
521.448	77.88
521.797	78.28
522.146	79.58
522.495	75.19
522.843	75
523.192	74.44
523.541	76.64
523.889	73.92
524.238	73.86
524.586	72.9
524.935	76.33
525.283	75.93
525.631	76.99
525.979	75.1
526.328	80.38
526.676	81.74
527.024	81.1
527.372	80.85
527.72	82.22
528.068	79.84
528.416	81.22
528.764	78.6
529.112	79.68
529.46	76.95
529.808	78.15
530.155	74.14
530.503	72.77
530.851	73.27
531.198	71.27
531.546	72.17
531.893	71.67
532.241	70.85
532.588	70.14
532.936	67.53
533.283	67.55
533.63	66.16
533.978	64.85
534.325	64.51
534.672	63.17
535.019	64.68
535.366	63.48
535.713	66.35
536.06	64.76
536.407	65.03
536.754	64.66
537.101	65.22
537.448	65.32
537.795	65.97
538.141	65.24
538.488	66.16
538.835	64.28
539.181	65.26
539.528	61.36
539.874	62.18
540.221	61.33
540.567	61.91
540.914	59.38
541.26	59.27
541.606	59.33
541.952	59.24
542.299	56.31
542.645	55.82
542.991	53.55
543.337	54.94
543.683	54.81
544.029	55.76
544.375	56.15
544.721	58.59
545.066	56.23
545.412	58.38
545.758	58.76
546.104	61.26
546.449	62.72
546.795	63.97
547.141	63.81
547.486	62.45
547.832	62.59
548.177	59.44
548.522	58.89
548.868	59.7
549.213	58.95
549.558	58.69
549.903	56.61
550.249	54.23
550.594	54.44
550.939	53.6
551.284	54.48
551.629	53.84
551.974	54.02
552.319	54.82
552.664	56.08
553.008	55.4
553.353	54.15
553.698	54.78
554.043	56.78
554.387	53.5
554.732	55.2
555.076	56.72
555.421	55.93
555.765	59.57
556.11	57.92
556.454	56.07
556.798	54.06
557.143	53.89
557.487	52.33
557.831	51.22
558.175	52.94
558.519	52.14
558.863	48.58
559.207	51.14
559.551	50.85
559.895	51.88
560.239	52.28
560.583	52.88
560.927	54.92
561.27	54.95
561.614	57.22
561.958	58.53
562.301	58.76
562.645	62.65
562.988	59.38
563.332	56.52
563.675	54.5
564.018	55.83
564.362	55.57
564.705	54.82
565.048	55.89
565.391	52.11
565.735	52.44
566.078	50.89
566.421	46.41
566.764	46.5
567.107	48.48
567.45	48.73
567.792	45.2
568.135	46.06
568.478	44.17
568.821	44.99
569.163	45.85
569.506	44.28
569.849	46.03
570.191	49.3
570.534	50.55
570.876	46.22
571.219	47.05
571.561	47.91
571.903	44.81
572.246	44.95
572.588	43
572.93	42.75
573.272	41.41
573.614	41.36
573.956	40.33
574.298	37.18
574.64	38.43
574.982	38.07
575.324	38.72
575.666	41.56
576.008	42.33
576.349	42.11
576.691	44.02
577.033	44.68
577.374	42.1
577.716	38.47
578.057	39.85
578.399	40.28
578.74	40.18
579.082	38.84
579.423	38.25
579.764	37.41
580.105	38.15
580.447	34.27
580.788	33.94
581.129	34.82
581.47	34.78
581.811	35.6
582.152	36.68
582.493	36.34
582.834	36.8
583.175	35.99
583.515	35.81
583.856	34.19
584.197	35.22
584.537	32.76
584.878	31.93
585.218	32.25
585.559	29.59
585.899	28.93
586.24	28.47
586.58	27.84
586.921	27.72
587.261	28.73
587.601	29.03
587.941	30.45
588.281	32.45
588.621	33.36
588.961	35.23
589.301	36.84
589.641	36.76
589.981	35.38
590.321	34.86
590.661	35.55
591.001	32.83
591.34	33.12
591.68	30.64
592.02	30.02
592.359	27.85
592.699	28.34
593.038	28.74
593.378	28.76
593.717	28.11
594.057	29.5
594.396	29.26
594.735	30.64
595.074	29.73
595.414	30.62
595.753	29.88
596.092	33.31
596.431	32.35
596.77	33.01
597.109	30.59
597.448	30.24
597.786	29.06
598.125	28.93
598.464	29.57
598.803	29.39
599.141	29.11
599.48	30.6
599.819	28.17
600.157	30.27
600.495	30.58
600.834	31.92
601.172	32.3
601.511	32.85
601.849	33.89
602.187	34.89
602.525	35.76
602.864	35.5
603.202	34.38
603.54	33.25
603.878	30.76
604.216	31.55
604.554	31.12
604.891	32.44
605.229	32.44
605.567	29.25
605.905	27.94
606.243	27.91
606.58	28.69
606.918	27.72
607.255	28.91
607.593	28.67
607.93	26
608.268	26.19
608.605	25.95
608.942	25.83
609.28	26.84
609.617	26.67
609.954	29.28
610.291	30.36
610.628	34.28
610.965	32.93
611.302	32.5
611.639	32.67
611.976	34.14
612.313	33.59
612.65	33.6
612.987	32.42
613.323	30.7
613.66	28.99
613.997	27.17
614.333	22.68
614.67	22.93
615.006	24.11
615.343	23.28
615.679	24.16
616.015	22.76
616.352	21.01
616.688	21.74
617.024	24.74
617.36	23.5
617.696	22.93
618.032	24.51
618.368	26.02
618.704	27.52
619.04	29.36
619.376	27.07
619.712	28.9
620.048	29.82
620.383	29.78
620.719	27.89
621.055	28.48
621.39	32.33
621.726	32.1
622.061	32.02
622.397	30.49
622.732	29.48
623.068	28.8
623.403	29
623.738	29.4
624.073	31.45
624.409	30.23
624.744	30.08
625.079	25.38
625.414	25.32
625.749	25.56
626.084	23.15
626.419	24
626.753	26.77
627.088	24.76
627.423	25.36
627.758	24.18
628.092	25.77
628.427	26.31
628.762	27.45
629.096	29.4
629.431	27.59
629.765	29.9
630.099	27.88
630.434	26.32
630.768	27.44
631.102	27.86
631.436	27.38
631.77	26.84
632.105	24.82
632.439	23.44
632.773	22.75
633.107	23.82
633.44	22.31
633.774	25.43
634.108	25.03
634.442	24.51
634.776	25.91
635.109	26.82
635.443	26.36
635.776	28.41
636.11	29.58
636.443	28.7
636.777	29.7
637.11	29.02
637.444	27.14
637.777	29.03
638.11	29.35
638.443	26.9
638.776	25.15
639.11	25.98
639.443	25.06
639.776	27
640.109	28.14
640.441	26.15
640.774	26.92
641.107	27.98
641.44	27.59
641.773	27.12
642.105	28.11
642.438	30.36
642.77	29.02
643.103	30.65
643.435	29.12
643.768	26.61
644.1	26.4
644.433	27.48
644.765	26.83
645.097	25.65
645.429	27.55
645.761	27.42
646.094	27.33
646.426	26.43
646.758	24.78
647.09	24.48
647.422	26.5
647.753	27.73
648.085	27.56
648.417	29.26
648.749	29.03
649.08	28.51
649.412	27.89
649.744	27.16
650.075	30.81
650.407	31.07
650.738	31.94
651.069	30.58
651.401	32.48
651.732	30.74
652.063	27.31
652.394	28.24
652.726	25.91
653.057	23.88
653.388	23.34
653.719	22.08
654.05	21.28
654.381	20.31
654.712	22.19
655.042	20.1
655.373	22.4
655.704	23.72
656.034	23.24
656.365	25.2
656.696	27.27
657.026	25.26
657.357	26.56
657.687	28.38
658.018	30.01
658.348	29.73
658.678	27.69
659.008	27.5
659.339	27.34
659.669	26.1
659.999	27.05
660.329	27.17
660.659	27.1
660.989	25.9
661.319	23.92
661.649	23.16
661.978	24.55
662.308	25.57
662.638	26.14
662.968	26.03
663.297	25.86
663.627	24.31
663.956	23.48
664.286	27.23
664.615	28.6
664.945	30.69
665.274	30.82
665.603	29.38
665.932	30.93
666.262	27.97
666.591	27.34
666.92	28.05
667.249	28.76
667.578	30.15
667.907	26.92
668.236	27.43
668.564	24.27
668.893	26.08
669.222	24.49
669.551	23.85
669.879	24.45
670.208	24.6
670.537	24.11
670.865	23.44
671.194	22.89
671.522	24.05
671.85	22.65
672.179	24.39
672.507	21.57
672.835	22.73
673.163	22.27
673.491	22.66
673.819	22.73
674.147	21.62
674.475	22.77
674.803	22.68
675.131	23.72
675.459	22.23
675.787	22.45
676.115	23.91
676.442	23.34
676.77	22.27
677.098	24.81
677.425	25.09
677.753	26.82
678.08	25.5
678.407	24.16
678.735	22.16
679.062	21.48
679.389	19.98
679.717	18.98
680.044	20.27
680.371	20.18
680.698	18.15
681.025	19.09
681.352	16.44
681.679	16.94
682.006	16.56
682.332	19.73
682.659	20.51
682.986	22.43
683.313	22.42
683.639	20.51
683.966	21.11
684.292	21.35
684.619	20.57
684.945	21.88
685.272	21.98
685.598	21.59
685.924	19.42
686.25	17.6
686.577	18.61
686.903	18.24
687.229	17.65
687.555	17.45
687.881	19.7
688.207	18.01
688.533	18.57
688.858	17.44
689.184	22.3
689.51	22.51
689.836	24.89
690.161	23.88
690.487	22.34
690.813	22.55
691.138	23.52
691.463	21.83
691.789	23.53
692.114	24.3
692.44	25.77
692.765	21.69
693.09	19.42
693.415	19.08
693.74	16.67
694.065	19.4
694.39	20.44
694.715	22.23
695.04	21.45
695.365	22.85
695.69	21.49
696.015	21.08
696.339	22.76
696.664	25.02
696.989	23.52
697.313	26.41
697.638	25.16
697.962	25.39
698.287	23.58
698.611	23.72
698.935	22.02
699.26	22.84
699.584	21.91
699.908	19.95
700.232	21.28
700.556	22.65
700.88	20.07
701.204	22.48
701.528	22.97
701.852	23.25
702.176	22.25
702.5	20.51
702.823	20.97
703.147	19.78
703.471	20.03
703.794	16.25
704.118	16.38
704.441	17.59
704.765	14.67
705.088	14.2
705.411	13.31
705.735	13.02
706.058	15.7
706.381	13.76
706.704	15.65
707.027	15.66
707.35	17.45
707.673	17.03
707.996	17.05
708.319	18.12
708.642	17.59
708.965	15.98
709.288	16.42
709.61	14.47
709.933	15.49
710.256	15.28
710.578	14.95
710.901	14.78
711.223	15.27
711.546	12.7
711.868	11.48
712.19	12.06
712.512	15.35
712.835	16
713.157	17.55
713.479	18.14
713.801	17.61
714.123	18.5
714.445	18.76
714.767	18.7
715.089	22.98
715.411	24.75
715.732	24.8
716.054	22.72
716.376	21.08
716.697	18.93
717.019	18.55
717.34	21.44
717.662	21.68
717.983	22.06
718.305	21.27
718.626	17.57
718.947	14.77
719.268	13.23
719.589	14.18
719.911	15.48
720.232	15.53
720.553	16.84
720.874	12.59
721.195	13.83
721.515	12.83
721.836	11
722.157	12.89
722.478	14.23
722.798	13.06
723.119	12.53
723.44	11.39
723.76	12.35
724.081	8.51
724.401	9.42
724.721	7.57
725.042	7.12
725.362	6.99
725.682	6.24
726.002	5.5
726.322	6.93
726.642	6.69
726.962	8.48
727.282	7.58
727.602	10.27
727.922	10.17
728.242	11.06
728.562	12.42
728.882	12.47
729.201	13.01
729.521	12.62
729.84	13.75
730.16	14.15
730.479	13.15
730.799	11.01
731.118	10.93
731.437	10.65
731.757	10.14
732.076	10
732.395	10.97
732.714	11.32
733.033	12.26
733.352	12.6
733.671	12.33
733.99	12.1
734.309	15.02
734.628	15.9
734.947	18.6
735.265	18.28
735.584	19.45
735.903	20.64
736.221	18.7
736.54	17.66
736.858	17.6
737.177	17.58
737.495	15.91
737.813	15.55
738.132	13.47
738.45	11.35
738.768	10.2
739.086	7.47
739.404	8.43
739.722	8.61
740.04	8.89
740.358	5.74
740.676	8.18
740.994	10.43
741.311	10.73
741.629	9.16
741.947	9.74
742.264	10.42
742.582	9.65
742.899	9.3
743.217	11.98
743.534	11.24
743.852	13.35
744.169	8.23
744.486	7.27
744.803	6.52
745.121	10.3
745.438	9.85
745.755	10.45
746.072	10.91
746.389	9.31
746.706	7.48
747.022	11.22
747.339	13.5
747.656	15.4
747.973	15.8
748.289	17.5
748.606	15.6
748.923	16.61
749.239	15.89
749.555	16.77
749.872	15.57
750.188	13.56
750.505	11.26
750.821	10.05
751.137	10.28
751.453	7.51
751.769	7.33
752.085	6.97
752.401	4.32
752.717	3
753.033	3.69
753.349	6.97
753.665	8.82
753.98	7.86
754.296	7.3
754.612	8.56
754.927	12.09
755.243	12.43
755.558	14.36
755.874	15.45
756.189	13.82
756.505	13.67
756.82	10.74
757.135	12.67
757.45	12.25
757.765	11.43
758.08	10.73
758.395	10.09
758.71	8.45
759.025	7.74
759.34	7.91
759.655	10.92
759.97	10.22
760.285	11.92
760.599	10.24
760.914	11.22
761.228	10.91
761.543	12.19
761.857	12.81
762.172	14.47
762.486	14.12
762.8	14.05
763.115	14.55
763.429	15.72
763.743	16.58
764.057	15.5
764.371	14.91
764.685	14.08
764.999	12.99
765.313	11.48
765.627	11.18
765.941	10.36
766.255	12.36
766.568	13.15
766.882	12.58
767.195	12.89
767.509	14.33
767.823	16.81
768.136	16.28
768.449	15.22
768.763	15.7
769.076	14.49
769.389	13.89
769.702	10.5
770.016	9.07
770.329	8.06
770.642	6.75
770.955	5.98
771.268	4.69
771.58	6.7
771.893	8.31
772.206	7.99
772.519	9.56
772.832	12.36
773.144	12.89
773.457	12.52
773.769	13.3
774.082	14.32
774.394	12.83
774.706	12.64
775.019	12.27
775.331	11.43
775.643	13.16
775.955	11.25
776.268	8.22
776.58	9.55
776.892	11.82
777.204	10.2
777.515	9.64
777.827	10.47
778.139	10.26
778.451	9.31
778.763	8.84
779.074	9.48
779.386	9.95
779.697	11.4
780.009	9.7
780.32	7.3
780.632	10.58
780.943	9.93
781.254	11.47
781.566	12.01
781.877	14.23
782.188	15.77
782.499	13.82
782.81	16.19
783.121	17.88
783.432	21.15
783.743	23.6
784.054	20.7
784.364	21.07
784.675	20.35
784.986	20.93
785.296	18.95
785.607	18.56
785.917	18.85
786.228	17.14
786.538	16.52
786.849	13.57
787.159	9.84
787.469	9.43
787.779	9.3
788.09	8.94
788.4	8.65
788.71	9.3
789.02	7.88
789.33	8.56
789.64	6.52
789.949	7.3
790.259	8.75
790.569	12.68
790.879	14.57
791.188	13.34
791.498	13.23
791.807	11.86
792.117	12.25
792.426	12.18
792.736	10.64
793.045	14.45
793.354	14.05
793.663	14.51
793.973	12.3
794.282	12.86
794.591	13.02
794.9	15.2
795.209	15.47
795.518	15.82
795.826	18.35
796.135	19.39
796.444	18.49
796.753	17.47
797.061	16.47
797.37	18.94
797.678	17.02
797.987	17.11
798.295	15.4
798.604	16.15
798.912	14.28
799.22	10.97
799.529	13.16
799.837	13.64
800.145	13.55
800.453	13.16
800.761	10.17
801.069	10.53
801.377	10.16
801.685	7.99
801.993	9.59
802.3	9.66
802.608	12.03
802.916	7.78
803.223	4.69
803.531	6.67
803.838	8.09
804.146	10.48
804.453	12.88
804.76	13.17
805.068	13.73
805.375	12
805.682	12.85
805.989	12.94
806.296	15.78
806.603	16.06
806.91	14.36
807.217	13.45
807.524	10.86
807.831	9.78
808.138	11.35
808.444	12.62
808.751	12.9
809.058	14.44
809.364	12.78
809.671	12.8
809.977	13.01
810.284	12.66
810.59	12.97
810.896	14.38
811.202	14.47
811.509	13.64
811.815	13.2
812.121	11.9
812.427	11.57
812.733	14.27
813.039	12.82
813.345	14.45
813.65	13.85
813.956	15.65
814.262	14.53
814.568	14.15
814.873	15.61
815.179	16.9
815.484	18.49
815.79	17.91
816.095	16.89
816.4	16.22
816.706	15.99
817.011	15.93
817.316	14.35
817.621	15.77
817.926	17.7
818.231	18.15
818.536	19.39
818.841	20.15
819.146	19.99
819.451	20.78
819.756	21.99
820.06	24.78
820.365	25
820.67	24.16
820.974	25.1
821.279	23.49
821.583	24.08
821.888	24.93
822.192	24.05
822.496	25.26
822.8	24.88
823.105	27.01
823.409	24.53
823.713	26.72
824.017	28.51
824.321	28.74
824.625	30.17
824.929	29.49
825.232	28.82
825.536	28.57
825.84	28.11
826.143	27
826.447	26.69
826.751	27.97
827.054	25.82
827.358	25.58
827.661	26.69
827.964	27.07
828.268	25.16
828.571	25.45
828.874	27.19
829.177	27.72
829.48	26.73
829.783	25.33
830.086	25.48
830.389	27.8
830.692	26.68
830.995	23.39
831.297	21.32
831.6	22.28
831.903	20.84
832.205	21.28
832.508	17.92
832.81	20.35
833.113	21.95
833.415	20.58
833.718	20.07
834.02	22.98
834.322	24.16
834.624	26.44
834.926	23.97
835.228	23.47
835.53	21.1
835.832	24.02
836.134	22.88
836.436	22.22
836.738	23.39
837.04	22.83
837.341	19.78
837.643	20.75
837.944	16.99
838.246	20.56
838.547	21.84
838.849	25.7
839.15	25.8
839.452	25.72
839.753	26.1
840.054	23.14
840.355	24.4
840.656	26.9
840.957	27.11
841.258	31.22
841.559	30.25
841.86	30.53
842.161	27.97
842.462	27.1
842.762	28.5
843.063	29.74
843.364	32.4
843.664	32.35
843.965	31.41
844.265	31.55
844.566	31.19
844.866	33.8
845.166	35.28
845.467	36.39
845.767	38.03
846.067	36.08
846.367	34.56
846.667	33.22
846.967	34.51
847.267	35.95
847.567	38.06
847.867	37.18
848.166	33.82
848.466	31.65
848.766	31.61
849.065	30.14
849.365	29.75
849.664	30.56
849.964	30.16
850.263	28.84
850.562	28.62
850.862	26.06
851.161	25.23
851.46	29.35
851.759	29.11
852.058	27.19
852.357	27.67
852.656	30.23
852.955	29.24
853.254	29.78
853.553	31.11
853.851	28.99
854.15	28.09
854.449	30.05
854.747	30.35
855.046	31.52
855.344	30.34
855.643	30.5
855.941	30.68
856.239	31.51
856.538	32.39
856.836	29.05
857.134	31.81
857.432	31.8
857.73	29.2
858.028	28.51
858.326	28.47
858.624	27.81
858.922	29.08
859.219	26.93
859.517	26.23
859.815	27.43
860.112	27.81
860.41	28.22
860.707	28.75
861.005	30.56
861.302	27.7
861.6	29.17
861.897	31.59
862.194	29.16
862.491	30.31
862.788	31.08
863.085	29.73
863.382	31.06
863.679	29.44
863.976	32.15
864.273	33.25
864.57	33.07
864.867	31.31
865.163	30.68
865.46	33.47
865.757	32.6
866.053	31.43
866.349	32.12
866.646	32.22
866.942	30.66
867.239	27.65
867.535	25.66
867.831	25.62
868.127	25.55
868.423	27.19
868.719	27.92
869.015	27.67
869.311	29.36
869.607	28.39
869.903	28.05
870.199	30.73
870.494	30.89
870.79	31.99
871.086	30.94
871.381	31.11
871.677	32.45
871.972	27.14
872.267	27.41
872.563	25.97
872.858	28.01
873.153	27.57
873.448	28.38
873.743	29.32
874.038	28.03
874.333	29.99
874.628	31.28
874.923	27.52
875.218	30.45
875.513	30.53
875.808	31.01
876.102	29.39
876.397	29.38
876.691	27.14
876.986	26.47
877.28	28.45
877.575	29.09
877.869	28.65
878.163	32.43
878.458	32.77
878.752	34.9
879.046	35.12
879.34	34.56
879.634	33.14
879.928	31.7
880.222	35.2
880.516	34.52
880.809	32.08
881.103	30.91
881.397	27.68
881.691	29.52
881.984	28.32
882.278	24.2
882.571	24.18
882.864	26.73
883.158	28.43
883.451	26.19
883.744	24.25
884.038	27.55
884.331	27.08
884.624	26.68
884.917	25.12
885.21	23.81
885.503	27.32
885.796	30.44
886.088	31.6
886.381	30.55
886.674	28.22
886.966	28.19
887.259	24.33
887.552	24.81
887.844	25.41
888.136	22.85
888.429	23.44
888.721	23.06
889.013	19.14
889.306	14.79
889.598	13.48
