# Supplementary material for: An on-demand, drop-on-drop method for studying enzyme catalysis by serial crystallography
Source: Nat Commun. 2021 Jul 22;12:4461. doi: 10.1038/s41467-021-24757-7 (PMC8298390; doi:10.1038/s41467-021-24757-7)
Supplement: Supplementary file 7 — Source Data [file 41467_2021_24757_MOESM7_ESM.zip › 01_raw data/9/9-pico-off (15).txt]

Data from 9-fluo5N-fura-picooff_Subt8_20-53-09-284.txt Node

Date: Wed Jun 05 20:53:09 PDT 2019
User: Yachandra Lab
Spectrometer: OFX00221
Trigger mode: 0
Integration Time (sec): 3.000000E-1
Scans to average: 8
Nonlinearity correction enabled: false
Boxcar width: 5
Storing dark spectrum: false
XAxis mode: Wavelengths
Number of Pixels in Spectrum: 2136
>>>>>Begin Spectral Data<<<<<
156.111	-0.85
156.499	0.48
156.887	0.47
157.274	-0.83
157.662	-1.75
158.049	-2.02
158.437	-1.47
158.824	-1.17
159.211	-0.95
159.599	-0.88
159.986	-1.26
160.373	-2.03
160.761	-2.6
161.148	-2.75
161.535	-1.58
161.922	-0.72
162.309	-0.85
162.696	-0.88
163.083	-0.85
163.47	-0.56
163.857	-0.45
164.244	0.11
164.631	0.25
165.018	0.33
165.405	0.44
165.792	0.47
166.179	0.25
166.565	0.76
166.952	0.52
167.339	0.1
167.725	0.02
168.112	-0.42
168.498	-0.91
168.885	-0.62
169.271	-0.76
169.658	-1.45
170.044	-2.89
170.431	-2.89
170.817	-2.82
171.203	-2.43
171.59	-1.95
171.976	-1.89
172.362	-1.7
172.748	-1.33
173.134	-1.82
173.521	-1.7
173.907	-0.75
174.293	0.32
174.679	0.53
175.065	0.92
175.451	0.62
175.836	0.34
176.222	-0.02
176.608	-0.44
176.994	-0.6
177.38	-0.52
177.765	-0.86
178.151	-0.99
178.537	-1.08
178.922	-1.03
179.308	-2.01
179.693	-2.35
180.079	-2.17
180.464	-1.82
180.85	-1.44
181.235	-1.16
181.621	-1.43
182.006	-1.03
182.391	-1.56
182.777	-1.59
183.162	-1.6
183.547	-1.36
183.932	-1.08
184.317	-1.51
184.702	-2.15
185.087	-2.36
185.472	-2.16
185.857	-1.83
186.242	-2.38
186.627	-2.06
187.012	-2.22
187.397	-2.73
187.782	-2.99
188.167	-2.92
188.551	-2.55
188.936	-2.34
189.321	-0.8
189.705	-0.95
190.09	-1.24
190.475	-1.58
190.859	-4.09
191.244	-4.94
191.628	-4.41
192.012	-2.53
192.397	-3.43
192.781	-2.08
193.166	0.27
193.55	1.12
193.934	0.26
194.318	2.14
194.702	4.25
195.087	5.36
195.471	6.24
195.855	5.97
196.239	3.3
196.623	6.95
197.007	6.98
197.391	5.35
197.775	3.22
198.158	3.07
198.542	2.56
198.926	0.62
199.31	1.02
199.693	1.57
200.077	2.6
200.461	4.28
200.844	2.72
201.228	1.41
201.611	3.2
201.995	2.9
202.378	5.2
202.762	3.89
203.145	4.66
203.529	2.18
203.912	1.94
204.295	-1.01
204.679	-1.05
205.062	-2.31
205.445	-2.61
205.828	-3.31
206.211	-1.92
206.594	-2.68
206.977	-3.01
207.36	-4.09
207.743	-0.19
208.126	1.27
208.509	3.18
208.892	1.18
209.275	3.66
209.658	3.72
210.04	2.99
210.423	2.48
210.806	1.42
211.188	2.97
211.571	2.22
211.953	2.36
212.336	1.64
212.719	0.76
213.101	6.43
213.483	6.53
213.866	7.6
214.248	5.55
214.63	4.61
215.013	6.55
215.395	5.82
215.777	8.03
216.159	6.99
216.542	6.84
216.924	7.75
217.306	1.99
217.688	0.93
218.07	3.11
218.452	6.55
218.834	8.08
219.216	6.68
219.597	6.59
219.979	4.01
220.361	5.16
220.743	3.44
221.124	3.09
221.506	5.55
221.888	2.19
222.269	0.69
222.651	-3.05
223.032	-4.08
223.414	-3.16
223.795	-0.93
224.177	-0.43
224.558	-3.6
224.94	-2.4
225.321	-3.26
225.702	-2.81
226.083	-2.14
226.465	-3.64
226.846	-0.97
227.227	1.06
227.608	0.48
227.989	-1.36
228.37	-0.65
228.751	2
229.132	2.83
229.513	6.24
229.894	6.42
230.275	9.45
230.655	9.47
231.036	8.78
231.417	6.57
231.798	6.8
232.178	6.59
232.559	7.53
232.94	10.57
233.32	10.56
233.701	9.19
234.081	9.97
234.462	8.59
234.842	10.11
235.222	8.28
235.603	10.02
235.983	8.65
236.363	10.24
236.743	9.56
237.124	5
237.504	7.11
237.884	7.15
238.264	7.88
238.644	9.27
239.024	7.73
239.404	11.25
239.784	10.03
240.164	9.92
240.544	9.02
240.923	10.45
241.303	12.83
241.683	8.9
242.063	9.57
242.442	7.58
242.822	11.55
243.202	13.01
243.581	11.73
243.961	11.26
244.34	12.36
244.72	12.33
245.099	11.03
245.478	12
245.858	13.45
246.237	9.77
246.616	7.61
246.996	1.82
247.375	-0.81
247.754	-1.51
248.133	-0.28
248.512	-1.3
248.891	-1.81
249.27	-1.39
249.649	0.32
250.028	-0.2
250.407	3.25
250.786	4.47
251.165	5.76
251.544	6.7
251.922	7.12
252.301	7.32
252.68	10.07
253.058	9.5
253.437	10.98
253.816	8.48
254.194	10.27
254.573	9
254.951	8.45
255.329	5.56
255.708	6.05
256.086	5.34
256.465	4.36
256.843	2.34
257.221	2.34
257.599	-0.8
257.977	-0.83
258.356	-1.66
258.734	-2.41
259.112	-0.25
259.49	2.07
259.868	1.65
260.246	1.01
260.624	-0.85
261.001	-1.4
261.379	-1.09
261.757	0.64
262.135	1.27
262.513	4.34
262.89	6.86
263.268	5.1
263.645	4.33
264.023	4.65
264.401	4.77
264.778	5.17
265.156	4.08
265.533	5.99
265.91	5.34
266.288	4.61
266.665	-0.01
267.042	-2.11
267.42	-3.23
267.797	-2.97
268.174	-3.99
268.551	-2.33
268.928	0.02
269.305	1.92
269.682	-0.01
270.059	2.22
270.436	1.98
270.813	2.38
271.19	3.78
271.567	6.09
271.944	6.8
272.32	6.93
272.697	6.11
273.074	6.31
273.45	5.36
273.827	7.73
274.203	5.11
274.58	3.23
274.957	4.69
275.333	4.14
275.709	2.6
276.086	-0.34
276.462	3.57
276.838	4.93
277.215	1.8
277.591	2.75
277.967	0.62
278.343	2.61
278.719	3.6
279.095	3.25
279.471	3.86
279.847	2.6
280.223	1.33
280.599	-0.56
280.975	-1.25
281.351	0.22
281.727	2.47
282.103	2.82
282.478	2.05
282.854	2.64
283.23	3.56
283.605	4.16
283.981	8
284.357	13.32
284.732	12.47
285.108	10.59
285.483	11.05
285.858	9.08
286.234	10.84
286.609	12.65
286.984	13.4
287.36	13.82
287.735	11.97
288.11	10.53
288.485	11.48
288.86	10.78
289.235	12.03
289.61	13.27
289.985	11.53
290.36	8.8
290.735	8.02
291.11	5.72
291.485	3.9
291.86	2.77
292.235	3.57
292.609	1.34
292.984	-0.41
293.359	-0.1
293.733	-1.83
294.108	2.28
294.482	2
294.857	1.8
295.231	4.3
295.606	4.92
295.98	6.7
296.354	3.47
296.729	5.59
297.103	7.67
297.477	7.95
297.851	8.69
298.226	5.28
298.6	5.98
298.974	4.78
299.348	1.93
299.722	1.01
300.096	1.78
300.47	3.86
300.844	2.11
301.217	0.73
301.591	0.08
301.965	-0.19
302.339	-0.42
302.712	1.9
303.086	3.42
303.46	4.52
303.833	5.75
304.207	7.6
304.58	9.97
304.954	10.68
305.327	13.35
305.701	12.8
306.074	13.9
306.447	13.88
306.821	14.91
307.194	14.35
307.567	16.89
307.94	14.52
308.313	11.32
308.686	11.01
309.059	10.82
309.432	10.03
309.805	10.55
310.178	10.8
310.551	11.03
310.924	6.24
311.297	5.43
311.67	2.07
312.042	3.66
312.415	5.89
312.788	4.19
313.16	4.78
313.533	2.83
313.905	1.42
314.278	0.36
314.65	1.69
315.023	2.02
315.395	0.93
315.768	1.26
316.14	1.26
316.512	-0.5
316.884	-1.02
317.257	-4.22
317.629	-4.75
318.001	-4.81
318.373	-5.58
318.745	-5.66
319.117	-3.65
319.489	-0.8
319.861	0.89
320.233	-0.5
320.605	-1.27
320.977	0.2
321.348	1.98
321.72	2.41
322.092	4.34
322.463	6.6
322.835	5.99
323.207	4.4
323.578	2.27
323.95	3.06
324.321	3.98
324.693	7.1
325.064	6.5
325.435	7.69
325.807	8.77
326.178	7.84
326.549	4.98
326.92	6.7
327.292	9.34
327.663	10.34
328.034	9.76
328.405	11.24
328.776	8.78
329.147	8.73
329.518	5.07
329.889	5.91
330.259	7.78
330.63	7.77
331.001	5.36
331.372	4.67
331.742	4.31
332.113	5.09
332.484	6.28
332.854	7.03
333.225	8.9
333.595	11.74
333.966	11.19
334.336	11.22
334.707	15.2
335.077	18.41
335.447	19.4
335.817	19.14
336.188	19.32
336.558	17.76
336.928	18.65
337.298	15.22
337.668	15.67
338.038	18.2
338.408	17.55
338.778	17.36
339.148	15.3
339.518	10.94
339.888	10.8
340.258	7.19
340.627	5.15
340.997	2.85
341.367	6.19
341.736	3.1
342.106	0.18
342.475	-0.26
342.845	-1.53
343.214	-2.85
343.584	1.36
343.953	1.24
344.323	3.58
344.692	5.02
345.061	4.77
345.431	4.19
345.8	6.74
346.169	7.7
346.538	7.38
346.907	6.75
347.276	6.82
347.645	5.86
348.014	4.55
348.383	2.28
348.752	2.12
349.121	4.67
349.49	2.31
349.858	3.4
350.227	3.55
350.596	2.81
350.964	1.49
351.333	2.94
351.702	1.12
352.07	1.7
352.439	0.69
352.807	1.86
353.176	-1.27
353.544	-1.18
353.912	-2.59
354.281	-3.41
354.649	-2.57
355.017	-2.32
355.385	-3.99
355.753	-2.95
356.122	-1.66
356.49	3.9
356.858	3.64
357.226	2.89
357.594	3.1
357.961	3.1
358.329	1.6
358.697	2.2
359.065	1.12
359.433	0.8
359.8	2.35
360.168	1.24
360.536	0.34
360.903	-1.55
361.271	0.64
361.638	0.53
362.006	-0.34
362.373	3.68
362.741	2.9
363.108	4.64
363.475	4.52
363.843	2.66
364.21	3.32
364.577	2.44
364.944	1.91
365.311	2.28
365.678	0.91
366.045	3.09
366.412	0.76
366.779	0.38
367.146	-1.26
367.513	-1.3
367.88	-0.89
368.247	-0.6
368.613	-1.07
368.98	1.39
369.347	0.33
369.713	2.47
370.08	0.56
370.447	2.06
370.813	1.56
371.18	3.32
371.546	3.83
371.912	0.26
372.279	1.09
372.645	-1.6
373.011	-3.3
373.378	-0.12
373.744	-0.16
374.11	1.09
374.476	-1.35
374.842	0.5
375.208	0.27
375.574	-1.19
375.94	2.28
376.306	2.43
376.672	5.19
377.038	5.56
377.404	4.6
377.769	4.52
378.135	5.18
378.501	6.23
378.866	5.74
379.232	4.41
379.597	6.83
379.963	8.95
380.328	6.81
380.694	5.75
381.059	6.39
381.425	4.68
381.79	3.31
382.155	0.32
382.52	2.56
382.886	3.53
383.251	4.93
383.616	4.42
383.981	3.2
384.346	4.55
384.711	5.01
385.076	4.86
385.441	5.66
385.806	5.52
386.171	6.81
386.535	7.09
386.9	5.1
387.265	4.35
387.629	5.72
387.994	5.98
388.359	6.73
388.723	6.01
389.088	7.11
389.452	6.09
389.817	9.26
390.181	7.73
390.545	5
390.91	5.67
391.274	6.94
391.638	6.8
392.002	4.39
392.366	3.55
392.731	4.5
393.095	4.31
393.459	7.03
393.823	5.52
394.187	7.36
394.55	7.16
394.914	9.3
395.278	6.94
395.642	6.76
396.006	9.12
396.369	7.88
396.733	8.58
397.097	7.27
397.46	6.45
397.824	4.93
398.187	3.81
398.551	3.89
398.914	2.4
399.277	1.86
399.641	0.86
400.004	-0.39
400.367	1.51
400.73	0.23
401.094	-0.17
401.457	0.1
401.82	1.33
402.183	0.88
402.546	0.36
402.909	1.59
403.272	3.66
403.635	4.16
403.998	4.16
404.36	2.7
404.723	3.19
405.086	2.03
405.448	-1.93
405.811	-2.58
406.174	-0.32
406.536	-0.41
406.899	-2.03
407.261	-2.76
407.624	-2.43
407.986	-3.43
408.348	-2.2
408.711	-0.9
409.073	0.16
409.435	4.34
409.797	4.81
410.16	1.91
410.522	2.59
410.884	2.49
411.246	1.19
411.608	0.58
411.97	1.89
412.332	1.9
412.693	2.68
413.055	2.8
413.417	2.01
413.779	3.97
414.14	8.08
414.502	9.2
414.864	8.41
415.225	9.43
415.587	11.12
415.948	11.67
416.31	9.59
416.671	5.99
417.033	6.64
417.394	6
417.755	3.02
418.116	0.83
418.478	-0.15
418.839	0.15
419.2	-0.53
419.561	-1.31
419.922	-2.14
420.283	-0.7
420.644	-0.06
421.005	-0.08
421.366	0.48
421.727	1.48
422.087	2.32
422.448	3.39
422.809	3.49
423.169	6.74
423.53	4.81
423.891	3.55
424.251	1.51
424.612	3.53
424.972	3.65
425.333	3.08
425.693	4.25
426.053	4.7
426.414	4.55
426.774	6.73
427.134	4.73
427.494	4.62
427.854	6.66
428.214	7.2
428.574	6.19
428.934	5.33
429.294	6.61
429.654	4.08
430.014	2.62
430.374	0.36
430.734	-1.15
431.094	-0.82
431.453	0.9
431.813	-0.68
432.173	-2.42
432.532	-2.35
432.892	1.05
433.251	-0.67
433.611	0.75
433.97	1.16
434.33	2.12
434.689	3.26
435.048	4
435.407	3.05
435.767	4.17
436.126	7.15
436.485	7.4
436.844	3.23
437.203	3.36
437.562	3.98
437.921	4.57
438.28	4.47
438.639	3.91
438.998	3.45
439.356	6.41
439.715	7.25
440.074	9.32
440.433	7.9
440.791	8.19
441.15	8.78
441.508	8.77
441.867	7.59
442.225	8.42
442.584	8.73
442.942	9.77
443.3	4.92
443.659	4.58
444.017	1.55
444.375	2.33
444.733	5.17
445.092	4.42
445.45	2.84
445.808	2.64
446.166	3.41
446.524	1.5
446.882	2.83
447.239	4.36
447.597	4.15
447.955	5.89
448.313	6.45
448.67	5.15
449.028	5.56
449.386	6.1
449.743	6.45
450.101	4.19
450.458	5.76
450.816	2.26
451.173	3.25
451.531	3.34
451.888	3.53
452.245	3.73
452.602	4.34
452.96	4.72
453.317	7.16
453.674	6.92
454.031	9.22
454.388	8.93
454.745	10.58
455.102	9.95
455.459	9.35
455.816	9.84
456.173	10.69
456.529	12.6
456.886	11.64
457.243	9.38
457.599	9.51
457.956	8.56
458.313	9.18
458.669	8.59
459.026	8.51
459.382	9.39
459.739	8.77
460.095	5.7
460.451	2.97
460.807	3.33
461.164	5.93
461.52	6.53
461.876	6.97
462.232	5.36
462.588	5.12
462.944	5.44
463.3	4.65
463.656	4.31
464.012	5.85
464.368	5.23
464.724	8.26
465.079	7.02
465.435	5.97
465.791	4.36
466.146	4.75
466.502	3.03
466.858	2.44
467.213	2.65
467.569	1.84
467.924	3.12
468.279	3.08
468.635	-0.59
468.99	-3.2
469.345	-0.11
469.701	2.8
470.056	1.61
470.411	4.38
470.766	7.15
471.121	6.12
471.476	8.35
471.831	6.86
472.186	7.39
472.541	7.24
472.895	9.02
473.25	7.25
473.605	6.3
473.96	5.33
474.314	5.27
474.669	2.68
475.024	3.73
475.378	3.92
475.733	3.82
476.087	3.92
476.441	3.24
476.796	2.61
477.15	2.61
477.504	2.51
477.859	6.93
478.213	5.11
478.567	6
478.921	4.94
479.275	4.67
479.629	2.98
479.983	2.61
480.337	6.11
480.691	6.42
481.045	8.42
481.399	7.62
481.752	3.53
482.106	5.64
482.46	5.97
482.813	5.75
483.167	5.11
483.52	7.68
483.874	6.75
484.227	4.55
484.581	3.22
484.934	0.01
485.288	-1.9
485.641	-0.88
485.994	-2.33
486.347	-2.7
486.7	-1.83
487.054	-1.44
487.407	-4.35
487.76	-3.93
488.113	-3.33
488.466	-2.05
488.818	-1.72
489.171	0.88
489.524	1.72
489.877	1.49
490.23	2.49
490.582	3.41
490.935	1.99
491.288	3.42
491.64	4.62
491.993	4.12
492.345	2.62
492.698	3.7
493.05	3.58
493.402	4.34
493.755	3.3
494.107	1.57
494.459	0.89
494.811	0.78
495.163	0.65
495.515	-3.58
495.867	-7.85
496.219	-10.44
496.571	-13.44
496.923	-18.83
497.275	-25.07
497.627	-33.86
497.979	-40.65
498.33	-51.66
498.682	-61.74
499.034	-66.22
499.385	-71.83
499.737	-73.77
500.088	-76.34
500.44	-83.86
500.791	-84.8
501.143	-87.76
501.494	-84.99
501.845	-81.33
502.197	-75.06
502.548	-70.99
502.899	-71.1
503.25	-64.42
503.601	-63.67
503.952	-61.33
504.303	-56.31
504.654	-53.16
505.005	-49.75
505.356	-44.49
505.707	-45.75
506.058	-44.74
506.408	-42.12
506.759	-39.62
507.11	-41.01
507.46	-38.2
507.811	-34.93
508.161	-32.76
508.512	-32.57
508.862	-31.84
509.213	-30.91
509.563	-28.09
509.913	-27.44
510.263	-28.09
510.614	-27.06
510.964	-26.17
511.314	-27.86
511.664	-27.81
512.014	-28.09
512.364	-27.15
512.714	-24.76
513.064	-26.18
513.414	-27.28
513.764	-27.27
514.113	-25.18
514.463	-25.43
514.813	-23.32
515.162	-21.44
515.512	-22.15
515.862	-22.38
516.211	-21.66
516.561	-21.58
516.91	-20.86
517.259	-21.53
517.609	-20.91
517.958	-20.82
518.307	-19.27
518.656	-18.92
519.006	-19.64
519.355	-18.62
519.704	-15.92
520.053	-16.45
520.402	-15.16
520.751	-15.51
521.1	-14.97
521.448	-14.9
521.797	-10.31
522.146	-10.26
522.495	-12.85
522.843	-10.66
523.192	-10.84
523.541	-11.18
523.889	-10.99
524.238	-10.92
524.586	-9.09
524.935	-5.99
525.283	-6.1
525.631	-8.72
525.979	-9.22
526.328	-4.47
526.676	-4.67
527.024	-5.39
527.372	-4
527.72	-2.43
528.068	-2.88
528.416	-2.26
528.764	-3.06
529.112	-2.88
529.46	-1.84
529.808	-0.27
530.155	-1.92
530.503	-0.72
530.851	0.12
531.198	-0.25
531.546	-1.28
531.893	-1.42
532.241	-2.88
532.588	-5.19
532.936	-3.42
533.283	-5.97
533.63	-6.62
533.978	-7.39
534.325	-6.57
534.672	-5.77
535.019	-6.18
535.366	-5.83
535.713	-5.23
536.06	-5.23
536.407	-2.06
536.754	-2.93
537.101	-1.94
537.448	-0.55
537.795	-0.88
538.141	-1.59
538.488	0.41
538.835	0.26
539.181	-0.32
539.528	-0.97
539.874	1.35
540.221	-0.39
540.567	0.06
540.914	-2.28
541.26	-4.12
541.606	-2.09
541.952	-4.11
542.299	-7.43
542.645	-9.53
542.991	-8.8
543.337	-8.9
543.683	-11.38
544.029	-10.47
544.375	-9.2
544.721	-6.88
545.066	-8.16
545.412	-8.56
545.758	-7.88
546.104	-6.73
546.449	-5.27
546.795	-4.9
547.141	-2.95
547.486	-2.52
547.832	-2.59
548.177	-5.17
548.522	-4.42
548.868	-2.78
549.213	-0.85
549.558	0.97
549.903	0.9
550.249	0.6
550.594	0.94
550.939	-1.86
551.284	0.67
551.629	1.78
551.974	0.43
552.319	1.68
552.664	1.49
553.008	-0.92
553.353	-3
553.698	-1.56
554.043	0.72
554.387	-0.55
554.732	3.44
555.076	4.08
555.421	4.17
555.765	7.3
556.11	6.12
556.454	6.51
556.798	7.27
557.143	8.73
557.487	5.98
557.831	7.32
558.175	9.25
558.519	7.27
558.863	4.59
559.207	5.75
559.551	4.99
559.895	5.38
560.239	6.98
560.583	6.77
560.927	9.31
561.27	9.78
561.614	8.47
561.958	9.33
562.301	11.15
562.645	14.2
562.988	11.61
563.332	12.89
563.675	12.73
564.018	12.07
564.362	10.99
564.705	8.23
565.048	10.07
565.391	8.36
565.735	8.15
566.078	7.15
566.421	4.3
566.764	5.68
567.107	6.55
567.45	5.91
567.792	3.31
568.135	3.24
568.478	4
568.821	3.23
569.163	3.08
569.506	0.73
569.849	1.48
570.191	2.76
570.534	4.59
570.876	1.08
571.219	0.97
571.561	2.32
571.903	0.86
572.246	0.19
572.588	0.78
572.93	1.35
573.272	1.83
573.614	0.72
573.956	1.3
574.298	-3.44
574.64	-1.16
574.982	0.03
575.324	0.89
575.666	4.97
576.008	5.5
576.349	4.32
576.691	7.45
577.033	6.69
577.374	7.42
577.716	5.97
578.057	7.16
578.399	7.38
578.74	6.52
579.082	5.55
579.423	3.51
579.764	2.42
580.105	1.49
580.447	-1.86
580.788	-0.76
581.129	-1.4
581.47	-2.19
581.811	-0.43
582.152	-0.98
582.493	-1.38
582.834	-2.94
583.175	-2.15
583.515	-1.45
583.856	1
584.197	0.62
584.537	-0.64
584.878	-1.18
585.218	-1.52
585.559	-3.52
585.899	-2.84
586.24	-1.03
586.58	0.95
586.921	0.11
587.261	0.24
587.601	-1.98
587.941	0.15
588.281	1.59
588.621	2.39
588.961	5.34
589.301	8.05
589.641	8.61
589.981	6.77
590.321	5.72
590.661	6.56
591.001	7.02
591.34	9.84
591.68	8.16
592.02	8.06
592.359	7.31
592.699	7.62
593.038	8.42
593.378	6.92
593.717	7.52
594.057	9.65
594.396	10.97
594.735	10.72
595.074	10.5
595.414	12.81
595.753	10.91
596.092	11.26
596.431	10.95
596.77	12
597.109	11.43
597.448	11.22
597.786	10.59
598.125	10.66
598.464	14.16
598.803	11.82
599.141	12.38
599.48	15.66
599.819	15.89
600.157	16.16
600.495	14.72
600.834	15.4
601.172	16.26
601.511	16.75
601.849	18.6
602.187	18.3
602.525	18.98
602.864	16.6
603.202	15.82
603.54	15.93
603.878	15.7
604.216	16.31
604.554	17.9
604.891	17.69
605.229	18.56
605.567	14.8
605.905	11.89
606.243	13.69
606.58	15.41
606.918	14.38
607.255	15.2
607.593	14.61
607.93	12.23
608.268	11.78
608.605	12.32
608.942	11.82
609.28	11.16
609.617	10.06
609.954	10.59
610.291	9.83
610.628	12.64
610.965	10.93
611.302	10.73
611.639	12.01
611.976	11.59
612.313	11.78
612.65	11.19
612.987	11.23
613.323	10.77
613.66	11.06
613.997	10.85
614.333	8.17
614.67	7.62
615.006	8.6
615.343	9.18
615.679	11.48
616.015	10.59
616.352	10.59
616.688	11.18
617.024	12.85
617.36	10.48
617.696	10.31
618.032	10.93
618.368	13.14
618.704	13.62
619.04	13.83
619.376	11.53
619.712	10.9
620.048	10.4
620.383	11.22
620.719	10.2
621.055	11.57
621.39	14.36
621.726	14.57
622.061	13.4
622.397	12.97
622.732	13.74
623.068	12.48
623.403	15.2
623.738	17.42
624.073	19.51
624.409	21.65
624.744	21.69
625.079	18.5
625.414	19.25
625.749	21.9
626.084	20.36
626.419	20.97
626.753	24.31
627.088	21.49
627.423	20.35
627.758	18.25
628.092	15.92
628.427	17.24
628.762	18.3
629.096	19.15
629.431	16.15
629.765	16.98
630.099	15
630.434	15.24
630.768	15.88
631.102	17.31
631.436	17.57
631.77	19.8
632.105	18.52
632.439	17.74
632.773	17.34
633.107	18.85
633.44	17.09
633.774	17.66
634.108	17.52
634.442	18.8
634.776	19.42
635.109	19.38
635.443	19.16
635.776	19.16
636.11	18.23
636.443	15.51
636.777	16.43
637.11	17.48
637.444	17.72
637.777	17.8
638.11	17
638.443	13.69
638.776	13.12
639.11	13.34
639.443	12.75
639.776	15.6
640.109	17.53
640.441	14.36
640.774	12.98
641.107	11.85
641.44	12.01
641.773	13.19
642.105	15.02
642.438	15.39
642.77	15.47
643.103	18.11
643.435	18.72
643.768	17.73
644.1	20.57
644.433	23.11
644.765	24.35
645.097	22.51
645.429	22.35
645.761	23.57
646.094	23.66
646.426	22.2
646.758	23.5
647.09	22.01
647.422	25.18
647.753	24.72
648.085	25.16
648.417	26.74
648.749	27.56
649.08	27.77
649.412	25.84
649.744	28.28
650.075	27.84
650.407	25.3
650.738	26.39
651.069	23.91
651.401	25.03
651.732	23.48
652.063	20.55
652.394	22.99
652.726	22.01
653.057	23.4
653.388	22.07
653.719	24.85
654.05	24.49
654.381	23.28
654.712	25.72
655.042	26.9
655.373	26.88
655.704	28.31
656.034	25.44
656.365	27.19
656.696	27.03
657.026	23.45
657.357	21.98
657.687	23.52
658.018	24.91
658.348	23.67
658.678	20.93
659.008	21.53
659.339	20.27
659.669	20.01
659.999	19.25
660.329	18.39
660.659	20.76
660.989	23.31
661.319	21.64
661.649	20.7
661.978	20.52
662.308	21.47
662.638	23.45
662.968	24.69
663.297	24.43
663.627	23.01
663.956	22.26
664.286	23.76
664.615	23.6
664.945	26.58
665.274	26.18
665.603	27.98
665.932	28.81
666.262	27.65
666.591	27.39
666.92	27.53
667.249	27.98
667.578	29.93
667.907	28.73
668.236	27.08
668.564	23.31
668.893	24.43
669.222	22.77
669.551	23.7
669.879	22.24
670.208	21.93
670.537	22.61
670.865	24.74
671.194	24.99
671.522	25.48
671.85	28.06
672.179	28.58
672.507	28.39
672.835	28.16
673.163	25.88
673.491	27.09
673.819	27.62
674.147	27.89
674.475	26.85
674.803	25.81
675.131	27.67
675.459	25.58
675.787	29.89
676.115	30.57
676.442	29.45
676.77	27.98
677.098	29.05
677.425	29.53
677.753	29.32
678.08	28.89
678.407	27.64
678.735	24.34
679.062	22.57
679.389	17.53
679.717	17.01
680.044	17.9
680.371	18.24
680.698	17.77
681.025	18.3
681.352	17.25
681.679	17.28
682.006	17.53
682.332	19.41
682.659	21.18
682.986	24.09
683.313	23.89
683.639	23.66
683.966	22.57
684.292	21.59
684.619	19.84
684.945	20.57
685.272	21.23
685.598	21.45
685.924	20.74
686.25	20.57
686.577	19.85
686.903	18.66
687.229	18.6
687.555	20.24
687.881	21.32
688.207	21.73
688.533	21.6
688.858	20.36
689.184	22.91
689.51	23.75
689.836	22.84
690.161	23.66
690.487	24.68
690.813	22.99
691.138	24.45
691.463	24.97
691.789	25.25
692.114	24.92
692.44	26.05
692.765	24.2
693.09	21.25
693.415	20.83
693.74	17.93
694.065	17.42
694.39	19.15
694.715	20.01
695.04	18.38
695.365	18.41
695.69	19.4
696.015	18.67
696.339	18.25
696.664	20.57
696.989	19.44
697.313	22
697.638	20.51
697.962	20.4
698.287	19.4
698.611	18.55
698.935	17.17
699.26	17.76
699.584	17.45
699.908	15.61
700.232	17.24
700.556	20.06
700.88	17.34
701.204	17.86
701.528	17.3
701.852	17.93
702.176	19.64
702.5	20.4
702.823	19.98
703.147	20.57
703.471	21.64
703.794	19.01
704.118	17.98
704.441	19.99
704.765	21.17
705.088	21.26
705.411	19.25
705.735	18.59
706.058	19.16
706.381	16.9
706.704	16.01
707.027	15.3
707.35	15.57
707.673	15.27
707.996	14
708.319	13.74
708.642	14.48
708.965	14.61
709.288	12.45
709.61	12.08
709.933	13.2
710.256	13.44
710.578	12.38
710.901	12.43
711.223	10.57
711.546	9.67
711.868	8.03
712.19	8.58
712.512	11.66
712.835	12.56
713.157	12
713.479	13.93
713.801	12.95
714.123	14.43
714.445	15.22
714.767	17.14
715.089	18.8
715.411	20.85
715.732	18.76
716.054	14.62
716.376	15.28
716.697	15.41
717.019	13.07
717.34	16.64
717.662	17.02
717.983	16.19
718.305	15
718.626	11.65
718.947	7.9
719.268	7.22
719.589	7.92
719.911	8.27
720.232	6.17
720.553	7.31
720.874	2.9
721.195	6.51
721.515	7.68
721.836	6.55
722.157	9.52
722.478	12.74
722.798	13.9
723.119	14.16
723.44	12.75
723.76	13.91
724.081	13.15
724.401	14.57
724.721	9.94
725.042	8.25
725.362	9.64
725.682	8.06
726.002	7.22
726.322	8.58
726.642	7.7
726.962	8.78
727.282	8.19
727.602	7.43
727.922	8.98
728.242	12.01
728.562	12.67
728.882	11.5
729.201	13.88
729.521	13.08
729.84	11.44
730.16	11.83
730.479	11.11
730.799	12.3
731.118	11.45
731.437	9.18
731.757	7.44
732.076	8.15
732.395	7.75
732.714	5.67
733.033	6.48
733.352	8.07
733.671	10.22
733.99	9.92
734.309	9.16
734.628	9.88
734.947	11.27
735.265	11.06
735.584	11.62
735.903	14.1
736.221	13.18
736.54	12.15
736.858	11.98
737.177	10.07
737.495	9.12
737.813	9.26
738.132	9.6
738.45	9.53
738.768	7.39
739.086	5.31
739.404	5.93
739.722	7.8
740.04	7.89
740.358	4.98
740.676	8.26
740.994	10.24
741.311	10.58
741.629	9.5
741.947	9.09
742.264	13.43
742.582	12.75
742.899	11.78
743.217	10.92
743.534	9.84
743.852	10.84
744.169	6.86
744.486	5.48
744.803	5.1
745.121	7.3
745.438	6.89
745.755	5.07
746.072	5.8
746.389	4.44
746.706	3.81
747.022	7.3
747.339	7.82
747.656	8.75
747.973	9.06
748.289	10.33
748.606	9.99
748.923	9.62
749.239	7.64
749.555	8.22
749.872	6.9
750.188	5.47
750.505	4.6
750.821	5.43
751.137	4.58
751.453	3.32
751.769	1.56
752.085	1.35
752.401	-0.02
752.717	2.94
753.033	3.58
753.349	5.51
753.665	9.01
753.98	8.08
754.296	8.23
754.612	7.98
754.927	10.25
755.243	12.31
755.558	13.14
755.874	12.75
756.189	10.4
756.505	10
756.82	8.89
757.135	8.51
757.45	8.26
757.765	7.05
758.08	8.43
758.395	7.65
758.71	6.39
759.025	5.19
759.34	5.69
759.655	7.08
759.97	5.19
760.285	7.31
760.599	6.18
760.914	7.01
761.228	6.39
761.543	7.03
761.857	8.75
762.172	8.65
762.486	8.25
762.8	10.11
763.115	7.55
763.429	8.99
763.743	7.35
764.057	7
764.371	5.3
764.685	5.23
764.999	4.56
765.313	4.01
765.627	3.94
765.941	3.69
766.255	5.1
766.568	6.97
766.882	7.02
767.195	9.33
767.509	11.16
767.823	13.49
768.136	13.5
768.449	12.28
768.763	9.94
769.076	10.18
769.389	10.17
769.702	7.55
770.016	7.26
770.329	5.38
770.642	4.03
770.955	1.62
771.268	1.5
771.58	4.26
771.893	6.65
772.206	7.38
772.519	8.99
772.832	11.44
773.144	10.64
773.457	9.14
773.769	10.19
774.082	10.4
774.394	10.03
774.706	9.11
775.019	7.81
775.331	5.59
775.643	7.74
775.955	4.84
776.268	1.64
776.58	2.07
776.892	4.88
777.204	4.65
777.515	3.69
777.827	3.39
778.139	3.4
778.451	1.2
778.763	1.15
779.074	-0.52
779.386	-0.86
779.697	0.66
780.009	-0.24
780.32	-2.15
780.632	-0.31
780.943	0.3
781.254	0.86
781.566	1.53
781.877	1.64
782.188	2.67
782.499	2.83
782.81	5.16
783.121	3.31
783.432	4.5
783.743	6.12
784.054	3.92
784.364	3.32
784.675	3.53
784.986	1.66
785.296	2.58
785.607	2.27
785.917	1.69
786.228	1.94
786.538	3.27
786.849	2.78
787.159	-0.33
787.469	-1.47
787.779	-1.05
788.09	-0.62
788.4	0.62
788.71	1.66
789.02	0.72
789.33	1.31
789.64	-1.02
789.949	0.53
790.259	1.11
790.569	4.17
790.879	5.65
791.188	2.39
791.498	2.7
791.807	2.44
792.117	1.9
792.426	2.44
792.736	2.17
793.045	5.31
793.354	4.15
793.663	3.74
793.973	2.75
794.282	3.01
794.591	5.72
794.9	6.77
795.209	5.91
795.518	5.95
795.826	6.48
796.135	4.83
796.444	4.85
796.753	4.77
797.061	6.33
797.37	8.06
797.678	6.75
797.987	5.72
798.295	4.81
798.604	5.98
798.912	4.49
799.22	1.77
799.529	4.49
799.837	1.33
800.145	0.9
800.453	-1.1
800.761	-2.65
801.069	-0.38
801.377	-0.4
801.685	-4.03
801.993	-4.23
802.3	-3.12
802.608	-1.9
802.916	-3.49
803.223	-3.98
803.531	-2.2
803.838	-1.43
804.146	0.85
804.453	1.11
804.76	2.02
805.068	2.98
805.375	2.41
805.682	2.08
805.989	2.55
806.296	4.84
806.603	4.86
806.91	2.97
807.217	1.94
807.524	-3.88
807.831	-5.31
808.138	-3.7
808.444	-0.08
808.751	0.24
809.058	1.82
809.364	2.99
809.671	1.65
809.977	2.33
810.284	3.84
810.59	4.57
810.896	9
811.202	11.18
811.509	9.44
811.815	8.98
812.121	9.44
812.427	9.01
812.733	7.44
813.039	6.31
813.345	6.82
813.65	3.83
813.956	3.51
814.262	1.25
814.568	0.02
814.873	1.1
815.179	0.22
815.484	-0.7
815.79	-0.47
816.095	0.05
816.4	0.77
816.706	0.34
817.011	0.72
817.316	2.22
817.621	3.55
817.926	0.59
818.231	0.9
818.536	0.74
818.841	2.74
819.146	1.31
819.451	2.5
819.756	2.2
820.06	5
820.365	8.69
820.67	8.34
820.974	9.05
821.279	11.93
821.583	12.67
821.888	14.12
822.192	11.23
822.496	10.34
822.8	8.84
823.105	10.44
823.409	6.83
823.713	5.25
824.017	4.9
824.321	4.55
824.625	4.3
824.929	3.19
825.232	2.57
825.536	3.77
825.84	4.74
826.143	5.2
826.447	5.48
826.751	9.45
827.054	7.67
827.358	9.77
827.661	10.35
827.964	12.77
828.268	11.19
828.571	12.32
828.874	14.67
829.177	15.09
829.48	15.48
829.783	13.36
830.086	12.99
830.389	14.76
830.692	15.12
830.995	12.85
831.297	9.11
831.6	11.24
831.903	9.11
832.205	8.17
832.508	6.75
832.81	5.06
833.113	4.8
833.415	1.27
833.718	2.05
834.02	0.45
834.322	1.51
834.624	4.99
834.926	3.36
835.228	2.77
835.53	1.86
835.832	3.61
836.134	3.36
836.436	5.43
836.738	7.61
837.04	4.93
837.341	3.08
837.643	4.3
837.944	0.75
838.246	1.57
838.547	3.14
838.849	2.69
839.15	3.39
839.452	3.35
839.753	2.97
840.054	1.23
840.355	2.59
840.656	3.91
840.957	2.65
841.258	2.77
841.559	4.67
841.86	2.72
842.161	2.01
842.462	0.33
842.762	2.26
843.063	2.48
843.364	3.74
843.664	5.88
843.965	5.42
844.265	5.12
844.566	6.03
844.866	5.42
845.166	8.05
845.467	9.32
845.767	8.35
846.067	9.49
846.367	7.81
846.667	6.57
846.967	4.91
847.267	4.01
847.567	6.28
847.867	6.33
848.166	4.94
848.466	4.81
848.766	6.39
849.065	7.8
849.365	5.73
849.664	7.7
849.964	10.57
850.263	11.24
850.562	12.64
850.862	11.31
851.161	12.82
851.46	13.95
851.759	13.67
852.058	11.06
852.357	11.62
852.656	13.58
852.955	10.81
853.254	9.69
853.553	8.48
853.851	5.3
854.15	2.83
854.449	1.64
854.747	2.17
855.046	1.39
855.344	1.07
855.643	-0.42
855.941	-3.24
856.239	-1.03
856.538	-0.32
856.836	-2.05
857.134	3.14
857.432	6.2
857.73	5.45
858.028	4.19
858.326	5.14
858.624	4.05
858.922	4.7
859.219	3.89
859.517	3.59
859.815	3.49
860.112	5.55
860.41	4.53
860.707	3.94
861.005	5.45
861.302	4.94
861.6	4.35
861.897	7.05
862.194	6.75
862.491	8.86
862.788	8
863.085	6.57
863.382	6.48
863.679	4.28
863.976	4.55
864.273	2.78
864.57	3.68
864.867	3.3
865.163	0.59
865.46	0.69
865.757	-2.8
866.053	-3.52
866.349	-3.75
866.646	-3.58
866.942	-1.45
867.239	-2.91
867.535	-5.15
867.831	-4.51
868.127	-4.94
868.423	-4.51
868.719	-1.28
869.015	2.08
869.311	4.52
869.607	4.83
869.903	3.22
870.199	3.22
870.494	1.08
870.79	3.83
871.086	1.17
871.381	3.34
871.677	4.85
871.972	1
872.267	1.17
872.563	-1.14
872.858	1.09
873.153	2.47
873.448	3.49
873.743	5.57
874.038	6.77
874.333	7.67
874.628	7.83
874.923	7.77
875.218	7.25
875.513	7.49
875.808	8.56
876.102	7.82
876.397	7.66
876.691	6.89
876.986	8.35
877.28	8.88
877.575	9.56
877.869	9.19
878.163	9.42
878.458	11.85
878.752	11.72
879.046	10.9
879.34	9.88
879.634	9.53
879.928	8.49
880.222	9.34
880.516	9.53
880.809	8.43
881.103	6.56
881.397	7.5
881.691	9.83
881.984	9.51
882.278	8.97
882.571	8.23
882.864	11.33
883.158	14.31
883.451	15.39
883.744	15.45
884.038	19.1
884.331	19.91
884.624	18.2
884.917	15.68
885.21	16.48
885.503	16.25
885.796	17.06
886.088	16.44
886.381	15.19
886.674	12.75
886.966	9.41
887.259	3.27
887.552	4.48
887.844	3.91
888.136	2.58
888.429	1.76
888.721	3.18
889.013	2.56
889.306	-1.29
889.598	-5.77
