# Supplementary material for: An on-demand, drop-on-drop method for studying enzyme catalysis by serial crystallography
Source: Nat Commun. 2021 Jul 22;12:4461. doi: 10.1038/s41467-021-24757-7 (PMC8298390; doi:10.1038/s41467-021-24757-7)
Supplement: Supplementary file 7 — Source Data [file 41467_2021_24757_MOESM7_ESM.zip › 01_raw data/9/9-pico-off (23).txt]

Data from 9-fluo5N-fura-picooff_Subt8_20-55-32-259.txt Node

Date: Wed Jun 05 20:55:32 PDT 2019
User: Yachandra Lab
Spectrometer: OFX00221
Trigger mode: 0
Integration Time (sec): 3.000000E-1
Scans to average: 8
Nonlinearity correction enabled: false
Boxcar width: 5
Storing dark spectrum: false
XAxis mode: Wavelengths
Number of Pixels in Spectrum: 2136
>>>>>Begin Spectral Data<<<<<
156.111	0.31
156.499	1
156.887	1.52
157.274	0.76
157.662	-0.2
158.049	0.33
158.437	0.77
158.824	0.9
159.211	1.16
159.599	0.52
159.986	0.38
160.373	0.51
160.761	0.01
161.148	-0.77
161.535	0
161.922	1.28
162.309	0.95
162.696	1.1
163.083	1.14
163.47	1.41
163.857	2.22
164.244	2.53
164.631	2.12
165.018	2.4
165.405	3.12
165.792	3.23
166.179	2.02
166.565	2.38
166.952	2.17
167.339	1.84
167.725	2.69
168.112	2.01
168.498	1.34
168.885	1.25
169.271	0.58
169.658	-0.33
170.044	-1.4
170.431	-0.88
170.817	-1.82
171.203	-1.14
171.59	-0.42
171.976	-0.72
172.362	-0.75
172.748	-0.19
173.134	0.39
173.521	1.12
173.907	2.25
174.293	3.19
174.679	3.74
175.065	4.59
175.451	3.81
175.836	3.48
176.222	3.18
176.608	3.1
176.994	3.08
177.38	1.97
177.765	1.83
178.151	1.73
178.537	1.33
178.922	1.34
179.308	1.09
179.693	0.91
180.079	0.62
180.464	0.62
180.85	0.8
181.235	0.94
181.621	1.12
182.006	2.3
182.391	1.73
182.777	1.99
183.162	1.43
183.547	0.57
183.932	0.81
184.317	0.9
184.702	1.06
185.087	0.86
185.472	0.85
185.857	1.34
186.242	-0.05
186.627	-0.39
187.012	-0.33
187.397	-0.32
187.782	0.3
188.167	0.6
188.551	0.95
188.936	0.8
189.321	1.35
189.705	3.81
190.09	5.89
190.475	7.3
190.859	6.9
191.244	7.86
191.628	9.51
192.012	10.6
192.397	9.31
192.781	9.22
193.166	11.89
193.55	13.27
193.934	9.28
194.318	9.08
194.702	10.49
195.087	10.81
195.471	11.24
195.855	10.88
196.239	12.19
196.623	17.28
197.007	19.49
197.391	16.68
197.775	16
198.158	18.88
198.542	16.39
198.926	12.95
199.31	16.08
199.693	15.78
200.077	15.52
200.461	12.45
200.844	9.74
201.228	6.81
201.611	8.41
201.995	7.3
202.378	7.27
202.762	9.1
203.145	11.92
203.529	6.51
203.912	7.61
204.295	6.69
204.679	8.57
205.062	8.59
205.445	10.6
205.828	12.73
206.211	15.03
206.594	15.67
206.977	15.24
207.36	13.19
207.743	16.45
208.126	14.4
208.509	17.12
208.892	16.1
209.275	17.15
209.658	14.97
210.04	13.31
210.423	10.7
210.806	7.74
211.188	7.83
211.571	6.9
211.953	7.18
212.336	9.57
212.719	6.83
213.101	8.09
213.483	9.23
213.866	10.35
214.248	9.56
214.63	10.48
215.013	14.34
215.395	15.93
215.777	19.42
216.159	19.7
216.542	19.39
216.924	20.22
217.306	17.45
217.688	14.53
218.07	16.18
218.452	18.43
218.834	18.53
219.216	15.6
219.597	15.03
219.979	9.4
220.361	11.92
220.743	10.42
221.124	10.7
221.506	10.51
221.888	11.91
222.269	11.97
222.651	8.77
223.032	8.5
223.414	10.6
223.795	8.5
224.177	12.27
224.558	7.56
224.94	6.43
225.321	6.47
225.702	9.7
226.083	7.47
226.465	7.66
226.846	8.65
227.227	12.25
227.608	10.7
227.989	13.82
228.37	12.62
228.751	14.43
229.132	15.97
229.513	17.5
229.894	19.66
230.275	22.35
230.655	21.51
231.036	20.72
231.417	16.01
231.798	16.48
232.178	14.28
232.559	17.5
232.94	18.89
233.32	18.05
233.701	16.68
234.081	14.42
234.462	12.31
234.842	12.2
235.222	9.75
235.603	11.43
235.983	12.06
236.363	15.16
236.743	11.81
237.124	9.5
237.504	11.35
237.884	11.12
238.264	9.69
238.644	11.02
239.024	7.15
239.404	11.7
239.784	12.35
240.164	10.95
240.544	8.55
240.923	12.38
241.303	14.33
241.683	13.62
242.063	12.81
242.442	15.12
242.822	18.14
243.202	22.56
243.581	21.31
243.961	19.88
244.34	19.82
244.72	17.98
245.099	14.5
245.478	14.91
245.858	11.19
246.237	10.19
246.616	8.33
246.996	2.56
247.375	-0.4
247.754	-0.68
248.133	1.08
248.512	-0.09
248.891	1.55
249.27	2.94
249.649	4.16
250.028	5.18
250.407	8.2
250.786	7.62
251.165	7.26
251.544	8.84
251.922	8.47
252.301	8.19
252.68	12.65
253.058	11.27
253.437	11.51
253.816	9.33
254.194	12.06
254.573	9.6
254.951	12.14
255.329	11.15
255.708	12.67
256.086	14.01
256.465	12.78
256.843	11.44
257.221	12.19
257.599	11.4
257.977	11.77
258.356	9.93
258.734	7.83
259.112	8.22
259.49	14.27
259.868	15.32
260.246	14.86
260.624	13.03
261.001	10.2
261.379	10.32
261.757	10.32
262.135	10.82
262.513	12.86
262.89	15.53
263.268	14.58
263.645	10.9
264.023	9.39
264.401	10.28
264.778	11.59
265.156	11.85
265.533	13.43
265.91	12.85
266.288	12.11
266.665	10.65
267.042	10.53
267.42	8.06
267.797	10.05
268.174	7.1
268.551	7.85
268.928	7.97
269.305	9.51
269.682	7.55
270.059	7.45
270.436	7.9
270.813	8.6
271.19	8.32
271.567	11.16
271.944	10.64
272.32	13.48
272.697	11.53
273.074	12.77
273.45	12.38
273.827	13.39
274.203	13.15
274.58	11.85
274.957	10.86
275.333	11.6
275.709	10.59
276.086	7.41
276.462	9.26
276.838	9.15
277.215	8.43
277.591	9.56
277.967	9.56
278.343	10.92
278.719	11.19
279.095	13.56
279.471	13.51
279.847	11.01
280.223	10.5
280.599	9.38
280.975	9.43
281.351	8
281.727	7.14
282.103	7.18
282.478	7.75
282.854	8.86
283.23	8.48
283.605	11.58
283.981	12.4
284.357	16.67
284.732	15.93
285.108	15.99
285.483	16
285.858	18.1
286.234	17.45
286.609	18.19
286.984	18.72
287.36	18.55
287.735	15.08
288.11	17.6
288.485	17.99
288.86	17.38
289.235	17.5
289.61	19.95
289.985	16.77
290.36	16.1
290.735	15.08
291.11	14.47
291.485	12.91
291.86	11.97
292.235	12.53
292.609	12.98
292.984	10.72
293.359	10.7
293.733	10.59
294.108	12.57
294.482	12.88
294.857	13.75
295.231	11.86
295.606	14.61
295.98	16.14
296.354	12.65
296.729	12.82
297.103	13.82
297.477	13.53
297.851	13.32
298.226	11.28
298.6	11.5
298.974	11.25
299.348	13.18
299.722	9.39
300.096	10.25
300.47	12.93
300.844	12.35
301.217	13.08
301.591	13.58
301.965	12.76
302.339	13.85
302.712	14.56
303.086	14.89
303.46	14.23
303.833	17.08
304.207	18.22
304.58	18.98
304.954	19.83
305.327	20.91
305.701	21.3
306.074	21.25
306.447	22.47
306.821	23.23
307.194	22.08
307.567	24.22
307.94	20.7
308.313	19.15
308.686	21.05
309.059	19.45
309.432	19.23
309.805	17.33
310.178	19.45
310.551	17.56
310.924	15.53
311.297	14.62
311.67	10.11
312.042	12.1
312.415	12.97
312.788	8.59
313.16	7.97
313.533	6.84
313.905	5.6
314.278	4.65
314.65	8.09
315.023	8.38
315.395	7.98
315.768	8.86
316.14	7.77
316.512	6.95
316.884	6.2
317.257	5.8
317.629	4.97
318.001	7.18
318.373	7.09
318.745	3.06
319.117	5.81
319.489	8.41
319.861	11.38
320.233	13.08
320.605	12.11
320.977	15.76
321.348	17.8
321.72	16.53
322.092	15.23
322.463	15.64
322.835	15.45
323.207	12.78
323.578	11.15
323.95	8.49
324.321	8.3
324.693	10.85
325.064	8.47
325.435	6.84
325.807	7.81
326.178	7.64
326.549	5.02
326.92	7.11
327.292	9.15
327.663	9.43
328.034	11.22
328.405	13.78
328.776	10.84
329.147	10.1
329.518	9.44
329.889	10.47
330.259	12.05
330.63	13.11
331.001	13.1
331.372	12.45
331.742	11.6
332.113	10.78
332.484	8.03
332.854	9.28
333.225	12.34
333.595	12.9
333.966	13.05
334.336	12.42
334.707	13.53
335.077	13.73
335.447	12.53
335.817	15.18
336.188	17.05
336.558	18.69
336.928	19.2
337.298	15.75
337.668	14.85
338.038	18.45
338.408	20.27
338.778	22.18
339.148	23.06
339.518	22.28
339.888	18.8
340.258	15.19
340.627	12.25
340.997	7.92
341.367	10.59
341.736	10.51
342.106	6.53
342.475	4.56
342.845	1.12
343.214	-1.59
343.584	-2.03
343.953	0.05
344.323	1.77
344.692	2.73
345.061	5.51
345.431	6.64
345.8	7.95
346.169	8.38
346.538	10.03
346.907	11.22
347.276	11.57
347.645	13.48
348.014	11.3
348.383	10.88
348.752	10.47
349.121	12.12
349.49	8.57
349.858	9.7
350.227	9.14
350.596	8.61
350.964	7.89
351.333	8.68
351.702	6.88
352.07	8.35
352.439	8.07
352.807	9.24
353.176	6.16
353.544	5.43
353.912	4.68
354.281	6.45
354.649	6.55
355.017	7.05
355.385	7.5
355.753	6.01
356.122	5.1
356.49	6.74
356.858	7.52
357.226	9.69
357.594	12.77
357.961	13.55
358.329	11.18
358.697	11.58
359.065	9.57
359.433	7.89
359.8	13.2
360.168	14.98
360.536	16.03
360.903	15.6
361.271	16.49
361.638	13.42
362.006	11.89
362.373	16.81
362.741	15.06
363.108	17.41
363.475	20.14
363.843	17.33
364.21	16.12
364.577	15.31
364.944	14.24
365.311	14.74
365.678	16.65
366.045	17.49
366.412	13.47
366.779	11.77
367.146	11.28
367.513	10.3
367.88	10.93
368.247	10.83
368.613	10.99
368.98	12.56
369.347	10.44
369.713	9.31
370.08	7.4
370.447	8.93
370.813	11.93
371.18	13.8
371.546	12.86
371.912	10.88
372.279	12.91
372.645	10.84
373.011	9.45
373.378	12
373.744	12.01
374.11	13
374.476	12.09
374.842	11.89
375.208	8.9
375.574	7.85
375.94	8.72
376.306	8.83
376.672	11.55
377.038	13.02
377.404	13.18
377.769	14.64
378.135	15.92
378.501	17.5
378.866	17.98
379.232	18.43
379.597	20.66
379.963	24.68
380.328	22.09
380.694	20.08
381.059	20.93
381.425	17.11
381.79	16.72
382.155	16.59
382.52	16.77
382.886	17.17
383.251	20.42
383.616	17.68
383.981	15.75
384.346	16.8
384.711	16.91
385.076	13.67
385.441	15.82
385.806	14.8
386.171	12.82
386.535	12.02
386.9	9.51
387.265	6.42
387.629	7.3
387.994	6.16
388.359	6.53
388.723	7.84
389.088	9.88
389.452	9.94
389.817	12.14
390.181	12.95
390.545	11
390.91	13.26
391.274	12.36
391.638	13.22
392.002	11.88
392.366	11.47
392.731	10.91
393.095	10.43
393.459	12.55
393.823	9.82
394.187	8.69
394.55	9.82
394.914	8.62
395.278	9.14
395.642	9.72
396.006	10.7
396.369	8.7
396.733	8.7
397.097	8.1
397.46	6.7
397.824	5.17
398.187	5.59
398.551	4.74
398.914	5.19
399.277	5.95
399.641	5.57
400.004	6.38
400.367	8.65
400.73	8.33
401.094	7.6
401.457	8.3
401.82	10.34
402.183	9.48
402.546	9.12
402.909	9.47
403.272	9.74
403.635	8.17
403.998	9.18
404.36	6.19
404.723	5.32
405.086	4.41
405.448	-0.28
405.811	-0.4
406.174	3.57
406.536	4.89
406.899	3.99
407.261	4
407.624	6.06
407.986	3.06
408.348	6.03
408.711	6.86
409.073	8.93
409.435	13.52
409.797	13.26
410.16	10.76
410.522	9.97
410.884	9.68
411.246	6.43
411.608	5.73
411.97	8.06
412.332	8.28
412.693	8.2
413.055	7.98
413.417	6.66
413.779	11
414.14	12.45
414.502	13.53
414.864	13.44
415.225	14.23
415.587	11.94
415.948	13.9
416.31	12.07
416.671	13
417.033	12.78
417.394	11.59
417.755	6.5
418.116	5.57
418.478	5.42
418.839	6.15
419.2	8.66
419.561	12.35
419.922	8.07
420.283	5.53
420.644	3.81
421.005	3.11
421.366	6.11
421.727	7.41
422.087	6.89
422.448	6.36
422.809	4.97
423.169	3.82
423.53	1.6
423.891	2.49
424.251	6.65
424.612	6.69
424.972	8.91
425.333	8.55
425.693	10.17
426.053	11.27
426.414	13.05
426.774	15.61
427.134	15.66
427.494	15.65
427.854	16.47
428.214	14.11
428.574	14.99
428.934	13.7
429.294	10.42
429.654	9.14
430.014	5.92
430.374	2.83
430.734	0.95
431.094	1.92
431.453	3.39
431.813	2.84
432.173	4.61
432.532	5.23
432.892	5.88
433.251	7.1
433.611	7.25
433.97	10.11
434.33	12.15
434.689	14
435.048	14.33
435.407	14.25
435.767	12.95
436.126	12.84
436.485	12.61
436.844	11.62
437.203	13.22
437.562	13.55
437.921	14.06
438.28	13.02
438.639	12.9
438.998	13.03
439.356	15.08
439.715	15.52
440.074	14.97
440.433	14.38
440.791	14.78
441.15	12.86
441.508	13.35
441.867	12.6
442.225	11.9
442.584	11.77
442.942	14.58
443.3	10.93
443.659	14.16
444.017	15.3
444.375	14.8
444.733	13.35
445.092	13.53
445.45	11.07
445.808	10.43
446.166	11.6
446.524	9.28
446.882	6.14
447.239	5.41
447.597	1.72
447.955	1.23
448.313	0.69
448.67	1.55
449.028	3.35
449.386	3.99
449.743	3.76
450.101	4.33
450.458	7.58
450.816	5.67
451.173	7.41
451.531	9.82
451.888	8.73
452.245	10.09
452.602	9.68
452.96	8.65
453.317	11.6
453.674	12.32
454.031	12.61
454.388	10.12
454.745	11.19
455.102	10.52
455.459	8.76
455.816	10.12
456.173	9.83
456.529	10.84
456.886	10.5
457.243	8.76
457.599	6.73
457.956	5.16
458.313	9.49
458.669	11.08
459.026	11.83
459.382	13.95
459.739	14.56
460.095	12.83
460.451	12.62
460.807	13.07
461.164	12.62
461.52	14.67
461.876	16.95
462.232	13.94
462.588	11.76
462.944	11.92
463.3	10.75
463.656	10.01
464.012	7.83
464.368	7.26
464.724	7.27
465.079	8.65
465.435	8.05
465.791	5.14
466.146	5.9
466.502	5.4
466.858	4.85
467.213	3.98
467.569	2.57
467.924	7.27
468.279	6.09
468.635	5.51
468.99	3.18
469.345	5.33
469.701	6.16
470.056	4.97
470.411	6.7
470.766	9.9
471.121	10.4
471.476	14.44
471.831	13.65
472.186	14.51
472.541	15.27
472.895	16.91
473.25	16.84
473.605	19.45
473.96	18.72
474.314	17.78
474.669	14.84
475.024	15.22
475.378	12.84
475.733	11.82
476.087	13.77
476.441	11.27
476.796	11.02
477.15	9.34
477.504	7.75
477.859	10.17
478.213	10.69
478.567	12.35
478.921	11.98
479.275	11.98
479.629	11.35
479.983	9.28
480.337	11.22
480.691	11.89
481.045	13.02
481.399	12.3
481.752	9.01
482.106	8.95
482.46	7.19
482.813	7.2
483.167	8.5
483.52	9.68
483.874	10.19
484.227	7.45
484.581	5.47
484.934	3.61
485.288	3.76
485.641	4.55
485.994	3.49
486.347	3.78
486.7	4.95
487.054	4.4
487.407	2.05
487.76	1.41
488.113	2.69
488.466	3.2
488.818	3.53
489.171	4.28
489.524	3.98
489.877	4.45
490.23	6.62
490.582	7.34
490.935	6.08
491.288	7.38
491.64	8.88
491.993	9.31
492.345	9.08
492.698	10.33
493.05	8.95
493.402	8.02
493.755	8.33
494.107	4.77
494.459	4.1
494.811	4.66
495.163	4.62
495.515	0.47
495.867	-1
496.219	-3.74
496.571	-5.31
496.923	-8.14
497.275	-12.78
497.627	-18.49
497.979	-19.47
498.33	-25.62
498.682	-34.9
499.034	-35.55
499.385	-35.75
499.737	-36.51
500.088	-38.01
500.44	-42.11
500.791	-42.56
501.143	-42.94
501.494	-40.55
501.845	-43.92
502.197	-41.01
502.548	-35.64
502.899	-38.66
503.25	-36.89
503.601	-38.07
503.952	-36.14
504.303	-33.3
504.654	-31.28
505.005	-25.85
505.356	-25.5
505.707	-23.6
506.058	-22
506.408	-20.03
506.759	-17.99
507.11	-18.73
507.46	-15.52
507.811	-14.48
508.161	-15.2
508.512	-14.25
508.862	-16.67
509.213	-12.81
509.563	-12.56
509.913	-12.45
510.263	-12.1
510.614	-11.25
510.964	-11.49
511.314	-11.47
511.664	-8.53
512.014	-7.22
512.364	-5.4
512.714	-4.92
513.064	-6.67
513.414	-6.33
513.764	-8.34
514.113	-6.92
514.463	-5.61
514.813	-3.55
515.162	-3.55
515.512	-4.08
515.862	-1.4
516.211	-2.89
516.561	-0.05
516.91	0.68
517.259	2.07
517.609	4.43
517.958	3.74
518.307	4.53
518.656	6.16
519.006	5.5
519.355	5.19
519.704	3.47
520.053	4.68
520.402	6.39
520.751	7.15
521.1	7.98
521.448	6.53
521.797	8.42
522.146	8.2
522.495	5.51
522.843	6.98
523.192	7.34
523.541	6.68
523.889	3.68
524.238	2.19
524.586	3.65
524.935	6.3
525.283	7
525.631	6.11
525.979	4.36
526.328	8.51
526.676	6.62
527.024	5.8
527.372	6.99
527.72	8.1
528.068	7.67
528.416	5.77
528.764	2.33
529.112	2.77
529.46	2.01
529.808	2.35
530.155	0.24
530.503	1.33
530.851	2.36
531.198	4.27
531.546	6.41
531.893	5.47
532.241	4.24
532.588	3.32
532.936	2.14
533.283	3.23
533.63	5.22
533.978	4.06
534.325	5.18
534.672	5.25
535.019	2.9
535.366	2.41
535.713	3.58
536.06	4.55
536.407	8.43
536.754	7.9
537.101	7.52
537.448	7.34
537.795	8.76
538.141	8.24
538.488	7.3
538.835	8.32
539.181	9.49
539.528	7.26
539.874	9.42
540.221	4.93
540.567	8.18
540.914	5.24
541.26	5.19
541.606	5.83
541.952	5.88
542.299	5.11
542.645	3.8
542.991	0.14
543.337	3.53
543.683	1.66
544.029	3.88
544.375	3.23
544.721	4.93
545.066	3.74
545.412	3.16
545.758	3.7
546.104	5.81
546.449	7.94
546.795	11.4
547.141	12.05
547.486	12.49
547.832	13.62
548.177	12.01
548.522	13.81
548.868	13.89
549.213	16.58
549.558	16.33
549.903	17.14
550.249	12.14
550.594	10.84
550.939	8.49
551.284	8.43
551.629	6.44
551.974	5.53
552.319	5.91
552.664	6.85
553.008	4.16
553.353	3.72
553.698	2.56
554.043	5.92
554.387	4.12
554.732	6.73
555.076	8
555.421	9.6
555.765	13.14
556.11	11.22
556.454	10.82
556.798	11.01
557.143	11.15
557.487	9.33
557.831	10.3
558.175	12.45
558.519	12.52
558.863	11.14
559.207	12.81
559.551	11.89
559.895	12.52
560.239	13.25
560.583	12.35
560.927	15.1
561.27	16
561.614	15.51
561.958	16.89
562.301	15.5
562.645	17.5
562.988	13.36
563.332	12.65
563.675	13.38
564.018	13.94
564.362	13.31
564.705	9.91
565.048	10.92
565.391	10.9
565.735	10.27
566.078	9.5
566.421	5.75
566.764	6.02
567.107	5.97
567.45	5.94
567.792	3.7
568.135	5.3
568.478	6.41
568.821	8.33
569.163	8.19
569.506	7.09
569.849	8.49
570.191	11.89
570.534	16
570.876	14.11
571.219	13.82
571.561	15.53
571.903	13.48
572.246	11.51
572.588	7.68
572.93	8.15
573.272	8.36
573.614	8.55
573.956	7.84
574.298	3.92
574.64	5.57
574.982	5.74
575.324	5.5
575.666	8.38
576.008	11.78
576.349	13.65
576.691	13.68
577.033	14.14
577.374	13.9
577.716	12.34
578.057	13.45
578.399	15.7
578.74	16.73
579.082	14.02
579.423	13.19
579.764	12.22
580.105	11.08
580.447	9.66
580.788	9.57
581.129	10.27
581.47	10.99
581.811	12.81
582.152	12.67
582.493	12.99
582.834	15.85
583.175	16.5
583.515	16.12
583.856	16.59
584.197	17.36
584.537	16.11
584.878	16.25
585.218	15.15
585.559	13.02
585.899	9.99
586.24	8.85
586.58	7.58
586.921	6.93
587.261	7.24
587.601	7.73
587.941	10.32
588.281	11.69
588.621	8.85
588.961	10.09
589.301	12.12
589.641	14.2
589.981	14.48
590.321	15.82
590.661	15.25
591.001	14.69
591.34	14.75
591.68	11.57
592.02	12.32
592.359	13.39
592.699	15.15
593.038	13.55
593.378	13.68
593.717	14.02
594.057	13.53
594.396	15.51
594.735	15.7
595.074	16.11
595.414	17.77
595.753	16.76
596.092	17.22
596.431	15.74
596.77	15.99
597.109	14.4
597.448	13.97
597.786	13.31
598.125	13.65
598.464	15.16
598.803	14.48
599.141	12.89
599.48	14.51
599.819	15.26
600.157	13.92
600.495	16.06
600.834	13.94
601.172	15.84
601.511	16.23
601.849	15.44
602.187	15.85
602.525	14.72
602.864	14.5
603.202	13.97
603.54	12.99
603.878	13.64
604.216	12.93
604.554	16.94
604.891	14.76
605.229	16.4
605.567	14.45
605.905	12.33
606.243	14.72
606.58	15.17
606.918	12.99
607.255	13.41
607.593	13.66
607.93	12.33
608.268	10.73
608.605	9.7
608.942	8.68
609.28	10.6
609.617	9.81
609.954	11.99
610.291	13.69
610.628	17.75
610.965	17.47
611.302	17.76
611.639	17.69
611.976	19.1
612.313	19.06
612.65	18.84
612.987	17.24
613.323	17.08
613.66	17.25
613.997	14.34
614.333	12.22
614.67	13.11
615.006	14.02
615.343	14.81
615.679	15.4
616.015	15.97
616.352	15.5
616.688	15.95
617.024	17.2
617.36	13.14
617.696	15.82
618.032	15.78
618.368	16.23
618.704	17.47
619.04	17.1
619.376	15.95
619.712	17.14
620.048	18.31
620.383	19.97
620.719	20.81
621.055	21.92
621.39	24.05
621.726	22.82
622.061	24.92
622.397	23.97
622.732	24.49
623.068	24.08
623.403	24.32
623.738	25.33
624.073	25.77
624.409	26.22
624.744	26.62
625.079	24.6
625.414	26.58
625.749	25.69
626.084	25.3
626.419	26.94
626.753	29.2
627.088	28.22
627.423	28.4
627.758	28.6
628.092	26.99
628.427	28.49
628.762	28.67
629.096	28.69
629.431	26.24
629.765	27.07
630.099	26.17
630.434	26.31
630.768	26.97
631.102	26.07
631.436	23.53
631.77	23.67
632.105	21.83
632.439	21.18
632.773	21.17
633.107	21.53
633.44	20.62
633.774	21.6
634.108	21.82
634.442	22.33
634.776	24.51
635.109	26.24
635.443	27.15
635.776	28.25
636.11	28.25
636.443	28.19
636.777	29.93
637.11	28.73
637.444	27.47
637.777	29.84
638.11	29.77
638.443	27.7
638.776	27.17
639.11	28.12
639.443	28.44
639.776	30.19
640.109	32.01
640.441	30.2
640.774	30.35
641.107	31.44
641.44	28.49
641.773	27.94
642.105	28.49
642.438	29.34
642.77	29.28
643.103	30.07
643.435	30.22
643.768	26.39
644.1	28.18
644.433	30.41
644.765	30.34
645.097	30.4
645.429	31.31
645.761	32.06
646.094	32.26
646.426	29.24
646.758	30.36
647.09	29.73
647.422	32.72
647.753	32.84
648.085	32.76
648.417	34.17
648.749	33.81
649.08	33.15
649.412	33.36
649.744	35.62
650.075	39.36
650.407	38.39
650.738	38.97
651.069	36.34
651.401	38.24
651.732	36.83
652.063	35.42
652.394	37.03
652.726	35.73
653.057	34.4
653.388	33.25
653.719	33.32
654.05	33.12
654.381	32.11
654.712	34.94
655.042	33.73
655.373	36.45
655.704	36.51
656.034	35.99
656.365	38.32
656.696	38.9
657.026	34.2
657.357	34.56
657.687	32.78
658.018	33.86
658.348	32.68
658.678	31.62
659.008	31.95
659.339	32.25
659.669	31.56
659.999	30.51
660.329	29.84
660.659	29.66
660.989	28.44
661.319	28.28
661.649	28.43
661.978	32.18
662.308	31.76
662.638	29.92
662.968	30.1
663.297	29.62
663.627	31.57
663.956	31.08
664.286	36.2
664.615	37.1
664.945	39.88
665.274	39
665.603	35.55
665.932	36.64
666.262	34.52
666.591	34.65
666.92	34.24
667.249	31.77
667.578	34.28
667.907	30.24
668.236	30.64
668.564	29.27
668.893	30.35
669.222	29.23
669.551	29.68
669.879	30.64
670.208	30.7
670.537	32.59
670.865	34.72
671.194	33.86
671.522	38
671.85	37.84
672.179	37.56
672.507	35.6
672.835	35.52
673.163	33.3
673.491	36.5
673.819	34.38
674.147	33.64
674.475	33
674.803	33.22
675.131	32.02
675.459	31.57
675.787	33.08
676.115	34.91
676.442	36.16
676.77	36.12
677.098	34.6
677.425	36.22
677.753	35.24
678.08	33.85
678.407	30.91
678.735	30.86
679.062	27.89
679.389	26.42
679.717	27.99
680.044	28.8
680.371	29.2
680.698	28.22
681.025	29.24
681.352	28.23
681.679	29.52
682.006	30.4
682.332	31.23
682.659	34.34
682.986	34.15
683.313	32.59
683.639	30.31
683.966	30.94
684.292	31.49
684.619	30.11
684.945	32.52
685.272	32.02
685.598	31.58
685.924	28.89
686.25	27.11
686.577	28.56
686.903	26.78
687.229	25.57
687.555	23.91
687.881	24.7
688.207	24.03
688.533	23.6
688.858	22.4
689.184	25.4
689.51	27.22
689.836	28.7
690.161	28.62
690.487	27.67
690.813	29.47
691.138	31.66
691.463	32.98
691.789	33.81
692.114	32.07
692.44	35.01
692.765	33.42
693.09	30.35
693.415	30.39
693.74	27.61
694.065	28.44
694.39	29.45
694.715	28.95
695.04	27.9
695.365	28.89
695.69	29.81
696.015	29.83
696.339	29.75
696.664	32.19
696.989	31.03
697.313	32.39
697.638	32.58
697.962	32.01
698.287	32.1
698.611	31
698.935	28.74
699.26	29.24
699.584	25.57
699.908	24.07
700.232	24.9
700.556	23.52
700.88	22.65
701.204	24.12
701.528	23.28
701.852	23.58
702.176	22.19
702.5	22.35
702.823	24.28
703.147	25.64
703.471	25.49
703.794	23.75
704.118	25.48
704.441	27.2
704.765	26.44
705.088	27.27
705.411	25.07
705.735	25.7
706.058	27.72
706.381	23.72
706.704	24.55
707.027	23.78
707.35	25.64
707.673	25.6
707.996	25.08
708.319	22.97
708.642	24.02
708.965	23.75
709.288	22.73
709.61	19.68
709.933	20.58
710.256	18.84
710.578	20.7
710.901	18.49
711.223	18.72
711.546	15.39
711.868	15.55
712.19	15.56
712.512	18.14
712.835	18.38
713.157	20.82
713.479	21.64
713.801	21.98
714.123	22.22
714.445	24.64
714.767	25.36
715.089	27.26
715.411	28.45
715.732	27.77
716.054	24.86
716.376	24.42
716.697	22.95
717.019	21.5
717.34	23.24
717.662	23.82
717.983	20.86
718.305	18.85
718.626	18.24
718.947	16.69
719.268	14.05
719.589	16.17
719.911	17.86
720.232	17.6
720.553	18.52
720.874	17.94
721.195	20.25
721.515	21.18
721.836	19.17
722.157	21.38
722.478	23.75
722.798	26
723.119	24.36
723.44	22.15
723.76	22.49
724.081	21.47
724.401	20.09
724.721	15.66
725.042	14.59
725.362	15.97
725.682	14.53
726.002	14.25
726.322	12.39
726.642	11.56
726.962	13.28
727.282	13.34
727.602	14.19
727.922	15.01
728.242	16.58
728.562	17.51
728.882	18.6
729.201	18.68
729.521	15.34
729.84	16.48
730.16	17.65
730.479	16.66
730.799	15.3
731.118	15.12
731.437	12.39
731.757	13.05
732.076	14.16
732.395	11.51
732.714	11.41
733.033	12.19
733.352	11.9
733.671	13.57
733.99	12.22
734.309	12.42
734.628	12.85
734.947	16.43
735.265	15.09
735.584	15.45
735.903	17.69
736.221	15.23
736.54	16.36
736.858	17.58
737.177	17
737.495	18.19
737.813	18.35
738.132	17.98
738.45	15.01
738.768	15.42
739.086	12.97
739.404	11.28
739.722	13.38
740.04	11.78
740.358	8.97
740.676	10.95
740.994	11.16
741.311	12.17
741.629	11.52
741.947	13.28
742.264	13.3
742.582	12.83
742.899	15.59
743.217	16.45
743.534	17.57
743.852	18.94
744.169	15.17
744.486	14.91
744.803	13.72
745.121	15.42
745.438	13.98
745.755	13.35
746.072	15.08
746.389	13.72
746.706	13.43
747.022	14.57
747.339	15.47
747.656	15.91
747.973	16.8
748.289	19.1
748.606	17.43
748.923	19.84
749.239	19.08
749.555	19.53
749.872	17.92
750.188	13.83
750.505	12.81
750.821	12.45
751.137	11.61
751.453	9.12
751.769	7.86
752.085	9.33
752.401	5.62
752.717	5.75
753.033	5
753.349	5.92
753.665	11.44
753.98	11.57
754.296	11.1
754.612	11.42
754.927	14.89
755.243	14.74
755.558	14.88
755.874	16.44
756.189	16.31
756.505	16.65
756.82	15.64
757.135	13.98
757.45	12.65
757.765	12.05
758.08	13.58
758.395	12.7
758.71	12.38
759.025	11.17
759.34	10.1
759.655	11.33
759.97	11.48
760.285	12.86
760.599	12.22
760.914	14.5
761.228	13.35
761.543	14.76
761.857	14.97
762.172	15.82
762.486	15.39
762.8	17.02
763.115	15.48
763.429	14.34
763.743	13.97
764.057	13.69
764.371	12.07
764.685	12.39
764.999	10.17
765.313	8.52
765.627	7.28
765.941	6.2
766.255	8
766.568	9.45
766.882	9.57
767.195	11.31
767.509	13.01
767.823	13.92
768.136	13.49
768.449	12.83
768.763	14.22
769.076	14.45
769.389	14.18
769.702	10.58
770.016	10.62
770.329	9.32
770.642	6.56
770.955	4.82
771.268	5.92
771.58	7.23
771.893	9.23
772.206	7.8
772.519	9.1
772.832	11.25
773.144	12.28
773.457	12.81
773.769	13.03
774.082	14.15
774.394	12.31
774.706	10.58
775.019	10.72
775.331	8.4
775.643	9.57
775.955	7.15
776.268	4.6
776.58	4.99
776.892	4.32
777.204	6.17
777.515	7.1
777.827	9.34
778.139	10.12
778.451	9.38
778.763	8.49
779.074	10.02
779.386	10.49
779.697	11.25
780.009	9.95
780.32	10.15
780.632	10.24
780.943	10.26
781.254	11.6
781.566	11.84
781.877	12.52
782.188	14.85
782.499	12.51
782.81	16.53
783.121	16.24
783.432	19.18
783.743	18.9
784.054	18.08
784.364	18.5
784.675	16.53
784.986	16.15
785.296	16.06
785.607	15.92
785.917	16.1
786.228	12.64
786.538	12.2
786.849	10.75
787.159	8.73
787.469	7.22
787.779	6.48
788.09	5.93
788.4	4.94
788.71	4.93
789.02	6.61
789.33	6.5
789.64	4.62
789.949	7.99
790.259	8.75
790.569	10.64
790.879	13.25
791.188	11.66
791.498	11.95
791.807	12.73
792.117	13.2
792.426	10.23
792.736	9.76
793.045	13.74
793.354	11.39
793.663	10.36
793.973	10.18
794.282	9.08
794.591	11.47
794.9	13.23
795.209	13.28
795.518	13.8
795.826	16.07
796.135	17.02
796.444	16.44
796.753	17.6
797.061	16.59
797.37	17.73
797.678	16.7
797.987	14.86
798.295	13.05
798.604	12.85
798.912	10.58
799.22	7.57
799.529	8.65
799.837	4.98
800.145	3.48
800.453	3.2
800.761	2.76
801.069	4.11
801.377	2.5
801.685	0.48
801.993	2.12
802.3	3.92
802.608	3.11
802.916	0.58
803.223	1.82
803.531	4.32
803.838	5.42
804.146	6.85
804.453	7.25
804.76	8.65
805.068	8.91
805.375	6.36
805.682	6.94
805.989	9.19
806.296	9.84
806.603	10.17
806.91	7.36
807.217	6.65
807.524	0.94
807.831	-0.97
808.138	-0.76
808.444	1.84
808.751	2.01
809.058	1.02
809.364	0.98
809.671	1.72
809.977	0.78
810.284	1.22
810.59	3.4
810.896	8.17
811.202	8.33
811.509	8.45
811.815	7.35
812.121	7.33
812.427	7.07
812.733	5.15
813.039	3.42
813.345	4.72
813.65	5.42
813.956	5.06
814.262	2.56
814.568	3.16
814.873	4.65
815.179	4.82
815.484	6.18
815.79	6.85
816.095	10.25
816.4	10.11
816.706	8.41
817.011	7.07
817.316	7.58
817.621	8.57
817.926	8.18
818.231	7.98
818.536	9.3
818.841	8.05
819.146	6.25
819.451	5.69
819.756	7.61
820.06	9.3
820.365	10.32
820.67	9.82
820.974	9.41
821.279	10.72
821.583	11.81
821.888	12.66
822.192	12.97
822.496	11.99
822.8	12.34
823.105	12.57
823.409	12.81
823.713	14.59
824.017	13.88
824.321	16.38
824.625	16.39
824.929	14.67
825.232	12.98
825.536	14.52
825.84	16.42
826.143	14.02
826.447	14.66
826.751	14.83
827.054	12.38
827.358	12.99
827.661	11.95
827.964	13.03
828.268	10.7
828.571	12.4
828.874	13.31
829.177	13.41
829.48	13.42
829.783	12.31
830.086	12.56
830.389	15.24
830.692	15.86
830.995	11.85
831.297	9.39
831.6	11.01
831.903	9.08
832.205	7.11
832.508	5.24
832.81	6.25
833.113	7.16
833.415	5.64
833.718	3.31
834.02	3.61
834.322	6.68
834.624	8.56
834.926	7.61
835.228	6.53
835.53	6.97
835.832	11.25
836.134	11.88
836.436	13.07
836.738	15.9
837.04	17.19
837.341	14.68
837.643	16.72
837.944	13.64
838.246	14.69
838.547	15.25
838.849	16.23
839.15	14.06
839.452	13.9
839.753	10.26
840.054	8.55
840.355	7.82
840.656	8.53
840.957	7.94
841.258	9.81
841.559	11.43
841.86	13.45
842.161	13.01
842.462	13.49
842.762	14.1
843.063	15.92
843.364	15.47
843.664	16.83
843.965	15.6
844.265	15.08
844.566	14.98
844.866	15.95
845.166	15.14
845.467	16.22
845.767	17.74
846.067	17.1
846.367	15.68
846.667	15.61
846.967	13.91
847.267	14.12
847.567	12.19
847.867	13.38
848.166	11.27
848.466	10.35
848.766	8.51
849.065	6.89
849.365	5.73
849.664	7.73
849.964	8.51
850.263	9.39
850.562	10.17
850.862	9.7
851.161	9.36
851.46	12
851.759	12.99
852.058	14.33
852.357	14.03
852.656	15.6
852.955	15.01
853.254	13.83
853.553	12.03
853.851	11.67
854.15	12.7
854.449	14.22
854.747	15.1
855.046	13.84
855.344	9.9
855.643	11.47
855.941	9.57
856.239	8.57
856.538	7.67
856.836	8.39
857.134	10.6
857.432	11.64
857.73	8.44
858.028	5.34
858.326	6.42
858.624	5.38
858.922	4.44
859.219	4.34
859.517	4.92
859.815	5.84
860.112	5.34
860.41	4.45
860.707	5.2
861.005	6.98
861.302	7.32
861.6	6.64
861.897	8.43
862.194	7.23
862.491	6.76
862.788	7.4
863.085	8.92
863.382	9.6
863.679	9.59
863.976	10.07
864.273	10.12
864.57	11.4
864.867	10.8
865.163	11.92
865.46	15.11
865.757	15.44
866.053	14.1
866.349	11.5
866.646	12.51
866.942	11.58
867.239	8.81
867.535	5.4
867.831	2.19
868.127	4.06
868.423	6.88
868.719	4.74
869.015	6.02
869.311	8.26
869.607	10.16
869.903	7.09
870.199	8.65
870.494	9.34
870.79	10.55
871.086	9.94
871.381	8.23
871.677	6.36
871.972	2.52
872.267	1
872.563	0.1
872.858	1.53
873.153	3.93
873.448	3.31
873.743	2.05
874.038	5.99
874.333	7.85
874.628	12.48
874.923	12.95
875.218	13.78
875.513	15.75
875.808	15.22
876.102	14.17
876.397	13.89
876.691	13.98
876.986	15.25
877.28	13.4
877.575	13.58
877.869	11.55
878.163	10.72
878.458	12.49
878.752	12.69
879.046	13.59
879.34	14.6
879.634	14.76
879.928	13.92
880.222	16.08
880.516	16.33
880.809	16.34
881.103	14.58
881.397	12.47
881.691	13.83
881.984	13.03
882.278	11.08
882.571	9.84
882.864	13.57
883.158	14.67
883.451	13.42
883.744	11.98
884.038	12.83
884.331	14.24
884.624	16.14
884.917	16.03
885.21	16.84
885.503	17.42
885.796	18.15
886.088	16.07
886.381	15.88
886.674	13.88
886.966	10.68
887.259	7.55
887.552	9.99
887.844	10.6
888.136	10.58
888.429	9.75
888.721	10.35
889.013	9.22
889.306	6.8
889.598	5.17
