# Supplementary material for: An on-demand, drop-on-drop method for studying enzyme catalysis by serial crystallography
Source: Nat Commun. 2021 Jul 22;12:4461. doi: 10.1038/s41467-021-24757-7 (PMC8298390; doi:10.1038/s41467-021-24757-7)
Supplement: Supplementary file 7 — Source Data [file 41467_2021_24757_MOESM7_ESM.zip › 01_raw data/9/9-pico-on (14).txt]

Data from 9-fluo5N-fura-picoon_Subt8_20-54-48-641.txt Node

Date: Wed Jun 05 20:54:48 PDT 2019
User: Yachandra Lab
Spectrometer: OFX00221
Trigger mode: 0
Integration Time (sec): 3.000000E-1
Scans to average: 8
Nonlinearity correction enabled: false
Boxcar width: 5
Storing dark spectrum: false
XAxis mode: Wavelengths
Number of Pixels in Spectrum: 2136
>>>>>Begin Spectral Data<<<<<
156.111	0.35
156.499	1.25
156.887	1.39
157.274	0.64
157.662	0.16
158.049	0.1
158.437	0.47
158.824	-0.11
159.211	0.45
159.599	0.25
159.986	0.55
160.373	0.05
160.761	-0.2
161.148	-0.59
161.535	0.64
161.922	1.17
162.309	1.02
162.696	1.77
163.083	2.95
163.47	2.84
163.857	2.6
164.244	2.76
164.631	2.89
165.018	3.02
165.405	2.9
165.792	2.38
166.179	1.48
166.565	1.39
166.952	0.99
167.339	0.58
167.725	0.94
168.112	0.67
168.498	0.08
168.885	0.52
169.271	0.16
169.658	0.41
170.044	-0.23
170.431	0.35
170.817	0.35
171.203	0.52
171.59	0.97
171.976	1.11
172.362	0.92
172.748	1.27
173.134	0.56
173.521	1.07
173.907	1.58
174.293	2.62
174.679	3.33
175.065	4
175.451	3.02
175.836	2.95
176.222	2.81
176.608	2.53
176.994	2.38
177.38	1.93
177.765	1.05
178.151	0.83
178.537	0.01
178.922	0.01
179.308	-0.03
179.693	0.5
180.079	-0.05
180.464	-0.14
180.85	0.33
181.235	0.64
181.621	0.8
182.006	1.6
182.391	0.85
182.777	1.3
183.162	1.27
183.547	0.31
183.932	0.1
184.317	-0.32
184.702	-0.07
185.087	-0.08
185.472	-0.48
185.857	-0.12
186.242	-0.77
186.627	-0.16
187.012	-0.32
187.397	-1.16
187.782	0.26
188.167	0.77
188.551	1.83
188.936	2.83
189.321	2.82
189.705	3.93
190.09	6.49
190.475	8.72
190.859	7.75
191.244	9.59
191.628	11.85
192.012	10.55
192.397	12.44
192.781	15.27
193.166	16.07
193.55	19.27
193.934	17.59
194.318	17.44
194.702	16.56
195.087	17.99
195.471	15.66
195.855	16.02
196.239	18.07
196.623	20.7
197.007	21.27
197.391	20.74
197.775	17.57
198.158	20.5
198.542	18.68
198.926	17.92
199.31	18.95
199.693	20.52
200.077	20.97
200.461	19.88
200.844	16.03
201.228	14.74
201.611	15.6
201.995	16.45
202.378	16.52
202.762	18.99
203.145	19.97
203.529	17.7
203.912	17.92
204.295	16.2
204.679	17.67
205.062	18.24
205.445	18.08
205.828	19.1
206.211	20.8
206.594	18.6
206.977	17.95
207.36	19.18
207.743	21.94
208.126	21.2
208.509	21.11
208.892	19.69
209.275	21.38
209.658	19.34
210.04	17.78
210.423	14.3
210.806	14.49
211.188	13.35
211.571	10.57
211.953	10.1
212.336	10.26
212.719	10.27
213.101	11.97
213.483	12.55
213.866	14.08
214.248	12.88
214.63	14.55
215.013	16.1
215.395	17.02
215.777	19.18
216.159	19.94
216.542	20.53
216.924	20.84
217.306	19.16
217.688	17.6
218.07	18.86
218.452	20.7
218.834	20.84
219.216	20.83
219.597	18.18
219.979	14.66
220.361	15.66
220.743	14.25
221.124	13.97
221.506	14.33
221.888	11.91
222.269	13.53
222.651	12.32
223.032	10.57
223.414	10.19
223.795	13.2
224.177	17.22
224.558	14.16
224.94	16.57
225.321	16.7
225.702	19.02
226.083	18.51
226.465	15.45
226.846	14.92
227.227	19.61
227.608	21.02
227.989	21.44
228.37	20.01
228.751	20.86
229.132	20.2
229.513	21.68
229.894	21.94
230.275	26.49
230.655	27.27
231.036	27.24
231.417	25.06
231.798	22.47
232.178	22.11
232.559	24.24
232.94	26.19
233.32	26.69
233.701	26.25
234.081	26.19
234.462	22.56
234.842	22.98
235.222	21.38
235.603	21.27
235.983	22.32
236.363	23.48
236.743	17.69
237.124	14.34
237.504	15.34
237.884	15.94
238.264	15.82
238.644	17.81
239.024	15.27
239.404	17.15
239.784	17.66
240.164	18.72
240.544	16.64
240.923	22.58
241.303	24.45
241.683	22.35
242.063	19.18
242.442	17.89
242.822	19.41
243.202	21.59
243.581	22.67
243.961	22.43
244.34	19.43
244.72	18.47
245.099	16.41
245.478	16.98
245.858	17.15
246.237	17.66
246.616	16.69
246.996	13.85
247.375	13.02
247.754	11.99
248.133	12.3
248.512	14.16
248.891	14.67
249.27	15.73
249.649	16.77
250.028	16.39
250.407	17.7
250.786	18.18
251.165	19.5
251.544	19.23
251.922	19.77
252.301	17.4
252.68	17.65
253.058	18.5
253.437	18.67
253.816	15.61
254.194	16
254.573	13.16
254.951	13.51
255.329	10.25
255.708	11.4
256.086	11.15
256.465	11.75
256.843	12.64
257.221	11.31
257.599	8.58
257.977	11.22
258.356	12.36
258.734	12.97
259.112	13.09
259.49	17.15
259.868	17.6
260.246	17.66
260.624	16.2
261.001	13.1
261.379	13.31
261.757	15.99
262.135	15.88
262.513	16.16
262.89	16.35
263.268	16.22
263.645	13.99
264.023	13.77
264.401	15.02
264.778	14.73
265.156	17.07
265.533	21.12
265.91	18.07
266.288	17.62
266.665	16.51
267.042	16.4
267.42	15.45
267.797	17.33
268.174	14.73
268.551	14.77
268.928	17.78
269.305	18.28
269.682	14.8
270.059	16.12
270.436	13.47
270.813	13.07
271.19	15.23
271.567	17.01
271.944	16.95
272.32	18.52
272.697	15.88
273.074	16.32
273.45	14.28
273.827	14.36
274.203	13.4
274.58	14.62
274.957	15.02
275.333	16.09
275.709	13.36
276.086	10.34
276.462	12.49
276.838	15.48
277.215	15.35
277.591	16.86
277.967	16.31
278.343	17.11
278.719	16.61
279.095	17.09
279.471	14.07
279.847	13.24
280.223	14.9
280.599	13.02
280.975	12.11
281.351	10.98
281.727	10.94
282.103	12.74
282.478	12.08
282.854	14.42
283.23	16.1
283.605	20.31
283.981	24.56
284.357	24.85
284.732	25.34
285.108	25.14
285.483	25.98
285.858	27.45
286.234	27.4
286.609	30.59
286.984	32.22
287.36	32.14
287.735	28.8
288.11	27.07
288.485	27.8
288.86	26.53
289.235	26.76
289.61	25.77
289.985	25.8
290.36	22.39
290.735	20.32
291.11	17.58
291.485	14.95
291.86	16.77
292.235	16.94
292.609	17.36
292.984	15.43
293.359	15.5
293.733	18.53
294.108	18.03
294.482	19.27
294.857	19.9
295.231	21.22
295.606	22.08
295.98	19.86
296.354	17.82
296.729	18.49
297.103	19.95
297.477	19.48
297.851	18.16
298.226	16.27
298.6	16.26
298.974	16.88
299.348	14.52
299.722	13.28
300.096	16.12
300.47	17.49
300.844	18.23
301.217	16.48
301.591	16.67
301.965	14.73
302.339	16.81
302.712	17.88
303.086	18.09
303.46	18.19
303.833	20.15
304.207	19.82
304.58	20.07
304.954	18.14
305.327	21.44
305.701	22.01
306.074	23.25
306.447	22.53
306.821	23.2
307.194	22.34
307.567	23.58
307.94	19.4
308.313	17.36
308.686	18.73
309.059	20.48
309.432	20.38
309.805	20.57
310.178	22.05
310.551	20.53
310.924	20.23
311.297	19.42
311.67	16.93
312.042	19.92
312.415	20.26
312.788	18.99
313.16	15.52
313.533	13.47
313.905	10.9
314.278	10.42
314.65	12.82
315.023	13.25
315.395	12.8
315.768	15.02
316.14	15.35
316.512	17.18
316.884	17.52
317.257	18.55
317.629	19.26
318.001	20.42
318.373	17.34
318.745	16.28
319.117	16.61
319.489	18.97
319.861	22.5
320.233	21.18
320.605	20.7
320.977	21.5
321.348	22.16
321.72	21.16
322.092	22.48
322.463	24.33
322.835	23.39
323.207	22.42
323.578	20.26
323.95	18.69
324.321	20.73
324.693	20.88
325.064	18.78
325.435	18.33
325.807	19.3
326.178	16.93
326.549	14.72
326.92	15.05
327.292	14.2
327.663	16.75
328.034	15
328.405	16.42
328.776	13
329.147	12.49
329.518	12.55
329.889	14.93
330.259	16.33
330.63	18.23
331.001	17.91
331.372	18.58
331.742	16.57
332.113	17.41
332.484	17.6
332.854	20.95
333.225	23.99
333.595	25.1
333.966	22.28
334.336	22.11
334.707	23.9
335.077	23.89
335.447	22.98
335.817	25.01
336.188	25.01
336.558	23.45
336.928	25.62
337.298	22.56
337.668	22.7
338.038	25.42
338.408	23.48
338.778	23.68
339.148	24.51
339.518	22.4
339.888	21.43
340.258	19.31
340.627	15.35
340.997	10.85
341.367	13.66
341.736	10.9
342.106	7.17
342.475	7.67
342.845	6.78
343.214	6.36
343.584	8.43
343.953	7.53
344.323	9.75
344.692	13.35
345.061	15.55
345.431	15.18
345.8	16.98
346.169	19
346.538	22.35
346.907	22.39
347.276	22.65
347.645	24.55
348.014	22.49
348.383	19.8
348.752	17.39
349.121	18.22
349.49	15.43
349.858	15.03
350.227	16
350.596	14.49
350.964	13.3
351.333	13.08
351.702	10.18
352.07	10.45
352.439	11.47
352.807	13.25
353.176	12.32
353.544	12.94
353.912	13.8
354.281	13.26
354.649	12.55
355.017	12.98
355.385	12.85
355.753	15.12
356.122	15.81
356.49	18.2
356.858	20.1
357.226	17.4
357.594	19.84
357.961	18.93
358.329	16.94
358.697	19.78
359.065	19.03
359.433	16.58
359.8	17.62
360.168	18.77
360.536	16.74
360.903	12.53
361.271	14.25
361.638	11.72
362.006	13.01
362.373	14.38
362.741	12.48
363.108	15.41
363.475	17.58
363.843	17.27
364.21	17.45
364.577	17.61
364.944	20.6
365.311	21.36
365.678	22.19
366.045	21.1
366.412	21.91
366.779	18.97
367.146	16.22
367.513	15.53
367.88	14.11
368.247	14.78
368.613	14.6
368.98	15.59
369.347	13.22
369.713	13.69
370.08	11.97
370.447	12.27
370.813	13.3
371.18	14.74
371.546	15.33
371.912	11.8
372.279	10.85
372.645	9.03
373.011	6.16
373.378	10.26
373.744	9.82
374.11	12.43
374.476	9.27
374.842	10.93
375.208	9.03
375.574	8.67
375.94	13.45
376.306	14.4
376.672	16.4
377.038	16.44
377.404	15.28
377.769	16.7
378.135	16.64
378.501	19.43
378.866	19.2
379.232	18.65
379.597	19.91
379.963	19.9
380.328	17.67
380.694	16.95
381.059	18.72
381.425	18.27
381.79	16.57
382.155	15.24
382.52	14.23
382.886	13.88
383.251	13.23
383.616	12.62
383.981	12.16
384.346	13.62
384.711	14.01
385.076	12.17
385.441	11.31
385.806	11.74
386.171	12.24
386.535	14.27
386.9	14.81
387.265	18.15
387.629	18.03
387.994	17.77
388.359	16.6
388.723	16.06
389.088	18.51
389.452	18.99
389.817	20.67
390.181	19.72
390.545	17.02
390.91	15.57
391.274	14.31
391.638	14.75
392.002	13.53
392.366	13.77
392.731	15.92
393.095	14.97
393.459	16.83
393.823	14.94
394.187	14.58
394.55	16.03
394.914	17.55
395.278	15.24
395.642	14.42
396.006	17.15
396.369	17.32
396.733	15.99
397.097	15.64
397.46	14.18
397.824	13.49
398.187	15.34
398.551	15.56
398.914	14.26
399.277	17.41
399.641	17.65
400.004	16.14
400.367	17.15
400.73	17.72
401.094	17.14
401.457	19.82
401.82	21.85
402.183	19.4
402.546	19.73
402.909	21.49
403.272	20.69
403.635	20.69
403.998	21.14
404.36	18.98
404.723	15.99
405.086	15.18
405.448	11.62
405.811	10.82
406.174	14.89
406.536	15.26
406.899	14.69
407.261	12.9
407.624	12.2
407.986	10.33
408.348	14.11
408.711	16.73
409.073	17.33
409.435	19.4
409.797	18.33
410.16	14.91
410.522	13.55
410.884	11.84
411.246	13.47
411.608	14.32
411.97	14.7
412.332	11.69
412.693	10.92
413.055	10.05
413.417	9.69
413.779	12.34
414.14	15.18
414.502	15.86
414.864	17.1
415.225	17.23
415.587	16.95
415.948	19.51
416.31	20.15
416.671	21.44
417.033	23.45
417.394	22.43
417.755	17.68
418.116	14.99
418.478	13.73
418.839	14.92
419.2	13.75
419.561	15.45
419.922	14.47
420.283	13.9
420.644	13
421.005	11.55
421.366	12.88
421.727	17.08
422.087	17.81
422.448	19.15
422.809	17.72
423.169	19.98
423.53	17.42
423.891	17.3
424.251	18.57
424.612	19.49
424.972	20.36
425.333	21.91
425.693	21.16
426.053	22.05
426.414	22.36
426.774	24.07
427.134	23.42
427.494	24.42
427.854	25.3
428.214	22.02
428.574	21.53
428.934	22.11
429.294	18.66
429.654	19.26
430.014	17.07
430.374	15.84
430.734	13.43
431.094	14.98
431.453	16.7
431.813	15.67
432.173	18.56
432.532	16.86
432.892	16.59
433.251	14.78
433.611	13.73
433.97	14.26
434.33	14.1
434.689	14.95
435.048	15.22
435.407	13.11
435.767	12.74
436.126	10.98
436.485	12.18
436.844	11.66
437.203	14.44
437.562	14.57
437.921	15.02
438.28	15.26
438.639	17.39
438.998	15.16
439.356	18.24
439.715	17.15
440.074	18.58
440.433	18.88
440.791	18.83
441.15	17.77
441.508	18.11
441.867	19.8
442.225	19.41
442.584	18.9
442.942	21.73
443.3	19.23
443.659	22.16
444.017	23.22
444.375	22.67
444.733	24.31
445.092	24.98
445.45	24.64
445.808	21.4
446.166	21.77
446.524	18.53
446.882	15.88
447.239	15.15
447.597	14.78
447.955	14.5
448.313	13.02
448.67	11.58
449.028	11.2
449.386	9.24
449.743	9.88
450.101	9.06
450.458	11.66
450.816	9.15
451.173	8.7
451.531	6.85
451.888	4.88
452.245	7.91
452.602	9.43
452.96	9.58
453.317	13.92
453.674	16.12
454.031	19.5
454.388	19.28
454.745	21.73
455.102	22.7
455.459	22.98
455.816	25.06
456.173	24.05
456.529	22.97
456.886	21.88
457.243	19.05
457.599	18.36
457.956	16.92
458.313	18.05
458.669	18.62
459.026	18.5
459.382	19.33
459.739	20.59
460.095	19.43
460.451	18.85
460.807	19.38
461.164	20.17
461.52	19.32
461.876	19.9
462.232	17.12
462.588	16.6
462.944	16.06
463.3	17.08
463.656	16.22
464.012	17.24
464.368	16.91
464.724	20.68
465.079	20.91
465.435	20.26
465.791	17.68
466.146	20.27
466.502	19.08
466.858	20.05
467.213	17.33
467.569	16.41
467.924	17.49
468.279	17.76
468.635	15.3
468.99	14.1
469.345	16.32
469.701	18.42
470.056	16.53
470.411	17.5
470.766	19.33
471.121	19.52
471.476	21.83
471.831	19.5
472.186	19.93
472.541	19.49
472.895	20
473.25	18.77
473.605	17.23
473.96	17.19
474.314	17.77
474.669	15.61
475.024	15.84
475.378	12.75
475.733	13.41
476.087	15.81
476.441	15.22
476.796	14.61
477.15	14.57
477.504	14.53
477.859	15.59
478.213	14.68
478.567	14.92
478.921	15.3
479.275	17.33
479.629	14.64
479.983	11.77
480.337	12.27
480.691	12.69
481.045	13.99
481.399	14
481.752	12.86
482.106	15.08
482.46	16.03
482.813	14.35
483.167	13.98
483.52	16.48
483.874	16.85
484.227	14.89
484.581	14.33
484.934	14.03
485.288	13.48
485.641	13.43
485.994	11.02
486.347	8.92
486.7	11.12
487.054	10.67
487.407	9.66
487.76	9.47
488.113	10.17
488.466	10.55
488.818	9.57
489.171	10.61
489.524	11.3
489.877	12.31
490.23	14.08
490.582	14.52
490.935	13.9
491.288	17.12
491.64	18.7
491.993	18.91
492.345	19.3
492.698	20.65
493.05	21.97
493.402	21.09
493.755	19.85
494.107	19.48
494.459	19.97
494.811	20.03
495.163	17.33
495.515	14.58
495.867	16.94
496.219	16.86
496.571	17.61
496.923	16.4
497.275	17.14
497.627	16.06
497.979	18.83
498.33	17.31
498.682	15.05
499.034	19.53
499.385	21.34
499.737	20.3
500.088	22.77
500.44	25.43
500.791	26.12
501.143	25.34
501.494	30.61
501.845	31.07
502.197	35.39
502.548	38.49
502.899	38.03
503.25	43.42
503.601	45.36
503.952	45.74
504.303	44.93
504.654	48.62
505.005	55.4
505.356	54.68
505.707	55.74
506.058	58.05
506.408	61.48
506.759	63.03
507.11	61.51
507.46	66.06
507.811	70.68
508.161	74.28
508.512	76.06
508.862	73.18
509.213	78.93
509.563	77.72
509.913	78.23
510.263	78.85
510.614	80.57
510.964	80.64
511.314	79.41
511.664	79.91
512.014	78.52
512.364	80.08
512.714	84.43
513.064	81.19
513.414	83.43
513.764	83.7
514.113	85.65
514.463	85.17
514.813	86.69
515.162	88.57
515.512	86.26
515.862	86.22
516.211	84.69
516.561	84.81
516.91	86.36
517.259	85.94
517.609	85.35
517.958	86.01
518.307	88.4
518.656	90.85
519.006	89.55
519.355	91.7
519.704	94.72
520.053	96.03
520.402	96.18
520.751	97.38
521.1	97.23
521.448	98.27
521.797	98.89
522.146	98.58
522.495	95.38
522.843	96.7
523.192	94.97
523.541	91.48
523.889	88.98
524.238	89.26
524.586	88.42
524.935	91.85
525.283	89.47
525.631	89.59
525.979	86.19
526.328	90.09
526.676	89.65
527.024	87.28
527.372	89.03
527.72	90.48
528.068	88.67
528.416	88.14
528.764	85.06
529.112	85.42
529.46	84.2
529.808	87.28
530.155	85.36
530.503	83.17
530.851	87.17
531.198	87.52
531.546	86.59
531.893	85.76
532.241	86.28
532.588	83.99
532.936	83.89
533.283	82.32
533.63	80.36
533.978	77.5
534.325	78.36
534.672	75.85
535.019	75.39
535.366	75.3
535.713	75.19
536.06	73.93
536.407	76.5
536.754	74.1
537.101	76.4
537.448	75.92
537.795	76.81
538.141	74.11
538.488	75.58
538.835	73.69
539.181	73.81
539.528	74.06
539.874	73.42
540.221	72.78
540.567	73.52
540.914	68.2
541.26	67.44
541.606	66.62
541.952	64.93
542.299	61.88
542.645	59.17
542.991	57.12
543.337	53.4
543.683	51.66
544.029	49.52
544.375	49.24
544.721	53.49
545.066	51.92
545.412	53.84
545.758	57.5
546.104	57.52
546.449	61.41
546.795	64.18
547.141	68.85
547.486	69.34
547.832	71.42
548.177	70.24
548.522	70.11
548.868	71.74
549.213	72.18
549.558	70.93
549.903	72.15
550.249	68.56
550.594	65.93
550.939	62.97
551.284	64.33
551.629	62.1
551.974	62.64
552.319	62.09
552.664	60.44
553.008	57.6
553.353	55.56
553.698	55.24
554.043	56.49
554.387	57.26
554.732	59.07
555.076	58.8
555.421	60.33
555.765	62.95
556.11	61.95
556.454	65.23
556.798	65.19
557.143	67.75
557.487	66.5
557.831	67.17
558.175	66.74
558.519	65.41
558.863	62.76
559.207	63.53
559.551	62.56
559.895	60.73
560.239	60.44
560.583	60.23
560.927	60.03
561.27	59.72
561.614	60.9
561.958	61.35
562.301	61.89
562.645	62.57
562.988	58.62
563.332	56.53
563.675	57.86
564.018	56.67
564.362	55.72
564.705	53.36
565.048	56.27
565.391	53.32
565.735	52.69
566.078	52.09
566.421	51
566.764	52.83
567.107	55.07
567.45	54.52
567.792	50.8
568.135	50.83
568.478	51.7
568.821	50.08
569.163	48.41
569.506	47.94
569.849	47.68
570.191	49.64
570.534	50.88
570.876	46.26
571.219	46.57
571.561	49.69
571.903	49.07
572.246	47.76
572.588	47.14
572.93	48.65
573.272	47.8
573.614	48.56
573.956	48.85
574.298	46.45
574.64	49.62
574.982	49.57
575.324	47.89
575.666	50.03
576.008	50.7
576.349	50.69
576.691	53.16
577.033	53.19
577.374	51.97
577.716	48.14
578.057	46.32
578.399	45.44
578.74	46.06
579.082	47.11
579.423	45.74
579.764	44.95
580.105	42.51
580.447	39.89
580.788	39.92
581.129	40.15
581.47	41.85
581.811	43.44
582.152	45.17
582.493	42.43
582.834	41.14
583.175	41.68
583.515	41.65
583.856	42.74
584.197	41.58
584.537	39.72
584.878	39.12
585.218	38.36
585.559	36.69
585.899	33.91
586.24	36.45
586.58	37.67
586.921	36.98
587.261	39.01
587.601	39.31
587.941	40.31
588.281	42.27
588.621	41.36
588.961	44.24
589.301	47.5
589.641	47.84
589.981	45.41
590.321	43.91
590.661	43.97
591.001	44.28
591.34	44.27
591.68	43.09
592.02	42.57
592.359	42.34
592.699	42.01
593.038	39.18
593.378	39.45
593.717	37.91
594.057	39.05
594.396	39.27
594.735	38.03
595.074	36.66
595.414	37.36
595.753	37.47
596.092	37.4
596.431	34.88
596.77	37.07
597.109	35.45
597.448	36.14
597.786	34.28
598.125	35.35
598.464	37.78
598.803	38.78
599.141	38.89
599.48	39.03
599.819	40.65
600.157	41.9
600.495	41.76
600.834	42.66
601.172	44.3
601.511	46.3
601.849	44.53
602.187	42.15
602.525	40.83
602.864	40.38
603.202	39.58
603.54	37.58
603.878	36.5
604.216	36.68
604.554	35.27
604.891	35.23
605.229	34.6
605.567	33.02
605.905	32.39
606.243	33.39
606.58	34
606.918	33.65
607.255	35.09
607.593	34.35
607.93	31.7
608.268	32.67
608.605	32.86
608.942	32.3
609.28	32.47
609.617	32.73
609.954	35.36
610.291	34.32
610.628	34.72
610.965	33.2
611.302	34.67
611.639	36.45
611.976	38.5
612.313	35.17
612.65	34.48
612.987	35.35
613.323	32.05
613.66	30.93
613.997	32.17
614.333	31.98
614.67	32.38
615.006	32.75
615.343	32.32
615.679	31.25
616.015	32.31
616.352	31.51
616.688	31.15
617.024	34.62
617.36	30.78
617.696	30.49
618.032	30.72
618.368	31.2
618.704	31.44
619.04	32.69
619.376	32.01
619.712	33.51
620.048	36.15
620.383	34.62
620.719	33.98
621.055	36.65
621.39	38.99
621.726	38.38
622.061	37.6
622.397	36.07
622.732	36.17
623.068	35.17
623.403	34.6
623.738	34.07
624.073	37.35
624.409	37.6
624.744	36.16
625.079	31.18
625.414	32.09
625.749	33.86
626.084	33.25
626.419	33.43
626.753	36.75
627.088	37.45
627.423	36
627.758	35.95
628.092	35.45
628.427	37.74
628.762	39.55
629.096	38.2
629.431	35.74
629.765	37.74
630.099	36.72
630.434	34.67
630.768	33.6
631.102	34.65
631.436	34.97
631.77	35.45
632.105	34.6
632.439	34.06
632.773	35.31
633.107	36.82
633.44	35.18
633.774	34.56
634.108	35.64
634.442	37.83
634.776	38.92
635.109	37.41
635.443	37.78
635.776	39.72
636.11	40.08
636.443	39.59
636.777	40.81
637.11	39.62
637.444	39.92
637.777	40.83
638.11	38.48
638.443	37.81
638.776	37.48
639.11	37.53
639.443	35.36
639.776	36.31
640.109	37.76
640.441	37.07
640.774	36.94
641.107	36.81
641.44	36.61
641.773	36.8
642.105	37.61
642.438	37.45
642.77	34.85
643.103	35.35
643.435	35.64
643.768	31.78
644.1	31.12
644.433	32.66
644.765	34.19
645.097	31.28
645.429	31.28
645.761	31.8
646.094	31.23
646.426	32.86
646.758	33.3
647.09	32.11
647.422	34.44
647.753	33.23
648.085	34.06
648.417	32.94
648.749	35.2
649.08	35.81
649.412	33.06
649.744	35.08
650.075	34.93
650.407	34.19
650.738	36.49
651.069	36.12
651.401	37.15
651.732	36.18
652.063	36.01
652.394	36.82
652.726	35.48
653.057	36.81
653.388	35.41
653.719	36.52
654.05	35.17
654.381	31.99
654.712	33.1
655.042	34.3
655.373	34.93
655.704	35.64
656.034	34.95
656.365	37.15
656.696	36.41
657.026	35.24
657.357	34.64
657.687	35.02
658.018	36.89
658.348	36.62
658.678	34.2
659.008	33.98
659.339	31.95
659.669	31.56
659.999	30.33
660.329	28.97
660.659	29.84
660.989	30.94
661.319	29.62
661.649	29.72
661.978	30.91
662.308	30.06
662.638	31.42
662.968	32.38
663.297	29.91
663.627	29.67
663.956	30.86
664.286	31.14
664.615	30.68
664.945	31.03
665.274	29.36
665.603	28.23
665.932	29.67
666.262	26.72
666.591	26.91
666.92	27.38
667.249	25.84
667.578	26.67
667.907	25.9
668.236	25.83
668.564	27.73
668.893	31.4
669.222	29.49
669.551	29.65
669.879	30.07
670.208	30.48
670.537	31.44
670.865	34.72
671.194	34.72
671.522	36.72
671.85	35.52
672.179	35.42
672.507	32.44
672.835	33.15
673.163	33.55
673.491	34.98
673.819	33.72
674.147	32.97
674.475	32.07
674.803	31.58
675.131	28.43
675.459	27.53
675.787	28.62
676.115	29.4
676.442	29.58
676.77	28.85
677.098	29.66
677.425	28.91
677.753	29.85
678.08	29.56
678.407	27.98
678.735	28.38
679.062	26.99
679.389	24.07
679.717	26.03
680.044	27.15
680.371	27.27
680.698	25.98
681.025	26.86
681.352	23.74
681.679	23.34
682.006	23.12
682.332	25.44
682.659	27.89
682.986	30
683.313	29.18
683.639	26.93
683.966	26.99
684.292	27.67
684.619	27.43
684.945	28.05
685.272	27.75
685.598	28.08
685.924	25.98
686.25	25.62
686.577	24.85
686.903	20.74
687.229	19.25
687.555	18.22
687.881	19.51
688.207	19.05
688.533	20.7
688.858	19.52
689.184	23.02
689.51	23.42
689.836	24.44
690.161	23.69
690.487	24.98
690.813	25.99
691.138	26.95
691.463	24.97
691.789	26.02
692.114	25.78
692.44	28.78
692.765	26.08
693.09	25.6
693.415	24.93
693.74	23.23
694.065	24.49
694.39	27.03
694.715	27.61
695.04	28.32
695.365	28.45
695.69	29.26
696.015	29.3
696.339	28.36
696.664	29.03
696.989	27.56
697.313	31.05
697.638	31.16
697.962	29.09
698.287	29.08
698.611	28.26
698.935	27.6
699.26	27.43
699.584	24.93
699.908	24.67
700.232	25.25
700.556	26.05
700.88	22.22
701.204	21.39
701.528	21.4
701.852	21.45
702.176	22.75
702.5	20.08
702.823	20.85
703.147	21.39
703.471	21.64
703.794	19.82
704.118	20.91
704.441	24.26
704.765	24.27
705.088	26.77
705.411	24.33
705.735	21.31
706.058	24.93
706.381	22.35
706.704	21.15
707.027	21.22
707.35	23.64
707.673	22.1
707.996	21.6
708.319	21.72
708.642	20.9
708.965	22.88
709.288	23.32
709.61	21.77
709.933	22.02
710.256	21.67
710.578	22.06
710.901	19.14
711.223	19.82
711.546	17.18
711.868	16.91
712.19	16.05
712.512	15.94
712.835	15.32
713.157	15.91
713.479	16.41
713.801	15.86
714.123	15.88
714.445	19.27
714.767	20.22
715.089	21.2
715.411	21.28
715.732	19.77
716.054	19
716.376	19.28
716.697	18.44
717.019	18.92
717.34	23.14
717.662	22.6
717.983	20.17
718.305	18.88
718.626	18.61
718.947	17.42
719.268	16.74
719.589	15.47
719.911	16.69
720.232	18
720.553	18.25
720.874	15.36
721.195	17.45
721.515	17.27
721.836	15.59
722.157	16.88
722.478	19.91
722.798	21.31
723.119	21.36
723.44	19.51
723.76	20.33
724.081	20.02
724.401	20.25
724.721	19.15
725.042	19.33
725.362	20.19
725.682	21.26
726.002	18.7
726.322	19.73
726.642	21.12
726.962	24.24
727.282	22.65
727.602	23.35
727.922	23.98
728.242	24.28
728.562	25.03
728.882	23.74
729.201	22.72
729.521	21.44
729.84	21.91
730.16	22.11
730.479	19.69
730.799	17.57
731.118	17.14
731.437	15.05
731.757	14.67
732.076	15.45
732.395	17.32
732.714	17.03
733.033	17.77
733.352	16.18
733.671	17.47
733.99	18.3
734.309	21.07
734.628	20.78
734.947	23.5
735.265	23.2
735.584	23.14
735.903	22.45
736.221	20.56
736.54	21.31
736.858	22.6
737.177	20.97
737.495	19.41
737.813	18.47
738.132	18.93
738.45	17.1
738.768	16.39
739.086	14.48
739.404	16.64
739.722	17.42
740.04	17.06
740.358	14.18
740.676	16.5
740.994	17.92
741.311	17.64
741.629	16.69
741.947	16.9
742.264	18.35
742.582	17.3
742.899	16.01
743.217	18.57
743.534	18.14
743.852	19.31
744.169	13.98
744.486	13.4
744.803	13.07
745.121	14.08
745.438	13.51
745.755	11.91
746.072	14.09
746.389	13.6
746.706	12.15
747.022	13.53
747.339	14.14
747.656	16.49
747.973	15.02
748.289	16.84
748.606	15.45
748.923	16.47
749.239	17.31
749.555	16.81
749.872	14.19
750.188	10.98
750.505	10.5
750.821	12.36
751.137	12.59
751.453	12.52
751.769	12.18
752.085	14.06
752.401	11.16
752.717	11.05
753.033	11.6
753.349	13.84
753.665	18.9
753.98	18.95
754.296	17.06
754.612	17.03
754.927	19.08
755.243	19.51
755.558	19.08
755.874	20.28
756.189	18.09
756.505	18.33
756.82	20.24
757.135	18.49
757.45	19.14
757.765	18.53
758.08	19.02
758.395	18.39
758.71	16.91
759.025	16.53
759.34	16.16
759.655	18.92
759.97	17.68
760.285	15.99
760.599	16.08
760.914	16.19
761.228	17.76
761.543	18.69
761.857	19.91
762.172	22.89
762.486	22.97
762.8	25.34
763.115	23.59
763.429	25.8
763.743	26.07
764.057	24.32
764.371	21.61
764.685	20.01
764.999	18.3
765.313	18.44
765.627	14.45
765.941	14.17
766.255	16.97
766.568	16.94
766.882	13.6
767.195	14.6
767.509	15.68
767.823	18.09
768.136	18.25
768.449	17.31
768.763	15.9
769.076	17.65
769.389	15.69
769.702	11.03
770.016	11.7
770.329	12.47
770.642	10.94
770.955	10.35
771.268	9.98
771.58	11.53
771.893	15.17
772.206	15.5
772.519	15.99
772.832	18.49
773.144	19.88
773.457	20.5
773.769	20.94
774.082	22.08
774.394	22.76
774.706	21.5
775.019	20.28
775.331	17.73
775.643	19.59
775.955	19.58
776.268	17.78
776.58	19.42
776.892	19.9
777.204	19.7
777.515	19.05
777.827	17.6
778.139	19.45
778.451	20.27
778.763	21.07
779.074	19.89
779.386	19.2
779.697	18.53
780.009	14.56
780.32	13.44
780.632	16.22
780.943	15.98
781.254	19.03
781.566	17.73
781.877	16.58
782.188	17.44
782.499	16.35
782.81	18.15
783.121	19.06
783.432	22.18
783.743	23.44
784.054	21.83
784.364	21.83
784.675	21.64
784.986	23.7
785.296	23.52
785.607	23.75
785.917	25.08
786.228	24.48
786.538	24.12
786.849	22.08
787.159	20.24
787.469	17.98
787.779	18.68
788.09	17.51
788.4	17.08
788.71	19.2
789.02	18.18
789.33	17.83
789.64	14.53
789.949	17.41
790.259	18.17
790.569	19.83
790.879	21.53
791.188	19.1
791.498	18.05
791.807	17.99
792.117	17.98
792.426	17.9
792.736	18.78
793.045	23.56
793.354	23.1
793.663	24.31
793.973	23.24
794.282	23.94
794.591	25.53
794.9	27.74
795.209	26.99
795.518	25.97
795.826	26.48
796.135	26.39
796.444	26.14
796.753	26.16
797.061	26.2
797.37	28.9
797.678	27.81
797.987	26.91
798.295	25.25
798.604	26.68
798.912	26.83
799.22	23.53
799.529	23.05
799.837	22.25
800.145	20.72
800.453	19.77
800.761	17.25
801.069	16.94
801.377	17.16
801.685	15.4
801.993	14.33
802.3	12.73
802.608	15.57
802.916	13.19
803.223	12.23
803.531	11.23
803.838	12.19
804.146	12.88
804.453	14.24
804.76	14.1
805.068	14.97
805.375	15.32
805.682	17.19
805.989	17.51
806.296	20.8
806.603	20.77
806.91	22.38
807.217	21.56
807.524	19.43
807.831	19.56
808.138	20.73
808.444	22.16
808.751	19.05
809.058	20.47
809.364	18.38
809.671	18.33
809.977	18
810.284	17.5
810.59	16.22
810.896	17.14
811.202	16.52
811.509	16.15
811.815	16.34
812.121	18.9
812.427	18.36
812.733	21.28
813.039	19.22
813.345	19.98
813.65	21.36
813.956	24.27
814.262	23.76
814.568	25.4
814.873	28.26
815.179	28.19
815.484	28.88
815.79	27.57
816.095	26.32
816.4	27.35
816.706	28.08
817.011	26.8
817.316	25.07
817.621	27.97
817.926	26.32
818.231	24.58
818.536	24.77
818.841	24.67
819.146	24.08
819.451	24.17
819.756	24.68
820.06	25.64
820.365	27.38
820.67	28.55
820.974	28.16
821.279	31.09
821.583	34.15
821.888	34.52
822.192	35.05
822.496	38.56
822.8	39.67
823.105	40.41
823.409	37.93
823.713	37.66
824.017	37.84
824.321	37.78
824.625	36.16
824.929	33.91
825.232	35.27
825.536	33.17
825.84	30.61
826.143	28.31
826.447	29.02
826.751	31.24
827.054	32.41
827.358	30.83
827.661	31.26
827.964	32.73
828.268	30.99
828.571	29.77
828.874	31.75
829.177	33.72
829.48	34.6
829.783	30.92
830.086	30.31
830.389	29.52
830.692	29.75
830.995	27.18
831.297	25.18
831.6	26.06
831.903	26.26
832.205	25.12
832.508	21.82
832.81	23.52
833.113	27.35
833.415	26.66
833.718	24.32
834.02	26.82
834.322	26.85
834.624	27.35
834.926	26.86
835.228	26.72
835.53	27.61
835.832	29.07
836.134	27.07
836.436	26.81
836.738	28.02
837.04	29.11
837.341	25.69
837.643	29.28
837.944	28.61
838.246	29.85
838.547	30.55
838.849	33.84
839.15	36.03
839.452	36.75
839.753	37.9
840.054	37.32
840.355	38.18
840.656	42.17
840.957	40
841.258	40.52
841.559	42.16
841.86	41.33
842.161	38.76
842.462	37.92
842.762	40.69
843.063	40.97
843.364	41.85
843.664	42.3
843.965	40.27
844.265	43
844.566	44.06
844.866	43.08
845.166	46.18
845.467	48.99
845.767	49.17
846.067	48.64
846.367	45.92
846.667	45.08
846.967	44.48
847.267	44.15
847.567	43.42
847.867	41.67
848.166	41.81
848.466	39.61
848.766	37.26
849.065	36.8
849.365	35.34
849.664	36.43
849.964	37.18
850.263	40.75
850.562	42.93
850.862	42.08
851.161	46.73
851.46	48.85
851.759	48.97
852.058	48.65
852.357	49.97
852.656	49.48
852.955	48.35
853.254	47.95
853.553	43.95
853.851	42
854.15	39.07
854.449	37.4
854.747	35.28
855.046	33.68
855.344	32.58
855.643	32.18
855.941	32.78
856.239	34.76
856.538	34.24
856.836	32.94
857.134	34.24
857.432	36.62
857.73	34.75
858.028	33.25
858.326	34.56
858.624	34.22
858.922	34.34
859.219	33.9
859.517	30.41
859.815	32.58
860.112	34.81
860.41	35.1
860.707	37.3
861.005	40.01
861.302	41.6
861.6	42.59
861.897	44.35
862.194	44.42
862.491	44.34
862.788	48.36
863.085	45.52
863.382	43.26
863.679	43.59
863.976	43.28
864.273	42.03
864.57	42.72
864.867	42.2
865.163	40.84
865.46	41.67
865.757	41.65
866.053	40.34
866.349	42.3
866.646	45.34
866.942	44.81
867.239	42.86
867.535	40.48
867.831	38.56
868.127	38.01
868.423	39.97
868.719	40.25
869.015	41.99
869.311	44.32
869.607	42.78
869.903	42.83
870.199	43.74
870.494	43.9
870.79	44.18
871.086	43.75
871.381	42.76
871.677	43.12
871.972	42.01
872.267	39.8
872.563	36.9
872.858	39.2
873.153	39.82
873.448	39.95
873.743	40.32
874.038	41.74
874.333	43.17
874.628	46.97
874.923	45.77
875.218	43.26
875.513	45.41
875.808	46.28
876.102	45.56
876.397	43.33
876.691	41.68
876.986	43.05
877.28	42.11
877.575	42.57
877.869	39.2
878.163	40.83
878.458	42.88
878.752	41.67
879.046	41.26
879.34	39.67
879.634	38.16
879.928	38.48
880.222	37.68
880.516	39.85
880.809	37.2
881.103	39.16
881.397	37.28
881.691	38.14
881.984	37.81
882.278	35.78
882.571	36.51
882.864	38.72
883.158	39.19
883.451	41.51
883.744	39.03
884.038	42.28
884.331	39.91
884.624	40.52
884.917	37.05
885.21	38.5
885.503	38.94
885.796	39.56
886.088	39.94
886.381	38.15
886.674	34.03
886.966	32.82
887.259	28.66
887.552	31.06
887.844	28.88
888.136	30.74
888.429	29.19
888.721	29.81
889.013	27.5
889.306	25.32
889.598	25.35
