# Supplementary material for: An on-demand, drop-on-drop method for studying enzyme catalysis by serial crystallography
Source: Nat Commun. 2021 Jul 22;12:4461. doi: 10.1038/s41467-021-24757-7 (PMC8298390; doi:10.1038/s41467-021-24757-7)
Supplement: Supplementary file 7 — Source Data [file 41467_2021_24757_MOESM7_ESM.zip › 01_raw data/9/9-pico-on (7).txt]

Data from 9-fluo5N-fura-picoon_Subt8_20-54-12-287.txt Node

Date: Wed Jun 05 20:54:12 PDT 2019
User: Yachandra Lab
Spectrometer: OFX00221
Trigger mode: 0
Integration Time (sec): 3.000000E-1
Scans to average: 8
Nonlinearity correction enabled: false
Boxcar width: 5
Storing dark spectrum: false
XAxis mode: Wavelengths
Number of Pixels in Spectrum: 2136
>>>>>Begin Spectral Data<<<<<
156.111	0.79
156.499	1.8
156.887	2.41
157.274	0.72
157.662	-0.09
158.049	-0.26
158.437	-0.12
158.824	0.59
159.211	0.6
159.599	-0.26
159.986	-0.48
160.373	-0.45
160.761	-1.49
161.148	-1.66
161.535	-0.34
161.922	0.17
162.309	0.36
162.696	0.69
163.083	0.82
163.47	1.14
163.857	1.66
164.244	3.02
164.631	2.8
165.018	3.2
165.405	2.82
165.792	2.92
166.179	2.59
166.565	3.39
166.952	2.9
167.339	2.28
167.725	1.82
168.112	1.27
168.498	-0.19
168.885	0.8
169.271	0.47
169.658	0.45
170.044	-0.42
170.431	-0.03
170.817	-1.16
171.203	-0.48
171.59	-0.67
171.976	-0.18
172.362	0.6
172.748	0.55
173.134	0.28
173.521	0.65
173.907	1.43
174.293	1.98
174.679	2.72
175.065	3.51
175.451	2.68
175.836	3.8
176.222	3.92
176.608	3.15
176.994	3.24
177.38	2.89
177.765	2.91
178.151	2.85
178.537	2.97
178.922	2.68
179.308	1.89
179.693	2.08
180.079	1.81
180.464	1.77
180.85	2.32
181.235	2.98
181.621	2.41
182.006	2.61
182.391	1.6
182.777	1.9
183.162	1.34
183.547	0.89
183.932	0.89
184.317	-0.27
184.702	-0.39
185.087	-0.84
185.472	-0.65
185.857	0.38
186.242	-0.31
186.627	0.34
187.012	0.58
187.397	1.11
187.782	2.27
188.167	2.07
188.551	3.7
188.936	4.51
189.321	7.67
189.705	7.15
190.09	9.27
190.475	13.57
190.859	12.33
191.244	12.47
191.628	13.08
192.012	15.65
192.397	15.94
192.781	17.89
193.166	16.95
193.55	16.4
193.934	16.31
194.318	14.82
194.702	13
195.087	13.35
195.471	14.23
195.855	15.08
196.239	14.69
196.623	19.91
197.007	21.07
197.391	21.1
197.775	18.03
198.158	19.68
198.542	17.72
198.926	15.78
199.31	17.11
199.693	17.49
200.077	18.76
200.461	17.78
200.844	13.02
201.228	11.24
201.611	12.78
201.995	13.76
202.378	16.65
202.762	17.9
203.145	15.1
203.529	12.77
203.912	11.81
204.295	8.7
204.679	9.49
205.062	8.7
205.445	8.48
205.828	11.97
206.211	14.95
206.594	11.73
206.977	13.38
207.36	17.94
207.743	21.35
208.126	19.67
208.509	20.68
208.892	16.4
209.275	18.33
209.658	16.65
210.04	14.27
210.423	11.26
210.806	11.84
211.188	10.67
211.571	6.84
211.953	7.35
212.336	8.55
212.719	7.95
213.101	13.31
213.483	13.48
213.866	16.03
214.248	15.73
214.63	16.55
215.013	16.67
215.395	17.49
215.777	21.58
216.159	21.03
216.542	22.99
216.924	23.48
217.306	21.74
217.688	23.52
218.07	23.15
218.452	23.27
218.834	23.1
219.216	21.86
219.597	19.98
219.979	16.75
220.361	19.18
220.743	18.6
221.124	20.34
221.506	19.42
221.888	15.4
222.269	15.59
222.651	14.56
223.032	14.88
223.414	15.27
223.795	17.55
224.177	19.65
224.558	14.45
224.94	13.78
225.321	12.61
225.702	13.67
226.083	13.74
226.465	11.11
226.846	10.94
227.227	13.91
227.608	13.75
227.989	12.93
228.37	12.53
228.751	15.41
229.132	14.64
229.513	16.39
229.894	16.98
230.275	19.53
230.655	19.86
231.036	18.51
231.417	13.81
231.798	14.4
232.178	15.65
232.559	17.75
232.94	18.38
233.32	20.93
233.701	18.84
234.081	19.39
234.462	16.31
234.842	19.02
235.222	18.07
235.603	20.17
235.983	21.43
236.363	21.28
236.743	17.77
237.124	13.99
237.504	12.62
237.884	11.64
238.264	11.35
238.644	14.6
239.024	11.81
239.404	15.65
239.784	14.78
240.164	13.26
240.544	12.67
240.923	14.38
241.303	16.75
241.683	16.89
242.063	17.18
242.442	15.74
242.822	18.78
243.202	20.58
243.581	16.72
243.961	16.55
244.34	15.97
244.72	15.68
245.099	15.39
245.478	15.74
245.858	13.82
246.237	12.02
246.616	12.28
246.996	8.1
247.375	7.01
247.754	7.34
248.133	7.72
248.512	6.85
248.891	4.9
249.27	6.12
249.649	7.33
250.028	7.38
250.407	10.57
250.786	9.84
251.165	11.52
251.544	9.4
251.922	8.18
252.301	8.88
252.68	12.89
253.058	13.56
253.437	14.53
253.816	14.6
254.194	16.72
254.573	13.98
254.951	13.82
255.329	11.41
255.708	15.23
256.086	17.42
256.465	18.18
256.843	17.41
257.221	15.89
257.599	11.94
257.977	10.36
258.356	10.18
258.734	11.67
259.112	13.25
259.49	13.61
259.868	13.83
260.246	14.75
260.624	11.48
261.001	9.84
261.379	11.45
261.757	12.09
262.135	12.75
262.513	13.74
262.89	14.19
263.268	14.09
263.645	13.56
264.023	12.7
264.401	12.28
264.778	12.32
265.156	11.02
265.533	13.61
265.91	12.34
266.288	11.97
266.665	10.48
267.042	9.86
267.42	5.43
267.797	6.02
268.174	5.32
268.551	6.56
268.928	7.7
269.305	5.41
269.682	3.22
270.059	5.19
270.436	5.32
270.813	4.38
271.19	5.53
271.567	8.68
271.944	9.9
272.32	9.62
272.697	7.7
273.074	8.1
273.45	11.31
273.827	12.61
274.203	13.6
274.58	11.43
274.957	12.24
275.333	13.02
275.709	14.55
276.086	12.32
276.462	15
276.838	16.6
277.215	15.27
277.591	15.78
277.967	14.32
278.343	14.8
278.719	15.86
279.095	16.2
279.471	15.52
279.847	12.11
280.223	13.95
280.599	12.55
280.975	12.23
281.351	13.41
281.727	14.65
282.103	13.74
282.478	12.14
282.854	13.02
283.23	15.36
283.605	15.51
283.981	20.89
284.357	20.66
284.732	21.2
285.108	21.26
285.483	22.43
285.858	20.74
286.234	24.49
286.609	26.45
286.984	28.52
287.36	27.61
287.735	26.76
288.11	21.03
288.485	20.19
288.86	18.02
289.235	18.12
289.61	17.66
289.985	18.99
290.36	16.25
290.735	14.83
291.11	10.92
291.485	7.72
291.86	7.09
292.235	9.53
292.609	10.95
292.984	9.7
293.359	8.36
293.733	8.75
294.108	10.49
294.482	9.76
294.857	12.02
295.231	13.77
295.606	13.53
295.98	14.23
296.354	12.73
296.729	13.6
297.103	14.03
297.477	14.14
297.851	12.91
298.226	8.7
298.6	8.28
298.974	5.95
299.348	4.24
299.722	5.06
300.096	5.91
300.47	6.92
300.844	6.03
301.217	6.53
301.591	7.06
301.965	8.03
302.339	8.72
302.712	10.91
303.086	12.59
303.46	12.81
303.833	12.43
304.207	13.39
304.58	14.5
304.954	17.23
305.327	18.78
305.701	19.88
306.074	22.17
306.447	23.03
306.821	23.47
307.194	20.74
307.567	21.91
307.94	20.76
308.313	19.05
308.686	20.73
309.059	17.5
309.432	16.25
309.805	16.28
310.178	13.65
310.551	13.9
310.924	13.66
311.297	15.85
311.67	14.06
312.042	17.72
312.415	18.59
312.788	16.14
313.16	15.52
313.533	15.32
313.905	14.64
314.278	16.09
314.65	17.56
315.023	17.2
315.395	17.05
315.768	17.34
316.14	16.07
316.512	15.57
316.884	15.58
317.257	16.02
317.629	16.19
318.001	13.93
318.373	13.49
318.745	11.34
319.117	10.15
319.489	10.95
319.861	15.32
320.233	15.67
320.605	14.57
320.977	14.68
321.348	14.09
321.72	12.43
322.092	13.5
322.463	12.77
322.835	12.4
323.207	13.09
323.578	11.69
323.95	8.77
324.321	8.3
324.693	9.72
325.064	12.26
325.435	12.36
325.807	13.3
326.178	15.01
326.549	12.83
326.92	11.41
327.292	11.89
327.663	13.91
328.034	14.69
328.405	15.99
328.776	14.11
329.147	8.92
329.518	10.31
329.889	11.49
330.259	12.2
330.63	12.45
331.001	14.57
331.372	14.6
331.742	12.88
332.113	13.64
332.484	13.89
332.854	15.81
333.225	22.27
333.595	22.55
333.966	22.08
334.336	19.68
334.707	22.23
335.077	23.7
335.447	22.34
335.817	22.05
336.188	19.16
336.558	19
336.928	19.41
337.298	14.68
337.668	15.62
338.038	18.08
338.408	16.64
338.778	16.62
339.148	14.11
339.518	13.89
339.888	12.97
340.258	11.81
340.627	10.24
340.997	8.4
341.367	12
341.736	8.14
342.106	6.27
342.475	8.12
342.845	8.1
343.214	9.11
343.584	9.2
343.953	8.81
344.323	12.27
344.692	12.74
345.061	12.84
345.431	11.75
345.8	13.44
346.169	12.6
346.538	14.23
346.907	13.88
347.276	12.66
347.645	14.3
348.014	14.48
348.383	13.78
348.752	12.86
349.121	16.38
349.49	13.86
349.858	14.65
350.227	15.26
350.596	12.97
350.964	12.89
351.333	14.62
351.702	14.1
352.07	14.6
352.439	13.45
352.807	15.68
353.176	13
353.544	10.92
353.912	12.03
354.281	14.05
354.649	15.84
355.017	14.88
355.385	13.06
355.753	10.85
356.122	10.86
356.49	13.09
356.858	12.74
357.226	11.58
357.594	16.53
357.961	13.64
358.329	10
358.697	10.82
359.065	10.28
359.433	9.12
359.8	12.84
360.168	13.75
360.536	13.6
360.903	12.1
361.271	14.52
361.638	11.6
362.006	10.97
362.373	13.02
362.741	12.93
363.108	14.01
363.475	17.15
363.843	14.45
364.21	14.6
364.577	13.38
364.944	14.36
365.311	12.07
365.678	11.84
366.045	14.75
366.412	13.15
366.779	9.28
367.146	9.03
367.513	8.03
367.88	8.9
368.247	8.66
368.613	10.25
368.98	9.8
369.347	9.86
369.713	11.28
370.08	9.55
370.447	12.61
370.813	12.97
371.18	14.16
371.546	12.69
371.912	11.67
372.279	12.78
372.645	10.57
373.011	9.94
373.378	12.81
373.744	11.66
374.11	13.52
374.476	11.45
374.842	13
375.208	11.1
375.574	10.58
375.94	10.83
376.306	9.67
376.672	10.31
377.038	10.11
377.404	9.15
377.769	9.9
378.135	10.5
378.501	11.92
378.866	13.72
379.232	14.6
379.597	17.5
379.963	20.26
380.328	19.24
380.694	17.35
381.059	17.83
381.425	16.81
381.79	16.43
382.155	14.07
382.52	12.22
382.886	11.3
383.251	12.36
383.616	10.94
383.981	9.83
384.346	10.98
384.711	13.45
385.076	12.33
385.441	12
385.806	11.77
386.171	12.75
386.535	15.06
386.9	13.66
387.265	11.76
387.629	10.84
387.994	9.4
388.359	9.82
388.723	9.92
389.088	12.12
389.452	11.58
389.817	12.89
390.181	11.05
390.545	10.7
390.91	10.81
391.274	11.14
391.638	11.83
392.002	11.75
392.366	10.03
392.731	9.15
393.095	7.89
393.459	11.14
393.823	9.35
394.187	11.56
394.55	9.53
394.914	10.75
395.278	9.92
395.642	8.91
396.006	12.36
396.369	10.22
396.733	11.92
397.097	10.95
397.46	9.86
397.824	10.28
398.187	9.15
398.551	11.27
398.914	11.38
399.277	11.44
399.641	14.66
400.004	13.53
400.367	16.76
400.73	16.77
401.094	18.22
401.457	18.02
401.82	19.31
402.183	19.47
402.546	19.06
402.909	20.89
403.272	20.83
403.635	19.48
403.998	17.95
404.36	17.7
404.723	16.67
405.086	15.86
405.448	13.18
405.811	12.3
406.174	14.97
406.536	14.34
406.899	11.57
407.261	12.31
407.624	11.09
407.986	10.74
408.348	12.16
408.711	12.39
409.073	14.78
409.435	18.4
409.797	16.97
410.16	13.26
410.522	14.02
410.884	14.81
411.246	13.11
411.608	13.67
411.97	14.3
412.332	13.47
412.693	13.66
413.055	9.94
413.417	7.74
413.779	11.93
414.14	16.09
414.502	16.74
414.864	15.92
415.225	16.58
415.587	17.01
415.948	17.93
416.31	17.98
416.671	16.77
417.033	19.12
417.394	19.94
417.755	14.43
418.116	11.55
418.478	10.36
418.839	11.11
419.2	11.9
419.561	15.42
419.922	14.53
420.283	13.17
420.644	13.22
421.005	11.56
421.366	12.81
421.727	17.51
422.087	18.73
422.448	17.55
422.809	16.38
423.169	17.2
423.53	12.08
423.891	12.57
424.251	13.64
424.612	14.83
424.972	18.5
425.333	17.88
425.693	17.24
426.053	15.68
426.414	18.69
426.774	22.25
427.134	20.2
427.494	21.67
427.854	21.73
428.214	20.92
428.574	20.28
428.934	17.89
429.294	16.58
429.654	15.26
430.014	13.28
430.374	9.95
430.734	7.53
431.094	10.09
431.453	10.76
431.813	10.73
432.173	9.84
432.532	9.31
432.892	8.98
433.251	10.44
433.611	10.07
433.97	12.1
434.33	13.32
434.689	15.47
435.048	15.69
435.407	15.69
435.767	12.66
436.126	13.16
436.485	13.67
436.844	13.33
437.203	12.33
437.562	15.31
437.921	15.11
438.28	12.99
438.639	11.66
438.998	10.88
439.356	10.73
439.715	11.03
440.074	12.65
440.433	11.69
440.791	13.53
441.15	13.08
441.508	10.66
441.867	11.48
442.225	13.08
442.584	13.88
442.942	15.76
443.3	15.65
443.659	17.28
444.017	15.82
444.375	15.42
444.733	14.89
445.092	13.66
445.45	13.64
445.808	10.23
446.166	10.82
446.524	7.69
446.882	6.17
447.239	6.06
447.597	7.75
447.955	8.22
448.313	8.72
448.67	8.22
449.028	11.41
449.386	10.36
449.743	11.89
450.101	10.94
450.458	14.16
450.816	13.18
451.173	12.28
451.531	12.49
451.888	13.94
452.245	17.42
452.602	17.69
452.96	16.77
453.317	19.5
453.674	20.68
454.031	21.94
454.388	20.33
454.745	20.76
455.102	19.98
455.459	18.32
455.816	19.03
456.173	16.28
456.529	15.74
456.886	14.55
457.243	13.84
457.599	12.85
457.956	12.12
458.313	14.3
458.669	14.24
459.026	16.01
459.382	16.59
459.739	14.73
460.095	11.77
460.451	11.93
460.807	11.05
461.164	11.27
461.52	12.16
461.876	13.26
462.232	11.48
462.588	12.74
462.944	12.38
463.3	10.9
463.656	12.19
464.012	12.83
464.368	12.57
464.724	16.88
465.079	16.92
465.435	17.39
465.791	13.69
466.146	15.33
466.502	12.17
466.858	12.76
467.213	13.75
467.569	11.99
467.924	14.52
468.279	13.61
468.635	10.33
468.99	8.66
469.345	9.91
469.701	13.22
470.056	10.55
470.411	11.47
470.766	12.39
471.121	13.51
471.476	15.55
471.831	14.74
472.186	14.25
472.541	13.75
472.895	14.15
473.25	13.03
473.605	12.66
473.96	12.52
474.314	12.85
474.669	12.06
475.024	10.99
475.378	11
475.733	10.95
476.087	11.99
476.441	12.69
476.796	12.94
477.15	12.88
477.504	12.82
477.859	13.65
478.213	14.58
478.567	13.23
478.921	12.78
479.275	12.53
479.629	11.98
479.983	11.81
480.337	11.53
480.691	12.65
481.045	13.41
481.399	13.81
481.752	13.24
482.106	14.35
482.46	15.93
482.813	14.39
483.167	13.86
483.52	15.07
483.874	15.4
484.227	14.4
484.581	13.11
484.934	13.16
485.288	13.76
485.641	13.74
485.994	11.73
486.347	10.64
486.7	13.14
487.054	14.2
487.407	13.89
487.76	13.66
488.113	14.44
488.466	14.52
488.818	10.77
489.171	9.73
489.524	9.6
489.877	8.94
490.23	8.92
490.582	10.55
490.935	10.73
491.288	10.42
491.64	12.36
491.993	13.41
492.345	13.25
492.698	17.6
493.05	18.16
493.402	17.51
493.755	18.91
494.107	18.25
494.459	17.25
494.811	14.92
495.163	15.59
495.515	12.98
495.867	12.26
496.219	11.09
496.571	10.05
496.923	7.27
497.275	6.26
497.627	1
497.979	0.17
498.33	-4.02
498.682	-9.5
499.034	-12.41
499.385	-13.05
499.737	-16.84
500.088	-15.98
500.44	-18.34
500.791	-18.92
501.143	-21.53
501.494	-18.66
501.845	-17.22
502.197	-12.66
502.548	-6.67
502.899	-4.8
503.25	-2
503.601	-0.39
503.952	-0.09
504.303	1.7
504.654	7.97
505.005	13.59
505.356	16.67
505.707	16.77
506.058	19.16
506.408	19.18
506.759	21.14
507.11	20.82
507.46	26.39
507.811	29.17
508.161	32.03
508.512	30.27
508.862	28.82
509.213	34.41
509.563	37.03
509.913	35.35
510.263	39.41
510.614	44.49
510.964	46.39
511.314	46.73
511.664	50.47
512.014	50.23
512.364	54.27
512.714	60.15
513.064	59.39
513.414	60.62
513.764	60.06
514.113	60.98
514.463	59.69
514.813	62.06
515.162	63.91
515.512	60.02
515.862	61.7
516.211	60.95
516.561	62.23
516.91	59.64
517.259	60.8
517.609	63.07
517.958	61.51
518.307	63.36
518.656	65.43
519.006	64.44
519.355	68.08
519.704	68.33
520.053	69.81
520.402	68.05
520.751	70.94
521.1	68.42
521.448	69.18
521.797	71.33
522.146	72.4
522.495	69.51
522.843	68.42
523.192	68.05
523.541	66.89
523.889	65.42
524.238	67.5
524.586	67.35
524.935	72.88
525.283	72.88
525.631	74.53
525.979	71.51
526.328	74.43
526.676	74.07
527.024	71.17
527.372	73.89
527.72	75
528.068	72.06
528.416	71.61
528.764	70.7
529.112	70.42
529.46	68.59
529.808	68.1
530.155	65.56
530.503	67.72
530.851	70.81
531.198	71.76
531.546	70.93
531.893	69.76
532.241	70.74
532.588	66.94
532.936	68.62
533.283	66.31
533.63	67.44
533.978	66.32
534.325	66.22
534.672	67.8
535.019	65.94
535.366	63.18
535.713	65.78
536.06	63.81
536.407	65.86
536.754	62.6
537.101	65.06
537.448	64.19
537.795	65.82
538.141	63.24
538.488	60.53
538.835	59.86
539.181	61.42
539.528	59.03
539.874	59.02
540.221	55.14
540.567	57.43
540.914	52.38
541.26	52.6
541.606	53.27
541.952	53.32
542.299	51.9
542.645	49.85
542.991	48.39
543.337	48.33
543.683	49.11
544.029	51.22
544.375	49.67
544.721	52.19
545.066	50.47
545.412	50.85
545.758	51.62
546.104	54.52
546.449	57.36
546.795	59.53
547.141	63.92
547.486	61.75
547.832	62.16
548.177	61.33
548.522	63.59
548.868	65.42
549.213	63.88
549.558	63.65
549.903	59.2
550.249	55.42
550.594	54.76
550.939	50.07
551.284	53.4
551.629	52.62
551.974	52.05
552.319	52.66
552.664	51.94
553.008	49.67
553.353	50
553.698	52.58
554.043	56.07
554.387	54.55
554.732	56.68
555.076	55.58
555.421	55.76
555.765	58.31
556.11	55.25
556.454	53.42
556.798	54.08
557.143	53.86
557.487	51.01
557.831	50.31
558.175	50.75
558.519	50.26
558.863	46.52
559.207	48.39
559.551	47.6
559.895	49.11
560.239	50.8
560.583	50.32
560.927	51.42
561.27	52.07
561.614	51.58
561.958	52.99
562.301	52.59
562.645	55.09
562.988	50.64
563.332	47.65
563.675	46.9
564.018	45.93
564.362	46.62
564.705	44.94
565.048	46.47
565.391	44.99
565.735	41.57
566.078	40.27
566.421	39.49
566.764	41.31
567.107	42.95
567.45	42.81
567.792	39.89
568.135	40.69
568.478	40.23
568.821	40.17
569.163	39.52
569.506	41.2
569.849	42.36
570.191	43.19
570.534	43.66
570.876	43.36
571.219	44.35
571.561	46.78
571.903	44.66
572.246	44.23
572.588	42.22
572.93	43.39
573.272	42.64
573.614	41.52
573.956	39.45
574.298	38.06
574.64	37.98
574.982	35.55
575.324	35.27
575.666	36.25
576.008	36.42
576.349	37.9
576.691	38.68
577.033	39.24
577.374	39.27
577.716	39.47
578.057	40.15
578.399	40.05
578.74	41.41
579.082	41.51
579.423	41.98
579.764	40.82
580.105	39.06
580.447	36.92
580.788	36.48
581.129	36.94
581.47	36.23
581.811	38.18
582.152	38.18
582.493	37.68
582.834	36.39
583.175	35.82
583.515	36.8
583.856	38.43
584.197	39.31
584.537	39.1
584.878	38.5
585.218	37.58
585.559	32.73
585.899	33.12
586.24	32.7
586.58	33.64
586.921	34.5
587.261	35.08
587.601	33.77
587.941	34.23
588.281	33.42
588.621	32.98
588.961	35.05
589.301	38.68
589.641	37.86
589.981	38.12
590.321	38.55
590.661	36.88
591.001	37.27
591.34	37.8
591.68	35.78
592.02	36.39
592.359	35.66
592.699	35.36
593.038	34.25
593.378	34.2
593.717	31.12
594.057	30.59
594.396	30.75
594.735	29.6
595.074	29.08
595.414	29.61
595.753	29.51
596.092	30.73
596.431	29.1
596.77	29.16
597.109	28.8
597.448	28.5
597.786	28.02
598.125	27.42
598.464	28.18
598.803	28.4
599.141	27.66
599.48	26.91
599.819	26.8
600.157	28.67
600.495	29.5
600.834	27.4
601.172	29.17
601.511	27.92
601.849	30.43
602.187	31.78
602.525	30.18
602.864	31.23
603.202	32.78
603.54	31.84
603.878	31.91
604.216	31.59
604.554	32.72
604.891	33.51
605.229	35.09
605.567	32.25
605.905	30.27
606.243	31.75
606.58	30.68
606.918	27.38
607.255	29.44
607.593	28.83
607.93	27.34
608.268	27.57
608.605	28.45
608.942	28.23
609.28	28.2
609.617	27.92
609.954	30.18
610.291	30.06
610.628	33.69
610.965	30.51
611.302	28.53
611.639	27.42
611.976	29.62
612.313	28.99
612.65	28.35
612.987	27.86
613.323	25.91
613.66	23.45
613.997	24.38
614.333	22.89
614.67	24.06
615.006	26.1
615.343	26.4
615.679	25.2
616.015	24.27
616.352	24.62
616.688	25.36
617.024	26.92
617.36	26.35
617.696	25.11
618.032	26.65
618.368	27.31
618.704	28.18
619.04	30.74
619.376	31.2
619.712	31.17
620.048	32.28
620.383	31.69
620.719	32.43
621.055	32.77
621.39	36.67
621.726	34.69
622.061	35.44
622.397	33.43
622.732	33.11
623.068	31.08
623.403	30.89
623.738	30.44
624.073	32.75
624.409	31.55
624.744	34.35
625.079	31.69
625.414	31.45
625.749	30.26
626.084	29.98
626.419	29.08
626.753	31.17
627.088	29.47
627.423	27.55
627.758	27.74
628.092	27.92
628.427	26.16
628.762	26.75
629.096	27.53
629.431	26.33
629.765	29.4
630.099	28.23
630.434	27.33
630.768	30.97
631.102	32.45
631.436	31.72
631.77	30.76
632.105	27.6
632.439	26.42
632.773	26.59
633.107	27.18
633.44	24.24
633.774	25.31
634.108	25.64
634.442	25.31
634.776	26.67
635.109	25.94
635.443	28.43
635.776	31.51
636.11	31.25
636.443	30.86
636.777	32.44
637.11	32.49
637.444	32.9
637.777	33.61
638.11	30.43
638.443	28.26
638.776	28.84
639.11	28.23
639.443	27.1
639.776	26.41
640.109	27.67
640.441	26.05
640.774	24.97
641.107	25.26
641.44	25.1
641.773	27.36
642.105	29.61
642.438	28.72
642.77	27.89
643.103	31.09
643.435	33.11
643.768	30.9
644.1	31.1
644.433	34.02
644.765	34.25
645.097	33.47
645.429	33.9
645.761	33.61
646.094	32.26
646.426	31.48
646.758	30.57
647.09	30.12
647.422	31.52
647.753	31.16
648.085	30.7
648.417	31.17
648.749	30.4
649.08	29.73
649.412	28.36
649.744	30.17
650.075	31.3
650.407	28.55
650.738	29.26
651.069	26.65
651.401	28.16
651.732	27.68
652.063	25.86
652.394	27.24
652.726	26.09
653.057	25.43
653.388	24.7
653.719	26.59
654.05	27.33
654.381	24.4
654.712	28.55
655.042	28.25
655.373	29.34
655.704	29.93
656.034	31.15
656.365	31.05
656.696	32.78
657.026	30.89
657.357	29.61
657.687	29.12
658.018	32.35
658.348	31.15
658.678	29.99
659.008	28.94
659.339	28.99
659.669	25.68
659.999	26.07
660.329	24.92
660.659	26.9
660.989	28.27
661.319	29.27
661.649	27.23
661.978	28.92
662.308	28.53
662.638	29.34
662.968	29.16
663.297	30.57
663.627	31.05
663.956	30.01
664.286	29.68
664.615	28.77
664.945	30.28
665.274	31.41
665.603	31.2
665.932	33.62
666.262	31.66
666.591	31.38
666.92	30.28
667.249	29.26
667.578	30.84
667.907	30.27
668.236	30.02
668.564	28.07
668.893	28.84
669.222	24.86
669.551	24.06
669.879	22.49
670.208	23.3
670.537	25.33
670.865	28.27
671.194	29.51
671.522	30.42
671.85	30.49
672.179	30.65
672.507	29.42
672.835	31.76
673.163	32.85
673.491	34.85
673.819	33.97
674.147	31.85
674.475	31.26
674.803	29.99
675.131	31.68
675.459	31.05
675.787	32.03
676.115	32.39
676.442	32.45
676.77	29.93
677.098	31.45
677.425	32.44
677.753	33.55
678.08	32.44
678.407	30.7
678.735	28.09
679.062	26.48
679.389	23.72
679.717	23.14
680.044	22.65
680.371	21.16
680.698	20.52
681.025	20.35
681.352	18.53
681.679	18.98
682.006	19.17
682.332	20.98
682.659	21.16
682.986	22.61
683.313	24.59
683.639	22.9
683.966	25.25
684.292	23.6
684.619	22
684.945	22.4
685.272	21.36
685.598	23.27
685.924	23.77
686.25	24.69
686.577	25.17
686.903	23.23
687.229	23.42
687.555	21.36
687.881	23.48
688.207	23.99
688.533	24.53
688.858	24.99
689.184	25.57
689.51	25.26
689.836	26.19
690.161	26.28
690.487	24.69
690.813	25.16
691.138	25.52
691.463	25.03
691.789	26.43
692.114	26.27
692.44	24.95
692.765	23.38
693.09	19.89
693.415	18.52
693.74	17.57
694.065	20.32
694.39	21.2
694.715	22.48
695.04	22.93
695.365	23.69
695.69	25.05
696.015	27.23
696.339	26
696.664	28.38
696.989	28.43
697.313	30.27
697.638	27.85
697.962	27.97
698.287	27.72
698.611	25.86
698.935	23.41
699.26	22.39
699.584	21.95
699.908	22.82
700.232	23.39
700.556	23.24
700.88	22.66
701.204	22.34
701.528	21.93
701.852	23.26
702.176	23.93
702.5	23.99
702.823	24.52
703.147	24.1
703.471	23.83
703.794	21.98
704.118	23.86
704.441	22.2
704.765	23.06
705.088	23.53
705.411	20.93
705.735	20.43
706.058	20.68
706.381	18.78
706.704	17.6
707.027	17.7
707.35	17.33
707.673	16.22
707.996	17.43
708.319	18.1
708.642	17.43
708.965	19.92
709.288	21.43
709.61	20.7
709.933	21.61
710.256	23.47
710.578	22.11
710.901	24.43
711.223	23.42
711.546	22.59
711.868	22.48
712.19	23.6
712.512	23.36
712.835	21.06
713.157	22.16
713.479	23.2
713.801	21.32
714.123	23.95
714.445	23.83
714.767	25.23
715.089	24.55
715.411	23.85
715.732	23.02
716.054	21.62
716.376	21.93
716.697	20.92
717.019	20.83
717.34	23.07
717.662	22.62
717.983	21.61
718.305	19.23
718.626	18.22
718.947	16.7
719.268	15.41
719.589	15.11
719.911	15.42
720.232	17.15
720.553	16.61
720.874	15.11
721.195	16.32
721.515	16.55
721.836	14.89
722.157	18.23
722.478	20.84
722.798	22.65
723.119	23.95
723.44	23.28
723.76	20.86
724.081	18.99
724.401	19.16
724.721	16.89
725.042	15.58
725.362	17.81
725.682	15.99
726.002	15.51
726.322	13.73
726.642	12.76
726.962	14.91
727.282	15.84
727.602	17.99
727.922	18.52
728.242	17.82
728.562	17.61
728.882	16.86
729.201	16.35
729.521	14.84
729.84	16.75
730.16	16.51
730.479	14.19
730.799	12.58
731.118	11.57
731.437	9.55
731.757	10.48
732.076	12.02
732.395	12.8
732.714	13.32
733.033	14.7
733.352	14.77
733.671	16.44
733.99	16.01
734.309	16.58
734.628	17.5
734.947	18.68
735.265	18.82
735.584	20.06
735.903	21.38
736.221	20.06
736.54	19.51
736.858	19.43
737.177	18.61
737.495	18.4
737.813	20.28
738.132	19.89
738.45	18.99
738.768	18.95
739.086	17.88
739.404	17.45
739.722	19.03
740.04	17.05
740.358	15.65
740.676	15.81
740.994	17.73
741.311	16.31
741.629	14.99
741.947	15.48
742.264	15.34
742.582	13.49
742.899	14.97
743.217	14.03
743.534	14.75
743.852	14.72
744.169	13
744.486	11.75
744.803	11.67
745.121	12.42
745.438	13.52
745.755	14.1
746.072	14.31
746.389	11.24
746.706	11.15
747.022	13.75
747.339	13.32
747.656	13.19
747.973	14.47
748.289	15.85
748.606	14.75
748.923	14.07
749.239	13.28
749.555	13.17
749.872	11.06
750.188	9.78
750.505	9.77
750.821	11.81
751.137	12.09
751.453	10.01
751.769	8.73
752.085	10.8
752.401	7.56
752.717	7.34
753.033	8.67
753.349	10.74
753.665	13.88
753.98	12.88
754.296	11.64
754.612	12.6
754.927	14.07
755.243	15.3
755.558	16.16
755.874	16.73
756.189	15.86
756.505	17.01
756.82	16.98
757.135	15.81
757.45	16.03
757.765	15.16
758.08	16.38
758.395	14.52
758.71	15.32
759.025	12.31
759.34	12.1
759.655	12.64
759.97	11.39
760.285	13.25
760.599	12.94
760.914	12.76
761.228	12.67
761.543	12.77
761.857	15.92
762.172	15.6
762.486	17.65
762.8	18.38
763.115	16.92
763.429	16.51
763.743	16.23
764.057	14
764.371	11.67
764.685	11.51
764.999	11.18
765.313	10.22
765.627	7.99
765.941	6.76
766.255	10.32
766.568	13.44
766.882	13.65
767.195	13.95
767.509	16.07
767.823	17.52
768.136	16.16
768.449	15.23
768.763	14.34
769.076	13.25
769.389	12.91
769.702	10.09
770.016	9.84
770.329	7.53
770.642	6.43
770.955	7.23
771.268	8.36
771.58	10.94
771.893	10.27
772.206	11.1
772.519	13.45
772.832	15.95
773.144	15.18
773.457	12.95
773.769	14.45
774.082	13.94
774.394	10.56
774.706	9.88
775.019	8.9
775.331	10.16
775.643	11.41
775.955	9.27
776.268	6.28
776.58	7.26
776.892	8.22
777.204	7.85
777.515	8.77
777.827	9.49
778.139	11.48
778.451	10.17
778.763	9.41
779.074	8.25
779.386	8.4
779.697	10.64
780.009	10.34
780.32	10.11
780.632	12.43
780.943	12.27
781.254	13.51
781.566	12.06
781.877	14.22
782.188	14.25
782.499	13.83
782.81	16.33
783.121	15.78
783.432	16.67
783.743	19
784.054	18.47
784.364	18.76
784.675	20.58
784.986	20.34
785.296	21
785.607	22.52
785.917	22.85
786.228	23.12
786.538	23.89
786.849	23.38
787.159	20.72
787.469	17.48
787.779	18.23
788.09	16.19
788.4	16.77
788.71	16.95
789.02	16.2
789.33	17.31
789.64	14.25
789.949	15.41
790.259	16.67
790.569	17.24
790.879	19.9
791.188	17.8
791.498	17.11
791.807	16.33
792.117	16.84
792.426	15.89
792.736	15.11
793.045	16.9
793.354	14.38
793.663	13.2
793.973	13.98
794.282	14.99
794.591	15.12
794.9	18.58
795.209	18.89
795.518	17.12
795.826	19.27
796.135	20.44
796.444	22.92
796.753	23.94
797.061	25.12
797.37	25.62
797.678	23.09
797.987	23.32
798.295	20.99
798.604	21.36
798.912	21.4
799.22	17.68
799.529	17.35
799.837	15.93
800.145	15.01
800.453	14.4
800.761	13.16
801.069	15.38
801.377	15.15
801.685	14
801.993	14.58
802.3	14.8
802.608	15.64
802.916	12.88
803.223	12.55
803.531	14.62
803.838	14.61
804.146	16.91
804.453	18.61
804.76	18.62
805.068	19.14
805.375	18.58
805.682	16.93
805.989	17.24
806.296	20.33
806.603	19.62
806.91	18.85
807.217	18.09
807.524	14.83
807.831	12.84
808.138	12.72
808.444	14.09
808.751	13.28
809.058	15.12
809.364	15.83
809.671	14.75
809.977	12.97
810.284	13.24
810.59	12.74
810.896	12.07
811.202	11.15
811.509	12.74
811.815	12.48
812.121	15.38
812.427	16.31
812.733	15.35
813.039	14.14
813.345	16.4
813.65	15.26
813.956	17.69
814.262	19.23
814.568	19.81
814.873	20.27
815.179	21.62
815.484	19.55
815.79	17.51
816.095	19.3
816.4	20.31
816.706	20.07
817.011	19.75
817.316	20.42
817.621	22.18
817.926	21.84
818.231	24.19
818.536	24.85
818.841	27.32
819.146	28.4
819.451	28.97
819.756	30.33
820.06	31.97
820.365	32.5
820.67	29.88
820.974	30.05
821.279	32.69
821.583	30.56
821.888	30.95
822.192	28.57
822.496	28.69
822.8	27.72
823.105	26.73
823.409	24.23
823.713	24.73
824.017	25.36
824.321	26.51
824.625	24.86
824.929	22.56
825.232	21.35
825.536	20.25
825.84	18.16
826.143	15.77
826.447	17.41
826.751	19.77
827.054	18.72
827.358	20.58
827.661	19.41
827.964	21.3
828.268	22.24
828.571	23.28
828.874	25.3
829.177	27.99
829.48	28.7
829.783	26.86
830.086	27.43
830.389	28.84
830.692	27.81
830.995	27.62
831.297	26.47
831.6	27.09
831.903	27.12
832.205	27.48
832.508	25.82
832.81	28.99
833.113	31.25
833.415	29.39
833.718	30.08
834.02	31.95
834.322	32.85
834.624	32.98
834.926	33.09
835.228	31.92
835.53	30.81
835.832	32.75
836.134	32.02
836.436	31.4
836.738	33.32
837.04	32.93
837.341	29.97
837.643	29.5
837.944	26.12
838.246	26.81
838.547	27.11
838.849	27.59
839.15	28.25
839.452	27.8
839.753	26.41
840.054	25.53
840.355	24.28
840.656	27.22
840.957	26.44
841.258	30.74
841.559	31.86
841.86	30.19
842.161	29.65
842.462	27.48
842.762	28.73
843.063	30.56
843.364	30.51
843.664	34.22
843.965	32.27
844.265	33.06
844.566	31.11
844.866	31.65
845.166	33.12
845.467	35.01
845.767	36.12
846.067	35.19
846.367	33.2
846.667	34.07
846.967	31.59
847.267	33.82
847.567	34.2
847.867	35.6
848.166	32.86
848.466	33.92
848.766	34.62
849.065	34.27
849.365	34.27
849.664	36.72
849.964	35.48
850.263	37.2
850.562	35.94
850.862	35.5
851.161	35.34
851.46	38.58
851.759	40
852.058	38.15
852.357	39.22
852.656	38.91
852.955	37.28
853.254	37.53
853.553	34.97
853.851	33.51
854.15	31.5
854.449	32.6
854.747	33.59
855.046	32.23
855.344	31.78
855.643	31.75
855.941	32.61
856.239	31.56
856.538	32.03
856.836	32.14
857.134	35.53
857.432	37.88
857.73	34.1
858.028	31.4
858.326	30.66
858.624	30.97
858.922	30.52
859.219	27.88
859.517	28.28
859.815	28.91
860.112	29.28
860.41	27.26
860.707	27.47
861.005	32.86
861.302	32.85
861.6	33.17
861.897	32.5
862.194	34.55
862.491	35.3
862.788	34.85
863.085	35.56
863.382	38.36
863.679	38.68
863.976	38.92
864.273	36.27
864.57	37.4
864.867	36.32
865.163	35.39
865.46	34.4
865.757	34.92
866.053	36.42
866.349	35.2
866.646	33.35
866.942	34.33
867.239	32.73
867.535	31.01
867.831	29.92
868.127	29.43
868.423	33.02
868.719	34.4
869.015	35.3
869.311	34.69
869.607	33.19
869.903	33.24
870.199	33.77
870.494	33.24
870.79	34.23
871.086	30.84
871.381	29.58
871.677	28.44
871.972	25.4
872.267	26.07
872.563	24.92
872.858	28.26
873.153	27.9
873.448	27.83
873.743	29.51
874.038	29.59
874.333	33.58
874.628	37.84
874.923	38.4
875.218	37.94
875.513	39.23
875.808	40.34
876.102	39.73
876.397	39.78
876.691	39.26
876.986	37.16
877.28	38.7
877.575	38.93
877.869	35.86
878.163	35.49
878.458	37.3
878.752	34.97
879.046	35.35
879.34	33.66
879.634	33.68
879.928	33.05
880.222	36.55
880.516	35.41
880.809	33.6
881.103	33.4
881.397	31.59
881.691	31.17
881.984	29.94
882.278	26.28
882.571	27.82
882.864	29.89
883.158	30.82
883.451	29.14
883.744	28.59
884.038	30.93
884.331	31.47
884.624	30.19
884.917	29
885.21	29.34
885.503	32.72
885.796	30.95
886.088	30
886.381	27.99
886.674	27.16
886.966	23.12
887.259	19.18
887.552	22.94
887.844	25.94
888.136	27.2
888.429	28.03
888.721	27.69
889.013	28
889.306	25.34
889.598	25.44
