# Supplementary material for: An on-demand, drop-on-drop method for studying enzyme catalysis by serial crystallography
Source: Nat Commun. 2021 Jul 22;12:4461. doi: 10.1038/s41467-021-24757-7 (PMC8298390; doi:10.1038/s41467-021-24757-7)
Supplement: Supplementary file 7 — Source Data [file 41467_2021_24757_MOESM7_ESM.zip › 01_raw data/9/9-pico-off (19).txt]

Data from 9-fluo5N-fura-picooff_Subt8_20-53-18-968.txt Node

Date: Wed Jun 05 20:53:18 PDT 2019
User: Yachandra Lab
Spectrometer: OFX00221
Trigger mode: 0
Integration Time (sec): 3.000000E-1
Scans to average: 8
Nonlinearity correction enabled: false
Boxcar width: 5
Storing dark spectrum: false
XAxis mode: Wavelengths
Number of Pixels in Spectrum: 2136
>>>>>Begin Spectral Data<<<<<
156.111	2.25
156.499	3.39
156.887	3.41
157.274	2.29
157.662	1.16
158.049	1.12
158.437	1.6
158.824	2.5
159.211	2.33
159.599	1.49
159.986	1.78
160.373	2.05
160.761	0.99
161.148	0.94
161.535	1.74
161.922	2.83
162.309	3.09
162.696	3.11
163.083	2.6
163.47	3.02
163.857	3.38
164.244	3.2
164.631	3.24
165.018	3.67
165.405	3.83
165.792	4.36
166.179	3.73
166.565	3.69
166.952	3.33
167.339	3.12
167.725	3.03
168.112	2.53
168.498	2.31
168.885	2.19
169.271	1.45
169.658	0.53
170.044	-0.07
170.431	-0.06
170.817	-0.23
171.203	0.16
171.59	0.35
171.976	0.82
172.362	1.03
172.748	1.07
173.134	0.85
173.521	1.78
173.907	2.95
174.293	3.51
174.679	3.88
175.065	4.48
175.451	4.15
175.836	4.02
176.222	3.02
176.608	2.99
176.994	3.16
177.38	3.11
177.765	2.49
178.151	1.74
178.537	0.72
178.922	0.67
179.308	-0.05
179.693	-0.69
180.079	-0.5
180.464	-0.06
180.85	-0.42
181.235	-0.27
181.621	-0.64
182.006	-0.07
182.391	-0.49
182.777	0.1
183.162	0.26
183.547	-0.75
183.932	-1.22
184.317	-1.65
184.702	-1.27
185.087	-1.03
185.472	-0.84
185.857	-0.8
186.242	-1.32
186.627	-0.72
187.012	-1.07
187.397	-1.78
187.782	-0.19
188.167	0.75
188.551	1.08
188.936	2.32
189.321	3.03
189.705	3.64
190.09	5.77
190.475	6.43
190.859	4.92
191.244	3.84
191.628	4.05
192.012	3.91
192.397	4.98
192.781	7.14
193.166	8.34
193.55	8.75
193.934	8.84
194.318	7.72
194.702	9.85
195.087	10.03
195.471	11.75
195.855	12.94
196.239	13.68
196.623	16.07
197.007	16.03
197.391	11.15
197.775	10.36
198.158	10.3
198.542	10.33
198.926	7.58
199.31	10.19
199.693	9.93
200.077	10.44
200.461	11.28
200.844	6.95
201.228	4.72
201.611	8.01
201.995	8.06
202.378	8.64
202.762	7.95
203.145	9.49
203.529	3.92
203.912	6.48
204.295	4.82
204.679	4.72
205.062	6.82
205.445	6.75
205.828	7.95
206.211	12.23
206.594	12.7
206.977	12.88
207.36	11.12
207.743	17.27
208.126	14.45
208.509	16.02
208.892	14.6
209.275	14.25
209.658	13.98
210.04	12.55
210.423	8.28
210.806	6.4
211.188	6.25
211.571	7.24
211.953	7.49
212.336	9.3
212.719	8.47
213.101	9.5
213.483	10.49
213.866	11.6
214.248	10.5
214.63	11.69
215.013	13.05
215.395	13.78
215.777	15.64
216.159	12.43
216.542	13.61
216.924	13.78
217.306	11.43
217.688	11.48
218.07	11.51
218.452	13.97
218.834	14.03
219.216	11.99
219.597	12.02
219.979	8.66
220.361	11.4
220.743	7.85
221.124	8.34
221.506	8.31
221.888	5.68
222.269	6.75
222.651	4.09
223.032	1.2
223.414	3.59
223.795	5.62
224.177	6.86
224.558	2.72
224.94	4.4
225.321	5.65
225.702	6.22
226.083	7.52
226.465	6.89
226.846	8.69
227.227	12.28
227.608	12.25
227.989	9.31
228.37	9.55
228.751	12.33
229.132	11.42
229.513	11.8
229.894	13.88
230.275	16.85
230.655	16.82
231.036	16.73
231.417	14
231.798	12.59
232.178	13.27
232.559	14.93
232.94	16.83
233.32	17.32
233.701	13.4
234.081	11.97
234.462	6.2
234.842	6.24
235.222	2
235.603	2.7
235.983	4.59
236.363	6.17
236.743	1.92
237.124	-2.31
237.504	-0.89
237.884	1.43
238.264	2.47
238.644	5.62
239.024	5.03
239.404	9.26
239.784	10.82
240.164	9.6
240.544	9.7
240.923	13.97
241.303	16
241.683	15.3
242.063	14.64
242.442	14.81
242.822	19.02
243.202	19.6
243.581	18.36
243.961	16.84
244.34	15.42
244.72	13.67
245.099	11.84
245.478	12.62
245.858	11.28
246.237	9.38
246.616	8.39
246.996	4.19
247.375	3.23
247.754	3.15
248.133	5.32
248.512	5.15
248.891	5.06
249.27	5.5
249.649	8.64
250.028	10.25
250.407	10.05
250.786	9.85
251.165	11.07
251.544	12.7
251.922	13.02
252.301	11.44
252.68	15.2
253.058	14
253.437	13.45
253.816	8.27
254.194	6.77
254.573	8.95
254.951	8.4
255.329	2.95
255.708	4.73
256.086	6.03
256.465	5.27
256.843	3.72
257.221	5.66
257.599	5.69
257.977	9.39
258.356	10.84
258.734	8.58
259.112	10.69
259.49	14.41
259.868	11.84
260.246	9.97
260.624	9.61
261.001	8.69
261.379	8.01
261.757	8.3
262.135	7.69
262.513	8.61
262.89	10.85
263.268	9.73
263.645	9.01
264.023	8.8
264.401	9.78
264.778	8.91
265.156	6.91
265.533	9.42
265.91	9.1
266.288	8.9
266.665	6.9
267.042	6.53
267.42	5.11
267.797	4.8
268.174	3.89
268.551	3.31
268.928	2.22
269.305	3.85
269.682	2.1
270.059	1.84
270.436	1.68
270.813	1.5
271.19	3.55
271.567	3.62
271.944	6.22
272.32	9.16
272.697	9.16
273.074	12.51
273.45	11.28
273.827	11.55
274.203	11.5
274.58	10.72
274.957	9.76
275.333	6.59
275.709	7.3
276.086	2.42
276.462	1.01
276.838	1.09
277.215	0.33
277.591	0.86
277.967	0.06
278.343	0.11
278.719	-0.19
279.095	2.8
279.471	3.98
279.847	3.45
280.223	4.66
280.599	5.23
280.975	5.18
281.351	4.16
281.727	5.73
282.103	6.15
282.478	6.65
282.854	7.98
283.23	7.95
283.605	9.76
283.981	11.74
284.357	15.25
284.732	15.15
285.108	15.88
285.483	17.39
285.858	17.44
286.234	18.68
286.609	20.5
286.984	19.8
287.36	19.88
287.735	18.36
288.11	18.31
288.485	17.52
288.86	15.43
289.235	15
289.61	16.25
289.985	15.08
290.36	9.58
290.735	9.01
291.11	7.62
291.485	3.89
291.86	3.91
292.235	2.77
292.609	5.78
292.984	4
293.359	4.55
293.733	5.55
294.108	8.03
294.482	10.07
294.857	8.93
295.231	9.42
295.606	12.08
295.98	13.15
296.354	12.69
296.729	10.8
297.103	12.06
297.477	11.03
297.851	9.22
298.226	5.28
298.6	7.68
298.974	10.01
299.348	9.31
299.722	7.86
300.096	8.41
300.47	9.09
300.844	9.47
301.217	9.52
301.591	8.7
301.965	5.42
302.339	8.65
302.712	8.43
303.086	8.18
303.46	8.25
303.833	10.25
304.207	11.08
304.58	11.93
304.954	11.48
305.327	14.65
305.701	17.16
306.074	21.05
306.447	19.09
306.821	19.95
307.194	16.99
307.567	19.2
307.94	16.19
308.313	13.12
308.686	15.17
309.059	14.47
309.432	12.02
309.805	9.8
310.178	9.8
310.551	10.65
310.924	8.66
311.297	10.6
311.67	9.12
312.042	11.75
312.415	12.76
312.788	11.44
313.16	12.36
313.533	13.48
313.905	13.09
314.278	12.75
314.65	14.66
315.023	16.84
315.395	16.69
315.768	15.28
316.14	14.26
316.512	15.36
316.884	13.82
317.257	13.39
317.629	12.05
318.001	13.39
318.373	11.2
318.745	8.07
319.117	6.03
319.489	5.39
319.861	7.23
320.233	6.52
320.605	4.44
320.977	4.98
321.348	4.43
321.72	4.74
322.092	6.14
322.463	7.94
322.835	8.52
323.207	8.95
323.578	6.86
323.95	7.41
324.321	9.62
324.693	12.17
325.064	11.74
325.435	11.35
325.807	10.44
326.178	9.85
326.549	9.19
326.92	10.76
327.292	10.9
327.663	12.24
328.034	12.53
328.405	13.88
328.776	9.77
329.147	9.43
329.518	7
329.889	8.9
330.259	9.4
330.63	7.42
331.001	7.33
331.372	8.62
331.742	10.16
332.113	8.43
332.484	6.08
332.854	8.5
333.225	10.75
333.595	14.82
333.966	13.68
334.336	12.76
334.707	18.8
335.077	19.1
335.447	18.92
335.817	18.43
336.188	19.1
336.558	19.11
336.928	21.05
337.298	18.66
337.668	18.12
338.038	20.14
338.408	19.98
338.778	17.58
339.148	16.48
339.518	13.97
339.888	13.08
340.258	11.99
340.627	11.14
340.997	8.83
341.367	11.1
341.736	8.75
342.106	7.72
342.475	7.25
342.845	5.88
343.214	5.31
343.584	6.17
343.953	5.49
344.323	6.59
344.692	6.98
345.061	6.16
345.431	4.93
345.8	7.11
346.169	6.64
346.538	8.56
346.907	9.34
347.276	8.93
347.645	10.57
348.014	11.38
348.383	9.64
348.752	9.26
349.121	11.56
349.49	9.24
349.858	10.05
350.227	10.33
350.596	7.82
350.964	6.3
351.333	7.77
351.702	4.4
352.07	3.85
352.439	4.77
352.807	5.59
353.176	4.34
353.544	4.73
353.912	2.45
354.281	3.48
354.649	5
355.017	4.23
355.385	3.82
355.753	5.28
356.122	4.64
356.49	5.94
356.858	4.45
357.226	5.07
357.594	7.14
357.961	7.76
358.329	5.23
358.697	6.65
359.065	7.67
359.433	4.1
359.8	5.84
360.168	5.66
360.536	6.75
360.903	7.34
361.271	7.75
361.638	5.93
362.006	5.65
362.373	7.84
362.741	6.09
363.108	7.23
363.475	10.84
363.843	10.36
364.21	12.12
364.577	11.24
364.944	12.32
365.311	12.44
365.678	10.08
366.045	11.45
366.412	11.35
366.779	7.02
367.146	4.45
367.513	3.02
367.88	2.2
368.247	2.15
368.613	2.7
368.98	4.32
369.347	1.89
369.713	4.26
370.08	3.15
370.447	4.62
370.813	6.95
371.18	10.68
371.546	11.72
371.912	10.59
372.279	11.35
372.645	11.11
373.011	8.84
373.378	11.65
373.744	13.49
374.11	14.09
374.476	10.93
374.842	14.23
375.208	12.56
375.574	10.39
375.94	11.82
376.306	12.65
376.672	13.47
377.038	13.83
377.404	14.31
377.769	13.53
378.135	13.32
378.501	15.02
378.866	14.42
379.232	12.55
379.597	15.5
379.963	17.26
380.328	14.51
380.694	12.34
381.059	11.76
381.425	11.49
381.79	11.18
382.155	10.32
382.52	9.69
382.886	9.57
383.251	11.5
383.616	8.45
383.981	7.6
384.346	7.55
384.711	9.22
385.076	7.19
385.441	4.6
385.806	4.48
386.171	3.82
386.535	5.14
386.9	3.07
387.265	1.27
387.629	2.34
387.994	2.62
388.359	3.11
388.723	1.95
389.088	4.31
389.452	4.38
389.817	6.15
390.181	6
390.545	2.47
390.91	1.53
391.274	3.22
391.638	4.73
392.002	2.82
392.366	1.69
392.731	1.23
393.095	0.22
393.459	3.23
393.823	1.86
394.187	0.9
394.55	1.38
394.914	3.6
395.278	1.73
395.642	2.61
396.006	3.84
396.369	5.08
396.733	5.77
397.097	5.2
397.46	4.3
397.824	3.73
398.187	5.9
398.551	5.58
398.914	4.89
399.277	4.61
399.641	3.57
400.004	3.7
400.367	4.92
400.73	5.41
401.094	6.02
401.457	5.16
401.82	3.86
402.183	1.98
402.546	3.59
402.909	3.92
403.272	3.53
403.635	3.05
403.998	3.47
404.36	1.38
404.723	-0.05
405.086	-0.89
405.448	-2.84
405.811	-0.33
406.174	2.94
406.536	1.81
406.899	1.92
407.261	2.88
407.624	1.97
407.986	-0.25
408.348	1.73
408.711	2
409.073	4.23
409.435	7.78
409.797	6.28
410.16	2.94
410.522	5.39
410.884	4.27
411.246	2.55
411.608	3.52
411.97	6.14
412.332	5.1
412.693	4.95
413.055	3.89
413.417	1.89
413.779	4.09
414.14	7.73
414.502	7.23
414.864	9.28
415.225	11.11
415.587	10.33
415.948	11.41
416.31	11.73
416.671	13.28
417.033	13.23
417.394	13.45
417.755	9.51
418.116	6.09
418.478	5.78
418.839	5.89
419.2	6.75
419.561	9.93
419.922	8.11
420.283	6.4
420.644	3.41
421.005	2.48
421.366	2.18
421.727	5.43
422.087	7.83
422.448	7.48
422.809	6.67
423.169	7.02
423.53	2.25
423.891	0.76
424.251	1.77
424.612	4.42
424.972	5.1
425.333	6.14
425.693	6.69
426.053	5.76
426.414	6.91
426.774	7.98
427.134	6.85
427.494	7.38
427.854	8.07
428.214	7.52
428.574	7.68
428.934	8.09
429.294	6.67
429.654	5.62
430.014	4.06
430.374	2.78
430.734	1.38
431.094	2.09
431.453	4.1
431.813	4.8
432.173	5.14
432.532	3.53
432.892	4.74
433.251	4.6
433.611	5.09
433.97	6.9
434.33	5.55
434.689	6.15
435.048	7.36
435.407	6.01
435.767	3.14
436.126	0.25
436.485	1.31
436.844	0.57
437.203	1.8
437.562	1.86
437.921	1.56
438.28	2.47
438.639	1.99
438.998	0.83
439.356	3.41
439.715	4.92
440.074	8.06
440.433	8.8
440.791	7.61
441.15	6.08
441.508	6.95
441.867	6.67
442.225	8.82
442.584	9.39
442.942	11.86
443.3	10.27
443.659	10.95
444.017	10.35
444.375	8.31
444.733	10.98
445.092	13.36
445.45	11.49
445.808	10.92
446.166	10.27
446.524	9.35
446.882	7.9
447.239	8.23
447.597	9.49
447.955	9.28
448.313	9.59
448.67	7.78
449.028	8.09
449.386	7.57
449.743	8.38
450.101	7.77
450.458	7.97
450.816	7.06
451.173	5.4
451.531	5.86
451.888	6.77
452.245	9.67
452.602	10.01
452.96	9.17
453.317	10.5
453.674	10.56
454.031	12.58
454.388	12.66
454.745	11.22
455.102	11.47
455.459	8.17
455.816	10.69
456.173	9.01
456.529	11.33
456.886	9.03
457.243	7.67
457.599	6.1
457.956	3.64
458.313	6.09
458.669	7.28
459.026	8.08
459.382	11.38
459.739	8.67
460.095	7.76
460.451	6
460.807	6.88
461.164	6.33
461.52	8.28
461.876	10.47
462.232	7.19
462.588	7.57
462.944	7.49
463.3	5.45
463.656	6.18
464.012	5.5
464.368	4.61
464.724	7.62
465.079	10.25
465.435	8.49
465.791	3.83
466.146	6.15
466.502	4.98
466.858	4.51
467.213	4.4
467.569	3.47
467.924	6.27
468.279	7.23
468.635	5
468.99	3.77
469.345	5.93
469.701	8.16
470.056	6.72
470.411	8.64
470.766	11.07
471.121	9.38
471.476	10.52
471.831	9.39
472.186	9.41
472.541	9.76
472.895	9.35
473.25	9.31
473.605	13.06
473.96	11.89
474.314	11.02
474.669	8.36
475.024	10.65
475.378	9.89
475.733	9.65
476.087	8.58
476.441	7.12
476.796	7.92
477.15	7.23
477.504	2.86
477.859	4.7
478.213	2.76
478.567	4.83
478.921	2.9
479.275	4.9
479.629	2.24
479.983	2.52
480.337	4.6
480.691	3.76
481.045	3.48
481.399	5.34
481.752	4.72
482.106	7.17
482.46	8.48
482.813	9.4
483.167	9.1
483.52	10.76
483.874	10.89
484.227	8.26
484.581	7.6
484.934	8.67
485.288	7.26
485.641	7.24
485.994	5.32
486.347	3.14
486.7	3.85
487.054	3.6
487.407	2.12
487.76	2.3
488.113	4.65
488.466	7.07
488.818	4.93
489.171	6.31
489.524	5.45
489.877	6.1
490.23	8.2
490.582	9.82
490.935	7.89
491.288	8.64
491.64	8.01
491.993	6.49
492.345	4.5
492.698	6.02
493.05	5.98
493.402	7.08
493.755	7.74
494.107	5.49
494.459	3.42
494.811	4.97
495.163	4.82
495.515	3.76
495.867	1.78
496.219	-0.68
496.571	-1.19
496.923	-6.67
497.275	-11.57
497.627	-20.94
497.979	-25.12
498.33	-30.16
498.682	-39.09
499.034	-42.43
499.385	-46.24
499.737	-48.22
500.088	-51.78
500.44	-56.82
500.791	-57.51
501.143	-58.39
501.494	-54.27
501.845	-54.2
502.197	-52.66
502.548	-48.32
502.899	-46.24
503.25	-42.77
503.601	-44.65
503.952	-41.18
504.303	-39.62
504.654	-37.08
505.005	-35.9
505.356	-31.39
505.707	-30.12
506.058	-29.12
506.408	-27.17
506.759	-29.49
507.11	-31.07
507.46	-26.91
507.811	-25.64
508.161	-25.26
508.512	-23.75
508.862	-22.73
509.213	-20.73
509.563	-19.07
509.913	-18.02
510.263	-18.09
510.614	-12.33
510.964	-12.16
511.314	-12.28
511.664	-10.95
512.014	-8.66
512.364	-7.78
512.714	-3.91
513.064	-6.52
513.414	-9.16
513.764	-6.06
514.113	-3.38
514.463	-5.24
514.813	-3.22
515.162	-0.06
515.512	-1.66
515.862	-3.18
516.211	-3.5
516.561	-6.1
516.91	-7.39
517.259	-5.26
517.609	-7.06
517.958	-9.55
518.307	-7.45
518.656	-5.86
519.006	-8.74
519.355	-7.38
519.704	-5.38
520.053	-5.56
520.402	-3.62
520.751	-2.98
521.1	-2.97
521.448	-5
521.797	-2.99
522.146	-2.73
522.495	-5.45
522.843	-4.76
523.192	-3.64
523.541	-2.81
523.889	-4.03
524.238	-3.89
524.586	-3.91
524.935	-0.72
525.283	1.49
525.631	1.8
525.979	-0.03
526.328	3.07
526.676	3.39
527.024	-0.77
527.372	0.26
527.72	2.85
528.068	1.62
528.416	3.33
528.764	0.6
529.112	1.64
529.46	-0.1
529.808	-0.58
530.155	-1.02
530.503	-0.69
530.851	2.91
531.198	2.92
531.546	2.91
531.893	3.74
532.241	6.78
532.588	5.25
532.936	5.88
533.283	7.56
533.63	8.18
533.978	6.9
534.325	6.75
534.672	8.1
535.019	7.18
535.366	6.25
535.713	7.25
536.06	3.39
536.407	7.27
536.754	4.36
537.101	4.9
537.448	5.03
537.795	5.66
538.141	6.33
538.488	5.57
538.835	5.98
539.181	7.11
539.528	6.68
539.874	7.95
540.221	5.48
540.567	7.02
540.914	4.84
541.26	5.44
541.606	5.43
541.952	5.08
542.299	3.01
542.645	1.07
542.991	-0.91
543.337	-1.58
543.683	-1.93
544.029	-2.23
544.375	-1.26
544.721	0.82
545.066	-0.03
545.412	0.36
545.758	0.41
546.104	2.2
546.449	2.7
546.795	5.98
547.141	6.48
547.486	5.33
547.832	6.31
548.177	4.36
548.522	3.33
548.868	2.35
549.213	4.11
549.558	5.45
549.903	4.02
550.249	4.49
550.594	1.74
550.939	-0.6
551.284	0.38
551.629	-0.01
551.974	-0.8
552.319	0.68
552.664	2.42
553.008	-0.2
553.353	-3.26
553.698	-0.95
554.043	0.32
554.387	0.51
554.732	5.1
555.076	7.95
555.421	8.45
555.765	11.68
556.11	11.23
556.454	10.81
556.798	11.14
557.143	12.77
557.487	10.68
557.831	9.38
558.175	9.82
558.519	9
558.863	5.83
559.207	7.52
559.551	5.83
559.895	5.65
560.239	6.65
560.583	8.33
560.927	9.39
561.27	9.5
561.614	11.15
561.958	11.8
562.301	9.86
562.645	11.23
562.988	6.75
563.332	7.69
563.675	7.76
564.018	6.84
564.362	5.14
564.705	3.91
565.048	4.3
565.391	3.62
565.735	5.74
566.078	6.65
566.421	5.9
566.764	9.75
567.107	10.26
567.45	9.99
567.792	8.12
568.135	8.88
568.478	9.81
568.821	11.17
569.163	9.49
569.506	6.12
569.849	5.52
570.191	7.26
570.534	6.62
570.876	3.41
571.219	2.32
571.561	4.48
571.903	2.67
572.246	0.94
572.588	1.08
572.93	2.03
573.272	2.45
573.614	4.11
573.956	3.26
574.298	1.77
574.64	5.1
574.982	7.18
575.324	6.76
575.666	8.55
576.008	9.3
576.349	8.1
576.691	10.26
577.033	11.35
577.374	10.84
577.716	10.9
578.057	11.57
578.399	10.36
578.74	10.26
579.082	10.58
579.423	9.98
579.764	9.34
580.105	8.78
580.447	6.11
580.788	4.9
581.129	4.23
581.47	3.51
581.811	5.34
582.152	5.32
582.493	3.12
582.834	1.92
583.175	1.9
583.515	3.12
583.856	2.72
584.197	3.88
584.537	3.84
584.878	5.3
585.218	5.06
585.559	3.8
585.899	2.78
586.24	4.91
586.58	7.18
586.921	8.38
587.261	9.08
587.601	10.01
587.941	10.76
588.281	12.14
588.621	10.05
588.961	9.8
589.301	10.36
589.641	12.41
589.981	12.78
590.321	11.45
590.661	11.27
591.001	9.78
591.34	9.44
591.68	5.75
592.02	3.84
592.359	3.59
592.699	4.83
593.038	4.39
593.378	4.86
593.717	2.28
594.057	2.42
594.396	2.65
594.735	2.44
595.074	3.4
595.414	6.58
595.753	5.93
596.092	6.86
596.431	5.99
596.77	7.11
597.109	5.95
597.448	6.83
597.786	6.74
598.125	8.34
598.464	11.14
598.803	10.55
599.141	8.95
599.48	11.9
599.819	12.52
600.157	13.36
600.495	13.92
600.834	12.32
601.172	13.77
601.511	14.35
601.849	14.5
602.187	15.4
602.525	14.19
602.864	13.58
603.202	13.2
603.54	13.85
603.878	14
604.216	13.8
604.554	13.94
604.891	14.3
605.229	13.98
605.567	10.62
605.905	7.28
606.243	9.19
606.58	10.64
606.918	9.3
607.255	7.44
607.593	7.01
607.93	6.69
608.268	8.05
608.605	5.36
608.942	6.86
609.28	8.39
609.617	9.02
609.954	11.64
610.291	13.18
610.628	14.81
610.965	16.4
611.302	16.11
611.639	15.84
611.976	15.22
612.313	16.05
612.65	13.92
612.987	14.76
613.323	14.16
613.66	12.72
613.997	13.06
614.333	12.18
614.67	11.62
615.006	13.14
615.343	13.48
615.679	15.97
616.015	16.06
616.352	16.58
616.688	16.56
617.024	17.32
617.36	16.05
617.696	14.58
618.032	15.07
618.368	14.82
618.704	14.85
619.04	13.93
619.376	13.55
619.712	15.64
620.048	16.85
620.383	16.5
620.719	17.11
621.055	18.03
621.39	20.86
621.726	22.18
622.061	22.27
622.397	21.11
622.732	23.24
623.068	20.81
623.403	19.49
623.738	20.27
624.073	21.4
624.409	21.32
624.744	21.33
625.079	18.65
625.414	17.86
625.749	19.25
626.084	19.33
626.419	18.35
626.753	20.86
627.088	19.58
627.423	18.08
627.758	18.88
628.092	18.59
628.427	18.94
628.762	19.24
629.096	18.83
629.431	17.86
629.765	20.01
630.099	20.3
630.434	19.16
630.768	20.15
631.102	19.77
631.436	18.94
631.77	19.56
632.105	19.22
632.439	18.5
632.773	17.85
633.107	16.86
633.44	15.19
633.774	14.95
634.108	15.56
634.442	17.41
634.776	20.62
635.109	20.16
635.443	21.49
635.776	21.8
636.11	21.98
636.443	23.6
636.777	27.11
637.11	24.23
637.444	23.81
637.777	27.91
638.11	26.06
638.443	23.66
638.776	23.52
639.11	23.73
639.443	24.66
639.776	24.83
640.109	24.83
640.441	21.39
640.774	24.06
641.107	24.45
641.44	21.8
641.773	22.77
642.105	24.75
642.438	23.94
642.77	24.27
643.103	23.66
643.435	24.6
643.768	23.94
644.1	26.51
644.433	26.55
644.765	27.26
645.097	25.31
645.429	26.75
645.761	25.57
646.094	26.4
646.426	23.69
646.758	24.51
647.09	24.82
647.422	23.94
647.753	23.08
648.085	23.17
648.417	24.24
648.749	25.33
649.08	24.14
649.412	24.38
649.744	25.12
650.075	26.59
650.407	25.08
650.738	25.12
651.069	25.17
651.401	25.35
651.732	25.76
652.063	23.38
652.394	24.85
652.726	24.09
653.057	23.8
653.388	24.28
653.719	24.86
654.05	25.77
654.381	25.77
654.712	29.49
655.042	29.94
655.373	31.44
655.704	31.64
656.034	30.5
656.365	30.98
656.696	32.27
657.026	30.34
657.357	31.99
657.687	31.19
658.018	31.88
658.348	31.41
658.678	31.55
659.008	31.39
659.339	32.17
659.669	29.89
659.999	30.2
660.329	29.17
660.659	29.36
660.989	28.99
661.319	29.11
661.649	29.74
661.978	29.91
662.308	28.38
662.638	27.55
662.968	28.82
663.297	29.6
663.627	30.53
663.956	27.94
664.286	27.58
664.615	27.18
664.945	28.84
665.274	28.4
665.603	27.22
665.932	28.47
666.262	28.15
666.591	27.24
666.92	26.98
667.249	24.26
667.578	26.89
667.907	26.14
668.236	26
668.564	22.47
668.893	22.92
669.222	22.2
669.551	21.86
669.879	19.44
670.208	19.53
670.537	21.91
670.865	24.85
671.194	25.62
671.522	28.05
671.85	28.26
672.179	30.59
672.507	28.73
672.835	28.33
673.163	29.23
673.491	33.02
673.819	30.38
674.147	29.2
674.475	28.28
674.803	26.93
675.131	26.19
675.459	25.03
675.787	27.99
676.115	29.2
676.442	30.02
676.77	26.93
677.098	26.9
677.425	28.57
677.753	29.23
678.08	30.65
678.407	30.05
678.735	29.12
679.062	29.03
679.389	25.24
679.717	25.8
680.044	25.86
680.371	27.83
680.698	26.67
681.025	27.15
681.352	26.08
681.679	24.66
682.006	24.66
682.332	24.91
682.659	24.49
682.986	25.08
683.313	23.31
683.639	21.52
683.966	20.4
684.292	19.88
684.619	21.19
684.945	21.64
685.272	21.75
685.598	22.17
685.924	22.73
686.25	21.98
686.577	22.68
686.903	22.6
687.229	22.5
687.555	22.73
687.881	24.7
688.207	21.89
688.533	21.64
688.858	20.49
689.184	22.59
689.51	22.9
689.836	24.9
690.161	23.61
690.487	22.41
690.813	22.08
691.138	22.48
691.463	20.72
691.789	21.62
692.114	21.23
692.44	22.58
692.765	21.98
693.09	20.81
693.415	18.92
693.74	18.33
694.065	19.43
694.39	21.51
694.715	22.14
695.04	22.69
695.365	24.65
695.69	24.62
696.015	24.01
696.339	24.1
696.664	25.81
696.989	25.42
697.313	28.57
697.638	27.6
697.962	25.9
698.287	26.56
698.611	26.09
698.935	25.14
699.26	24.78
699.584	23.89
699.908	20.6
700.232	20.02
700.556	21.82
700.88	19.3
701.204	20.22
701.528	21.9
701.852	21.88
702.176	20.53
702.5	19.02
702.823	20.75
703.147	19.8
703.471	22.68
703.794	21.38
704.118	21.82
704.441	21.93
704.765	20.75
705.088	20.09
705.411	18.61
705.735	17.93
706.058	18.76
706.381	17.76
706.704	19.09
707.027	17.03
707.35	18.1
707.673	15.24
707.996	15.51
708.319	15.92
708.642	16.68
708.965	17.24
709.288	18.62
709.61	18.02
709.933	18.51
710.256	18.38
710.578	17.99
710.901	15.8
711.223	15.99
711.546	13.27
711.868	13.5
712.19	10.73
712.512	11.56
712.835	11.23
713.157	11.28
713.479	11.77
713.801	11.39
714.123	13.15
714.445	16.35
714.767	16.66
715.089	18.72
715.411	18.49
715.732	19.99
716.054	18.3
716.376	18.44
716.697	18.35
717.019	17.95
717.34	19.12
717.662	18.92
717.983	17.94
718.305	18.31
718.626	17.85
718.947	16.62
719.268	15.7
719.589	16.73
719.911	18.36
720.232	18.07
720.553	17.1
720.874	15.98
721.195	17.39
721.515	18.47
721.836	15.97
722.157	17.12
722.478	19.8
722.798	20.76
723.119	19.67
723.44	17.27
723.76	17.31
724.081	16.19
724.401	16.48
724.721	14.81
725.042	12.52
725.362	15.47
725.682	13.41
726.002	12.58
726.322	12.39
726.642	12.2
726.962	12.31
727.282	10.82
727.602	11.36
727.922	11.03
728.242	11.88
728.562	12.35
728.882	10.93
729.201	14.07
729.521	13.5
729.84	13.82
730.16	13.44
730.479	14.23
730.799	15.52
731.118	16.41
731.437	16.25
731.757	15.27
732.076	15.19
732.395	14.86
732.714	13.6
733.033	14.03
733.352	13.93
733.671	16.26
733.99	15.47
734.309	14.92
734.628	15.76
734.947	16.01
735.265	15.67
735.584	14.94
735.903	16.64
736.221	16.31
736.54	14.8
736.858	15.49
737.177	13.48
737.495	12.42
737.813	13.17
738.132	12.83
738.45	11.86
738.768	10.83
739.086	11.3
739.404	11.64
739.722	10.35
740.04	9.6
740.358	8.56
740.676	10.68
740.994	12.1
741.311	11.78
741.629	10.14
741.947	11.98
742.264	13.9
742.582	12.39
742.899	12.91
743.217	15.25
743.534	16.83
743.852	15.97
744.169	13.2
744.486	13.2
744.803	12.14
745.121	13.36
745.438	11.81
745.755	11.08
746.072	11.41
746.389	9.22
746.706	8.88
747.022	9.81
747.339	11.38
747.656	12.25
747.973	13.06
748.289	15.98
748.606	14.95
748.923	16.6
749.239	16.99
749.555	17.34
749.872	15.68
750.188	12.83
750.505	13.31
750.821	14.41
751.137	12.98
751.453	11.5
751.769	8.8
752.085	8.9
752.401	6
752.717	5.81
753.033	7.15
753.349	8.7
753.665	11.69
753.98	9.76
754.296	7.11
754.612	9.1
754.927	10.19
755.243	13.1
755.558	15.2
755.874	16.1
756.189	13.6
756.505	14.5
756.82	13.62
757.135	13.34
757.45	12.82
757.765	12.16
758.08	12.49
758.395	11.23
758.71	10.91
759.025	9.15
759.34	7.23
759.655	8.75
759.97	7.51
760.285	8.39
760.599	8.9
760.914	11.07
761.228	10.73
761.543	11.78
761.857	13.59
762.172	12.89
762.486	12.58
762.8	14.51
763.115	14.31
763.429	14.31
763.743	15.34
764.057	12.88
764.371	11.45
764.685	12.81
764.999	11.82
765.313	10.76
765.627	9.14
765.941	8.89
766.255	11.88
766.568	11.19
766.882	12.55
767.195	14.53
767.509	15.07
767.823	17.4
768.136	18.08
768.449	17.18
768.763	15.8
769.076	16.24
769.389	14.92
769.702	10.27
770.016	11.3
770.329	8.42
770.642	4.86
770.955	4.73
771.268	3.66
771.58	3.23
771.893	4.02
772.206	4.57
772.519	5.76
772.832	9.3
773.144	11
773.457	9.17
773.769	9.31
774.082	11.11
774.394	8.99
774.706	7.44
775.019	7.06
775.331	4.82
775.643	5.2
775.955	2.55
776.268	-1.55
776.58	-1.73
776.892	1.02
777.204	0.73
777.515	2.43
777.827	4.51
778.139	7.61
778.451	8.03
778.763	9.75
779.074	11.88
779.386	11.05
779.697	13.47
780.009	11.66
780.32	10.78
780.632	12.7
780.943	9.92
781.254	9.58
781.566	7.84
781.877	7.74
782.188	7.09
782.499	4.67
782.81	9.97
783.121	9.92
783.432	13.42
783.743	14.2
784.054	12.98
784.364	14.07
784.675	14.35
784.986	13.43
785.296	12.42
785.607	12.56
785.917	13.1
786.228	12.98
786.538	12.18
786.849	11.4
787.159	9.22
787.469	8.22
787.779	7.48
788.09	5.53
788.4	6.34
788.71	8.08
789.02	9.86
789.33	10.84
789.64	5.24
789.949	5.35
790.259	5.83
790.569	7.06
790.879	7.07
791.188	6.62
791.498	8.09
791.807	6.45
792.117	6.18
792.426	4.23
792.736	4.2
793.045	7.81
793.354	9
793.663	8.41
793.973	9.22
794.282	10.62
794.591	9.31
794.9	12.2
795.209	12.8
795.518	12.88
795.826	13.73
796.135	13.15
796.444	13.72
796.753	12.34
797.061	11.53
797.37	11.53
797.678	9.91
797.987	10.91
798.295	8.52
798.604	10.45
798.912	8.3
799.22	6.69
799.529	6.64
799.837	5.4
800.145	3.92
800.453	3.98
800.761	3.62
801.069	5.14
801.377	5.15
801.685	3.45
801.993	1.85
802.3	3.15
802.608	3.64
802.916	1.32
803.223	1.18
803.531	5.15
803.838	4.89
804.146	5.09
804.453	5.91
804.76	4.07
805.068	3.6
805.375	4.31
805.682	3.25
805.989	4.43
806.296	7.38
806.603	5.94
806.91	2.84
807.217	2.38
807.524	-1.57
807.831	-3.47
808.138	-1.75
808.444	-1.16
808.751	-2.31
809.058	-1.19
809.364	-1.84
809.671	-2.09
809.977	-1.69
810.284	-1.45
810.59	-1.2
810.896	0.19
811.202	-0.05
811.509	0.1
811.815	2.1
812.121	3.68
812.427	3.52
812.733	4.7
813.039	2.49
813.345	3.59
813.65	3
813.956	5.59
814.262	7.97
814.568	9.89
814.873	11.57
815.179	10.86
815.484	10.19
815.79	9.06
816.095	7.31
816.4	7.52
816.706	7.02
817.011	6.08
817.316	6.58
817.621	6.83
817.926	6.49
818.231	4.88
818.536	5.32
818.841	5.28
819.146	5.61
819.451	7.44
819.756	9.76
820.06	10.25
820.365	12.8
820.67	11.06
820.974	11.43
821.279	11.42
821.583	14.17
821.888	15.56
822.192	17.51
822.496	18.24
822.8	16.68
823.105	18.15
823.409	17.92
823.713	17.36
824.017	16.83
824.321	15.85
824.625	15.57
824.929	13.43
825.232	14.11
825.536	11.95
825.84	11.89
826.143	10.6
826.447	10.53
826.751	11.35
827.054	10.89
827.358	11.57
827.661	12.78
827.964	14.73
828.268	15.08
828.571	14.4
828.874	15.52
829.177	16.27
829.48	17.92
829.783	14.62
830.086	16.38
830.389	17.2
830.692	16.86
830.995	15.89
831.297	13.47
831.6	12.38
831.903	9.57
832.205	8.02
832.508	6.31
832.81	6.17
833.113	7.02
833.415	3.45
833.718	3.72
834.02	3.76
834.322	2.89
834.624	4.08
834.926	3.57
835.228	5.34
835.53	5.84
835.832	8.02
836.134	6.95
836.436	7.26
836.738	11.03
837.04	11.2
837.341	10.83
837.643	11.02
837.944	10.2
838.246	12.52
838.547	12.51
838.849	11.28
839.15	11.52
839.452	10.75
839.753	11.33
840.054	7.38
840.355	6.99
840.656	8.72
840.957	10.53
841.258	9.33
841.559	6.72
841.86	7.31
842.161	10.43
842.462	9.02
842.762	12.14
843.063	12.39
843.364	13.67
843.664	14.64
843.965	12.25
844.265	11.5
844.566	12.73
844.866	15.78
845.166	17.41
845.467	17.22
845.767	18.39
846.067	18.58
846.367	16.06
846.667	15.17
846.967	13.93
847.267	14.73
847.567	13.91
847.867	12.22
848.166	11.05
848.466	9.61
848.766	7.28
849.065	4.32
849.365	1.64
849.664	2.62
849.964	3.41
850.263	5.12
850.562	5.74
850.862	5.11
851.161	8.45
851.46	9.85
851.759	9.48
852.058	7.95
852.357	11.2
852.656	12.31
852.955	11.28
853.254	11.81
853.553	10.11
853.851	8.86
854.15	8.34
854.449	8.22
854.747	5.27
855.046	2.92
855.344	4.28
855.643	3.01
855.941	3.31
856.239	5.53
856.538	5.11
856.836	2.23
857.134	5.03
857.432	6.58
857.73	6.02
858.028	7.03
858.326	9.48
858.624	8.42
858.922	7.67
859.219	6.73
859.517	6.15
859.815	7.31
860.112	10.27
860.41	9.7
860.707	10.44
861.005	12.05
861.302	10.64
861.6	9.1
861.897	9.86
862.194	9.28
862.491	7.85
862.788	7.76
863.085	7.73
863.382	7.47
863.679	6.92
863.976	6.7
864.273	4.67
864.57	7.65
864.867	7.91
865.163	7.02
865.46	8.7
865.757	8.88
866.053	9.09
866.349	8.51
866.646	9.91
866.942	7.62
867.239	5.74
867.535	3.68
867.831	2.81
868.127	1.52
868.423	3.65
868.719	5.42
869.015	8.01
869.311	8.12
869.607	7.5
869.903	5.56
870.199	8.51
870.494	9.14
870.79	10.34
871.086	8.39
871.381	11.43
871.677	11.15
871.972	6.26
872.267	7.07
872.563	6.98
872.858	8.94
873.153	10.07
873.448	10.27
873.743	11
874.038	12
874.333	14.78
874.628	17.81
874.923	18.17
875.218	20.97
875.513	18.86
875.808	18.72
876.102	18.55
876.397	17.58
876.691	16.2
876.986	17.08
877.28	16.62
877.575	16.24
877.869	11.34
878.163	11.64
878.458	11.86
878.752	14.59
879.046	14.05
879.34	12.77
879.634	11.86
879.928	10.64
880.222	11.36
880.516	11.72
880.809	9.58
881.103	9.02
881.397	9.8
881.691	9.41
881.984	5.9
882.278	6.1
882.571	5.41
882.864	8.75
883.158	11.53
883.451	11.57
883.744	11.58
884.038	16.22
884.331	17.62
884.624	17.2
884.917	17.83
885.21	18.07
885.503	18.44
885.796	22.5
886.088	23.3
886.381	21.61
886.674	20.7
886.966	16.58
887.259	10.49
887.552	12.12
887.844	11.48
888.136	10.01
888.429	11.2
888.721	11.21
889.013	6.81
889.306	2.45
889.598	0.9
