# Supplementary material for: An on-demand, drop-on-drop method for studying enzyme catalysis by serial crystallography
Source: Nat Commun. 2021 Jul 22;12:4461. doi: 10.1038/s41467-021-24757-7 (PMC8298390; doi:10.1038/s41467-021-24757-7)
Supplement: Supplementary file 7 — Source Data [file 41467_2021_24757_MOESM7_ESM.zip › 01_raw data/9/9-pico-off (18).txt]

Data from 9-fluo5N-fura-picooff_Subt8_20-53-16-543.txt Node

Date: Wed Jun 05 20:53:16 PDT 2019
User: Yachandra Lab
Spectrometer: OFX00221
Trigger mode: 0
Integration Time (sec): 3.000000E-1
Scans to average: 8
Nonlinearity correction enabled: false
Boxcar width: 5
Storing dark spectrum: false
XAxis mode: Wavelengths
Number of Pixels in Spectrum: 2136
>>>>>Begin Spectral Data<<<<<
156.111	0.98
156.499	2.27
156.887	2.69
157.274	1.79
157.662	1.45
158.049	1.73
158.437	1.86
158.824	1.5
159.211	1.73
159.599	1.23
159.986	1.18
160.373	1.12
160.761	0.28
161.148	-0.25
161.535	1
161.922	1.4
162.309	1.12
162.696	1.83
163.083	2.14
163.47	2.61
163.857	2.33
164.244	2.68
164.631	2.91
165.018	2.55
165.405	3.25
165.792	2.9
166.179	2.5
166.565	1.98
166.952	1.67
167.339	1.41
167.725	1.74
168.112	1.82
168.498	1.27
168.885	1.15
169.271	1.31
169.658	0.49
170.044	-0.39
170.431	0.03
170.817	0.49
171.203	0.81
171.59	0.86
171.976	1.12
172.362	1.14
172.748	1.39
173.134	1.55
173.521	2.35
173.907	3
174.293	3.43
174.679	3.27
175.065	4.22
175.451	3.83
175.836	3.52
176.222	3
176.608	2.85
176.994	3.18
177.38	2.47
177.765	2.12
178.151	1.75
178.537	1.99
178.922	1.49
179.308	0.2
179.693	0.58
180.079	0.88
180.464	0.75
180.85	1.61
181.235	1.8
181.621	2.18
182.006	2.66
182.391	2.52
182.777	2.56
183.162	2.69
183.547	2.4
183.932	1.92
184.317	1.77
184.702	2.11
185.087	1.06
185.472	0.65
185.857	0.74
186.242	-0.07
186.627	0.03
187.012	0.08
187.397	0.18
187.782	1.67
188.167	1.81
188.551	2.16
188.936	1.92
189.321	4.62
189.705	6.08
190.09	6.59
190.475	10.15
190.859	10.57
191.244	10.38
191.628	10.48
192.012	9.9
192.397	10.1
192.781	12.44
193.166	13.15
193.55	13.38
193.934	12.52
194.318	13.53
194.702	10.83
195.087	10.44
195.471	9.12
195.855	12.02
196.239	13.08
196.623	15.69
197.007	16.34
197.391	16.15
197.775	12.94
198.158	14.09
198.542	15.41
198.926	13.32
199.31	13.72
199.693	17.85
200.077	15.25
200.461	13.65
200.844	12.42
201.228	8.86
201.611	9.5
201.995	9.77
202.378	8.91
202.762	5.05
203.145	7.22
203.529	5.43
203.912	3.67
204.295	2.15
204.679	4
205.062	2.19
205.445	3.72
205.828	4.99
206.211	7.19
206.594	6.44
206.977	8.92
207.36	9.35
207.743	10.86
208.126	9.68
208.509	11.85
208.892	10.05
209.275	12.16
209.658	10.38
210.04	8
210.423	6.52
210.806	7.3
211.188	6.6
211.571	6.23
211.953	6.38
212.336	5.61
212.719	6.47
213.101	9.28
213.483	10.01
213.866	12
214.248	11.4
214.63	13.33
215.013	14.74
215.395	16.39
215.777	16.88
216.159	16.74
216.542	20.19
216.924	19.62
217.306	16.22
217.688	14.67
218.07	16.75
218.452	19.17
218.834	18.22
219.216	16.01
219.597	14.36
219.979	13.86
220.361	17.34
220.743	15.88
221.124	17.72
221.506	17.89
221.888	16.72
222.269	14.98
222.651	15.09
223.032	13.84
223.414	14.28
223.795	13.01
224.177	11.35
224.558	6.53
224.94	7.07
225.321	4.36
225.702	5.08
226.083	5.65
226.465	4.65
226.846	4.2
227.227	9.08
227.608	9.16
227.989	9.9
228.37	9.43
228.751	11.39
229.132	10.34
229.513	13.84
229.894	16.42
230.275	18.2
230.655	17.62
231.036	15.22
231.417	11.09
231.798	11.26
232.178	11.32
232.559	13.64
232.94	14.01
233.32	14.22
233.701	10.64
234.081	10.07
234.462	6.92
234.842	8.68
235.222	8.8
235.603	10.31
235.983	10.73
236.363	12.86
236.743	10.53
237.124	9.77
237.504	11.11
237.884	11.81
238.264	11.07
238.644	14.23
239.024	12.36
239.404	15.11
239.784	16.2
240.164	15.74
240.544	15.36
240.923	16.86
241.303	16.47
241.683	15.14
242.063	14.82
242.442	14.95
242.822	18.06
243.202	20.51
243.581	17.89
243.961	15.7
244.34	16.2
244.72	15.49
245.099	14.08
245.478	15.55
245.858	15.18
246.237	11.81
246.616	10.18
246.996	5.99
247.375	4.26
247.754	4.43
248.133	6.78
248.512	6.15
248.891	3.84
249.27	5.74
249.649	7.38
250.028	8.69
250.407	11.2
250.786	12.28
251.165	14.27
251.544	14.48
251.922	15.44
252.301	12.85
252.68	13.44
253.058	15.5
253.437	16.52
253.816	13.35
254.194	12.74
254.573	13.72
254.951	13.06
255.329	7.61
255.708	8.83
256.086	9.83
256.465	9.93
256.843	10.2
257.221	8.98
257.599	7.17
257.977	7.39
258.356	6.83
258.734	4.53
259.112	7.11
259.49	9.39
259.868	9.42
260.246	8.28
260.624	8.76
261.001	5.27
261.379	6.33
261.757	5.02
262.135	7.53
262.513	9.88
262.89	11.9
263.268	10.66
263.645	10.65
264.023	9.95
264.401	11.55
264.778	7.78
265.156	9.45
265.533	12.31
265.91	13.59
266.288	12.48
266.665	9.76
267.042	8.23
267.42	6.83
267.797	8.41
268.174	4.51
268.551	3.81
268.928	8.43
269.305	11.05
269.682	9.23
270.059	9.57
270.436	8.23
270.813	6.47
271.19	9.34
271.567	10.49
271.944	9.61
272.32	13.57
272.697	11.72
273.074	9.99
273.45	7.12
273.827	5.27
274.203	4.38
274.58	7.39
274.957	8.08
275.333	5.47
275.709	4.05
276.086	3.75
276.462	2.45
276.838	3.27
277.215	3.24
277.591	5.74
277.967	6
278.343	7.6
278.719	3.38
279.095	5.34
279.471	7.39
279.847	5.55
280.223	3.68
280.599	2.09
280.975	4.28
281.351	4.35
281.727	2.82
282.103	2.65
282.478	1.76
282.854	4.77
283.23	6.83
283.605	7.02
283.981	10.27
284.357	13.66
284.732	17.19
285.108	14.43
285.483	13.18
285.858	13.88
286.234	16.22
286.609	17.52
286.984	17.65
287.36	16.16
287.735	14.22
288.11	13.56
288.485	12.49
288.86	9.82
289.235	11.14
289.61	12.62
289.985	13.78
290.36	10.58
290.735	10.76
291.11	8.33
291.485	7.14
291.86	8.08
292.235	8.25
292.609	8.73
292.984	6.99
293.359	6.06
293.733	6
294.108	6.12
294.482	7.34
294.857	7.17
295.231	10.24
295.606	10.74
295.98	11.44
296.354	9.55
296.729	10.47
297.103	13.25
297.477	12.97
297.851	13.05
298.226	9.12
298.6	8.91
298.974	8.58
299.348	5.56
299.722	4.12
300.096	3.98
300.47	7.32
300.844	7.98
301.217	8.1
301.591	8.22
301.965	7.51
302.339	10.43
302.712	10.77
303.086	11.14
303.46	12.51
303.833	14.53
304.207	16.58
304.58	15.99
304.954	15.06
305.327	16.76
305.701	18.68
306.074	19.77
306.447	20.44
306.821	22.3
307.194	22.23
307.567	22.55
307.94	20.97
308.313	20.09
308.686	19.68
309.059	18.86
309.432	17.4
309.805	15.89
310.178	16.36
310.551	14.05
310.924	11.53
311.297	10.58
311.67	7.48
312.042	8.81
312.415	8.15
312.788	6.86
313.16	6.76
313.533	6.76
313.905	5.59
314.278	4.8
314.65	7.18
315.023	6.84
315.395	6.39
315.768	7.73
316.14	6.28
316.512	6.09
316.884	6.3
317.257	5.84
317.629	4.15
318.001	4.44
318.373	3
318.745	2.77
319.117	4.57
319.489	5.85
319.861	6.57
320.233	6.84
320.605	5.17
320.977	5.08
321.348	5.7
321.72	7.01
322.092	10.25
322.463	12.38
322.835	9.27
323.207	7.33
323.578	6.86
323.95	6.66
324.321	6.49
324.693	10.9
325.064	12.55
325.435	11.77
325.807	11.16
326.178	7.78
326.549	5.31
326.92	5.76
327.292	7.73
327.663	8.35
328.034	10.77
328.405	12.72
328.776	7.77
329.147	6.22
329.518	5.3
329.889	5.65
330.259	8.99
330.63	9.84
331.001	11.88
331.372	11.69
331.742	10.98
332.113	10.22
332.484	9.41
332.854	11.95
333.225	15.18
333.595	17.78
333.966	17.95
334.336	16.24
334.707	18.36
335.077	17.89
335.447	15.22
335.817	15.75
336.188	14.85
336.558	15.57
336.928	17.15
337.298	16.15
337.668	16.39
338.038	20.39
338.408	21.08
338.778	21.59
339.148	21.23
339.518	23.26
339.888	22.62
340.258	20.2
340.627	19.45
340.997	16.53
341.367	15.84
341.736	12.42
342.106	9.3
342.475	6.67
342.845	3.81
343.214	3.78
343.584	2.02
343.953	2.06
344.323	4.26
344.692	4.41
345.061	2.91
345.431	1.97
345.8	3.49
346.169	2.56
346.538	5.17
346.907	5.31
347.276	3.4
347.645	6.83
348.014	4.48
348.383	4.25
348.752	2.2
349.121	5.02
349.49	6.06
349.858	9.52
350.227	9.48
350.596	8.02
350.964	8.22
351.333	10.14
351.702	8.08
352.07	9.08
352.439	7.12
352.807	8.32
353.176	7.64
353.544	4.17
353.912	1.78
354.281	1.88
354.649	0.91
355.017	2.98
355.385	2.56
355.753	1.76
356.122	3.5
356.49	7.85
356.858	9.11
357.226	8.68
357.594	12.72
357.961	12.77
358.329	10.97
358.697	15.51
359.065	13.31
359.433	10.92
359.8	14.22
360.168	12.57
360.536	11
360.903	10.05
361.271	12.22
361.638	10.25
362.006	9.7
362.373	14.22
362.741	12.5
363.108	14.39
363.475	18.33
363.843	16.23
364.21	18.09
364.577	17.78
364.944	18.27
365.311	17.16
365.678	16.02
366.045	15.69
366.412	12.33
366.779	8.35
367.146	5.55
367.513	4.26
367.88	4.9
368.247	5.23
368.613	5.22
368.98	6.85
369.347	4.62
369.713	6.39
370.08	6.07
370.447	8.08
370.813	10.3
371.18	14.35
371.546	14.72
371.912	12.17
372.279	11.93
372.645	11.59
373.011	9.7
373.378	14
373.744	12.45
374.11	12.67
374.476	10.94
374.842	12.2
375.208	8.44
375.574	6.75
375.94	8.27
376.306	7.45
376.672	7.99
377.038	7.19
377.404	4.05
377.769	5.51
378.135	5.36
378.501	6.74
378.866	6.55
379.232	7.11
379.597	10
379.963	12.39
380.328	9.25
380.694	8.05
381.059	10.26
381.425	12.5
381.79	11.19
382.155	9.39
382.52	7.64
382.886	7.67
383.251	7.91
383.616	5.55
383.981	4.97
384.346	10.31
384.711	11.86
385.076	8.47
385.441	5.09
385.806	6.49
386.171	7.81
386.535	10.97
386.9	9.84
387.265	9.75
387.629	10.44
387.994	9.4
388.359	6.61
388.723	5.35
389.088	6.47
389.452	7.38
389.817	8.44
390.181	9.08
390.545	6.52
390.91	8.24
391.274	9.92
391.638	10.31
392.002	8.72
392.366	9.3
392.731	8.8
393.095	8.75
393.459	9.75
393.823	8.59
394.187	9.32
394.55	9.67
394.914	8.53
395.278	5.01
395.642	2.84
396.006	3.92
396.369	3.08
396.733	4.1
397.097	5.99
397.46	7.72
397.824	6.75
398.187	6.75
398.551	8.3
398.914	8.5
399.277	10.43
399.641	13.6
400.004	13.12
400.367	13.89
400.73	13.81
401.094	12.62
401.457	13.23
401.82	12.64
402.183	11.45
402.546	11.03
402.909	11.56
403.272	12.58
403.635	10.93
403.998	12.45
404.36	11.86
404.723	11.25
405.086	9.4
405.448	4.65
405.811	4.39
406.174	7.62
406.536	5.82
406.899	3.68
407.261	1.62
407.624	2.19
407.986	1.67
408.348	3.84
408.711	6.06
409.073	7.99
409.435	11.28
409.797	12.48
410.16	8.61
410.522	9.53
410.884	9.14
411.246	7.34
411.608	7.32
411.97	7.33
412.332	5.67
412.693	4.58
413.055	4.56
413.417	4.65
413.779	7.08
414.14	10.93
414.502	11.2
414.864	13.66
415.225	15.77
415.587	14.95
415.948	15.24
416.31	15.31
416.671	15.19
417.033	14.55
417.394	13.16
417.755	7.74
418.116	5.89
418.478	3.82
418.839	4.18
419.2	6.11
419.561	8.36
419.922	7.94
420.283	6.89
420.644	6.7
421.005	5.12
421.366	5.39
421.727	8.93
422.087	8.62
422.448	10.78
422.809	10.17
423.169	9.98
423.53	8.07
423.891	7.77
424.251	7.64
424.612	7.02
424.972	8.7
425.333	8.99
425.693	10.48
426.053	10.32
426.414	11.01
426.774	11.83
427.134	9.76
427.494	10.28
427.854	11.24
428.214	12.02
428.574	11.85
428.934	11.62
429.294	12
429.654	10.73
430.014	9.62
430.374	7.81
430.734	7.24
431.094	9.74
431.453	10.45
431.813	10.44
432.173	10.66
432.532	12.17
432.892	14
433.251	13.09
433.611	13.48
433.97	14.48
434.33	13.52
434.689	13.01
435.048	13.66
435.407	13.14
435.767	12.85
436.126	11.06
436.485	11.98
436.844	9.95
437.203	9.45
437.562	9.06
437.921	9.53
438.28	10.39
438.639	10.32
438.998	8.48
439.356	9.77
439.715	9.64
440.074	12.76
440.433	10.48
440.791	10
441.15	11.45
441.508	9.9
441.867	10.62
442.225	10.59
442.584	12.35
442.942	14.7
443.3	11.9
443.659	13.14
444.017	12.64
444.375	12.24
444.733	15.48
445.092	15.31
445.45	17.26
445.808	14.93
446.166	15.94
446.524	10.73
446.882	8.98
447.239	8.62
447.597	8.4
447.955	7.43
448.313	8.97
448.67	6.44
449.028	4.98
449.386	1.36
449.743	1.95
450.101	0.23
450.458	3.22
450.816	1.4
451.173	2.61
451.531	0.1
451.888	-0.26
452.245	0.98
452.602	3.45
452.96	4.75
453.317	7.93
453.674	7.48
454.031	11.32
454.388	11.83
454.745	12.48
455.102	12.22
455.459	12.07
455.816	13.78
456.173	13.66
456.529	14.11
456.886	13.1
457.243	12.85
457.599	11.4
457.956	7.78
458.313	8.3
458.669	10.08
459.026	10.67
459.382	13.67
459.739	13.1
460.095	8.01
460.451	5.05
460.807	4.15
461.164	3.32
461.52	5.61
461.876	8.9
462.232	7.32
462.588	5.27
462.944	5.05
463.3	5.43
463.656	5.77
464.012	6.75
464.368	5.9
464.724	8.53
465.079	9.9
465.435	8.72
465.791	4.91
466.146	7.38
466.502	6.38
466.858	6.43
467.213	4.39
467.569	2.41
467.924	6.2
468.279	5.4
468.635	4.73
468.99	4.16
469.345	4.27
469.701	5.57
470.056	3.02
470.411	5.34
470.766	8.11
471.121	8.74
471.476	10.03
471.831	7.91
472.186	11.06
472.541	10.99
472.895	11.01
473.25	11.65
473.605	13.38
473.96	12.02
474.314	10.64
474.669	8.1
475.024	7.25
475.378	8.72
475.733	7.51
476.087	5.91
476.441	5.68
476.796	5.26
477.15	4.82
477.504	2.85
477.859	4.78
478.213	5.09
478.567	5
478.921	5.57
479.275	5.06
479.629	4.03
479.983	5.39
480.337	5.22
480.691	3.9
481.045	6.94
481.399	7.64
481.752	6.25
482.106	9.19
482.46	11.11
482.813	8.81
483.167	8.93
483.52	11.47
483.874	10.73
484.227	10.39
484.581	8.5
484.934	5.45
485.288	5.06
485.641	7.59
485.994	5.06
486.347	3.45
486.7	5.62
487.054	4.7
487.407	3.49
487.76	2.59
488.113	3.05
488.466	4.88
488.818	5.24
489.171	5.22
489.524	4.35
489.877	3.51
490.23	3.93
490.582	3.8
490.935	3.01
491.288	3.62
491.64	7.03
491.993	7.32
492.345	7.66
492.698	8.82
493.05	8.5
493.402	5
493.755	6.09
494.107	3.94
494.459	3.03
494.811	3.39
495.163	3.07
495.515	-3.03
495.867	-5.3
496.219	-7.69
496.571	-11.55
496.923	-14.76
497.275	-17.84
497.627	-29.15
497.979	-29.69
498.33	-36.9
498.682	-46.93
499.034	-51.22
499.385	-57
499.737	-61.77
500.088	-63.14
500.44	-68.17
500.791	-70.73
501.143	-71.42
501.494	-66.2
501.845	-68.7
502.197	-63.99
502.548	-58.23
502.899	-57.33
503.25	-50.44
503.601	-50.84
503.952	-48.62
504.303	-44.76
504.654	-40.9
505.005	-37.6
505.356	-33.1
505.707	-32.61
506.058	-29.8
506.408	-31.17
506.759	-31.59
507.11	-31.81
507.46	-24.91
507.811	-24.43
508.161	-20.59
508.512	-22
508.862	-21.61
509.213	-20.75
509.563	-18.94
509.913	-21.25
510.263	-16.45
510.614	-14.02
510.964	-14.34
511.314	-16.81
511.664	-14.16
512.014	-15.95
512.364	-12.81
512.714	-11.74
513.064	-15.26
513.414	-16.35
513.764	-16.89
514.113	-17.51
514.463	-17.11
514.813	-14.7
515.162	-12.09
515.512	-13.17
515.862	-12.64
516.211	-14.38
516.561	-13.98
516.91	-11.89
517.259	-11.89
517.609	-11.11
517.958	-11.33
518.307	-9.64
518.656	-7.65
519.006	-11.12
519.355	-10.49
519.704	-9.77
520.053	-9.26
520.402	-5.23
520.751	-4.94
521.1	-5.07
521.448	-2.38
521.797	-2.01
522.146	-0.86
522.495	-2.92
522.843	-2.44
523.192	-2.27
523.541	-1.69
523.889	0.18
524.238	-1.33
524.586	-0.02
524.935	3.77
525.283	1.99
525.631	3.85
525.979	1.85
526.328	3.72
526.676	4.68
527.024	1.7
527.372	2.35
527.72	0.72
528.068	-0.26
528.416	-1.78
528.764	-2.92
529.112	-0.47
529.46	-1.86
529.808	-1.76
530.155	-2.99
530.503	-2.24
530.851	0.48
531.198	1.98
531.546	5.16
531.893	5.06
532.241	6.15
532.588	4.02
532.936	0.93
533.283	1.32
533.63	3.73
533.978	3.3
534.325	3.99
534.672	3.88
535.019	1.68
535.366	-1.03
535.713	-0.12
536.06	0.51
536.407	3.55
536.754	4.24
537.101	4.35
537.448	2.76
537.795	2.82
538.141	3.22
538.488	1.12
538.835	0.07
539.181	1.22
539.528	-0.3
539.874	1.51
540.221	-0.08
540.567	1.31
540.914	-0.09
541.26	0.15
541.606	0.34
541.952	-0.85
542.299	0.36
542.645	1.76
542.991	1.99
543.337	3.5
543.683	1.3
544.029	3
544.375	2.64
544.721	4.07
545.066	2.7
545.412	3.14
545.758	3.33
546.104	5.39
546.449	5.4
546.795	6.31
547.141	7.66
547.486	7.95
547.832	7.15
548.177	5.43
548.522	6.6
548.868	7.68
549.213	8.65
549.558	7.76
549.903	5.99
550.249	3.94
550.594	3.38
550.939	0.5
551.284	-0.05
551.629	-0.09
551.974	-0.43
552.319	1.95
552.664	1.18
553.008	-0.39
553.353	-1.55
553.698	-0.26
554.043	2.43
554.387	1.45
554.732	3.93
555.076	7.1
555.421	7.72
555.765	14.19
556.11	12.12
556.454	13.19
556.798	12.53
557.143	16.08
557.487	15.05
557.831	13.91
558.175	14.6
558.519	12.98
558.863	9
559.207	9.28
559.551	6
559.895	6.38
560.239	6.9
560.583	7.42
560.927	6.42
561.27	6.3
561.614	7.89
561.958	6.98
562.301	8.36
562.645	10.35
562.988	7.88
563.332	6.78
563.675	6.64
564.018	6.03
564.362	6.11
564.705	5.55
565.048	4.5
565.391	3.66
565.735	6.72
566.078	6.26
566.421	6.75
566.764	10.18
567.107	11.45
567.45	10.64
567.792	9.51
568.135	10.52
568.478	11.93
568.821	13.58
569.163	10.92
569.506	8.18
569.849	7.42
570.191	7.35
570.534	6.38
570.876	2.26
571.219	0.77
571.561	2.34
571.903	0.26
572.246	-2.49
572.588	-2.61
572.93	0.07
573.272	0.14
573.614	2.24
573.956	3.2
574.298	1.06
574.64	2.19
574.982	1.86
575.324	2.32
575.666	4.65
576.008	7.22
576.349	5.36
576.691	7.01
577.033	7.4
577.374	6.14
577.716	4.92
578.057	5.65
578.399	8.68
578.74	10.7
579.082	9.77
579.423	9.09
579.764	8.11
580.105	9.86
580.447	8.72
580.788	8.98
581.129	9.43
581.47	8.88
581.811	9.49
582.152	8.03
582.493	7.89
582.834	7.98
583.175	7.56
583.515	8.24
583.856	7.27
584.197	5.64
584.537	4.56
584.878	5.47
585.218	3.62
585.559	2.6
585.899	0.97
586.24	0.59
586.58	1.07
586.921	2.5
587.261	1.97
587.601	4.59
587.941	7.28
588.281	7.91
588.621	7.09
588.961	8.86
589.301	10.81
589.641	14.85
589.981	15.34
590.321	15.24
590.661	15.58
591.001	16.24
591.34	15.6
591.68	13.27
592.02	14.12
592.359	12.56
592.699	13.39
593.038	12.5
593.378	10.39
593.717	9.3
594.057	9.41
594.396	9.03
594.735	7.67
595.074	7.95
595.414	9
595.753	6.05
596.092	7.22
596.431	5.59
596.77	7.2
597.109	7.06
597.448	8.42
597.786	8.56
598.125	8.48
598.464	10.5
598.803	10.14
599.141	9.6
599.48	12.59
599.819	13.45
600.157	15.99
600.495	15.12
600.834	14.16
601.172	15.62
601.511	15.34
601.849	16.66
602.187	17.66
602.525	17.25
602.864	18.8
603.202	17.57
603.54	15.76
603.878	13.47
604.216	14.8
604.554	15.23
604.891	12.78
605.229	13.12
605.567	10.5
605.905	8.3
606.243	7.08
606.58	5.45
606.918	5.08
607.255	6.23
607.593	8.58
607.93	8.07
608.268	7.83
608.605	8.81
608.942	9.93
609.28	12.11
609.617	11.38
609.954	15.55
610.291	18.16
610.628	21.15
610.965	20.03
611.302	18.94
611.639	18.03
611.976	19.58
612.313	19.99
612.65	18.23
612.987	17.84
613.323	17.88
613.66	16.31
613.997	13.5
614.333	14.2
614.67	15.38
615.006	15.22
615.343	14.95
615.679	16.22
616.015	15.18
616.352	14.5
616.688	14.27
617.024	16.69
617.36	13.51
617.696	12.05
618.032	11.35
618.368	11.06
618.704	12.81
619.04	13.83
619.376	12.9
619.712	12.33
620.048	12.94
620.383	13.12
620.719	13.58
621.055	16.15
621.39	20.76
621.726	19.48
622.061	20.27
622.397	19.19
622.732	20.2
623.068	17.84
623.403	19.92
623.738	20.9
624.073	21.58
624.409	19.76
624.744	19.81
625.079	16.41
625.414	18.05
625.749	18.1
626.084	18.62
626.419	18.07
626.753	21.91
627.088	21.25
627.423	21.88
627.758	21.35
628.092	23.31
628.427	25.44
628.762	27.28
629.096	24.88
629.431	23.4
629.765	23.81
630.099	23.03
630.434	20.09
630.768	20.51
631.102	20.57
631.436	21.89
631.77	22.09
632.105	19.88
632.439	18.82
632.773	19.67
633.107	20.98
633.44	20.4
633.774	22.05
634.108	24.35
634.442	25.47
634.776	25.2
635.109	24.02
635.443	23.14
635.776	23.44
636.11	23.93
636.443	25.08
636.777	27.42
637.11	24.47
637.444	23.41
637.777	23.69
638.11	23.18
638.443	21.73
638.776	20.57
639.11	21.34
639.443	21.55
639.776	22.51
640.109	23.44
640.441	20.43
640.774	22.12
641.107	21.99
641.44	22.81
641.773	20.53
642.105	22.34
642.438	23.3
642.77	22.28
643.103	23.81
643.435	25.3
643.768	22.16
644.1	24.45
644.433	27.31
644.765	28.09
645.097	27.42
645.429	29.03
645.761	28.66
646.094	28.14
646.426	28.2
646.758	27.98
647.09	25.15
647.422	27.58
647.753	26.73
648.085	24.98
648.417	25.36
648.749	24.3
649.08	25.05
649.412	24.64
649.744	26.73
650.075	28.17
650.407	28.23
650.738	30.82
651.069	29.86
651.401	30.06
651.732	30.2
652.063	28.5
652.394	30.98
652.726	29.74
653.057	29.59
653.388	26.88
653.719	27.39
654.05	26.32
654.381	24.55
654.712	25.67
655.042	25.24
655.373	25.64
655.704	27.32
656.034	25.52
656.365	26.65
656.696	28.73
657.026	28.82
657.357	27.95
657.687	28.22
658.018	29.19
658.348	28.65
658.678	27.88
659.008	30.15
659.339	29.01
659.669	28.16
659.999	29.02
660.329	26.73
660.659	25.42
660.989	26.55
661.319	26.16
661.649	25.77
661.978	29.2
662.308	28.48
662.638	27.31
662.968	26.95
663.297	27.33
663.627	26.11
663.956	26.59
664.286	28.44
664.615	26.84
664.945	28.5
665.274	29.67
665.603	28.34
665.932	32.52
666.262	30.07
666.591	31.49
666.92	31.57
667.249	30.08
667.578	32.47
667.907	31.76
668.236	33.98
668.564	31.85
668.893	30.88
669.222	28.03
669.551	26.61
669.879	26.69
670.208	25.68
670.537	27.08
670.865	30.59
671.194	29.83
671.522	32.84
671.85	32.14
672.179	33.75
672.507	33.06
672.835	34.49
673.163	33.64
673.491	35.34
673.819	34.22
674.147	31.92
674.475	30.7
674.803	31.08
675.131	29.14
675.459	28.39
675.787	28.12
676.115	29.61
676.442	27.97
676.77	25.06
677.098	25.1
677.425	27.1
677.753	28.66
678.08	28.68
678.407	26.85
678.735	27.38
679.062	24.68
679.389	24.38
679.717	24.51
680.044	26.69
680.371	27.78
680.698	27.31
681.025	28.24
681.352	26.09
681.679	25.53
682.006	25.66
682.332	26.2
682.659	28.62
682.986	28.77
683.313	26.72
683.639	24.06
683.966	23.88
684.292	24.6
684.619	23.52
684.945	23.27
685.272	23.99
685.598	24.24
685.924	23.98
686.25	23.1
686.577	23.97
686.903	22.94
687.229	22.47
687.555	22.48
687.881	22.99
688.207	21.27
688.533	24.09
688.858	21.69
689.184	22.08
689.51	21.68
689.836	22.93
690.161	23.25
690.487	24.4
690.813	25.57
691.138	27.59
691.463	27.31
691.789	27.52
692.114	25.92
692.44	27.85
692.765	28.86
693.09	25.93
693.415	25.11
693.74	21.56
694.065	21.51
694.39	22.16
694.715	21.03
695.04	20.08
695.365	22.3
695.69	22.1
696.015	20.9
696.339	20.76
696.664	24.17
696.989	23.11
697.313	26.11
697.638	26.49
697.962	25.73
698.287	29.06
698.611	28.55
698.935	27.62
699.26	27.82
699.584	28.73
699.908	26.09
700.232	26.48
700.556	25.76
700.88	23.5
701.204	24.26
701.528	24.7
701.852	21.48
702.176	21.98
702.5	20.3
702.823	21.56
703.147	20.97
703.471	22.14
703.794	21.32
704.118	21.42
704.441	21.93
704.765	20.67
705.088	21.28
705.411	20.27
705.735	18.45
706.058	19.16
706.381	16.25
706.704	15.27
707.027	13.62
707.35	11.68
707.673	12.7
707.996	11.92
708.319	12.07
708.642	12.65
708.965	12.15
709.288	12.99
709.61	13.68
709.933	15
710.256	14.33
710.578	14.7
710.901	16.59
711.223	18.22
711.546	18.23
711.868	17.06
712.19	16.19
712.512	19.58
712.835	19.19
713.157	19.34
713.479	20.56
713.801	20.98
714.123	22.65
714.445	22.6
714.767	20.47
715.089	21.25
715.411	23.23
715.732	23.32
716.054	19.89
716.376	20.42
716.697	18.43
717.019	17.98
717.34	22.35
717.662	22.07
717.983	22.4
718.305	22.68
718.626	21.32
718.947	19.15
719.268	17.45
719.589	18.53
719.911	18.49
720.232	20.75
720.553	19.69
720.874	14.9
721.195	16.18
721.515	14.6
721.836	11.1
722.157	11.48
722.478	15.16
722.798	16.08
723.119	15.27
723.44	12.91
723.76	11.94
724.081	10.99
724.401	11.27
724.721	8.95
725.042	9.25
725.362	12.03
725.682	12.49
726.002	10.6
726.322	10.59
726.642	12.1
726.962	15.65
727.282	14.43
727.602	16.32
727.922	17.57
728.242	19.57
728.562	19.11
728.882	18.14
729.201	18.49
729.521	17.67
729.84	17.89
730.16	15.59
730.479	13.07
730.799	12.93
731.118	13.17
731.437	11.97
731.757	11.52
732.076	13.44
732.395	13.15
732.714	13.23
733.033	13.18
733.352	11.51
733.671	12.8
733.99	13.59
734.309	14.24
734.628	12.76
734.947	15.02
735.265	13.28
735.584	12.67
735.903	15.33
736.221	14.14
736.54	13.78
736.858	14.86
737.177	16.36
737.495	14.53
737.813	14.28
738.132	14.44
738.45	12.61
738.768	12.28
739.086	10.65
739.404	10.03
739.722	9.92
740.04	9.75
740.358	9.26
740.676	10.67
740.994	11.82
741.311	13.38
741.629	14.06
741.947	14.26
742.264	16.26
742.582	15.66
742.899	14.56
743.217	15.82
743.534	15.45
743.852	16.06
744.169	12.61
744.486	13.69
744.803	11.92
745.121	13.36
745.438	12.43
745.755	11.06
746.072	10.58
746.389	12.8
746.706	11.51
747.022	14.78
747.339	16.41
747.656	17.42
747.973	15.26
748.289	16.75
748.606	13.11
748.923	16.6
749.239	17.11
749.555	17.94
749.872	13.73
750.188	14.6
750.505	12.6
750.821	12.48
751.137	12
751.453	12.08
751.769	11.81
752.085	13.59
752.401	9.08
752.717	8.61
753.033	11.03
753.349	13.15
753.665	12.44
753.98	11.38
754.296	8.89
754.612	9.23
754.927	12.25
755.243	13.05
755.558	14.11
755.874	15.52
756.189	13.57
756.505	11.58
756.82	11.02
757.135	11.22
757.45	11.48
757.765	11.68
758.08	12.22
758.395	10.09
758.71	8.53
759.025	6.81
759.34	6.67
759.655	7.36
759.97	7.08
760.285	8.01
760.599	8.49
760.914	8.94
761.228	10.58
761.543	11.32
761.857	12.43
762.172	12.75
762.486	12.09
762.8	12.93
763.115	12.73
763.429	12.67
763.743	12.5
764.057	10.7
764.371	9.52
764.685	6.58
764.999	4.88
765.313	3.76
765.627	2.32
765.941	3.3
766.255	3.31
766.568	5.68
766.882	5.68
767.195	6.44
767.509	8.51
767.823	8.17
768.136	8.23
768.449	7.41
768.763	7.23
769.076	7.55
769.389	5.35
769.702	2.86
770.016	2.56
770.329	1.25
770.642	0.45
770.955	0.01
771.268	1.76
771.58	3.78
771.893	6.75
772.206	7.82
772.519	8.81
772.832	11.77
773.144	13.25
773.457	12.17
773.769	13.59
774.082	11.59
774.394	10.35
774.706	9.55
775.019	9.6
775.331	5.9
775.643	7.67
775.955	6.68
776.268	5.41
776.58	5.78
776.892	6.65
777.204	5.97
777.515	7.85
777.827	8.28
778.139	10.22
778.451	9.39
778.763	11.38
779.074	9.38
779.386	9.35
779.697	10.97
780.009	10.85
780.32	8.08
780.632	10.81
780.943	10.45
781.254	12.81
781.566	11.47
781.877	10.97
782.188	10.49
782.499	10.49
782.81	14.14
783.121	12.61
783.432	12.33
783.743	16.44
784.054	14.03
784.364	15.22
784.675	14.51
784.986	14.03
785.296	13.16
785.607	14.14
785.917	13.59
786.228	11.39
786.538	11.28
786.849	10.43
787.159	7.16
787.469	7.03
787.779	7.62
788.09	6.22
788.4	7.11
788.71	9.74
789.02	9.05
789.33	10.18
789.64	9.47
789.949	10.06
790.259	10.89
790.569	11.95
790.879	12.38
791.188	10.12
791.498	10.15
791.807	9.8
792.117	8.7
792.426	8.1
792.736	7.56
793.045	8.12
793.354	8.09
793.663	9.08
793.973	10.33
794.282	12.57
794.591	12.74
794.9	15.03
795.209	14.35
795.518	14.86
795.826	16.2
796.135	17.65
796.444	18.48
796.753	17.89
797.061	18.03
797.37	17.81
797.678	15.68
797.987	14.47
798.295	12.85
798.604	15.06
798.912	13.61
799.22	9.38
799.529	8.77
799.837	7.22
800.145	7.56
800.453	6.33
800.761	5.07
801.069	5.73
801.377	6.56
801.685	4.72
801.993	4.59
802.3	5.74
802.608	8.53
802.916	6.18
803.223	6.12
803.531	8.89
803.838	8.93
804.146	10.9
804.453	13.2
804.76	12.64
805.068	12.34
805.375	11.36
805.682	9.92
805.989	12.56
806.296	14.4
806.603	14.55
806.91	10.55
807.217	10.22
807.524	5.84
807.831	2
808.138	3.72
808.444	6.3
808.751	4.48
809.058	6.85
809.364	5.16
809.671	5.31
809.977	4.17
810.284	6.74
810.59	8.8
810.896	11.2
811.202	12.9
811.509	13.23
811.815	11.66
812.121	13.11
812.427	13.53
812.733	12.9
813.039	11.09
813.345	12.88
813.65	12.32
813.956	11.72
814.262	11.15
814.568	11.64
814.873	10.6
815.179	11.31
815.484	11.4
815.79	9.02
816.095	8.75
816.4	8.45
816.706	8.36
817.011	6.84
817.316	6.92
817.621	6.23
817.926	5.57
818.231	6.38
818.536	8.18
818.841	6.15
819.146	5.77
819.451	5.91
819.756	8.26
820.06	9.42
820.365	10.45
820.67	9.89
820.974	11.86
821.279	11.91
821.583	13.72
821.888	11.86
822.192	13.76
822.496	13.57
822.8	13.52
823.105	14.78
823.409	11.35
823.713	12.12
824.017	10.61
824.321	11.15
824.625	10.82
824.929	8.76
825.232	8.83
825.536	8.01
825.84	7.56
826.143	5.9
826.447	4.34
826.751	7.4
827.054	4.8
827.358	7.34
827.661	6.6
827.964	8.93
828.268	7.61
828.571	10.02
828.874	10.66
829.177	12.67
829.48	14.06
829.783	13.73
830.086	13.39
830.389	16.12
830.692	16.77
830.995	16.11
831.297	14.42
831.6	13.8
831.903	11.14
832.205	10.85
832.508	10.92
832.81	11.61
833.113	11.35
833.415	9.14
833.718	7.62
834.02	5.88
834.322	6.42
834.624	7.64
834.926	7.51
835.228	7.52
835.53	7.32
835.832	7.92
836.134	6.94
836.436	6.74
836.738	10.43
837.04	10.99
837.341	10.24
837.643	12.73
837.944	9.65
838.246	11.78
838.547	11.91
838.849	12.8
839.15	12.8
839.452	12.24
839.753	13.67
840.054	8.73
840.355	10.85
840.656	11.82
840.957	9.66
841.258	13.49
841.559	13.03
841.86	12.42
842.161	11.8
842.462	9.36
842.762	12.52
843.063	11.89
843.364	14.32
843.664	14
843.965	13.88
844.265	14.99
844.566	11.57
844.866	13.26
845.166	14.42
845.467	16.31
845.767	19.66
846.067	18.3
846.367	16.39
846.667	16.05
846.967	15.1
847.267	14.28
847.567	14.51
847.867	16.08
848.166	15.55
848.466	16.05
848.766	16.33
849.065	12.34
849.365	12.93
849.664	14.02
849.964	13.89
850.263	15.28
850.562	15.97
850.862	14
851.161	15.25
851.46	17.95
851.759	18.73
852.058	14.89
852.357	15.97
852.656	13.8
852.955	15.06
853.254	13.2
853.553	10.88
853.851	10.31
854.15	8.97
854.449	6.2
854.747	4.97
855.046	2.24
855.344	3.41
855.643	3.31
855.941	4.35
856.239	3.97
856.538	5.43
856.836	2.82
857.134	5.88
857.432	6.44
857.73	7.9
858.028	5.36
858.326	6.3
858.624	4.84
858.922	3.23
859.219	4.26
859.517	3.1
859.815	4.03
860.112	7.31
860.41	4.84
860.707	6.55
861.005	7.65
861.302	5.57
861.6	6.32
861.897	8.08
862.194	10.55
862.491	7.58
862.788	8.49
863.085	9.7
863.382	6.94
863.679	6.28
863.976	6.98
864.273	6.08
864.57	9.28
864.867	7.69
865.163	7.43
865.46	7.52
865.757	7.18
866.053	7.33
866.349	6.83
866.646	8.99
866.942	9.14
867.239	7.56
867.535	3.69
867.831	4.59
868.127	5.66
868.423	6.83
868.719	8.72
869.015	9.45
869.311	9.17
869.607	8.61
869.903	7.65
870.199	6.92
870.494	7.98
870.79	9.41
871.086	5.48
871.381	5.65
871.677	4.73
871.972	1.7
872.267	1.78
872.563	1.12
872.858	3.34
873.153	2.83
873.448	5.75
873.743	4.23
874.038	6.69
874.333	9.77
874.628	12.47
874.923	13.64
875.218	13.9
875.513	14.05
875.808	13.7
876.102	12.55
876.397	10.8
876.691	10.14
876.986	10.55
877.28	9.32
877.575	8.36
877.869	4.38
878.163	3.19
878.458	5.95
878.752	6.05
879.046	8.25
879.34	8.14
879.634	10.49
879.928	10.47
880.222	13.1
880.516	15.01
880.809	15.76
881.103	17.52
881.397	15.99
881.691	14.15
881.984	14.58
882.278	14.86
882.571	12.82
882.864	11.9
883.158	13.26
883.451	12.14
883.744	9.42
884.038	11.18
884.331	11.59
884.624	11.18
884.917	12.4
885.21	12.15
885.503	9.94
885.796	12.33
886.088	15.67
886.381	14.31
886.674	11.45
886.966	9.85
887.259	8.02
887.552	8.3
887.844	9.8
888.136	7.8
888.429	8.54
888.721	9.11
889.013	7.38
889.306	4.62
889.598	2.1
