# Supplementary material for: An on-demand, drop-on-drop method for studying enzyme catalysis by serial crystallography
Source: Nat Commun. 2021 Jul 22;12:4461. doi: 10.1038/s41467-021-24757-7 (PMC8298390; doi:10.1038/s41467-021-24757-7)
Supplement: Supplementary file 7 — Source Data [file 41467_2021_24757_MOESM7_ESM.zip › 01_raw data/9/9-pico-on (6).txt]

Data from 9-fluo5N-fura-picoon_Subt8_20-54-09-871.txt Node

Date: Wed Jun 05 20:54:09 PDT 2019
User: Yachandra Lab
Spectrometer: OFX00221
Trigger mode: 0
Integration Time (sec): 3.000000E-1
Scans to average: 8
Nonlinearity correction enabled: false
Boxcar width: 5
Storing dark spectrum: false
XAxis mode: Wavelengths
Number of Pixels in Spectrum: 2136
>>>>>Begin Spectral Data<<<<<
156.111	3.42
156.499	4.59
156.887	3.98
157.274	2.18
157.662	1.38
158.049	1.12
158.437	1.15
158.824	1.12
159.211	1.66
159.599	0.9
159.986	0.82
160.373	0.61
160.761	0.01
161.148	0.28
161.535	2.12
161.922	2.66
162.309	2.77
162.696	3.14
163.083	2.68
163.47	2.67
163.857	2.75
164.244	2.93
164.631	3.03
165.018	3.26
165.405	2.76
165.792	2.11
166.179	1.75
166.565	2.28
166.952	2.05
167.339	2.06
167.725	2.6
168.112	2.15
168.498	1.77
168.885	1.83
169.271	1.01
169.658	0.84
170.044	-0.44
170.431	-0.39
170.817	-0.9
171.203	-0.77
171.59	-0.62
171.976	-0.56
172.362	-0.32
172.748	-0.9
173.134	-1.12
173.521	-0.65
173.907	-0.19
174.293	1.31
174.679	2.01
175.065	2.43
175.451	2.22
175.836	2.99
176.222	2.41
176.608	2.32
176.994	3.15
177.38	2.64
177.765	2.7
178.151	3.01
178.537	2.77
178.922	2.01
179.308	1.34
179.693	1.43
180.079	1.03
180.464	1.22
180.85	1.57
181.235	1.92
181.621	1.76
182.006	2.18
182.391	2.07
182.777	1.88
183.162	1.83
183.547	1.53
183.932	1.52
184.317	1.34
184.702	1.5
185.087	1.01
185.472	1.14
185.857	1.43
186.242	0.48
186.627	0.8
187.012	0.78
187.397	1.23
187.782	2.24
188.167	2.57
188.551	2.48
188.936	2.82
189.321	6.57
189.705	7.57
190.09	9.65
190.475	11.14
190.859	10.33
191.244	10.23
191.628	10.97
192.012	11.56
192.397	11.85
192.781	13.61
193.166	14.85
193.55	14.22
193.934	14.09
194.318	15.01
194.702	16.93
195.087	16.26
195.471	16.26
195.855	18.06
196.239	19.22
196.623	20.05
197.007	21.42
197.391	21.16
197.775	19.44
198.158	19.74
198.542	18.35
198.926	14.94
199.31	16.75
199.693	19.47
200.077	19.67
200.461	17.8
200.844	16.03
201.228	12.57
201.611	11.85
201.995	11.08
202.378	11.06
202.762	11.64
203.145	12.74
203.529	11.38
203.912	10.03
204.295	6.78
204.679	8.59
205.062	10.94
205.445	10.01
205.828	10.3
206.211	13.77
206.594	13.68
206.977	14.59
207.36	15.59
207.743	16.44
208.126	16.44
208.509	18.18
208.892	16.88
209.275	17.35
209.658	19.47
210.04	20.03
210.423	17.38
210.806	17.34
211.188	16.17
211.571	14.77
211.953	15.81
212.336	14.02
212.719	13.92
213.101	16.41
213.483	16.65
213.866	17.38
214.248	16.28
214.63	17.78
215.013	19.12
215.395	17.68
215.777	19.98
216.159	20.19
216.542	24.09
216.924	21.7
217.306	19.52
217.688	18.31
218.07	19.59
218.452	21.97
218.834	19.99
219.216	16.57
219.597	19.18
219.979	17.92
220.361	19.44
220.743	18.32
221.124	21.03
221.506	20.89
221.888	18.33
222.269	15.94
222.651	13.89
223.032	14.22
223.414	15.94
223.795	14.64
224.177	14.73
224.558	10.38
224.94	8.72
225.321	7.51
225.702	8.16
226.083	10.48
226.465	11.39
226.846	13.16
227.227	16.72
227.608	16.43
227.989	16.15
228.37	13.6
228.751	15.4
229.132	17.98
229.513	19.74
229.894	22.61
230.275	24.45
230.655	24.17
231.036	22.42
231.417	18.18
231.798	18.52
232.178	19.49
232.559	22.91
232.94	24.65
233.32	23.49
233.701	23.98
234.081	21.2
234.462	18.22
234.842	18.76
235.222	16.31
235.603	17.97
235.983	20.19
236.363	22.35
236.743	17.6
237.124	14.99
237.504	14.68
237.884	14.49
238.264	14.62
238.644	17.55
239.024	14.99
239.404	17.24
239.784	16.83
240.164	13.33
240.544	8.56
240.923	14.38
241.303	17.26
241.683	17.61
242.063	18.62
242.442	17.8
242.822	18.65
243.202	21.68
243.581	20.35
243.961	19.93
244.34	21.24
244.72	23.01
245.099	19.94
245.478	18.32
245.858	16.75
246.237	13.9
246.616	12.66
246.996	9.95
247.375	7.28
247.754	8.92
248.133	11.24
248.512	9.36
248.891	9.5
249.27	10.98
249.649	13.2
250.028	14.76
250.407	15.27
250.786	16.62
251.165	17.43
251.544	18.35
251.922	16.73
252.301	15.55
252.68	19.11
253.058	18.24
253.437	17.84
253.816	14.77
254.194	15.97
254.573	15.86
254.951	16.51
255.329	15.11
255.708	17.09
256.086	18.93
256.465	16.77
256.843	15.97
257.221	14.97
257.599	13.05
257.977	15.3
258.356	14.48
258.734	13.84
259.112	14.6
259.49	17.66
259.868	16.64
260.246	16.89
260.624	16.47
261.001	15.91
261.379	15.48
261.757	17.25
262.135	16.16
262.513	17.6
262.89	18.09
263.268	18.31
263.645	14.84
264.023	14.31
264.401	15.48
264.778	17.07
265.156	15.7
265.533	19.12
265.91	16.74
266.288	16.68
266.665	14.53
267.042	13.1
267.42	8.99
267.797	9.89
268.174	8.44
268.551	7.81
268.928	9.09
269.305	8.06
269.682	6.89
270.059	9.69
270.436	8.93
270.813	6.68
271.19	8.89
271.567	10.81
271.944	13.25
272.32	13.82
272.697	12.49
273.074	12.4
273.45	13.35
273.827	13.78
274.203	10.3
274.58	13.03
274.957	15.78
275.333	16.4
275.709	18.07
276.086	14.9
276.462	17.85
276.838	18.23
277.215	16.9
277.591	17.7
277.967	17.6
278.343	19.93
278.719	18.12
279.095	18.52
279.471	16.88
279.847	13.69
280.223	12.59
280.599	11.99
280.975	12.9
281.351	10.24
281.727	10.03
282.103	10.32
282.478	10.66
282.854	10.86
283.23	11.32
283.605	12.41
283.981	16.67
284.357	19.82
284.732	17.73
285.108	16.66
285.483	17.85
285.858	18.49
286.234	19.64
286.609	19.49
286.984	20.2
287.36	18.11
287.735	18.09
288.11	15.53
288.485	15.09
288.86	15.77
289.235	18.19
289.61	19.57
289.985	21.02
290.36	16.8
290.735	17.07
291.11	16.3
291.485	15.61
291.86	15.11
292.235	14.52
292.609	15.58
292.984	14.67
293.359	13.86
293.733	16.11
294.108	16.73
294.482	17.57
294.857	19.32
295.231	19.1
295.606	21.32
295.98	19.28
296.354	18.44
296.729	17.48
297.103	18.72
297.477	17.97
297.851	16.82
298.226	11.05
298.6	12.53
298.974	9.75
299.348	8.7
299.722	6.49
300.096	6.86
300.47	9.78
300.844	10.69
301.217	9.56
301.591	8.39
301.965	6.69
302.339	10.53
302.712	11.28
303.086	12.26
303.46	12.6
303.833	13
304.207	16.38
304.58	15.67
304.954	14.84
305.327	15.5
305.701	14.59
306.074	16.82
306.447	14.92
306.821	13.6
307.194	13.83
307.567	15.02
307.94	13.34
308.313	11.92
308.686	14.01
309.059	12.45
309.432	13.31
309.805	13.53
310.178	12.35
310.551	12.53
310.924	12.1
311.297	12.51
311.67	10.86
312.042	13.32
312.415	15.06
312.788	12.92
313.16	12.06
313.533	10.58
313.905	10.22
314.278	9.42
314.65	12.89
315.023	11.26
315.395	9.69
315.768	10.03
316.14	10.62
316.512	8.24
316.884	7.91
317.257	7.4
317.629	6.42
318.001	7.24
318.373	6.56
318.745	3.05
319.117	5.65
319.489	8.14
319.861	9.86
320.233	6.94
320.605	6.43
320.977	6.41
321.348	10.28
321.72	10.68
322.092	11.43
322.463	12.53
322.835	13.6
323.207	14.24
323.578	11.6
323.95	10.28
324.321	12.53
324.693	16.4
325.064	17.78
325.435	16.7
325.807	16.6
326.178	12.81
326.549	11.68
326.92	13.12
327.292	12.61
327.663	14.65
328.034	17.17
328.405	18.88
328.776	13.76
329.147	11.47
329.518	10.06
329.889	11.44
330.259	14.31
330.63	12.05
331.001	9.97
331.372	11.42
331.742	10.41
332.113	9.4
332.484	7.81
332.854	11.85
333.225	15.98
333.595	17.5
333.966	17.64
334.336	18.35
334.707	23.73
335.077	23.7
335.447	22.07
335.817	23.65
336.188	22.62
336.558	22.08
336.928	21.86
337.298	17.5
337.668	16.77
338.038	17.83
338.408	18.49
338.778	18.97
339.148	20.11
339.518	17.45
339.888	16.19
340.258	14.02
340.627	14.1
340.997	12.26
341.367	15.44
341.736	14.52
342.106	13.35
342.475	11.67
342.845	10.08
343.214	10.39
343.584	12.66
343.953	11.11
344.323	13.23
344.692	12.59
345.061	12.38
345.431	11.8
345.8	11.74
346.169	10.93
346.538	12.8
346.907	14.22
347.276	10.65
347.645	12.19
348.014	13.09
348.383	12.05
348.752	12.75
349.121	15.36
349.49	11.01
349.858	14.65
350.227	15.41
350.596	13.92
350.964	11.15
351.333	12.61
351.702	9.64
352.07	9.75
352.439	8.52
352.807	8.35
353.176	4.6
353.544	5.32
353.912	3.38
354.281	2.48
354.649	3.6
355.017	3.19
355.385	3.65
355.753	5.38
356.122	4.4
356.49	8.32
356.858	10.19
357.226	10.17
357.594	12.18
357.961	10.58
358.329	9.08
358.697	12.2
359.065	12.22
359.433	12.8
359.8	14.34
360.168	14.89
360.536	13.27
360.903	10.16
361.271	12.88
361.638	11.66
362.006	12.97
362.373	15.6
362.741	12.22
363.108	14.59
363.475	16.48
363.843	13.65
364.21	14.11
364.577	13.7
364.944	16.16
365.311	16.5
365.678	15.83
366.045	16.86
366.412	18.01
366.779	15.41
367.146	13.57
367.513	13.03
367.88	12.25
368.247	13.59
368.613	14
368.98	12.88
369.347	9.39
369.713	11.75
370.08	9.97
370.447	10.61
370.813	13.64
371.18	15.52
371.546	16.43
371.912	15.12
372.279	15.44
372.645	15.22
373.011	15
373.378	18.92
373.744	18.42
374.11	20.47
374.476	16.97
374.842	18.44
375.208	15.94
375.574	11.15
375.94	13.23
376.306	12.24
376.672	12.23
377.038	11.6
377.404	11.44
377.769	11.32
378.135	9.62
378.501	11.78
378.866	12.05
379.232	12.48
379.597	15.23
379.963	18.32
380.328	15.01
380.694	13.28
381.059	16.53
381.425	15.09
381.79	14.07
382.155	12.11
382.52	12.66
382.886	11.48
383.251	10.58
383.616	8.86
383.981	7.1
384.346	8.68
384.711	9.99
385.076	8.11
385.441	7.43
385.806	9.67
386.171	9.59
386.535	9.86
386.9	7.38
387.265	8.25
387.629	8.7
387.994	9.66
388.359	11.34
388.723	12.6
389.088	12.55
389.452	13.67
389.817	14.83
390.181	14.64
390.545	11.38
390.91	11.9
391.274	13.25
391.638	13.93
392.002	12.68
392.366	11.89
392.731	11.44
393.095	11.9
393.459	12.18
393.823	10.52
394.187	12.8
394.55	14.92
394.914	16.52
395.278	14.44
395.642	15.86
396.006	16.42
396.369	15.49
396.733	14.88
397.097	14.01
397.46	13.6
397.824	12.75
398.187	12.28
398.551	13.18
398.914	13.25
399.277	13.44
399.641	13.5
400.004	12.32
400.367	14.43
400.73	16.23
401.094	14.77
401.457	16.33
401.82	18.02
402.183	15.67
402.546	14.88
402.909	15.09
403.272	14.66
403.635	13.83
403.998	16.1
404.36	13.23
404.723	10.52
405.086	9.74
405.448	6.2
405.811	4.99
406.174	10.49
406.536	9.02
406.899	7.27
407.261	7.91
407.624	7.35
407.986	4.85
408.348	8.99
408.711	10.9
409.073	13.41
409.435	15.92
409.797	14.09
410.16	9.95
410.522	11.47
410.884	11.43
411.246	8.67
411.608	9.69
411.97	13.74
412.332	11.49
412.693	9.82
413.055	9.48
413.417	9.03
413.779	12.95
414.14	16.33
414.502	17.68
414.864	17.41
415.225	19.78
415.587	18.59
415.948	17.4
416.31	16.93
416.671	18.31
417.033	19.1
417.394	17.69
417.755	13.42
418.116	10.95
418.478	8.59
418.839	9.36
419.2	10.73
419.561	12.42
419.922	9.18
420.283	10.01
420.644	9.3
421.005	7.48
421.366	8.76
421.727	12.68
422.087	14.08
422.448	14.3
422.809	13.82
423.169	13.06
423.53	10.35
423.891	10.82
424.251	9.81
424.612	11.06
424.972	13.39
425.333	14
425.693	14.06
426.053	13.72
426.414	15.49
426.774	17.62
427.134	18.12
427.494	18.32
427.854	19.35
428.214	18.65
428.574	17
428.934	15.61
429.294	14.14
429.654	12.6
430.014	11.18
430.374	10.16
430.734	6.91
431.094	6.95
431.453	7.59
431.813	7.81
432.173	8.12
432.532	8.23
432.892	9.94
433.251	9.84
433.611	10.07
433.97	10.65
434.33	9.99
434.689	11.69
435.048	12.31
435.407	10.5
435.767	9.38
436.126	10.3
436.485	9.5
436.844	8.17
437.203	9.57
437.562	9.75
437.921	8.93
438.28	8
438.639	9.44
438.998	9.14
439.356	13.06
439.715	13
440.074	12.97
440.433	14.4
440.791	14.17
441.15	12.97
441.508	12.33
441.867	12.24
442.225	13.9
442.584	13.14
442.942	15.16
443.3	12.98
443.659	15.82
444.017	15.26
444.375	15.64
444.733	17.19
445.092	17.8
445.45	15.15
445.808	14.65
446.166	14.69
446.524	12.84
446.882	9.65
447.239	8.6
447.597	7.01
447.955	7.33
448.313	6.01
448.67	4.25
449.028	4.55
449.386	5.5
449.743	6.64
450.101	6.25
450.458	8.35
450.816	8.65
451.173	9.11
451.531	9.65
451.888	9.81
452.245	11.43
452.602	12.67
452.96	12.25
453.317	15.4
453.674	16.62
454.031	17.93
454.388	17.68
454.745	18.59
455.102	19.07
455.459	16.84
455.816	19.24
456.173	18.67
456.529	18.94
456.886	17.66
457.243	16.94
457.599	14.68
457.956	12.3
458.313	12.89
458.669	13.05
459.026	14.33
459.382	16.45
459.739	13.73
460.095	12.93
460.451	11.4
460.807	11.58
461.164	11.73
461.52	12.93
461.876	15.01
462.232	13.2
462.588	12.93
462.944	12.67
463.3	11.23
463.656	11.18
464.012	11.64
464.368	10.74
464.724	14.52
465.079	16.38
465.435	15.94
465.791	13.9
466.146	15.19
466.502	14.34
466.858	12.2
467.213	12.19
467.569	12.56
467.924	13.3
468.279	14.91
468.635	11.82
468.99	9.02
469.345	10.15
469.701	11.77
470.056	11.41
470.411	11.22
470.766	16.07
471.121	16.69
471.476	16.84
471.831	15.02
472.186	14.88
472.541	17.18
472.895	17.33
473.25	17.91
473.605	18.22
473.96	17.53
474.314	18.11
474.669	13.61
475.024	12.55
475.378	14.53
475.733	14.27
476.087	13.99
476.441	13.92
476.796	14.03
477.15	13.02
477.504	12.75
477.859	14.15
478.213	14.8
478.567	16.25
478.921	17.47
479.275	16.26
479.629	15.1
479.983	14.18
480.337	12.85
480.691	10.66
481.045	12.3
481.399	13.45
481.752	10.57
482.106	11.24
482.46	11.94
482.813	10.4
483.167	9.92
483.52	11.1
483.874	10.95
484.227	9.53
484.581	9.99
484.934	7.48
485.288	5.52
485.641	8.22
485.994	5.97
486.347	4.81
486.7	7.4
487.054	7.81
487.407	8.77
487.76	8.95
488.113	9.15
488.466	12.33
488.818	12.05
489.171	12.5
489.524	10.2
489.877	12.22
490.23	13.49
490.582	13.77
490.935	14.8
491.288	14.2
491.64	16.4
491.993	17.73
492.345	16.65
492.698	18.74
493.05	17.1
493.402	17.3
493.755	16.3
494.107	14.97
494.459	12.45
494.811	11.31
495.163	12.7
495.515	9.8
495.867	9.11
496.219	7.5
496.571	7.44
496.923	10.1
497.275	11
497.627	11.17
497.979	16.08
498.33	17.05
498.682	13.92
499.034	15.83
499.385	18.74
499.737	20.33
500.088	23.09
500.44	25.45
500.791	27.12
501.143	28.25
501.494	29.2
501.845	27.48
502.197	31.48
502.548	35.33
502.899	36.68
503.25	40.94
503.601	41.18
503.952	42.52
504.303	43.59
504.654	43.81
505.005	48.66
505.356	50.62
505.707	51.06
506.058	53.91
506.408	57.49
506.759	57.07
507.11	54.74
507.46	57.65
507.811	60.02
508.161	60.51
508.512	62.3
508.862	57.49
509.213	63.41
509.563	65.5
509.913	63.26
510.263	64.01
510.614	67
510.964	66.93
511.314	67.24
511.664	68.38
512.014	69.31
512.364	70.52
512.714	74.88
513.064	71.32
513.414	70.82
513.764	68.64
514.113	70.27
514.463	69.77
514.813	73.67
515.162	74.38
515.512	71.75
515.862	71.31
516.211	70.42
516.561	70.5
516.91	70.42
517.259	70.51
517.609	72.1
517.958	69.84
518.307	71.74
518.656	73.01
519.006	72.44
519.355	73.78
519.704	73.41
520.053	74.06
520.402	76.66
520.751	77.91
521.1	76.7
521.448	76.91
521.797	78.6
522.146	77.27
522.495	71.68
522.843	71.31
523.192	70.64
523.541	71.47
523.889	70.31
524.238	69.7
524.586	68.62
524.935	71.57
525.283	71.89
525.631	70.52
525.979	69.39
526.328	74.66
526.676	74.89
527.024	73.05
527.372	74.48
527.72	76.18
528.068	72.69
528.416	72.3
528.764	71.91
529.112	72.4
529.46	73.77
529.808	74.34
530.155	70.95
530.503	69.77
530.851	71.86
531.198	70.91
531.546	71.77
531.893	69.98
532.241	69.81
532.588	66.8
532.936	67.14
533.283	63.9
533.63	64.3
533.978	63.89
534.325	64.17
534.672	64.75
535.019	64.3
535.366	61.84
535.713	65.99
536.06	65.41
536.407	67.94
536.754	66.25
537.101	68.93
537.448	67.38
537.795	68.03
538.141	66.75
538.488	66.74
538.835	66.5
539.181	66.16
539.528	63.93
539.874	63.18
540.221	60.03
540.567	59.2
540.914	54.18
541.26	54.55
541.606	53.82
541.952	54.65
542.299	51.45
542.645	48.94
542.991	47.53
543.337	46.98
543.683	45.35
544.029	45.94
544.375	45.8
544.721	49.35
545.066	46.62
545.412	46.48
545.758	47.19
546.104	49.97
546.449	49.88
546.795	51.32
547.141	53.6
547.486	55.44
547.832	56.3
548.177	55.7
548.522	55.97
548.868	57.12
549.213	57.56
549.558	56.72
549.903	54.76
550.249	53.9
550.594	54.66
550.939	51.59
551.284	52.98
551.629	51.97
551.974	52.43
552.319	51.72
552.664	53.62
553.008	51.66
553.353	50.24
553.698	51.8
554.043	52.59
554.387	50.93
554.732	54.55
555.076	52.26
555.421	50.99
555.765	54.19
556.11	53.55
556.454	52.62
556.798	54.16
557.143	54.76
557.487	52.48
557.831	53.5
558.175	52.92
558.519	49.99
558.863	50.88
559.207	54.58
559.551	51.93
559.895	53.4
560.239	53.73
560.583	53.34
560.927	54.84
561.27	54.83
561.614	56.15
561.958	57.42
562.301	58.49
562.645	60.15
562.988	56.5
563.332	55.58
563.675	54.56
564.018	54.68
564.362	53.43
564.705	51.02
565.048	52.05
565.391	50.23
565.735	50.05
566.078	47.76
566.421	43.03
566.764	43.76
567.107	43.01
567.45	41.68
567.792	36.89
568.135	38.35
568.478	40.25
568.821	39.64
569.163	37.32
569.506	34.85
569.849	36.67
570.191	40.61
570.534	43.75
570.876	42.5
571.219	43.82
571.561	47.33
571.903	44.06
572.246	42.11
572.588	41.53
572.93	43.09
573.272	41.9
573.614	42.25
573.956	41.72
574.298	36.78
574.64	37.52
574.982	36.7
575.324	35.78
575.666	38.78
576.008	38.94
576.349	38.88
576.691	40.97
577.033	42.44
577.374	40.34
577.716	37.67
578.057	38.72
578.399	39.57
578.74	40.77
579.082	40.4
579.423	41.06
579.764	40.27
580.105	38.08
580.447	33.8
580.788	33.84
581.129	33.69
581.47	33.11
581.811	35.57
582.152	37.09
582.493	35.09
582.834	34.27
583.175	30.94
583.515	33.56
583.856	33.88
584.197	35.18
584.537	34.45
584.878	37.16
585.218	35.6
585.559	31.18
585.899	28.51
586.24	27.4
586.58	27.91
586.921	30.01
587.261	28.3
587.601	28.74
587.941	30.6
588.281	33.36
588.621	30.99
588.961	35.07
589.301	36.83
589.641	38.34
589.981	39.66
590.321	38.7
590.661	38.19
591.001	38.1
591.34	40.27
591.68	36.67
592.02	34.09
592.359	32.72
592.699	33
593.038	33.42
593.378	32.86
593.717	32.85
594.057	32.19
594.396	32.68
594.735	32.05
595.074	32.52
595.414	35.91
595.753	36.12
596.092	37.08
596.431	35.12
596.77	35.5
597.109	34.53
597.448	32.27
597.786	34.74
598.125	35.35
598.464	35.82
598.803	33.24
599.141	32.26
599.48	32.3
599.819	33.62
600.157	33.89
600.495	35.48
600.834	34.41
601.172	35.55
601.511	35.02
601.849	34.11
602.187	35.35
602.525	37.2
602.864	35.53
603.202	34.91
603.54	32.75
603.878	31.52
604.216	29.45
604.554	29.95
604.891	29.55
605.229	28.28
605.567	26.27
605.905	26.15
606.243	26.11
606.58	25.62
606.918	23.62
607.255	25.07
607.593	24.84
607.93	24.75
608.268	25.19
608.605	25.14
608.942	25.14
609.28	26.4
609.617	24.12
609.954	24.1
610.291	25.02
610.628	28.7
610.965	27.89
611.302	28.45
611.639	28.99
611.976	27.91
612.313	29.65
612.65	29.85
612.987	29.42
613.323	27.89
613.66	27.15
613.997	27.97
614.333	26.78
614.67	25.86
615.006	27.28
615.343	27.67
615.679	30.49
616.015	28.8
616.352	28.55
616.688	28.99
617.024	31.18
617.36	30.1
617.696	29.72
618.032	30.76
618.368	32.23
618.704	32.26
619.04	31.06
619.376	30.91
619.712	33.09
620.048	33.91
620.383	31.92
620.719	31.44
621.055	32.51
621.39	33.34
621.726	31.51
622.061	31.64
622.397	29.57
622.732	30.98
623.068	28.4
623.403	26.76
623.738	27.25
624.073	29.41
624.409	29.91
624.744	29.43
625.079	25.78
625.414	26.93
625.749	27.89
626.084	28.48
626.419	27.75
626.753	30.43
627.088	28.65
627.423	27.66
627.758	27.42
628.092	26.45
628.427	28.15
628.762	31.12
629.096	30.97
629.431	29.18
629.765	30.66
630.099	30.69
630.434	31.35
630.768	33.48
631.102	33.39
631.436	33.47
631.77	34.33
632.105	31.14
632.439	28.55
632.773	29.03
633.107	29.68
633.44	27.55
633.774	27.49
634.108	26.09
634.442	26.18
634.776	28.81
635.109	30.7
635.443	31.5
635.776	33.07
636.11	35.25
636.443	34.1
636.777	35.48
637.11	34.83
637.444	33.76
637.777	35.65
638.11	34.84
638.443	30.97
638.776	28.43
639.11	28.59
639.443	27.86
639.776	28.4
640.109	29.64
640.441	25.84
640.774	27.59
641.107	28.88
641.44	27.42
641.773	28.32
642.105	30.45
642.438	30.49
642.77	28.12
643.103	29.59
643.435	30.27
643.768	28.72
644.1	31.1
644.433	32.06
644.765	31.95
645.097	31.85
645.429	32.19
645.761	31.98
646.094	33.27
646.426	33.17
646.758	34.05
647.09	34.15
647.422	35.59
647.753	33.98
648.085	33.12
648.417	35.51
648.749	35.66
649.08	34.89
649.412	34.56
649.744	36.52
650.075	38.08
650.407	37.05
650.738	36.91
651.069	36.26
651.401	37.93
651.732	36.36
652.063	33.11
652.394	34.88
652.726	33.95
653.057	33.51
653.388	30.53
653.719	31.15
654.05	30.95
654.381	30.9
654.712	31.88
655.042	31.48
655.373	33.91
655.704	34.07
656.034	33.14
656.365	33.45
656.696	32.66
657.026	32.14
657.357	33.6
657.687	33.42
658.018	34
658.348	32.92
658.678	32
659.008	30.93
659.339	30.92
659.669	28.7
659.999	30.41
660.329	31.3
660.659	30.14
660.989	28
661.319	28.52
661.649	26.35
661.978	26.76
662.308	27.12
662.638	27.22
662.968	25.48
663.297	24.7
663.627	23.8
663.956	22.51
664.286	24.69
664.615	27.17
664.945	28.11
665.274	29.4
665.603	30.94
665.932	32.5
666.262	30.66
666.591	32.45
666.92	33.93
667.249	31.53
667.578	34.09
667.907	32.39
668.236	31.31
668.564	27.33
668.893	27.8
669.222	25.91
669.551	25.53
669.879	27.91
670.208	28.14
670.537	28.53
670.865	31.93
671.194	31.86
671.522	32.6
671.85	31.07
672.179	32.61
672.507	30.41
672.835	30.74
673.163	31.73
673.491	31.74
673.819	31.17
674.147	30.11
674.475	29.97
674.803	30.1
675.131	31.59
675.459	31.11
675.787	33.8
676.115	34.24
676.442	33.52
676.77	31.78
677.098	32.18
677.425	33.05
677.753	33.76
678.08	33.64
678.407	32.41
678.735	30.38
679.062	28.7
679.389	25
679.717	25.89
680.044	26.78
680.371	25.07
680.698	24.62
681.025	23.49
681.352	21.36
681.679	19.08
682.006	18.28
682.332	20.19
682.659	22.1
682.986	25.72
683.313	25.86
683.639	23.08
683.966	22.3
684.292	21.85
684.619	23.24
684.945	23.43
685.272	23.38
685.598	21.99
685.924	19.97
686.25	17.73
686.577	15.7
686.903	13.49
687.229	14.2
687.555	15.42
687.881	15.66
688.207	12.91
688.533	14.36
688.858	15.72
689.184	19.7
689.51	18.94
689.836	22.5
690.161	23.9
690.487	24.93
690.813	25.43
691.138	26.53
691.463	25.66
691.789	26.67
692.114	25.99
692.44	26.07
692.765	23.6
693.09	21.86
693.415	21.36
693.74	18.41
694.065	18.33
694.39	18.56
694.715	19.24
695.04	18.88
695.365	20.27
695.69	21.18
696.015	22.95
696.339	24.24
696.664	27.89
696.989	25.36
697.313	27.07
697.638	28.65
697.962	29.17
698.287	30.11
698.611	30.91
698.935	29.89
699.26	29.76
699.584	27.22
699.908	25.81
700.232	26.14
700.556	27.25
700.88	27.25
701.204	26.55
701.528	26.17
701.852	25.81
702.176	25.48
702.5	25.53
702.823	24.02
703.147	24.17
703.471	25.15
703.794	23.9
704.118	24.27
704.441	23.81
704.765	23.57
705.088	25.31
705.411	21.68
705.735	20.44
706.058	20.27
706.381	21.43
706.704	20.41
707.027	19.2
707.35	19.24
707.673	19.11
707.996	18.4
708.319	17.32
708.642	16.89
708.965	18.82
709.288	19.95
709.61	19.67
709.933	19.45
710.256	22.9
710.578	22.8
710.901	22.97
711.223	23.5
711.546	22.86
711.868	23.07
712.19	22.98
712.512	25.07
712.835	24.2
713.157	24.75
713.479	24.69
713.801	20.7
714.123	21.73
714.445	22.05
714.767	22.42
715.089	23.58
715.411	24.49
715.732	23.43
716.054	20.65
716.376	19.72
716.697	18.41
717.019	20.33
717.34	24.1
717.662	23.27
717.983	23.85
718.305	23.73
718.626	22.98
718.947	20.14
719.268	19.56
719.589	20.88
719.911	22.67
720.232	22.65
720.553	20.82
720.874	18.98
721.195	20.69
721.515	18.57
721.836	15.76
722.157	17.42
722.478	21.43
722.798	21.74
723.119	20.55
723.44	19.14
723.76	19.92
724.081	17.67
724.401	16.65
724.721	15.91
725.042	15.33
725.362	16.14
725.682	15.39
726.002	12.83
726.322	11.62
726.642	11.62
726.962	13.67
727.282	12.75
727.602	14.75
727.922	15.43
728.242	14.91
728.562	16.23
728.882	16.81
729.201	14.78
729.521	13.64
729.84	15.17
730.16	15.78
730.479	14.08
730.799	14.08
731.118	14.03
731.437	12.25
731.757	11.72
732.076	12.34
732.395	12.58
732.714	14.77
733.033	16.78
733.352	15.53
733.671	15.36
733.99	15.88
734.309	17.65
734.628	18.91
734.947	20.19
735.265	21.28
735.584	20.98
735.903	20.4
736.221	18.03
736.54	17.34
736.858	18.31
737.177	18.03
737.495	16.32
737.813	16.25
738.132	13.97
738.45	11.9
738.768	12.15
739.086	9.28
739.404	9.67
739.722	11.75
740.04	11.09
740.358	10.77
740.676	12.24
740.994	14.18
741.311	12.3
741.629	12.36
741.947	14.8
742.264	13.93
742.582	16.01
742.899	17.2
743.217	17.17
743.534	17.64
743.852	16.67
744.169	14.61
744.486	14.6
744.803	14.14
745.121	15.68
745.438	15.85
745.755	15.27
746.072	15.25
746.389	13.17
746.706	12.86
747.022	15.4
747.339	15.86
747.656	16.6
747.973	16.24
748.289	18.34
748.606	16.4
748.923	17
749.239	15.99
749.555	15.23
749.872	15
750.188	13.92
750.505	11.53
750.821	13.11
751.137	12.32
751.453	10.4
751.769	10.59
752.085	11.55
752.401	8.81
752.717	10.69
753.033	13.23
753.349	15.15
753.665	18.09
753.98	17.36
754.296	16.28
754.612	16.49
754.927	17.75
755.243	18.08
755.558	19.22
755.874	19.81
756.189	19.48
756.505	19.17
756.82	16.74
757.135	15.65
757.45	16.34
757.765	16.28
758.08	17.39
758.395	17.77
758.71	15.95
759.025	14.69
759.34	13.55
759.655	13.59
759.97	13.72
760.285	14.8
760.599	14.99
760.914	16.39
761.228	15.15
761.543	15.84
761.857	15.66
762.172	16.53
762.486	16.9
762.8	18.23
763.115	16.8
763.429	15.51
763.743	15.56
764.057	14.49
764.371	12.52
764.685	11.23
764.999	9.51
765.313	10.06
765.627	9.5
765.941	7.89
766.255	10.97
766.568	11.17
766.882	10.81
767.195	11.36
767.509	10.62
767.823	11.12
768.136	12.61
768.449	12.25
768.763	11.52
769.076	12.56
769.389	11.44
769.702	7.8
770.016	8.9
770.329	7.58
770.642	6.22
770.955	6.84
771.268	7.68
771.58	9.26
771.893	9.48
772.206	10.43
772.519	10.17
772.832	14.09
773.144	13.67
773.457	11.91
773.769	13.78
774.082	15.03
774.394	14.38
774.706	13.23
775.019	11.98
775.331	11.57
775.643	11.18
775.955	8.68
776.268	7.27
776.58	7.12
776.892	9.53
777.204	8.86
777.515	8.88
777.827	7.9
778.139	10.07
778.451	10.07
778.763	11.35
779.074	11.59
779.386	12.35
779.697	12.75
780.009	13.42
780.32	11.91
780.632	14.68
780.943	14.41
781.254	15.1
781.566	13.18
781.877	13.22
782.188	13.55
782.499	13.05
782.81	16.59
783.121	15.2
783.432	16.76
783.743	19.19
784.054	16.77
784.364	17.76
784.675	18.43
784.986	18.67
785.296	19.22
785.607	19.44
785.917	19.47
786.228	17.36
786.538	19.27
786.849	17.27
787.159	13.84
787.469	12.93
787.779	12.39
788.09	10.67
788.4	9.19
788.71	9.12
789.02	10.03
789.33	10.61
789.64	8.99
789.949	10.09
790.259	11.47
790.569	13.74
790.879	15.41
791.188	12.39
791.498	13.53
791.807	15.56
792.117	16.36
792.426	13.44
792.736	14
793.045	16.32
793.354	15.8
793.663	17.17
793.973	17.44
794.282	17.89
794.591	22
794.9	24.77
795.209	25.35
795.518	25.61
795.826	29.12
796.135	29.25
796.444	29.31
796.753	30.41
797.061	28.19
797.37	28.73
797.678	27.52
797.987	24.42
798.295	22.12
798.604	22.36
798.912	20.22
799.22	16.48
799.529	17.59
799.837	16.11
800.145	13.52
800.453	14.01
800.761	12.35
801.069	12.35
801.377	12.86
801.685	10.99
801.993	10.36
802.3	11.81
802.608	13.58
802.916	10.77
803.223	10.88
803.531	13.2
803.838	13.1
804.146	15.15
804.453	15.68
804.76	15.76
805.068	16.06
805.375	17.33
805.682	17.14
805.989	17.65
806.296	20.5
806.603	20.24
806.91	17.68
807.217	18.45
807.524	14.64
807.831	13.95
808.138	15.73
808.444	18.09
808.751	14.98
809.058	15.83
809.364	15.75
809.671	13.9
809.977	13.51
810.284	15.09
810.59	15.28
810.896	15.67
811.202	16.59
811.509	17.05
811.815	16.16
812.121	20.3
812.427	21.12
812.733	20.61
813.039	20.32
813.345	22.97
813.65	21.17
813.956	21.94
814.262	23.67
814.568	23.74
814.873	24.92
815.179	26.11
815.484	24.77
815.79	22.81
816.095	23.6
816.4	23.57
816.706	21.84
817.011	23.24
817.316	23.89
817.621	23.95
817.926	23.05
818.231	21.03
818.536	21.91
818.841	22.15
819.146	21.31
819.451	22.12
819.756	21.81
820.06	22.12
820.365	22.65
820.67	20.33
820.974	23
821.279	23.75
821.583	26.14
821.888	26.64
822.192	27.1
822.496	29.19
822.8	28.18
823.105	30.8
823.409	27.6
823.713	28.86
824.017	29.3
824.321	27.16
824.625	27.57
824.929	25.26
825.232	24.53
825.536	23.72
825.84	21.81
826.143	20.69
826.447	20.97
826.751	25.1
827.054	21.14
827.358	22.17
827.661	22.48
827.964	22.94
828.268	22.77
828.571	22.82
828.874	22.85
829.177	25.34
829.48	24.74
829.783	22.35
830.086	24.58
830.389	26.86
830.692	26.88
830.995	27.44
831.297	26.26
831.6	28.65
831.903	27.33
832.205	26.7
832.508	23.41
832.81	25.31
833.113	26.36
833.415	24.72
833.718	25.51
834.02	27.62
834.322	26.2
834.624	27.85
834.926	26.43
835.228	26.77
835.53	27.41
835.832	29.82
836.134	28.5
836.436	31.34
836.738	32.24
837.04	31.16
837.341	29.06
837.643	29.75
837.944	27.62
838.246	27.82
838.547	29.25
838.849	29.86
839.15	30.65
839.452	32.88
839.753	31.56
840.054	28.94
840.355	31.17
840.656	34.27
840.957	34.5
841.258	37.22
841.559	38.82
841.86	39.25
842.161	37.55
842.462	36.28
842.762	36.59
843.063	36.07
843.364	37.49
843.664	38.02
843.965	35.11
844.265	35.57
844.566	35.8
844.866	35.77
845.166	37.02
845.467	40.82
845.767	42.93
846.067	39.78
846.367	37.92
846.667	38.66
846.967	36.56
847.267	36.23
847.567	35.8
847.867	34.24
848.166	32.93
848.466	31.94
848.766	29.1
849.065	28.89
849.365	30.74
849.664	32.44
849.964	34.52
850.263	36.85
850.562	38.6
850.862	40.77
851.161	42.35
851.46	46.33
851.759	46.61
852.058	47.82
852.357	48.01
852.656	48.62
852.955	46.68
853.254	43.17
853.553	40.57
853.851	40.47
854.15	39.8
854.449	40.72
854.747	37.91
855.046	36.58
855.344	34.76
855.643	34.76
855.941	37.24
856.239	39.72
856.538	39.98
856.836	39.18
857.134	40.09
857.432	40.4
857.73	40.22
858.028	39.15
858.326	39.38
858.624	38.74
858.922	37.43
859.219	33.66
859.517	31.84
859.815	34.76
860.112	37.23
860.41	37.34
860.707	37.05
861.005	35.94
861.302	35.51
861.6	38.42
861.897	39.38
862.194	40.19
862.491	38.53
862.788	39.92
863.085	39.5
863.382	38.01
863.679	35.43
863.976	35.57
864.273	34.56
864.57	35.44
864.867	33.77
865.163	31.56
865.46	31.41
865.757	33.58
866.053	35.27
866.349	33.19
866.646	34.91
866.942	38.38
867.239	38.57
867.535	38.57
867.831	40.66
868.127	39.58
868.423	44.93
868.719	45.76
869.015	44.44
869.311	43.9
869.607	42.73
869.903	39.98
870.199	39.22
870.494	37.76
870.79	37.38
871.086	32.55
871.381	32.84
871.677	30.42
871.972	28.02
872.267	29.39
872.563	26.85
872.858	29.55
873.153	32.11
873.448	32.11
873.743	31.14
874.038	33.12
874.333	36.03
874.628	36.76
874.923	36.88
875.218	38.11
875.513	38.49
875.808	39.55
876.102	39.32
876.397	37.48
876.691	36.65
876.986	37.93
877.28	36.05
877.575	36.12
877.869	36.07
878.163	38.2
878.458	38.97
878.752	39.81
879.046	40.77
879.34	40.98
879.634	41.43
879.928	41.05
880.222	41.48
880.516	42.06
880.809	40.39
881.103	40.45
881.397	37.08
881.691	35.08
881.984	33.68
882.278	32.32
882.571	31.93
882.864	33.14
883.158	34.36
883.451	34.98
883.744	35.43
884.038	37.38
884.331	36.6
884.624	36.7
884.917	36.24
885.21	36.02
885.503	36.36
885.796	36.76
886.088	38.27
886.381	36.99
886.674	33.92
886.966	29.49
887.259	27.57
887.552	26.52
887.844	26.53
888.136	28.12
888.429	28.46
888.721	27.89
889.013	25.56
889.306	20.82
889.598	17.67
