# Supplementary material for: An on-demand, drop-on-drop method for studying enzyme catalysis by serial crystallography
Source: Nat Commun. 2021 Jul 22;12:4461. doi: 10.1038/s41467-021-24757-7 (PMC8298390; doi:10.1038/s41467-021-24757-7)
Supplement: Supplementary file 7 — Source Data [file 41467_2021_24757_MOESM7_ESM.zip › 01_raw data/9/9-fluo5N-fura-bg_OFX002211_20-49-55-576.txt]

Data from 9-fluo5N-fura-bg_OFX002211_20-49-55-576.txt Node

Date: Wed Jun 05 20:49:55 PDT 2019
User: Yachandra Lab
Spectrometer: OFX00221
Trigger mode: 0
Integration Time (sec): 3.000000E-1
Scans to average: 8
Nonlinearity correction enabled: false
Boxcar width: 5
Storing dark spectrum: false
XAxis mode: Wavelengths
Number of Pixels in Spectrum: 2136
>>>>>Begin Spectral Data<<<<<
156.111	2556.6
156.499	2557.09
156.887	2564.91
157.274	2564.01
157.662	2573.49
158.049	2583.07
158.437	2597.42
158.824	2596.55
159.211	2611.19
159.599	2617.09
159.986	2622.18
160.373	2619.9
160.761	2627.14
161.148	2622.45
161.535	2628.75
161.922	2620.09
162.309	2615.1
162.696	2601.25
163.083	2602.72
163.47	2590.84
163.857	2597.38
164.244	2593.22
164.631	2596.52
165.018	2588.8
165.405	2592.32
165.792	2586.57
166.179	2591.93
166.565	2585.97
166.952	2592.1
167.339	2590.62
167.725	2596.51
168.112	2591.28
168.498	2597.53
168.885	2591.91
169.271	2597.88
169.658	2593.57
170.044	2599.26
170.431	2594.02
170.817	2600
171.203	2594.33
171.59	2595.91
171.976	2590.56
172.362	2595.45
172.748	2589.55
173.134	2595.06
173.521	2589
173.907	2594.77
174.293	2588.64
174.679	2593.43
175.065	2586.53
175.451	2592.59
175.836	2586.57
176.222	2593.3
176.608	2598.39
176.994	2610.76
177.38	2609.45
177.765	2616.24
178.151	2607.83
178.537	2613.59
178.922	2609.68
179.308	2616.76
179.693	2610.95
180.079	2616.73
180.464	2608.76
180.85	2603.66
181.235	2590.56
181.621	2591.77
182.006	2585.3
182.391	2592.25
182.777	2586.78
183.162	2591.24
183.547	2585.18
183.932	2589.48
184.317	2583.75
184.702	2589.67
185.087	2584.74
185.472	2591.77
185.857	2588.38
186.242	2592.73
186.627	2588.45
187.012	2592.85
187.397	2586.89
187.782	2592.51
188.167	2587.15
188.551	2591.88
188.936	2748.98
189.321	2914.56
189.705	3070.81
190.09	3232.33
190.475	3424.92
190.859	3594.81
191.244	3755.73
191.628	3922.51
192.012	4082.57
192.397	4257.78
192.781	4417.94
193.166	4421.42
193.55	4414.74
193.934	4425.23
194.318	4424.05
194.702	4396.16
195.087	4390.41
195.471	4393.74
195.855	4394.56
196.239	4397.11
196.623	4387.81
197.007	4394.03
197.391	4397.24
197.775	4410.23
198.158	4402.42
198.542	4410.19
198.926	4407.08
199.31	4410.65
199.693	4406.44
200.077	4408.22
200.461	4407.19
200.844	4411.35
201.228	4408.52
201.611	4408.86
201.995	4401.49
202.378	4405.74
202.762	4405.25
203.145	4411.36
203.529	4412.82
203.912	4422.2
204.295	4423.25
204.679	4425.73
205.062	4425.01
205.445	4430.12
205.828	4429.89
206.211	4434.07
206.594	4435.33
206.977	4437.27
207.36	4438.68
207.743	4442.72
208.126	4440.84
208.509	4445.97
208.892	4451.41
209.275	4457.48
209.658	4458.42
210.04	4466.7
210.423	4467.26
210.806	4468.93
211.188	4470.09
211.571	4471.68
211.953	4471.73
212.336	4473.15
212.719	4468.58
213.101	4468.95
213.483	4466.18
213.866	4467.4
214.248	4465.14
214.63	4471.19
215.013	4470.44
215.395	4472.69
215.777	4476.49
216.159	4484.44
216.542	4487.85
216.924	4492.88
217.306	4490.53
217.688	4496.74
218.07	4496.38
218.452	4495.18
218.834	4493.64
219.216	4499.12
219.597	4500.03
219.979	4498.51
220.361	4537.05
220.743	4537.89
221.124	4541.5
221.506	4548.99
221.888	4548.81
222.269	4550.15
222.651	4555.5
223.032	4557.51
223.414	4559.59
223.795	4561.23
224.177	4563.45
224.558	4521.33
224.94	4520.86
225.321	4530.53
225.702	4528.49
226.083	4536.33
226.465	4552.97
226.846	4552.14
227.227	4555.2
227.608	4558.1
227.989	4554.22
228.37	4561.6
228.751	4568.16
229.132	4575.09
229.513	4563.93
229.894	4563.68
230.275	4556.5
230.655	4543.31
231.036	4548.78
231.417	4548.75
231.798	4546.05
232.178	4559.49
232.559	4555.6
232.94	4553.9
233.32	4548.91
233.701	4552.89
234.081	4555.99
234.462	4562.12
234.842	4564.74
235.222	4567.95
235.603	4568.35
235.983	4572.78
236.363	4571.66
236.743	4572.49
237.124	4571.33
237.504	4597.15
237.884	4596.09
238.264	4595.68
238.644	4590.53
239.024	4592.83
239.404	4586.31
239.784	4592.4
240.164	4592.43
240.544	4591.74
240.923	4590.53
241.303	4593.09
241.683	4568.62
242.063	4571.09
242.442	4570.7
242.822	4589.26
243.202	4584.5
243.581	4588.59
243.961	4594.02
244.34	4593.98
244.72	4590.11
245.099	4599.45
245.478	4596.72
245.858	4608.34
246.237	4609.66
246.616	4616.4
246.996	4602.74
247.375	4608.69
247.754	4609.31
248.133	4605.15
248.512	4606.2
248.891	4619.33
249.27	4612.95
249.649	4615.78
250.028	4609.58
250.407	4609.23
250.786	4605.81
251.165	4611.42
251.544	4611.15
251.922	4613.69
252.301	4613.01
252.68	4612.67
253.058	4601.42
253.437	4611.1
253.816	4615.91
254.194	4619.99
254.573	4619.6
254.951	4625.73
255.329	4619.73
255.708	4621.78
256.086	4623.12
256.465	4621.91
256.843	4632.35
257.221	4636.41
257.599	4628.17
257.977	4631.15
258.356	4632.31
258.734	4638.32
259.112	4638.93
259.49	4643.66
259.868	4642.94
260.246	4643.34
260.624	4652.17
261.001	4653.6
261.379	4659.35
261.757	4662.84
262.135	4656.09
262.513	4655.39
262.89	4653.3
263.268	4654.18
263.645	4652.35
264.023	4653.33
264.401	4657.55
264.778	4653.1
265.156	4642.55
265.533	4640.33
265.91	4632.91
266.288	4637.41
266.665	4633.51
267.042	4639.24
267.42	4635.99
267.797	4643.03
268.174	4644.33
268.551	4645.94
268.928	4646.65
269.305	4651.41
269.682	4649.18
270.059	4657.6
270.436	4658.38
270.813	4665.76
271.19	4661.68
271.567	4662.69
271.944	4655.6
272.32	4657.69
272.697	4664.02
273.074	4664.11
273.45	4660.53
273.827	4662.82
274.203	4663.02
274.58	4665.57
274.957	4660.38
275.333	4661.45
275.709	4663.93
276.086	4668.03
276.462	4664.73
276.838	4652.51
277.215	4649.57
277.591	4661.08
277.967	4660.38
278.343	4660.85
278.719	4655.8
279.095	4659.6
279.471	4655.08
279.847	4659.5
280.223	4656.61
280.599	4659.73
280.975	4659.15
281.351	4661.7
281.727	4650.95
282.103	4653.18
282.478	4650.22
282.854	4656.95
283.23	4652.22
283.605	4662.69
283.981	4654.53
284.357	4659.91
284.732	4659.51
285.108	4663.35
285.483	4666.08
285.858	4670.59
286.234	4668.82
286.609	4672.59
286.984	4666.82
287.36	4671.27
287.735	4669.39
288.11	4684.49
288.485	4680.69
288.86	4683.9
289.235	4681.81
289.61	4683.24
289.985	4685.75
290.36	4689.25
290.735	4688.06
291.11	4694.47
291.485	4695.31
291.86	4692.78
292.235	4688.4
292.609	4692.11
292.984	4689.67
293.359	4694.95
293.733	4693.38
294.108	4700.61
294.482	4694.16
294.857	4694.76
295.231	4696.25
295.606	4699.15
295.98	4697.01
296.354	4695.18
296.729	4692.59
297.103	4696.64
297.477	4695.24
297.851	4698.39
298.226	4690.08
298.6	4697.58
298.974	4699.12
299.348	4698.9
299.722	4699.18
300.096	4707.25
300.47	4703.66
300.844	4709.33
301.217	4705.41
301.591	4708.4
301.965	4712.61
302.339	4715.06
302.712	4710.17
303.086	4714.53
303.46	4711.38
303.833	4710.22
304.207	4706.85
304.58	4709.92
304.954	4705.56
305.327	4710.17
305.701	4704.25
306.074	4701.2
306.447	4697.8
306.821	4705.32
307.194	4700.23
307.567	4708.52
307.94	4704.31
308.313	4709.7
308.686	4707.33
309.059	4711.32
309.432	4707.48
309.805	4714.42
310.178	4709.86
310.551	4719.31
310.924	4715.27
311.297	4719.59
311.67	4712.94
312.042	4721.41
312.415	4717.35
312.788	4718.12
313.16	4714.76
313.533	4721.84
313.905	4721.55
314.278	4727.11
314.65	4716.03
315.023	4720.36
315.395	4714.72
315.768	4713.19
316.14	4707.06
316.512	4710.33
316.884	4710.42
317.257	4716.15
317.629	4713.02
318.001	4713.31
318.373	4708.33
318.745	4715.47
319.117	4710.51
319.489	4718.39
319.861	4721.85
320.233	4728.84
320.605	4720.92
320.977	4724.01
321.348	4719.98
321.72	4719.92
322.092	4712.89
322.463	4718.75
322.835	4713.05
323.207	4718.33
323.578	4710.48
323.95	4711.59
324.321	4703.86
324.693	4709.65
325.064	4707.16
325.435	4731.52
325.807	4728.65
326.178	4736.81
326.549	4737.16
326.92	4741.4
327.292	4736.6
327.663	4739.06
328.034	4736.41
328.405	4741.51
328.776	4733.42
329.147	4737.17
329.518	4711.33
329.889	4713.6
330.259	4708.48
330.63	4706.31
331.001	4701.16
331.372	4702.51
331.742	4701.51
332.113	4705.56
332.484	4700.8
332.854	4711.2
333.225	4705.59
333.595	4710.38
333.966	4708.19
334.336	4709.35
334.707	4702.83
335.077	4713.31
335.447	4712.61
335.817	4715.88
336.188	4705.49
336.558	4709.08
336.928	4702.3
337.298	4708.34
337.668	4706.51
338.038	4709.14
338.408	4733.94
338.778	4738.35
339.148	4753.43
339.518	4760.53
339.888	4754.7
340.258	4761.78
340.627	4757.24
340.997	4761.35
341.367	4752.68
341.736	4751.26
342.106	4746.69
342.475	4721.59
342.845	4756.65
343.214	4735.3
343.584	4724.36
343.953	4730.75
344.323	4724.75
344.692	4724.98
345.061	4719.83
345.431	4724.78
345.8	4719.84
346.169	4723.62
346.538	4720.82
346.907	4686.28
347.276	4682.45
347.645	4686
348.014	4679.5
348.383	4687.03
348.752	4684.5
349.121	4688.41
349.49	4687.72
349.858	4694.45
350.227	4692.12
350.596	4697.94
350.964	4692.72
351.333	4698.9
351.702	4702.15
352.07	4705.22
352.439	4697.6
352.807	4705.18
353.176	4699.77
353.544	4701.49
353.912	4700.95
354.281	4703.88
354.649	4694.66
355.017	4701.86
355.385	4693.67
355.753	4692.11
356.122	4688.24
356.49	4694.15
356.858	4689.49
357.226	4694.39
357.594	4686.18
357.961	4691.18
358.329	4689.33
358.697	4696.4
359.065	4689.86
359.433	4694.41
359.8	4690.8
360.168	4692.58
360.536	4685.01
360.903	4688.16
361.271	4681.73
361.638	4687.72
362.006	4675.4
362.373	4677.1
362.741	4668.38
363.108	4671.88
363.475	4666.31
363.843	4668.86
364.21	4665.76
364.577	4676.49
364.944	4668.78
365.311	4674.86
365.678	4693.4
366.045	4697.76
366.412	4698.2
366.779	4705.3
367.146	4702.03
367.513	4710.6
367.88	4703.78
368.247	4710.2
368.613	4703.11
368.98	4708.01
369.347	4701.3
369.713	4682.98
370.08	4678.12
370.447	4676.38
370.813	4666.98
371.18	4671.53
371.546	4660.1
371.912	4666.98
372.279	4665.53
372.645	4667.81
373.011	4663.48
373.378	4670.42
373.744	4661.78
374.11	4672.51
374.476	4666.24
374.842	4672.97
375.208	4678.11
375.574	4683.49
375.94	4676.06
376.306	4676.51
376.672	4674.05
377.038	4679.07
377.404	4674.26
377.769	4682.93
378.135	4673.41
378.501	4681.41
378.866	4679.38
379.232	4672
379.597	4669.61
379.963	4678.5
380.328	4670.97
380.694	4672.47
381.059	4667.75
381.425	4673.17
381.79	4666.92
382.155	4674.59
382.52	4665.5
382.886	4669.02
383.251	4662.73
383.616	4667.66
383.981	4659.51
384.346	4665.69
384.711	4662.07
385.076	4668.5
385.441	4659.68
385.806	4660.22
386.171	4651.33
386.535	4658.48
386.9	4653.84
387.265	4662.47
387.629	4655.59
387.994	4660.06
388.359	4655.51
388.723	4658.56
389.088	4652.67
389.452	4659.66
389.817	4657.58
390.181	4662.86
390.545	4658.95
390.91	4664.43
391.274	4655.38
391.638	4659.86
392.002	4654.6
392.366	4694.06
392.731	4688.73
393.095	4690.72
393.459	4686.32
393.823	4692.77
394.187	4684.83
394.55	4691.94
394.914	4691.85
395.278	4697.23
395.642	4690.88
396.006	4695.89
396.369	4655.2
396.733	4660.67
397.097	4652.72
397.46	4655.98
397.824	4647.72
398.187	4651.45
398.551	4645.4
398.914	4642.81
399.277	4639.84
399.641	4647.6
400.004	4647.78
400.367	4656.23
400.73	4648.42
401.094	4657.61
401.457	4651.33
401.82	4655.86
402.183	4652.62
402.546	4660.24
402.909	4655.25
403.272	4661.99
403.635	4652.48
403.998	4649.67
404.36	4637.91
404.723	4644.52
405.086	4636.77
405.448	4671.2
405.811	4666.3
406.174	4670.52
406.536	4658.12
406.899	4685.15
407.261	4678.41
407.624	4684.75
407.986	4684.23
408.348	4689.44
408.711	4688.42
409.073	4696.23
409.435	4660.4
409.797	4665.18
410.16	4661.67
410.522	4668.66
410.884	4639.7
411.246	4649.03
411.608	4642.02
411.97	4645.94
412.332	4640.41
412.693	4644.94
413.055	4635.44
413.417	4642.08
413.779	4634.15
414.14	4635.57
414.502	4625.49
414.864	4632.57
415.225	4622.09
415.587	4629.65
415.948	4619.32
416.31	4627.66
416.671	4617.35
417.033	4621.22
417.394	4616.02
417.755	4621.59
418.116	4616.59
418.478	4622.69
418.839	4614.35
419.2	4615.56
419.561	4612.05
419.922	4619.76
420.283	4613.07
420.644	4619.99
421.005	4617.48
421.366	4625.25
421.727	4627.25
422.087	4630.59
422.448	4626.76
422.809	4634.91
423.169	4632.1
423.53	4632.17
423.891	4622.72
424.251	4627.9
424.612	4619.56
424.972	4621.55
425.333	4609.91
425.693	4609.7
426.053	4605
426.414	4606.97
426.774	4597.61
427.134	4600.08
427.494	4593.73
427.854	4601.19
428.214	4593.3
428.574	4596.81
428.934	4595.3
429.294	4602.35
429.654	4595.76
430.014	4601.59
430.374	4596.47
430.734	4607.33
431.094	4601.27
431.453	4624.62
431.813	4619.9
432.173	4628.03
432.532	4626.27
432.892	4627.6
433.251	4620.53
433.611	4624.95
433.97	4618.06
434.33	4625.03
434.689	4616.83
435.048	4624.49
435.407	4608.51
435.767	4611.05
436.126	4601.65
436.485	4605.1
436.844	4599.66
437.203	4607.97
437.562	4606.07
437.921	4610.82
438.28	4605.14
438.639	4609.74
438.998	4625.99
439.356	4626.36
439.715	4620.45
440.074	4627.09
440.433	4619.86
440.791	4627.43
441.15	4618.2
441.508	4622.05
441.867	4618.72
442.225	4622.59
442.584	4613.52
442.942	4595.15
443.3	4589.38
443.659	4594.73
444.017	4589.93
444.375	4592.36
444.733	4587.23
445.092	4593.73
445.45	4589.49
445.808	4592.5
446.166	4587.52
446.524	4596.25
446.882	4586.88
447.239	4591.43
447.597	4588.88
447.955	4597.78
448.313	4597.34
448.67	4602.86
449.028	4598.24
449.386	4600.81
449.743	4604.03
450.101	4615.18
450.458	4607.9
450.816	4619.91
451.173	4617.98
451.531	4628.95
451.888	4620.28
452.245	4625.81
452.602	4620.09
452.96	4662.97
453.317	4658.94
453.674	4660
454.031	4653.31
454.388	4664.86
454.745	4656.94
455.102	4663.23
455.459	4654.99
455.816	4662.55
456.173	4659.2
456.529	4667.49
456.886	4627.3
457.243	4635.41
457.599	4628.68
457.956	4632.32
458.313	4625.77
458.669	4635.41
459.026	4631.83
459.382	4638.2
459.739	4636.7
460.095	4643.2
460.451	4640.48
460.807	4645.28
461.164	4641.42
461.52	4656.35
461.876	4650.52
462.232	4653.62
462.588	4646.74
462.944	4651.59
463.3	4648.69
463.656	4653.01
464.012	4643.31
464.368	4651.45
464.724	4646.53
465.079	4650.89
465.435	4635.28
465.791	4637.53
466.146	4633.7
466.502	4641.94
466.858	4632.34
467.213	4631.86
467.569	4627.07
467.924	4640.01
468.279	4624.95
468.635	4627.83
468.99	4619.28
469.345	4624.75
469.701	4617.56
470.056	4619
470.411	4606.06
470.766	4613.19
471.121	4607.81
471.476	4612.59
471.831	4597.16
472.186	4600.83
472.541	4593.64
472.895	4594.12
473.25	4584.2
473.605	4587.88
473.96	4579
474.314	4582.74
474.669	4571.16
475.024	4566.57
475.378	4552.72
475.733	4563.02
476.087	4555.86
476.441	4558.44
476.796	4550.19
477.15	4560.55
477.504	4552.72
477.859	4556.51
478.213	4546.61
478.567	4549.24
478.921	4552.52
479.275	4553.59
479.629	4544.8
479.983	4553.66
480.337	4544.5
480.691	4548.62
481.045	4535.17
481.399	4568.15
481.752	4560.78
482.106	4567
482.46	4558.68
482.813	4556.43
483.167	4551.31
483.52	4549.62
483.874	4551.02
484.227	4557.33
484.581	4549.22
484.934	4552.93
485.288	4516.66
485.641	4516.97
485.994	4507.42
486.347	4511.9
486.7	4504.58
487.054	4522.36
487.407	4517.82
487.76	4507.84
488.113	4498.88
488.466	4506.12
488.818	4502.93
489.171	4507.3
489.524	4500.98
489.877	4504.9
490.23	4502.24
490.582	4506.8
490.935	4487.59
491.288	4489.93
491.64	4481.67
491.993	4489.38
492.345	4481.33
492.698	4487.78
493.05	4484
493.402	4495.24
493.755	4495.57
494.107	4507.05
494.459	4515.41
494.811	4543.2
495.163	4562.38
495.515	4611.17
495.867	4656.45
496.219	4736.93
496.571	4819.05
496.923	4925.57
497.275	5032.09
497.627	5163.15
497.979	5279.14
498.33	5407.85
498.682	5516.12
499.034	5630.6
499.385	5718.35
499.737	5802.62
500.088	5852.16
500.44	5890.28
500.791	5906.58
501.143	5916.08
501.494	5904.01
501.845	5892.15
502.197	5859.72
502.548	5837.98
502.899	5804.72
503.25	5779.94
503.601	5739.81
503.952	5714.17
504.303	5678.49
504.654	5648.1
505.005	5610.33
505.356	5574.78
505.707	5536.6
506.058	5511.88
506.408	5474.34
506.759	5450.23
507.11	5413.86
507.46	5399.07
507.811	5365.7
508.161	5347.36
508.512	5317.95
508.862	5299.25
509.213	5277.64
509.563	5263.28
509.913	5235.6
510.263	5220.66
510.614	5192.8
510.964	5180.92
511.314	5148.4
511.664	5132.32
512.014	5105.32
512.364	5095.24
512.714	5072.3
513.064	5052.81
513.414	5031.69
513.764	5035.08
514.113	5016.59
514.463	5012.22
514.813	4990.01
515.162	4981.41
515.512	4966.36
515.862	4961.26
516.211	4945.19
516.561	4940.1
516.91	4932.16
517.259	4926.7
517.609	4896.36
517.958	4885.3
518.307	4869.78
518.656	4865.07
519.006	4859.2
519.355	4866.77
519.704	4858.78
520.053	4856.62
520.402	4843.4
520.751	4836.84
521.1	4824.91
521.448	4821.9
521.797	4816.12
522.146	4813.9
522.495	4804.32
522.843	4796.42
523.192	4773.92
523.541	4767.6
523.889	4754.38
524.238	4756.59
524.586	4748.55
524.935	4749.17
525.283	4744.89
525.631	4745.26
525.979	4731.58
526.328	4733.41
526.676	4724.67
527.024	4727
527.372	4716.83
527.72	4720.31
528.068	4708.1
528.416	4710.2
528.764	4702.3
529.112	4700.97
529.46	4686.52
529.808	4689.34
530.155	4675.77
530.503	4692.31
530.851	4697.02
531.198	4698.86
531.546	4686.98
531.893	4690.32
532.241	4676.91
532.588	4674.07
532.936	4667.18
533.283	4671.14
533.63	4667.24
533.978	4668.64
534.325	4649.34
534.672	4635.45
535.019	4627.03
535.366	4629.77
535.713	4622.76
536.06	4631.06
536.407	4628.99
536.754	4628.78
537.101	4620.47
537.448	4626.45
537.795	4621.6
538.141	4618.1
538.488	4608.85
538.835	4613.88
539.181	4603.35
539.528	4604.84
539.874	4595.05
540.221	4592.45
540.567	4583.48
540.914	4590.05
541.26	4580.25
541.606	4589.38
541.952	4584.06
542.299	4587.5
542.645	4580.43
542.991	4585.8
543.337	4578.76
543.683	4581.73
544.029	4577.47
544.375	4591.59
544.721	4588.19
545.066	4589.2
545.412	4581.64
545.758	4585.42
546.104	4583.56
546.449	4584.19
546.795	4586.05
547.141	4594.68
547.486	4588.08
547.832	4589.53
548.177	4577.22
548.522	4573.94
548.868	4566.53
549.213	4569
549.558	4565.89
549.903	4569.34
550.249	4567.19
550.594	4567.92
550.939	4556.85
551.284	4561.8
551.629	4557.72
551.974	4560.72
552.319	4557.88
552.664	4564.27
553.008	4557.34
553.353	4590.27
553.698	4586.1
554.043	4589.45
554.387	4579.65
554.732	4583.98
555.076	4577.05
555.421	4581.18
555.765	4576.36
556.11	4581.55
556.454	4570.06
556.798	4573.27
557.143	4540.07
557.487	4547.11
557.831	4539.17
558.175	4546.73
558.519	4543.19
558.863	4548.98
559.207	4541.32
559.551	4547.6
559.895	4543.4
560.239	4550.14
560.583	4544.07
560.927	4543.51
561.27	4535.38
561.614	4547.2
561.958	4538.06
562.301	4544.44
562.645	4535.47
562.988	4539.68
563.332	4532.51
563.675	4537.77
564.018	4539.95
564.362	4545.58
564.705	4542.15
565.048	4543.98
565.391	4531.08
565.735	4535.05
566.078	4526.39
566.421	4536.75
566.764	4533.25
567.107	4536.43
567.45	4526.53
567.792	4522.65
568.135	4515.45
568.478	4519.53
568.821	4515.75
569.163	4522.39
569.506	4519.2
569.849	4527.05
570.191	4520.35
570.534	4527.23
570.876	4523.59
571.219	4532.39
571.561	4528.6
571.903	4534.88
572.246	4530.07
572.588	4533.36
572.93	4525.81
573.272	4529
573.614	4519.49
573.956	4521.24
574.298	4515.58
574.64	4520.72
574.982	4510.58
575.324	4516.11
575.666	4509.91
576.008	4517.76
576.349	4512
576.691	4517.27
577.033	4514.08
577.374	4519.47
577.716	4513.32
578.057	4518.44
578.399	4508.92
578.74	4515.56
579.082	4514.14
579.423	4521.56
579.764	4521.67
580.105	4527.97
580.447	4527.1
580.788	4534.66
581.129	4539.23
581.47	4546.85
581.811	4541.43
582.152	4551.2
582.493	4568.51
582.834	4572.17
583.175	4565.72
583.515	4562.09
583.856	4555.28
584.197	4558.83
584.537	4550.55
584.878	4545.14
585.218	4538.09
585.559	4542.35
585.899	4534.69
586.24	4517.53
586.58	4510.25
586.921	4514.97
587.261	4507.9
587.601	4517.28
587.941	4510
588.281	4517.9
588.621	4516.56
588.961	4522.07
589.301	4516.73
589.641	4522.27
589.981	4517.45
590.321	4520.66
590.661	4514.52
591.001	4520.55
591.34	4516.65
591.68	4522.14
592.02	4511.97
592.359	4514.98
592.699	4509.51
593.038	4516.22
593.378	4509.82
593.717	4513.33
594.057	4507.22
594.396	4512.8
594.735	4507.66
595.074	4512.24
595.414	4502.45
595.753	4508.33
596.092	4501.38
596.431	4506.32
596.77	4501.32
597.109	4505.82
597.448	4497.58
597.786	4501.31
598.125	4492.69
598.464	4499.58
598.803	4490.41
599.141	4498.25
599.48	4491.77
599.819	4498.2
600.157	4492.33
600.495	4494.95
600.834	4493.01
601.172	4522.39
601.511	4521.08
601.849	4524.81
602.187	4520.28
602.525	4523.51
602.864	4516.02
603.202	4524.17
603.54	4517
603.878	4521.55
604.216	4514.69
604.554	4517.3
604.891	4487.55
605.229	4491.22
605.567	4487.56
605.905	4491.65
606.243	4483.83
606.58	4488
606.918	4476.48
607.255	4480.05
607.593	4476.09
607.93	4480.7
608.268	4473.85
608.605	4483.09
608.942	4481.52
609.28	4487.76
609.617	4480.14
609.954	4485.94
610.291	4483.98
610.628	4495.42
610.965	4492.32
611.302	4498.66
611.639	4496.83
611.976	4504.91
612.313	4496.82
612.65	4496.15
612.987	4487.94
613.323	4492.61
613.66	4488.35
613.997	4494.02
614.333	4484.32
614.67	4489.31
615.006	4480.93
615.343	4483.24
615.679	4475.25
616.015	4480.24
616.352	4475.07
616.688	4483.98
617.024	4479.75
617.36	4489.76
617.696	4483.65
618.032	4489.85
618.368	4483.57
618.704	4490.12
619.04	4483.99
619.376	4488.98
619.712	4485.24
620.048	4490.83
620.383	4481.97
620.719	4484.06
621.055	4474.03
621.39	4478.11
621.726	4471.03
622.061	4473.39
622.397	4467.52
622.732	4471.26
623.068	4463.05
623.403	4463.92
623.738	4458.39
624.073	4463.59
624.409	4457.92
624.744	4460.15
625.079	4454.41
625.414	4462.45
625.749	4459.12
626.084	4464.35
626.419	4462.4
626.753	4466.91
627.088	4461.11
627.423	4472.35
627.758	4466.57
628.092	4472.15
628.427	4466.7
628.762	4473.12
629.096	4463.74
629.431	4472.11
629.765	4464.35
630.099	4467.2
630.434	4463.39
630.768	4470.26
631.102	4457.44
631.436	4462.68
631.77	4457.15
632.105	4463.73
632.439	4455.31
632.773	4462.43
633.107	4452.94
633.44	4461.19
633.774	4452.69
634.108	4456.31
634.442	4448.95
634.776	4458.77
635.109	4454.75
635.443	4461.93
635.776	4455.22
636.11	4462.84
636.443	4458.48
636.777	4462.88
637.11	4452.19
637.444	4459.86
637.777	4456.15
638.11	4461.56
638.443	4451.67
638.776	4456.42
639.11	4447.53
639.443	4458.58
639.776	4452.44
640.109	4459.41
640.441	4454.07
640.774	4461.15
641.107	4455.2
641.44	4460.64
641.773	4454.76
642.105	4457.39
642.438	4453.84
642.77	4458.34
643.103	4446.48
643.435	4448.07
643.768	4441.41
644.1	4447.57
644.433	4442.34
644.765	4446.4
645.097	4449.41
645.429	4458.31
645.761	4455.24
646.094	4459.12
646.426	4453.81
646.758	4464.76
647.09	4462.1
647.422	4463.61
647.753	4457.57
648.085	4463.02
648.417	4456.19
648.749	4453.03
649.08	4444.44
649.412	4448.85
649.744	4443.36
650.075	4450.83
650.407	4438.82
650.738	4444.09
651.069	4440.47
651.401	4445.02
651.732	4438.01
652.063	4443.77
652.394	4437.07
652.726	4444.68
653.057	4442.17
653.388	4445.05
653.719	4438.3
654.05	4444.98
654.381	4440.4
654.712	4451.89
655.042	4446.5
655.373	4452.52
655.704	4448.89
656.034	4455.59
656.365	4451.31
656.696	4453.98
657.026	4447.95
657.357	4452.74
657.687	4444.77
658.018	4446.65
658.348	4433.65
658.678	4439.52
659.008	4434.81
659.339	4438.5
659.669	4432.15
659.999	4438.56
660.329	4432.31
660.659	4436.83
660.989	4430.98
661.319	4438.51
661.649	4435.07
661.978	4440.64
662.308	4434.15
662.638	4435.95
662.968	4433.05
663.297	4442.65
663.627	4432.85
663.956	4437.84
664.286	4432.84
664.615	4443.52
664.945	4438.81
665.274	4444.45
665.603	4440.76
665.932	4446.81
666.262	4442.16
666.591	4447.34
666.92	4437.86
667.249	4445.28
667.578	4445.78
667.907	4454.65
668.236	4448.91
668.564	4452.02
668.893	4447.76
669.222	4452.76
669.551	4448.6
669.879	4455.27
670.208	4444.48
670.537	4447.08
670.865	4438.06
671.194	4455.45
671.522	4448.56
671.85	4450.32
672.179	4447.2
672.507	4448.92
672.835	4439.92
673.163	4442.99
673.491	4438.24
673.819	4451.48
674.147	4447.33
674.475	4451.31
674.803	4426.77
675.131	4429.81
675.459	4426.61
675.787	4432.31
676.115	4425.92
676.442	4431.89
676.77	4425.59
677.098	4429.48
677.425	4419.28
677.753	4428.35
678.08	4424.18
678.407	4432.95
678.735	4433.23
679.062	4435.97
679.389	4426.62
679.717	4434.6
680.044	4429.41
680.371	4435.25
680.698	4429.27
681.025	4439.75
681.352	4433.99
681.679	4440.06
682.006	4431.97
682.332	4430.43
682.659	4426.03
682.986	4439.68
683.313	4435.32
683.639	4438.66
683.966	4433.95
684.292	4440.48
684.619	4427.05
684.945	4430.65
685.272	4429.58
685.598	4436.26
685.924	4439.98
686.25	4445.41
686.577	4434.39
686.903	4442.69
687.229	4439.64
687.555	4444.23
687.881	4439.23
688.207	4448.23
688.533	4446.42
688.858	4444.86
689.184	4438.55
689.51	4438.69
689.836	4431.91
690.161	4440.84
690.487	4429.06
690.813	4435.45
691.138	4433.53
691.463	4438.91
691.789	4435.23
692.114	4436.49
692.44	4432.11
692.765	4440.14
693.09	4439.35
693.415	4445.74
693.74	4436.88
694.065	4444
694.39	4439.75
694.715	4447.26
695.04	4443.94
695.365	4448.89
695.69	4441.66
696.015	4448.38
696.339	4445.32
696.664	4447.33
696.989	4442.2
697.313	4444
697.638	4442.4
697.962	4444.52
698.287	4434.55
698.611	4439.25
698.935	4432.27
699.26	4439.36
699.584	4435.75
699.908	4437.58
700.232	4429.91
700.556	4432.94
700.88	4433.44
701.204	4438.43
701.528	4432.36
701.852	4440.44
702.176	4454.01
702.5	4461.55
702.823	4471.24
703.147	4490.08
703.471	4485.58
703.794	4490.61
704.118	4506.24
704.441	4513.88
704.765	4503.78
705.088	4510.09
705.411	4508.64
705.735	4492.03
706.058	4483.07
706.381	4469.75
706.704	4454.36
707.027	4457.9
707.35	4454.51
707.673	4441.36
707.996	4431.31
708.319	4434.76
708.642	4430.09
708.965	4431.78
709.288	4425.97
709.61	4436.09
709.933	4433.35
710.256	4436.56
710.578	4428.66
710.901	4431.32
711.223	4424
711.546	4430.11
711.868	4433
712.19	4438.1
712.512	4428.99
712.835	4436.55
713.157	4427.72
713.479	4432.09
713.801	4424.57
714.123	4432.36
714.445	4430.95
714.767	4437.56
715.089	4431.81
715.411	4426.88
715.732	4420.49
716.054	4426.08
716.376	4419.62
716.697	4423.44
717.019	4424.64
717.34	4429.36
717.662	4425.75
717.983	4430.48
718.305	4430.9
718.626	4434.69
718.947	4433.82
719.268	4440.17
719.589	4434.43
719.911	4445.09
720.232	4440.75
720.553	4441.44
720.874	4435.75
721.195	4440.68
721.515	4431.66
721.836	4431.39
722.157	4425.35
722.478	4431.52
722.798	4423.41
723.119	4428.7
723.44	4416.42
723.76	4423.28
724.081	4418.34
724.401	4427.26
724.721	4431.31
725.042	4434.78
725.362	4428.85
725.682	4434.05
726.002	4429.06
726.322	4438.62
726.642	4434.99
726.962	4441.32
727.282	4438.72
727.602	4442.35
727.922	4432.86
728.242	4442.34
728.562	4441.62
728.882	4445.66
729.201	4442.32
729.521	4450.88
729.84	4444.57
730.16	4447.05
730.479	4450.16
730.799	4452.25
731.118	4447.15
731.437	4454.02
731.757	4432.89
732.076	4438.78
732.395	4433.31
732.714	4436.99
733.033	4426.62
733.352	4432.16
733.671	4433.27
733.99	4432.6
734.309	4428.85
734.628	4435.89
734.947	4430.94
735.265	4438.16
735.584	4431
735.903	4436.64
736.221	4432.75
736.54	4440.22
736.858	4434.01
737.177	4440.41
737.495	4435.49
737.813	4439.35
738.132	4433.84
738.45	4437.85
738.768	4432.64
739.086	4435.88
739.404	4436.22
739.722	4439.19
740.04	4434.58
740.358	4441.03
740.676	4431.76
740.994	4434.24
741.311	4429.35
741.629	4434.38
741.947	4430.1
742.264	4435.03
742.582	4436.18
742.899	4440.68
743.217	4439.15
743.534	4442.49
743.852	4435.27
744.169	4437.61
744.486	4435.83
744.803	4439.28
745.121	4434.28
745.438	4438.7
745.755	4431.1
746.072	4434.12
746.389	4426.02
746.706	4429.32
747.022	4425.11
747.339	4430.24
747.656	4432.94
747.973	4436.38
748.289	4433.2
748.606	4439.99
748.923	4435.85
749.239	4447.15
749.555	4442.8
749.872	4450.35
750.188	4446.98
750.505	4454.1
750.821	4451.08
751.137	4453.33
751.453	4448.88
751.769	4453.11
752.085	4446.88
752.401	4455.73
752.717	4445.65
753.033	4447.95
753.349	4441.43
753.665	4446.06
753.98	4438.88
754.296	4444.99
754.612	4439.47
754.927	4446.34
755.243	4446
755.558	4448.9
755.874	4442.17
756.189	4448.9
756.505	4439.94
756.82	4443.41
757.135	4435.3
757.45	4445.28
757.765	4445.92
758.08	4448.43
758.395	4438.94
758.71	4439.9
759.025	4437.73
759.34	4442.74
759.655	4441.43
759.97	4450.34
760.285	4452.48
760.599	4460.84
760.914	4448.81
761.228	4445.35
761.543	4439.97
761.857	4457.66
762.172	4452.25
762.486	4455.39
762.8	4454.03
763.115	4455.16
763.429	4450.52
763.743	4450.1
764.057	4444.8
764.371	4451.51
764.685	4452
764.999	4462.61
765.313	4454.51
765.627	4458.2
765.941	4453.48
766.255	4454.74
766.568	4451.15
766.882	4456.64
767.195	4451.58
767.509	4459.86
767.823	4459.85
768.136	4463.89
768.449	4455.3
768.763	4455.07
769.076	4452.53
769.389	4458.91
769.702	4454.36
770.016	4459.55
770.329	4452.2
770.642	4461.83
770.955	4454.94
771.268	4458.3
771.58	4455.68
771.893	4462.19
772.206	4456.11
772.519	4463.82
772.832	4457.86
773.144	4463.44
773.457	4457.38
773.769	4466.07
774.082	4457.61
774.394	4461.55
774.706	4458.55
775.019	4463.48
775.331	4458.35
775.643	4464.66
775.955	4459.38
776.268	4467.33
776.58	4462.8
776.892	4469.65
777.204	4465.7
777.515	4470.66
777.827	4472.74
778.139	4476.18
778.451	4469.82
778.763	4475.81
779.074	4471.89
779.386	4476.65
779.697	4472.18
780.009	4478.84
780.32	4475.89
780.632	4479.27
780.943	4478.5
781.254	4480.49
781.566	4476.89
781.877	4486.6
782.188	4482.2
782.499	4485.26
782.81	4482.14
783.121	4487.57
783.432	4482.72
783.743	4487.99
784.054	4483.53
784.364	4485.59
784.675	4480
784.986	4484.42
785.296	4479.24
785.607	4485.57
785.917	4508.16
786.228	4514.62
786.538	4510.03
786.849	4518.95
787.159	4513.03
787.469	4520.07
787.779	4520.48
788.09	4525.1
788.4	4525.07
788.71	4527.74
789.02	4525.33
789.33	4512.43
789.64	4509.62
789.949	4525.61
790.259	4517.66
790.569	4523.44
790.879	4518.15
791.188	4524.77
791.498	4521.22
791.807	4523.34
792.117	4517.83
792.426	4522.1
792.736	4510.8
793.045	4523.88
793.354	4508.41
793.663	4518.45
793.973	4513.8
794.282	4544.35
794.591	4535.7
794.9	4541.83
795.209	4540.14
795.518	4547.82
795.826	4543.59
796.135	4551.62
796.444	4539.55
796.753	4546.91
797.061	4538.77
797.37	4545.07
797.678	4523.19
797.987	4529.33
798.295	4524.59
798.604	4530.69
798.912	4526.73
799.22	4532.64
799.529	4532.27
799.837	4537.99
800.145	4534.78
800.453	4540.6
800.761	4541.47
801.069	4543.94
801.377	4543.32
801.685	4556.53
801.993	4554
802.3	4563.4
802.608	4558.3
802.916	4562.69
803.223	4569.69
803.531	4579.39
803.838	4577.33
804.146	4581.32
804.453	4575.7
804.76	4581.9
805.068	4578.14
805.375	4585.32
805.682	4581.81
805.989	4598.58
806.296	4594.24
806.603	4591.75
806.91	4586.86
807.217	4593.41
807.524	4593.4
807.831	4600.22
808.138	4595.17
808.444	4598.93
808.751	4596.55
809.058	4598.91
809.364	4586.85
809.671	4598.38
809.977	4593.86
810.284	4602.83
810.59	4600.72
810.896	4603.78
811.202	4601.2
811.509	4609.41
811.815	4606.65
812.121	4610.89
812.427	4607.35
812.733	4615.17
813.039	4614.02
813.345	4623.25
813.65	4616.48
813.956	4629.42
814.262	4628.78
814.568	4638.16
814.873	4635.58
815.179	4643.73
815.484	4639.34
815.79	4649.53
816.095	4649.56
816.4	4650.48
816.706	4643
817.011	4651.97
817.316	4644.59
817.621	4649.06
817.926	4650.36
818.231	4654.74
818.536	4650.36
818.841	4659.22
819.146	4656.08
819.451	4662.68
819.756	4657.77
820.06	4664.88
820.365	4660.75
820.67	4663.56
820.974	4660.9
821.279	4666.27
821.583	4662.62
821.888	4670.27
822.192	4668.38
822.496	4673.19
822.8	4668.41
823.105	4675.69
823.409	4672.78
823.713	4677.69
824.017	4676.65
824.321	4683.51
824.625	4680.26
824.929	4687.55
825.232	4684.18
825.536	4690.73
825.84	4687.99
826.143	4695.68
826.447	4695.55
826.751	4704.32
827.054	4706.4
827.358	4716.09
827.661	4737.24
827.964	4760.88
828.268	4760.68
828.571	4764.11
828.874	4758.77
829.177	4767.9
829.48	4764.17
829.783	4768.47
830.086	4765.77
830.389	4768.16
830.692	4761.93
830.995	4745.25
831.297	4727.74
831.6	4738.98
831.903	4739.23
832.205	4746.56
832.508	4740.52
832.81	4745.58
833.113	4748.83
833.415	4753.97
833.718	4752.16
834.02	4757.88
834.322	4755.11
834.624	4758.73
834.926	4753.84
835.228	4764.98
835.53	4762.1
835.832	4773.56
836.134	4773.4
836.436	4775.22
836.738	4776.93
837.04	4785.93
837.341	4785.16
837.643	4800.76
837.944	4799.8
838.246	4809.82
838.547	4802.41
838.849	4809.77
839.15	4808.07
839.452	4816.69
839.753	4815.06
840.054	4817.97
840.355	4815.03
840.656	4828.32
840.957	4819.57
841.258	4823.27
841.559	4813.3
841.86	4822.17
842.161	4820.57
842.462	4826.67
842.762	4817.08
843.063	4822.86
843.364	4830.03
843.664	4837.82
843.965	4834.95
844.265	4839.4
844.566	4838.64
844.866	4852.07
845.166	4847.51
845.467	4853.44
845.767	4843.52
846.067	4851.27
846.367	4849.48
846.667	4846.58
846.967	4840.34
847.267	4841.65
847.567	4837.72
847.867	4841.11
848.166	4831.16
848.466	4837.31
848.766	4833.49
849.065	4844.11
849.365	4841.6
849.664	4852.42
849.964	4849.53
850.263	4859.57
850.562	4854.65
850.862	4862.08
851.161	4859.8
851.46	4871.4
851.759	4869.32
852.058	4879.67
852.357	4878.07
852.656	4888.35
852.955	4883.55
853.254	4891.02
853.553	4886.42
853.851	4895.14
854.15	4893.86
854.449	4901.01
854.747	4895.48
855.046	4903.3
855.344	4897.06
855.643	4916.43
855.941	4916.77
856.239	4926.27
856.538	4925.16
856.836	4932.68
857.134	4927.83
857.432	4936.33
857.73	4935.59
858.028	4947.28
858.326	4943.25
858.624	4950.75
858.922	4936.66
859.219	4941.14
859.517	4931.9
859.815	4940.09
860.112	4940.32
860.41	4950.17
860.707	4944.24
861.005	4952.75
861.302	4945.45
861.6	4952.44
861.897	4954.19
862.194	4962
862.491	4961.78
862.788	4971.25
863.085	4963.35
863.382	4970.3
863.679	4968.34
863.976	4976.41
864.273	4971.75
864.57	4980.69
864.867	4974.95
865.163	4979.94
865.46	4979.06
865.757	4984.38
866.053	4981.78
866.349	4992.75
866.646	4990.12
866.942	4997.66
867.239	4998.73
867.535	5005.5
867.831	5002.53
868.127	5015.24
868.423	5007.76
868.719	5012.44
869.015	5004.3
869.311	5011.2
869.607	5006.44
869.903	5008.61
870.199	5002.43
870.494	5010.09
870.79	5004.24
871.086	5006.43
871.381	5002.03
871.677	5008.69
871.972	5002.72
872.267	5009.91
872.563	5002.75
872.858	5007.5
873.153	5001.69
873.448	5003.44
873.743	4993.68
874.038	4996.95
874.333	4993.98
874.628	4994.86
874.923	4990.25
875.218	4990.88
875.513	4987.86
875.808	4994.89
876.102	4991.65
876.397	4995.72
876.691	4992.28
876.986	4995.93
877.28	4992.32
877.575	4994.95
877.869	4994.06
878.163	4997.72
878.458	4993.31
878.752	4996.93
879.046	4986.76
879.34	4988.41
879.634	4983.18
879.928	4985.57
880.222	4976.77
880.516	4981.23
880.809	4971.97
881.103	4974.05
881.397	4964.09
881.691	4968.89
881.984	4962.24
882.278	4966.98
882.571	4978.32
882.864	4982.43
883.158	4976.76
883.451	4983.51
883.744	4975.17
884.038	4980.69
884.331	4971.77
884.624	4977.76
884.917	4973.2
885.21	4975.56
885.503	4971.8
885.796	4961.6
886.088	4953.84
886.381	4963.82
886.674	4955.91
886.966	4961.05
887.259	4956.83
887.552	4978.14
887.844	4977.86
888.136	4981.32
888.429	4981.25
888.721	4985.85
889.013	4981.42
889.306	4992.11
889.598	4985.62
