# Supplementary material for: An on-demand, drop-on-drop method for studying enzyme catalysis by serial crystallography
Source: Nat Commun. 2021 Jul 22;12:4461. doi: 10.1038/s41467-021-24757-7 (PMC8298390; doi:10.1038/s41467-021-24757-7)
Supplement: Supplementary file 7 — Source Data [file 41467_2021_24757_MOESM7_ESM.zip › 01_raw data/9/9-pico-on (15).txt]

Data from 9-fluo5N-fura-picoon_Subt8_20-54-51-068.txt Node

Date: Wed Jun 05 20:54:51 PDT 2019
User: Yachandra Lab
Spectrometer: OFX00221
Trigger mode: 0
Integration Time (sec): 3.000000E-1
Scans to average: 8
Nonlinearity correction enabled: false
Boxcar width: 5
Storing dark spectrum: false
XAxis mode: Wavelengths
Number of Pixels in Spectrum: 2136
>>>>>Begin Spectral Data<<<<<
156.111	1.83
156.499	3.52
156.887	3.47
157.274	1.94
157.662	1.38
158.049	1.92
158.437	2.26
158.824	2.4
159.211	2.35
159.599	2.03
159.986	2.73
160.373	2.07
160.761	0.88
161.148	0.42
161.535	1.47
161.922	2.19
162.309	1.15
162.696	1.02
163.083	1.3
163.47	1.11
163.857	1.53
164.244	1.2
164.631	1.19
165.018	1.62
165.405	1.9
165.792	2.51
166.179	2.12
166.565	3.38
166.952	3.59
167.339	3.61
167.725	4.45
168.112	3.94
168.498	3.81
168.885	4.43
169.271	4
169.658	3.23
170.044	1.93
170.431	1.98
170.817	1.32
171.203	1.51
171.59	1.6
171.976	2.45
172.362	2.62
172.748	2.78
173.134	2.26
173.521	2.32
173.907	3.51
174.293	4.22
174.679	4.69
175.065	5.6
175.451	4.67
175.836	4.38
176.222	3.33
176.608	3.35
176.994	3.4
177.38	3.3
177.765	3.9
178.151	3.32
178.537	3.51
178.922	2.94
179.308	2.11
179.693	3.27
180.079	3.51
180.464	3.73
180.85	4.03
181.235	4.59
181.621	3.94
182.006	3.99
182.391	3.85
182.777	3.85
183.162	4.47
183.547	4.02
183.932	2.94
184.317	2.55
184.702	2.95
185.087	1.99
185.472	1.86
185.857	2.35
186.242	1.2
186.627	1.41
187.012	1.6
187.397	1.16
187.782	2.05
188.167	2.91
188.551	3.16
188.936	1.58
189.321	2.27
189.705	2.99
190.09	3.03
190.475	4.72
190.859	4.35
191.244	6.68
191.628	7.92
192.012	6.48
192.397	6.55
192.781	8.17
193.166	11.27
193.55	12.76
193.934	13.4
194.318	16.1
194.702	14.97
195.087	15.22
195.471	11.57
195.855	11.84
196.239	13.48
196.623	16.43
197.007	18.78
197.391	16.89
197.775	17.51
198.158	17.32
198.542	14.74
198.926	15.26
199.31	16.06
199.693	18.69
200.077	19.82
200.461	19.93
200.844	19.01
201.228	15.93
201.611	18.51
201.995	16.64
202.378	16.59
202.762	17.5
203.145	18.52
203.529	17.65
203.912	17.48
204.295	12.81
204.679	13.6
205.062	10.3
205.445	10.67
205.828	12.83
206.211	15.91
206.594	16.24
206.977	18.56
207.36	17.72
207.743	19.73
208.126	20.09
208.509	24.19
208.892	20.84
209.275	21.98
209.658	20.69
210.04	18.12
210.423	15.23
210.806	13.88
211.188	11.41
211.571	11.14
211.953	11.01
212.336	9.86
212.719	10.05
213.101	14.17
213.483	18.3
213.866	21.01
214.248	20.11
214.63	22.09
215.013	23.88
215.395	23.49
215.777	24.91
216.159	23.94
216.542	24.09
216.924	22.98
217.306	19.06
217.688	14.91
218.07	13.93
218.452	15.08
218.834	13.56
219.216	11.49
219.597	10.27
219.979	7.59
220.361	8.62
220.743	8.78
221.124	8.32
221.506	9.6
221.888	8.51
222.269	8.45
222.651	6.85
223.032	6.03
223.414	6.42
223.795	8.53
224.177	9.66
224.558	9.89
224.94	8.62
225.321	9.5
225.702	13.81
226.083	15.42
226.465	16.27
226.846	16.42
227.227	19.01
227.608	20.23
227.989	18.45
228.37	17.57
228.751	17.42
229.132	19.27
229.513	20.33
229.894	20.67
230.275	21.8
230.655	18.65
231.036	19.15
231.417	18.03
231.798	17.4
232.178	18.93
232.559	22.14
232.94	23.39
233.32	23.43
233.701	21.5
234.081	19.47
234.462	16.36
234.842	20.91
235.222	17.88
235.603	19.66
235.983	19.95
236.363	21.45
236.743	17.16
237.124	12.62
237.504	14
237.884	15.38
238.264	14.34
238.644	18.14
239.024	12.31
239.404	15.5
239.784	12.93
240.164	11.75
240.544	8.47
240.923	9.18
241.303	11.11
241.683	8.17
242.063	5.92
242.442	6.39
242.822	9.28
243.202	13.48
243.581	10.47
243.961	9.52
244.34	10.84
244.72	13.94
245.099	14.89
245.478	16.95
245.858	17.8
246.237	17.28
246.616	17.95
246.996	14.03
247.375	12.61
247.754	14.86
248.133	18.17
248.512	16.65
248.891	14.55
249.27	16.39
249.649	16.2
250.028	16.61
250.407	18.12
250.786	15.25
251.165	14.97
251.544	14.57
251.922	13.02
252.301	11.72
252.68	12.26
253.058	12.58
253.437	12.32
253.816	9.36
254.194	9.31
254.573	7.77
254.951	8.39
255.329	6.06
255.708	7.62
256.086	9.72
256.465	8.86
256.843	9.98
257.221	9.73
257.599	8.9
257.977	12.02
258.356	12.68
258.734	12.57
259.112	12.62
259.49	14.78
259.868	13.34
260.246	13.62
260.624	12.42
261.001	12.03
261.379	11.64
261.757	12.8
262.135	13.1
262.513	13.64
262.89	14.72
263.268	17.18
263.645	15.64
264.023	15.8
264.401	16.14
264.778	14.81
265.156	13.94
265.533	17.77
265.91	16.95
266.288	15.41
266.665	12.97
267.042	12
267.42	9.91
267.797	11.94
268.174	10.84
268.551	11
268.928	13.45
269.305	13.75
269.682	10.58
270.059	10.45
270.436	8.88
270.813	6.66
271.19	8.25
271.567	8.93
271.944	7.99
272.32	10.06
272.697	7.67
273.074	8.36
273.45	7.78
273.827	8.85
274.203	9.41
274.58	10.67
274.957	14.1
275.333	13.61
275.709	12.94
276.086	10.19
276.462	12.38
276.838	14.99
277.215	14.42
277.591	15.36
277.967	14.85
278.343	13.7
278.719	12.12
279.095	13.76
279.471	12.86
279.847	12.88
280.223	13.88
280.599	11.1
280.975	12.01
281.351	12.83
281.727	13.64
282.103	12.1
282.478	13.88
282.854	15.91
283.23	14.61
283.605	17.99
283.981	19.32
284.357	22.06
284.732	22.93
285.108	21.56
285.483	19.51
285.858	19.67
286.234	21.14
286.609	19.84
286.984	20.32
287.36	18.31
287.735	17.33
288.11	16.64
288.485	17.2
288.86	15.78
289.235	14.81
289.61	16.38
289.985	14.9
290.36	13.67
290.735	14.41
291.11	13.49
291.485	13.4
291.86	10.59
292.235	10.83
292.609	10.74
292.984	8.15
293.359	8.82
293.733	10.27
294.108	11.19
294.482	13.38
294.857	14.18
295.231	15.51
295.606	18.23
295.98	19
296.354	14.11
296.729	14.78
297.103	16.94
297.477	16.05
297.851	15.03
298.226	12.7
298.6	11.91
298.974	11.67
299.348	7.76
299.722	5.88
300.096	6.68
300.47	11.65
300.844	11.55
301.217	12.14
301.591	12.56
301.965	11.14
302.339	13.32
302.712	12.1
303.086	11.12
303.46	12.9
303.833	13.9
304.207	15.25
304.58	15.88
304.954	15.12
305.327	17.72
305.701	18.59
306.074	20.28
306.447	20.32
306.821	22.33
307.194	21.22
307.567	23.18
307.94	21.49
308.313	20.39
308.686	23.35
309.059	25.05
309.432	22.49
309.805	20.49
310.178	18.51
310.551	17.91
310.924	14.8
311.297	16.23
311.67	14.48
312.042	14.59
312.415	16.78
312.788	11.58
313.16	9.91
313.533	8.6
313.905	8.26
314.278	9.62
314.65	11.42
315.023	14.53
315.395	12.72
315.768	13.86
316.14	16.12
316.512	13.64
316.884	14.38
317.257	13.94
317.629	13.02
318.001	14.62
318.373	13.08
318.745	9.45
319.117	7.52
319.489	8.7
319.861	10.11
320.233	10.05
320.605	10.41
320.977	9.58
321.348	11.08
321.72	11.41
322.092	11.33
322.463	12.66
322.835	13.57
323.207	14.25
323.578	15.1
323.95	13.76
324.321	14.09
324.693	16.18
325.064	19.3
325.435	16.61
325.807	17.9
326.178	15.97
326.549	13.1
326.92	14.8
327.292	15.93
327.663	14.66
328.034	15.77
328.405	16.78
328.776	11.77
329.147	9.01
329.518	8.7
329.889	9.18
330.259	11.97
330.63	12.59
331.001	10.88
331.372	9.74
331.742	11.52
332.113	10.08
332.484	8.2
332.854	13.18
333.225	16.26
333.595	19.53
333.966	18.94
334.336	17.76
334.707	19.77
335.077	21.68
335.447	19.77
335.817	18.57
336.188	19.47
336.558	18.19
336.928	19.15
337.298	15.35
337.668	12.92
338.038	14.86
338.408	15.25
338.778	16.03
339.148	14.91
339.518	15.25
339.888	15.61
340.258	13.58
340.627	12.84
340.997	8.8
341.367	11.01
341.736	10.99
342.106	8.52
342.475	6.23
342.845	6.27
343.214	6.57
343.584	8.98
343.953	7.26
344.323	8.16
344.692	11.22
345.061	12.57
345.431	14.6
345.8	15.78
346.169	16.59
346.538	20.16
346.907	21.25
347.276	19.41
347.645	18.7
348.014	17.99
348.383	16.73
348.752	16.06
349.121	16.62
349.49	12.83
349.858	14.68
350.227	16.59
350.596	13.97
350.964	12.83
351.333	14.26
351.702	12.5
352.07	13.95
352.439	13.95
352.807	14.39
353.176	13.83
353.544	12.33
353.912	8.16
354.281	6.69
354.649	6.6
355.017	5.66
355.385	4.95
355.753	7.49
356.122	7.42
356.49	11.27
356.858	10.62
357.226	9.22
357.594	13.26
357.961	13.41
358.329	11.91
358.697	14.06
359.065	12.7
359.433	12.95
359.8	15.08
360.168	15.76
360.536	16.07
360.903	15.38
361.271	19.38
361.638	18.02
362.006	19.18
362.373	22.77
362.741	22.48
363.108	25.39
363.475	28.32
363.843	24.82
364.21	25.48
364.577	23.76
364.944	23.81
365.311	19.48
365.678	19.66
366.045	19.88
366.412	19.53
366.779	16.92
367.146	14.74
367.513	12.42
367.88	11.91
368.247	11.07
368.613	10.41
368.98	12.62
369.347	11.97
369.713	10.68
370.08	9.62
370.447	8.88
370.813	10.72
371.18	12.45
371.546	12.45
371.912	10.78
372.279	10.89
372.645	10.59
373.011	8.26
373.378	13.15
373.744	11.81
374.11	14.11
374.476	12.52
374.842	12.55
375.208	11.36
375.574	8.89
375.94	10.58
376.306	11.89
376.672	12.52
377.038	11.74
377.404	11.39
377.769	13.64
378.135	12.85
378.501	13.8
378.866	15.38
379.232	14.74
379.597	15.66
379.963	18.97
380.328	17.02
380.694	15.38
381.059	17.77
381.425	16.32
381.79	15.56
382.155	13.49
382.52	13.7
382.886	13.35
383.251	15.23
383.616	15.82
383.981	14.82
384.346	15.24
384.711	17.59
385.076	15.4
385.441	15.55
385.806	16.3
386.171	18.5
386.535	21.73
386.9	17.02
387.265	14.99
387.629	15.75
387.994	14.34
388.359	14.52
388.723	13.16
389.088	16.43
389.452	15.59
389.817	16.25
390.181	14.34
390.545	8.9
390.91	11.73
391.274	11.12
391.638	10.22
392.002	10.01
392.366	9.16
392.731	8.72
393.095	7.45
393.459	8.77
393.823	7.92
394.187	10.89
394.55	12.1
394.914	13.45
395.278	13.62
395.642	14.52
396.006	14.57
396.369	15.3
396.733	15.43
397.097	12.69
397.46	12.22
397.824	11.98
398.187	10.44
398.551	11.38
398.914	9.78
399.277	10.75
399.641	11.5
400.004	11.6
400.367	10.81
400.73	11.11
401.094	13.05
401.457	12.84
401.82	11.78
402.183	11.17
402.546	10.82
402.909	12.74
403.272	13.12
403.635	13.93
403.998	15.38
404.36	15.65
404.723	13.8
405.086	12.5
405.448	10.58
405.811	10.85
406.174	13.66
406.536	12.41
406.899	10.3
407.261	9.77
407.624	6.66
407.986	5.49
408.348	8.51
408.711	9.56
409.073	11.26
409.435	13.89
409.797	13.8
410.16	10.73
410.522	12.51
410.884	12.75
411.246	9.93
411.608	11.42
411.97	12.44
412.332	9.47
412.693	10.49
413.055	10.34
413.417	8.88
413.779	10.62
414.14	13.45
414.502	14.08
414.864	15.47
415.225	16.74
415.587	16.1
415.948	16.3
416.31	15.03
416.671	14.05
417.033	12.7
417.394	14.69
417.755	12.35
418.116	10.41
418.478	7.68
418.839	7.82
419.2	9.44
419.561	11.34
419.922	11.94
420.283	13.81
420.644	14.02
421.005	13.41
421.366	12
421.727	14.64
422.087	15.34
422.448	15.76
422.809	13.58
423.169	13.94
423.53	12.64
423.891	11.11
424.251	12.27
424.612	12.77
424.972	14.42
425.333	15.31
425.693	15.31
426.053	15.73
426.414	18.97
426.774	21.88
427.134	23.11
427.494	20.99
427.854	20.56
428.214	17.3
428.574	17
428.934	16.11
429.294	14.8
429.654	12.88
430.014	10.39
430.374	7.23
430.734	6.76
431.094	6.12
431.453	9.78
431.813	10.34
432.173	11.92
432.532	12.36
432.892	14.08
433.251	14.07
433.611	15.32
433.97	17.6
434.33	17.66
434.689	17.57
435.048	19.91
435.407	17.89
435.767	16.19
436.126	15.74
436.485	12.82
436.844	11.4
437.203	12.22
437.562	14.16
437.921	12.72
438.28	11.26
438.639	11.33
438.998	7.98
439.356	8.95
439.715	9.86
440.074	11.41
440.433	13.51
440.791	13.53
441.15	11.51
441.508	10.16
441.867	11.99
442.225	14.85
442.584	15.61
442.942	18.9
443.3	18.15
443.659	20.99
444.017	21.31
444.375	20.99
444.733	22.25
445.092	23.35
445.45	21.23
445.808	19.01
446.166	19.56
446.524	16.17
446.882	14.2
447.239	12.34
447.597	10.58
447.955	10.09
448.313	11.51
448.67	9.02
449.028	9.82
449.386	8.68
449.743	7.45
450.101	5.84
450.458	8.68
450.816	5.91
451.173	6.76
451.531	5.48
451.888	5.43
452.245	5.2
452.602	9.53
452.96	8.27
453.317	10.97
453.674	13.33
454.031	15.81
454.388	13.57
454.745	14.57
455.102	16.65
455.459	17.67
455.816	18.05
456.173	17.64
456.529	16.98
456.886	16.74
457.243	17.72
457.599	15.78
457.956	13.55
458.313	16.42
458.669	17.18
459.026	17.34
459.382	16.93
459.739	16.32
460.095	14.35
460.451	12.43
460.807	13.17
461.164	11.48
461.52	15.02
461.876	16.57
462.232	14.03
462.588	14.03
462.944	12.06
463.3	11.39
463.656	13.08
464.012	14.15
464.368	11.01
464.724	12.59
465.079	14.08
465.435	11.73
465.791	7.74
466.146	9.68
466.502	7.62
466.858	8.77
467.213	8.92
467.569	7.53
467.924	9.67
468.279	12.85
468.635	11.78
468.99	9.16
469.345	10.32
469.701	13.82
470.056	12.45
470.411	14.89
470.766	17.85
471.121	20.22
471.476	21.94
471.831	20.56
472.186	20.12
472.541	20.64
472.895	22.92
473.25	23.05
473.605	23.07
473.96	23.45
474.314	22.08
474.669	19.67
475.024	17.11
475.378	15.7
475.733	15.94
476.087	16.58
476.441	13.69
476.796	12.49
477.15	11.31
477.504	10.2
477.859	11.19
478.213	11.67
478.567	11.11
478.921	10.06
479.275	10.33
479.629	6.88
479.983	5.82
480.337	7.4
480.691	9.08
481.045	10.64
481.399	11.12
481.752	8.83
482.106	10.44
482.46	12.05
482.813	11.56
483.167	12.34
483.52	15.39
483.874	15.33
484.227	14.36
484.581	13.5
484.934	11.91
485.288	11.58
485.641	12.09
485.994	9.31
486.347	7.22
486.7	10.81
487.054	10.74
487.407	8.98
487.76	7.41
488.113	8.98
488.466	9.66
488.818	9.19
489.171	10.45
489.524	10.19
489.877	11.61
490.23	13.66
490.582	13.08
490.935	11.42
491.288	12.86
491.64	13.43
491.993	13.18
492.345	12.16
492.698	14.55
493.05	12.47
493.402	12.52
493.755	11.49
494.107	9.81
494.459	8.84
494.811	11.83
495.163	12.81
495.515	13.07
495.867	14.8
496.219	14.57
496.571	15.01
496.923	15.44
497.275	17.51
497.627	16.9
497.979	19.05
498.33	20.51
498.682	16.48
499.034	21.98
499.385	25.08
499.737	26.94
500.088	29.08
500.44	27.92
500.791	31.84
501.143	29.9
501.494	34.75
501.845	35.11
502.197	38.36
502.548	42.19
502.899	37.93
503.25	43.09
503.601	40.51
503.952	43.47
504.303	47.94
504.654	50.23
505.005	55.85
505.356	58.43
505.707	60.47
506.058	63.02
506.408	65.67
506.759	67.12
507.11	64.58
507.46	71.47
507.811	72.62
508.161	75.73
508.512	77.52
508.862	78.01
509.213	81.5
509.563	85.23
509.913	85.3
510.263	85.85
510.614	90.24
510.964	89.27
511.314	90.69
511.664	93.17
512.014	89.16
512.364	87.72
512.714	87.47
513.064	85.25
513.414	83.31
513.764	83.12
514.113	85.16
514.463	85.15
514.813	90.06
515.162	88.49
515.512	86.05
515.862	90.27
516.211	91.09
516.561	93.52
516.91	93.35
517.259	94.9
517.609	95.08
517.958	94.62
518.307	96.14
518.656	97.6
519.006	96.34
519.355	97.65
519.704	96.51
520.053	97
520.402	97.89
520.751	98.91
521.1	96.15
521.448	95.77
521.797	96.41
522.146	97.4
522.495	94.38
522.843	95.39
523.192	94.88
523.541	95.43
523.889	96.06
524.238	96.34
524.586	94.65
524.935	97.62
525.283	96.09
525.631	96.15
525.979	92.58
526.328	95.11
526.676	95.12
527.024	94.98
527.372	92.8
527.72	93.72
528.068	91.49
528.416	93.55
528.764	95.85
529.112	97.56
529.46	98.01
529.808	98.01
530.155	96.68
530.503	95.88
530.851	97.77
531.198	99.88
531.546	96.92
531.893	95.9
532.241	94.01
532.588	88.8
532.936	87.39
533.283	84.32
533.63	85.08
533.978	84.15
534.325	81.94
534.672	79.78
535.019	78.05
535.366	79.5
535.713	80.93
536.06	79.95
536.407	80.92
536.754	81.39
537.101	82.64
537.448	81.26
537.795	80.23
538.141	81.15
538.488	80.92
538.835	80.58
539.181	79.23
539.528	79.03
539.874	79.84
540.221	78.36
540.567	77.35
540.914	73.59
541.26	72.57
541.606	73.19
541.952	72.22
542.299	69.69
542.645	67.57
542.991	64.23
543.337	61.67
543.683	59.23
544.029	58.38
544.375	57.93
544.721	61.4
545.066	59.49
545.412	60.3
545.758	61.68
546.104	62.76
546.449	63.44
546.795	66.01
547.141	66.14
547.486	65.6
547.832	65.34
548.177	64.03
548.522	63.58
548.868	65.5
549.213	62.98
549.558	60.95
549.903	62.58
550.249	60.44
550.594	60.39
550.939	59.74
551.284	62.4
551.629	62.83
551.974	62.89
552.319	62.07
552.664	62.52
553.008	62.15
553.353	61.97
553.698	61.67
554.043	64.07
554.387	63.25
554.732	65.18
555.076	64.93
555.421	65.99
555.765	67.76
556.11	66.99
556.454	66.09
556.798	66.44
557.143	68.31
557.487	65.75
557.831	66.07
558.175	66.41
558.519	65.43
558.863	64.61
559.207	65.61
559.551	64.07
559.895	63.12
560.239	63.6
560.583	62.75
560.927	62.39
561.27	62.95
561.614	63.57
561.958	63.77
562.301	63.99
562.645	64.93
562.988	60.27
563.332	61.11
563.675	60.48
564.018	60.92
564.362	59.39
564.705	56.44
565.048	57.66
565.391	57.5
565.735	57.6
566.078	58.2
566.421	55
566.764	58.14
567.107	57.74
567.45	59.12
567.792	56.24
568.135	58.02
568.478	59.19
568.821	58.47
569.163	55.27
569.506	53.76
569.849	51.88
570.191	53.72
570.534	54.74
570.876	52.16
571.219	52.36
571.561	53.97
571.903	50.77
572.246	49.18
572.588	48.86
572.93	49.75
573.272	50.11
573.614	50.39
573.956	48.15
574.298	44.02
574.64	45.77
574.982	45.74
575.324	44.12
575.666	46.89
576.008	47.12
576.349	45.84
576.691	46.86
577.033	46.98
577.374	45.89
577.716	47.16
578.057	48.61
578.399	47.6
578.74	48.51
579.082	49.53
579.423	48.03
579.764	47.9
580.105	46.76
580.447	42.76
580.788	41.4
581.129	40.93
581.47	41.2
581.811	42.01
582.152	43.65
582.493	42.9
582.834	41.36
583.175	40.91
583.515	42.3
583.856	43.22
584.197	44.23
584.537	42.62
584.878	45.02
585.218	44.64
585.559	42.28
585.899	39.59
586.24	38.55
586.58	39.24
586.921	40.03
587.261	40.9
587.601	40.89
587.941	42.19
588.281	44.66
588.621	43.47
588.961	43.6
589.301	46.4
589.641	47.35
589.981	45.3
590.321	45.1
590.661	46.47
591.001	45.2
591.34	45.93
591.68	45.44
592.02	45.12
592.359	44.08
592.699	44.76
593.038	43.41
593.378	44.68
593.717	44.49
594.057	45.88
594.396	44.86
594.735	42.28
595.074	41.57
595.414	41.92
595.753	40.81
596.092	41.7
596.431	41.81
596.77	43.14
597.109	41.31
597.448	42.99
597.786	41.64
598.125	40.74
598.464	43.24
598.803	41.99
599.141	42.73
599.48	43.11
599.819	42.72
600.157	39.74
600.495	38.73
600.834	38.66
601.172	38.2
601.511	37.94
601.849	40.25
602.187	42.15
602.525	42.57
602.864	41.68
603.202	41.81
603.54	41.49
603.878	42.82
604.216	44.1
604.554	44.18
604.891	44.58
605.229	45.28
605.567	42.11
605.905	39.52
606.243	39.58
606.58	39.02
606.918	36.69
607.255	36.53
607.593	35.28
607.93	34.02
608.268	33.45
608.605	32.48
608.942	31.68
609.28	30.81
609.617	29.98
609.954	31.42
610.291	33.95
610.628	37.25
610.965	35.75
611.302	35.5
611.639	34.69
611.976	35.48
612.313	34.57
612.65	35.22
612.987	36.38
613.323	35.68
613.66	35.43
613.997	31.86
614.333	30.76
614.67	31.6
615.006	31.77
615.343	32.51
615.679	32.67
616.015	32.45
616.352	31.39
616.688	30.67
617.024	32.18
617.36	29.17
617.696	30.07
618.032	29.28
618.368	30.14
618.704	31.31
619.04	30.27
619.376	28.42
619.712	28.72
620.048	28.61
620.383	29.39
620.719	28.1
621.055	28.53
621.39	30.84
621.726	30.36
622.061	31.88
622.397	31.25
622.732	30.73
623.068	30.24
623.403	30.97
623.738	30.92
624.073	30.69
624.409	30.76
624.744	32.08
625.079	28.82
625.414	28.85
625.749	26.06
626.084	25.69
626.419	27.16
626.753	30.82
627.088	30.08
627.423	30.59
627.758	30.48
628.092	30.92
628.427	33.02
628.762	32.75
629.096	34.9
629.431	35.9
629.765	37.19
630.099	34.94
630.434	34.6
630.768	34.85
631.102	34.31
631.436	35.52
631.77	34.31
632.105	31.61
632.439	33.05
632.773	31.98
633.107	31.59
633.44	29.8
633.774	31.05
634.108	30.28
634.442	31.92
634.776	33.91
635.109	33.6
635.443	35.17
635.776	35.34
636.11	33.95
636.443	33.7
636.777	33.23
637.11	32.16
637.444	32.44
637.777	33.51
638.11	33.11
638.443	30.85
638.776	28.82
639.11	30.76
639.443	30.89
639.776	31.8
640.109	31.7
640.441	30.52
640.774	31.49
641.107	33.1
641.44	33.01
641.773	31.06
642.105	32.69
642.438	32.91
642.77	29.86
643.103	31.42
643.435	32.4
643.768	31.69
644.1	32.89
644.433	34.76
644.765	33.16
645.097	31.35
645.429	33.39
645.761	32.36
646.094	33.26
646.426	32.27
646.758	32.18
647.09	31.32
647.422	32.64
647.753	32.95
648.085	32.64
648.417	32.8
648.749	32.81
649.08	33.06
649.412	33.22
649.744	33.92
650.075	35.27
650.407	33.95
650.738	35.74
651.069	34.41
651.401	34.69
651.732	32.15
652.063	30.94
652.394	32.83
652.726	29.97
653.057	29.77
653.388	28.31
653.719	28.85
654.05	30.59
654.381	28.81
654.712	28.66
655.042	27.8
655.373	28.77
655.704	30.5
656.034	29.78
656.365	31.2
656.696	30.72
657.026	31.08
657.357	34.23
657.687	32.24
658.018	31.53
658.348	33.32
658.678	32.2
659.008	34.82
659.339	33.25
659.669	32.03
659.999	32.07
660.329	32.99
660.659	31.35
660.989	28.41
661.319	28.51
661.649	28.89
661.978	29.7
662.308	30.72
662.638	29.72
662.968	28.8
663.297	27.58
663.627	27.88
663.956	25.84
664.286	27.11
664.615	28.52
664.945	29.74
665.274	30.59
665.603	28.48
665.932	28.76
666.262	26.86
666.591	26.97
666.92	28.84
667.249	26.47
667.578	27.62
667.907	26.94
668.236	25.67
668.564	24.9
668.893	26.67
669.222	27.59
669.551	28.39
669.879	28.68
670.208	30.31
670.537	31.14
670.865	35.06
671.194	38.05
671.522	37.64
671.85	37.16
672.179	36.09
672.507	33.11
672.835	32.41
673.163	32.05
673.491	32.57
673.819	31.84
674.147	28.7
674.475	27.1
674.803	25.17
675.131	28.05
675.459	28.66
675.787	30.09
676.115	30.66
676.442	29.85
676.77	27.41
677.098	27.38
677.425	26.91
677.753	28.44
678.08	26.65
678.407	26.2
678.735	25.25
679.062	23.12
679.389	19.75
679.717	20.52
680.044	20.82
680.371	20.57
680.698	20.5
681.025	21.24
681.352	18.93
681.679	19.27
682.006	16.76
682.332	16.95
682.659	19.15
682.986	21.33
683.313	20.72
683.639	18.49
683.966	19.5
684.292	19.91
684.619	19.92
684.945	22.24
685.272	24.99
685.598	26.6
685.924	26.07
686.25	24.55
686.577	25.7
686.903	26
687.229	27.4
687.555	28.09
687.881	28.97
688.207	26.64
688.533	26.11
688.858	23.14
689.184	25.49
689.51	25.65
689.836	26.7
690.161	25.49
690.487	22.97
690.813	21.97
691.138	20.83
691.463	21.08
691.789	23.03
692.114	22.8
692.44	25.73
692.765	24.27
693.09	21.15
693.415	20.28
693.74	17.78
694.065	18.91
694.39	20.01
694.715	21.36
695.04	20.61
695.365	21.48
695.69	21.41
696.015	21.03
696.339	20.19
696.664	23.82
696.989	23.28
697.313	26.09
697.638	26.28
697.962	25.05
698.287	25.57
698.611	24.65
698.935	23.39
699.26	22.92
699.584	20.78
699.908	19.06
700.232	19.9
700.556	19.72
700.88	18.6
701.204	19.53
701.528	19.74
701.852	20.1
702.176	19.76
702.5	19.23
702.823	20.3
703.147	20.56
703.471	23.26
703.794	20.78
704.118	21.78
704.441	22.33
704.765	22.39
705.088	24.07
705.411	21.68
705.735	21.88
706.058	21.97
706.381	21.2
706.704	21.06
707.027	18.59
707.35	20.24
707.673	19.12
707.996	18.53
708.319	17.48
708.642	17.92
708.965	18.89
709.288	19.35
709.61	20.76
709.933	19.91
710.256	19.1
710.578	19.3
710.901	17.43
711.223	17.19
711.546	17.11
711.868	15.68
712.19	15.95
712.512	18.72
712.835	16.62
713.157	16
713.479	18.11
713.801	18.86
714.123	20.88
714.445	22.55
714.767	24.39
715.089	24.57
715.411	26.52
715.732	24.91
716.054	21.91
716.376	23.33
716.697	23.32
717.019	22.05
717.34	23.22
717.662	22.85
717.983	21.09
718.305	19.91
718.626	20.01
718.947	18.73
719.268	17.32
719.589	18.14
719.911	17.02
720.232	19.2
720.553	19.25
720.874	17.18
721.195	19.12
721.515	20.65
721.836	18.18
722.157	18.89
722.478	18.64
722.798	20.91
723.119	20.68
723.44	21.58
723.76	18.15
724.081	16.49
724.401	18.41
724.721	15.36
725.042	13.95
725.362	15.06
725.682	14.44
726.002	15.7
726.322	15.05
726.642	14.61
726.962	15.47
727.282	15.07
727.602	15.28
727.922	13.28
728.242	13.6
728.562	12.74
728.882	11.57
729.201	12.1
729.521	9.99
729.84	9.83
730.16	10.53
730.479	10.02
730.799	8.39
731.118	9.38
731.437	9.52
731.757	8.97
732.076	11.89
732.395	14.01
732.714	13.64
733.033	14.51
733.352	13.62
733.671	13.91
733.99	11
734.309	13.01
734.628	13.95
734.947	15.16
735.265	15.14
735.584	14.06
735.903	14.69
736.221	12.64
736.54	11.64
736.858	13.76
737.177	13.78
737.495	16.39
737.813	16.91
738.132	16.23
738.45	14.78
738.768	13.74
739.086	12.66
739.404	12.02
739.722	12.84
740.04	13.81
740.358	12.07
740.676	12.47
740.994	12.16
741.311	11.05
741.629	9.51
741.947	10.19
742.264	12.95
742.582	11.01
742.899	12.05
743.217	12.77
743.534	11.38
743.852	12.17
744.169	9.42
744.486	9.57
744.803	12.25
745.121	13.4
745.438	12.18
745.755	9.48
746.072	10.86
746.389	9.58
746.706	10.16
747.022	13.48
747.339	14.39
747.656	16.67
747.973	17.91
748.289	16.65
748.606	16.49
748.923	19.35
749.239	20.39
749.555	22.73
749.872	20.23
750.188	16.88
750.505	15.36
750.821	15.89
751.137	14.82
751.453	10.97
751.769	11.02
752.085	12.48
752.401	9.03
752.717	10.05
753.033	10.45
753.349	12.9
753.665	16.25
753.98	15.47
754.296	13.74
754.612	14.2
754.927	17.38
755.243	17.06
755.558	16.75
755.874	16.11
756.189	13.59
756.505	12.85
756.82	12.17
757.135	12.09
757.45	12.41
757.765	10.76
758.08	10.06
758.395	9.6
758.71	10.32
759.025	8.4
759.34	8.6
759.655	9.16
759.97	8.06
760.285	8.53
760.599	7.65
760.914	8.35
761.228	9.77
761.543	10.82
761.857	11.22
762.172	9.4
762.486	11.34
762.8	12.44
763.115	13.49
763.429	12.7
763.743	13.44
764.057	12.61
764.371	11.49
764.685	9.73
764.999	8.25
765.313	7.64
765.627	7.3
765.941	6.89
766.255	11.14
766.568	11.2
766.882	11.34
767.195	12.6
767.509	14.18
767.823	15
768.136	15.68
768.449	16.81
768.763	16.56
769.076	17.18
769.389	15.16
769.702	11.03
770.016	10.65
770.329	10.38
770.642	8.17
770.955	8.14
771.268	9.11
771.58	10.57
771.893	10.67
772.206	10.92
772.519	13.42
772.832	16.06
773.144	15.25
773.457	15.5
773.769	16.47
774.082	14.99
774.394	11.78
774.706	11.32
775.019	9.74
775.331	9.1
775.643	9.8
775.955	5.98
776.268	4.61
776.58	5.73
776.892	5.68
777.204	4.93
777.515	6.69
777.827	8.75
778.139	9.81
778.451	10.01
778.763	9.68
779.074	10.42
779.386	11.92
779.697	12.12
780.009	10.74
780.32	10.77
780.632	12.47
780.943	12.62
781.254	13.66
781.566	12.26
781.877	14.41
782.188	13.59
782.499	11.09
782.81	12.89
783.121	12.58
783.432	14.1
783.743	14.58
784.054	13.34
784.364	14.99
784.675	14.38
784.986	14.89
785.296	14.5
785.607	17.02
785.917	17.1
786.228	17.8
786.538	17.77
786.849	17.39
787.159	15.08
787.469	14.49
787.779	13.83
788.09	11.7
788.4	12.56
788.71	13.84
789.02	14.76
789.33	17.82
789.64	15.65
789.949	16.58
790.259	16.98
790.569	20.08
790.879	19.8
791.188	17.72
791.498	19.18
791.807	18.5
792.117	16.45
792.426	14.28
792.736	12.94
793.045	15.7
793.354	16.49
793.663	17.1
793.973	16.15
794.282	18.18
794.591	18.1
794.9	20.43
795.209	19.65
795.518	18.36
795.826	19.68
796.135	20.86
796.444	20.53
796.753	20.97
797.061	20.45
797.37	22.16
797.678	20.33
797.987	19.59
798.295	19.26
798.604	20.8
798.912	22.27
799.22	18.51
799.529	18.68
799.837	15.57
800.145	12.05
800.453	12.99
800.761	9.73
801.069	10.72
801.377	11.42
801.685	9.03
801.993	9.18
802.3	9.95
802.608	11.34
802.916	6.99
803.223	8.7
803.531	13.01
803.838	12.66
804.146	16.14
804.453	18.25
804.76	18.45
805.068	19.34
805.375	19.42
805.682	18.7
805.989	21.22
806.296	23.84
806.603	23.12
806.91	19.91
807.217	19.81
807.524	15.27
807.831	14.34
808.138	15.6
808.444	16.08
808.751	13.89
809.058	15.75
809.364	14.6
809.671	14.36
809.977	14.45
810.284	16.55
810.59	15.53
810.896	18.03
811.202	17.06
811.509	16.95
811.815	14.92
812.121	17.23
812.427	16.81
812.733	17.03
813.039	15.31
813.345	16.61
813.65	15.56
813.956	17.06
814.262	16.53
814.568	16.77
814.873	17.9
815.179	19.57
815.484	18.27
815.79	16.48
816.095	16.61
816.4	18.18
816.706	17.98
817.011	17
817.316	18.05
817.621	20.53
817.926	19.84
818.231	19.49
818.536	20.12
818.841	20.89
819.146	21.58
819.451	23.1
819.756	24.68
820.06	24.95
820.365	27.32
820.67	26.27
820.974	23.68
821.279	25.67
821.583	27.83
821.888	29.77
822.192	30.36
822.496	31.17
822.8	32.01
823.105	32.01
823.409	29.94
823.713	29.86
824.017	30.15
824.321	32.09
824.625	30.42
824.929	27.65
825.232	27.49
825.536	27.77
825.84	26.22
826.143	24.07
826.447	25.81
826.751	28.4
827.054	28.75
827.358	30.28
827.661	32.69
827.964	36.8
828.268	36.22
828.571	37.92
828.874	38.11
829.177	40.53
829.48	39.72
829.783	37.49
830.086	38.15
830.389	38.24
830.692	36.7
830.995	33.5
831.297	29.94
831.6	32.44
831.903	29.48
832.205	28.33
832.508	26.06
832.81	27.69
833.113	29.68
833.415	27.86
833.718	28.2
834.02	28.67
834.322	28.77
834.624	28.9
834.926	26.16
835.228	26.74
835.53	27.42
835.832	29.17
836.134	27.33
836.436	25.82
836.738	26.27
837.04	23.68
837.341	23.45
837.643	24.06
837.944	23.05
838.246	23.83
838.547	24.09
838.849	22.33
839.15	21.94
839.452	22.84
839.753	23.93
840.054	23.65
840.355	26.03
840.656	26.42
840.957	26.19
841.258	28.7
841.559	30.84
841.86	30.32
842.161	32.26
842.462	31.61
842.762	33.05
843.063	34.48
843.364	34.39
843.664	34.26
843.965	34.4
844.265	35.83
844.566	35.16
844.866	37.6
845.166	39.38
845.467	41.48
845.767	41.97
846.067	41.44
846.367	39.22
846.667	37.72
846.967	38.6
847.267	38.24
847.567	38.18
847.867	39.43
848.166	36.06
848.466	34.05
848.766	32.59
849.065	33.06
849.365	31.55
849.664	33
849.964	35.18
850.263	35.14
850.562	35.11
850.862	35.17
851.161	33.81
851.46	36.43
851.759	38.03
852.058	36.34
852.357	37.08
852.656	38.32
852.955	36.15
853.254	36.19
853.553	33.59
853.851	33.07
854.15	32.76
854.449	34.28
854.747	34.94
855.046	33.27
855.344	33.15
855.643	32.3
855.941	33.23
856.239	37.32
856.538	38.59
856.836	38.62
857.134	42.34
857.432	40.77
857.73	39.97
858.028	38.26
858.326	39.34
858.624	38.92
858.922	37.6
859.219	35.06
859.517	32.02
859.815	31.38
860.112	32.19
860.41	31.5
860.707	32.23
861.005	34.47
861.302	32.31
861.6	32.7
861.897	35.52
862.194	37.34
862.491	38.32
862.788	37.26
863.085	37.3
863.382	38.42
863.679	36.18
863.976	37.93
864.273	36.35
864.57	40.32
864.867	39.92
865.163	37.22
865.46	37.2
865.757	38.59
866.053	42.33
866.349	41.52
866.646	40.34
866.942	41.65
867.239	40.38
867.535	37.53
867.831	35.91
868.127	34.52
868.423	38.25
868.719	41.31
869.015	39.48
869.311	38.11
869.607	37.42
869.903	35.43
870.199	34.75
870.494	35.98
870.79	38.23
871.086	34.03
871.381	36.65
871.677	35.59
871.972	31.25
872.267	32.39
872.563	32.11
872.858	34.02
873.153	37.08
873.448	39.14
873.743	37.36
874.038	38.34
874.333	40.58
874.628	40.5
874.923	39.68
875.218	39.5
875.513	38.5
875.808	37.28
876.102	38.69
876.397	39.34
876.691	36.15
876.986	37.45
877.28	35.45
877.575	35.61
877.869	35.14
878.163	34.89
878.458	35.48
878.752	34.61
879.046	35.57
879.34	34.18
879.634	31.27
879.928	31.41
880.222	31.51
880.516	32.4
880.809	30.51
881.103	30.34
881.397	31.06
881.691	30.67
881.984	32.78
882.278	29.64
882.571	28.73
882.864	30.03
883.158	32.1
883.451	31.84
883.744	29.94
884.038	32.91
884.331	31.69
884.624	30.08
884.917	31.19
885.21	31
885.503	32.47
885.796	33.12
886.088	33.92
886.381	31.51
886.674	30.39
886.966	30.1
887.259	27.1
887.552	28.97
887.844	28.16
888.136	27.28
888.429	26.56
888.721	26.53
889.013	24.55
889.306	22.93
889.598	22.9
