# Supplementary material for: An on-demand, drop-on-drop method for studying enzyme catalysis by serial crystallography
Source: Nat Commun. 2021 Jul 22;12:4461. doi: 10.1038/s41467-021-24757-7 (PMC8298390; doi:10.1038/s41467-021-24757-7)
Supplement: Supplementary file 7 — Source Data [file 41467_2021_24757_MOESM7_ESM.zip › 01_raw data/9/9-pico-off (22).txt]

Data from 9-fluo5N-fura-picooff_Subt8_20-55-29-839.txt Node

Date: Wed Jun 05 20:55:29 PDT 2019
User: Yachandra Lab
Spectrometer: OFX00221
Trigger mode: 0
Integration Time (sec): 3.000000E-1
Scans to average: 8
Nonlinearity correction enabled: false
Boxcar width: 5
Storing dark spectrum: false
XAxis mode: Wavelengths
Number of Pixels in Spectrum: 2136
>>>>>Begin Spectral Data<<<<<
156.111	1.1
156.499	2.89
156.887	1.91
157.274	0.74
157.662	-0.66
158.049	-1.11
158.437	-1.2
158.824	-0.65
159.211	-0.57
159.599	-1.01
159.986	-0.57
160.373	-1.27
160.761	-2.5
161.148	-2.01
161.535	-0.7
161.922	0.51
162.309	1.07
162.696	1.9
163.083	1.98
163.47	2.31
163.857	2.1
164.244	1.99
164.631	2.39
165.018	2.73
165.405	3.32
165.792	2.9
166.179	2.66
166.565	2.8
166.952	2.12
167.339	1.48
167.725	1.32
168.112	1.07
168.498	0.68
168.885	0.84
169.271	0.1
169.658	-1.15
170.044	-1.77
170.431	-1.41
170.817	-1.68
171.203	-1.34
171.59	-0.97
171.976	-0.22
172.362	0.35
172.748	0.23
173.134	-0.09
173.521	0.35
173.907	1.36
174.293	1.64
174.679	1.75
175.065	1.95
175.451	1.64
175.836	1.61
176.222	1.08
176.608	0.7
176.994	0.6
177.38	0.17
177.765	0.06
178.151	-0.24
178.537	-0.17
178.922	-0.51
179.308	-0.53
179.693	-0.42
180.079	-0.4
180.464	-0.33
180.85	0.01
181.235	1.49
181.621	1.61
182.006	2.22
182.391	2.17
182.777	2.73
183.162	2.85
183.547	2.03
183.932	2.15
184.317	2.1
184.702	1.61
185.087	1.69
185.472	0.77
185.857	1.28
186.242	0.84
186.627	0.78
187.012	0.55
187.397	0.41
187.782	1.34
188.167	1.62
188.551	1.61
188.936	1.51
189.321	3.56
189.705	4.33
190.09	6.18
190.475	5.35
190.859	3.99
191.244	3.12
191.628	4.92
192.012	3.81
192.397	5.11
192.781	5.84
193.166	7.84
193.55	6.09
193.934	5.3
194.318	3.27
194.702	6.09
195.087	8.08
195.471	10.83
195.855	10.05
196.239	11.14
196.623	14.95
197.007	17.23
197.391	16.17
197.775	16.83
198.158	17.53
198.542	16.28
198.926	15.27
199.31	14.92
199.693	13.23
200.077	13.77
200.461	14.67
200.844	9.2
201.228	5.34
201.611	4.68
201.995	2.98
202.378	2.49
202.762	5.41
203.145	5.35
203.529	3.62
203.912	3.88
204.295	2.3
204.679	1.56
205.062	2.88
205.445	4.5
205.828	7.12
206.211	10.47
206.594	10.7
206.977	8.75
207.36	9.84
207.743	12.69
208.126	13.61
208.509	16.28
208.892	15.56
209.275	16.66
209.658	14.55
210.04	14.39
210.423	11.33
210.806	11.77
211.188	12.48
211.571	11.01
211.953	10.11
212.336	9.02
212.719	3.73
213.101	8.39
213.483	9.58
213.866	13.2
214.248	12.07
214.63	14.02
215.013	13.77
215.395	14.91
215.777	16.11
216.159	16.35
216.542	18.06
216.924	20.38
217.306	16.43
217.688	13.23
218.07	13.22
218.452	13.49
218.834	12.68
219.216	11.58
219.597	11.56
219.979	10.01
220.361	13.03
220.743	11.92
221.124	12.43
221.506	13.24
221.888	12.78
222.269	11.25
222.651	11.65
223.032	10.77
223.414	12
223.795	12.39
224.177	13.25
224.558	8.25
224.94	7.33
225.321	6.2
225.702	6.88
226.083	7.55
226.465	7.55
226.846	7.53
227.227	10.33
227.608	12.45
227.989	11.93
228.37	9.84
228.751	11.86
229.132	11.25
229.513	14.22
229.894	13.1
230.275	16.48
230.655	17.55
231.036	16.56
231.417	13.6
231.798	12
232.178	13.85
232.559	16.72
232.94	18.75
233.32	19.97
233.701	19.26
234.081	21.99
234.462	17.43
234.842	17.08
235.222	15.84
235.603	18.24
235.983	18.3
236.363	16.82
236.743	12.1
237.124	7.61
237.504	10.47
237.884	12.8
238.264	12.05
238.644	15.4
239.024	12.05
239.404	14.59
239.784	13.12
240.164	12.19
240.544	11.48
240.923	16.73
241.303	19.4
241.683	17.68
242.063	14.69
242.442	12.91
242.822	13.56
243.202	16.4
243.581	13.93
243.961	16.24
244.34	17.2
244.72	17.39
245.099	15.25
245.478	16.45
245.858	15.69
246.237	14.18
246.616	15.22
246.996	13.52
247.375	12.19
247.754	14.44
248.133	10.76
248.512	11.01
248.891	9.61
249.27	9.03
249.649	8.58
250.028	8.84
250.407	10.42
250.786	7.84
251.165	7.35
251.544	9.34
251.922	7.83
252.301	10.12
252.68	10.41
253.058	12.43
253.437	15.64
253.816	14.14
254.194	13.61
254.573	12.44
254.951	14.22
255.329	11.92
255.708	12.76
256.086	14.66
256.465	13.16
256.843	12.53
257.221	11.49
257.599	8.4
257.977	9.61
258.356	9.68
258.734	9.24
259.112	9.89
259.49	11.35
259.868	9.51
260.246	8.2
260.624	8.15
261.001	8.48
261.379	7.08
261.757	7.52
262.135	10.17
262.513	12.84
262.89	14.03
263.268	14.78
263.645	15.45
264.023	15.61
264.401	14.97
264.778	16.07
265.156	14.09
265.533	17.01
265.91	17.53
266.288	14.36
266.665	12.67
267.042	12.22
267.42	9.17
267.797	10.61
268.174	10.69
268.551	10.52
268.928	10.81
269.305	10.77
269.682	9.65
270.059	9.61
270.436	8.74
270.813	7.2
271.19	9.56
271.567	11
271.944	10.31
272.32	10.72
272.697	11.35
273.074	11.76
273.45	14.17
273.827	13.88
274.203	11.27
274.58	11.91
274.957	11.14
275.333	10.44
275.709	9.41
276.086	7.57
276.462	8.85
276.838	9.42
277.215	8.16
277.591	7.28
277.967	6.97
278.343	9.56
278.719	9.91
279.095	11.65
279.471	10.45
279.847	10.35
280.223	10.1
280.599	9.58
280.975	9.28
281.351	8.69
281.727	7.58
282.103	6.25
282.478	7.24
282.854	8.49
283.23	10.18
283.605	13.47
283.981	15.49
284.357	19.95
284.732	19.56
285.108	18.06
285.483	17.77
285.858	18.43
286.234	20.78
286.609	22.25
286.984	21.1
287.36	18.88
287.735	15.64
288.11	16.39
288.485	12.85
288.86	12.11
289.235	13.06
289.61	15
289.985	14.89
290.36	12.98
290.735	11.23
291.11	7.73
291.485	7.49
291.86	7.51
292.235	5.8
292.609	9.44
292.984	7.91
293.359	10.03
293.733	9.2
294.108	11.08
294.482	10.97
294.857	11.74
295.231	17.44
295.606	18.88
295.98	19.67
296.354	19.52
296.729	16.15
297.103	18.09
297.477	16.38
297.851	16.36
298.226	13.11
298.6	15.67
298.974	14.03
299.348	10.48
299.722	9.16
300.096	10.4
300.47	10.35
300.844	13.27
301.217	11.42
301.591	10.74
301.965	11.02
302.339	12.98
302.712	11.83
303.086	12.19
303.46	11.67
303.833	11.48
304.207	12.16
304.58	13.93
304.954	11.77
305.327	13.18
305.701	13.64
306.074	13.99
306.447	13.68
306.821	14.3
307.194	13.22
307.567	15.08
307.94	12.92
308.313	10.56
308.686	9.89
309.059	9.18
309.432	10.15
309.805	11.64
310.178	14.16
310.551	13.77
310.924	13.59
311.297	14.73
311.67	12.83
312.042	17.9
312.415	19.52
312.788	17.89
313.16	16.48
313.533	15.66
313.905	14.07
314.278	10.59
314.65	13.23
315.023	12.86
315.395	11.09
315.768	13.22
316.14	10.85
316.512	8.67
316.884	10.26
317.257	12.41
317.629	10.67
318.001	10.93
318.373	10
318.745	5.36
319.117	5.84
319.489	5.82
319.861	7.23
320.233	7.44
320.605	8.03
320.977	8.61
321.348	7.4
321.72	7.74
322.092	9.81
322.463	13.23
322.835	14.18
323.207	13.28
323.578	15.51
323.95	13.82
324.321	15.1
324.693	17.07
325.064	16.19
325.435	17.16
325.807	16.85
326.178	13.86
326.549	10.48
326.92	12.74
327.292	13.75
327.663	13.95
328.034	14.27
328.405	15
328.776	11.66
329.147	11.19
329.518	8.31
329.889	10.33
330.259	12.5
330.63	11.64
331.001	10.6
331.372	8.69
331.742	8.61
332.113	9.3
332.484	7.33
332.854	9.26
333.225	11.66
333.595	15.88
333.966	15.5
334.336	14.94
334.707	18.53
335.077	18.27
335.447	19.06
335.817	17.78
336.188	16.99
336.558	15.48
336.928	17.52
337.298	15.39
337.668	13.95
338.038	14.55
338.408	14.81
338.778	14.9
339.148	14.08
339.518	13.06
339.888	13.93
340.258	11.56
340.627	13.49
340.997	9.64
341.367	9.75
341.736	7.5
342.106	6.47
342.475	5.01
342.845	1.89
343.214	3.33
343.584	2.65
343.953	2.95
344.323	4.62
344.692	3.86
345.061	4.33
345.431	5.23
345.8	8.97
346.169	8.42
346.538	9.31
346.907	10.43
347.276	8.48
347.645	10.95
348.014	8.28
348.383	8.4
348.752	7.43
349.121	9.44
349.49	9.11
349.858	9.03
350.227	8.86
350.596	7.28
350.964	6.52
351.333	9.02
351.702	7.23
352.07	7.2
352.439	5.89
352.807	9.15
353.176	9.12
353.544	6.72
353.912	4.19
354.281	4.73
354.649	6.27
355.017	6.1
355.385	4.83
355.753	3.52
356.122	6.23
356.49	8.97
356.858	8.08
357.226	6.17
357.594	8.14
357.961	8.77
358.329	7.89
358.697	8.98
359.065	9.26
359.433	8.64
359.8	12.99
360.168	10.33
360.536	10.53
360.903	8.34
361.271	9.44
361.638	7.33
362.006	5.83
362.373	9.64
362.741	9.06
363.108	12.12
363.475	14.78
363.843	13.09
364.21	14.88
364.577	16
364.944	15.56
365.311	14.4
365.678	16.99
366.045	20.95
366.412	18.98
366.779	16.69
367.146	13.58
367.513	12.53
367.88	11.85
368.247	10.52
368.613	8.31
368.98	10.7
369.347	9.16
369.713	7.06
370.08	4.27
370.447	5.57
370.813	6.92
371.18	10.1
371.546	8.53
371.912	6.77
372.279	8.1
372.645	7.17
373.011	5.8
373.378	10.15
373.744	10.77
374.11	11.48
374.476	8.66
374.842	10.06
375.208	8.33
375.574	8.55
375.94	9.92
376.306	9.77
376.672	9.97
377.038	6.43
377.404	4.93
377.769	5.77
378.135	7.85
378.501	9.24
378.866	8.85
379.232	8.49
379.597	8.89
379.963	11.93
380.328	11.38
380.694	10.98
381.059	16.11
381.425	15.38
381.79	15.6
382.155	11.65
382.52	11.12
382.886	11.09
383.251	11.06
383.616	11.98
383.981	10
384.346	11.1
384.711	12.85
385.076	9.82
385.441	10.95
385.806	9.16
386.171	10.92
386.535	13.38
386.9	11.77
387.265	11.36
387.629	8.94
387.994	8.08
388.359	8.3
388.723	7.51
389.088	9.91
389.452	8.48
389.817	11.61
390.181	10.42
390.545	6.61
390.91	7.23
391.274	8.44
391.638	10.52
392.002	10.32
392.366	9.3
392.731	9.15
393.095	8.39
393.459	11.74
393.823	9.62
394.187	10.33
394.55	11.44
394.914	11.47
395.278	10.57
395.642	10.93
396.006	13.78
396.369	12.99
396.733	14.01
397.097	13.12
397.46	10.98
397.824	11.43
398.187	11.01
398.551	10.47
398.914	10.95
399.277	10.45
399.641	9.4
400.004	5.9
400.367	8.32
400.73	7.57
401.094	6.72
401.457	7.34
401.82	5.49
402.183	4.83
402.546	5.55
402.909	6.38
403.272	5.31
403.635	6.61
403.998	8.89
404.36	7.98
404.723	7.31
405.086	6.72
405.448	5.62
405.811	6.49
406.174	8.38
406.536	8.31
406.899	6.15
407.261	7.66
407.624	6.26
407.986	1.9
408.348	3.97
408.711	5.4
409.073	6.99
409.435	8.08
409.797	8.92
410.16	7.91
410.522	8
410.884	9.22
411.246	5.91
411.608	6.28
411.97	10.27
412.332	6.75
412.693	5.44
413.055	5.55
413.417	4.47
413.779	6.5
414.14	9.42
414.502	11.67
414.864	10.28
415.225	12.12
415.587	10.93
415.948	11.75
416.31	12.43
416.671	12.76
417.033	13.31
417.394	15.05
417.755	11.4
418.116	8.6
418.478	7.75
418.839	9.4
419.2	10.45
419.561	12.95
419.922	11.09
420.283	10.47
420.644	10.45
421.005	9.58
421.366	8.6
421.727	9.38
422.087	9.06
422.448	8.3
422.809	7.83
423.169	9.34
423.53	6.48
423.891	6.57
424.251	7.77
424.612	9.39
424.972	11.26
425.333	10.5
425.693	12.34
426.053	14.12
426.414	15.43
426.774	16.74
427.134	15.15
427.494	16
427.854	17.1
428.214	15.16
428.574	13.8
428.934	13.73
429.294	14.26
429.654	11.75
430.014	9.17
430.374	6.07
430.734	4.34
431.094	5.48
431.453	7.41
431.813	5.49
432.173	5.14
432.532	5.53
432.892	5.88
433.251	5.68
433.611	6.61
433.97	8.45
434.33	9.18
434.689	9.27
435.048	8.75
435.407	8.12
435.767	9.27
436.126	11.1
436.485	8.66
436.844	7.5
437.203	7.76
437.562	10.02
437.921	8.83
438.28	8.34
438.639	7.9
438.998	8.05
439.356	8.53
439.715	8.08
440.074	8.16
440.433	8.91
440.791	8.4
441.15	8.7
441.508	6.47
441.867	10
442.225	11.03
442.584	12.9
442.942	15.98
443.3	14.86
443.659	17.25
444.017	16.99
444.375	17.75
444.733	18.8
445.092	18.51
445.45	17.6
445.808	14.74
446.166	15
446.524	11.76
446.882	9.31
447.239	8.23
447.597	6.02
447.955	6.65
448.313	4.82
448.67	4.72
449.028	4.88
449.386	5.02
449.743	5.16
450.101	3.93
450.458	6.67
450.816	4.56
451.173	5.06
451.531	5.81
451.888	5.59
452.245	9.41
452.602	9.72
452.96	9.64
453.317	11.56
453.674	11.25
454.031	15.56
454.388	15.09
454.745	16.45
455.102	17.57
455.459	15.67
455.816	16.41
456.173	15.51
456.529	16.03
456.886	14.02
457.243	13.02
457.599	12.53
457.956	8.8
458.313	9.43
458.669	8.84
459.026	8.91
459.382	11.64
459.739	11.56
460.095	10.33
460.451	8.72
460.807	9.66
461.164	10.64
461.52	12.8
461.876	13.59
462.232	10.85
462.588	11.5
462.944	11.09
463.3	9.01
463.656	8.03
464.012	7.51
464.368	7.07
464.724	8.98
465.079	8.07
465.435	4.9
465.791	1.03
466.146	3.16
466.502	1.91
466.858	0.93
467.213	1.4
467.569	1.09
467.924	4.73
468.279	4.03
468.635	2.42
468.99	0.75
469.345	1.52
469.701	6.88
470.056	5
470.411	5.33
470.766	6.51
471.121	8.26
471.476	10.49
471.831	5.22
472.186	5.99
472.541	7.78
472.895	9.69
473.25	11.89
473.605	9.97
473.96	10
474.314	9.08
474.669	9.05
475.024	6.98
475.378	6.35
475.733	8.45
476.087	9.49
476.441	7.12
476.796	6.05
477.15	3.45
477.504	4.01
477.859	5.76
478.213	4.75
478.567	4.77
478.921	4.07
479.275	4.4
479.629	2.39
479.983	1.38
480.337	2.77
480.691	4.99
481.045	6.39
481.399	6.49
481.752	4.12
482.106	8.05
482.46	7.49
482.813	8.08
483.167	7.3
483.52	9.42
483.874	9.73
484.227	7.68
484.581	5.84
484.934	5.14
485.288	4.51
485.641	6.33
485.994	3.94
486.347	4.34
486.7	5.61
487.054	7.7
487.407	6.42
487.76	5.4
488.113	6.4
488.466	8.44
488.818	7.14
489.171	7.12
489.524	7.57
489.877	6.62
490.23	6.27
490.582	5.94
490.935	4.05
491.288	5.38
491.64	8.3
491.993	8.82
492.345	5.31
492.698	8.45
493.05	7.81
493.402	5.32
493.755	6.55
494.107	5.97
494.459	5.09
494.811	5.64
495.163	3.99
495.515	-0.52
495.867	-3.49
496.219	-5.02
496.571	-10
496.923	-14.34
497.275	-19.35
497.627	-27.31
497.979	-30.49
498.33	-39.05
498.682	-48.5
499.034	-52.86
499.385	-57.61
499.737	-59.36
500.088	-61.5
500.44	-63.98
500.791	-63.48
501.143	-64.47
501.494	-63.32
501.845	-65.06
502.197	-58.5
502.548	-56.03
502.899	-55.59
503.25	-50.31
503.601	-52.97
503.952	-53.23
504.303	-52.31
504.654	-48.56
505.005	-44.48
505.356	-40.6
505.707	-40.8
506.058	-38.94
506.408	-37.82
506.759	-36.31
507.11	-37.86
507.46	-32.14
507.811	-27.42
508.161	-24.6
508.512	-26.24
508.862	-26.67
509.213	-23.36
509.563	-20.49
509.913	-22.02
510.263	-20.7
510.614	-16.15
510.964	-17.44
511.314	-17.2
511.664	-16.62
512.014	-16.17
512.364	-14.69
512.714	-11.99
513.064	-13
513.414	-13.36
513.764	-13.51
514.113	-10.72
514.463	-13.09
514.813	-9.99
515.162	-11.89
515.512	-13.67
515.862	-14.32
516.211	-14.59
516.561	-11.47
516.91	-12.95
517.259	-13.03
517.609	-13.16
517.958	-14.02
518.307	-12.98
518.656	-10.32
519.006	-9.05
519.355	-6.99
519.704	-5.92
520.053	-6
520.402	-8.48
520.751	-8.02
521.1	-7.39
521.448	-6.26
521.797	-4.05
522.146	-3.77
522.495	-8
522.843	-8.77
523.192	-10.4
523.541	-10.53
523.889	-11.07
524.238	-9.32
524.586	-7.15
524.935	-5.75
525.283	-6.43
525.631	-7.89
525.979	-8.28
526.328	-3.41
526.676	-1.92
527.024	-0.85
527.372	1.3
527.72	2.85
528.068	0.57
528.416	-1.25
528.764	0.06
529.112	1.43
529.46	0.72
529.808	1.4
530.155	-0.94
530.503	-1.3
530.851	3.78
531.198	4
531.546	3.6
531.893	2.28
532.241	4.48
532.588	-0.09
532.936	-0.16
533.283	-0.03
533.63	0.39
533.978	-0.34
534.325	0.09
534.672	-2.32
535.019	-3.8
535.366	-3.56
535.713	-1.25
536.06	-1.36
536.407	3.26
536.754	1.67
537.101	2.82
537.448	4.47
537.795	5.2
538.141	3.32
538.488	2.62
538.835	2.56
539.181	1.41
539.528	1.61
539.874	2.45
540.221	-0.32
540.567	2.58
540.914	0.7
541.26	-1.34
541.606	2.02
541.952	3.06
542.299	0.44
542.645	0.4
542.991	0.64
543.337	0.34
543.683	-3.22
544.029	-0.88
544.375	-1.99
544.721	0.25
545.066	-1.83
545.412	-2.5
545.758	-0.31
546.104	2.27
546.449	4.86
546.795	8.5
547.141	8.59
547.486	10.99
547.832	9.56
548.177	9.12
548.522	11.1
548.868	13.25
549.213	12.38
549.558	12.35
549.903	11.17
550.249	7.11
550.594	4.3
550.939	5.52
551.284	6.78
551.629	6.84
551.974	5.72
552.319	3.49
552.664	3.62
553.008	2.88
553.353	1.38
553.698	3.28
554.043	5.19
554.387	4.45
554.732	4.52
555.076	5.65
555.421	6.31
555.765	8.76
556.11	9.3
556.454	9.14
556.798	9.73
557.143	9.7
557.487	7.24
557.831	6.92
558.175	8.78
558.519	10.23
558.863	6.99
559.207	11.33
559.551	10.15
559.895	10.66
560.239	11.33
560.583	10.34
560.927	13.49
561.27	13.33
561.614	15.42
561.958	15.77
562.301	14.56
562.645	17.07
562.988	12.26
563.332	13.22
563.675	13.57
564.018	13.27
564.362	13.82
564.705	10.61
565.048	12.3
565.391	11.44
565.735	10.8
566.078	10.01
566.421	7.98
566.764	9.58
567.107	12.2
567.45	12.3
567.792	9.06
568.135	9.59
568.478	10.99
568.821	11.01
569.163	10.7
569.506	8.39
569.849	10.39
570.191	12.3
570.534	13.23
570.876	10.11
571.219	7.95
571.561	11.62
571.903	8.94
572.246	7.24
572.588	6.95
572.93	6.08
573.272	8.14
573.614	8.32
573.956	6.86
574.298	3.68
574.64	4.34
574.982	3.77
575.324	3.42
575.666	7.89
576.008	8.88
576.349	9.57
576.691	10.01
577.033	10.4
577.374	8.66
577.716	7.7
578.057	8.76
578.399	8.65
578.74	11.74
579.082	12.18
579.423	9.69
579.764	11.97
580.105	9.03
580.447	9.25
580.788	9.51
581.129	8.61
581.47	8.8
581.811	9.66
582.152	7.95
582.493	6.89
582.834	5.88
583.175	6.11
583.515	4.27
583.856	6.45
584.197	5.67
584.537	3.47
584.878	6.94
585.218	7.02
585.559	6.15
585.899	6.98
586.24	5.73
586.58	6.51
586.921	7.17
587.261	7.25
587.601	6.27
587.941	7.66
588.281	9.7
588.621	7.48
588.961	9.61
589.301	11.55
589.641	13.49
589.981	14.07
590.321	14.19
590.661	13.28
591.001	13.42
591.34	14.43
591.68	12.91
592.02	12.84
592.359	11.62
592.699	11.43
593.038	10.49
593.378	10.19
593.717	10.62
594.057	9.38
594.396	10.83
594.735	10.14
595.074	9.65
595.414	10.51
595.753	8.42
596.092	9.3
596.431	7.25
596.77	8.43
597.109	6.64
597.448	6.35
597.786	7.59
598.125	6.58
598.464	9.3
598.803	9.34
599.141	9.57
599.48	11.33
599.819	11.94
600.157	14.3
600.495	16.44
600.834	15.23
601.172	16.1
601.511	15.48
601.849	16.18
602.187	15.86
602.525	14
602.864	13.68
603.202	14.43
603.54	12.51
603.878	11.82
604.216	8.74
604.554	10.19
604.891	9.85
605.229	10.48
605.567	8.39
605.905	7.23
606.243	9.55
606.58	10.35
606.918	8.75
607.255	11.51
607.593	11.06
607.93	11.22
608.268	11.74
608.605	11.6
608.942	12.05
609.28	12.93
609.617	12.31
609.954	16.57
610.291	16.91
610.628	20.4
610.965	19.14
611.302	18.99
611.639	19.85
611.976	20.99
612.313	19.34
612.65	17.74
612.987	17.73
613.323	16.35
613.66	13.56
613.997	11.4
614.333	10.16
614.67	9.42
615.006	11.53
615.343	11.4
615.679	12.9
616.015	14.09
616.352	15.39
616.688	14.86
617.024	17.2
617.36	16.08
617.696	18.12
618.032	17.74
618.368	19.6
618.704	18.89
619.04	19.47
619.376	17.48
619.712	19.01
620.048	19.14
620.383	20.95
620.719	20.81
621.055	19.59
621.39	21.43
621.726	22.97
622.061	23.14
622.397	22.32
622.732	22.62
623.068	22.39
623.403	21.3
623.738	22.33
624.073	22.89
624.409	24.19
624.744	24.66
625.079	22.07
625.414	19.98
625.749	19.3
626.084	19.25
626.419	17.48
626.753	20.15
627.088	17.82
627.423	15.85
627.758	15.01
628.092	12.38
628.427	14.33
628.762	14.75
629.096	15.53
629.431	15.68
629.765	17.23
630.099	18.78
630.434	16.93
630.768	20.23
631.102	21.18
631.436	21.93
631.77	23.43
632.105	22.39
632.439	21.68
632.773	21.88
633.107	21.14
633.44	19.97
633.774	19.36
634.108	20.02
634.442	21.86
634.776	24.88
635.109	25.62
635.443	27.2
635.776	28.44
636.11	29.25
636.443	28.56
636.777	28.91
637.11	27.36
637.444	26.27
637.777	27.68
638.11	25.08
638.443	21.2
638.776	20.43
639.11	18.27
639.443	18.67
639.776	19.55
640.109	22.7
640.441	21.56
640.774	22.62
641.107	23.23
641.44	20.73
641.773	20.28
642.105	22.02
642.438	21.62
642.77	22.77
643.103	22.01
643.435	23.78
643.768	19.93
644.1	21.68
644.433	23.38
644.765	23.99
645.097	24.09
645.429	26.1
645.761	25.86
646.094	26.93
646.426	26.01
646.758	27.7
647.09	24.94
647.422	27.3
647.753	26.69
648.085	26.53
648.417	27.56
648.749	30.15
649.08	28.34
649.412	30.19
649.744	30.55
650.075	32.35
650.407	31.95
650.738	33.85
651.069	32.58
651.401	33.51
651.732	33.66
652.063	33.12
652.394	33.5
652.726	33.84
653.057	31.33
653.388	30.64
653.719	30.05
654.05	28.19
654.381	26.75
654.712	29.12
655.042	29.33
655.373	28.73
655.704	28.93
656.034	28.25
656.365	28.72
656.696	31.65
657.026	30.97
657.357	31.4
657.687	31.6
658.018	33.74
658.348	32.31
658.678	30.47
659.008	32.26
659.339	32.01
659.669	30.31
659.999	29.88
660.329	26.84
660.659	25.99
660.989	25.57
661.319	25.89
661.649	24.39
661.978	26.26
662.308	26.06
662.638	25.3
662.968	25.83
663.297	25.16
663.627	25.25
663.956	26.85
664.286	27.67
664.615	28.73
664.945	30.25
665.274	31.59
665.603	29.22
665.932	30.9
666.262	28.67
666.591	28.19
666.92	27.33
667.249	27.41
667.578	28.94
667.907	27.57
668.236	27.91
668.564	25.28
668.893	27.82
669.222	26.57
669.551	26.06
669.879	26.11
670.208	25.97
670.537	28.77
670.865	32.92
671.194	31.83
671.522	33.65
671.85	34.42
672.179	35.66
672.507	31.73
672.835	32.72
673.163	33.15
673.491	35.61
673.819	34.99
674.147	33.18
674.475	29.58
674.803	29.53
675.131	30.11
675.459	27.68
675.787	29.11
676.115	30.36
676.442	30.39
676.77	29.34
677.098	29.4
677.425	30.82
677.753	32.25
678.08	33.97
678.407	32.82
678.735	30.53
679.062	29.47
679.389	26.91
679.717	26.15
680.044	26.59
680.371	26.15
680.698	24.01
681.025	23.2
681.352	20.61
681.679	18.53
682.006	17.52
682.332	20.53
682.659	21.41
682.986	22.8
683.313	24.74
683.639	24.01
683.966	24.34
684.292	24.17
684.619	23.12
684.945	24.88
685.272	27.28
685.598	28.05
685.924	27.88
686.25	26.95
686.577	27.26
686.903	24.3
687.229	24.25
687.555	25.44
687.881	27.44
688.207	28.16
688.533	27.99
688.858	26.14
689.184	27.01
689.51	25.14
689.836	25.82
690.161	25.43
690.487	24.66
690.813	23.5
691.138	22.97
691.463	22.59
691.789	23.03
692.114	23.18
692.44	23.08
692.765	21.73
693.09	20.02
693.415	19.92
693.74	17.89
694.065	19.58
694.39	20.92
694.715	21.32
695.04	22.25
695.365	22.99
695.69	22.76
696.015	23.94
696.339	23.92
696.664	25.73
696.989	24.94
697.313	25.86
697.638	27.02
697.962	27.72
698.287	28.75
698.611	25.22
698.935	24.41
699.26	22.92
699.584	20.38
699.908	17.86
700.232	19.14
700.556	19.74
700.88	19.7
701.204	16.42
701.528	15.25
701.852	15.38
702.176	18.45
702.5	16.86
702.823	19.11
703.147	20.76
703.471	25.47
703.794	24.18
704.118	24.68
704.441	25.23
704.765	26.5
705.088	26.66
705.411	24.61
705.735	23.27
706.058	27.11
706.381	24.81
706.704	24.98
707.027	22.75
707.35	22.75
707.673	23.73
707.996	23.85
708.319	24.93
708.642	26.73
708.965	28.16
709.288	26.76
709.61	24.03
709.933	24.93
710.256	23.74
710.578	23.93
710.901	22.91
711.223	21
711.546	20.64
711.868	20.69
712.19	19.57
712.512	19.91
712.835	21.61
713.157	22.35
713.479	23.92
713.801	24.2
714.123	25.68
714.445	28.27
714.767	29.32
715.089	28.76
715.411	29.15
715.732	29.6
716.054	28.53
716.376	28.06
716.697	25.86
717.019	25.85
717.34	27.06
717.662	26.7
717.983	25.34
718.305	24.85
718.626	24.49
718.947	22.52
719.268	21.06
719.589	20.03
719.911	20.26
720.232	21.03
720.553	20.52
720.874	19.01
721.195	19.22
721.515	18.35
721.836	16
722.157	16.98
722.478	18.28
722.798	18.07
723.119	18.51
723.44	17.48
723.76	18.84
724.081	18.57
724.401	17.94
724.721	14.74
725.042	14.58
725.362	15.65
725.682	14.11
726.002	12.4
726.322	13.01
726.642	13.14
726.962	14.72
727.282	13.74
727.602	13.3
727.922	14.27
728.242	15.36
728.562	15.17
728.882	15.35
729.201	16.34
729.521	15.67
729.84	15.18
730.16	15.77
730.479	15.01
730.799	12.48
731.118	11.15
731.437	11.35
731.757	11.72
732.076	14.61
732.395	15.27
732.714	15.14
733.033	15.8
733.352	15.91
733.671	15.9
733.99	14.72
734.309	17.32
734.628	19.4
734.947	20.23
735.265	20.74
735.584	19.16
735.903	17.73
736.221	16.67
736.54	16.27
736.858	18.05
737.177	16.92
737.495	16.65
737.813	15.95
738.132	14.18
738.45	11.55
738.768	11.48
739.086	10.69
739.404	12.77
739.722	13.45
740.04	14.32
740.358	10.91
740.676	12.39
740.994	12.31
741.311	11.1
741.629	11.81
741.947	14.23
742.264	13.15
742.582	11.01
742.899	11.34
743.217	11.35
743.534	9.97
743.852	11.66
744.169	9.45
744.486	9.49
744.803	10.48
745.121	11.65
745.438	9.31
745.755	9.91
746.072	12.32
746.389	10.61
746.706	10.25
747.022	13.05
747.339	14.23
747.656	15.02
747.973	16.18
748.289	17.45
748.606	15.8
748.923	18.82
749.239	17
749.555	16.48
749.872	16.58
750.188	15.09
750.505	14.16
750.821	14.81
751.137	14.86
751.453	12.14
751.769	11.38
752.085	12.11
752.401	8.69
752.717	12.44
753.033	14.59
753.349	15.36
753.665	18.41
753.98	17.78
754.296	15.52
754.612	16.59
754.927	18.93
755.243	19.32
755.558	21.19
755.874	21.16
756.189	18.9
756.505	17.82
756.82	15.58
757.135	15.23
757.45	14.17
757.765	14.26
758.08	14.24
758.395	14.06
758.71	13.4
759.025	10.97
759.34	10.85
759.655	10.51
759.97	9.31
760.285	11.22
760.599	12.5
760.914	13.99
761.228	12.3
761.543	12.59
761.857	14.34
762.172	13.62
762.486	13.72
762.8	14.36
763.115	13
763.429	13.83
763.743	14.31
764.057	12.53
764.371	11.74
764.685	13.39
764.999	9.91
765.313	8.44
765.627	9.03
765.941	8.94
766.255	11.65
766.568	13.42
766.882	12.25
767.195	12.98
767.509	14
767.823	14.33
768.136	12.98
768.449	14.51
768.763	13.5
769.076	13.62
769.389	12.86
769.702	9.91
770.016	10.03
770.329	10.19
770.642	8.08
770.955	6.49
771.268	7.15
771.58	9.33
771.893	10.48
772.206	10.85
772.519	11.35
772.832	12.49
773.144	13.75
773.457	12.55
773.769	13.41
774.082	14.78
774.394	12.9
774.706	10.85
775.019	10.66
775.331	9.05
775.643	10.45
775.955	10.08
776.268	8.52
776.58	7.66
776.892	7.88
777.204	6.66
777.515	6.24
777.827	6.19
778.139	9.1
778.451	7.58
778.763	8.66
779.074	8.85
779.386	7.02
779.697	8.64
780.009	7.33
780.32	8.73
780.632	10.19
780.943	9.09
781.254	13.23
781.566	11.44
781.877	13
782.188	11.86
782.499	9.25
782.81	14.33
783.121	11.9
783.432	13.58
783.743	13.98
784.054	13.28
784.364	14.62
784.675	12.16
784.986	12.02
785.296	11.59
785.607	13.14
785.917	13.72
786.228	11.08
786.538	12.22
786.849	12.94
787.159	11.57
787.469	10.66
787.779	10.39
788.09	8.4
788.4	8.57
788.71	9.4
789.02	11.59
789.33	12.48
789.64	10.89
789.949	12.06
790.259	11.88
790.569	14.22
790.879	13.73
791.188	12.03
791.498	12.89
791.807	12.55
792.117	11.72
792.426	9.45
792.736	9.38
793.045	11.45
793.354	11.55
793.663	10.49
793.973	7.91
794.282	9.6
794.591	10.82
794.9	14.38
795.209	14.78
795.518	13.6
795.826	13.58
796.135	13.99
796.444	14.48
796.753	13.51
797.061	13.82
797.37	13.73
797.678	10.98
797.987	9.72
798.295	7.28
798.604	8.52
798.912	7.82
799.22	5.35
799.529	5.85
799.837	4.28
800.145	3.14
800.453	1.02
800.761	2.01
801.069	4.22
801.377	3.44
801.685	1.36
801.993	1.26
802.3	2.22
802.608	4.93
802.916	1.28
803.223	1.14
803.531	3.85
803.838	4.49
804.146	6.6
804.453	7.64
804.76	6.83
805.068	9.22
805.375	8.57
805.682	8.53
805.989	7.25
806.296	11.51
806.603	11.58
806.91	8.9
807.217	11.17
807.524	6.19
807.831	4.78
808.138	7.84
808.444	7.1
808.751	5.44
809.058	5.07
809.364	5.76
809.671	4.34
809.977	3.62
810.284	4.64
810.59	3.17
810.896	4.78
811.202	5.11
811.509	4.77
811.815	6.34
812.121	7.43
812.427	10.45
812.733	10.25
813.039	9.05
813.345	7.58
813.65	7.11
813.956	9.01
814.262	7.89
814.568	7.64
814.873	6.85
815.179	6.23
815.484	6.47
815.79	3.33
816.095	4.5
816.4	2.97
816.706	5.53
817.011	4.76
817.316	5.26
817.621	8.23
817.926	7.11
818.231	9.12
818.536	10.19
818.841	11.17
819.146	11.81
819.451	11.86
819.756	14.01
820.06	15.86
820.365	17.99
820.67	15.09
820.974	15.82
821.279	17.02
821.583	16.6
821.888	16.05
822.192	14.59
822.496	13.76
822.8	12.48
823.105	14.22
823.409	11.98
823.713	12.11
824.017	12.62
824.321	12.64
824.625	12.75
824.929	10.94
825.232	10.11
825.536	9.99
825.84	10.26
826.143	9.64
826.447	6.51
826.751	4.55
827.054	3.39
827.358	6.07
827.661	4.45
827.964	6.55
828.268	7.35
828.571	8.62
828.874	9.73
829.177	11.35
829.48	11.56
829.783	12.78
830.086	16.69
830.389	17.52
830.692	16.25
830.995	16.47
831.297	13.8
831.6	15.05
831.903	12.58
832.205	12.45
832.508	10.22
832.81	11.32
833.113	11.62
833.415	7.57
833.718	8.56
834.02	7.39
834.322	6.64
834.624	7.67
834.926	6.51
835.228	7.73
835.53	7.02
835.832	10.9
836.134	7.94
836.436	9.49
836.738	10.93
837.04	8.65
837.341	9.33
837.643	9.68
837.944	8.42
838.246	9.77
838.547	10.18
838.849	11.26
839.15	9.73
839.452	11.57
839.753	10.24
840.054	8.7
840.355	9.45
840.656	9.47
840.957	9.09
841.258	9.45
841.559	9.68
841.86	8.57
842.161	7.6
842.462	6.66
842.762	8.84
843.063	9.17
843.364	11.86
843.664	12.7
843.965	11.88
844.265	12.6
844.566	14.4
844.866	14.1
845.166	16.42
845.467	18.62
845.767	20.85
846.067	19.38
846.367	18.8
846.667	18.19
846.967	17.48
847.267	17.98
847.567	17.05
847.867	15.01
848.166	12.24
848.466	12.62
848.766	9.8
849.065	7.67
849.365	5.9
849.664	6.59
849.964	6.5
850.263	8.7
850.562	7.86
850.862	8.23
851.161	9.1
851.46	12.43
851.759	10.74
852.058	11.47
852.357	12.4
852.656	13.61
852.955	12.68
853.254	12.65
853.553	11.25
853.851	10.18
854.15	8.66
854.449	9.32
854.747	8.22
855.046	7.81
855.344	6.08
855.643	4.91
855.941	7.17
856.239	8.16
856.538	7.55
856.836	5.28
857.134	8.2
857.432	11.08
857.73	9.86
858.028	9.52
858.326	10.11
858.624	10.25
858.922	9.36
859.219	5.23
859.517	3.61
859.815	4.51
860.112	6.47
860.41	6.02
860.707	6.47
861.005	7.61
861.302	7.72
861.6	7.25
861.897	8.45
862.194	11.02
862.491	10.51
862.788	11.92
863.085	11.61
863.382	10.83
863.679	10.78
863.976	10.6
864.273	9.2
864.57	9.56
864.867	7.88
865.163	6.81
865.46	6
865.757	8.3
866.053	8.55
866.349	9.24
866.646	6.85
866.942	6.11
867.239	3.48
867.535	2.58
867.831	1.17
868.127	3.22
868.423	4.49
868.719	5.7
869.015	5.08
869.311	5.35
869.607	2.85
869.903	4.22
870.199	3.82
870.494	4.35
870.79	4.38
871.086	3.17
871.381	1.83
871.677	2.19
871.972	0.09
872.267	0.31
872.563	-1.24
872.858	2.15
873.153	4.41
873.448	3.78
873.743	3.9
874.038	7.18
874.333	9.07
874.628	12.75
874.923	12.52
875.218	12.06
875.513	11.93
875.808	13.77
876.102	13.09
876.397	12.35
876.691	14.68
876.986	14.12
877.28	11.7
877.575	12.73
877.869	7.92
878.163	10.56
878.458	11.08
878.752	11.85
879.046	11.75
879.34	10.76
879.634	10.28
879.928	9.52
880.222	12.98
880.516	14.33
880.809	10.23
881.103	11.23
881.397	8.25
881.691	10.86
881.984	10.51
882.278	6.68
882.571	6.02
882.864	7.58
883.158	8.65
883.451	6.76
883.744	7.68
884.038	12.2
884.331	13.25
884.624	12.26
884.917	9.82
885.21	11.26
885.503	15.64
885.796	16.7
886.088	18.8
886.381	19.17
886.674	18.88
886.966	15.64
887.259	12.3
887.552	15.86
887.844	16.94
888.136	15.28
888.429	14.61
888.721	13.03
889.013	13.25
889.306	8.88
889.598	5.56
