# Supplementary material for: An on-demand, drop-on-drop method for studying enzyme catalysis by serial crystallography
Source: Nat Commun. 2021 Jul 22;12:4461. doi: 10.1038/s41467-021-24757-7 (PMC8298390; doi:10.1038/s41467-021-24757-7)
Supplement: Supplementary file 7 — Source Data [file 41467_2021_24757_MOESM7_ESM.zip › 01_raw data/9/9-pico-off (14).txt]

Data from 9-fluo5N-fura-picooff_Subt8_20-53-06-864.txt Node

Date: Wed Jun 05 20:53:06 PDT 2019
User: Yachandra Lab
Spectrometer: OFX00221
Trigger mode: 0
Integration Time (sec): 3.000000E-1
Scans to average: 8
Nonlinearity correction enabled: false
Boxcar width: 5
Storing dark spectrum: false
XAxis mode: Wavelengths
Number of Pixels in Spectrum: 2136
>>>>>Begin Spectral Data<<<<<
156.111	-0.38
156.499	0.95
156.887	0.48
157.274	-0.31
157.662	-1.07
158.049	-1.06
158.437	-0.66
158.824	-0.38
159.211	0.35
159.599	0.11
159.986	-0.28
160.373	-1.31
160.761	-1.8
161.148	-1.38
161.535	-0.34
161.922	0.58
162.309	0.24
162.696	0.31
163.083	0.09
163.47	-0.74
163.857	-1.48
164.244	-1.12
164.631	-0.6
165.018	-0.68
165.405	-0.65
165.792	-0.48
166.179	-0.83
166.565	-0.56
166.952	-0.58
167.339	-0.92
167.725	0.35
168.112	-0.05
168.498	-0.31
168.885	0.41
169.271	-0.31
169.658	-0.78
170.044	-2.06
170.431	-1.74
170.817	-1.8
171.203	-1.24
171.59	-1.22
171.976	-1.73
172.362	-1.03
172.748	-0.57
173.134	-1.01
173.521	-0.22
173.907	0.83
174.293	1.22
174.679	0.72
175.065	1.07
175.451	0.11
175.836	0.61
176.222	0.4
176.608	-0.15
176.994	-0.38
177.38	-0.94
177.765	-1.3
178.151	-2.11
178.537	-2.45
178.922	-2.01
179.308	-2.62
179.693	-2.19
180.079	-2.11
180.464	-1.84
180.85	-0.45
181.235	-0.14
181.621	-0.2
182.006	0.42
182.391	0.66
182.777	1.66
183.162	1.65
183.547	1.12
183.932	0.35
184.317	0.06
184.702	0.36
185.087	-0.92
185.472	-1.18
185.857	-0.61
186.242	-1.25
186.627	-1.24
187.012	-1.82
187.397	-1.9
187.782	-0.9
188.167	0.23
188.551	0.62
188.936	0.26
189.321	2.42
189.705	2.26
190.09	3.14
190.475	3.76
190.859	2.76
191.244	2.15
191.628	2.86
192.012	1.22
192.397	0.57
192.781	0.33
193.166	0.69
193.55	0.2
193.934	-0.98
194.318	0.3
194.702	1.17
195.087	1.32
195.471	1.99
195.855	1.66
196.239	3.81
196.623	7.53
197.007	8.73
197.391	9.16
197.775	10.38
198.158	10.95
198.542	9.85
198.926	7.8
199.31	10.06
199.693	12.61
200.077	12.82
200.461	11.62
200.844	10.07
201.228	9.27
201.611	11.17
201.995	8.52
202.378	9.98
202.762	9.42
203.145	9.6
203.529	5.53
203.912	4.45
204.295	3.03
204.679	5.09
205.062	2.56
205.445	1.64
205.828	1.72
206.211	5.55
206.594	5.2
206.977	4.95
207.36	5.15
207.743	7.58
208.126	5.38
208.509	7.61
208.892	6.3
209.275	8.73
209.658	10.25
210.04	8.02
210.423	4.4
210.806	5.25
211.188	6.05
211.571	6.22
211.953	7.1
212.336	8.09
212.719	7.5
213.101	10.73
213.483	12.32
213.866	13.49
214.248	14
214.63	14.09
215.013	13.95
215.395	13.72
215.777	14.18
216.159	13.89
216.542	14.69
216.924	13.47
217.306	8.05
217.688	6.52
218.07	6.47
218.452	6.78
218.834	7.27
219.216	6.7
219.597	6.45
219.979	4.55
220.361	6.86
220.743	5.34
221.124	6.12
221.506	8.76
221.888	6.57
222.269	6.95
222.651	6.94
223.032	7.74
223.414	7.36
223.795	7.84
224.177	9.93
224.558	4.82
224.94	4.86
225.321	5.16
225.702	5.92
226.083	5.58
226.465	1.11
226.846	0.22
227.227	3.01
227.608	3.55
227.989	3.07
228.37	3
228.751	5.11
229.132	5.51
229.513	8.09
229.894	7.9
230.275	12.74
230.655	15.14
231.036	15
231.417	11.57
231.798	13.62
232.178	14.06
232.559	14.85
232.94	17.41
233.32	19.11
233.701	16.59
234.081	16.27
234.462	12.01
234.842	13.49
235.222	11.42
235.603	11.57
235.983	10.84
236.363	13.73
236.743	10.24
237.124	5.61
237.504	6.09
237.884	5.6
238.264	7.02
238.644	9.15
239.024	4
239.404	8.14
239.784	8.05
240.164	6.41
240.544	3.32
240.923	8.25
241.303	10.53
241.683	9.48
242.063	8.59
242.442	6.78
242.822	8.4
243.202	13.74
243.581	11.73
243.961	11.59
244.34	11.36
244.72	10.18
245.099	6.8
245.478	7.44
245.858	8.2
246.237	7.66
246.616	7.55
246.996	5.14
247.375	2.56
247.754	2.53
248.133	2.78
248.512	1.89
248.891	1.28
249.27	2.66
249.649	4.92
250.028	4.26
250.407	5.23
250.786	5.67
251.165	4.75
251.544	5.06
251.922	3.97
252.301	2.6
252.68	4.8
253.058	5.77
253.437	5.75
253.816	3.05
254.194	3.06
254.573	2.59
254.951	2.62
255.329	-0.4
255.708	2.56
256.086	4.23
256.465	5.53
256.843	6.69
257.221	6.44
257.599	6.07
257.977	7.02
258.356	5.93
258.734	4.99
259.112	5.78
259.49	10.34
259.868	7.33
260.246	6.6
260.624	5.86
261.001	4.16
261.379	4.2
261.757	4
262.135	5.2
262.513	7.41
262.89	8.02
263.268	8.2
263.645	7.19
264.023	9.1
264.401	8.9
264.778	8.57
265.156	7.95
265.533	10.7
265.91	9.4
266.288	7.86
266.665	4.86
267.042	5.5
267.42	3.35
267.797	2.74
268.174	0.77
268.551	1.4
268.928	3.02
269.305	2.48
269.682	1.05
270.059	4.23
270.436	3.7
270.813	3.41
271.19	3.75
271.567	4.65
271.944	4.77
272.32	6.08
272.697	6.28
273.074	3.35
273.45	3.17
273.827	3.35
274.203	2.64
274.58	2.44
274.957	1.19
275.333	2.67
275.709	1.64
276.086	1.7
276.462	3.65
276.838	4.17
277.215	6.4
277.591	9.15
277.967	7.17
278.343	5.88
278.719	4.3
279.095	6.93
279.471	6.15
279.847	5.61
280.223	2.94
280.599	0.74
280.975	0.32
281.351	-2.58
281.727	-3.64
282.103	-2.95
282.478	-1.18
282.854	1.14
283.23	3.65
283.605	5.55
283.981	9.94
284.357	13.55
284.732	13
285.108	10.58
285.483	11.94
285.858	11.23
286.234	12.62
286.609	11.94
286.984	12.48
287.36	11.74
287.735	8.38
288.11	5.82
288.485	7.44
288.86	7.93
289.235	11.14
289.61	13.69
289.985	12.95
290.36	10.15
290.735	8.94
291.11	6.84
291.485	5.5
291.86	8.44
292.235	8.36
292.609	5.94
292.984	4.59
293.359	4.58
293.733	4.83
294.108	8.42
294.482	9.89
294.857	10.78
295.231	12.85
295.606	12.27
295.98	10.33
296.354	9.31
296.729	9.2
297.103	9.93
297.477	8.08
297.851	7.44
298.226	3.6
298.6	5.36
298.974	5.66
299.348	3.09
299.722	2.26
300.096	2.26
300.47	2.35
300.844	3.66
301.217	3.18
301.591	3.17
301.965	1.44
302.339	2.48
302.712	1.43
303.086	2.14
303.46	2.07
303.833	2.51
304.207	4.5
304.58	7.11
304.954	6.82
305.327	8.5
305.701	10.27
306.074	11.18
306.447	11.66
306.821	12.62
307.194	10.01
307.567	11.33
307.94	11.67
308.313	9.92
308.686	11.08
309.059	11.67
309.432	10.45
309.805	9.52
310.178	8.56
310.551	7.4
310.924	6.72
311.297	7.08
311.67	6.36
312.042	7.6
312.415	7.47
312.788	4.38
313.16	3.1
313.533	2.4
313.905	0.31
314.278	1.06
314.65	2.85
315.023	1.52
315.395	2.57
315.768	4.01
316.14	4.45
316.512	4.84
316.884	4.11
317.257	4.52
317.629	4.06
318.001	8.28
318.373	7.72
318.745	6.92
319.117	9.32
319.489	9.17
319.861	10.55
320.233	8.15
320.605	7.38
320.977	8.12
321.348	7.68
321.72	8.76
322.092	6.66
322.463	7.34
322.835	6.45
323.207	4.19
323.578	2.07
323.95	1.69
324.321	3.48
324.693	5.38
325.064	6.17
325.435	6.16
325.807	6.03
326.178	3.89
326.549	3.33
326.92	4.56
327.292	5.31
327.663	7.74
328.034	8.27
328.405	7.89
328.776	4.6
329.147	2.32
329.518	0.98
329.889	2.43
330.259	3.59
330.63	2.84
331.001	1.64
331.372	3.47
331.742	4.72
332.113	3.62
332.484	3.44
332.854	5.5
333.225	9.49
333.595	11.81
333.966	9.48
334.336	10.76
334.707	14.92
335.077	16.72
335.447	13.33
335.817	12.77
336.188	13.5
336.558	12.33
336.928	13.16
337.298	8.4
337.668	8.8
338.038	11.73
338.408	11.15
338.778	10.4
339.148	9.67
339.518	11.53
339.888	9.81
340.258	5.89
340.627	7.95
340.997	5.23
341.367	9.34
341.736	7.07
342.106	4.03
342.475	4.02
342.845	1.77
343.214	2.84
343.584	1.68
343.953	1.14
344.323	2.99
344.692	2
345.061	3.22
345.431	1.94
345.8	3.32
346.169	3.64
346.538	4.95
346.907	5.26
347.276	2.14
347.645	3.51
348.014	2.82
348.383	2.18
348.752	3.19
349.121	4.72
349.49	2.08
349.858	2.39
350.227	5.35
350.596	3.3
350.964	1.15
351.333	3.77
351.702	1.38
352.07	2.95
352.439	1.99
352.807	1.3
353.176	0
353.544	1.68
353.912	0.11
354.281	-1.83
354.649	-0.89
355.017	0.61
355.385	-3.41
355.753	-2
356.122	-3.15
356.49	-0.36
356.858	-0.81
357.226	-2.85
357.594	-1.64
357.961	-0.06
358.329	0.27
358.697	2.73
359.065	2.59
359.433	4.25
359.8	6.52
360.168	7.17
360.536	7.82
360.903	7.98
361.271	10.38
361.638	7.6
362.006	8.11
362.373	8.8
362.741	6.7
363.108	8.56
363.475	9.95
363.843	8.5
364.21	11.03
364.577	11.03
364.944	10.94
365.311	12.08
365.678	12.62
366.045	12.3
366.412	11.26
366.779	9.15
367.146	8.33
367.513	7.86
367.88	7.11
368.247	4.83
368.613	2.94
368.98	4.34
369.347	2.68
369.713	4.11
370.08	3.25
370.447	4.1
370.813	6.2
371.18	7.38
371.546	7.51
371.912	6.15
372.279	9.03
372.645	8.33
373.011	7.02
373.378	9.08
373.744	8.31
374.11	8.05
374.476	6.17
374.842	7.24
375.208	6.95
375.574	6.02
375.94	6.84
376.306	7.94
376.672	9.48
377.038	8.94
377.404	8.72
377.769	10.33
378.135	11.17
378.501	12
378.866	11.42
379.232	8.48
379.597	9.09
379.963	13.48
380.328	12.09
380.694	11.22
381.059	12.43
381.425	12.25
381.79	10.33
382.155	7.97
382.52	8.95
382.886	7.45
383.251	7.72
383.616	6.78
383.981	3.45
384.346	2.53
384.711	3.3
385.076	1.22
385.441	0.24
385.806	0.73
386.171	0.17
386.535	0.68
386.9	-1.39
387.265	0.68
387.629	1.39
387.994	1.3
388.359	0.58
388.723	-0.22
389.088	1.95
389.452	1.6
389.817	3.9
390.181	3.95
390.545	2.43
390.91	5.75
391.274	5.17
391.638	7.84
392.002	5.4
392.366	5.56
392.731	4.65
393.095	3.43
393.459	4.77
393.823	2.85
394.187	5.23
394.55	7.15
394.914	7.66
395.278	5.73
395.642	5.07
396.006	9.64
396.369	8.51
396.733	9.44
397.097	8.86
397.46	7.73
397.824	7.49
398.187	6.81
398.551	5.48
398.914	4.49
399.277	5.69
399.641	4.74
400.004	2.12
400.367	3.91
400.73	4.9
401.094	5.09
401.457	6.35
401.82	5.33
402.183	4.85
402.546	5
402.909	5.45
403.272	5
403.635	5.3
403.998	7.26
404.36	5.62
404.723	6.14
405.086	3.92
405.448	1.06
405.811	3.61
406.174	4.43
406.536	3.66
406.899	1.76
407.261	2.4
407.624	2.3
407.986	-1.72
408.348	-0.4
408.711	-0.74
409.073	2.01
409.435	4.95
409.797	3.05
410.16	1.89
410.522	3.36
410.884	3.11
411.246	0.3
411.608	-1.8
411.97	0.38
412.332	-1.33
412.693	-2.05
413.055	-2.05
413.417	-3.22
413.779	0.17
414.14	3.33
414.502	3.77
414.864	5.97
415.225	9.03
415.587	8.97
415.948	11.25
416.31	12.47
416.671	12.36
417.033	11.33
417.394	12.34
417.755	8.5
418.116	5.77
418.478	4.32
418.839	4.42
419.2	4.2
419.561	7.16
419.922	5.4
420.283	4.61
420.644	5.44
421.005	6.3
421.366	7.1
421.727	7.56
422.087	8.44
422.448	9.34
422.809	9.6
423.169	10.36
423.53	7.61
423.891	6.95
424.251	7.43
424.612	7.32
424.972	9.45
425.333	9.11
425.693	11.61
426.053	12.61
426.414	12.75
426.774	13.44
427.134	12.51
427.494	13.76
427.854	14.14
428.214	11.4
428.574	10.95
428.934	7.48
429.294	5.65
429.654	3.78
430.014	1.5
430.374	1.77
430.734	-1.65
431.094	0.58
431.453	3.02
431.813	2.4
432.173	3.86
432.532	4.42
432.892	8
433.251	6.47
433.611	5.3
433.97	6.02
434.33	3.92
434.689	5.07
435.048	5.03
435.407	1.38
435.767	0.33
436.126	0.73
436.485	-0.07
436.844	-2.31
437.203	0.02
437.562	2.69
437.921	1.74
438.28	1.9
438.639	3.03
438.998	0.69
439.356	2.62
439.715	4.68
440.074	5.94
440.433	6.06
440.791	5.36
441.15	6.81
441.508	5.27
441.867	6.81
442.225	7.38
442.584	7.67
442.942	10.81
443.3	9.23
443.659	11.03
444.017	10.06
444.375	9.89
444.733	12.22
445.092	9.41
445.45	9.47
445.808	6.5
446.166	8.77
446.524	6
446.882	5.05
447.239	6.6
447.597	5.92
447.955	6.26
448.313	6.01
448.67	6.07
449.028	6.8
449.386	5.14
449.743	7.53
450.101	6.31
450.458	9.61
450.816	7.01
451.173	5.82
451.531	5.31
451.888	4.89
452.245	6.32
452.602	5.89
452.96	5.97
453.317	9.44
453.674	7.7
454.031	8.57
454.388	7.78
454.745	9.83
455.102	10.86
455.459	8.76
455.816	9.4
456.173	9.07
456.529	9.92
456.886	10.76
457.243	10.4
457.599	11.49
457.956	8.89
458.313	9.26
458.669	9.35
459.026	8.49
459.382	11.74
459.739	12.05
460.095	8.9
460.451	7.91
460.807	6.23
461.164	5.59
461.52	7.35
461.876	9.91
462.232	8.19
462.588	7.44
462.944	7.66
463.3	3.95
463.656	4.44
464.012	4.73
464.368	2.11
464.724	6.05
465.079	5.57
465.435	5.01
465.791	-0.81
466.146	0.15
466.502	-1.24
466.858	-1.44
467.213	-1.3
467.569	-1.9
467.924	1.66
468.279	2.24
468.635	0.53
468.99	-1
469.345	0.18
469.701	4.31
470.056	4.12
470.411	5.45
470.766	7.33
471.121	8.93
471.476	11.45
471.831	9.75
472.186	11.73
472.541	11.4
472.895	14.72
473.25	13.5
473.605	14.43
473.96	12.67
474.314	12.92
474.669	11.15
475.024	10.81
475.378	7.73
475.733	7.9
476.087	7.5
476.441	6.59
476.796	3.15
477.15	4.22
477.504	3.55
477.859	4.86
478.213	4.07
478.567	3.33
478.921	3.15
479.275	5.64
479.629	3.51
479.983	2.9
480.337	3.14
480.691	6.05
481.045	6.19
481.399	6.5
481.752	6.84
482.106	8.09
482.46	10.06
482.813	10.59
483.167	10.3
483.52	11.28
483.874	11.11
484.227	12.34
484.581	10.99
484.934	8.57
485.288	7.78
485.641	7.92
485.994	6.94
486.347	6.55
486.7	7.27
487.054	7.1
487.407	6.56
487.76	7.55
488.113	5.27
488.466	5.94
488.818	5.36
489.171	6.06
489.524	5.91
489.877	5.22
490.23	6.66
490.582	6.33
490.935	2.97
491.288	4.3
491.64	5.2
491.993	6.31
492.345	7.14
492.698	9.88
493.05	8.98
493.402	7.91
493.755	8.18
494.107	5.86
494.459	3.98
494.811	5.41
495.163	3.42
495.515	-0.47
495.867	-3.3
496.219	-9.19
496.571	-14.31
496.923	-21.09
497.275	-27.52
497.627	-38.98
497.979	-43.33
498.33	-51.23
498.682	-62.7
499.034	-67.27
499.385	-72.61
499.737	-78.43
500.088	-80.72
500.44	-84.08
500.791	-83.48
501.143	-84.84
501.494	-81.47
501.845	-83.15
502.197	-79.74
502.548	-76.09
502.899	-77.94
503.25	-73.94
503.601	-73.49
503.952	-72.86
504.303	-69.8
504.654	-67.47
505.005	-65.81
505.356	-61.88
505.707	-60.23
506.058	-57.58
506.408	-53.94
506.759	-52.08
507.11	-53.89
507.46	-48.7
507.811	-46.49
508.161	-46.62
508.512	-45.98
508.862	-44.33
509.213	-40.41
509.563	-40.07
509.913	-41.74
510.263	-41.19
510.614	-35.98
510.964	-36.75
511.314	-36.45
511.664	-33.78
512.014	-30.78
512.364	-27.57
512.714	-23.92
513.064	-27
513.414	-27.7
513.764	-26.35
514.113	-24.02
514.463	-24.62
514.813	-18.49
515.162	-20.06
515.512	-22.33
515.862	-23.74
516.211	-24.85
516.561	-25.34
516.91	-24.3
517.259	-20.99
517.609	-18.08
517.958	-19.81
518.307	-18.18
518.656	-17.47
519.006	-16.73
519.355	-14.86
519.704	-14.42
520.053	-16.48
520.402	-15.56
520.751	-14.07
521.1	-15.33
521.448	-18.19
521.797	-17.02
522.146	-14.62
522.495	-18.36
522.843	-16.34
523.192	-16.51
523.541	-17.28
523.889	-16.56
524.238	-15.88
524.586	-15.43
524.935	-13.26
525.283	-12.01
525.631	-11.07
525.979	-15.61
526.328	-10.72
526.676	-11.73
527.024	-11.98
527.372	-9.9
527.72	-8.6
528.068	-9.09
528.416	-10.58
528.764	-10.02
529.112	-8.15
529.46	-5.53
529.808	-3.94
530.155	-5.39
530.503	-3.8
530.851	-3.95
531.198	-2.56
531.546	-1.9
531.893	-2.88
532.241	-1.25
532.588	-3.64
532.936	-3.83
533.283	-6.45
533.63	-5.52
533.978	-7.31
534.325	-6.5
534.672	-3.33
535.019	-3.82
535.366	-4.17
535.713	-3.16
536.06	-3.44
536.407	-1.59
536.754	-3.53
537.101	-2.17
537.448	-2.62
537.795	-1.97
538.141	-1.68
538.488	-3.76
538.835	-3.59
539.181	-2.66
539.528	-1.76
539.874	-1.5
540.221	-4.33
540.567	-4.17
540.914	-7.16
541.26	-8.2
541.606	-6.61
541.952	-7.2
542.299	-9.59
542.645	-12.23
542.991	-13.28
543.337	-14.28
543.683	-14.57
544.029	-11.25
544.375	-9.85
544.721	-6.99
545.066	-6.25
545.412	-7.39
545.758	-6.8
546.104	-3.39
546.449	-0.67
546.795	0.62
547.141	2.48
547.486	1.27
547.832	0.95
548.177	-1.57
548.522	0.5
548.868	0.68
549.213	1.85
549.558	1.55
549.903	2.5
550.249	-1.08
550.594	-1.89
550.939	-3.3
551.284	-0.34
551.629	-0.91
551.974	-0.66
552.319	-1.07
552.664	-0.95
553.008	-1.77
553.353	-4.11
553.698	-4.1
554.043	-0.61
554.387	-0.35
554.732	1.55
555.076	1.26
555.421	1.76
555.765	6
556.11	4.8
556.454	3.19
556.798	1.24
557.143	3.17
557.487	2.01
557.831	3.9
558.175	4.6
558.519	4.34
558.863	2.83
559.207	4.52
559.551	2.66
559.895	3.62
560.239	6.42
560.583	6.61
560.927	6.93
561.27	6.03
561.614	4.75
561.958	4.95
562.301	5.91
562.645	9.19
562.988	5.99
563.332	6.55
563.675	6.03
564.018	4.19
564.362	5.44
564.705	4.38
565.048	5.2
565.391	4.41
565.735	5.55
566.078	4.07
566.421	1.15
566.764	2.27
567.107	2.92
567.45	2.45
567.792	2.02
568.135	6.67
568.478	7.56
568.821	8.59
569.163	8.59
569.506	7.16
569.849	7.51
570.191	10.1
570.534	11.03
570.876	8.59
571.219	9.67
571.561	12.23
571.903	7.18
572.246	4.81
572.588	4.03
572.93	2.72
573.272	2.22
573.614	3.74
573.956	2.93
574.298	0.49
574.64	2.34
574.982	1.08
575.324	0.86
575.666	3.48
576.008	4.73
576.349	3.48
576.691	8.23
577.033	10.07
577.374	6.9
577.716	5.43
578.057	7.28
578.399	6.61
578.74	7.73
579.082	7.76
579.423	7.19
579.764	7.98
580.105	7.99
580.447	3.64
580.788	2.9
581.129	4.55
581.47	3.42
581.811	4.45
582.152	5.3
582.493	4.5
582.834	2.74
583.175	1.83
583.515	2.25
583.856	2.47
584.197	2.59
584.537	2.09
584.878	2.23
585.218	2.16
585.559	-0.06
585.899	-1.35
586.24	-0.92
586.58	0.68
586.921	0.75
587.261	0.18
587.601	1.61
587.941	3.39
588.281	4.02
588.621	6
588.961	8.84
589.301	10.41
589.641	12.38
589.981	12.03
590.321	11.48
590.661	11.8
591.001	12.84
591.34	12.73
591.68	9.97
592.02	10.09
592.359	5.64
592.699	5.39
593.038	6.12
593.378	6.35
593.717	4.76
594.057	6.33
594.396	7.03
594.735	5.11
595.074	6.25
595.414	8.41
595.753	7.33
596.092	8.92
596.431	7.69
596.77	8.3
597.109	6.09
597.448	6.56
597.786	4.2
598.125	4.33
598.464	7.88
598.803	6.14
599.141	6.38
599.48	8.02
599.819	10.22
600.157	10.95
600.495	11.69
600.834	12.93
601.172	15.22
601.511	16.85
601.849	17.17
602.187	16.05
602.525	17.07
602.864	15.75
603.202	14.19
603.54	12.45
603.878	11.32
604.216	10.61
604.554	10.51
604.891	9.1
605.229	8.67
605.567	7.98
605.905	5.45
606.243	5.38
606.58	6.45
606.918	6.34
607.255	7.2
607.593	9.76
607.93	7.94
608.268	7.07
608.605	8.18
608.942	10.93
609.28	10.2
609.617	12.83
609.954	14.47
610.291	14.62
610.628	17.06
610.965	15.56
611.302	14.17
611.639	15.18
611.976	16.36
612.313	16.59
612.65	13.56
612.987	14.42
613.323	13.08
613.66	14
613.997	13.69
614.333	10.93
614.67	11.99
615.006	13.32
615.343	13.53
615.679	15.45
616.015	12
616.352	13.45
616.688	12.75
617.024	13.9
617.36	10.31
617.696	10.35
618.032	10.55
618.368	11.64
618.704	12.24
619.04	11.86
619.376	10.56
619.712	13.15
620.048	13.75
620.383	12.57
620.719	12.23
621.055	13.78
621.39	16.51
621.726	18.61
622.061	18.69
622.397	17.88
622.732	20.23
623.068	20.77
623.403	20.53
623.738	18.65
624.073	21.15
624.409	21.45
624.744	20.65
625.079	17.83
625.414	16.84
625.749	18.24
626.084	17.33
626.419	16.77
626.753	17.26
627.088	16.25
627.423	19.43
627.758	19.22
628.092	18.41
628.427	21.84
628.762	22.64
629.096	24.8
629.431	21.26
629.765	22.15
630.099	21.22
630.434	20.45
630.768	21.88
631.102	21.06
631.436	22.01
631.77	22.12
632.105	19.03
632.439	18.48
632.773	18.59
633.107	19.88
633.44	19.39
633.774	20.55
634.108	21.01
634.442	22.08
634.776	22.08
635.109	21.81
635.443	23.62
635.776	23.88
636.11	25.93
636.443	23.5
636.777	26.49
637.11	25.03
637.444	25.62
637.777	25.86
638.11	24.57
638.443	21.75
638.776	20.94
639.11	21.34
639.443	22.52
639.776	20.69
640.109	23.24
640.441	19.94
640.774	21.65
641.107	19.02
641.44	20.81
641.773	21.93
642.105	24.72
642.438	25.27
642.77	24.17
643.103	24.12
643.435	27.62
643.768	24.82
644.1	27.27
644.433	28.68
644.765	30.4
645.097	28.39
645.429	28.97
645.761	30.48
646.094	30.92
646.426	30.33
646.758	33.15
647.09	31.57
647.422	33.06
647.753	31.86
648.085	31.23
648.417	32.94
648.749	32.83
649.08	33.14
649.412	31.38
649.744	30.76
650.075	32.75
650.407	28.67
650.738	29.15
651.069	26.93
651.401	28.72
651.732	27.97
652.063	25.43
652.394	27.92
652.726	25.53
653.057	24.02
653.388	23.9
653.719	23.36
654.05	24.57
654.381	23.57
654.712	26.74
655.042	25.19
655.373	25.62
655.704	26.31
656.034	23.97
656.365	26.03
656.696	28.53
657.026	26.84
657.357	26.99
657.687	28.02
658.018	28.35
658.348	27.47
658.678	27.06
659.008	26.9
659.339	28.25
659.669	27.57
659.999	27.76
660.329	25.69
660.659	25.38
660.989	25.03
661.319	23.31
661.649	23.76
661.978	23.99
662.308	23.48
662.638	23.77
662.968	22.59
663.297	23.48
663.627	22.67
663.956	22.72
664.286	25.85
664.615	27.06
664.945	27.92
665.274	27.5
665.603	28.23
665.932	30.07
666.262	30.92
666.591	30.85
666.92	28.94
667.249	28.08
667.578	29.38
667.907	26.9
668.236	26.62
668.564	25.8
668.893	26.98
669.222	25.68
669.551	25.56
669.879	21.97
670.208	21.82
670.537	24.4
670.865	25.75
671.194	26.4
671.522	28.09
671.85	27.5
672.179	28.89
672.507	26.25
672.835	25.47
673.163	24.66
673.491	26.75
673.819	26.69
674.147	26.82
674.475	25.94
674.803	25.44
675.131	26.48
675.459	26.2
675.787	26.7
676.115	27.92
676.442	30.23
676.77	27.85
677.098	29.78
677.425	28.67
677.753	28.85
678.08	29.23
678.407	26.59
678.735	24.12
679.062	22.55
679.389	20.69
679.717	21.15
680.044	20.05
680.371	19.9
680.698	17.76
681.025	19.16
681.352	16.95
681.679	17.43
682.006	18.22
682.332	19.51
682.659	20.83
682.986	22.01
683.313	22.05
683.639	21.62
683.966	22.4
684.292	23.31
684.619	24.25
684.945	25.35
685.272	25.17
685.598	24.45
685.924	23.36
686.25	22.62
686.577	22.88
686.903	20.93
687.229	19.3
687.555	20.08
687.881	21.85
688.207	21.11
688.533	20.02
688.858	18.93
689.184	22.33
689.51	23.25
689.836	25.39
690.161	26.97
690.487	27.07
690.813	27.41
691.138	28.1
691.463	27.08
691.789	26.65
692.114	26.59
692.44	28.41
692.765	27.25
693.09	25.78
693.415	25.84
693.74	22.6
694.065	24.08
694.39	26.52
694.715	28.15
695.04	28.35
695.365	29.84
695.69	31.66
696.015	32.01
696.339	32.6
696.664	33.91
696.989	31.3
697.313	33.05
697.638	31.05
697.962	29.85
698.287	28.88
698.611	27.51
698.935	24.85
699.26	21.86
699.584	20.35
699.908	17.88
700.232	18.95
700.556	18.82
700.88	17.23
701.204	19.35
701.528	18.97
701.852	19.47
702.176	18.34
702.5	18.55
702.823	21.78
703.147	22.72
703.471	24.09
703.794	21.36
704.118	23.73
704.441	24.09
704.765	23.84
705.088	24.57
705.411	21.57
705.735	23.48
706.058	25.22
706.381	22.66
706.704	22.44
707.027	21.44
707.35	22.38
707.673	20.44
707.996	20.16
708.319	19.15
708.642	19.76
708.965	20.25
709.288	18.24
709.61	16.69
709.933	17.76
710.256	18.28
710.578	18.7
710.901	18.27
711.223	18.08
711.546	16.72
711.868	15.95
712.19	15.31
712.512	17.91
712.835	17.88
713.157	18.8
713.479	19.64
713.801	18.08
714.123	18.75
714.445	20.81
714.767	21.58
715.089	21.78
715.411	24
715.732	22.33
716.054	20.22
716.376	20.11
716.697	18.82
717.019	17.57
717.34	19.34
717.662	17.44
717.983	16.22
718.305	17.19
718.626	17.22
718.947	13.93
719.268	14.65
719.589	14.31
719.911	15.51
720.232	15.88
720.553	15.52
720.874	12.57
721.195	15.52
721.515	15.75
721.836	10.86
722.157	11.16
722.478	13.03
722.798	14.14
723.119	15.93
723.44	15.42
723.76	16.25
724.081	15.47
724.401	15.69
724.721	13.69
725.042	12.82
725.362	15.85
725.682	15.95
726.002	16.06
726.322	15.48
726.642	14.69
726.962	15.02
727.282	13.51
727.602	14.25
727.922	15.09
728.242	17.4
728.562	17.39
728.882	15.02
729.201	15.31
729.521	14.73
729.84	14.48
730.16	14.19
730.479	12.94
730.799	12.02
731.118	11.61
731.437	9.18
731.757	6.59
732.076	8.99
732.395	11.39
732.714	12.08
733.033	12.51
733.352	12.67
733.671	12.38
733.99	11.8
734.309	14.16
734.628	16.09
734.947	19.48
735.265	19.06
735.584	18.11
735.903	17.8
736.221	15.72
736.54	15.58
736.858	16.06
737.177	17.27
737.495	18.32
737.813	16.93
738.132	14.92
738.45	12.4
738.768	13.28
739.086	11.68
739.404	13.72
739.722	13.95
740.04	13.27
740.358	11.67
740.676	12.08
740.994	12.73
741.311	13.56
741.629	14.85
741.947	16.6
742.264	17.65
742.582	15.66
742.899	14.25
743.217	15.9
743.534	16.61
743.852	17.03
744.169	15.27
744.486	15.26
744.803	15.48
745.121	15.49
745.438	15.05
745.755	13.83
746.072	15
746.389	14.32
746.706	13.76
747.022	15.09
747.339	16.62
747.656	15.32
747.973	15.85
748.289	15.57
748.606	13.22
748.923	13.76
749.239	13.18
749.555	14.45
749.872	12.61
750.188	9.7
750.505	7.66
750.821	6.93
751.137	6.06
751.453	4.5
751.769	4.03
752.085	6.41
752.401	3.49
752.717	4.68
753.033	6.76
753.349	7.49
753.665	10.19
753.98	10.4
754.296	9.36
754.612	12.28
754.927	12.91
755.243	14.25
755.558	14.26
755.874	16.25
756.189	13.92
756.505	12.22
756.82	12.09
757.135	12.8
757.45	12.35
757.765	13.43
758.08	13.66
758.395	12.72
758.71	11.17
759.025	9.68
759.34	7.11
759.655	9.28
759.97	7.1
760.285	9.73
760.599	9.92
760.914	11.8
761.228	8.9
761.543	9.64
761.857	11.19
762.172	11.47
762.486	11.15
762.8	12.92
763.115	10.92
763.429	11.65
763.743	9.34
764.057	7.64
764.371	6.25
764.685	7.99
764.999	7.18
765.313	6.22
765.627	5.82
765.941	6.06
766.255	8.51
766.568	9.3
766.882	10.45
767.195	12.15
767.509	12.9
767.823	12.18
768.136	9.48
768.449	8.09
768.763	8.9
769.076	9.52
769.389	8.05
769.702	4.06
770.016	4.28
770.329	1.19
770.642	-1.74
770.955	-1.88
771.268	-1.4
771.58	2.74
771.893	3.36
772.206	1.16
772.519	2.32
772.832	5.77
773.144	6.44
773.457	5.48
773.769	7.93
774.082	9.93
774.394	8.36
774.706	7.33
775.019	5.92
775.331	5.68
775.643	6.97
775.955	4.43
776.268	1.9
776.58	1.82
776.892	4.47
777.204	3.56
777.515	3.6
777.827	3.99
778.139	5.59
778.451	4.02
778.763	2.69
779.074	2.55
779.386	2.78
779.697	3
780.009	2.12
780.32	-0.31
780.632	2.95
780.943	3
781.254	4.99
781.566	5.03
781.877	6.31
782.188	7.5
782.499	6.69
782.81	9.81
783.121	10.57
783.432	12.17
783.743	14.4
784.054	13.44
784.364	13.95
784.675	11.77
784.986	11.36
785.296	10.82
785.607	10.56
785.917	12.18
786.228	9.89
786.538	9.38
786.849	8.73
787.159	6.32
787.469	4.07
787.779	3.32
788.09	4.17
788.4	2.84
788.71	4.22
789.02	5.77
789.33	4.72
789.64	3.7
789.949	5.03
790.259	6.86
790.569	8.07
790.879	8.52
791.188	7.59
791.498	6.74
791.807	7.03
792.117	6.98
792.426	5.2
792.736	5.78
793.045	8.45
793.354	8.2
793.663	6.17
793.973	5.82
794.282	5.78
794.591	5.27
794.9	7.47
795.209	9.31
795.518	8.32
795.826	9.56
796.135	9.41
796.444	8.39
796.753	8.15
797.061	9.66
797.37	10.92
797.678	10.73
797.987	11.08
798.295	10.8
798.604	10.25
798.912	11.24
799.22	8.2
799.529	10.12
799.837	9.77
800.145	8.42
800.453	8.2
800.761	8.19
801.069	8
801.377	8.88
801.685	7.61
801.993	8.58
802.3	7.7
802.608	9.28
802.916	6.25
803.223	5.39
803.531	7.81
803.838	7.03
804.146	6.91
804.453	10.49
804.76	8.8
805.068	8.57
805.375	8.1
805.682	6.39
805.989	8.75
806.296	8.91
806.603	8.51
806.91	6.14
807.217	6.12
807.524	3.31
807.831	-1.2
808.138	0.19
808.444	-0.03
808.751	-2.67
809.058	-0.36
809.364	-2.33
809.671	-1.49
809.977	-2.11
810.284	0.64
810.59	1.18
810.896	3.14
811.202	3.73
811.509	4.78
811.815	4.65
812.121	7.45
812.427	7.77
812.733	7.89
813.039	6.34
813.345	6.95
813.65	4.67
813.956	7
814.262	5.65
814.568	8.7
814.873	8.05
815.179	7.99
815.484	6.64
815.79	6.07
816.095	5.68
816.4	5.95
816.706	5.94
817.011	4.35
817.316	2.83
817.621	4.05
817.926	0.84
818.231	-0.16
818.536	2.5
818.841	3.36
819.146	2.43
819.451	1.43
819.756	2.24
820.06	2.14
820.365	4.15
820.67	3
820.974	3.72
821.279	5.09
821.583	5.41
821.888	4.4
822.192	2.73
822.496	3.32
822.8	4.44
823.105	5.44
823.409	4.52
823.713	4.7
824.017	6.93
824.321	6.85
824.625	5.74
824.929	5.15
825.232	4.57
825.536	4.56
825.84	3.6
826.143	1.8
826.447	1.42
826.751	2.74
827.054	1.92
827.358	-0.26
827.661	1.67
827.964	3.44
828.268	5.08
828.571	6.85
828.874	9.11
829.177	12.49
829.48	14.03
829.783	14.03
830.086	16.32
830.389	16.66
830.692	20.1
830.995	17.47
831.297	15.16
831.6	14.88
831.903	12.94
832.205	11.31
832.508	6.31
832.81	7.86
833.113	8.41
833.415	6.2
833.718	7.09
834.02	6
834.322	4.84
834.624	5.4
834.926	3.76
835.228	3
835.53	5.5
835.832	10.1
836.134	6.81
836.436	7.4
836.738	8.26
837.04	8.55
837.341	5.26
837.643	8.12
837.944	7.45
838.246	7.77
838.547	8.03
838.849	6.42
839.15	3.75
839.452	6.28
839.753	4.51
840.054	3.23
840.355	3.44
840.656	5.88
840.957	4.14
841.258	5.34
841.559	7.59
841.86	8.49
842.161	6.91
842.462	7.55
842.762	7.59
843.063	11.03
843.364	12.14
843.664	12.82
843.965	12.12
844.265	11.84
844.566	13.75
844.866	13.59
845.166	14.66
845.467	16.18
845.767	16.94
846.067	14.67
846.367	8.02
846.667	7.74
846.967	5.84
847.267	4.36
847.567	4.16
847.867	1.72
848.166	0.8
848.466	-1
848.766	-0.56
849.065	-3.36
849.365	-1.85
849.664	2.95
849.964	3.69
850.263	5.07
850.562	6.69
850.862	7
851.161	9.75
851.46	11.67
851.759	13.48
852.058	10.91
852.357	13.18
852.656	13.19
852.955	10.76
853.254	8.56
853.553	7.3
853.851	7.69
854.15	6.08
854.449	6.83
854.747	5.45
855.046	4.14
855.344	3.26
855.643	4.01
855.941	4.05
856.239	5.08
856.538	6.01
856.836	5.07
857.134	5.07
857.432	6.01
857.73	3.45
858.028	2.23
858.326	1.31
858.624	3.16
858.922	0.61
859.219	-1.4
859.517	-1.67
859.815	0.69
860.112	2.76
860.41	2.52
860.707	4.95
861.005	7.16
861.302	7.28
861.6	7.39
861.897	6.17
862.194	9.09
862.491	9.26
862.788	9.68
863.085	7.3
863.382	4.75
863.679	4.49
863.976	3.86
864.273	2.09
864.57	3.24
864.867	5.12
865.163	5.92
865.46	5.09
865.757	6.53
866.053	7.51
866.349	6.5
866.646	6.85
866.942	5.68
867.239	4.44
867.535	2.39
867.831	1.89
868.127	-0.02
868.423	3.68
868.719	4.76
869.015	6.1
869.311	5.77
869.607	8.94
869.903	9.48
870.199	9.58
870.494	11.19
870.79	11.81
871.086	11.36
871.381	12.4
871.677	8.91
871.972	5.72
872.267	3.86
872.563	1.12
872.858	0
873.153	1.69
873.448	2.55
873.743	1.67
874.038	4.3
874.333	5.73
874.628	7.89
874.923	7.02
875.218	7.72
875.513	8.95
875.808	12.1
876.102	13.56
876.397	11.7
876.691	14.67
876.986	12.57
877.28	11.56
877.575	11.82
877.869	9.56
878.163	13.98
878.458	14.59
878.752	14.35
879.046	11.93
879.34	10.19
879.634	10.49
879.928	6.2
880.222	9.9
880.516	10.48
880.809	9.52
881.103	7.76
881.397	5.02
881.691	5.58
881.984	5.23
882.278	3.88
882.571	2.8
882.864	3.86
883.158	5.67
883.451	4.55
883.744	4.57
884.038	6.42
884.331	8.98
884.624	8.28
884.917	9.81
885.21	9.08
885.503	12
885.796	15.41
886.088	17.61
886.381	17.22
886.674	15.27
886.966	11
887.259	8.67
887.552	11.12
887.844	13.47
888.136	10.4
888.429	11.88
888.721	12.17
889.013	9.48
889.306	5.32
889.598	4.77
