# Supplementary material for: An on-demand, drop-on-drop method for studying enzyme catalysis by serial crystallography
Source: Nat Commun. 2021 Jul 22;12:4461. doi: 10.1038/s41467-021-24757-7 (PMC8298390; doi:10.1038/s41467-021-24757-7)
Supplement: Supplementary file 7 — Source Data [file 41467_2021_24757_MOESM7_ESM.zip › 01_raw data/9/9-fluo5N-fura-bg_OFX002211_20-49-36-203.txt]

Data from 9-fluo5N-fura-bg_OFX002211_20-49-36-203.txt Node

Date: Wed Jun 05 20:49:36 PDT 2019
User: Yachandra Lab
Spectrometer: OFX00221
Trigger mode: 0
Integration Time (sec): 3.000000E-1
Scans to average: 8
Nonlinearity correction enabled: false
Boxcar width: 5
Storing dark spectrum: false
XAxis mode: Wavelengths
Number of Pixels in Spectrum: 2136
>>>>>Begin Spectral Data<<<<<
156.111	2560.9
156.499	2560.82
156.887	2568.52
157.274	2567.15
157.662	2577.01
158.049	2585.64
158.437	2600.28
158.824	2599.27
159.211	2613.48
159.599	2618.99
159.986	2623.01
160.373	2620.53
160.761	2627.73
161.148	2623
161.535	2628.92
161.922	2619.5
162.309	2614.92
162.696	2600.32
163.083	2602.36
163.47	2590.74
163.857	2596.95
164.244	2593.66
164.631	2596.2
165.018	2588.69
165.405	2592.26
165.792	2587.28
166.179	2593.15
166.565	2587.16
166.952	2592.56
167.339	2590.24
167.725	2595.85
168.112	2590.82
168.498	2596.76
168.885	2592.05
169.271	2598.44
169.658	2594.65
170.044	2600
170.431	2594.08
170.817	2600.75
171.203	2595.25
171.59	2596.85
171.976	2592.06
172.362	2597
172.748	2591.49
173.134	2597.18
173.521	2590.84
173.907	2595.72
174.293	2589.59
174.679	2594.5
175.065	2586.92
175.451	2593.32
175.836	2586.89
176.222	2594.02
176.608	2599.53
176.994	2611.88
177.38	2610.57
177.765	2617.19
178.151	2607.98
178.537	2613.35
178.922	2609.86
179.308	2617.39
179.693	2611.35
180.079	2617.98
180.464	2609.88
180.85	2604.05
181.235	2591.06
181.621	2592.26
182.006	2585.38
182.391	2592.74
182.777	2587.88
183.162	2591.89
183.547	2585.89
183.932	2590.72
184.317	2584.59
184.702	2590.22
185.087	2585.15
185.472	2592.8
185.857	2589.08
186.242	2594.06
186.627	2589.84
187.012	2594.33
187.397	2588.42
187.782	2593.07
188.167	2588.01
188.551	2593.34
188.936	2748.8
189.321	2913.31
189.705	3069.48
190.09	3230.6
190.475	3424.07
190.859	3595.99
191.244	3756.01
191.628	3924.75
192.012	4084.59
192.397	4259.45
192.781	4417.38
193.166	4422.89
193.55	4419.84
193.934	4428.22
194.318	4428.67
194.702	4399.94
195.087	4392.44
195.471	4394.2
195.855	4390.99
196.239	4395.02
196.623	4386.27
197.007	4393.73
197.391	4395.38
197.775	4406.03
198.158	4401.68
198.542	4406.7
198.926	4405.22
199.31	4411.12
199.693	4410.49
200.077	4414.38
200.461	4415.43
200.844	4419.05
201.228	4415.14
201.611	4418.47
201.995	4410.95
202.378	4414.24
202.762	4414.52
203.145	4419.24
203.529	4418.89
203.912	4425.3
204.295	4426.02
204.679	4428.31
205.062	4429.38
205.445	4434.98
205.828	4431.75
206.211	4437.12
206.594	4436.69
206.977	4441.64
207.36	4442.08
207.743	4445.91
208.126	4445.95
208.509	4451.1
208.892	4451.84
209.275	4455.11
209.658	4457.78
210.04	4467.42
210.423	4466.5
210.806	4469.03
211.188	4468.75
211.571	4469.24
211.953	4469.31
212.336	4470.51
212.719	4467.55
213.101	4468.94
213.483	4469.24
213.866	4471.98
214.248	4472.42
214.63	4479.84
215.013	4481.16
215.395	4484.25
215.777	4489.98
216.159	4494.86
216.542	4497.02
216.924	4500.68
217.306	4500.2
217.688	4503.93
218.07	4501.98
218.452	4499.47
218.834	4497.52
219.216	4500.06
219.597	4499.77
219.979	4498.65
220.361	4540.4
220.743	4542.74
221.124	4547.05
221.506	4554.11
221.888	4553.39
222.269	4554.19
222.651	4556.66
223.032	4557.77
223.414	4560.3
223.795	4561.07
224.177	4561.94
224.558	4519.18
224.94	4518.06
225.321	4527.02
225.702	4524.03
226.083	4532.41
226.465	4547.7
226.846	4547.69
227.227	4550.51
227.608	4554.44
227.989	4553.66
228.37	4561.67
228.751	4567.24
229.132	4574.19
229.513	4563.72
229.894	4564.85
230.275	4557.2
230.655	4545.81
231.036	4552.23
231.417	4553.28
231.798	4549.61
232.178	4560.09
232.559	4554.45
232.94	4553.32
233.32	4549.19
233.701	4554.08
234.081	4556.65
234.462	4563.74
234.842	4565.82
235.222	4567.7
235.603	4568.73
235.983	4571.18
236.363	4569.74
236.743	4572.26
237.124	4571.41
237.504	4597.48
237.884	4596.59
238.264	4596.95
238.644	4593.49
239.024	4595.88
239.404	4590.35
239.784	4595.53
240.164	4597.73
240.544	4596.95
240.923	4596.41
241.303	4599.9
241.683	4575.72
242.063	4577.7
242.442	4576.24
242.822	4591.19
243.202	4584.44
243.581	4586.97
243.961	4590.95
244.34	4592.47
244.72	4587.94
245.099	4595.82
245.478	4593.8
245.858	4603.19
246.237	4603.43
246.616	4611.28
246.996	4600.24
247.375	4608.58
247.754	4612.55
248.133	4609.74
248.512	4607.23
248.891	4620.05
249.27	4615.24
249.649	4617.7
250.028	4611.74
250.407	4612.59
250.786	4608.8
251.165	4612.42
251.544	4614.36
251.922	4615.15
252.301	4612.47
252.68	4612.31
253.058	4602.14
253.437	4610.81
253.816	4614.67
254.194	4615.94
254.573	4613.81
254.951	4618.05
255.329	4612.95
255.708	4611.98
256.086	4612.22
256.465	4615.14
256.843	4624.72
257.221	4631.47
257.599	4624.2
257.977	4628.73
258.356	4632.94
258.734	4638.45
259.112	4640.97
259.49	4647.02
259.868	4647.17
260.246	4648.14
260.624	4653.66
261.001	4658.33
261.379	4664.26
261.757	4665.17
262.135	4658.88
262.513	4656.45
262.89	4654.56
263.268	4655.48
263.645	4653.38
264.023	4653.52
264.401	4657.59
264.778	4654.58
265.156	4643.53
265.533	4640.32
265.91	4638.1
266.288	4641.23
266.665	4637.88
267.042	4643.08
267.42	4639.9
267.797	4644.97
268.174	4647.17
268.551	4648.65
268.928	4649.36
269.305	4653.57
269.682	4649.61
270.059	4655.14
270.436	4653.25
270.813	4662.07
271.19	4659.74
271.567	4660.9
271.944	4655.16
272.32	4656.51
272.697	4662.75
273.074	4664.22
273.45	4662.15
273.827	4664.14
274.203	4664.95
274.58	4668.27
274.957	4662.45
275.333	4663.67
275.709	4662.58
276.086	4665.07
276.462	4662.48
276.838	4651.76
277.215	4649.33
277.591	4659.75
277.967	4658.92
278.343	4657.66
278.719	4654.2
279.095	4659.83
279.471	4656.93
279.847	4664.51
280.223	4663.22
280.599	4664.75
280.975	4662.41
281.351	4663.11
281.727	4653.8
282.103	4658.11
282.478	4654.38
282.854	4660.26
283.23	4653.39
283.605	4659.44
283.981	4650.66
284.357	4653.41
284.732	4654.02
285.108	4657.81
285.483	4661.94
285.858	4663.39
286.234	4659.45
286.609	4664.51
286.984	4658.88
287.36	4664.5
287.735	4664.3
288.11	4679.3
288.485	4678.81
288.86	4680.77
289.235	4679.99
289.61	4679.14
289.985	4684.36
290.36	4689.4
290.735	4688.57
291.11	4695.44
291.485	4696.12
291.86	4695.35
292.235	4689.84
292.609	4694.65
292.984	4694.17
293.359	4697.72
293.733	4697.08
294.108	4701.7
294.482	4693.09
294.857	4693.38
295.231	4693.48
295.606	4696.77
295.98	4693.67
296.354	4693.59
296.729	4688.95
297.103	4692.45
297.477	4691.35
297.851	4693.17
298.226	4687.3
298.6	4696.59
298.974	4699.9
299.348	4702.84
299.722	4701.08
300.096	4708.4
300.47	4703.2
300.844	4710.1
301.217	4704.49
301.591	4706.84
301.965	4708.16
302.339	4709.99
302.712	4705.38
303.086	4707.67
303.46	4700.5
303.833	4699.83
304.207	4695.61
304.58	4699.3
304.954	4695.73
305.327	4702.31
305.701	4698.09
306.074	4699.03
306.447	4693.58
306.821	4700.73
307.194	4697.78
307.567	4709.94
307.94	4708.07
308.313	4715.05
308.686	4713.08
309.059	4714.38
309.432	4710.3
309.805	4718.31
310.178	4713.4
310.551	4723.81
310.924	4719.58
311.297	4721.15
311.67	4711.42
312.042	4718.62
312.415	4714.18
312.788	4714.57
313.16	4712
313.533	4719.23
313.905	4718.22
314.278	4724
314.65	4713.16
315.023	4716.17
315.395	4711.62
315.768	4713.97
316.14	4707.23
316.512	4712.08
316.884	4711.78
317.257	4718.15
317.629	4710.75
318.001	4709.15
318.373	4705.61
318.745	4713.07
319.117	4709.73
319.489	4717.72
319.861	4718.97
320.233	4726.53
320.605	4717.84
320.977	4722.11
321.348	4717.31
321.72	4721.94
322.092	4716.76
322.463	4720.58
322.835	4713.02
323.207	4720.82
323.578	4713.15
323.95	4713.7
324.321	4707.22
324.693	4712.02
325.064	4712.73
325.435	4736.42
325.807	4733.28
326.178	4739.28
326.549	4738.51
326.92	4744.18
327.292	4736.3
327.663	4740.41
328.034	4737.03
328.405	4740.82
328.776	4734.89
329.147	4735.72
329.518	4712.07
329.889	4713.86
330.259	4709.08
330.63	4708.98
331.001	4703.33
331.372	4707.59
331.742	4703.92
332.113	4710.1
332.484	4704.08
332.854	4710.92
333.225	4704.38
333.595	4704.91
333.966	4701.9
334.336	4705.86
334.707	4699.97
335.077	4712.81
335.447	4710.9
335.817	4715.41
336.188	4704.62
336.558	4710.62
336.928	4707.09
337.298	4713.65
337.668	4715.53
338.038	4719.84
338.408	4743.19
338.778	4746.9
339.148	4759.11
339.518	4764.75
339.888	4758.09
340.258	4765.86
340.627	4761.85
340.997	4764.56
341.367	4755.43
341.736	4755.44
342.106	4748.94
342.475	4725.52
342.845	4759.45
343.214	4740.4
343.584	4728.67
343.953	4733.49
344.323	4726.31
344.692	4725.55
345.061	4719.69
345.431	4726.94
345.8	4720.44
346.169	4725.64
346.538	4719.36
346.907	4686.77
347.276	4682.16
347.645	4685.6
348.014	4682.49
348.383	4689.65
348.752	4685.8
349.121	4690.77
349.49	4689.06
349.858	4693.24
350.227	4692.7
350.596	4700.39
350.964	4694.7
351.333	4699.31
351.702	4702.78
352.07	4703.36
352.439	4695.56
352.807	4705.31
353.176	4700.75
353.544	4701.81
353.912	4701.42
354.281	4700.92
354.649	4691.68
355.017	4698.42
355.385	4691.65
355.753	4690.31
356.122	4686.68
356.49	4692.17
356.858	4685.64
357.226	4689.53
357.594	4681
357.961	4687.73
358.329	4688.08
358.697	4696.69
359.065	4690.12
359.433	4696.93
359.8	4694.8
360.168	4697.27
360.536	4691.11
360.903	4696
361.271	4688.51
361.638	4693.6
362.006	4678.22
362.373	4678.73
362.741	4665.75
363.108	4670.44
363.475	4662.47
363.843	4664.59
364.21	4661.43
364.577	4673.02
364.944	4663.62
365.311	4671.24
365.678	4692.47
366.045	4700.08
366.412	4701.38
366.779	4712.03
367.146	4706
367.513	4714.73
367.88	4706.42
368.247	4712.34
368.613	4704.05
368.98	4709.75
369.347	4701.86
369.713	4681.84
370.08	4676.55
370.447	4674.08
370.813	4664.52
371.18	4670.69
371.546	4660.01
371.912	4667.6
372.279	4665.33
372.645	4667.49
373.011	4665.16
373.378	4672.08
373.744	4663.32
374.11	4674.1
374.476	4670.2
374.842	4676.57
375.208	4680.24
375.574	4685.5
375.94	4676.86
376.306	4678.78
376.672	4676.57
377.038	4678.92
377.404	4673.07
377.769	4681.6
378.135	4671.32
378.501	4676.57
378.866	4673.32
379.232	4666.24
379.597	4665
379.963	4673.3
380.328	4665.47
380.694	4667.12
381.059	4660.97
381.425	4667.53
381.79	4660.51
382.155	4667.62
382.52	4659.89
382.886	4663.48
383.251	4657.85
383.616	4661.9
383.981	4655.34
384.346	4663.52
384.711	4660.33
385.076	4670.5
385.441	4663.11
385.806	4666.26
386.171	4658.72
386.535	4663.83
386.9	4659.66
387.265	4666.55
387.629	4657.49
387.994	4661.41
388.359	4655.15
388.723	4657.57
389.088	4650.18
389.452	4654.01
389.817	4648.93
390.181	4653.53
390.545	4652.14
390.91	4658.62
391.274	4650.58
391.638	4657.06
392.002	4651.94
392.366	4691.89
392.731	4686.16
393.095	4689.27
393.459	4688.49
393.823	4696.03
394.187	4689.16
394.55	4695.25
394.914	4693.23
395.278	4698.85
395.642	4693.15
396.006	4699.19
396.369	4655.73
396.733	4659.45
397.097	4651.11
397.46	4653.19
397.824	4644.47
398.187	4647.18
398.551	4641.77
398.914	4639.81
399.277	4635.89
399.641	4642.49
400.004	4641.57
400.367	4652.22
400.73	4647.42
401.094	4654.66
401.457	4648.4
401.82	4653.55
402.183	4648.47
402.546	4655.72
402.909	4648.35
403.272	4656.69
403.635	4649.28
403.998	4646.51
404.36	4636.42
404.723	4641.32
405.086	4634.51
405.448	4665.72
405.811	4661.01
406.174	4667.14
406.536	4652.56
406.899	4682.59
407.261	4676.12
407.624	4681.48
407.986	4682.91
408.348	4688.35
408.711	4689.72
409.073	4697.5
409.435	4663.74
409.797	4666.73
410.16	4662.27
410.522	4671.12
410.884	4642.69
411.246	4652.55
411.608	4643.23
411.97	4644.91
412.332	4637.9
412.693	4639.22
413.055	4630.61
413.417	4637.55
413.779	4632.57
414.14	4636.11
414.502	4626.24
414.864	4633.34
415.225	4623.1
415.587	4631.43
415.948	4624.09
416.31	4631.39
416.671	4622.01
417.033	4624.53
417.394	4620.65
417.755	4624.82
418.116	4619.93
418.478	4624.35
418.839	4617.1
419.2	4617.78
419.561	4614.01
419.922	4618.66
420.283	4611.48
420.644	4618.76
421.005	4616.59
421.366	4622.72
421.727	4623.67
422.087	4627.07
422.448	4623.12
422.809	4629.39
423.169	4625.51
423.53	4625.85
423.891	4618.42
424.251	4623.05
424.612	4615.92
424.972	4618.18
425.333	4607.84
425.693	4609.11
426.053	4604.56
426.414	4606.74
426.774	4598.93
427.134	4601.22
427.494	4593.33
427.854	4600.5
428.214	4593.38
428.574	4599.5
428.934	4596.75
429.294	4603.26
429.654	4595.32
430.014	4600.84
430.374	4596.92
430.734	4606.78
431.094	4602.28
431.453	4626.62
431.813	4621.75
432.173	4630.26
432.532	4622.77
432.892	4624.9
433.251	4618.24
433.611	4624.53
433.97	4617.32
434.33	4624.16
434.689	4617.93
435.048	4622.23
435.407	4605.83
435.767	4608.07
436.126	4599.69
436.485	4603.4
436.844	4597.22
437.203	4604.92
437.562	4601.32
437.921	4607.16
438.28	4600.52
438.639	4600.49
438.998	4619.61
439.356	4621.1
439.715	4617.62
440.074	4624.08
440.433	4618.76
440.791	4625.42
441.15	4616.02
441.508	4620.68
441.867	4614.48
442.225	4617.42
442.584	4610.73
442.942	4592.97
443.3	4584.99
443.659	4588.05
444.017	4584.85
444.375	4590.74
444.733	4587.41
445.092	4596.72
445.45	4592.95
445.808	4598.59
446.166	4595.34
446.524	4605.09
446.882	4597.82
447.239	4605.62
447.597	4602.41
447.955	4607.55
448.313	4602.55
448.67	4608.25
449.028	4599.55
449.386	4603.22
449.743	4604.52
450.101	4613.78
450.458	4605.49
450.816	4615.49
451.173	4611.94
451.531	4622.9
451.888	4615.81
452.245	4621.51
452.602	4615.82
452.96	4660.7
453.317	4655.52
453.674	4659.27
454.031	4653.99
454.388	4665.43
454.745	4656.22
455.102	4663.15
455.459	4655.68
455.816	4662.18
456.173	4659.35
456.529	4669.32
456.886	4628.53
457.243	4637.41
457.599	4630.02
457.956	4633.06
458.313	4626.85
458.669	4637.16
459.026	4630.36
459.382	4634.55
459.739	4633.19
460.095	4640.74
460.451	4635.75
460.807	4642.78
461.164	4639.62
461.52	4652.91
461.876	4648.1
462.232	4651.24
462.588	4643.85
462.944	4652.26
463.3	4649.26
463.656	4654.28
464.012	4643.55
464.368	4653
464.724	4645.24
465.079	4646.47
465.435	4630
465.791	4631.92
466.146	4628.24
466.502	4636.23
466.858	4627
467.213	4627.67
467.569	4624.28
467.924	4637.89
468.279	4621.64
468.635	4625.7
468.99	4617.55
469.345	4623.07
469.701	4617.26
470.056	4618.67
470.411	4604.6
470.766	4611.28
471.121	4606.92
471.476	4610.47
471.831	4595.23
472.186	4600.18
472.541	4593.44
472.895	4596.19
473.25	4588.33
473.605	4591.57
473.96	4580.51
474.314	4586.39
474.669	4572.88
475.024	4569.84
475.378	4553.94
475.733	4562.89
476.087	4554.62
476.441	4554.95
476.796	4544.9
477.15	4554.65
477.504	4545.85
477.859	4550.95
478.213	4541.97
478.567	4544.17
478.921	4543.92
479.275	4545.61
479.629	4538.19
479.983	4547.61
480.337	4539.49
480.691	4544.93
481.045	4532.41
481.399	4564.66
481.752	4558.16
482.106	4563.01
482.46	4557.65
482.813	4557.08
483.167	4552.67
483.52	4550.03
483.874	4553.82
484.227	4560.15
484.581	4550.12
484.934	4553.67
485.288	4518.34
485.641	4518.77
485.994	4510.1
486.347	4514.27
486.7	4507.27
487.054	4527.05
487.407	4523.38
487.76	4511.26
488.113	4502.85
488.466	4510.52
488.818	4506.8
489.171	4510.91
489.524	4504.86
489.877	4507.98
490.23	4503.48
490.582	4508.14
490.935	4487.82
491.288	4488.59
491.64	4484.03
491.993	4490.36
492.345	4485.74
492.698	4491.93
493.05	4489.84
493.402	4499.92
493.755	4499.22
494.107	4511.9
494.459	4518.61
494.811	4545.67
495.163	4568.6
495.515	4611.94
495.867	4658.1
496.219	4736.83
496.571	4819.26
496.923	4922.85
497.275	5030.48
497.627	5163.16
497.979	5278.08
498.33	5406.72
498.682	5515.23
499.034	5627.07
499.385	5712.35
499.737	5796.58
500.088	5847.92
500.44	5885.35
500.791	5903.52
501.143	5909.86
501.494	5898.26
501.845	5889.22
502.197	5859.35
502.548	5834.74
502.899	5797.84
503.25	5776.01
503.601	5736.06
503.952	5705.92
504.303	5669.08
504.654	5640.03
505.005	5602.6
505.356	5567.08
505.707	5529.5
506.058	5504.15
506.408	5468.17
506.759	5445.09
507.11	5409.86
507.46	5393.1
507.811	5360.55
508.161	5342.78
508.512	5311.74
508.862	5295.57
509.213	5271.99
509.563	5255.4
509.913	5227.61
510.263	5216.1
510.614	5191.06
510.964	5180.92
511.314	5151.06
511.664	5137.55
512.014	5113.72
512.364	5103.2
512.714	5080.8
513.064	5062.56
513.414	5040.39
513.764	5044.99
514.113	5026.14
514.463	5020.41
514.813	4994.66
515.162	4986.3
515.512	4971.53
515.862	4962.31
516.211	4946.7
516.561	4940
516.91	4932.65
517.259	4928.77
517.609	4896.83
517.958	4885.76
518.307	4869.14
518.656	4864.53
519.006	4857.41
519.355	4861.43
519.704	4855.36
520.053	4852.36
520.402	4838.33
520.751	4831.34
521.1	4819.91
521.448	4818.36
521.797	4808.55
522.146	4807.72
522.495	4804.38
522.843	4795.55
523.192	4776.05
523.541	4768.2
523.889	4757.23
524.238	4758.61
524.586	4751.02
524.935	4750.62
525.283	4743.78
525.631	4747.35
525.979	4735.36
526.328	4731.81
526.676	4724.99
527.024	4726.98
527.372	4718.64
527.72	4720.06
528.068	4710.76
528.416	4713.16
528.764	4704.72
529.112	4705.48
529.46	4689.62
529.808	4689.83
530.155	4675.77
530.503	4691.24
530.851	4694.74
531.198	4694.64
531.546	4684.5
531.893	4686.66
532.241	4671.65
532.588	4669.42
532.936	4662.64
533.283	4668.67
533.63	4666.25
533.978	4670.72
534.325	4652.43
534.672	4640.19
535.019	4635.44
535.366	4638.73
535.713	4632.65
536.06	4640.53
536.407	4636.51
536.754	4636.18
537.101	4628.08
537.448	4633.95
537.795	4628.51
538.141	4625.57
538.488	4615.73
538.835	4619.66
539.181	4609.34
539.528	4610.06
539.874	4600.3
540.221	4600.34
540.567	4590.12
540.914	4595.85
541.26	4586.77
541.606	4594.35
541.952	4588.86
542.299	4593.43
542.645	4587.64
542.991	4591.11
543.337	4586.92
543.683	4589.83
544.029	4584.93
544.375	4600.88
544.721	4595.14
545.066	4595.93
545.412	4588.93
545.758	4591.65
546.104	4586.52
546.449	4583.23
546.795	4585.14
547.141	4591.98
547.486	4586.22
547.832	4587.68
548.177	4572.59
548.522	4573.52
548.868	4565.9
549.213	4565.05
549.558	4561.78
549.903	4567.4
550.249	4566.78
550.594	4565.51
550.939	4554.33
551.284	4559.52
551.629	4555.99
551.974	4559.42
552.319	4554.75
552.664	4561.05
553.008	4555.76
553.353	4588.34
553.698	4584.08
554.043	4585.91
554.387	4578.51
554.732	4581.03
555.076	4572.68
555.421	4576.89
555.765	4571.8
556.11	4575.05
556.454	4562.26
556.798	4564.78
557.143	4530.61
557.487	4536.57
557.831	4527.99
558.175	4534.67
558.519	4533.11
558.863	4540.07
559.207	4531.74
559.551	4536.02
559.895	4535.41
560.239	4542.94
560.583	4540.57
560.927	4541.44
561.27	4533.73
561.614	4547.8
561.958	4537.82
562.301	4542.95
562.645	4535.77
562.988	4541.33
563.332	4538.16
563.675	4541.68
564.018	4544.86
564.362	4547.91
564.705	4543.3
565.048	4545.44
565.391	4532.16
565.735	4536.74
566.078	4527.58
566.421	4534.51
566.764	4530.16
567.107	4530.32
567.45	4521.83
567.792	4518.61
568.135	4512.57
568.478	4517.64
568.821	4514.78
569.163	4522.01
569.506	4517.81
569.849	4526.09
570.191	4519.35
570.534	4526.08
570.876	4525.26
571.219	4532.24
571.561	4527.92
571.903	4533.08
572.246	4528.99
572.588	4532.5
572.93	4523.72
573.272	4527.61
573.614	4519.47
573.956	4524.1
574.298	4517.62
574.64	4522.02
574.982	4511.86
575.324	4517.06
575.666	4511.07
576.008	4517.12
576.349	4509.25
576.691	4516.85
577.033	4513.88
577.374	4519.16
577.716	4513.98
578.057	4519.45
578.399	4511.84
578.74	4518
579.082	4515.34
579.423	4523.18
579.764	4524.34
580.105	4531.89
580.447	4528.27
580.788	4535.57
581.129	4539.16
581.47	4543.78
581.811	4537.73
582.152	4544.64
582.493	4562.66
582.834	4566.86
583.175	4560.95
583.515	4557.08
583.856	4549.86
584.197	4556.07
584.537	4548.28
584.878	4543.92
585.218	4538.92
585.559	4545.52
585.899	4539.98
586.24	4523.15
586.58	4517.95
586.921	4523.67
587.261	4519
587.601	4527.23
587.941	4520.45
588.281	4527.48
588.621	4524.68
588.961	4527.58
589.301	4519.9
589.641	4524.61
589.981	4519.19
590.321	4521.43
590.661	4515.51
591.001	4520.57
591.34	4517.72
591.68	4520.8
592.02	4512.17
592.359	4514.01
592.699	4510.88
593.038	4518.86
593.378	4511.62
593.717	4514.15
594.057	4507.98
594.396	4511.86
594.735	4506.06
595.074	4509.94
595.414	4500.5
595.753	4504.73
596.092	4500.95
596.431	4503.95
596.77	4498.69
597.109	4503.82
597.448	4496.61
597.786	4501.27
598.125	4493.85
598.464	4498.59
598.803	4490.01
599.141	4498.19
599.48	4493.35
599.819	4497.81
600.157	4490.43
600.495	4491.77
600.834	4489.51
601.172	4519.89
601.511	4516.39
601.849	4520.36
602.187	4517.6
602.525	4519.85
602.864	4512.2
603.202	4520.68
603.54	4513.77
603.878	4521.67
604.216	4515.18
604.554	4518.97
604.891	4487.32
605.229	4490.92
605.567	4486.12
605.905	4491.47
606.243	4485.56
606.58	4492.59
606.918	4481.83
607.255	4487.33
607.593	4482.89
607.93	4489.09
608.268	4481.49
608.605	4491.11
608.942	4491.06
609.28	4496.67
609.617	4490.97
609.954	4496.47
610.291	4493.74
610.628	4503
610.965	4497.56
611.302	4503.32
611.639	4499.49
611.976	4507.86
612.313	4500.22
612.65	4499.93
612.987	4492.43
613.323	4494.64
613.66	4490.26
613.997	4493.45
614.333	4483.92
614.67	4490.6
615.006	4484.16
615.343	4486.5
615.679	4480.59
616.015	4486.69
616.352	4481.85
616.688	4489.69
617.024	4484.5
617.36	4494.3
617.696	4488.05
618.032	4493.59
618.368	4485.8
618.704	4489.38
619.04	4484.02
619.376	4486.58
619.712	4483.18
620.048	4488.12
620.383	4480
620.719	4483.15
621.055	4473.99
621.39	4478.55
621.726	4471.76
622.061	4476.5
622.397	4471.94
622.732	4475.07
623.068	4467.36
623.403	4466.68
623.738	4458.5
624.073	4463.24
624.409	4456.84
624.744	4456.25
625.079	4448.82
625.414	4458.42
625.749	4453.12
626.084	4457.52
626.419	4456.14
626.753	4462.48
627.088	4457.15
627.423	4468.72
627.758	4463.1
628.092	4469.08
628.427	4464.97
628.762	4473.08
629.096	4465.09
629.431	4473.76
629.765	4466.38
630.099	4468.91
630.434	4462.2
630.768	4468.97
631.102	4457.39
631.436	4464.1
631.77	4457.65
632.105	4463.47
632.439	4455.51
632.773	4459.03
633.107	4450.06
633.44	4459.25
633.774	4451.25
634.108	4454.95
634.442	4448.49
634.776	4458.86
635.109	4453.99
635.443	4462.52
635.776	4458.31
636.11	4464.23
636.443	4460.84
636.777	4464.66
637.11	4453.22
637.444	4461.12
637.777	4458.41
638.11	4463.98
638.443	4453.22
638.776	4458.83
639.11	4449.49
639.443	4457.19
639.776	4451.6
640.109	4459.12
640.441	4455.98
640.774	4462.33
641.107	4456.61
641.44	4463.17
641.773	4457.32
642.105	4461.83
642.438	4455.82
642.77	4460.08
643.103	4452.7
643.435	4456.06
643.768	4451.57
644.1	4455.67
644.433	4451.5
644.765	4453.92
645.097	4454.44
645.429	4462.28
645.761	4458.35
646.094	4463.53
646.426	4459.84
646.758	4469.26
647.09	4463.2
647.422	4463.02
647.753	4455.47
648.085	4458.77
648.417	4453.98
648.749	4452.35
649.08	4444.22
649.412	4447.91
649.744	4441.47
650.075	4446.8
650.407	4435.62
650.738	4443.72
651.069	4440.73
651.401	4447.09
651.732	4441.7
652.063	4448.27
652.394	4440.61
652.726	4446.33
653.057	4444.4
653.388	4448.16
653.719	4441.27
654.05	4447
654.381	4441.55
654.712	4450.1
655.042	4443.02
655.373	4447.92
655.704	4441.91
656.034	4448.31
656.365	4446.03
656.696	4449.73
657.026	4445.09
657.357	4450.09
657.687	4441.18
658.018	4444.32
658.348	4433.73
658.678	4440.94
659.008	4437.75
659.339	4442.67
659.669	4436.27
659.999	4442.58
660.329	4434.81
660.659	4437.57
660.989	4433.35
661.319	4440.39
661.649	4434.95
661.978	4439.95
662.308	4433.77
662.638	4436.83
662.968	4433.09
663.297	4443.49
663.627	4433.2
663.956	4436.4
664.286	4432.9
664.615	4442.31
664.945	4436.15
665.274	4443.17
665.603	4439.61
665.932	4445.94
666.262	4441.36
666.591	4447.18
666.92	4437.74
667.249	4443.65
667.578	4446.85
667.907	4453.81
668.236	4448.57
668.564	4453.65
668.893	4449.11
669.222	4454.05
669.551	4449.26
669.879	4456.64
670.208	4446.28
670.537	4447.41
670.865	4438.95
671.194	4457.14
671.522	4450.48
671.85	4451.36
672.179	4449
672.507	4452.91
672.835	4446.48
673.163	4448.47
673.491	4442.26
673.819	4456.44
674.147	4453.73
674.475	4457.68
674.803	4433.09
675.131	4436.16
675.459	4433.23
675.787	4437.88
676.115	4430.84
676.442	4436.57
676.77	4432.06
677.098	4436.26
677.425	4423.89
677.753	4432.68
678.08	4429.48
678.407	4437.3
678.735	4437.35
679.062	4441.15
679.389	4432.91
679.717	4440.76
680.044	4431.74
680.371	4436.81
680.698	4430.24
681.025	4440.42
681.352	4434.09
681.679	4440.98
682.006	4432.44
682.332	4433.24
682.659	4429.06
682.986	4441.56
683.313	4435.45
683.639	4440.93
683.966	4434.6
684.292	4440.9
684.619	4429.33
684.945	4433.59
685.272	4431.69
685.598	4439.81
685.924	4442.41
686.25	4446.88
686.577	4436.82
686.903	4444.14
687.229	4441.02
687.555	4446.05
687.881	4441.77
688.207	4449.91
688.533	4448.38
688.858	4448.52
689.184	4441.8
689.51	4439.16
689.836	4433.72
690.161	4442.03
690.487	4431.8
690.813	4437.42
691.138	4436.17
691.463	4439.57
691.789	4437.62
692.114	4439.34
692.44	4434.66
692.765	4443.5
693.09	4442.88
693.415	4448.27
693.74	4438.92
694.065	4445.77
694.39	4441.65
694.715	4449.4
695.04	4448.32
695.365	4450.2
695.69	4443.57
696.015	4450.01
696.339	4445.58
696.664	4451.34
696.989	4446.83
697.313	4449.83
697.638	4446.82
697.962	4451.33
698.287	4440.44
698.611	4442.99
698.935	4439.69
699.26	4445.8
699.584	4440.98
699.908	4442.92
700.232	4432.59
700.556	4434.19
700.88	4433.93
701.204	4438.43
701.528	4430.89
701.852	4440.08
702.176	4456.26
702.5	4460.43
702.823	4468.45
703.147	4485.57
703.471	4478.84
703.794	4486.16
704.118	4501.81
704.441	4509.53
704.765	4502.72
705.088	4509.72
705.411	4508.32
705.735	4490.14
706.058	4483.06
706.381	4471.5
706.704	4457.45
707.027	4463.82
707.35	4456.56
707.673	4442.9
707.996	4433.83
708.319	4437.89
708.642	4432.32
708.965	4434.05
709.288	4429.6
709.61	4438.66
709.933	4436.65
710.256	4441.43
710.578	4433.72
710.901	4440.64
711.223	4433.45
711.546	4439.97
711.868	4441.76
712.19	4447.34
712.512	4437.58
712.835	4442.55
713.157	4434.1
713.479	4438.35
713.801	4429.78
714.123	4435.56
714.445	4430.95
714.767	4438.42
715.089	4431.08
715.411	4427.99
715.732	4421.16
716.054	4427.16
716.376	4423.11
716.697	4426.09
717.019	4426.82
717.34	4430.98
717.662	4427.72
717.983	4435.44
718.305	4435.66
718.626	4440.41
718.947	4437.43
719.268	4445.41
719.589	4439
719.911	4449.7
720.232	4446.47
720.553	4446
720.874	4442.08
721.195	4447.33
721.515	4436.7
721.836	4436.1
722.157	4427.98
722.478	4434.74
722.798	4425.35
723.119	4431.73
723.44	4419.03
723.76	4426.59
724.081	4422.08
724.401	4429.84
724.721	4436
725.042	4439.19
725.362	4433.43
725.682	4441.27
726.002	4435.39
726.322	4444.91
726.642	4441.56
726.962	4446.3
727.282	4441.11
727.602	4446.16
727.922	4435.34
728.242	4443.85
728.562	4442.64
728.882	4447.23
729.201	4442.5
729.521	4450.9
729.84	4444.77
730.16	4447.98
730.479	4451.02
730.799	4453.74
731.118	4447.95
731.437	4456.15
731.757	4433.47
732.076	4439.53
732.395	4434.06
732.714	4439.99
733.033	4428.25
733.352	4431.45
733.671	4430.72
733.99	4431.38
734.309	4428.11
734.628	4435.1
734.947	4428.66
735.265	4435.64
735.584	4427.16
735.903	4433.02
736.221	4427.25
736.54	4435.89
736.858	4430.68
737.177	4438.15
737.495	4434.3
737.813	4438.08
738.132	4431.76
738.45	4437.12
738.768	4430.8
739.086	4436
739.404	4435.94
739.722	4439.36
740.04	4435.39
740.358	4442.14
740.676	4434.42
740.994	4435.05
741.311	4430.97
741.629	4438.59
741.947	4433.41
742.264	4440.62
742.582	4441.66
742.899	4446.38
743.217	4442.91
743.534	4446.8
743.852	4439.49
744.169	4441.58
744.486	4440.86
744.803	4443.26
745.121	4435.07
745.438	4440.2
745.755	4433.1
746.072	4437.18
746.389	4427.58
746.706	4431.16
747.022	4426.65
747.339	4432.2
747.656	4433.51
747.973	4436.95
748.289	4433.89
748.606	4440.86
748.923	4437.18
749.239	4448.01
749.555	4442.84
749.872	4450.56
750.188	4448.06
750.505	4452.47
750.821	4448.56
751.137	4448.9
751.453	4443.95
751.769	4450.35
752.085	4443.01
752.401	4452.05
752.717	4442.92
753.033	4445.56
753.349	4439.89
753.665	4444.68
753.98	4440.35
754.296	4447.12
754.612	4443.92
754.927	4450.66
755.243	4448.67
755.558	4454.99
755.874	4448.28
756.189	4454.01
756.505	4445.11
756.82	4449.23
757.135	4441.88
757.45	4449.74
757.765	4447.42
758.08	4450.23
758.395	4441.19
758.71	4441.3
759.025	4437.05
759.34	4441.07
759.655	4440.5
759.97	4448.85
760.285	4452.15
760.599	4459.58
760.914	4450.6
761.228	4449.08
761.543	4443.12
761.857	4461.74
762.172	4456.3
762.486	4460.83
762.8	4460.75
763.115	4461.32
763.429	4458.64
763.743	4456.57
764.057	4450.86
764.371	4457.23
764.685	4457.98
764.999	4467.82
765.313	4457.32
765.627	4463.05
765.941	4457.95
766.255	4458.1
766.568	4453.25
766.882	4457.68
767.195	4452.05
767.509	4460.09
767.823	4458.93
768.136	4463.48
768.449	4454.28
768.763	4455.4
769.076	4450.5
769.389	4457.69
769.702	4454.39
770.016	4459.81
770.329	4451.44
770.642	4462.64
770.955	4455.47
771.268	4458.07
771.58	4454.61
771.893	4463.68
772.206	4456.36
772.519	4463.01
772.832	4455.14
773.144	4458.42
773.457	4453.58
773.769	4461.44
774.082	4453.66
774.394	4460.98
774.706	4458.36
775.019	4462.48
775.331	4454.47
775.643	4460.57
775.955	4456.2
776.268	4463.44
776.58	4459.1
776.892	4464.35
777.204	4461.43
777.515	4464.38
777.827	4466.01
778.139	4471.23
778.451	4467.02
778.763	4474.7
779.074	4471.22
779.386	4476.36
779.697	4471.95
780.009	4479.32
780.32	4476.81
780.632	4481.75
780.943	4482.88
781.254	4485.07
781.566	4479.27
781.877	4487.6
782.188	4482.88
782.499	4485.88
782.81	4485.52
783.121	4490.85
783.432	4486.73
783.743	4492.52
784.054	4486.51
784.364	4487.66
784.675	4479.42
784.986	4483.59
785.296	4480.91
785.607	4489.74
785.917	4513.93
786.228	4519.97
786.538	4516.78
786.849	4525.9
787.159	4520.14
787.469	4527.9
787.779	4528.89
788.09	4534.06
788.4	4534.74
788.71	4535.89
789.02	4530.4
789.33	4515.94
789.64	4512.66
789.949	4527.59
790.259	4518.23
790.569	4523.27
790.879	4519.05
791.188	4525.73
791.498	4522.64
791.807	4524.28
792.117	4520
792.426	4524.26
792.736	4512.88
793.045	4524.91
793.354	4509.47
793.663	4521.78
793.973	4518.97
794.282	4547.44
794.591	4537.32
794.9	4543.14
795.209	4541.91
795.518	4550.45
795.826	4547.69
796.135	4556.81
796.444	4545.49
796.753	4555.19
797.061	4544.83
797.37	4550.6
797.678	4527.58
797.987	4533.4
798.295	4528.26
798.604	4533.65
798.912	4527.5
799.22	4532
799.529	4531.9
799.837	4539.01
800.145	4536.14
800.453	4542.72
800.761	4544.07
801.069	4548.18
801.377	4547.2
801.685	4559.56
801.993	4558.83
802.3	4567.75
802.608	4561.76
802.916	4564.65
803.223	4569.34
803.531	4576.76
803.838	4573.76
804.146	4577.16
804.453	4574.51
804.76	4584.77
805.068	4582.07
805.375	4588.68
805.682	4585.36
805.989	4603.06
806.296	4601.09
806.603	4600.22
806.91	4594.91
807.217	4602.85
807.524	4600.09
807.831	4604.76
808.138	4596.81
808.444	4600.3
808.751	4597.65
809.058	4600.53
809.364	4590.31
809.671	4600.39
809.977	4594.95
810.284	4604.49
810.59	4602.57
810.896	4607.91
811.202	4606.55
811.509	4615.59
811.815	4612.58
812.121	4616.62
812.427	4613.7
812.733	4621.89
813.039	4621.52
813.345	4630.39
813.65	4626.17
813.956	4641.66
814.262	4640.85
814.568	4647.16
814.873	4643.12
815.179	4652.62
815.484	4647.77
815.79	4658.55
816.095	4656.23
816.4	4656.78
816.706	4649.58
817.011	4656.86
817.316	4648.94
817.621	4652.94
817.926	4654.43
818.231	4657.45
818.536	4650.43
818.841	4659.69
819.146	4655.75
819.451	4662.64
819.756	4658.49
820.06	4666.16
820.365	4664.24
820.67	4664.67
820.974	4662.95
821.279	4670.86
821.583	4670.9
821.888	4679.52
822.192	4678.07
822.496	4683.94
822.8	4678.02
823.105	4684.18
823.409	4680.55
823.713	4684.34
824.017	4682.93
824.321	4689.68
824.625	4683.68
824.929	4691.59
825.232	4688.98
825.536	4694.75
825.84	4691.33
826.143	4699.38
826.447	4699.41
826.751	4708.26
827.054	4707.49
827.358	4717.15
827.661	4736.6
827.964	4761.47
828.268	4760.24
828.571	4765.97
828.874	4759.57
829.177	4766.45
829.48	4762.97
829.783	4768.88
830.086	4766.42
830.389	4770.05
830.692	4762.81
830.995	4747.95
831.297	4729.99
831.6	4740.91
831.903	4740.17
832.205	4748.27
832.508	4744.38
832.81	4751.01
833.113	4751.25
833.415	4756.3
833.718	4754.98
834.02	4763.09
834.322	4759.41
834.624	4763.27
834.926	4757.56
835.228	4768.58
835.53	4767.36
835.832	4778.41
836.134	4777.65
836.436	4779.7
836.738	4782.03
837.04	4792.86
837.341	4791.18
837.643	4807.28
837.944	4805.59
838.246	4816.44
838.547	4809.66
838.849	4817.32
839.15	4815.24
839.452	4824.48
839.753	4823.06
840.054	4826.93
840.355	4820.11
840.656	4832.62
840.957	4823.36
841.258	4828.44
841.559	4818.45
841.86	4823.83
842.161	4820.24
842.462	4826.94
842.762	4819.83
843.063	4827.06
843.364	4831.36
843.664	4841.47
843.965	4838.81
844.265	4845.11
844.566	4843.32
844.866	4855.68
845.166	4854.53
845.467	4860.51
845.767	4853.16
846.067	4861.06
846.367	4859.56
846.667	4859.59
846.967	4854.47
847.267	4855.31
847.567	4850.56
847.867	4856.57
848.166	4850.11
848.466	4852.66
848.766	4850.56
849.065	4860.17
849.365	4855.51
849.664	4866.33
849.964	4861.93
850.263	4868.55
850.562	4866.4
850.862	4873.77
851.161	4871.38
851.46	4882.05
851.759	4882.05
852.058	4891.2
852.357	4888.65
852.656	4898.31
852.955	4893.41
853.254	4901.64
853.553	4899.4
853.851	4906.48
854.15	4904.43
854.449	4910.72
854.747	4903.15
855.046	4912.94
855.344	4906.76
855.643	4924.53
855.941	4922.61
856.239	4929.12
856.538	4927.72
856.836	4935.66
857.134	4932.74
857.432	4940.47
857.73	4939.83
858.028	4950.11
858.326	4943.68
858.624	4954.43
858.922	4940
859.219	4944.25
859.517	4937.26
859.815	4944.25
860.112	4943.1
860.41	4951.11
860.707	4947.22
861.005	4955.12
861.302	4951.89
861.6	4957.88
861.897	4956.51
862.194	4965.12
862.491	4965.59
862.788	4975.16
863.085	4966.26
863.382	4972.75
863.679	4968.52
863.976	4976
864.273	4972.43
864.57	4978.26
864.867	4974.31
865.163	4979.22
865.46	4977.44
865.757	4982.06
866.053	4979.07
866.349	4989.57
866.646	4988.19
866.942	4998.4
867.239	4993.84
867.535	4999.88
867.831	4996.26
868.127	5007.7
868.423	4999.75
868.719	5006.57
869.015	5001.39
869.311	5009.39
869.607	5007.99
869.903	5010.58
870.199	5004.17
870.494	5017.24
870.79	5011.24
871.086	5015.56
871.381	5011.75
871.677	5019.22
871.972	5013.55
872.267	5018.59
872.563	5011.11
872.858	5014.55
873.153	5008.67
873.448	5009.66
873.743	4998.33
874.038	4999.92
874.333	4996.52
874.628	4997.7
874.923	4992
875.218	4994.93
875.513	4992.23
875.808	4998.22
876.102	4993.86
876.397	4994.84
876.691	4990.99
876.986	4995.93
877.28	4992.3
877.575	4992.74
877.869	4990.89
878.163	4996.01
878.458	4988.53
878.752	4992.68
879.046	4986.02
879.34	4988.83
879.634	4987.48
879.928	4990.97
880.222	4981.91
880.516	4988.03
880.809	4979.43
881.103	4985
881.397	4973.94
881.691	4977.67
881.984	4971.92
882.278	4975.61
882.571	4985.85
882.864	4987.53
883.158	4982.24
883.451	4988.34
883.744	4978.44
884.038	4984.19
884.331	4973.94
884.624	4981.75
884.917	4977.92
885.21	4979.42
885.503	4973.7
885.796	4964.48
886.088	4959.83
886.381	4969.55
886.674	4960.38
886.966	4965.94
887.259	4962.5
887.552	4981.48
887.844	4977.99
888.136	4982.67
888.429	4982.95
888.721	4987.21
889.013	4982.28
889.306	4989.18
889.598	4980.96
