# Supplementary material for: An on-demand, drop-on-drop method for studying enzyme catalysis by serial crystallography
Source: Nat Commun. 2021 Jul 22;12:4461. doi: 10.1038/s41467-021-24757-7 (PMC8298390; doi:10.1038/s41467-021-24757-7)
Supplement: Supplementary file 7 — Source Data [file 41467_2021_24757_MOESM7_ESM.zip › 01_raw data/9/9-pico-off (1).txt]

Data from 9-fluo5N-fura-picooff_Subt8_20-52-15-979.txt Node

Date: Wed Jun 05 20:52:15 PDT 2019
User: Yachandra Lab
Spectrometer: OFX00221
Trigger mode: 0
Integration Time (sec): 3.000000E-1
Scans to average: 8
Nonlinearity correction enabled: false
Boxcar width: 5
Storing dark spectrum: false
XAxis mode: Wavelengths
Number of Pixels in Spectrum: 2136
>>>>>Begin Spectral Data<<<<<
156.111	1.19
156.499	1.93
156.887	1.98
157.274	0.33
157.662	-0.16
158.049	-0.47
158.437	-0.47
158.824	-0.14
159.211	-0.12
159.599	-0.67
159.986	-0.8
160.373	-1.64
160.761	-2.3
161.148	-2.42
161.535	-1.4
161.922	-0.84
162.309	-1.09
162.696	-0.26
163.083	-0.26
163.47	-0.19
163.857	0.2
164.244	0.51
164.631	0.52
165.018	0.99
165.405	1.03
165.792	0.94
166.179	-0.08
166.565	0.57
166.952	-0.5
167.339	-0.7
167.725	-0.41
168.112	-0.62
168.498	-0.83
168.885	-0.91
169.271	-1.3
169.658	-1.95
170.044	-2.61
170.431	-1.59
170.817	-2.23
171.203	-0.99
171.59	-1.03
171.976	-0.81
172.362	-1.1
172.748	-1.23
173.134	-1
173.521	-0.51
173.907	0.49
174.293	1.93
174.679	1.91
175.065	2.85
175.451	1.9
175.836	2
176.222	1.34
176.608	1.49
176.994	2.16
177.38	1.84
177.765	1.84
178.151	1.41
178.537	0.49
178.922	0.05
179.308	-0.57
179.693	-0.39
180.079	-0.07
180.464	0.39
180.85	0.69
181.235	1.3
181.621	1.14
182.006	0.91
182.391	0.86
182.777	1.8
183.162	2.4
183.547	1.94
183.932	1.93
184.317	1.36
184.702	1.65
185.087	0.78
185.472	0
185.857	0.78
186.242	0.8
186.627	0.64
187.012	0.08
187.397	-0.08
187.782	1.03
188.167	1.35
188.551	1.89
188.936	1.62
189.321	4.02
189.705	5.26
190.09	6.94
190.475	8.86
190.859	9.51
191.244	10.68
191.628	10.57
192.012	10.44
192.397	10.65
192.781	13.23
193.166	14.77
193.55	13.24
193.934	11.67
194.318	12.41
194.702	10.81
195.087	9.44
195.471	7.73
195.855	8.14
196.239	8.93
196.623	10.82
197.007	11.44
197.391	9.12
197.775	8.89
198.158	8.49
198.542	8.32
198.926	7.5
199.31	9.53
199.693	11.03
200.077	12.28
200.461	10.65
200.844	10.25
201.228	6.2
201.611	7.47
201.995	8.92
202.378	10.69
202.762	7.38
203.145	7.85
203.529	4.86
203.912	3.88
204.295	1.5
204.679	2.27
205.062	0.99
205.445	1.86
205.828	3.23
206.211	5.68
206.594	5.03
206.977	7.55
207.36	7.97
207.743	10.61
208.126	11.81
208.509	12.77
208.892	12.05
209.275	14.31
209.658	12.88
210.04	12.61
210.423	7.19
210.806	5.51
211.188	4.11
211.571	0.59
211.953	-0.72
212.336	0.06
212.719	-1.66
213.101	1.47
213.483	3.33
213.866	5.49
214.248	3.58
214.63	5.31
215.013	8.11
215.395	6.43
215.777	10.31
216.159	12.62
216.542	13.65
216.924	15.41
217.306	11.86
217.688	8.07
218.07	10.81
218.452	14.27
218.834	15.57
219.216	14.09
219.597	15.55
219.979	14.38
220.361	15.39
220.743	13.59
221.124	14.69
221.506	15.16
221.888	13.09
222.269	11.07
222.651	7.81
223.032	6.47
223.414	6.36
223.795	7.65
224.177	8.08
224.558	3.16
224.94	2.66
225.321	0.92
225.702	2.18
226.083	4.51
226.465	4.82
226.846	6.14
227.227	8.15
227.608	8.8
227.989	9.15
228.37	6.85
228.751	9.78
229.132	9.3
229.513	12.95
229.894	15.4
230.275	16.14
230.655	15.39
231.036	15.12
231.417	13.69
231.798	14.6
232.178	14.27
232.559	18.86
232.94	19.8
233.32	21.7
233.701	18.74
234.081	17.26
234.462	15.64
234.842	14.78
235.222	12.01
235.603	12.45
235.983	13.27
236.363	15.47
236.743	10.66
237.124	9.22
237.504	9.58
237.884	11.08
238.264	11.28
238.644	12.68
239.024	12.33
239.404	15.33
239.784	15.86
240.164	14.35
240.544	11.89
240.923	16.24
241.303	17.34
241.683	15.61
242.063	13.56
242.442	14.93
242.822	16.97
243.202	17.95
243.581	15.51
243.961	14.59
244.34	13.9
244.72	13.51
245.099	11.39
245.478	13.34
245.858	13.24
246.237	12.28
246.616	9.81
246.996	4.68
247.375	4.97
247.754	6.59
248.133	6.34
248.512	5.52
248.891	3.07
249.27	4.24
249.649	4.14
250.028	2.61
250.407	5.48
250.786	4.02
251.165	7.51
251.544	7.22
251.922	6.82
252.301	8.25
252.68	9.67
253.058	11.92
253.437	11.05
253.816	8.09
254.194	9.2
254.573	6.28
254.951	8.64
255.329	4.28
255.708	5.53
256.086	7
256.465	5.19
256.843	4.95
257.221	3.32
257.599	1.73
257.977	1.53
258.356	1.67
258.734	2.97
259.112	1.53
259.49	3.84
259.868	4.3
260.246	5.93
260.624	4.97
261.001	5.35
261.379	5.76
261.757	6.76
262.135	7.91
262.513	10.92
262.89	9.27
263.268	10.66
263.645	10.32
264.023	8.89
264.401	8.51
264.778	7.06
265.156	5.27
265.533	6.41
265.91	6.26
266.288	5.31
266.665	2.45
267.042	2.28
267.42	0.64
267.797	3.32
268.174	2.44
268.551	-0.38
268.928	2.6
269.305	2.69
269.682	2.72
270.059	3.34
270.436	3.81
270.813	2.93
271.19	5.45
271.567	5.84
271.944	4.61
272.32	5.99
272.697	5.68
273.074	6.47
273.45	7.19
273.827	8.39
274.203	7.91
274.58	8.08
274.957	8.92
275.333	8.5
275.709	10.07
276.086	7.72
276.462	9.16
276.838	12.61
277.215	10.84
277.591	14.51
277.967	13.31
278.343	13.64
278.719	13.28
279.095	12.25
279.471	12.77
279.847	10.58
280.223	11.78
280.599	9.74
280.975	8.34
281.351	10.35
281.727	8.09
282.103	7.34
282.478	8.26
282.854	8.9
283.23	10.59
283.605	12.36
283.981	14.07
284.357	16.49
284.732	17
285.108	15.33
285.483	14.05
285.858	14.31
286.234	16.15
286.609	17.26
286.984	19.32
287.36	19.33
287.735	16.09
288.11	12.88
288.485	12.49
288.86	12.64
289.235	13.88
289.61	13.32
289.985	12.76
290.36	10.01
290.735	9.99
291.11	5.76
291.485	4.59
291.86	5.03
292.235	7.03
292.609	7.68
292.984	4.02
293.359	5.14
293.733	6.14
294.108	7.62
294.482	9.06
294.857	8.56
295.231	11.27
295.606	13.05
295.98	12.32
296.354	8.73
296.729	6.61
297.103	8.75
297.477	6.58
297.851	5.88
298.226	1.33
298.6	1.51
298.974	0.27
299.348	-2.12
299.722	-5.11
300.096	-3.42
300.47	1.39
300.844	3.43
301.217	3.76
301.591	3.88
301.965	5.06
302.339	8.66
302.712	10.78
303.086	12.56
303.46	11.11
303.833	13.26
304.207	14.41
304.58	14.8
304.954	14.07
305.327	14.78
305.701	14.95
306.074	15.92
306.447	15.18
306.821	14.69
307.194	12.53
307.567	14.95
307.94	12.49
308.313	11.48
308.686	11.43
309.059	11.43
309.432	10.61
309.805	10.31
310.178	9.72
310.551	10.06
310.924	6.97
311.297	8.14
311.67	6.41
312.042	9.06
312.415	8.97
312.788	6.97
313.16	5.74
313.533	5.06
313.905	3.94
314.278	1.35
314.65	1.55
315.023	3.88
315.395	3.27
315.768	3.61
316.14	3.55
316.512	1.28
316.884	-0.34
317.257	-0.64
317.629	-1.14
318.001	-0.5
318.373	-0.85
318.745	-3.43
319.117	-4.83
319.489	-3.86
319.861	-1.36
320.233	-1.6
320.605	-0.32
320.977	2.24
321.348	4.15
321.72	3.91
322.092	4.93
322.463	7.19
322.835	9.39
323.207	10.06
323.578	9.03
323.95	8.01
324.321	8.88
324.693	10.32
325.064	12.31
325.435	11.09
325.807	11.35
326.178	9.52
326.549	8.88
326.92	9.66
327.292	10.52
327.663	10.6
328.034	11.61
328.405	11.81
328.776	9.9
329.147	6.56
329.518	2.39
329.889	2.55
330.259	4.9
330.63	3.91
331.001	3.52
331.372	2.08
331.742	3.06
332.113	4.83
332.484	5.82
332.854	6.27
333.225	11.01
333.595	16.25
333.966	17.8
334.336	17.93
334.707	20.68
335.077	20.91
335.447	19.55
335.817	17.27
336.188	14.91
336.558	12.57
336.928	15.38
337.298	10.09
337.668	9.02
338.038	10.27
338.408	10.55
338.778	10.12
339.148	9.02
339.518	7.4
339.888	8.76
340.258	5.84
340.627	3.88
340.997	1.11
341.367	4.01
341.736	0.84
342.106	-2.58
342.475	-3.91
342.845	-3.85
343.214	-4.1
343.584	-0.97
343.953	-1.55
344.323	1.78
344.692	4.65
345.061	4.86
345.431	4.98
345.8	8.03
346.169	9.45
346.538	10.1
346.907	9.76
347.276	8.57
347.645	8.33
348.014	7.31
348.383	6.16
348.752	3.99
349.121	5.17
349.49	2.58
349.858	2.6
350.227	3.31
350.596	2.15
350.964	0.11
351.333	2.15
351.702	1.81
352.07	1.7
352.439	0.58
352.807	4.08
353.176	5.07
353.544	5.22
353.912	5.98
354.281	6.11
354.649	8.9
355.017	8.64
355.385	7.14
355.753	6.52
356.122	8.47
356.49	10.19
356.858	10.15
357.226	8.11
357.594	10.17
357.961	9.22
358.329	6.62
358.697	7.07
359.065	8.12
359.433	6.62
359.8	9.81
360.168	8.42
360.536	9.09
360.903	7.45
361.271	7.32
361.638	5.05
362.006	5.17
362.373	6.69
362.741	3.98
363.108	5.69
363.475	9.25
363.843	5.91
364.21	7
364.577	6.15
364.944	5.61
365.311	6
365.678	6.33
366.045	5.97
366.412	7.12
366.779	5.42
367.146	2.05
367.513	1.7
367.88	1.14
368.247	0.45
368.613	2
368.98	4.28
369.347	3.6
369.713	5.64
370.08	5.89
370.447	4.8
370.813	6.97
371.18	11.32
371.546	9.94
371.912	11.14
372.279	12.8
372.645	8.73
373.011	6.99
373.378	10.32
373.744	9.69
374.11	10.93
374.476	11.35
374.842	11.84
375.208	11.43
375.574	10.2
375.94	9.24
376.306	8.52
376.672	12.06
377.038	11.72
377.404	11.01
377.769	10.38
378.135	11.31
378.501	11.83
378.866	13.15
379.232	8.65
379.597	9.98
379.963	12.64
380.328	12.44
380.694	10.25
381.059	9.47
381.425	6.9
381.79	6.6
382.155	4.2
382.52	2.98
382.886	2.26
383.251	4.55
383.616	2.28
383.981	1.9
384.346	2.06
384.711	5.14
385.076	4.4
385.441	2.56
385.806	3.99
386.171	3.48
386.535	3.86
386.9	1.59
387.265	0.92
387.629	2.39
387.994	1.52
388.359	0.8
388.723	1
389.088	3.68
389.452	6.86
389.817	8.5
390.181	7.07
390.545	5.35
390.91	5.85
391.274	4.67
391.638	7.23
392.002	7.9
392.366	10.31
392.731	8.52
393.095	7.52
393.459	7.5
393.823	4.11
394.187	6.66
394.55	8.49
394.914	9.11
395.278	8.55
395.642	6.67
396.006	6.8
396.369	1.75
396.733	1.07
397.097	-0.07
397.46	0.12
397.824	0.55
398.187	-0.03
398.551	1.05
398.914	0.02
399.277	1.81
399.641	2.26
400.004	2.39
400.367	5.07
400.73	5.08
401.094	4.77
401.457	5.27
401.82	5.82
402.183	4.66
402.546	4.07
402.909	5.2
403.272	4.67
403.635	4.59
403.998	6.08
404.36	4.95
404.723	3.67
405.086	3.93
405.448	0.76
405.811	-0.57
406.174	3.4
406.536	0.6
406.899	0.18
407.261	0.91
407.624	0.12
407.986	-2.95
408.348	-0.43
408.711	2.42
409.073	3.9
409.435	8.38
409.797	9.41
410.16	6.38
410.522	10.73
410.884	9.27
411.246	7.61
411.608	7.81
411.97	10.06
412.332	8.26
412.693	6.17
413.055	4.73
413.417	2.07
413.779	3.76
414.14	6.76
414.502	5.59
414.864	6.73
415.225	8.31
415.587	7.66
415.948	7.14
416.31	7.65
416.671	8.75
417.033	10.64
417.394	11.49
417.755	8.43
418.116	6.1
418.478	5.18
418.839	5.24
419.2	4.89
419.561	6.95
419.922	6.93
420.283	4.53
420.644	4.3
421.005	1.31
421.366	1.62
421.727	3.84
422.087	3.69
422.448	2.15
422.809	2.67
423.169	3.67
423.53	1.3
423.891	0.11
424.251	1.9
424.612	1.9
424.972	5.64
425.333	4.4
425.693	4.51
426.053	4.16
426.414	7.69
426.774	8.92
427.134	8.32
427.494	8.07
427.854	9.12
428.214	8.64
428.574	9.66
428.934	5.7
429.294	5.59
429.654	4.99
430.014	4.3
430.374	1.93
430.734	0.18
431.094	2.05
431.453	6.14
431.813	5.48
432.173	5.6
432.532	4.89
432.892	8.91
433.251	7.72
433.611	6.83
433.97	7.78
434.33	9.23
434.689	11.05
435.048	12.52
435.407	10.6
435.767	9.76
436.126	9.9
436.485	8.9
436.844	5.59
437.203	7.81
437.562	10.36
437.921	10.66
438.28	7.6
438.639	6.15
438.998	3.43
439.356	4.5
439.715	5
440.074	5.25
440.433	6.11
440.791	8.08
441.15	6.97
441.508	4.77
441.867	4.16
442.225	7.57
442.584	9.56
442.942	11.68
443.3	9.93
443.659	12.52
444.017	12.6
444.375	11.94
444.733	11.66
445.092	12.06
445.45	11.28
445.808	10.36
446.166	9.22
446.524	6.77
446.882	5.26
447.239	5.18
447.597	3.82
447.955	3.52
448.313	4.22
448.67	4.1
449.028	5.7
449.386	4.36
449.743	5.24
450.101	5.07
450.458	7.53
450.816	5.39
451.173	6.35
451.531	5.22
451.888	6.95
452.245	8.38
452.602	9.15
452.96	7.88
453.317	13.09
453.674	13.14
454.031	13.9
454.388	13.38
454.745	15.51
455.102	15.16
455.459	15.59
455.816	15.98
456.173	14.77
456.529	15.65
456.886	15.12
457.243	12.92
457.599	11.9
457.956	10.93
458.313	10.17
458.669	11.03
459.026	10.34
459.382	11.16
459.739	9.68
460.095	7.78
460.451	7.08
460.807	6.86
461.164	6.23
461.52	8.09
461.876	10.42
462.232	9.19
462.588	7.83
462.944	8.81
463.3	9.14
463.656	9.86
464.012	10.26
464.368	9.72
464.724	11.1
465.079	11.82
465.435	10.68
465.791	7.75
466.146	10.09
466.502	8.88
466.858	8.92
467.213	6.4
467.569	5.99
467.924	7.97
468.279	5.3
468.635	4.93
468.99	4.38
469.345	6.15
469.701	6.22
470.056	5.43
470.411	6.48
470.766	9.27
471.121	9.22
471.476	10.22
471.831	9.09
472.186	11.28
472.541	12.3
472.895	13.57
473.25	12.77
473.605	13.41
473.96	10.68
474.314	10.58
474.669	8.01
475.024	9.73
475.378	8.57
475.733	7.83
476.087	8.75
476.441	6.92
476.796	4.52
477.15	3.34
477.504	2.67
477.859	5.59
478.213	5.82
478.567	4.11
478.921	2.01
479.275	3.41
479.629	2.05
479.983	0.19
480.337	0.32
480.691	0.93
481.045	1.74
481.399	2.62
481.752	-1.18
482.106	-0.99
482.46	1.28
482.813	1.56
483.167	1.67
483.52	4.22
483.874	4.8
484.227	5.12
484.581	4.51
484.934	3.62
485.288	2.23
485.641	7.78
485.994	6.9
486.347	5.05
486.7	8.35
487.054	7.74
487.407	5.06
487.76	4.57
488.113	3.68
488.466	4.95
488.818	4.81
489.171	6.41
489.524	3.77
489.877	2.8
490.23	2.9
490.582	2.36
490.935	2.59
491.288	4.83
491.64	5.81
491.993	7.45
492.345	6.68
492.698	9.3
493.05	9.61
493.402	6.84
493.755	6.28
494.107	5.91
494.459	5.2
494.811	5.78
495.163	7.03
495.515	7.11
495.867	5.9
496.219	5.22
496.571	4.22
496.923	1.34
497.275	1.1
497.627	-1.01
497.979	0.47
498.33	-1.99
498.682	-7.67
499.034	-11.57
499.385	-13.33
499.737	-13.34
500.088	-15.48
500.44	-18.51
500.791	-16.5
501.143	-17.14
501.494	-14.84
501.845	-16.09
502.197	-14.27
502.548	-13.84
502.899	-11.82
503.25	-7.51
503.601	-7.33
503.952	-4.92
504.303	-3.68
504.654	-3.34
505.005	-2.27
505.356	-1.38
505.707	-2.91
506.058	-2.17
506.408	-0.57
506.759	-0.67
507.11	-6.61
507.46	-4.28
507.811	-3.91
508.161	-3.99
508.512	-5.32
508.862	-4.78
509.213	-2.06
509.563	-2.14
509.913	-3.7
510.263	-3.78
510.614	-1.31
510.964	0.3
511.314	-2.84
511.664	-0.6
512.014	-1.05
512.364	1.6
512.714	1.82
513.064	-0.55
513.414	-1.31
513.764	-1.24
514.113	2.2
514.463	-0.2
514.813	0.52
515.162	1.69
515.512	-1.17
515.862	-1.23
516.211	-4.03
516.561	-3.57
516.91	-3.76
517.259	-0.73
517.609	-2.2
517.958	-3.94
518.307	-2.6
518.656	-0.55
519.006	-1.65
519.355	-1.77
519.704	-0.31
520.053	-0.86
520.402	1.51
520.751	3.64
521.1	3.18
521.448	3.92
521.797	5
522.146	6.19
522.495	1.95
522.843	0.28
523.192	1.47
523.541	0.01
523.889	0
524.238	0.78
524.586	-0.16
524.935	0.89
525.283	2.07
525.631	0.27
525.979	-1.93
526.328	1.24
526.676	3.23
527.024	2.85
527.372	5.14
527.72	7.31
528.068	3.15
528.416	3.09
528.764	4.22
529.112	5.34
529.46	7.08
529.808	8.78
530.155	10.09
530.503	10.62
530.851	13.75
531.198	14.16
531.546	14.57
531.893	14.48
532.241	13.86
532.588	10.11
532.936	9.92
533.283	9.42
533.63	8.61
533.978	5.32
534.325	5.9
534.672	3.44
535.019	1.41
535.366	1.16
535.713	3.8
536.06	3.92
536.407	5.5
536.754	3.56
537.101	5.31
537.448	5.49
537.795	6.67
538.141	6.73
538.488	8.23
538.835	10.23
539.181	10.24
539.528	10.8
539.874	10.67
540.221	10.05
540.567	10.73
540.914	6.35
541.26	6.66
541.606	6.92
541.952	4.28
542.299	0.45
542.645	-2.1
542.991	-3.26
543.337	-4.44
543.683	-4.12
544.029	-4.28
544.375	-4.36
544.721	-2.03
545.066	-5.42
545.412	-4.44
545.758	-2.3
546.104	-0.88
546.449	1.59
546.795	4.53
547.141	6.35
547.486	5.73
547.832	6.58
548.177	6.49
548.522	6.1
548.868	7.94
549.213	10.12
549.558	10.27
549.903	12.43
550.249	10.83
550.594	7.93
550.939	5.4
551.284	6.27
551.629	6.05
551.974	7.12
552.319	7.95
552.664	8.24
553.008	5.58
553.353	2.36
553.698	1.64
554.043	2.26
554.387	2.43
554.732	5.65
555.076	6.91
555.421	6.85
555.765	7.17
556.11	6.94
556.454	6.24
556.798	6.9
557.143	9.78
557.487	7.6
557.831	9.78
558.175	10.91
558.519	8.69
558.863	5.72
559.207	9.33
559.551	9.55
559.895	10.69
560.239	13.59
560.583	10.98
560.927	12.49
561.27	13.23
561.614	11.15
561.958	12.1
562.301	12.75
562.645	15.23
562.988	9.44
563.332	7.59
563.675	6.88
564.018	4.83
564.362	7.01
564.705	3.88
565.048	4.78
565.391	4.59
565.735	2.19
566.078	1.31
566.421	-2.2
566.764	0.35
567.107	2.09
567.45	2.02
567.792	1.44
568.135	2.72
568.478	3.84
568.821	4.44
569.163	3.42
569.506	3.85
569.849	3.93
570.191	7.49
570.534	9.59
570.876	8.11
571.219	7.99
571.561	7.69
571.903	4.06
572.246	3.62
572.588	3.43
572.93	5.32
573.272	5.1
573.614	6.69
573.956	6.64
574.298	3.42
574.64	2.83
574.982	3.25
575.324	4.42
575.666	9.31
576.008	11.44
576.349	10.47
576.691	12.22
577.033	14.35
577.374	11.7
577.716	10.69
578.057	10.73
578.399	12.03
578.74	13.34
579.082	12.24
579.423	10.86
579.764	6.75
580.105	5.12
580.447	2.33
580.788	0.01
581.129	2.8
581.47	1.83
581.811	3.1
582.152	4.97
582.493	4.33
582.834	4.11
583.175	4.41
583.515	6.59
583.856	6.85
584.197	6.23
584.537	6.61
584.878	6.67
585.218	6.48
585.559	5.33
585.899	0.85
586.24	0.72
586.58	1.56
586.921	1.05
587.261	1.36
587.601	3.52
587.941	5.4
588.281	5.66
588.621	3.97
588.961	6.77
589.301	8.73
589.641	10.34
589.981	11.02
590.321	11.61
590.661	12.16
591.001	11.35
591.34	10.91
591.68	9.75
592.02	10.83
592.359	11.28
592.699	12.68
593.038	11.15
593.378	13.38
593.717	12.09
594.057	12.03
594.396	12.09
594.735	13.07
595.074	13.43
595.414	14.03
595.753	13.36
596.092	14.32
596.431	11.65
596.77	13.95
597.109	10.05
597.448	9.31
597.786	8.67
598.125	8.08
598.464	8.59
598.803	7.4
599.141	8.47
599.48	9
599.819	7.91
600.157	7.97
600.495	7.91
600.834	9.09
601.172	11.12
601.511	11.82
601.849	11.3
602.187	12.99
602.525	12.34
602.864	12.09
603.202	11.94
603.54	10.7
603.878	11.2
604.216	11.35
604.554	13.02
604.891	12.43
605.229	11.99
605.567	10.85
605.905	8.41
606.243	9.94
606.58	10.41
606.918	10.94
607.255	13.74
607.593	13.36
607.93	12
608.268	12.16
608.605	10.85
608.942	11.8
609.28	13
609.617	12.94
609.954	14.7
610.291	14.03
610.628	15.58
610.965	13.86
611.302	14.01
611.639	13.42
611.976	14.53
612.313	13.43
612.65	14.18
612.987	14.09
613.323	14.76
613.66	13.8
613.997	12.85
614.333	11.6
614.67	12.24
615.006	13.62
615.343	14.57
615.679	15.32
616.015	17.42
616.352	15.98
616.688	16.09
617.024	17.23
617.36	16.82
617.696	17.98
618.032	17.4
618.368	16.86
618.704	15.65
619.04	13.61
619.376	12
619.712	13.51
620.048	15.11
620.383	15.65
620.719	16.35
621.055	16.69
621.39	17.97
621.726	18.9
622.061	18.83
622.397	17.15
622.732	21.41
623.068	18.69
623.403	17
623.738	17.16
624.073	17.83
624.409	16.36
624.744	17.36
625.079	15.06
625.414	13.98
625.749	16.35
626.084	17.06
626.419	14.94
626.753	18.47
627.088	17.86
627.423	17.16
627.758	15.2
628.092	15.05
628.427	15.24
628.762	16.59
629.096	19.56
629.431	17.02
629.765	19.82
630.099	20.38
630.434	20.91
630.768	20.86
631.102	21.11
631.436	22.69
631.77	24.14
632.105	23.92
632.439	22.72
632.773	20.48
633.107	22.53
633.44	18.62
633.774	19.18
634.108	20.4
634.442	24.45
634.776	27.2
635.109	27.62
635.443	26.84
635.776	25.84
636.11	26.01
636.443	24.65
636.777	24.4
637.11	25.43
637.444	25.25
637.777	25.09
638.11	23.26
638.443	18.72
638.776	17.41
639.11	16.59
639.443	18.58
639.776	20.51
640.109	22.72
640.441	20.76
640.774	22.33
641.107	21.36
641.44	20.45
641.773	18.98
642.105	23.57
642.438	24.65
642.77	26.64
643.103	27.23
643.435	26.64
643.768	24.65
644.1	26.24
644.433	26.26
644.765	28.4
645.097	28.27
645.429	30.73
645.761	30.18
646.094	30.31
646.426	28.25
646.758	27.38
647.09	26.48
647.422	28.2
647.753	27.6
648.085	27.5
648.417	26.99
648.749	27.1
649.08	26.08
649.412	24.69
649.744	26.1
650.075	28.07
650.407	27.42
650.738	28.82
651.069	28.82
651.401	31.66
651.732	29.88
652.063	28.89
652.394	30.07
652.726	28.7
653.057	27.01
653.388	25.32
653.719	26
654.05	26.49
654.381	25.6
654.712	26.36
655.042	24.93
655.373	26.45
655.704	26.85
656.034	25.6
656.365	27.09
656.696	28.98
657.026	28.92
657.357	27.99
657.687	27.27
658.018	30.26
658.348	30.51
658.678	28.58
659.008	29.08
659.339	29.08
659.669	28.49
659.999	29.07
660.329	28.8
660.659	28.74
660.989	28.56
661.319	29.41
661.649	27.07
661.978	27.03
662.308	27.41
662.638	27.91
662.968	27.9
663.297	27.7
663.627	27.47
663.956	26.68
664.286	27.08
664.615	28.08
664.945	28.97
665.274	29.01
665.603	29.17
665.932	30.15
666.262	28.09
666.591	28.75
666.92	28.94
667.249	26.67
667.578	27.77
667.907	25.07
668.236	23.94
668.564	22.03
668.893	23.44
669.222	22.15
669.551	22.69
669.879	23.1
670.208	21
670.537	23.64
670.865	26.82
671.194	26.39
671.522	29.03
671.85	30.68
672.179	30.02
672.507	26.76
672.835	25.53
673.163	25.34
673.491	27.47
673.819	29.28
674.147	26.35
674.475	25.27
674.803	25.31
675.131	27.92
675.459	26.24
675.787	28.97
676.115	31.33
676.442	32.18
676.77	30.85
677.098	30.75
677.425	30.99
677.753	32.48
678.08	30.64
678.407	29.93
678.735	26.65
679.062	26.49
679.389	24.55
679.717	24.09
680.044	25.39
680.371	23.98
680.698	24
681.025	23.52
681.352	20.74
681.679	22.68
682.006	22.66
682.332	24.25
682.659	24.01
682.986	24.97
683.313	24.61
683.639	22.41
683.966	24.41
684.292	23.92
684.619	24.18
684.945	26.15
685.272	25.67
685.598	25.22
685.924	23.42
686.25	22.35
686.577	21.49
686.903	21
687.229	20.48
687.555	21.05
687.881	22.3
688.207	19.68
688.533	18.41
688.858	17.4
689.184	19.32
689.51	18.85
689.836	20.07
690.161	21.08
690.487	20.17
690.813	20.51
691.138	19.35
691.463	18.58
691.789	21.39
692.114	20.56
692.44	21.99
692.765	19.95
693.09	19.32
693.415	20.03
693.74	16.89
694.065	16.88
694.39	18.53
694.715	18.15
695.04	18.1
695.365	17.94
695.69	19.67
696.015	19
696.339	18.84
696.664	21.67
696.989	20.05
697.313	25.48
697.638	25.78
697.962	26.69
698.287	27.84
698.611	26.66
698.935	25.91
699.26	26.55
699.584	27.34
699.908	27.66
700.232	26.62
700.556	26.98
700.88	23.43
701.204	24.05
701.528	22.36
701.852	23.42
702.176	24.81
702.5	25.42
702.823	27.14
703.147	25.74
703.471	25.66
703.794	24.7
704.118	26.27
704.441	27.2
704.765	28.2
705.088	28.64
705.411	26.83
705.735	25.28
706.058	25.19
706.381	22.59
706.704	22.39
707.027	22.53
707.35	24.18
707.673	21.62
707.996	22.11
708.319	20.68
708.642	21.62
708.965	21.62
709.288	21.84
709.61	20.53
709.933	20.99
710.256	21.59
710.578	20.61
710.901	19.32
711.223	21.61
711.546	17.39
711.868	16.55
712.19	16.11
712.512	19.43
712.835	18.91
713.157	19.83
713.479	20.17
713.801	19.83
714.123	20.01
714.445	19.59
714.767	18.07
715.089	19.97
715.411	21.34
715.732	21.25
716.054	17.97
716.376	18.3
716.697	17.27
717.019	15.82
717.34	18.48
717.662	20.31
717.983	21.18
718.305	21.82
718.626	20.9
718.947	19.36
719.268	19.47
719.589	19.6
719.911	18.7
720.232	19.34
720.553	19.62
720.874	17.07
721.195	16.99
721.515	17.88
721.836	16.35
722.157	18.3
722.478	19.93
722.798	19.82
723.119	20.08
723.44	19.93
723.76	20.01
724.081	20.48
724.401	19.52
724.721	19.93
725.042	16.49
725.362	17.62
725.682	17.43
726.002	16.93
726.322	14.9
726.642	15.03
726.962	17.15
727.282	17.15
727.602	15.85
727.922	17.65
728.242	17.78
728.562	19.27
728.882	16.69
729.201	17.22
729.521	16.9
729.84	17.83
730.16	16.86
730.479	14.02
730.799	10.31
731.118	10.85
731.437	7
731.757	6.7
732.076	7.11
732.395	8.52
732.714	7.93
733.033	6.59
733.352	7.24
733.671	9.98
733.99	9.93
734.309	11.45
734.628	12.17
734.947	15.43
735.265	12.42
735.584	12.35
735.903	13.72
736.221	12.7
736.54	11.9
736.858	12.81
737.177	10.7
737.495	10.66
737.813	11.66
738.132	11.77
738.45	9.51
738.768	12.06
739.086	9.55
739.404	11.05
739.722	10.11
740.04	11.83
740.358	7.3
740.676	9.62
740.994	10.53
741.311	9.57
741.629	8.77
741.947	11.2
742.264	12.25
742.582	11.9
742.899	11.26
743.217	13.5
743.534	12.09
743.852	15.41
744.169	11.7
744.486	11.15
744.803	13.02
745.121	14.14
745.438	12.91
745.755	11.4
746.072	13.01
746.389	10.82
746.706	8.99
747.022	13.03
747.339	12.85
747.656	12.66
747.973	14.61
748.289	16.41
748.606	14.4
748.923	15.01
749.239	13.94
749.555	14.42
749.872	12.91
750.188	12.47
750.505	10.89
750.821	11.32
751.137	12.28
751.453	10.01
751.769	8.78
752.085	11.1
752.401	8.74
752.717	8.92
753.033	9.53
753.349	12.03
753.665	14.17
753.98	12.77
754.296	11.2
754.612	8.94
754.927	11.85
755.243	10.85
755.558	10.25
755.874	9.33
756.189	6.65
756.505	6.02
756.82	4.61
757.135	4.72
757.45	5.12
757.765	4.11
758.08	7.14
758.395	4.7
758.71	4.36
759.025	2.93
759.34	4.3
759.655	8.36
759.97	9.41
760.285	10.43
760.599	9.59
760.914	9.12
761.228	10.03
761.543	11.61
761.857	11.82
762.172	12.44
762.486	12.97
762.8	13.11
763.115	11.95
763.429	10.17
763.743	9.42
764.057	8.73
764.371	8.33
764.685	6.77
764.999	3.3
765.313	3.3
765.627	2.24
765.941	1.11
766.255	3.02
766.568	3.33
766.882	3.25
767.195	4.97
767.509	4.72
767.823	5.4
768.136	6.88
768.449	6.94
768.763	7.33
769.076	9.23
769.389	9.26
769.702	7.24
770.016	6.01
770.329	5.76
770.642	3.2
770.955	3.17
771.268	3.89
771.58	3.82
771.893	5.92
772.206	5.23
772.519	4.33
772.832	6.81
773.144	6.23
773.457	5.51
773.769	7.22
774.082	8.16
774.394	6.73
774.706	5.86
775.019	5.69
775.331	4.66
775.643	7.05
775.955	5.38
776.268	3.6
776.58	5.3
776.892	6.83
777.204	4.9
777.515	5.97
777.827	6.97
778.139	7.31
778.451	6.59
778.763	7.01
779.074	5.06
779.386	3.65
779.697	2.75
780.009	0.58
780.32	-0.49
780.632	3.68
780.943	1.83
781.254	4.12
781.566	4.3
781.877	5.14
782.188	4.93
782.499	5.67
782.81	9.16
783.121	10.26
783.432	13.47
783.743	16.3
784.054	13.67
784.364	15.78
784.675	16.44
784.986	15.48
785.296	17.48
785.607	18.1
785.917	16.8
786.228	16.4
786.538	14.16
786.849	11.52
787.159	7.56
787.469	6.02
787.779	4.65
788.09	2.23
788.4	3.27
788.71	2.45
789.02	2.65
789.33	2.52
789.64	1.12
789.949	4.51
790.259	4.76
790.569	7.05
790.879	7.81
791.188	6.11
791.498	5.17
791.807	4.58
792.117	4.67
792.426	3.32
792.736	3.61
793.045	6.31
793.354	4.66
793.663	3.75
793.973	3.83
794.282	4.83
794.591	5.86
794.9	6.65
795.209	7.81
795.518	7.07
795.826	8.42
796.135	6.97
796.444	5.09
796.753	5.43
797.061	6.23
797.37	6.91
797.678	5.03
797.987	4.15
798.295	5.4
798.604	6.12
798.912	5.56
799.22	1.6
799.529	5.6
799.837	5.1
800.145	5.03
800.453	5.88
800.761	4.35
801.069	5.7
801.377	6.69
801.685	2.17
801.993	1.45
802.3	2.65
802.608	4.48
802.916	0.11
803.223	0.47
803.531	1.31
803.838	2.98
804.146	4.35
804.453	5.34
804.76	3.49
805.068	6.12
805.375	5.03
805.682	3.78
805.989	5.45
806.296	7.4
806.603	7.27
806.91	3.59
807.217	1.86
807.524	-2.7
807.831	-4.16
808.138	-3.31
808.444	-3.85
808.751	-5
809.058	-3.94
809.364	-5.05
809.671	-5.32
809.977	-5.86
810.284	-3.4
810.59	-3.84
810.896	-1.08
811.202	-0.75
811.509	-0.03
811.815	0.55
812.121	2.7
812.427	1.93
812.733	2.98
813.039	0.92
813.345	1.69
813.65	2.91
813.956	4.7
814.262	3.93
814.568	5.27
814.873	6.28
815.179	8.18
815.484	6.69
815.79	7.28
816.095	4.26
816.4	6.11
816.706	5.01
817.011	2.25
817.316	2.52
817.621	3.02
817.926	2.24
818.231	2.75
818.536	1.97
818.841	3.7
819.146	2.73
819.451	3.86
819.756	4.86
820.06	7.56
820.365	8.95
820.67	9.33
820.974	9.64
821.279	9.2
821.583	8.01
821.888	8.48
822.192	8.61
822.496	8.85
822.8	10.57
823.105	10.82
823.409	8.5
823.713	9.44
824.017	7.75
824.321	9.17
824.625	9.57
824.929	9.78
825.232	8.35
825.536	5.66
825.84	4.42
826.143	2.09
826.447	2.22
826.751	4.81
827.054	3.35
827.358	3.15
827.661	4.23
827.964	4.68
828.268	2.42
828.571	4.18
828.874	6.47
829.177	10.05
829.48	12.11
829.783	11.26
830.086	9.4
830.389	9.99
830.692	9.08
830.995	6.12
831.297	5.15
831.6	8.08
831.903	6.08
832.205	5.6
832.508	2.32
832.81	2.69
833.113	4.52
833.415	3.77
833.718	3.31
834.02	5.1
834.322	6.44
834.624	7.42
834.926	5.99
835.228	6.69
835.53	5.91
835.832	8.81
836.134	6.35
836.436	4.43
836.738	6.14
837.04	8.02
837.341	6.25
837.643	5.58
837.944	3.65
838.246	6.57
838.547	6.72
838.849	9.31
839.15	9
839.452	9.48
839.753	10.01
840.054	7.56
840.355	6.5
840.656	7.64
840.957	8.43
841.258	9.27
841.559	7.57
841.86	8.27
842.161	6.53
842.462	5.6
842.762	7.86
843.063	8.59
843.364	11.1
843.664	12.73
843.965	12.62
844.265	12.27
844.566	12.91
844.866	15.76
845.166	14.73
845.467	16.19
845.767	16.84
846.067	16.22
846.367	13.62
846.667	12.62
846.967	10.07
847.267	11.52
847.567	12.4
847.867	10.47
848.166	9.83
848.466	10.8
848.766	7.66
849.065	5.09
849.365	3.85
849.664	6.44
849.964	6.88
850.263	10.15
850.562	9.61
850.862	10.25
851.161	11.93
851.46	11.33
851.759	11.11
852.058	8.98
852.357	11.06
852.656	10.82
852.955	10.55
853.254	8.09
853.553	5.41
853.851	3.39
854.15	0.84
854.449	1.44
854.747	1.28
855.046	1.32
855.344	4.08
855.643	5.14
855.941	6.09
856.239	7.05
856.538	8.83
856.836	6.8
857.134	9.01
857.432	10.89
857.73	8.56
858.028	8.72
858.326	8.56
858.624	7.81
858.922	6.84
859.219	4.99
859.517	3.24
859.815	5.17
860.112	8.59
860.41	6.24
860.707	7.41
861.005	9.83
861.302	7.23
861.6	7.99
861.897	8.02
862.194	6.77
862.491	7.4
862.788	6.6
863.085	3.51
863.382	3.86
863.679	2.92
863.976	2.09
864.273	0.82
864.57	1.81
864.867	-0.68
865.163	-0.48
865.46	0.89
865.757	0.58
866.053	2.15
866.349	4.06
866.646	3.25
866.942	5.67
867.239	2.95
867.535	2.08
867.831	1.36
868.127	4.76
868.423	6.4
868.719	6.5
869.015	6.38
869.311	7.06
869.607	6.03
869.903	5.45
870.199	5.98
870.494	6.98
870.79	6.99
871.086	6.61
871.381	5.27
871.677	5.16
871.972	4.49
872.267	6.08
872.563	4.44
872.858	7.56
873.153	7.24
873.448	8.27
873.743	9.05
874.038	10.9
874.333	12.95
874.628	13.8
874.923	12.49
875.218	11.01
875.513	9.65
875.808	11.9
876.102	10.11
876.397	10.41
876.691	7.58
876.986	7.49
877.28	7.02
877.575	5.93
877.869	4.75
878.163	5.09
878.458	6.84
878.752	9.16
879.046	5.67
879.34	5.95
879.634	5.14
879.928	7.69
880.222	8.77
880.516	9.24
880.809	6.82
881.103	5.99
881.397	6.34
881.691	5.82
881.984	6.4
882.278	7.86
882.571	6.45
882.864	10.65
883.158	11.75
883.451	13.36
883.744	13.69
884.038	17.55
884.331	19.24
884.624	19.99
884.917	19.1
885.21	19.1
885.503	19.59
885.796	21.75
886.088	19.36
886.381	17.28
886.674	14.32
886.966	10.11
887.259	8.72
887.552	10.93
887.844	10.23
888.136	11.64
888.429	10.46
888.721	10.31
889.013	8.09
889.306	7.04
889.598	6.33
