# Supplementary material for: An on-demand, drop-on-drop method for studying enzyme catalysis by serial crystallography
Source: Nat Commun. 2021 Jul 22;12:4461. doi: 10.1038/s41467-021-24757-7 (PMC8298390; doi:10.1038/s41467-021-24757-7)
Supplement: Supplementary file 7 — Source Data [file 41467_2021_24757_MOESM7_ESM.zip › 01_raw data/9/9-pico-on (19).txt]

Data from 9-fluo5N-fura-picoon_Subt8_20-55-00-771.txt Node

Date: Wed Jun 05 20:55:00 PDT 2019
User: Yachandra Lab
Spectrometer: OFX00221
Trigger mode: 0
Integration Time (sec): 3.000000E-1
Scans to average: 8
Nonlinearity correction enabled: false
Boxcar width: 5
Storing dark spectrum: false
XAxis mode: Wavelengths
Number of Pixels in Spectrum: 2136
>>>>>Begin Spectral Data<<<<<
156.111	-2.12
156.499	-1.05
156.887	-1.55
157.274	-2.4
157.662	-2.62
158.049	-2.58
158.437	-2.28
158.824	-1.58
159.211	-1.16
159.599	-0.93
159.986	-1.44
160.373	-1.56
160.761	-2.22
161.148	-1.9
161.535	-1.45
161.922	-0.8
162.309	-0.59
162.696	-0.36
163.083	-0.93
163.47	-1.08
163.857	-0.43
164.244	0.03
164.631	0.14
165.018	0.44
165.405	0.52
165.792	1.3
166.179	0.27
166.565	0.19
166.952	0
167.339	-0.7
167.725	-0.42
168.112	-1.3
168.498	-1.64
168.885	-1.12
169.271	-1.26
169.658	-2.17
170.044	-3.72
170.431	-2.75
170.817	-3.6
171.203	-3.52
171.59	-2.84
171.976	-2.7
172.362	-3.05
172.748	-3.64
173.134	-3.98
173.521	-3.33
173.907	-2.12
174.293	-0.64
174.679	-0.74
175.065	0.66
175.451	0.77
175.836	0.98
176.222	0.7
176.608	0.59
176.994	1.5
177.38	1.47
177.765	1.24
178.151	0.9
178.537	0.4
178.922	0.56
179.308	-0.2
179.693	-0.31
180.079	0.17
180.464	0.32
180.85	1.11
181.235	1.31
181.621	0.93
182.006	0.85
182.391	0.64
182.777	1.44
183.162	1
183.547	0.76
183.932	0.28
184.317	-0.64
184.702	-1.01
185.087	-1.39
185.472	-1.85
185.857	-1.18
186.242	-2.28
186.627	-1.84
187.012	-3.15
187.397	-3.58
187.782	-2.89
188.167	-2.23
188.551	-1.53
188.936	0.02
189.321	0.82
189.705	0.35
190.09	2.75
190.475	3.35
190.859	2.61
191.244	3.68
191.628	5.89
192.012	5.34
192.397	7.05
192.781	8.44
193.166	7.94
193.55	7.92
193.934	10.09
194.318	9.09
194.702	10.44
195.087	10.38
195.471	9.01
195.855	8.88
196.239	12.01
196.623	12.28
197.007	12.62
197.391	13.06
197.775	12.36
198.158	13.03
198.542	11.28
198.926	8.9
199.31	10.91
199.693	15.07
200.077	16.6
200.461	14.57
200.844	14.4
201.228	12.38
201.611	12.35
201.995	11.47
202.378	8.59
202.762	9.01
203.145	10.6
203.529	7.19
203.912	4.32
204.295	0.19
204.679	-0.09
205.062	-1.49
205.445	0.31
205.828	1.64
206.211	5.62
206.594	7.88
206.977	9.12
207.36	9.5
207.743	13.8
208.126	14.6
208.509	17.42
208.892	16.34
209.275	17.88
209.658	17.99
210.04	17.76
210.423	15.6
210.806	13.43
211.188	13.86
211.571	12.94
211.953	11.61
212.336	9.89
212.719	9.24
213.101	11.61
213.483	11.97
213.866	12.35
214.248	9.19
214.63	10.06
215.013	13.36
215.395	11.62
215.777	12.22
216.159	12.35
216.542	15.24
216.924	14.75
217.306	13.89
217.688	11.9
218.07	12.88
218.452	16.78
218.834	15.47
219.216	14.17
219.597	15.92
219.979	15.39
220.361	17.22
220.743	17.01
221.124	16.14
221.506	14.7
221.888	12.82
222.269	10.99
222.651	10.66
223.032	12.55
223.414	11.38
223.795	10.92
224.177	9.73
224.558	6.34
224.94	5.95
225.321	6.1
225.702	8.89
226.083	8.32
226.465	8.89
226.846	7.67
227.227	8.31
227.608	8.43
227.989	8.53
228.37	8.36
228.751	9.73
229.132	7.73
229.513	8.12
229.894	6.82
230.275	12.15
230.655	11.41
231.036	12.25
231.417	10.62
231.798	10.82
232.178	11.03
232.559	12.92
232.94	14.62
233.32	14.75
233.701	15.05
234.081	15.59
234.462	12
234.842	12.89
235.222	9.2
235.603	7.83
235.983	9.22
236.363	9.69
236.743	8.3
237.124	5.39
237.504	6.6
237.884	8.25
238.264	7.82
238.644	8.95
239.024	6.72
239.404	9.53
239.784	11.2
240.164	10.69
240.544	8.11
240.923	9.19
241.303	10.51
241.683	13.15
242.063	12.88
242.442	13.08
242.822	18.68
243.202	20.84
243.581	19.59
243.961	19.2
244.34	18.62
244.72	20.9
245.099	20.59
245.478	21.74
245.858	18.99
246.237	17.36
246.616	17.51
246.996	11.16
247.375	8.7
247.754	8.49
248.133	8.27
248.512	9
248.891	6.82
249.27	8.23
249.649	8.17
250.028	10.07
250.407	8.61
250.786	7.07
251.165	8.5
251.544	10.34
251.922	10.58
252.301	10.27
252.68	10.89
253.058	10.14
253.437	10.94
253.816	10.72
254.194	10.41
254.573	12.01
254.951	13.39
255.329	10.68
255.708	11.34
256.086	12.36
256.465	13.52
256.843	12.48
257.221	13.49
257.599	11.32
257.977	12.57
258.356	10.45
258.734	8.97
259.112	8.59
259.49	11.31
259.868	10.25
260.246	9.43
260.624	7.66
261.001	7.01
261.379	8.36
261.757	9.28
262.135	10.01
262.513	14.01
262.89	15.76
263.268	17.88
263.645	18.4
264.023	19.7
264.401	19.4
264.778	18.56
265.156	17.41
265.533	17.92
265.91	15.45
266.288	11.27
266.665	9.07
267.042	7.15
267.42	3.62
267.797	3.25
268.174	1.48
268.551	2.94
268.928	4.11
269.305	6.14
269.682	5.53
270.059	9.05
270.436	9.41
270.813	7.14
271.19	8.73
271.567	10.88
271.944	9.61
272.32	9.06
272.697	6.93
273.074	8.51
273.45	7.5
273.827	7.69
274.203	6.76
274.58	7
274.957	6.24
275.333	6.62
275.709	6.17
276.086	5.44
276.462	9.25
276.838	12.66
277.215	10.78
277.591	13.49
277.967	13.58
278.343	12.3
278.719	12.42
279.095	14.31
279.471	14.68
279.847	13.67
280.223	11.82
280.599	9.86
280.975	10.31
281.351	8.6
281.727	6.97
282.103	5.66
282.478	8.41
282.854	9.08
283.23	8.82
283.605	10.81
283.981	12.55
284.357	17.65
284.732	15.76
285.108	12.77
285.483	15.34
285.858	15.42
286.234	17.64
286.609	18.24
286.984	19.06
287.36	19.48
287.735	16.14
288.11	14.6
288.485	13.3
288.86	13.9
289.235	13.86
289.61	13.8
289.985	13.95
290.36	11.55
290.735	10.35
291.11	8.14
291.485	5.35
291.86	4.75
292.235	7.6
292.609	8.14
292.984	7.69
293.359	8.88
293.733	10.55
294.108	10.91
294.482	10.95
294.857	11.03
295.231	14.35
295.606	17.64
295.98	20.16
296.354	17.58
296.729	18.22
297.103	18.8
297.477	17.12
297.851	16.16
298.226	13.95
298.6	14.05
298.974	14.74
299.348	10.64
299.722	9.09
300.096	8.35
300.47	10.03
300.844	10.6
301.217	11.25
301.591	11.76
301.965	11.47
302.339	13.56
302.712	15.45
303.086	16.97
303.46	17.76
303.833	19.48
304.207	21.17
304.58	20.76
304.954	19.47
305.327	22.15
305.701	24.23
306.074	25.47
306.447	23.85
306.821	24.12
307.194	21.73
307.567	23.55
307.94	21.18
308.313	18.64
308.686	21.18
309.059	21.34
309.432	18.73
309.805	17.38
310.178	15.44
310.551	15.23
310.924	13.45
311.297	12.26
311.67	10.7
312.042	10.16
312.415	13
312.788	10.17
313.16	8.34
313.533	6.48
313.905	6.77
314.278	7.53
314.65	9.62
315.023	10.15
315.395	9.51
315.768	10.47
316.14	11.16
316.512	10.47
316.884	11.36
317.257	11.1
317.629	12.3
318.001	10.07
318.373	9.74
318.745	7.42
319.117	8.23
319.489	10.15
319.861	10.32
320.233	12.8
320.605	10.98
320.977	10.57
321.348	14.08
321.72	12.83
322.092	14.03
322.463	15.39
322.835	14.74
323.207	13.43
323.578	11.78
323.95	11.22
324.321	10.16
324.693	12.78
325.064	12.33
325.435	9.53
325.807	10.27
326.178	9.14
326.549	6.45
326.92	8.42
327.292	8.77
327.663	10.41
328.034	10.44
328.405	12
328.776	7.12
329.147	5.35
329.518	3.76
329.889	4.67
330.259	6.59
330.63	5.91
331.001	6.74
331.372	7.47
331.742	7.88
332.113	10.42
332.484	10.24
332.854	14.08
333.225	15.32
333.595	17.68
333.966	15.97
334.336	16.93
334.707	19.8
335.077	19.08
335.447	17.49
335.817	17.06
336.188	15.67
336.558	14.19
336.928	13.2
337.298	12.35
337.668	11.43
338.038	14.45
338.408	13.34
338.778	12.62
339.148	10.58
339.518	9.05
339.888	8.41
340.258	4.38
340.627	2.99
340.997	1.51
341.367	3.68
341.736	1.82
342.106	0.45
342.475	-1.34
342.845	-1.51
343.214	-0.8
343.584	3.2
343.953	2.23
344.323	5.99
344.692	8.17
345.061	10.05
345.431	9.8
345.8	11.19
346.169	11.18
346.538	13.74
346.907	15.84
347.276	14.82
347.645	14.25
348.014	14.38
348.383	15.07
348.752	12.88
349.121	13.05
349.49	10.16
349.858	11.47
350.227	12.34
350.596	11.72
350.964	9.09
351.333	11.4
351.702	9.01
352.07	9.12
352.439	6.65
352.807	8.32
353.176	7.43
353.544	9.14
353.912	8.97
354.281	8.47
354.649	8.57
355.017	9.11
355.385	7.41
355.753	7.28
356.122	6.55
356.49	9.3
356.858	9.08
357.226	8.34
357.594	10.05
357.961	10.67
358.329	7.48
358.697	7.32
359.065	6.88
359.433	5.43
359.8	8.76
360.168	9.69
360.536	10.07
360.903	9.83
361.271	10.58
361.638	6.85
362.006	6.22
362.373	9.93
362.741	10.16
363.108	11.75
363.475	15.33
363.843	13.28
364.21	13.51
364.577	12.34
364.944	11.81
365.311	11.77
365.678	13.95
366.045	13.92
366.412	13.95
366.779	13.08
367.146	10.31
367.513	9.4
367.88	9.3
368.247	9.44
368.613	9.73
368.98	13.07
369.347	11.77
369.713	12.53
370.08	12.15
370.447	11.05
370.813	10.27
371.18	13.52
371.546	13.31
371.912	11.12
372.279	12.69
372.645	10.58
373.011	7.19
373.378	10.5
373.744	9.35
374.11	10.33
374.476	9.88
374.842	12.82
375.208	11.9
375.574	10.77
375.94	12.67
376.306	11.62
376.672	12.69
377.038	11.27
377.404	10.84
377.769	12.52
378.135	12.02
378.501	13.69
378.866	12.58
379.232	10.7
379.597	13.27
379.963	14.97
380.328	14.72
380.694	12.58
381.059	16.27
381.425	15.92
381.79	13.31
382.155	11.11
382.52	9.64
382.886	11.33
383.251	13.65
383.616	11.33
383.981	10.85
384.346	10.47
384.711	12.67
385.076	10.99
385.441	9.58
385.806	9.57
386.171	11.14
386.535	14.56
386.9	11.77
387.265	11.4
387.629	11.74
387.994	10.08
388.359	11.09
388.723	11.38
389.088	12.83
389.452	12.99
389.817	16.58
390.181	15.47
390.545	11.6
390.91	11.22
391.274	9.84
391.638	10.33
392.002	9.9
392.366	7.85
392.731	6.07
393.095	4.5
393.459	4.9
393.823	1.99
394.187	4.31
394.55	5.43
394.914	6.86
395.278	4.95
395.642	5.55
396.006	6.58
396.369	5.62
396.733	7.16
397.097	6.55
397.46	8.36
397.824	8.23
398.187	7.94
398.551	7.03
398.914	7.18
399.277	9.53
399.641	9.03
400.004	8.69
400.367	12.39
400.73	11.52
401.094	10.95
401.457	10.55
401.82	10.51
402.183	8.83
402.546	9.9
402.909	9.97
403.272	9.09
403.635	8.51
403.998	8.83
404.36	7.69
404.723	7.5
405.086	7.23
405.448	3.88
405.811	4.28
406.174	6.5
406.536	5.24
406.899	2.19
407.261	1.52
407.624	0.85
407.986	0.97
408.348	2.02
408.711	5.47
409.073	7.35
409.435	10.98
409.797	9.32
410.16	6.81
410.522	7.26
410.884	7.8
411.246	6.33
411.608	8.22
411.97	10.07
412.332	8.67
412.693	9.48
413.055	8.58
413.417	7.35
413.779	11.58
414.14	15.17
414.502	16.57
414.864	17.9
415.225	19.69
415.587	19.56
415.948	19.1
416.31	17.99
416.671	15.11
417.033	14.82
417.394	14.24
417.755	7.7
418.116	2.93
418.478	3.19
418.839	3.3
419.2	5.17
419.561	7.59
419.922	5.85
420.283	6.15
420.644	5.84
421.005	4.82
421.366	5.17
421.727	8.23
422.087	10.73
422.448	10.07
422.809	10.85
423.169	11.14
423.53	6.86
423.891	7.77
424.251	8.3
424.612	8.47
424.972	12.73
425.333	11.86
425.693	13.05
426.053	13.76
426.414	13.9
426.774	15.34
427.134	13.48
427.494	14
427.854	13.08
428.214	11.84
428.574	11.38
428.934	8.8
429.294	9.18
429.654	10.08
430.014	8.17
430.374	7.28
430.734	5.76
431.094	7.51
431.453	7.16
431.813	8.12
432.173	10.43
432.532	9.94
432.892	10.72
433.251	10.9
433.611	9.75
433.97	10.43
434.33	11.03
434.689	11.2
435.048	11.07
435.407	11.33
435.767	11
436.126	9.15
436.485	8.18
436.844	7.64
437.203	9.05
437.562	8.48
437.921	9.47
438.28	8.24
438.639	7.62
438.998	7.48
439.356	9.01
439.715	9.61
440.074	10.06
440.433	13.35
440.791	14.09
441.15	13.92
441.508	15.68
441.867	15.28
442.225	15.02
442.584	15.58
442.942	17.93
443.3	15.39
443.659	14.31
444.017	12.53
444.375	9.85
444.733	10.82
445.092	11.09
445.45	10.66
445.808	8.97
446.166	10.5
446.524	7.66
446.882	5.17
447.239	6.4
447.597	5.61
447.955	8.89
448.313	11.27
448.67	9.41
449.028	8.01
449.386	7.23
449.743	8.91
450.101	8.23
450.458	12.66
450.816	11.98
451.173	11.45
451.531	12.38
451.888	11.17
452.245	10.6
452.602	10.49
452.96	9.95
453.317	11.77
453.674	11.59
454.031	14.17
454.388	12.06
454.745	12.02
455.102	12.16
455.459	11.39
455.816	11.92
456.173	12.36
456.529	13.85
456.886	14.4
457.243	13.24
457.599	12.74
457.956	10.93
458.313	12.47
458.669	14.19
459.026	15.59
459.382	15.89
459.739	14.99
460.095	12.36
460.451	11.6
460.807	9.26
461.164	9.01
461.52	11.3
461.876	12.76
462.232	9.85
462.588	9.99
462.944	10.11
463.3	11.82
463.656	13.32
464.012	12.99
464.368	12.62
464.724	16.5
465.079	16.15
465.435	15.56
465.791	12.82
466.146	14.84
466.502	10.52
466.858	10.91
467.213	9.14
467.569	7.14
467.924	10.89
468.279	10.19
468.635	8.83
468.99	8.68
469.345	9.36
469.701	9.85
470.056	8.02
470.411	11.89
470.766	12.2
471.121	13.18
471.476	16.12
471.831	14.55
472.186	14
472.541	14.11
472.895	15.53
473.25	15.25
473.605	16
473.96	16.06
474.314	14.18
474.669	13.43
475.024	13.4
475.378	11.9
475.733	10.91
476.087	12.24
476.441	10.74
476.796	8.31
477.15	6
477.504	5.2
477.859	7.32
478.213	8.07
478.567	6.51
478.921	5.86
479.275	6.18
479.629	5.18
479.983	4.82
480.337	6.41
480.691	6.64
481.045	8.59
481.399	8.25
481.752	4.68
482.106	5.05
482.46	7.95
482.813	7.12
483.167	6.68
483.52	7.27
483.874	7.52
484.227	6.3
484.581	5.43
484.934	3.64
485.288	2.99
485.641	4.15
485.994	3.1
486.347	0.95
486.7	2.36
487.054	4.03
487.407	5.85
487.76	5.56
488.113	5.14
488.466	8.48
488.818	7.08
489.171	8.81
489.524	9.69
489.877	9.58
490.23	10.57
490.582	10.72
490.935	8.16
491.288	7.51
491.64	7.73
491.993	8.47
492.345	7.55
492.698	10.27
493.05	10.69
493.402	10.51
493.755	12.33
494.107	11.93
494.459	11.08
494.811	13.41
495.163	13.48
495.515	12.44
495.867	14.12
496.219	12.83
496.571	12.68
496.923	11.72
497.275	11.5
497.627	7.32
497.979	10.12
498.33	9.6
498.682	7.69
499.034	9.03
499.385	9.95
499.737	8.15
500.088	9.05
500.44	10.34
500.791	11.1
501.143	11.24
501.494	15.92
501.845	15.09
502.197	20.12
502.548	22.12
502.899	22.1
503.25	27.19
503.601	28.14
503.952	29.56
504.303	31.3
504.654	35.52
505.005	39.38
505.356	42.67
505.707	40.97
506.058	43.85
506.408	45.59
506.759	46.93
507.11	46.43
507.46	52.85
507.811	58.12
508.161	58.45
508.512	58.85
508.862	60.52
509.213	62
509.563	66.34
509.913	65.2
510.263	68.48
510.614	72.6
510.964	74.98
511.314	74.67
511.664	76.69
512.014	79.01
512.364	81.32
512.714	83.94
513.064	82.61
513.414	83.92
513.764	84.76
514.113	85.9
514.463	84.86
514.813	84.62
515.162	83.65
515.512	81.57
515.862	82.05
516.211	82.11
516.561	81.98
516.91	84.4
517.259	84.94
517.609	85.72
517.958	84.15
518.307	87.39
518.656	91.52
519.006	94.15
519.355	94.69
519.704	96.24
520.053	99.11
520.402	100.57
520.751	100.91
521.1	100.05
521.448	99.48
521.797	99.59
522.146	100.15
522.495	95.58
522.843	94.9
523.192	93.85
523.541	92.48
523.889	89.35
524.238	90.22
524.586	89.83
524.935	94.35
525.283	93.8
525.631	93.93
525.979	91.26
526.328	94
526.676	91.78
527.024	91.11
527.372	91.98
527.72	92.1
528.068	90.55
528.416	89.94
528.764	85.68
529.112	85.4
529.46	84.81
529.808	83.76
530.155	80.61
530.503	80
530.851	80.18
531.198	82.25
531.546	81.52
531.893	77.5
532.241	76.73
532.588	75.27
532.936	76.12
533.283	76.35
533.63	76.28
533.978	74.01
534.325	73.91
534.672	74.33
535.019	70.73
535.366	70.1
535.713	70.51
536.06	69.81
536.407	70.51
536.754	68.23
537.101	68.22
537.448	66.57
537.795	67.85
538.141	68.68
538.488	68.97
538.835	69.41
539.181	69.2
539.528	69.61
539.874	70.24
540.221	69.94
540.567	69.82
540.914	66.59
541.26	65.66
541.606	66.09
541.952	65.38
542.299	62.58
542.645	60.45
542.991	57.41
543.337	57.24
543.683	54.3
544.029	53.51
544.375	54.07
544.721	56.52
545.066	56.45
545.412	56.36
545.758	57.15
546.104	57.22
546.449	57.42
546.795	59.31
547.141	58.58
547.486	59.56
547.832	58.98
548.177	56.53
548.522	55.45
548.868	56.69
549.213	57.7
549.558	57.24
549.903	57.83
550.249	55.4
550.594	56.4
550.939	56.38
551.284	57.43
551.629	57.15
551.974	57.97
552.319	60.01
552.664	60.23
553.008	57.14
553.353	55.3
553.698	54.88
554.043	58.24
554.387	57.12
554.732	59.47
555.076	60.9
555.421	61.73
555.765	64.74
556.11	62.58
556.454	61.6
556.798	62.83
557.143	62.75
557.487	61.25
557.831	60.17
558.175	60.49
558.519	59.45
558.863	56.23
559.207	57.19
559.551	55.12
559.895	56.3
560.239	57.61
560.583	56.52
560.927	60.17
561.27	63.16
561.614	61.92
561.958	62.32
562.301	62.09
562.645	64.23
562.988	61.67
563.332	62.01
563.675	60.44
564.018	60.72
564.362	62.02
564.705	59.61
565.048	58.74
565.391	57.76
565.735	58.26
566.078	58.5
566.421	55.94
566.764	56
567.107	56.23
567.45	55.68
567.792	51.28
568.135	50.36
568.478	49.57
568.821	48.34
569.163	49.67
569.506	45.84
569.849	45.65
570.191	46.72
570.534	49.14
570.876	45.38
571.219	45.94
571.561	48.89
571.903	47.38
572.246	44.38
572.588	44.4
572.93	44.1
573.272	45.43
573.614	44.6
573.956	44.53
574.298	41.86
574.64	43.33
574.982	42.52
575.324	41.24
575.666	43.07
576.008	45.83
576.349	45.74
576.691	48.66
577.033	48.83
577.374	46.58
577.716	44.67
578.057	43.73
578.399	43.14
578.74	44.22
579.082	44.69
579.423	44.35
579.764	42.83
580.105	43.18
580.447	38.77
580.788	38.44
581.129	38.78
581.47	38.6
581.811	40.77
582.152	41.11
582.493	39.66
582.834	38.72
583.175	37.95
583.515	38.42
583.856	36.49
584.197	35.97
584.537	35.32
584.878	36.94
585.218	36.47
585.559	34.07
585.899	32.42
586.24	32.68
586.58	31.98
586.921	33.2
587.261	34.24
587.601	34.52
587.941	37.53
588.281	35.75
588.621	34.78
588.961	37.64
589.301	39.89
589.641	40.53
589.981	41.06
590.321	39.52
590.661	39.44
591.001	39.26
591.34	39.2
591.68	34.06
592.02	36.06
592.359	35.97
592.699	34.81
593.038	32.38
593.378	32.92
593.717	31.3
594.057	34.18
594.396	33.44
594.735	32.43
595.074	33.19
595.414	37.19
595.753	34.53
596.092	34.09
596.431	33.58
596.77	36.1
597.109	34.7
597.448	34.91
597.786	35.39
598.125	34.84
598.464	34.49
598.803	33.97
599.141	34.66
599.48	36.85
599.819	37.83
600.157	37.62
600.495	35.67
600.834	35.97
601.172	35.58
601.511	34.61
601.849	36.09
602.187	39.24
602.525	39.72
602.864	36.68
603.202	35.45
603.54	33.86
603.878	34.26
604.216	36.33
604.554	36.91
604.891	38.62
605.229	39.16
605.567	36.48
605.905	31.84
606.243	31.03
606.58	31.36
606.918	32.38
607.255	33.51
607.593	32.19
607.93	31.14
608.268	31.22
608.605	30.17
608.942	29.18
609.28	30.74
609.617	32.36
609.954	34.82
610.291	36.69
610.628	37.6
610.965	35.69
611.302	34.84
611.639	33.92
611.976	35.09
612.313	32.92
612.65	32.26
612.987	30.88
613.323	29.42
613.66	27.69
613.997	26.06
614.333	25.48
614.67	25.2
615.006	27.4
615.343	27.55
615.679	27.51
616.015	27.51
616.352	27.85
616.688	28.27
617.024	28.76
617.36	26.35
617.696	26
618.032	24.65
618.368	26.25
618.704	26.55
619.04	26.23
619.376	24.08
619.712	26.56
620.048	27.8
620.383	26.76
620.719	28.72
621.055	31.76
621.39	34
621.726	33.41
622.061	32.65
622.397	31.69
622.732	32.65
623.068	32.49
623.403	31.58
623.738	30.91
624.073	32.02
624.409	31.27
624.744	27.33
625.079	25.12
625.414	25.94
625.749	27.33
626.084	27.98
626.419	26.43
626.753	28.83
627.088	29.08
627.423	29.35
627.758	27.94
628.092	27.68
628.427	32.3
628.762	32.49
629.096	34.41
629.431	32.85
629.765	33.26
630.099	34.33
630.434	33.64
630.768	34.57
631.102	34.99
631.436	37.44
631.77	36.91
632.105	33.83
632.439	34.16
632.773	34.48
633.107	36.05
633.44	34.07
633.774	34.17
634.108	35.6
634.442	34.69
634.776	35.57
635.109	33.41
635.443	34.43
635.776	36.31
636.11	36.09
636.443	33.6
636.777	34.82
637.11	33.93
637.444	33.9
637.777	35.19
638.11	34.09
638.443	32.32
638.776	32.92
639.11	33.45
639.443	33.39
639.776	34.12
640.109	36.35
640.441	32.7
640.774	35.38
641.107	34.95
641.44	32.9
641.773	32.88
642.105	33.62
642.438	35.01
642.77	33.47
643.103	33.03
643.435	33.45
643.768	29.76
644.1	29.98
644.433	30.07
644.765	31.2
645.097	30.26
645.429	31.4
645.761	32.75
646.094	33.62
646.426	32.16
646.758	33.88
647.09	33.2
647.422	35.12
647.753	35.98
648.085	34.44
648.417	33.31
648.749	33.53
649.08	33.42
649.412	30.91
649.744	30.19
650.075	30.86
650.407	28.52
650.738	28.52
651.069	27.94
651.401	28.9
651.732	28.88
652.063	28.55
652.394	28.82
652.726	27.48
653.057	27.22
653.388	26.86
653.719	29.68
654.05	29.93
654.381	28.66
654.712	31.08
655.042	31.09
655.373	32.83
655.704	33.94
656.034	33.56
656.365	33.51
656.696	33.76
657.026	31.88
657.357	31.88
657.687	31.86
658.018	33.62
658.348	33.25
658.678	32.52
659.008	31.7
659.339	30.82
659.669	30.41
659.999	30.5
660.329	30.18
660.659	29.89
660.989	28.57
661.319	26.57
661.649	27.1
661.978	28.83
662.308	29.35
662.638	28.31
662.968	27.12
663.297	28.1
663.627	28.77
663.956	28.77
664.286	30.35
664.615	32.16
664.945	35.15
665.274	34.82
665.603	32
665.932	32.51
666.262	32.89
666.591	32.62
666.92	31.25
667.249	29.77
667.578	30.35
667.907	29.07
668.236	28.23
668.564	26.27
668.893	28.98
669.222	27.35
669.551	26.41
669.879	24.78
670.208	26.26
670.537	25.47
670.865	29.41
671.194	29.27
671.522	29.31
671.85	27.97
672.179	28.41
672.507	24.16
672.835	25.19
673.163	24.94
673.491	27.44
673.819	25.86
674.147	26.43
674.475	24.62
674.803	24.59
675.131	27.25
675.459	26.48
675.787	29.07
676.115	30.15
676.442	29.88
676.77	28.42
677.098	28.82
677.425	30.56
677.753	30.73
678.08	31
678.407	30.42
678.735	27.86
679.062	27.23
679.389	24.49
679.717	24.11
680.044	23.83
680.371	22.49
680.698	20.1
681.025	18.84
681.352	17.8
681.679	17.24
682.006	17.01
682.332	17.58
682.659	19.52
682.986	19.18
683.313	18.86
683.639	20.08
683.966	21.34
684.292	20.66
684.619	20.45
684.945	21.85
685.272	21.66
685.598	20.01
685.924	20.85
686.25	18.08
686.577	19.88
686.903	19.12
687.229	17.25
687.555	15.73
687.881	18.44
688.207	17.99
688.533	17.62
688.858	16.58
689.184	19.67
689.51	17.05
689.836	19.61
690.161	18.77
690.487	18.93
690.813	18.65
691.138	20.91
691.463	19.85
691.789	20.23
692.114	18.9
692.44	20.51
692.765	19.81
693.09	19.23
693.415	18.89
693.74	18.53
694.065	17.8
694.39	19.59
694.715	20.55
695.04	19.78
695.365	21.11
695.69	23.69
696.015	24.45
696.339	23.3
696.664	25.49
696.989	23.38
697.313	23.92
697.638	25.03
697.962	22.93
698.287	22.18
698.611	22.34
698.935	21.28
699.26	19.31
699.584	18.01
699.908	16.62
700.232	16.62
700.556	17.58
700.88	16.16
701.204	15.58
701.528	16.68
701.852	17.39
702.176	16.95
702.5	16.01
702.823	18.09
703.147	17.48
703.471	18.53
703.794	15.98
704.118	16.2
704.441	18.24
704.765	19.31
705.088	18.97
705.411	17.05
705.735	18.38
706.058	21.02
706.381	19.8
706.704	20
707.027	20.2
707.35	22.94
707.673	22.17
707.996	20.74
708.319	20.58
708.642	21.65
708.965	23.42
709.288	22.23
709.61	20.53
709.933	18.8
710.256	17.27
710.578	17.53
710.901	15.55
711.223	17.12
711.546	16.7
711.868	15.76
712.19	16.56
712.512	16.92
712.835	16.64
713.157	17.27
713.479	19.66
713.801	20.51
714.123	21.73
714.445	23.38
714.767	23.59
715.089	24.07
715.411	26.25
715.732	24.72
716.054	23.07
716.376	23.41
716.697	23.69
717.019	24.12
717.34	26.44
717.662	26.4
717.983	27.77
718.305	26.7
718.626	23.58
718.947	18.59
719.268	17.84
719.589	17.52
719.911	18.11
720.232	16.99
720.553	14.81
720.874	11.43
721.195	12.08
721.515	11.59
721.836	9.8
722.157	14.23
722.478	18.08
722.798	18.55
723.119	18.35
723.44	16.02
723.76	15.4
724.081	14.72
724.401	14.65
724.721	13.85
725.042	11.67
725.362	11.64
725.682	9.64
726.002	9.08
726.322	9.11
726.642	8.68
726.962	10.9
727.282	11.39
727.602	14.07
727.922	14.61
728.242	14.01
728.562	14.19
728.882	14.2
729.201	13.72
729.521	11.38
729.84	12.43
730.16	13.9
730.479	12.02
730.799	11.4
731.118	10.26
731.437	9.16
731.757	9.01
732.076	9.65
732.395	11.76
732.714	12.22
733.033	14.34
733.352	13.01
733.671	14.62
733.99	15.42
734.309	16.56
734.628	16.32
734.947	18.7
735.265	18.55
735.584	18.62
735.903	18.09
736.221	18.25
736.54	17.68
736.858	18.49
737.177	16.81
737.495	16.59
737.813	16.51
738.132	16.56
738.45	15.41
738.768	14.9
739.086	13.12
739.404	13.48
739.722	14.4
740.04	11.53
740.358	9.33
740.676	11.23
740.994	12.56
741.311	11.94
741.629	10.92
741.947	11.61
742.264	12.55
742.582	12.2
742.899	11.95
743.217	12.61
743.534	14.55
743.852	16.98
744.169	13.24
744.486	13.02
744.803	13.5
745.121	14.68
745.438	14.6
745.755	12.81
746.072	14.9
746.389	14.7
746.706	11.99
747.022	13.99
747.339	14.3
747.656	16.39
747.973	14.51
748.289	14.78
748.606	13.32
748.923	15.09
749.239	16.38
749.555	15.88
749.872	13.89
750.188	12.97
750.505	13.59
750.821	13.08
751.137	12.55
751.453	12.09
751.769	10.78
752.085	13.83
752.401	10.91
752.717	10.44
753.033	10.94
753.349	13.02
753.665	15.27
753.98	13.82
754.296	14.03
754.612	14.67
754.927	16.39
755.243	17.9
755.558	17.65
755.874	18.28
756.189	16.88
756.505	16.66
756.82	15.27
757.135	16.42
757.45	16.49
757.765	14.72
758.08	14.4
758.395	15.22
758.71	15.66
759.025	12.86
759.34	12.33
759.655	13.25
759.97	11.38
760.285	12.58
760.599	10.94
760.914	10.05
761.228	9.45
761.543	11.76
761.857	10.61
762.172	10.93
762.486	10.83
762.8	11.55
763.115	11.78
763.429	13.6
763.743	13.01
764.057	11.78
764.371	11.38
764.685	11.83
764.999	9.16
765.313	9.52
765.627	7.17
765.941	7.56
766.255	10.23
766.568	10.6
766.882	10.25
767.195	11.17
767.509	11.8
767.823	11.7
768.136	11.12
768.449	10.88
768.763	10.43
769.076	10.16
769.389	10.15
769.702	6.89
770.016	6.01
770.329	4.59
770.642	2.92
770.955	0.94
771.268	2.65
771.58	3.08
771.893	3.75
772.206	3.6
772.519	6.73
772.832	7.2
773.144	6.09
773.457	6.51
773.769	6.5
774.082	8.45
774.394	9.62
774.706	7.99
775.019	8.19
775.331	7.15
775.643	5.76
775.955	2.62
776.268	2.2
776.58	2.84
776.892	3.7
777.204	3.91
777.515	3.01
777.827	4.44
778.139	6.38
778.451	6.77
778.763	8
779.074	11.76
779.386	12.75
779.697	12.16
780.009	12.86
780.32	12.67
780.632	14.92
780.943	13.57
781.254	13.73
781.566	13.4
781.877	13.64
782.188	14.94
782.499	12.43
782.81	14.5
783.121	15.58
783.432	16.19
783.743	16.25
784.054	14.27
784.364	16.67
784.675	17.06
784.986	16.81
785.296	16.76
785.607	15.58
785.917	16.89
786.228	15.56
786.538	15.41
786.849	14.23
787.159	13.16
787.469	12.55
787.779	12.06
788.09	12.5
788.4	12.59
788.71	13.83
789.02	12.82
789.33	12.45
789.64	9.5
789.949	11.69
790.259	12.5
790.569	13.17
790.879	15.92
791.188	14.48
791.498	13.23
791.807	13.86
792.117	14.2
792.426	14.45
792.736	12.41
793.045	16.77
793.354	14.58
793.663	15.25
793.973	14.81
794.282	13.45
794.591	14.25
794.9	16.57
795.209	14.01
795.518	12.06
795.826	13.83
796.135	15.89
796.444	15.49
796.753	15.81
797.061	14.95
797.37	16.55
797.678	15.53
797.987	14.44
798.295	12.11
798.604	14.06
798.912	13.16
799.22	10.68
799.529	11.8
799.837	9.72
800.145	8.53
800.453	8.68
800.761	8.23
801.069	9.92
801.377	10.91
801.685	10.39
801.993	11.41
802.3	13.89
802.608	15.84
802.916	13.19
803.223	14.12
803.531	17.08
803.838	17.72
804.146	19.24
804.453	20.82
804.76	20.24
805.068	20.74
805.375	20.01
805.682	17.23
805.989	17.7
806.296	20.69
806.603	22.09
806.91	20.56
807.217	20.61
807.524	16.14
807.831	14.89
808.138	15.69
808.444	17.05
808.751	16.19
809.058	20.3
809.364	18.97
809.671	17.47
809.977	16.32
810.284	16.98
810.59	15.59
810.896	18.17
811.202	19.94
811.509	20.12
811.815	19.34
812.121	20.75
812.427	19.69
812.733	20.72
813.039	19.65
813.345	19.49
813.65	18.25
813.956	20.26
814.262	18.02
814.568	15.95
814.873	15.47
815.179	15.68
815.484	14.99
815.79	14.95
816.095	14.01
816.4	14.85
816.706	13.25
817.011	12.36
817.316	12.86
817.621	16.52
817.926	14.68
818.231	15.05
818.536	16.12
818.841	16.23
819.146	17.68
819.451	18.35
819.756	19.26
820.06	23.09
820.365	25.55
820.67	25.24
820.974	23.94
821.279	25.68
821.583	26.6
821.888	26.74
822.192	26.86
822.496	25.7
822.8	24.85
823.105	23.51
823.409	17.56
823.713	18.5
824.017	18.23
824.321	18.51
824.625	18.95
824.929	17.97
825.232	18.45
825.536	17.76
825.84	16.93
826.143	15.22
826.447	18.49
826.751	23.72
827.054	21.22
827.358	20.3
827.661	22.62
827.964	24.14
828.268	23.27
828.571	22.93
828.874	26.35
829.177	27.69
829.48	31.45
829.783	29.08
830.086	28.7
830.389	30.24
830.692	30.67
830.995	30.68
831.297	30.4
831.6	31.65
831.903	29.33
832.205	26.75
832.508	24.4
832.81	23.78
833.113	26.26
833.415	24.3
833.718	24.72
834.02	26.75
834.322	26.83
834.624	24.93
834.926	25.39
835.228	26.49
835.53	26.3
835.832	28.53
836.134	27.16
836.436	25.36
836.738	28.62
837.04	27.86
837.341	26.99
837.643	27.9
837.944	28.92
838.246	29.06
838.547	30.48
838.849	33.62
839.15	32.1
839.452	33.23
839.753	33.35
840.054	30.97
840.355	32.61
840.656	33.14
840.957	32.67
841.258	31.93
841.559	32.82
841.86	32.62
842.161	30.02
842.462	30.83
842.762	31.27
843.063	31.59
843.364	34.38
843.664	34.14
843.965	32.88
844.265	32.14
844.566	31.95
844.866	34.16
845.166	34.31
845.467	36.78
845.767	38.27
846.067	37.17
846.367	36.74
846.667	36.49
846.967	34.83
847.267	35.92
847.567	34.57
847.867	38.48
848.166	36.4
848.466	36.43
848.766	34.81
849.065	31.93
849.365	32.66
849.664	35.93
849.964	33.9
850.263	34.56
850.562	35
850.862	34.78
851.161	33.06
851.46	35.23
851.759	35.97
852.058	34.4
852.357	37.35
852.656	37.61
852.955	35.17
853.254	36.19
853.553	35.92
853.851	34.49
854.15	34.44
854.449	35.18
854.747	34.82
855.046	32.8
855.344	33.77
855.643	33.83
855.941	34.59
856.239	36.34
856.538	37.12
856.836	36.36
857.134	38.36
857.432	39.28
857.73	38.19
858.028	35.77
858.326	36.6
858.624	34.67
858.922	32.95
859.219	31.19
859.517	27.57
859.815	28.89
860.112	31.14
860.41	30.27
860.707	30.27
861.005	33.53
861.302	34.88
861.6	36.18
861.897	39.09
862.194	40.47
862.491	39.95
862.788	41.72
863.085	39.66
863.382	38.78
863.679	37.75
863.976	39.47
864.273	35.98
864.57	34.93
864.867	32.26
865.163	30.24
865.46	31.1
865.757	33.47
866.053	33.99
866.349	34.03
866.646	33.77
866.942	35.3
867.239	32.6
867.535	30.17
867.831	30.33
868.127	31.88
868.423	35.47
868.719	35.99
869.015	33.69
869.311	34.17
869.607	32.16
869.903	30.9
870.199	30.43
870.494	33.03
870.79	35.18
871.086	33
871.381	33.76
871.677	32.62
871.972	29.67
872.267	29.6
872.563	27.95
872.858	30.76
873.153	30.89
873.448	32.1
873.743	31.45
874.038	31.47
874.333	33.27
874.628	34.02
874.923	31.76
875.218	31.97
875.513	32.68
875.808	34.38
876.102	34.59
876.397	33.52
876.691	30.2
876.986	30.05
877.28	31.57
877.575	32.38
877.869	30.89
878.163	33.38
878.458	32.51
878.752	32.42
879.046	32.17
879.34	29.19
879.634	33.69
879.928	34.44
880.222	35.8
880.516	36.95
880.809	36.06
881.103	36.15
881.397	34.25
881.691	35.91
881.984	36.6
882.278	33.24
882.571	34.19
882.864	32.57
883.158	33.77
883.451	31.32
883.744	29.59
884.038	32.22
884.331	33.56
884.624	31.01
884.917	31.52
885.21	31.48
885.503	35.47
885.796	38.15
886.088	37.82
886.381	37.2
886.674	36.56
886.966	32.16
887.259	28.89
887.552	29.73
887.844	32.28
888.136	31.59
888.429	31.68
888.721	29.68
889.013	26.5
889.306	25.46
889.598	24.81
