# Supplementary material for: An on-demand, drop-on-drop method for studying enzyme catalysis by serial crystallography
Source: Nat Commun. 2021 Jul 22;12:4461. doi: 10.1038/s41467-021-24757-7 (PMC8298390; doi:10.1038/s41467-021-24757-7)
Supplement: Supplementary file 7 — Source Data [file 41467_2021_24757_MOESM7_ESM.zip › 01_raw data/9/9-fluo5N-fura-bg_OFX002211_20-49-01-013.txt]

Data from 9-fluo5N-fura-bg_OFX002211_20-49-01-013.txt Node

Date: Wed Jun 05 20:49:01 PDT 2019
User: Yachandra Lab
Spectrometer: OFX00221
Trigger mode: 0
Integration Time (sec): 3.000000E-1
Scans to average: 4
Nonlinearity correction enabled: false
Boxcar width: 5
Storing dark spectrum: false
XAxis mode: Wavelengths
Number of Pixels in Spectrum: 2136
>>>>>Begin Spectral Data<<<<<
156.111	2557.71
156.499	2557.36
156.887	2565.22
157.274	2563.64
157.662	2573.35
158.049	2582.86
158.437	2597.89
158.824	2596.84
159.211	2612.48
159.599	2617.73
159.986	2622.59
160.373	2619.86
160.761	2626.95
161.148	2621.64
161.535	2628.05
161.922	2619.16
162.309	2614.11
162.696	2600.73
163.083	2602.05
163.47	2589.5
163.857	2595.43
164.244	2591.36
164.631	2594.66
165.018	2587.48
165.405	2591.23
165.792	2585.68
166.179	2591
166.565	2584.18
166.952	2589.52
167.339	2588.16
167.725	2593.14
168.112	2587
168.498	2592.91
168.885	2587.59
169.271	2593.8
169.658	2590.14
170.044	2595.45
170.431	2589.45
170.817	2596.55
171.203	2590.73
171.59	2592.7
171.976	2587.93
172.362	2594.61
172.748	2588.89
173.134	2594.43
173.521	2588.2
173.907	2593.11
174.293	2587.8
174.679	2593.59
175.065	2586.34
175.451	2592.75
175.836	2586.11
176.222	2594.55
176.608	2599.77
176.994	2611.91
177.38	2610.23
177.765	2616.75
178.151	2608.73
178.537	2613.68
178.922	2609.73
179.308	2617.09
179.693	2610.39
180.079	2616.7
180.464	2608.09
180.85	2602.39
181.235	2589.16
181.621	2590.23
182.006	2583.91
182.391	2590.2
182.777	2585.55
183.162	2589.23
183.547	2582.8
183.932	2587.55
184.317	2581.34
184.702	2587.16
185.087	2581.02
185.472	2587.84
185.857	2585.41
186.242	2589.66
186.627	2586.77
187.012	2591.14
187.397	2585.18
187.782	2590.41
188.167	2585.27
188.551	2591.18
188.936	2744.5
189.321	2911.23
189.705	3064.7
190.09	3227.25
190.475	3418.32
190.859	3590.73
191.244	3750.34
191.628	3916.45
192.012	4074.93
192.397	4252.89
192.781	4407.27
193.166	4413.95
193.55	4407.75
193.934	4419.41
194.318	4416.61
194.702	4391.7
195.087	4381.73
195.471	4384.16
195.855	4386.18
196.239	4389.3
196.623	4377.34
197.007	4387.91
197.391	4391.68
197.775	4403.8
198.158	4396.61
198.542	4401.23
198.926	4397.64
199.31	4403.61
199.693	4404.27
200.077	4405.75
200.461	4409.91
200.844	4412.27
201.228	4410.25
201.611	4413.25
201.995	4404.23
202.378	4412.18
202.762	4415.59
203.145	4420.91
203.529	4418.5
203.912	4424.64
204.295	4425.02
204.679	4426.48
205.062	4429.57
205.445	4433.7
205.828	4429.07
206.211	4433.84
206.594	4433.84
206.977	4434.7
207.36	4434.7
207.743	4441.7
208.126	4439.98
208.509	4443.09
208.892	4443.59
209.275	4444.52
209.658	4446.27
210.04	4459.07
210.423	4459.64
210.806	4460.23
211.188	4460.8
211.571	4462.32
211.953	4462.11
212.336	4462.36
212.719	4459.82
213.101	4461.75
213.483	4463.41
213.866	4464.61
214.248	4461.11
214.63	4469.64
215.013	4472.93
215.395	4477.98
215.777	4481.95
216.159	4491.07
216.542	4492.73
216.924	4497.23
217.306	4494.34
217.688	4498.73
218.07	4497.18
218.452	4495.45
218.834	4493.16
219.216	4495.2
219.597	4492.64
219.979	4493.8
220.361	4537.02
220.743	4543.02
221.124	4550.09
221.506	4559.59
221.888	4558.61
222.269	4561.89
222.651	4566.52
223.032	4570.27
223.414	4570.64
223.795	4572.93
224.177	4573.55
224.558	4525.95
224.94	4523.52
225.321	4530.3
225.702	4525.64
226.083	4531.93
226.465	4545.64
226.846	4543.64
227.227	4542.32
227.608	4545.23
227.989	4544.57
228.37	4549.89
228.751	4554.14
229.132	4559.09
229.513	4548.82
229.894	4551.43
230.275	4544.66
230.655	4533.27
231.036	4537.59
231.417	4539.23
231.798	4538.55
232.178	4550.16
232.559	4547.16
232.94	4548.14
233.32	4544.82
233.701	4547.93
234.081	4552.11
234.462	4559.39
234.842	4561.45
235.222	4564.09
235.603	4564.27
235.983	4564.57
236.363	4562.25
236.743	4565.84
237.124	4566.82
237.504	4594.2
237.884	4594
238.264	4594.27
238.644	4594.16
239.024	4597.91
239.404	4597.43
239.784	4604.11
240.164	4605.98
240.544	4606.55
240.923	4606.34
241.303	4605.27
241.683	4580.43
242.063	4585.27
242.442	4582.45
242.822	4593.98
243.202	4589.82
243.581	4590.02
243.961	4593.64
244.34	4595.09
244.72	4590.93
245.099	4598.2
245.478	4594.8
245.858	4603.91
246.237	4603.25
246.616	4611.09
246.996	4601.3
247.375	4605.84
247.754	4606.98
248.133	4606.07
248.512	4605.8
248.891	4618.52
249.27	4613.18
249.649	4619.2
250.028	4615.52
250.407	4614.95
250.786	4609.82
251.165	4613.52
251.544	4616.55
251.922	4617.7
252.301	4612.89
252.68	4613.05
253.058	4602.55
253.437	4611.86
253.816	4615.52
254.194	4616.48
254.573	4616.57
254.951	4619.3
255.329	4614.75
255.708	4613.09
256.086	4613.18
256.465	4617.91
256.843	4627.7
257.221	4632.84
257.599	4623.73
257.977	4629.98
258.356	4633.39
258.734	4636.95
259.112	4641.61
259.49	4645.68
259.868	4645.41
260.246	4648.64
260.624	4651.93
261.001	4652.89
261.379	4657.55
261.757	4659.68
262.135	4650.48
262.513	4649.11
262.89	4647.07
263.268	4647.18
263.645	4645.91
264.023	4647.16
264.401	4649.02
264.778	4646.41
265.156	4637.68
265.533	4637.39
265.91	4633.41
266.288	4637.82
266.665	4631.89
267.042	4639.18
267.42	4636.05
267.797	4643.52
268.174	4644.98
268.551	4645.7
268.928	4646.89
269.305	4650.48
269.682	4642.91
270.059	4647.2
270.436	4643.75
270.813	4654.27
271.19	4649.91
271.567	4651.95
271.944	4644.11
272.32	4645.95
272.697	4653.34
273.074	4655.95
273.45	4655.95
273.827	4661.14
274.203	4660.91
274.58	4665.39
274.957	4655.57
275.333	4655.93
275.709	4655.36
276.086	4655.55
276.462	4654.66
276.838	4644.68
277.215	4643.11
277.591	4656.14
277.967	4655.23
278.343	4659.32
278.719	4652.98
279.095	4657.73
279.471	4657.45
279.847	4663.34
280.223	4661.86
280.599	4660.91
280.975	4658.48
281.351	4658.11
281.727	4647.25
282.103	4649.59
282.478	4643.16
282.854	4652
283.23	4652
283.605	4657.5
283.981	4648.89
284.357	4656.09
284.732	4655.32
285.108	4663.93
285.483	4666.55
285.858	4666.25
286.234	4664.41
286.609	4668.86
286.984	4662.86
287.36	4665.39
287.735	4666.18
288.11	4684.73
288.485	4679.48
288.86	4683.64
289.235	4678.43
289.61	4679.86
289.985	4684.02
290.36	4687.89
290.735	4685.89
291.11	4691.41
291.485	4691.91
291.86	4690.77
292.235	4681.91
292.609	4689.57
292.984	4689.18
293.359	4694.11
293.733	4692.39
294.108	4699.57
294.482	4690.25
294.857	4693.34
295.231	4693.23
295.606	4695.34
295.98	4690.57
296.354	4690.3
296.729	4683.7
297.103	4685.82
297.477	4684.09
297.851	4685.14
298.226	4677.66
298.6	4685.93
298.974	4688.86
299.348	4691.95
299.722	4693.23
300.096	4701.36
300.47	4698.66
300.844	4707.61
301.217	4703.16
301.591	4705.18
301.965	4708.68
302.339	4709.5
302.712	4708.23
303.086	4709.95
303.46	4705.41
303.833	4704.34
304.207	4701.43
304.58	4704.34
304.954	4699.3
305.327	4704.45
305.701	4699.23
306.074	4697.18
306.447	4690.2
306.821	4695.64
307.194	4689.91
307.567	4697.3
307.94	4694.89
308.313	4699.84
308.686	4696.05
309.059	4700.18
309.432	4696.5
309.805	4706.5
310.178	4699.55
310.551	4713.36
310.924	4708.91
311.297	4715.5
311.67	4707.43
312.042	4714.68
312.415	4710.59
312.788	4714.16
313.16	4707.75
313.533	4715.8
313.905	4708.98
314.278	4716.61
314.65	4703.14
315.023	4708.66
315.395	4703.73
315.768	4706.64
316.14	4699.27
316.512	4705.23
316.884	4701.84
317.257	4707.66
317.629	4701.52
318.001	4705.7
318.373	4699.98
318.745	4707.77
319.117	4701.95
319.489	4707.45
319.861	4709.89
320.233	4715.5
320.605	4706.75
320.977	4710.39
321.348	4709.61
321.72	4711
322.092	4703.52
322.463	4710.8
322.835	4704.18
323.207	4710.57
323.578	4701.98
323.95	4703.91
324.321	4696.73
324.693	4699.93
325.064	4701.36
325.435	4723.89
325.807	4719.91
326.178	4727.3
326.549	4728.48
326.92	4733.14
327.292	4725.86
327.663	4732.45
328.034	4728.32
328.405	4734.84
328.776	4729.3
329.147	4729.57
329.518	4704.55
329.889	4710.25
330.259	4704.61
330.63	4700.7
331.001	4697.41
331.372	4701
331.742	4696.14
332.113	4700.48
332.484	4696.32
332.854	4705.07
333.225	4699.95
333.595	4703.73
333.966	4698.14
334.336	4700.36
334.707	4693.14
335.077	4704.39
335.447	4703.25
335.817	4711.5
336.188	4702.59
336.558	4707.5
336.928	4702.55
337.298	4710
337.668	4708.66
338.038	4714.14
338.408	4739.34
338.778	4747.36
339.148	4758.98
339.518	4765.05
339.888	4755.25
340.258	4760.86
340.627	4754.27
340.997	4754.84
341.367	4744.52
341.736	4743.73
342.106	4737.73
342.475	4712.61
342.845	4743.16
343.214	4725.61
343.584	4715.45
343.953	4720.86
344.323	4714.39
344.692	4714.52
345.061	4710.48
345.431	4717.14
345.8	4712.89
346.169	4716.5
346.538	4714.18
346.907	4684.05
347.276	4679.48
347.645	4684.59
348.014	4680.73
348.383	4689.05
348.752	4685.11
349.121	4691.98
349.49	4690.3
349.858	4695.02
350.227	4695.32
350.596	4702.68
350.964	4696.66
351.333	4701.36
351.702	4702.93
352.07	4703.34
352.439	4695.32
352.807	4704.45
353.176	4696.82
353.544	4698.95
353.912	4701
354.281	4701.39
354.649	4692.68
355.017	4701.2
355.385	4694.73
355.753	4692.2
356.122	4688.7
356.49	4694.11
356.858	4686.25
357.226	4691.95
357.594	4684.41
357.961	4690.05
358.329	4691.02
358.697	4694.5
359.065	4688
359.433	4690.68
359.8	4686.8
360.168	4692.41
360.536	4688.14
360.903	4694.25
361.271	4686.98
361.638	4690.57
362.006	4676.5
362.373	4676.39
362.741	4667.75
363.108	4669.02
363.475	4664.52
363.843	4667.93
364.21	4662.11
364.577	4671.89
364.944	4662.11
365.311	4670.14
365.678	4690.27
366.045	4697.05
366.412	4695.77
366.779	4703.02
367.146	4701.09
367.513	4708.75
367.88	4702.93
368.247	4707.66
368.613	4700.89
368.98	4707.93
369.347	4696.52
369.713	4675.59
370.08	4669.23
370.447	4671.45
370.813	4666.43
371.18	4670.11
371.546	4660.23
371.912	4664.68
372.279	4662.86
372.645	4664.7
373.011	4661.61
373.378	4672
373.744	4666.86
374.11	4676.34
374.476	4669.66
374.842	4674.02
375.208	4678
375.574	4682.09
375.94	4675.8
376.306	4676.86
376.672	4672.02
377.038	4677.66
377.404	4673.07
377.769	4679.86
378.135	4669.09
378.501	4674.8
378.866	4669.77
379.232	4663.18
379.597	4659.68
379.963	4666.75
380.328	4661.82
380.694	4661.84
381.059	4653.8
381.425	4658
381.79	4649.43
382.155	4657.86
382.52	4650.5
382.886	4654.93
383.251	4650.18
383.616	4657.07
383.981	4649.59
384.346	4653.93
384.711	4652.48
385.076	4659.25
385.441	4650.39
385.806	4655.05
386.171	4645.93
386.535	4650.73
386.9	4646.66
387.265	4654.02
387.629	4645.8
387.994	4653.89
388.359	4648.64
388.723	4651.41
389.088	4644.64
389.452	4649.32
389.817	4646.5
390.181	4653
390.545	4650.43
390.91	4657.7
391.274	4645.89
391.638	4651.86
392.002	4643.68
392.366	4684.82
392.731	4677.18
393.095	4680.95
393.459	4680.27
393.823	4683.3
394.187	4677.5
394.55	4684.27
394.914	4682.61
395.278	4692.48
395.642	4686.3
396.006	4693.36
396.369	4654
396.733	4660.48
397.097	4653.11
397.46	4654.57
397.824	4648.66
398.187	4649.11
398.551	4643.5
398.914	4639.55
399.277	4631.14
399.641	4635.68
400.004	4633.86
400.367	4638.61
400.73	4634.25
401.094	4643.64
401.457	4641.02
401.82	4645.09
402.183	4643.09
402.546	4649.23
402.909	4645.82
403.272	4659.3
403.635	4652.11
403.998	4651.5
404.36	4641.3
404.723	4647.82
405.086	4637.84
405.448	4669.45
405.811	4666.75
406.174	4670.73
406.536	4658.61
406.899	4687.82
407.261	4679.07
407.624	4684.8
407.986	4684.55
408.348	4692.5
408.711	4691.73
409.073	4701.41
409.435	4664.84
409.797	4667.39
410.16	4663.5
410.522	4670.25
410.884	4638.05
411.246	4647.45
411.608	4641.93
411.97	4643
412.332	4636.73
412.693	4637.75
413.055	4627.32
413.417	4635.84
413.779	4629
414.14	4633.16
414.502	4622.82
414.864	4633.02
415.225	4620.91
415.587	4625.64
415.948	4616.89
416.31	4620.36
416.671	4610.09
417.033	4613.68
417.394	4607.48
417.755	4613.43
418.116	4605.98
418.478	4610.25
418.839	4600.02
419.2	4604.11
419.561	4599.18
419.922	4605.02
420.283	4602.3
420.644	4612.82
421.005	4612.41
421.366	4620.39
421.727	4623.18
422.087	4627.91
422.448	4625.75
422.809	4633.75
423.169	4628.66
423.53	4631.95
423.891	4625.18
424.251	4627.23
424.612	4615.95
424.972	4618.48
425.333	4607.02
425.693	4605.75
426.053	4598.2
426.414	4599.77
426.774	4590.45
427.134	4594.84
427.494	4586.73
427.854	4593.98
428.214	4589.91
428.574	4594.57
428.934	4591.66
429.294	4596.09
429.654	4587.45
430.014	4596.57
430.374	4591.7
430.734	4602.25
431.094	4595.09
431.453	4618.55
431.813	4612.16
432.173	4617.3
432.532	4614.86
432.892	4618.52
433.251	4612.84
433.611	4619.75
433.97	4611.7
434.33	4620.91
434.689	4614.43
435.048	4619.75
435.407	4606.95
435.767	4613.52
436.126	4608.86
436.485	4610.32
436.844	4601.98
437.203	4609.52
437.562	4606.5
437.921	4611.14
438.28	4601.95
438.639	4605.36
438.998	4624.93
439.356	4626.07
439.715	4618.05
440.074	4619.59
440.433	4615.34
440.791	4622.55
441.15	4614.3
441.508	4618.95
441.867	4613.43
442.225	4620.39
442.584	4609.14
442.942	4589.66
443.3	4579.59
443.659	4583.75
444.017	4580.45
444.375	4583.64
444.733	4577.5
445.092	4584.09
445.45	4580.11
445.808	4586.91
446.166	4580.7
446.524	4593.5
446.882	4586.91
447.239	4593.41
447.597	4589.73
447.955	4595.84
448.313	4594
448.67	4603.05
449.028	4597.05
449.386	4601.41
449.743	4602.59
450.101	4613.86
450.458	4603.5
450.816	4610.23
451.173	4608.57
451.531	4621.09
451.888	4615.16
452.245	4620.8
452.602	4613.52
452.96	4658.02
453.317	4651.73
453.674	4652.32
454.031	4647.45
454.388	4659.36
454.745	4651.16
455.102	4659.32
455.459	4650.57
455.816	4659.2
456.173	4656.27
456.529	4664.82
456.886	4624.95
457.243	4632.7
457.599	4629.59
457.956	4631.43
458.313	4626.18
458.669	4636.61
459.026	4631.16
459.382	4634.82
459.739	4632.2
460.095	4638.82
460.451	4635.11
460.807	4640.86
461.164	4637.57
461.52	4649.57
461.876	4647.82
462.232	4649.95
462.588	4644.86
462.944	4650.3
463.3	4650.89
463.656	4655.16
464.012	4644.07
464.368	4652.61
464.724	4645.91
465.079	4648.41
465.435	4630.73
465.791	4630.25
466.146	4624.91
466.502	4631.7
466.858	4620.93
467.213	4620.84
467.569	4619.32
467.924	4631.66
468.279	4617.98
468.635	4622.25
468.99	4612.48
469.345	4619.98
469.701	4613
470.056	4615.61
470.411	4605.64
470.766	4614.11
471.121	4607.52
471.476	4609.43
471.831	4595.45
472.186	4598.36
472.541	4591.39
472.895	4595.45
473.25	4584.8
473.605	4588.25
473.96	4579.25
474.314	4580.68
474.669	4569.61
475.024	4567.68
475.378	4552.27
475.733	4561.48
476.087	4553.61
476.441	4555.73
476.796	4546.55
477.15	4558
477.504	4545.5
477.859	4550.07
478.213	4539.93
478.567	4540.23
478.921	4540.11
479.275	4541.36
479.629	4532.3
479.983	4541.14
480.337	4530.3
480.691	4534.93
481.045	4519.41
481.399	4556.98
481.752	4549.2
482.106	4555.77
482.46	4545.98
482.813	4543.66
483.167	4538.61
483.52	4537.34
483.874	4540.52
484.227	4546.64
484.581	4540.43
484.934	4547.8
485.288	4509.07
485.641	4509.55
485.994	4502.59
486.347	4510.93
486.7	4504.07
487.054	4524.05
487.407	4519.09
487.76	4509.09
488.113	4499.77
488.466	4504.5
488.818	4498.95
489.171	4506.32
489.524	4498.84
489.877	4502.18
490.23	4496.43
490.582	4505.61
490.935	4486.52
491.288	4488.93
491.64	4480.89
491.993	4490.39
492.345	4485.45
492.698	4492.16
493.05	4486.86
493.402	4499.09
493.755	4496.2
494.107	4508.45
494.459	4510.52
494.811	4536.68
495.163	4558.8
495.515	4606.91
495.867	4650.75
496.219	4729.8
496.571	4811.07
496.923	4918.39
497.275	5025.84
497.627	5157.84
497.979	5272.57
498.33	5402.98
498.682	5509.57
499.034	5621.11
499.385	5708.48
499.737	5791.86
500.088	5842.86
500.44	5883
500.791	5901.84
501.143	5906
501.494	5890.66
501.845	5880.68
502.197	5848.2
502.548	5825.25
502.899	5790.5
503.25	5764.05
503.601	5725.93
503.952	5697.23
504.303	5658.55
504.654	5626.05
505.005	5591.82
505.356	5559.64
505.707	5524.32
506.058	5499.18
506.408	5462.59
506.759	5441.27
507.11	5404.3
507.46	5388.59
507.811	5355.02
508.161	5336.98
508.512	5305.95
508.862	5289.66
509.213	5264.93
509.563	5249.41
509.913	5224.68
510.263	5213.05
510.614	5187.64
510.964	5179.32
511.314	5146.52
511.664	5131.91
512.014	5106.23
512.364	5095.55
512.714	5071.11
513.064	5055.95
513.414	5031.73
513.764	5033.95
514.113	5014.75
514.463	5008.25
514.813	4982.75
515.162	4979.64
515.512	4965.77
515.862	4960.43
516.211	4943.84
516.561	4940.84
516.91	4930.68
517.259	4925.43
517.609	4891.32
517.958	4881.43
518.307	4865.73
518.656	4862.64
519.006	4849.09
519.355	4852.86
519.704	4846.82
520.053	4842.95
520.402	4825.32
520.751	4820.57
521.1	4810.09
521.448	4811.64
521.797	4804.18
522.146	4799.73
522.495	4791.18
522.843	4786.02
523.192	4764.11
523.541	4756
523.889	4749.91
524.238	4751.64
524.586	4745.23
524.935	4747.66
525.283	4740.98
525.631	4739.8
525.979	4726.27
526.328	4725.89
526.676	4718.07
527.024	4719.5
527.372	4709.61
527.72	4709.32
528.068	4701.95
528.416	4703.61
528.764	4692.66
529.112	4691.59
529.46	4676.07
529.808	4677.73
530.155	4664.91
530.503	4680.59
530.851	4688.25
531.198	4688.14
531.546	4676.86
531.893	4678.61
532.241	4664.45
532.588	4664.82
532.936	4658.77
533.283	4667.23
533.63	4666.27
533.978	4669.39
534.325	4653.2
534.672	4640.05
535.019	4634.43
535.366	4635.41
535.713	4627.93
536.06	4633.45
536.407	4628.34
536.754	4629.43
537.101	4619.93
537.448	4626.07
537.795	4623.27
538.141	4617.07
538.488	4606.18
538.835	4609.48
539.181	4600.73
539.528	4601.8
539.874	4593
540.221	4591.14
540.567	4581.25
540.914	4587.93
541.26	4579.27
541.606	4585.18
541.952	4581.57
542.299	4586.82
542.645	4583.14
542.991	4586.75
543.337	4580.34
543.683	4586.05
544.029	4580.91
544.375	4594.39
544.721	4590.82
545.066	4591.14
545.412	4584.14
545.758	4584.18
546.104	4581.84
546.449	4580
546.795	4582.7
547.141	4591.07
547.486	4583.11
547.832	4586
548.177	4572.02
548.522	4568.59
548.868	4559.16
549.213	4560.91
549.558	4557.98
549.903	4559.45
550.249	4555.93
550.594	4553.52
550.939	4542.57
551.284	4547.02
551.629	4544.64
551.974	4548.61
552.319	4548.05
552.664	4556.39
553.008	4549.7
553.353	4584.98
553.698	4579.82
554.043	4585.39
554.387	4577.82
554.732	4581.95
555.076	4574.02
555.421	4576.36
555.765	4572.7
556.11	4575.91
556.454	4562.27
556.798	4564.27
557.143	4529.68
557.487	4539.39
557.831	4530.52
558.175	4538.86
558.519	4531.8
558.863	4539.34
559.207	4531.48
559.551	4534.75
559.895	4530.98
560.239	4540.84
560.583	4534.77
560.927	4534.66
561.27	4525.07
561.614	4536.07
561.958	4529.2
562.301	4539.2
562.645	4528.8
562.988	4532.3
563.332	4526.32
563.675	4531.75
564.018	4532.14
564.362	4540.57
564.705	4534.95
565.048	4538.52
565.391	4528.34
565.735	4533.48
566.078	4524.27
566.421	4535.57
566.764	4533.05
567.107	4536.23
567.45	4529.14
567.792	4526.52
568.135	4519.41
568.478	4525.61
568.821	4519.5
569.163	4522.98
569.506	4515.41
569.849	4524.14
570.191	4515.3
570.534	4521.27
570.876	4519.91
571.219	4525.32
571.561	4520.57
571.903	4523.89
572.246	4519.34
572.588	4522.98
572.93	4516.39
573.272	4520.25
573.614	4512.95
573.956	4516.75
574.298	4513.16
574.64	4515.2
574.982	4506.32
575.324	4511.84
575.666	4505.34
576.008	4515.2
576.349	4509.64
576.691	4514
577.033	4511.59
577.374	4515.3
577.716	4512.95
578.057	4516.09
578.399	4509.2
578.74	4514.52
579.082	4511.23
579.423	4519.2
579.764	4515.95
580.105	4524.5
580.447	4519.55
580.788	4527.18
581.129	4530.57
581.47	4535.3
581.811	4528.68
582.152	4537.32
582.493	4555.55
582.834	4559.93
583.175	4552.66
583.515	4550.77
583.856	4544.39
584.197	4553.41
584.537	4545.27
584.878	4542.43
585.218	4535.57
585.559	4542.05
585.899	4535.16
586.24	4517.7
586.58	4511.11
586.921	4518.36
587.261	4514.2
587.601	4518.64
587.941	4512.02
588.281	4518.52
588.621	4515.55
588.961	4517.89
589.301	4509.07
589.641	4514.86
589.981	4509.43
590.321	4513.93
590.661	4507.82
591.001	4510.34
591.34	4507.8
591.68	4511.2
592.02	4500.52
592.359	4502.05
592.699	4498.05
593.038	4507.89
593.378	4503.7
593.717	4505.84
594.057	4499.95
594.396	4506.77
594.735	4501.25
595.074	4507.77
595.414	4499.55
595.753	4506.23
596.092	4501.41
596.431	4508.02
596.77	4503.25
597.109	4503.55
597.448	4496.66
597.786	4501.23
598.125	4490.55
598.464	4496.95
598.803	4486.77
599.141	4493.55
599.48	4486.39
599.819	4491.32
600.157	4482.7
600.495	4485.91
600.834	4484.75
601.172	4516.25
601.511	4511.23
601.849	4515.3
602.187	4511.86
602.525	4514.8
602.864	4508.09
603.202	4519.45
603.54	4512.02
603.878	4517.36
604.216	4506.68
604.554	4510.86
604.891	4476.36
605.229	4480.23
605.567	4477.23
605.905	4481.14
606.243	4475.32
606.58	4480.27
606.918	4470.27
607.255	4474.11
607.593	4468.86
607.93	4476.25
608.268	4468.8
608.605	4483.05
608.942	4483.52
609.28	4492.23
609.617	4488.05
609.954	4494.8
610.291	4492.77
610.628	4500.23
610.965	4497.36
611.302	4504.25
611.639	4502.89
611.976	4512.95
612.313	4502.5
612.65	4502.86
612.987	4491.55
613.323	4493.2
613.66	4485.95
613.997	4488.75
614.333	4478.77
614.67	4484.16
615.006	4478.32
615.343	4479.77
615.679	4470.09
616.015	4475.55
616.352	4467.16
616.688	4476.07
617.024	4468.59
617.36	4479.16
617.696	4475
618.032	4480.32
618.368	4473.34
618.704	4477.43
619.04	4471.09
619.376	4477.98
619.712	4475.02
620.048	4482.36
620.383	4473.34
620.719	4480.61
621.055	4472.57
621.39	4475.98
621.726	4470.57
622.061	4473.68
622.397	4472.14
622.732	4475.86
623.068	4465.09
623.403	4465.32
623.738	4457.93
624.073	4460.55
624.409	4452.02
624.744	4452.86
625.079	4448.89
625.414	4458.39
625.749	4453.84
626.084	4456.84
626.419	4457.3
626.753	4462.14
627.088	4456.2
627.423	4467.75
627.758	4466.02
628.092	4473.09
628.427	4467.98
628.762	4474.84
629.096	4466.02
629.431	4474.93
629.765	4464.05
630.099	4466.68
630.434	4462.89
630.768	4469.95
631.102	4459.36
631.436	4463.25
631.77	4456.95
632.105	4462.5
632.439	4454.95
632.773	4459.59
633.107	4452.59
633.44	4463
633.774	4452.7
634.108	4457.68
634.442	4450.7
634.776	4459.84
635.109	4453.73
635.443	4461.98
635.776	4455.18
636.11	4460.48
636.443	4458.55
636.777	4461.55
637.11	4451.52
637.444	4459.77
637.777	4455.2
638.11	4461.23
638.443	4450.86
638.776	4458.7
639.11	4449.5
639.443	4459.48
639.776	4451.34
640.109	4456.68
640.441	4451.16
640.774	4457.11
641.107	4450.02
641.44	4457.86
641.773	4449.23
642.105	4453.59
642.438	4449.05
642.77	4452.14
643.103	4443.7
643.435	4447.5
643.768	4442.95
644.1	4449.45
644.433	4444.39
644.765	4452.57
645.097	4452.3
645.429	4460.82
645.761	4455.57
646.094	4456.07
646.426	4453.34
646.758	4462.66
647.09	4460.64
647.422	4461.98
647.753	4453.55
648.085	4458.77
648.417	4449.16
648.749	4447.82
649.08	4441.73
649.412	4447.55
649.744	4444.5
650.075	4451.09
650.407	4440.25
650.738	4443.34
651.069	4438.39
651.401	4443.73
651.732	4439.3
652.063	4443.57
652.394	4435.43
652.726	4440.75
653.057	4435.75
653.388	4441.59
653.719	4434.23
654.05	4441.77
654.381	4439.07
654.712	4447.32
655.042	4441.09
655.373	4442.2
655.704	4441.34
656.034	4446.18
656.365	4442.8
656.696	4447.14
657.026	4440.34
657.357	4444.11
657.687	4435.3
658.018	4436.82
658.348	4425.75
658.678	4431.68
659.008	4430.18
659.339	4433.45
659.669	4429.45
659.999	4435.75
660.329	4428.07
660.659	4429.7
660.989	4426.05
661.319	4432.02
661.649	4427
661.978	4433.39
662.308	4428.16
662.638	4427.84
662.968	4423.36
663.297	4434.14
663.627	4423.66
663.956	4428.91
664.286	4426.14
664.615	4436.48
664.945	4431.07
665.274	4438.93
665.603	4435.45
665.932	4441.93
666.262	4441.25
666.591	4446.16
666.92	4435.77
667.249	4443.84
667.578	4445.48
667.907	4455.25
668.236	4447.61
668.564	4451.59
668.893	4446.66
669.222	4451.14
669.551	4446.41
669.879	4451.75
670.208	4442.89
670.537	4445.32
670.865	4436
671.194	4454.16
671.522	4446.02
671.85	4447.66
672.179	4445.05
672.507	4446.68
672.835	4439.43
673.163	4442.43
673.491	4438.68
673.819	4452.34
674.147	4447.27
674.475	4452.7
674.803	4428.55
675.131	4431.7
675.459	4429.89
675.787	4435.5
676.115	4429.59
676.442	4436.57
676.77	4430.45
677.098	4433.64
677.425	4421.14
677.753	4431.34
678.08	4427.93
678.407	4436.77
678.735	4434.95
679.062	4438.82
679.389	4428.93
679.717	4436.86
680.044	4430.84
680.371	4435.48
680.698	4430.8
681.025	4441.57
681.352	4436.43
681.679	4441.98
682.006	4432.55
682.332	4433.55
682.659	4429.09
682.986	4444.2
683.313	4438.59
683.639	4440.73
683.966	4437
684.292	4441.2
684.619	4428.2
684.945	4431.2
685.272	4430.11
685.598	4437.68
685.924	4441.11
686.25	4444.68
686.577	4433.02
686.903	4440.68
687.229	4437.36
687.555	4441.89
687.881	4436.36
688.207	4444.11
688.533	4442.66
688.858	4442.39
689.184	4436
689.51	4435.39
689.836	4431.43
690.161	4439.32
690.487	4430.09
690.813	4436.57
691.138	4435.2
691.463	4442.18
691.789	4439.48
692.114	4440.57
692.44	4436.18
692.765	4444.41
693.09	4442.61
693.415	4448.14
693.74	4437.86
694.065	4443.86
694.39	4439.55
694.715	4446.14
695.04	4441.48
695.365	4448.48
695.69	4442.82
696.015	4449.25
696.339	4445.57
696.664	4447.73
696.989	4442.18
697.313	4445.98
697.638	4444.05
697.962	4447.52
698.287	4437.95
698.611	4442.98
698.935	4435.2
699.26	4440.07
699.584	4433.95
699.908	4435.91
700.232	4430.27
700.556	4430.98
700.88	4431.73
701.204	4435.11
701.528	4429.68
701.852	4439.95
702.176	4457.82
702.5	4464.02
702.823	4474.98
703.147	4494
703.471	4488.18
703.794	4493.02
704.118	4511.64
704.441	4518.43
704.765	4511.95
705.088	4517.11
705.411	4513.73
705.735	4493.55
706.058	4485.5
706.381	4469.39
706.704	4454.91
707.027	4458.77
707.35	4453.93
707.673	4437.73
707.996	4428.59
708.319	4429.93
708.642	4423.7
708.965	4425.82
709.288	4421.09
709.61	4430.2
709.933	4429.36
710.256	4433.75
710.578	4429.66
710.901	4433.57
711.223	4428.52
711.546	4435.23
711.868	4440.48
712.19	4448.05
712.512	4437.84
712.835	4442.18
713.157	4433.55
713.479	4438.09
713.801	4429.55
714.123	4433.64
714.445	4432.07
714.767	4434.95
715.089	4428
715.411	4424.11
715.732	4415.57
716.054	4422.68
716.376	4418.7
716.697	4421.61
717.019	4421.61
717.34	4426.48
717.662	4423.3
717.983	4428.82
718.305	4431.36
718.626	4437.48
718.947	4433.14
719.268	4441.8
719.589	4433.45
719.911	4442.84
720.232	4440.89
720.553	4441.95
720.874	4436.11
721.195	4442.2
721.515	4432.82
721.836	4434.45
722.157	4425.8
722.478	4431.43
722.798	4421.7
723.119	4427.8
723.44	4417.34
723.76	4423.09
724.081	4418.64
724.401	4427.27
724.721	4429.8
725.042	4431.61
725.362	4425.05
725.682	4432.14
726.002	4428.73
726.322	4435.7
726.642	4434.95
726.962	4437.86
727.282	4435.32
727.602	4437.93
727.922	4424.95
728.242	4437.75
728.562	4437.86
728.882	4441.82
729.201	4438.39
729.521	4445.73
729.84	4441.8
730.16	4444.57
730.479	4448.45
730.799	4449.36
731.118	4444.3
731.437	4453.11
731.757	4428.5
732.076	4432.36
732.395	4427.43
732.714	4430.57
733.033	4421.3
733.352	4424.84
733.671	4422.61
733.99	4421.43
734.309	4419.07
734.628	4425.61
734.947	4420
735.265	4428.05
735.584	4419.7
735.903	4422.52
736.221	4418.16
736.54	4424.14
736.858	4417.36
737.177	4423.41
737.495	4420.7
737.813	4424.09
738.132	4420.48
738.45	4426.75
738.768	4422
739.086	4428.11
739.404	4430.52
739.722	4432.64
740.04	4428.48
740.358	4436.52
740.676	4431.18
740.994	4433.77
741.311	4429.14
741.629	4435.61
741.947	4429.5
742.264	4434.23
742.582	4437.14
742.899	4442.18
743.217	4442
743.534	4446.36
743.852	4440.77
744.169	4443.2
744.486	4440.2
744.803	4442.82
745.121	4435.25
745.438	4441.18
745.755	4432.93
746.072	4434.57
746.389	4423.52
746.706	4422.95
747.022	4419.45
747.339	4424.07
747.656	4422.11
747.973	4427.75
748.289	4425.52
748.606	4431.25
748.923	4427.55
749.239	4438.41
749.555	4433.07
749.872	4443.55
750.188	4444.23
750.505	4451.05
750.821	4448.93
751.137	4450.68
751.453	4443.91
751.769	4450
752.085	4443.41
752.401	4453.2
752.717	4441.77
753.033	4446.84
753.349	4438.7
753.665	4441.59
753.98	4431.2
754.296	4435.36
754.612	4432.27
754.927	4440.39
755.243	4435.95
755.558	4440.39
755.874	4432.82
756.189	4441.27
756.505	4431.66
756.82	4437
757.135	4431.27
757.45	4442.11
757.765	4441.05
758.08	4444.32
758.395	4433.75
758.71	4434.91
759.025	4432.02
759.34	4435.23
759.655	4435.52
759.97	4441.55
760.285	4442.02
760.599	4449
760.914	4439.7
761.228	4439.68
761.543	4435.43
761.857	4452.91
762.172	4450.11
762.486	4453.7
762.8	4453.55
763.115	4454.36
763.429	4451.07
763.743	4451.27
764.057	4447.5
764.371	4454.86
764.685	4454.68
764.999	4460.59
765.313	4451.2
765.627	4455.82
765.941	4452.73
766.255	4452.8
766.568	4449.73
766.882	4453.89
767.195	4448.05
767.509	4453.2
767.823	4452.23
768.136	4454.93
768.449	4449.3
768.763	4450.75
769.076	4446.11
769.389	4452
769.702	4450.84
770.016	4452.11
770.329	4446.39
770.642	4458.61
770.955	4452.32
771.268	4455.23
771.58	4451.86
771.893	4459.64
772.206	4453.52
772.519	4460.59
772.832	4453.93
773.144	4456.93
773.457	4452.66
773.769	4461.57
774.082	4448.57
774.394	4454
774.706	4449.36
775.019	4454.32
775.331	4448.11
775.643	4454.5
775.955	4450.16
776.268	4455.23
776.58	4450.8
776.892	4458.34
777.204	4453.7
777.515	4461.45
777.827	4462.2
778.139	4468.8
778.451	4466.64
778.763	4473.05
779.074	4465.59
779.386	4467.64
779.697	4463.75
780.009	4471.3
780.32	4468.32
780.632	4471.73
780.943	4471.34
781.254	4473.25
781.566	4466.75
781.877	4472.57
782.188	4469.09
782.499	4476.05
782.81	4480.3
783.121	4488.43
783.432	4480.98
783.743	4486.82
784.054	4483.7
784.364	4485.84
784.675	4481.5
784.986	4486.34
785.296	4483.14
785.607	4489.32
785.917	4510.57
786.228	4513.07
786.538	4509.07
786.849	4518.93
787.159	4513.66
787.469	4519.25
787.779	4521.45
788.09	4526.8
788.4	4525.48
788.71	4529.07
789.02	4524.82
789.33	4513.48
789.64	4506.52
789.949	4521.09
790.259	4514.86
790.569	4519.32
790.879	4516.07
791.188	4518.43
791.498	4513.39
791.807	4517.14
792.117	4511.05
792.426	4513.45
792.736	4501.52
793.045	4517.52
793.354	4502.77
793.663	4513.86
793.973	4509.14
794.282	4538.11
794.591	4533.14
794.9	4539.48
795.209	4536.36
795.518	4545.18
795.826	4545.73
796.135	4553.89
796.444	4542.64
796.753	4549.05
797.061	4539.25
797.37	4546.98
797.678	4523.5
797.987	4527.68
798.295	4526.77
798.604	4536
798.912	4529.3
799.22	4531.84
799.529	4533.98
799.837	4539.98
800.145	4537.75
800.453	4544.82
800.761	4546.57
801.069	4550.55
801.377	4547.84
801.685	4557.66
801.993	4555.07
802.3	4567.48
802.608	4565.55
802.916	4569.43
803.223	4577.68
803.531	4587
803.838	4586.34
804.146	4586.52
804.453	4581.23
804.76	4590.14
805.068	4584.09
805.375	4590.48
805.682	4585.75
805.989	4598.23
806.296	4593.75
806.603	4589.91
806.91	4585.14
807.217	4587.66
807.524	4588.16
807.831	4595.89
808.138	4590.77
808.444	4595.84
808.751	4591.75
809.058	4591.45
809.364	4584.61
809.671	4593.84
809.977	4588.48
810.284	4598.48
810.59	4596.14
810.896	4601.36
811.202	4598.45
811.509	4608.14
811.815	4604.43
812.121	4608.89
812.427	4606.93
812.733	4611.09
813.039	4609.32
813.345	4618.64
813.65	4611.84
813.956	4627.16
814.262	4625.7
814.568	4633.27
814.873	4627.57
815.179	4637.95
815.484	4634.16
815.79	4644.73
816.095	4644.91
816.4	4647.84
816.706	4642.09
817.011	4647.8
817.316	4638.77
817.621	4644.2
817.926	4644.5
818.231	4648.66
818.536	4644.5
818.841	4653.75
819.146	4649.8
819.451	4655.61
819.756	4650.77
820.06	4657.55
820.365	4658.43
820.67	4663.2
820.974	4663.14
821.279	4668.66
821.583	4665.3
821.888	4672.66
822.192	4671.14
822.496	4676.43
822.8	4671.32
823.105	4678.68
823.409	4676.27
823.713	4678.8
824.017	4677.05
824.321	4678.66
824.625	4677.11
824.929	4688.25
825.232	4684.66
825.536	4692.18
825.84	4690.45
826.143	4697.2
826.447	4693.61
826.751	4699.64
827.054	4697.39
827.358	4704.45
827.661	4727.55
827.964	4750.2
828.268	4749.7
828.571	4752.16
828.874	4745.27
829.177	4752.66
829.48	4749.66
829.783	4757.3
830.086	4756.7
830.389	4761.89
830.692	4760.61
830.995	4742.77
831.297	4726.68
831.6	4734.91
831.903	4734.18
832.205	4740.98
832.508	4735.64
832.81	4743.2
833.113	4745.75
833.415	4751.09
833.718	4752.52
834.02	4757.48
834.322	4753.77
834.624	4755.14
834.926	4750.98
835.228	4763.3
835.53	4760.3
835.832	4771.45
836.134	4768.07
836.436	4769.98
836.738	4770.18
837.04	4776.77
837.341	4773.57
837.643	4790.34
837.944	4786.18
838.246	4796.36
838.547	4789.48
838.849	4801.57
839.15	4800.7
839.452	4811.16
839.753	4810.89
840.054	4812.52
840.355	4805.91
840.656	4817.09
840.957	4807.52
841.258	4815
841.559	4805.41
841.86	4812.7
842.161	4806.64
842.462	4809.93
842.762	4802.36
843.063	4804.68
843.364	4813.32
843.664	4824.98
843.965	4823.3
844.265	4829.41
844.566	4831.84
844.866	4842
845.166	4838.68
845.467	4845.82
845.767	4840.57
846.067	4848.91
846.367	4851.02
846.667	4850.36
846.967	4846.5
847.267	4845.73
847.567	4843.89
847.867	4844.84
848.166	4840.2
848.466	4847.02
848.766	4841.14
849.065	4851
849.365	4847.16
849.664	4856.89
849.964	4852.3
850.263	4857.64
850.562	4857.36
850.862	4863.95
851.161	4862.23
851.46	4874.27
851.759	4871.82
852.058	4885.11
852.357	4883.11
852.656	4893.95
852.955	4890.16
853.254	4897.75
853.553	4896.36
853.851	4902.84
854.15	4898.48
854.449	4905.91
854.747	4896.48
855.046	4906.77
855.344	4898.2
855.643	4914.39
855.941	4914.48
856.239	4922.05
856.538	4922.82
856.836	4929.59
857.134	4926.8
857.432	4936.18
857.73	4935.91
858.028	4946.45
858.326	4939.18
858.624	4947.43
858.922	4937.34
859.219	4942.27
859.517	4932.3
859.815	4936.05
860.112	4935.66
860.41	4945.14
860.707	4939.34
861.005	4947.77
861.302	4942.16
861.6	4949.23
861.897	4950.68
862.194	4954.66
862.491	4953.32
862.788	4964.55
863.085	4958.95
863.382	4965.95
863.679	4962.68
863.976	4970.82
864.273	4966.86
864.57	4975.86
864.867	4972.86
865.163	4981.68
865.46	4978.48
865.757	4983.32
866.053	4979.93
866.349	4989.91
866.646	4986.73
866.942	4993.7
867.239	4991.09
867.535	4997.09
867.831	4991.2
868.127	4999.64
868.423	4988.89
868.719	4995.8
869.015	4985.8
869.311	4991.05
869.607	4988.2
869.903	4994.89
870.199	4989.57
870.494	5000.55
870.79	4994.41
871.086	4997.52
871.381	4992.39
871.677	5001.11
871.972	4996.02
872.267	5003.73
872.563	4999.55
872.858	5003.07
873.153	4997.82
873.448	4998.5
873.743	4989.16
874.038	4992.68
874.333	4991.11
874.628	4992.48
874.923	4984.91
875.218	4986.7
875.513	4982.25
875.808	4987.57
876.102	4985.73
876.397	4983.02
876.691	4979.23
876.986	4981.45
877.28	4979.7
877.575	4980.77
877.869	4980.39
878.163	4986.68
878.458	4986.27
878.752	4993.91
879.046	4986.36
879.34	4985.68
879.634	4983.93
879.928	4988.98
880.222	4980.66
880.516	4983.45
880.809	4977.34
881.103	4981.2
881.397	4968.2
881.691	4967.82
881.984	4961.98
882.278	4965.95
882.571	4977.77
882.864	4981.25
883.158	4974.86
883.451	4984.86
883.744	4974
884.038	4977.59
884.331	4967.25
884.624	4974.91
884.917	4970.55
885.21	4973
885.503	4966.5
885.796	4958.27
886.088	4951.11
886.381	4961.95
886.674	4950.59
886.966	4956.43
887.259	4956.02
887.552	4982.45
887.844	4980.82
888.136	4984.98
888.429	4983.68
888.721	4990.28
889.013	4984.78
889.306	4995.39
889.598	4988.04
