# Supplementary material for: An on-demand, drop-on-drop method for studying enzyme catalysis by serial crystallography
Source: Nat Commun. 2021 Jul 22;12:4461. doi: 10.1038/s41467-021-24757-7 (PMC8298390; doi:10.1038/s41467-021-24757-7)
Supplement: Supplementary file 7 — Source Data [file 41467_2021_24757_MOESM7_ESM.zip › 01_raw data/9/9-fluo5N-fura-bg_OFX002211_20-49-07-081.txt]

Data from 9-fluo5N-fura-bg_OFX002211_20-49-07-081.txt Node

Date: Wed Jun 05 20:49:07 PDT 2019
User: Yachandra Lab
Spectrometer: OFX00221
Trigger mode: 0
Integration Time (sec): 3.000000E-1
Scans to average: 4
Nonlinearity correction enabled: false
Boxcar width: 5
Storing dark spectrum: false
XAxis mode: Wavelengths
Number of Pixels in Spectrum: 2136
>>>>>Begin Spectral Data<<<<<
156.111	2554.75
156.499	2554.96
156.887	2563.09
157.274	2562.44
157.662	2572.4
158.049	2581.98
158.437	2597.05
158.824	2596.48
159.211	2611.68
159.599	2618.77
159.986	2624.02
160.373	2622.27
160.761	2629.93
161.148	2624.91
161.535	2631.8
161.922	2622.66
162.309	2617.91
162.696	2602.8
163.083	2604.43
163.47	2593.09
163.857	2599.16
164.244	2595.25
164.631	2598.55
165.018	2591.18
165.405	2595.16
165.792	2588.57
166.179	2594.41
166.565	2589.18
166.952	2594.8
167.339	2593.73
167.725	2599.07
168.112	2594.16
168.498	2600.39
168.885	2595.18
169.271	2601.98
169.658	2598.11
170.044	2603.68
170.431	2598.05
170.817	2602.7
171.203	2596.57
171.59	2597
171.976	2590.8
172.362	2595.11
172.748	2589.09
173.134	2593.7
173.521	2587.02
173.907	2592.61
174.293	2587.25
174.679	2593.16
175.065	2587.25
175.451	2594.27
175.836	2588.73
176.222	2596.95
176.608	2602.09
176.994	2615.5
177.38	2615.34
177.765	2621.32
178.151	2612.32
178.537	2616.89
178.922	2613.5
179.308	2620.57
179.693	2614.64
180.079	2619.93
180.464	2611.68
180.85	2606.86
181.235	2592.8
181.621	2592.84
182.006	2586.84
182.391	2594.41
182.777	2589.84
183.162	2592.55
183.547	2586.34
183.932	2591.16
184.317	2585.57
184.702	2591.11
185.087	2585.45
185.472	2592.93
185.857	2589.75
186.242	2595.57
186.627	2591.23
187.012	2595.68
187.397	2590.16
187.782	2595.39
188.167	2590.09
188.551	2595.89
188.936	2749.75
189.321	2916.16
189.705	3072.64
190.09	3234.09
190.475	3424.55
190.859	3592.95
191.244	3752.86
191.628	3921.32
192.012	4077.36
192.397	4251.41
192.781	4407.55
193.166	4413.09
193.55	4406.61
193.934	4416.91
194.318	4419.05
194.702	4389.39
195.087	4383.5
195.471	4383.39
195.855	4381.82
196.239	4386.57
196.623	4378.43
197.007	4386.66
197.391	4389.75
197.775	4400.23
198.158	4394.11
198.542	4398.98
198.926	4397.73
199.31	4403.82
199.693	4403.45
200.077	4406.95
200.461	4412.39
200.844	4416.14
201.228	4416.64
201.611	4419.75
201.995	4415.09
202.378	4416.55
202.762	4412.25
203.145	4418.61
203.529	4418.73
203.912	4425.77
204.295	4425.89
204.679	4426.39
205.062	4425.73
205.445	4428.02
205.828	4425.59
206.211	4427.8
206.594	4430.23
206.977	4438
207.36	4440.55
207.743	4442.75
208.126	4443.52
208.509	4444.75
208.892	4444.05
209.275	4448.32
209.658	4449.7
210.04	4459.95
210.423	4460.84
210.806	4461.02
211.188	4460.64
211.571	4459.66
211.953	4462
212.336	4462.3
212.719	4461.43
213.101	4464.32
213.483	4466.16
213.866	4469.27
214.248	4468.91
214.63	4476.89
215.013	4478.25
215.395	4479.93
215.777	4484.09
216.159	4491.77
216.542	4495.16
216.924	4501.66
217.306	4500.32
217.688	4501.66
218.07	4500.27
218.452	4495.43
218.834	4491.05
219.216	4495.59
219.597	4496.32
219.979	4496.32
220.361	4536.07
220.743	4538.39
221.124	4539.55
221.506	4543.8
221.888	4545.75
222.269	4547.8
222.651	4552.91
223.032	4557.55
223.414	4557.55
223.795	4558.14
224.177	4557.36
224.558	4516.43
224.94	4515.5
225.321	4523.18
225.702	4522.61
226.083	4532.59
226.465	4545.66
226.846	4544.91
227.227	4543.27
227.608	4545.52
227.989	4546.59
228.37	4557.43
228.751	4560.34
229.132	4563.82
229.513	4555.57
229.894	4556.25
230.275	4544.84
230.655	4533.11
231.036	4537.36
231.417	4540.75
231.798	4538.3
232.178	4547.43
232.559	4542.52
232.94	4540.48
233.32	4536.61
233.701	4540
234.081	4546.2
234.462	4552.89
234.842	4555.05
235.222	4559.52
235.603	4561.66
235.983	4566.7
236.363	4564.95
236.743	4565.14
237.124	4566.77
237.504	4595.77
237.884	4597.34
238.264	4596.07
238.644	4591.89
239.024	4598.57
239.404	4593.05
239.784	4597.8
240.164	4598.2
240.544	4596.91
240.923	4597.77
241.303	4600.39
241.683	4574.89
242.063	4576.89
242.442	4576.43
242.822	4595.75
243.202	4587.2
243.581	4590.39
243.961	4596.41
244.34	4598.05
244.72	4595.34
245.099	4605.14
245.478	4600
245.858	4610.73
246.237	4608.05
246.616	4613.77
246.996	4602.11
247.375	4608.75
247.754	4610.8
248.133	4605.18
248.512	4603.52
248.891	4616.55
249.27	4607.82
249.649	4611.8
250.028	4605.14
250.407	4609.86
250.786	4605
251.165	4607.8
251.544	4609.7
251.922	4611.36
252.301	4611.07
252.68	4611.57
253.058	4601.48
253.437	4609.05
253.816	4611.48
254.194	4616.98
254.573	4614.5
254.951	4621.89
255.329	4615.89
255.708	4613.57
256.086	4616.09
256.465	4618.2
256.843	4628.84
257.221	4633.57
257.599	4632.2
257.977	4636.3
258.356	4636.43
258.734	4640.18
259.112	4643.84
259.49	4648.7
259.868	4651.7
260.246	4651.68
260.624	4656.36
261.001	4660.36
261.379	4665.41
261.757	4665.5
262.135	4664.02
262.513	4663.73
262.89	4663.14
263.268	4663.34
263.645	4662.27
264.023	4659.93
264.401	4662.18
264.778	4659.84
265.156	4649.11
265.533	4647.66
265.91	4642.34
266.288	4642.07
266.665	4638.39
267.042	4642
267.42	4636.09
267.797	4642.48
268.174	4644.23
268.551	4644.8
268.928	4645.45
269.305	4648.43
269.682	4645.32
270.059	4651.14
270.436	4647.82
270.813	4656.82
271.19	4656.2
271.567	4657.36
271.944	4649.73
272.32	4651.86
272.697	4658.95
273.074	4658.41
273.45	4655
273.827	4656.95
274.203	4656.18
274.58	4661.91
274.957	4652.8
275.333	4653.3
275.709	4653.98
276.086	4656.57
276.462	4653.64
276.838	4643.45
277.215	4640.84
277.591	4653.93
277.967	4651.41
278.343	4651.32
278.719	4646.59
279.095	4656.57
279.471	4653.55
279.847	4658.84
280.223	4656.91
280.599	4659.09
280.975	4655.98
281.351	4659.61
281.727	4647.5
282.103	4652.34
282.478	4648.64
282.854	4654.82
283.23	4646
283.605	4649.41
283.981	4641.39
284.357	4647.48
284.732	4648.91
285.108	4653.25
285.483	4656.2
285.858	4660.95
286.234	4658.34
286.609	4662.89
286.984	4658.02
287.36	4663.3
287.735	4666.77
288.11	4684.5
288.485	4681.2
288.86	4683.64
289.235	4683.55
289.61	4684.41
289.985	4685.59
290.36	4688.8
290.735	4687.55
291.11	4694.45
291.485	4692.02
291.86	4689.8
292.235	4682.07
292.609	4684.02
292.984	4681.32
293.359	4685.7
293.733	4680.18
294.108	4687.82
294.482	4681.82
294.857	4684.16
295.231	4686.57
295.606	4691.59
295.98	4691.5
296.354	4692.48
296.729	4690.93
297.103	4695.27
297.477	4694.86
297.851	4701.73
298.226	4696.52
298.6	4702.61
298.974	4704.36
299.348	4706.02
299.722	4708.05
300.096	4711.75
300.47	4705.16
300.844	4713
301.217	4708.66
301.591	4710.82
301.965	4711.89
302.339	4711.66
302.712	4707.68
303.086	4712.43
303.46	4706.5
303.833	4703.8
304.207	4700.45
304.58	4705.41
304.954	4700.57
305.327	4708.09
305.701	4702.34
306.074	4701.18
306.447	4695.66
306.821	4703.91
307.194	4698.18
307.567	4703.93
307.94	4701.39
308.313	4708.98
308.686	4707.5
309.059	4708.95
309.432	4703.48
309.805	4710.77
310.178	4703.52
310.551	4716.02
310.924	4711.55
311.297	4715.14
311.67	4710.86
312.042	4717
312.415	4713.02
312.788	4712.34
313.16	4709.23
313.533	4715.5
313.905	4716.39
314.278	4726.25
314.65	4714.05
315.023	4719.48
315.395	4716.09
315.768	4717.61
316.14	4712.98
316.512	4718.32
316.884	4718.2
317.257	4724.43
317.629	4718.93
318.001	4717.18
318.373	4712.43
318.745	4719.14
319.117	4712.45
319.489	4718.93
319.861	4718.09
320.233	4723.7
320.605	4713.14
320.977	4715.18
321.348	4711.89
321.72	4714.18
322.092	4708.16
322.463	4713.3
322.835	4709.2
323.207	4716.09
323.578	4708.43
323.95	4711.93
324.321	4705.43
324.693	4710.68
325.064	4710
325.435	4735.02
325.807	4732.41
326.178	4737.36
326.549	4735.45
326.92	4738.09
327.292	4732.39
327.663	4736.45
328.034	4733.7
328.405	4737.68
328.776	4730.61
329.147	4734.02
329.518	4707.25
329.889	4710.64
330.259	4706.77
330.63	4704.82
331.001	4700.73
331.372	4705.07
331.742	4701.36
332.113	4704.68
332.484	4702.16
332.854	4710.18
333.225	4702.5
333.595	4706.57
333.966	4703.89
334.336	4706.84
334.707	4700.16
335.077	4712.3
335.447	4709.89
335.817	4714.18
336.188	4703.89
336.558	4707.14
336.928	4704.32
337.298	4712.39
337.668	4711.11
338.038	4711.3
338.408	4735.36
338.778	4743.23
339.148	4755.86
339.518	4760.41
339.888	4753.93
340.258	4761.02
340.627	4755.91
340.997	4757.45
341.367	4749.77
341.736	4750.93
342.106	4747.7
342.475	4724.16
342.845	4755.66
343.214	4733.32
343.584	4720.73
343.953	4726.25
344.323	4720.91
344.692	4724.8
345.061	4718.11
345.431	4726.09
345.8	4720.59
346.169	4722.93
346.538	4719.64
346.907	4685.8
347.276	4684.64
347.645	4692.86
348.014	4685.77
348.383	4691.11
348.752	4684.93
349.121	4691.25
349.49	4687.09
349.858	4691.25
350.227	4692.8
350.596	4698.14
350.964	4694.93
351.333	4700.18
351.702	4702.05
352.07	4705.84
352.439	4698.57
352.807	4706.61
353.176	4700.48
353.544	4702.27
353.912	4702.77
354.281	4701.82
354.649	4694.16
355.017	4700.36
355.385	4692.39
355.753	4690.91
356.122	4689.25
356.49	4694.18
356.858	4688.84
357.226	4695.43
357.594	4686.57
357.961	4690.14
358.329	4689.59
358.697	4692.95
359.065	4687.25
359.433	4690.66
359.8	4688.73
360.168	4690.95
360.536	4687.75
360.903	4691.52
361.271	4680.68
361.638	4687.05
362.006	4675.34
362.373	4676.55
362.741	4668.11
363.108	4670.14
363.475	4663.43
363.843	4663.16
364.21	4659.18
364.577	4667.55
364.944	4657.84
365.311	4668
365.678	4685.45
366.045	4690.77
366.412	4692.91
366.779	4700.86
367.146	4697.77
367.513	4707.98
367.88	4701.39
368.247	4706.64
368.613	4699.34
368.98	4704.2
369.347	4694.64
369.713	4675.25
370.08	4669.05
370.447	4665.2
370.813	4656.36
371.18	4661.77
371.546	4650.41
371.912	4656.8
372.279	4654.73
372.645	4656.59
373.011	4655.52
373.378	4662.77
373.744	4656.48
374.11	4668.8
374.476	4665.3
374.842	4672.39
375.208	4676.86
375.574	4683.75
375.94	4678.18
376.306	4678
376.672	4676.82
377.038	4679.43
377.404	4673.34
377.769	4681.68
378.135	4670.05
378.501	4675.95
378.866	4673.52
379.232	4665.25
379.597	4661.77
379.963	4666.86
380.328	4660.68
380.694	4661.27
381.059	4656.41
381.425	4664.14
381.79	4656.75
382.155	4665.93
382.52	4661.07
382.886	4664.07
383.251	4659.84
383.616	4665.25
383.981	4656.91
384.346	4665.02
384.711	4662.89
385.076	4669.89
385.441	4665.64
385.806	4669.59
386.171	4660.77
386.535	4662.61
386.9	4658.57
387.265	4664
387.629	4655.16
387.994	4662.5
388.359	4653.89
388.723	4655.91
389.088	4649.11
389.452	4651.05
389.817	4646.64
390.181	4651.27
390.545	4648.57
390.91	4652.95
391.274	4644.5
391.638	4651.68
392.002	4648.3
392.366	4688.73
392.731	4681.57
393.095	4687
393.459	4685.25
393.823	4689.5
394.187	4682.64
394.55	4690.09
394.914	4690.52
395.278	4700.39
395.642	4693.52
396.006	4698.3
396.369	4655.8
396.733	4662.41
397.097	4653.02
397.46	4656.05
397.824	4650.61
398.187	4653.64
398.551	4647.82
398.914	4644.43
399.277	4635.45
399.641	4641.36
400.004	4637.48
400.367	4647.68
400.73	4640.95
401.094	4648.7
401.457	4641.8
401.82	4643.84
402.183	4639.27
402.546	4647.32
402.909	4640.66
403.272	4651.5
403.635	4645.5
403.998	4644.82
404.36	4634.27
404.723	4639.23
405.086	4633.86
405.448	4667.5
405.811	4663.98
406.174	4669.52
406.536	4657.91
406.899	4688.61
407.261	4679.8
407.624	4683.39
407.986	4682.61
408.348	4689.11
408.711	4689.32
409.073	4697.09
409.435	4658.82
409.797	4660.98
410.16	4657.27
410.522	4661.02
410.884	4631.57
411.246	4640.68
411.608	4632.91
411.97	4635.93
412.332	4628.43
412.693	4634.61
413.055	4622.8
413.417	4631.82
413.779	4627.05
414.14	4629.34
414.502	4620.61
414.864	4630.68
415.225	4619.55
415.587	4628.07
415.948	4622.55
416.31	4631.95
416.671	4618.3
417.033	4621.86
417.394	4615.18
417.755	4620.91
418.116	4616.86
418.478	4622.77
418.839	4612.61
419.2	4614.05
419.561	4607.75
419.922	4609.09
420.283	4603.98
420.644	4613.27
421.005	4608.5
421.366	4617.8
421.727	4619.93
422.087	4622.45
422.448	4619.18
422.809	4626.36
423.169	4626.36
423.53	4629.98
423.891	4625.2
424.251	4627.7
424.612	4618.39
424.972	4623.27
425.333	4610.39
425.693	4608.93
426.053	4605.27
426.414	4607.14
426.774	4597.25
427.134	4598.09
427.494	4591.36
427.854	4596.61
428.214	4588.39
428.574	4595.41
428.934	4594.41
429.294	4602.43
429.654	4595.84
430.014	4601.84
430.374	4597
430.734	4606.07
431.094	4599.32
431.453	4621.57
431.813	4616.82
432.173	4627.66
432.532	4620.93
432.892	4622.52
433.251	4617.32
433.611	4623.41
433.97	4615.52
434.33	4623.14
434.689	4618.11
435.048	4623.7
435.407	4608.18
435.767	4613.3
436.126	4603.41
436.485	4605.77
436.844	4598
437.203	4604.86
437.562	4600.52
437.921	4604.84
438.28	4596.45
438.639	4598.7
438.998	4619.11
439.356	4619.98
439.715	4613.8
440.074	4620.68
440.433	4616.98
440.791	4625.98
441.15	4616.48
441.508	4622.77
441.867	4617.02
442.225	4625.32
442.584	4617.16
442.942	4601.64
443.3	4594.64
443.659	4597.84
444.017	4589.68
444.375	4591.93
444.733	4588.27
445.092	4595.45
445.45	4591.27
445.808	4597.09
446.166	4589.16
446.524	4599.07
446.882	4586.75
447.239	4594.41
447.597	4592.45
447.955	4600.73
448.313	4597.73
448.67	4603.7
449.028	4596.98
449.386	4600.09
449.743	4602.8
450.101	4616.18
450.458	4609.18
450.816	4620.55
451.173	4617.48
451.531	4628.52
451.888	4622.11
452.245	4628.86
452.602	4622.5
452.96	4667.14
453.317	4662.36
453.674	4665.95
454.031	4657.77
454.388	4667.59
454.745	4659.23
455.102	4664.43
455.459	4656.05
455.816	4662.73
456.173	4659.75
456.529	4667.32
456.886	4626.32
457.243	4634.02
457.599	4627.25
457.956	4630.2
458.313	4625.61
458.669	4636.3
459.026	4630.59
459.382	4635.11
459.739	4634.52
460.095	4642.95
460.451	4638.57
460.807	4644.75
461.164	4641.82
461.52	4652.48
461.876	4649.25
462.232	4650.91
462.588	4642.16
462.944	4649.11
463.3	4648.32
463.656	4652.91
464.012	4643.59
464.368	4652.73
464.724	4645.77
465.079	4645.11
465.435	4629.89
465.791	4629.48
466.146	4624.41
466.502	4633.07
466.858	4623.39
467.213	4620.8
467.569	4615.57
467.924	4625.86
468.279	4610.55
468.635	4614.8
468.99	4609.73
469.345	4617.59
469.701	4612.27
470.056	4616.2
470.411	4603.68
470.766	4612.59
471.121	4606.95
471.476	4612.75
471.831	4600.61
472.186	4605.07
472.541	4598.66
472.895	4597.89
473.25	4586.52
473.605	4589.25
473.96	4576.93
474.314	4580.68
474.669	4567.05
475.024	4565.52
475.378	4549.02
475.733	4555.11
476.087	4551.7
476.441	4552.11
476.796	4544.66
477.15	4556.2
477.504	4550
477.859	4555.7
478.213	4547.09
478.567	4549.23
478.921	4550.07
479.275	4552.5
479.629	4547.27
479.983	4551.84
480.337	4544.27
480.691	4548.55
481.045	4532.73
481.399	4565.61
481.752	4557.64
482.106	4564.23
482.46	4557.05
482.813	4556.66
483.167	4550.75
483.52	4547.75
483.874	4551.52
484.227	4555.89
484.581	4549.36
484.934	4555.61
485.288	4517.02
485.641	4517.23
485.994	4506.86
486.347	4512.95
486.7	4505.8
487.054	4523.82
487.407	4520.07
487.76	4506.68
488.113	4498.23
488.466	4502.32
488.818	4499.55
489.171	4504.75
489.524	4500.77
489.877	4504.45
490.23	4497.57
490.582	4503.77
490.935	4487.09
491.288	4489.59
491.64	4486.3
491.993	4494.91
492.345	4489.66
492.698	4495.34
493.05	4494.59
493.402	4504.11
493.755	4503.5
494.107	4517.36
494.459	4521.05
494.811	4549.18
495.163	4572.93
495.515	4620.52
495.867	4666.82
496.219	4751.3
496.571	4840.77
496.923	4951.39
497.275	5065.02
497.627	5205.27
497.979	5330.45
498.33	5468.43
498.682	5579.84
499.034	5695.75
499.385	5790.05
499.737	5881.48
500.088	5933.64
500.44	5970.09
500.791	5988.91
501.143	5997.14
501.494	5983.18
501.845	5970.3
502.197	5937.93
502.548	5913.2
502.899	5878.57
503.25	5847.45
503.601	5807.2
503.952	5782.45
504.303	5745.73
504.654	5712.57
505.005	5675.25
505.356	5637.93
505.707	5595.09
506.058	5565.8
506.408	5525.57
506.759	5503.43
507.11	5468.5
507.46	5449.11
507.811	5412.77
508.161	5392.57
508.512	5363.39
508.862	5342.84
509.213	5318.39
509.563	5305.75
509.913	5278.5
510.263	5269.09
510.614	5236.52
510.964	5223.64
511.314	5186.11
511.664	5169.11
512.014	5142.98
512.364	5130.27
512.714	5103.3
513.064	5087.59
513.414	5062.3
513.764	5068.48
514.113	5052.48
514.463	5049.18
514.813	5024.73
515.162	5020.36
515.512	5006.05
515.862	4997.11
516.211	4977.23
516.561	4973.64
516.91	4960.32
517.259	4955.55
517.609	4920.18
517.958	4903.7
518.307	4882.09
518.656	4878.32
519.006	4870.75
519.355	4873.95
519.704	4868.11
520.053	4868.7
520.402	4855.14
520.751	4851.86
521.1	4841.77
521.448	4844.09
521.797	4836.55
522.146	4835.86
522.495	4829.84
522.843	4823.52
523.192	4801.41
523.541	4794.43
523.889	4779.7
524.238	4780.48
524.586	4773.7
524.935	4772.95
525.283	4763.73
525.631	4765.25
525.979	4751.5
526.328	4748.7
526.676	4740.86
527.024	4745.91
527.372	4734.77
527.72	4734.66
528.068	4725.27
528.416	4723.8
528.764	4716.8
529.112	4715.57
529.46	4701.41
529.808	4702.75
530.155	4688.98
530.503	4700.3
530.851	4703.7
531.198	4706.2
531.546	4698.36
531.893	4700.39
532.241	4685.57
532.588	4677.36
532.936	4669.59
533.283	4673.18
533.63	4671.73
533.978	4676.07
534.325	4659.2
534.672	4645.14
535.019	4636.52
535.366	4636.41
535.713	4627.39
536.06	4637.75
536.407	4637.14
536.754	4636.52
537.101	4628.66
537.448	4631.48
537.795	4625.86
538.141	4620.55
538.488	4609.11
538.835	4613.57
539.181	4604.16
539.528	4606.23
539.874	4595.39
540.221	4595.23
540.567	4587.89
540.914	4594.09
541.26	4586.91
541.606	4593.32
541.952	4589.93
542.299	4594.93
542.645	4590.34
542.991	4595.41
543.337	4590.23
543.683	4592.73
544.029	4587
544.375	4598.18
544.721	4592.77
545.066	4594.32
545.412	4587.7
545.758	4591.27
546.104	4587.25
546.449	4584.77
546.795	4589.43
547.141	4597
547.486	4588.3
547.832	4590.11
548.177	4578.55
548.522	4577.27
548.868	4567.39
549.213	4568.27
549.558	4563.64
549.903	4565.55
550.249	4564.18
550.594	4561.73
550.939	4550.23
551.284	4554.86
551.629	4548.59
551.974	4553.55
552.319	4548.2
552.664	4557.7
553.008	4552.09
553.353	4587.59
553.698	4584.3
554.043	4585.75
554.387	4576.27
554.732	4582.14
555.076	4576.14
555.421	4583.7
555.765	4575.57
556.11	4581.8
556.454	4568.8
556.798	4568.98
557.143	4533.36
557.487	4540.18
557.831	4532.8
558.175	4542.02
558.519	4537.2
558.863	4544.45
559.207	4534.84
559.551	4541.82
559.895	4540.05
560.239	4546.93
560.583	4543.16
560.927	4543.3
561.27	4535.73
561.614	4548.82
561.958	4537.61
562.301	4541.48
562.645	4531.68
562.988	4535.64
563.332	4527.59
563.675	4529.82
564.018	4532.36
564.362	4540.11
564.705	4538.64
565.048	4540.84
565.391	4526.7
565.735	4532.73
566.078	4528.16
566.421	4537.86
566.764	4535.75
567.107	4542.05
567.45	4536.61
567.792	4534.48
568.135	4524.98
568.478	4526.73
568.821	4525.86
569.163	4532.34
569.506	4525.09
569.849	4530.84
570.191	4522.89
570.534	4528.2
570.876	4523.55
571.219	4530.55
571.561	4525.68
571.903	4533.25
572.246	4527.11
572.588	4528.48
572.93	4521.11
573.272	4525.55
573.614	4517.36
573.956	4522.91
574.298	4517.77
574.64	4523.2
574.982	4511.39
575.324	4517.09
575.666	4508.16
576.008	4518.07
576.349	4510.68
576.691	4516.7
577.033	4512.73
577.374	4516.61
577.716	4509.61
578.057	4514.93
578.399	4507.07
578.74	4513.36
579.082	4513.07
579.423	4522.39
579.764	4520.36
580.105	4528.32
580.447	4523.57
580.788	4533.2
581.129	4536.05
581.47	4543.32
581.811	4536.07
582.152	4544.11
582.493	4563
582.834	4564.3
583.175	4559.34
583.515	4556.61
583.856	4550.11
584.197	4557.86
584.537	4547.07
584.878	4543.84
585.218	4538.34
585.559	4545.52
585.899	4538.82
586.24	4522.16
586.58	4514.39
586.921	4517.3
587.261	4511.55
587.601	4521.05
587.941	4511.73
588.281	4520.02
588.621	4518.18
588.961	4520.09
589.301	4511.91
589.641	4514.86
589.981	4509.52
590.321	4514.84
590.661	4509.5
591.001	4515.34
591.34	4510.89
591.68	4516.52
592.02	4508.43
592.359	4511.05
592.699	4504.93
593.038	4514.64
593.378	4510.25
593.717	4511.16
594.057	4503.8
594.396	4510.59
594.735	4506.91
595.074	4511.27
595.414	4501.3
595.753	4507.3
596.092	4502.66
596.431	4512.27
596.77	4505.7
597.109	4511.61
597.448	4506.25
597.786	4510.25
598.125	4500.66
598.464	4504.25
598.803	4496.8
599.141	4506.3
599.48	4496.91
599.819	4500.89
600.157	4491.07
600.495	4494.48
600.834	4493.59
601.172	4519.84
601.511	4516.64
601.849	4521.3
602.187	4519.18
602.525	4521.98
602.864	4512.57
603.202	4525.84
603.54	4519.82
603.878	4524.89
604.216	4517.57
604.554	4517.18
604.891	4487.55
605.229	4490.55
605.567	4484.73
605.905	4488.18
606.243	4479.36
606.58	4484.57
606.918	4471.98
607.255	4475
607.593	4471.8
607.93	4478.18
608.268	4470.64
608.605	4482.57
608.942	4479.57
609.28	4487.32
609.617	4481.61
609.954	4488.7
610.291	4488.05
610.628	4496.77
610.965	4492.89
611.302	4497.25
611.639	4492.8
611.976	4502.98
612.313	4493.84
612.65	4496.18
612.987	4487.84
613.323	4489.2
613.66	4483.93
613.997	4488.7
614.333	4480.16
614.67	4486.57
615.006	4479.59
615.343	4482.61
615.679	4473.95
616.015	4477.84
616.352	4473.07
616.688	4480.93
617.024	4478.23
617.36	4489.59
617.696	4485.2
618.032	4491.02
618.368	4482.86
618.704	4489.27
619.04	4482.5
619.376	4484.77
619.712	4480.2
620.048	4488.14
620.383	4482.3
620.719	4482.75
621.055	4470.75
621.39	4473.2
621.726	4464.66
622.061	4469.23
622.397	4463.11
622.732	4466.7
623.068	4461.07
623.403	4463.18
623.738	4453.52
624.073	4452.39
624.409	4447.57
624.744	4449.66
625.079	4442
625.414	4451.82
625.749	4447.52
626.084	4453.23
626.419	4449.84
626.753	4455.16
627.088	4450.75
627.423	4460.82
627.758	4460.41
628.092	4466.98
628.427	4465.64
628.762	4473.2
629.096	4464.75
629.431	4474.36
629.765	4465.34
630.099	4469.89
630.434	4464.59
630.768	4472.05
631.102	4461.48
631.436	4468.16
631.77	4461.36
632.105	4460.2
632.439	4454.27
632.773	4459.14
633.107	4449.61
633.44	4458.64
633.774	4450.66
634.108	4457.82
634.442	4448.68
634.776	4458.18
635.109	4450.16
635.443	4458.64
635.776	4455.73
636.11	4460.55
636.443	4457.34
636.777	4460.93
637.11	4448.91
637.444	4457.36
637.777	4451.16
638.11	4458.45
638.443	4449.52
638.776	4453.7
639.11	4446.68
639.443	4454.82
639.776	4450
640.109	4454.86
640.441	4451.2
640.774	4461.7
641.107	4454.16
641.44	4458.98
641.773	4450.82
642.105	4457.02
642.438	4455.45
642.77	4455.57
643.103	4445.59
643.435	4448.39
643.768	4446.34
644.1	4452.07
644.433	4445.34
644.765	4449.02
645.097	4452.45
645.429	4460.48
645.761	4453.68
646.094	4456.89
646.426	4452.8
646.758	4464.25
647.09	4459.68
647.422	4458.82
647.753	4452.2
648.085	4455.32
648.417	4449.41
648.749	4447.66
649.08	4441
649.412	4445.07
649.744	4440.11
650.075	4450.2
650.407	4439.8
650.738	4442.91
651.069	4438.91
651.401	4443.98
651.732	4440.09
652.063	4446.07
652.394	4435.7
652.726	4441.32
653.057	4439
653.388	4441.43
653.719	4432.3
654.05	4439.61
654.381	4437.2
654.712	4449.34
655.042	4440.41
655.373	4445.09
655.704	4441.64
656.034	4449.68
656.365	4447.27
656.696	4451.05
657.026	4445.02
657.357	4450.59
657.687	4439.98
658.018	4443.66
658.348	4428.73
658.678	4436.57
659.008	4432.89
659.339	4434.52
659.669	4428.66
659.999	4435.05
660.329	4427.5
660.659	4432.36
660.989	4425.66
661.319	4431.66
661.649	4424.73
661.978	4432
662.308	4425.2
662.638	4427.61
662.968	4427.32
663.297	4436.36
663.627	4426.02
663.956	4430
664.286	4425.05
664.615	4435.45
664.945	4432.18
665.274	4442.18
665.603	4438.89
665.932	4446.48
666.262	4441.7
666.591	4447.2
666.92	4436.52
667.249	4444.64
667.578	4446
667.907	4455.02
668.236	4449.18
668.564	4452.68
668.893	4445.73
669.222	4450.09
669.551	4444.66
669.879	4452.84
670.208	4441.14
670.537	4445.14
670.865	4436.39
671.194	4455.48
671.522	4448.77
671.85	4449.95
672.179	4446.45
672.507	4448.7
672.835	4441.05
673.163	4444.25
673.491	4435.8
673.819	4449.84
674.147	4445.64
674.475	4449.7
674.803	4424.11
675.131	4426.48
675.459	4426.64
675.787	4434.02
676.115	4428.75
676.442	4433.95
676.77	4428.7
677.098	4435.11
677.425	4424.48
677.753	4434.77
678.08	4431.8
678.407	4440.73
678.735	4439.7
679.062	4441.27
679.389	4432.07
679.717	4439.27
680.044	4432.32
680.371	4435.89
680.698	4431.7
681.025	4440.98
681.352	4434.39
681.679	4439.11
682.006	4430.48
682.332	4430.52
682.659	4425.3
682.986	4436.93
683.313	4432.66
683.639	4438.16
683.966	4435.34
684.292	4439.14
684.619	4426.95
684.945	4428.82
685.272	4427.89
685.598	4435.18
685.924	4439.11
686.25	4444.16
686.577	4436.2
686.903	4441.64
687.229	4439.7
687.555	4443.98
687.881	4438.16
688.207	4446.48
688.533	4445.39
688.858	4444.23
689.184	4438.68
689.51	4439.95
689.836	4434.23
690.161	4442.84
690.487	4436.14
690.813	4439.93
691.138	4436.75
691.463	4440.64
691.789	4438.3
692.114	4440.7
692.44	4437.48
692.765	4444.16
693.09	4440.57
693.415	4446.45
693.74	4437.05
694.065	4443.75
694.39	4440.82
694.715	4449.93
695.04	4447.77
695.365	4452.73
695.69	4446.7
696.015	4450.98
696.339	4445.43
696.664	4450.68
696.989	4448.07
697.313	4449.55
697.638	4443.52
697.962	4446.18
698.287	4433.68
698.611	4440.68
698.935	4433.11
699.26	4440.11
699.584	4435.86
699.908	4441.32
700.232	4432.86
700.556	4432.09
700.88	4430.02
701.204	4437.09
701.528	4430.45
701.852	4439.57
702.176	4454.32
702.5	4457.73
702.823	4468.68
703.147	4488.61
703.471	4483
703.794	4489.91
704.118	4502.73
704.441	4512.45
704.765	4503.43
705.088	4509.09
705.411	4510.07
705.735	4492.11
706.058	4486.3
706.381	4471.93
706.704	4457.91
707.027	4460.89
707.35	4452.34
707.673	4441.18
707.996	4428.39
708.319	4430.82
708.642	4425
708.965	4425.16
709.288	4417.89
709.61	4428.57
709.933	4424.7
710.256	4427.2
710.578	4422.39
710.901	4428.02
711.223	4422.32
711.546	4432.09
711.868	4436.27
712.19	4442.57
712.512	4433.59
712.835	4440.11
713.157	4430.11
713.479	4435.36
713.801	4429.16
714.123	4434.75
714.445	4434.16
714.767	4440.82
715.089	4435.27
715.411	4429.86
715.732	4421.84
716.054	4426.2
716.376	4422.02
716.697	4426.02
717.019	4425.93
717.34	4428.3
717.662	4423.75
717.983	4428.32
718.305	4426.48
718.626	4431.55
718.947	4431.84
719.268	4438.89
719.589	4434.2
719.911	4444.57
720.232	4442.57
720.553	4442.34
720.874	4435.93
721.195	4442.34
721.515	4430.3
721.836	4434.41
722.157	4424.32
722.478	4430.5
722.798	4424.68
723.119	4429.93
723.44	4417.73
723.76	4422.2
724.081	4415.73
724.401	4425.23
724.721	4429.98
725.042	4436.39
725.362	4429.86
725.682	4439.05
726.002	4432.61
726.322	4440.77
726.642	4436.59
726.962	4440.18
727.282	4437.57
727.602	4444.86
727.922	4433.98
728.242	4441.52
728.562	4440.27
728.882	4443.18
729.201	4435.77
729.521	4443.64
729.84	4436.45
730.16	4439.48
730.479	4443.34
730.799	4446.52
731.118	4439.7
731.437	4446.39
731.757	4423.7
732.076	4425.73
732.395	4419.7
732.714	4426.16
733.033	4417.05
733.352	4424.41
733.671	4425.66
733.99	4426.93
734.309	4422.68
734.628	4429.86
734.947	4426.09
735.265	4434.82
735.584	4431.23
735.903	4437.84
736.221	4430.95
736.54	4435.55
736.858	4428.57
737.177	4435.36
737.495	4430.2
737.813	4436.11
738.132	4433.2
738.45	4439.52
738.768	4434.59
739.086	4437.23
739.404	4436.64
739.722	4441.59
740.04	4441.3
740.358	4447.98
740.676	4440.02
740.994	4442.95
741.311	4438.41
741.629	4440.18
741.947	4433.59
742.264	4439.3
742.582	4439.59
742.899	4447.05
743.217	4445.68
743.534	4446.27
743.852	4439.41
744.169	4442.41
744.486	4438.2
744.803	4441.09
745.121	4436.2
745.438	4442
745.755	4433.41
746.072	4437.48
746.389	4425.09
746.706	4427.25
747.022	4422.48
747.339	4428.09
747.656	4429.64
747.973	4437.23
748.289	4431.8
748.606	4440.84
748.923	4436.41
749.239	4448
749.555	4442.18
749.872	4450.32
750.188	4447.32
750.505	4455.27
750.821	4449.91
751.137	4450.39
751.453	4445.14
751.769	4452.34
752.085	4443.91
752.401	4452.05
752.717	4443.23
753.033	4448.07
753.349	4443.82
753.665	4449.5
753.98	4441.27
754.296	4447.7
754.612	4442.86
754.927	4449.45
755.243	4447.52
755.558	4450.41
755.874	4442.45
756.189	4446.66
756.505	4436.89
756.82	4440.36
757.135	4431.77
757.45	4441.64
757.765	4440.89
758.08	4441.89
758.395	4430.14
758.71	4429.93
759.025	4428.3
759.34	4434.34
759.655	4434.2
759.97	4443.68
760.285	4444.48
760.599	4453.66
760.914	4442.8
761.228	4440.34
761.543	4436.16
761.857	4456.86
762.172	4451.64
762.486	4453.98
762.8	4453.82
763.115	4456.55
763.429	4451.61
763.743	4452.64
764.057	4448.11
764.371	4456.48
764.685	4456.59
764.999	4468.52
765.313	4458.41
765.627	4465.48
765.941	4462.07
766.255	4463.45
766.568	4458.89
766.882	4464.32
767.195	4457.75
767.509	4463.05
767.823	4461.66
768.136	4467
768.449	4458.45
768.763	4458.14
769.076	4453.77
769.389	4460.73
769.702	4454.52
770.016	4458.91
770.329	4449.98
770.642	4464.23
770.955	4457.66
771.268	4459.89
771.58	4458.5
771.893	4464.32
772.206	4457.64
772.519	4462.77
772.832	4455.43
773.144	4460.86
773.457	4455.73
773.769	4465.82
774.082	4452.43
774.394	4457.66
774.706	4455.45
775.019	4459.64
775.331	4454.8
775.643	4460.52
775.955	4459.34
776.268	4467.39
776.58	4463.16
776.892	4468.2
777.204	4463.93
777.515	4471.2
777.827	4475.95
778.139	4481.95
778.451	4475.75
778.763	4483.5
779.074	4479.52
779.386	4482.45
779.697	4478.84
780.009	4487.05
780.32	4485.89
780.632	4489.57
780.943	4489.16
781.254	4490.23
781.566	4483.73
781.877	4492.27
782.188	4486.07
782.499	4489.75
782.81	4487.93
783.121	4492.41
783.432	4485.91
783.743	4490.73
784.054	4484.73
784.364	4483.98
784.675	4474.95
784.986	4478.43
785.296	4476
785.607	4484.45
785.917	4510.3
786.228	4515.43
786.538	4511.75
786.849	4520.86
787.159	4515.16
787.469	4523.2
787.779	4524.18
788.09	4529.23
788.4	4527.89
788.71	4530.11
789.02	4526.23
789.33	4508.66
789.64	4505.32
789.949	4519.98
790.259	4511.25
790.569	4518.11
790.879	4513.75
791.188	4522.36
791.498	4520.25
791.807	4524.32
792.117	4519.45
792.426	4523.23
792.736	4515.57
793.045	4530.14
793.354	4515.09
793.663	4525.27
793.973	4518.11
794.282	4546.14
794.591	4536.45
794.9	4542.05
795.209	4540.02
795.518	4547.48
795.826	4543.02
796.135	4550.55
796.444	4538.05
796.753	4545.82
797.061	4539.16
797.37	4548.84
797.678	4526.14
797.987	4530.77
798.295	4526.89
798.604	4533.57
798.912	4526.8
799.22	4532.89
799.529	4531.55
799.837	4538.73
800.145	4536.36
800.453	4542.16
800.761	4541.3
801.069	4544.09
801.377	4544.3
801.685	4557.7
801.993	4555.98
802.3	4565.68
802.608	4558.93
802.916	4563.8
803.223	4569.89
803.531	4577.34
803.838	4575.39
804.146	4577.75
804.453	4576.64
804.76	4581.8
805.068	4576.75
805.375	4585.93
805.682	4583.5
805.989	4599.39
806.296	4594.34
806.603	4590.11
806.91	4585.41
807.217	4591.14
807.524	4587.98
807.831	4593.27
808.138	4588.41
808.444	4592.8
808.751	4588.07
809.058	4589.14
809.364	4580.59
809.671	4591.16
809.977	4584.84
810.284	4595.66
810.59	4591.57
810.896	4597.11
811.202	4594.91
811.509	4607.23
811.815	4601.98
812.121	4607.32
812.427	4604.23
812.733	4610.61
813.039	4610.89
813.345	4621.82
813.65	4615.25
813.956	4631.75
814.262	4633.11
814.568	4640.57
814.873	4632.86
815.179	4643.23
815.484	4637
815.79	4647
816.095	4648.09
816.4	4647.52
816.706	4640.84
817.011	4645.91
817.316	4635.93
817.621	4639.25
817.926	4640.68
818.231	4645.95
818.536	4641.98
818.841	4651.5
819.146	4648.45
819.451	4652.52
819.756	4649.98
820.06	4655.23
820.365	4655.95
820.67	4658.77
820.974	4657.61
821.279	4664.23
821.583	4660.25
821.888	4665.02
822.192	4663.09
822.496	4668.34
822.8	4661.05
823.105	4667.68
823.409	4667.36
823.713	4669.64
824.017	4671.95
824.321	4678.91
824.625	4673.39
824.929	4684.82
825.232	4684.39
825.536	4689.52
825.84	4686.52
826.143	4696.07
826.447	4699.05
826.751	4706.05
827.054	4707.59
827.358	4716.02
827.661	4735.32
827.964	4760.05
828.268	4758.8
828.571	4762.68
828.874	4758.41
829.177	4765.86
829.48	4761.86
829.783	4763.73
830.086	4762.66
830.389	4764.7
830.692	4758.23
830.995	4741.95
831.297	4725.07
831.6	4734.55
831.903	4734.57
832.205	4743.77
832.508	4739.02
832.81	4746.48
833.113	4749.59
833.415	4754.34
833.718	4755.09
834.02	4758.16
834.322	4757.48
834.624	4761.75
834.926	4755.27
835.228	4766.23
835.53	4761.36
835.832	4773.09
836.134	4771.18
836.436	4772.8
836.738	4774.61
837.04	4784.7
837.341	4787.05
837.643	4801.77
837.944	4801.2
838.246	4811.5
838.547	4805.5
838.849	4814.34
839.15	4812.32
839.452	4822.98
839.753	4818.91
840.054	4820.7
840.355	4817.7
840.656	4828.09
840.957	4821.18
841.258	4822.34
841.559	4814.48
841.86	4817.45
842.161	4814.14
842.462	4819.57
842.762	4810.52
843.063	4817.32
843.364	4825.52
843.664	4831.25
843.965	4832.7
844.265	4836.59
844.566	4836.7
844.866	4849.09
845.166	4849.41
845.467	4854.75
845.767	4845.16
846.067	4853.43
846.367	4853.25
846.667	4850.93
846.967	4847.05
847.267	4845.8
847.567	4841.45
847.867	4847.84
848.166	4838.09
848.466	4843.5
848.766	4843.23
849.065	4857
849.365	4853.68
849.664	4863.18
849.964	4859.68
850.263	4865.59
850.562	4862.36
850.862	4869.34
851.161	4865.64
851.46	4879.48
851.759	4876.86
852.058	4886.66
852.357	4884.89
852.656	4896.73
852.955	4891.59
853.254	4900.73
853.553	4896.27
853.851	4905
854.15	4901.91
854.449	4907.25
854.747	4896.77
855.046	4909.75
855.344	4903.07
855.643	4920.23
855.941	4915.95
856.239	4925.34
856.538	4923.5
856.836	4935.32
857.134	4930.77
857.432	4941.02
857.73	4940.64
858.028	4955.66
858.326	4947.32
858.624	4955.16
858.922	4942.18
859.219	4949.48
859.517	4942.16
859.815	4949.11
860.112	4947.3
860.41	4956.02
860.707	4947.59
861.005	4956.34
861.302	4949.16
861.6	4956.07
861.897	4955.98
862.194	4964.02
862.491	4963.3
862.788	4971.32
863.085	4962.7
863.382	4968.91
863.679	4966.39
863.976	4974.73
864.273	4970.66
864.57	4980.18
864.867	4974.45
865.163	4981.89
865.46	4979.68
865.757	4983.89
866.053	4981.66
866.349	4991.64
866.646	4990.16
866.942	4998.61
867.239	4997.09
867.535	5002.41
867.831	4997.14
868.127	5010.05
868.423	5002.41
868.719	5005.09
869.015	4996.09
869.311	5004.2
869.607	5002.39
869.903	5005.3
870.199	4998.18
870.494	5011.93
870.79	5005.09
871.086	5009.95
871.381	5001.64
871.677	5008.5
871.972	5005.8
872.267	5015.07
872.563	5006.34
872.858	5012.23
873.153	5005.55
873.448	5008.59
873.743	4994.16
874.038	4997.68
874.333	4990.14
874.628	4992.64
874.923	4985
875.218	4986.25
875.513	4980.34
875.808	4990.05
876.102	4983.75
876.397	4982.77
876.691	4977.3
876.986	4983.5
877.28	4982.55
877.575	4987.5
877.869	4986.5
878.163	4991.25
878.458	4986.5
878.752	4992.32
879.046	4981.3
879.34	4982.16
879.634	4986.05
879.928	4989.34
880.222	4979.55
880.516	4985.07
880.809	4976.23
881.103	4981.59
881.397	4973.91
881.691	4977.34
881.984	4971.73
882.278	4974.23
882.571	4987.41
882.864	4985.5
883.158	4979.61
883.451	4988.41
883.744	4976.98
884.038	4981.43
884.331	4972.48
884.624	4978.05
884.917	4973.07
885.21	4972.98
885.503	4970.45
885.796	4960.95
886.088	4957.5
886.381	4965.55
886.674	4956.75
886.966	4962.66
887.259	4960.64
887.552	4983.05
887.844	4977.8
888.136	4983.14
888.429	4985.27
888.721	4989.92
889.013	4983.88
889.306	4990.61
889.598	4987.79
