# Supplementary material for: An on-demand, drop-on-drop method for studying enzyme catalysis by serial crystallography
Source: Nat Commun. 2021 Jul 22;12:4461. doi: 10.1038/s41467-021-24757-7 (PMC8298390; doi:10.1038/s41467-021-24757-7)
Supplement: Supplementary file 7 — Source Data [file 41467_2021_24757_MOESM7_ESM.zip › 01_raw data/9/9-pico-off (17).txt]

Data from 9-fluo5N-fura-picooff_Subt8_20-53-14-122.txt Node

Date: Wed Jun 05 20:53:14 PDT 2019
User: Yachandra Lab
Spectrometer: OFX00221
Trigger mode: 0
Integration Time (sec): 3.000000E-1
Scans to average: 8
Nonlinearity correction enabled: false
Boxcar width: 5
Storing dark spectrum: false
XAxis mode: Wavelengths
Number of Pixels in Spectrum: 2136
>>>>>Begin Spectral Data<<<<<
156.111	1.83
156.499	2.79
156.887	2.83
157.274	0.85
157.662	0.2
158.049	0.35
158.437	-0.07
158.824	0.49
159.211	0.84
159.599	0.66
159.986	0.31
160.373	-0.69
160.761	-1.12
161.148	-1.09
161.535	0.76
161.922	2.15
162.309	1.35
162.696	2.24
163.083	2.75
163.47	2.68
163.857	2.41
164.244	2.22
164.631	2.77
165.018	2.66
165.405	2.76
165.792	2.53
166.179	1.41
166.565	2.45
166.952	1.81
167.339	1.25
167.725	1.69
168.112	1.35
168.498	1.5
168.885	2.05
169.271	1.65
169.658	1.17
170.044	0
170.431	0.34
170.817	-0.31
171.203	0.33
171.59	-0.09
171.976	-0.34
172.362	0.08
172.748	-0.67
173.134	-1.4
173.521	-0.65
173.907	-0.56
174.293	0.47
174.679	0.77
175.065	1.48
175.451	0.1
175.836	0.39
176.222	0.44
176.608	0.49
176.994	1.35
177.38	1.7
177.765	1.14
178.151	1.4
178.537	0.66
178.922	0.07
179.308	-0.41
179.693	0.55
180.079	0.68
180.464	0.44
180.85	0.66
181.235	0.44
181.621	-0.06
182.006	0.73
182.391	0.35
182.777	1.07
183.162	0.9
183.547	0.45
183.932	0.05
184.317	-0.51
184.702	-0.41
185.087	-1.18
185.472	-0.93
185.857	-0.7
186.242	-1.8
186.627	-1.9
187.012	-1.77
187.397	-2.14
187.782	-1.83
188.167	-1.15
188.551	-0.52
188.936	-1.99
189.321	0.26
189.705	-0.68
190.09	0.41
190.475	1.33
190.859	-0.1
191.244	0.07
191.628	0.89
192.012	1.72
192.397	0.83
192.781	2.93
193.166	7.08
193.55	8.15
193.934	9.01
194.318	10.73
194.702	12.02
195.087	12.47
195.471	12.95
195.855	14.78
196.239	17.14
196.623	20.28
197.007	21.81
197.391	20.2
197.775	16.81
198.158	17.95
198.542	15.11
198.926	13.65
199.31	16.03
199.693	17.18
200.077	17.5
200.461	14.33
200.844	11.59
201.228	7.99
201.611	7.52
201.995	7.9
202.378	7.95
202.762	9.75
203.145	9.07
203.529	4.08
203.912	2.69
204.295	-0.36
204.679	0.4
205.062	0.03
205.445	0.88
205.828	1.77
206.211	4.83
206.594	3.94
206.977	2.24
207.36	3.83
207.743	8.9
208.126	7.3
208.509	9.49
208.892	7.59
209.275	7.66
209.658	6.34
210.04	7.14
210.423	3.64
210.806	3.57
211.188	5.81
211.571	3.44
211.953	3.08
212.336	4.7
212.719	3.27
213.101	6.1
213.483	11.24
213.866	12.42
214.248	9.89
214.63	11.95
215.013	13.52
215.395	12.25
215.777	14.68
216.159	14.94
216.542	15.15
216.924	16.39
217.306	14.39
217.688	11.11
218.07	12.51
218.452	15.01
218.834	15.42
219.216	14.56
219.597	14.35
219.979	13.7
220.361	15.92
220.743	15.59
221.124	15.12
221.506	15.34
221.888	14.36
222.269	13.83
222.651	13.64
223.032	11.39
223.414	12.12
223.795	13.86
224.177	12.1
224.558	6.93
224.94	6.15
225.321	3.91
225.702	5.84
226.083	6.23
226.465	3.12
226.846	0.07
227.227	4.53
227.608	4.01
227.989	2.49
228.37	3.65
228.751	5.95
229.132	6.92
229.513	10.62
229.894	11.93
230.275	12.05
230.655	13.84
231.036	14.88
231.417	11.15
231.798	10.17
232.178	10.99
232.559	12.16
232.94	13.85
233.32	14.19
233.701	12.22
234.081	11.65
234.462	9.68
234.842	10.98
235.222	9.74
235.603	11.62
235.983	13.12
236.363	14.81
236.743	14.25
237.124	10.69
237.504	12.17
237.884	13.03
238.264	11.89
238.644	14.47
239.024	13.4
239.404	15.49
239.784	12.76
240.164	12.12
240.544	8.05
240.923	8.85
241.303	11.44
241.683	9.36
242.063	10.11
242.442	12.15
242.822	14.58
243.202	15.14
243.581	15.95
243.961	16.84
244.34	16.35
244.72	17.19
245.099	13.6
245.478	13.1
245.858	12.69
246.237	10.06
246.616	5.65
246.996	1.84
247.375	1.3
247.754	-0.3
248.133	3.14
248.512	3.14
248.891	3.06
249.27	6.47
249.649	7.44
250.028	9.67
250.407	9.9
250.786	10.56
251.165	11.36
251.544	10.67
251.922	12.01
252.301	9
252.68	10.35
253.058	10.75
253.437	11.28
253.816	9.39
254.194	8.74
254.573	9.47
254.951	10.45
255.329	8.51
255.708	10.01
256.086	10.55
256.465	10.61
256.843	9.36
257.221	10.03
257.599	9.27
257.977	10.93
258.356	10.67
258.734	8.72
259.112	10.41
259.49	12.53
259.868	11.52
260.246	10.42
260.624	8.78
261.001	6.7
261.379	6.9
261.757	7.5
262.135	8.81
262.513	11.14
262.89	12.53
263.268	12.06
263.645	12.42
264.023	12.36
264.401	12.32
264.778	11.3
265.156	13.06
265.533	14.33
265.91	11.38
266.288	9.57
266.665	7
267.042	7.24
267.42	4.18
267.797	3.65
268.174	3.85
268.551	3.67
268.928	6.82
269.305	6.84
269.682	5.61
270.059	9.95
270.436	8.31
270.813	4.97
271.19	5.49
271.567	7.84
271.944	9
272.32	10.09
272.697	8.53
273.074	7.91
273.45	7.92
273.827	6.51
274.203	3.44
274.58	4.08
274.957	7.07
275.333	7.86
275.709	8.14
276.086	4.85
276.462	6.17
276.838	8.39
277.215	8.47
277.591	9.36
277.967	10.52
278.343	10.95
278.719	11.77
279.095	11.83
279.471	11.98
279.847	8.64
280.223	7.42
280.599	4.93
280.975	5.03
281.351	2.89
281.727	1.16
282.103	-0.44
282.478	0.65
282.854	0.75
283.23	0.41
283.605	1.36
283.981	6.16
284.357	7.91
284.732	9.78
285.108	8.4
285.483	10.51
285.858	13.88
286.234	16.03
286.609	16.58
286.984	15.19
287.36	16.19
287.735	15.08
288.11	12.62
288.485	14.9
288.86	13.44
289.235	14.73
289.61	14.77
289.985	12.73
290.36	10.14
290.735	11.17
291.11	11.36
291.485	11.98
291.86	10.32
292.235	10.44
292.609	10.09
292.984	6.61
293.359	6.2
293.733	7.82
294.108	10.52
294.482	11.5
294.857	10.59
295.231	12.28
295.606	11
295.98	11.65
296.354	9.53
296.729	10.42
297.103	13.72
297.477	13.49
297.851	10.85
298.226	6.05
298.6	7.19
298.974	6.12
299.348	4.35
299.722	5.08
300.096	7.28
300.47	9.97
300.844	10.14
301.217	9.45
301.591	9.47
301.965	9.89
302.339	12.76
302.712	10.6
303.086	12.94
303.46	13.35
303.833	12.86
304.207	12.88
304.58	12.7
304.954	14.89
305.327	16.47
305.701	17.64
306.074	19.19
306.447	18.75
306.821	21.76
307.194	18.56
307.567	20.88
307.94	19.56
308.313	18.19
308.686	19.27
309.059	16.51
309.432	16.14
309.805	16.45
310.178	17.83
310.551	17.34
310.924	16.2
311.297	18.38
311.67	15.4
312.042	16.31
312.415	17.08
312.788	15.82
313.16	13.3
313.533	9.8
313.905	7.1
314.278	4.82
314.65	6.27
315.023	3.52
315.395	1.99
315.768	2.2
316.14	1.97
316.512	1.27
316.884	2.2
317.257	3.33
317.629	4.93
318.001	4.77
318.373	5.69
318.745	3.65
319.117	7.31
319.489	7.16
319.861	10.51
320.233	10.51
320.605	9.81
320.977	9.99
321.348	9.94
321.72	9.28
322.092	11.28
322.463	10.67
322.835	10.06
323.207	8.84
323.578	9.62
323.95	7.75
324.321	9.09
324.693	10.5
325.064	11.07
325.435	12.9
325.807	14.23
326.178	12.74
326.549	10.88
326.92	12.85
327.292	12.68
327.663	13.06
328.034	11.81
328.405	12.61
328.776	9.83
329.147	7.98
329.518	5.73
329.889	5.53
330.259	5.95
330.63	5.05
331.001	3.17
331.372	2.56
331.742	2.28
332.113	4.73
332.484	5.41
332.854	5.81
333.225	8.92
333.595	9.53
333.966	9.5
334.336	9.73
334.707	12.94
335.077	12.59
335.447	12.11
335.817	11.09
336.188	11.89
336.558	8.6
336.928	11.52
337.298	8.65
337.668	8.59
338.038	12.56
338.408	13.28
338.778	12.93
339.148	13.57
339.518	14.07
339.888	15.4
340.258	9.52
340.627	9.53
340.997	5.94
341.367	6.81
341.736	7.7
342.106	5.19
342.475	4.57
342.845	5.3
343.214	4.49
343.584	6.86
343.953	5.19
344.323	9.74
344.692	10.61
345.061	11.76
345.431	11.88
345.8	12.42
346.169	12.35
346.538	13.14
346.907	12.97
347.276	13.32
347.645	12.61
348.014	10.55
348.383	7.93
348.752	4.09
349.121	5.91
349.49	3.77
349.858	4.45
350.227	5.05
350.596	2.86
350.964	1.65
351.333	3.43
351.702	1.58
352.07	3.5
352.439	3.1
352.807	8.72
353.176	7.82
353.544	6.83
353.912	4.23
354.281	2.68
354.649	3.99
355.017	5.02
355.385	2.73
355.753	2.64
356.122	3.56
356.49	7.92
356.858	6.2
357.226	6.45
357.594	8.76
357.961	9.86
358.329	9.27
358.697	11.33
359.065	9.83
359.433	9.1
359.8	13.45
360.168	12.49
360.536	11.6
360.903	10.03
361.271	11.28
361.638	9.58
362.006	8.94
362.373	10.27
362.741	8.52
363.108	9.3
363.475	12.69
363.843	8.66
364.21	8.09
364.577	8.07
364.944	9.62
365.311	8.2
365.678	7.23
366.045	8.61
366.412	8.02
366.779	4.85
367.146	4.03
367.513	3.94
367.88	3.76
368.247	3.86
368.613	4.4
368.98	5.17
369.347	4.43
369.713	7.06
370.08	5.31
370.447	6.12
370.813	9.58
371.18	12.12
371.546	9.83
371.912	8.43
372.279	9.94
372.645	6.67
373.011	5.16
373.378	7.86
373.744	7.38
374.11	7.95
374.476	6.61
374.842	7.09
375.208	3.98
375.574	2.67
375.94	3.97
376.306	3.27
376.672	3.61
377.038	3.75
377.404	2.35
377.769	2.81
378.135	4.01
378.501	3.84
378.866	3.17
379.232	3.08
379.597	4.52
379.963	7.12
380.328	6.14
380.694	6.31
381.059	6.25
381.425	5.22
381.79	3.85
382.155	1.65
382.52	2.97
382.886	4.07
383.251	5.07
383.616	6.09
383.981	4.2
384.346	5.2
384.711	4.61
385.076	3.39
385.441	5
385.806	5.09
386.171	6.6
386.535	7.76
386.9	4.86
387.265	4.77
387.629	6.12
387.994	5.49
388.359	4.78
388.723	6.44
389.088	7.26
389.452	3.76
389.817	7.78
390.181	4.31
390.545	2.06
390.91	1.89
391.274	2.19
391.638	-0.18
392.002	-1.34
392.366	-1.76
392.731	-2.05
393.095	-0.85
393.459	3.34
393.823	0.72
394.187	3.67
394.55	5.11
394.914	6.11
395.278	5.45
395.642	6.83
396.006	8.93
396.369	8.58
396.733	7.99
397.097	7.41
397.46	4.1
397.824	2.51
398.187	2.83
398.551	2.4
398.914	2.11
399.277	2.2
399.641	2.73
400.004	2
400.367	4.26
400.73	4.2
401.094	3.5
401.457	5.53
401.82	6.99
402.183	5.18
402.546	5.08
402.909	7.09
403.272	7.23
403.635	6.53
403.998	6.55
404.36	4.24
404.723	5
405.086	4.41
405.448	0.03
405.811	-0.38
406.174	3
406.536	2.19
406.899	-0.81
407.261	-0.81
407.624	-1.86
407.986	-1.88
408.348	1.61
408.711	2.55
409.073	4.42
409.435	9.05
409.797	7.23
410.16	3.47
410.522	3.43
410.884	4.66
411.246	3.38
411.608	3.92
411.97	5.08
412.332	1.99
412.693	0.03
413.055	-1.02
413.417	-1.75
413.779	1.34
414.14	4.95
414.502	4.84
414.864	5.17
415.225	7.39
415.587	8.34
415.948	7.99
416.31	7.83
416.671	9.09
417.033	9.32
417.394	9.42
417.755	5.06
418.116	1.92
418.478	3.4
418.839	4.26
419.2	2.58
419.561	3.99
419.922	3.53
420.283	3.51
420.644	1.78
421.005	-0.02
421.366	1.02
421.727	5.53
422.087	6.81
422.448	6.19
422.809	6.53
423.169	7.35
423.53	4.26
423.891	3.17
424.251	3.92
424.612	5.72
424.972	7.68
425.333	7.61
425.693	7.43
426.053	8.16
426.414	9.75
426.774	9.84
427.134	10.72
427.494	10.12
427.854	12.42
428.214	11.02
428.574	10.72
428.934	10.28
429.294	6.82
429.654	5.39
430.014	3.02
430.374	0.02
430.734	0.2
431.094	0
431.453	1.97
431.813	1.88
432.173	2.69
432.532	2.03
432.892	4.32
433.251	6.2
433.611	6.75
433.97	9.32
434.33	11.36
434.689	11.59
435.048	11.69
435.407	11.72
435.767	9.7
436.126	9.17
436.485	8.17
436.844	4.22
437.203	4.55
437.562	6.22
437.921	3.99
438.28	1.89
438.639	-0.08
438.998	0.02
439.356	0.15
439.715	2.64
440.074	3.7
440.433	5.5
440.791	8.66
441.15	7.92
441.508	6.93
441.867	7.76
442.225	7.3
442.584	8.72
442.942	10.6
443.3	10.05
443.659	8.66
444.017	9.61
444.375	8.41
444.733	7.2
445.092	8.45
445.45	7.24
445.808	7.68
446.166	9.67
446.524	8.74
446.882	5.74
447.239	5.08
447.597	5.9
447.955	3.56
448.313	4.01
448.67	4.19
449.028	4.15
449.386	2.69
449.743	2.12
450.101	1.49
450.458	3.2
450.816	2.95
451.173	3.84
451.531	2.97
451.888	3.88
452.245	4.93
452.602	6.99
452.96	5.7
453.317	8.85
453.674	8.49
454.031	11.06
454.388	10.12
454.745	10.92
455.102	10.4
455.459	10.6
455.816	10.83
456.173	11.07
456.529	8.74
456.886	10.31
457.243	11.34
457.599	11.39
457.956	8.89
458.313	10.41
458.669	10.31
459.026	10.66
459.382	11
459.739	11.03
460.095	8.64
460.451	9.03
460.807	8.74
461.164	6.57
461.52	7.61
461.876	9.6
462.232	7.76
462.588	7.74
462.944	7.86
463.3	8.06
463.656	8.34
464.012	8.48
464.368	8.28
464.724	9.19
465.079	10.1
465.435	9.31
465.791	7.49
466.146	7.36
466.502	5.91
466.858	5.26
467.213	3.89
467.569	3.33
467.924	6.16
468.279	6.01
468.635	6.85
468.99	5.4
469.345	6.57
469.701	7.97
470.056	5.84
470.411	8.17
470.766	10.57
471.121	10.93
471.476	14.66
471.831	12.15
472.186	12.14
472.541	11.43
472.895	12.53
473.25	10.99
473.605	10.32
473.96	11.93
474.314	10.27
474.669	9.09
475.024	7.58
475.378	5.01
475.733	5.62
476.087	5.58
476.441	4.35
476.796	2.7
477.15	3.38
477.504	2.22
477.859	2.83
478.213	2.66
478.567	1.92
478.921	3.4
479.275	4.8
479.629	2.64
479.983	3.22
480.337	3.2
480.691	4.35
481.045	5.14
481.399	6.02
481.752	5.01
482.106	7.62
482.46	8.66
482.813	7.73
483.167	6.55
483.52	8.22
483.874	7.24
484.227	6.56
484.581	6.38
484.934	6.12
485.288	6.07
485.641	7.49
485.994	5.57
486.347	5.45
486.7	7.35
487.054	6.65
487.407	6.82
487.76	6.3
488.113	5.62
488.466	6.2
488.818	4.08
489.171	2.22
489.524	-0.43
489.877	0.42
490.23	0.12
490.582	-0.01
490.935	0.58
491.288	-0.1
491.64	1.95
491.993	2.65
492.345	2.44
492.698	4.45
493.05	5.55
493.402	6.89
493.755	4.4
494.107	2.89
494.459	2.19
494.811	2.35
495.163	2.69
495.515	-0.53
495.867	-2.66
496.219	-5.99
496.571	-8.49
496.923	-11.67
497.275	-15.19
497.627	-20.35
497.979	-23.36
498.33	-30.61
498.682	-39.59
499.034	-43.28
499.385	-46.27
499.737	-47.59
500.088	-50.24
500.44	-51.75
500.791	-52.78
501.143	-56.48
501.494	-55.43
501.845	-54.22
502.197	-48.47
502.548	-47.61
502.899	-47.32
503.25	-43.07
503.601	-46.98
503.952	-45.61
504.303	-45.26
504.654	-40.58
505.005	-34.99
505.356	-33.47
505.707	-35.8
506.058	-37.49
506.408	-34.01
506.759	-35.43
507.11	-38.6
507.46	-32.98
507.811	-29.36
508.161	-28.86
508.512	-29.4
508.862	-30.18
509.213	-24.65
509.563	-23.85
509.913	-21.99
510.263	-21.66
510.614	-16.69
510.964	-13.8
511.314	-14.41
511.664	-14.53
512.014	-13.34
512.364	-14.43
512.714	-12.18
513.064	-12.9
513.414	-11.48
513.764	-10.44
514.113	-6.57
514.463	-9.68
514.813	-9.72
515.162	-9.24
515.512	-12.16
515.862	-10.8
516.211	-9.32
516.561	-8.78
516.91	-9.77
517.259	-8.45
517.609	-9.98
517.958	-12.86
518.307	-7.95
518.656	-5.44
519.006	-6.27
519.355	-2.57
519.704	-3.15
520.053	-4.49
520.402	-4.68
520.751	-4.67
521.1	-4.48
521.448	-4.22
521.797	-2.59
522.146	-3.33
522.495	-6.27
522.843	-6.16
523.192	-8.35
523.541	-7.44
523.889	-6.84
524.238	-5.17
524.586	-5.56
524.935	-4.93
525.283	-2.77
525.631	-0.6
525.979	-1.45
526.328	0.05
526.676	1.48
527.024	2.35
527.372	2.91
527.72	4.91
528.068	1.67
528.416	2.81
528.764	4.23
529.112	2.83
529.46	1.4
529.808	2.14
530.155	2.9
530.503	4.4
530.851	6.15
531.198	5.26
531.546	4.19
531.893	6.34
532.241	5.88
532.588	1.2
532.936	2.73
533.283	2.83
533.63	3.3
533.978	2.39
534.325	3.45
534.672	3.18
535.019	4.09
535.366	3.14
535.713	3.1
536.06	1.97
536.407	5.44
536.754	3.05
537.101	4.39
537.448	3.38
537.795	3.99
538.141	2.74
538.488	2.89
538.835	1.69
539.181	3.05
539.528	1.9
539.874	3.49
540.221	2.4
540.567	3.93
540.914	-0.06
541.26	-0.12
541.606	-1.1
541.952	-1.98
542.299	-4.23
542.645	-3.31
542.991	-4.26
543.337	-3.53
543.683	-5.51
544.029	-4.85
544.375	-4.03
544.721	-1.84
545.066	-2.65
545.412	1.78
545.758	3.91
546.104	5.4
546.449	4.52
546.795	4.41
547.141	6.08
547.486	7.41
547.832	7.57
548.177	5.16
548.522	5.32
548.868	6.34
549.213	5.78
549.558	4.24
549.903	4.8
550.249	3.59
550.594	5.03
550.939	2.17
551.284	3.38
551.629	2.85
551.974	2.24
552.319	5.28
552.664	5.05
553.008	2.64
553.353	2.01
553.698	0.22
554.043	2.25
554.387	2.69
554.732	5.27
555.076	5.57
555.421	6.08
555.765	11.75
556.11	10.59
556.454	11.72
556.798	10.67
557.143	11.49
557.487	11.22
557.831	10.67
558.175	9.9
558.519	10.84
558.863	8.64
559.207	10.42
559.551	7.15
559.895	7.33
560.239	9.3
560.583	8.22
560.927	9.97
561.27	10
561.614	11.93
561.958	11.14
562.301	9.98
562.645	11.56
562.988	8.07
563.332	6.59
563.675	4.43
564.018	2.24
564.362	4.1
564.705	1.18
565.048	4.49
565.391	1.44
565.735	2.05
566.078	0.98
566.421	0.95
566.764	3.09
567.107	4.6
567.45	5.22
567.792	3.38
568.135	3.56
568.478	5.22
568.821	4.69
569.163	4.78
569.506	3.91
569.849	4.75
570.191	5.72
570.534	6.35
570.876	4.65
571.219	3.59
571.561	5.83
571.903	3.85
572.246	1.58
572.588	0.72
572.93	2.9
573.272	2.25
573.614	2.53
573.956	0.61
574.298	-2.1
574.64	0.07
574.982	1.57
575.324	0.4
575.666	1.11
576.008	3.64
576.349	4.91
576.691	6.33
577.033	8.3
577.374	6.7
577.716	7.36
578.057	8.94
578.399	8.55
578.74	9.51
579.082	10.1
579.423	11.27
579.764	10.33
580.105	7.4
580.447	4.15
580.788	3.03
581.129	3.12
581.47	1.89
581.811	1.74
582.152	2.35
582.493	1.65
582.834	2.17
583.175	1.52
583.515	1.39
583.856	1.49
584.197	1.98
584.537	2.75
584.878	4.83
585.218	5.69
585.559	4.86
585.899	4.18
586.24	4.22
586.58	2.82
586.921	2.75
587.261	3.58
587.601	6.39
587.941	7.85
588.281	9.58
588.621	8.66
588.961	10.11
589.301	12.25
589.641	13.14
589.981	13.07
590.321	12.4
590.661	14.74
591.001	14.73
591.34	12.4
591.68	9.58
592.02	7.75
592.359	7.4
592.699	7.64
593.038	7.26
593.378	6.43
593.717	4.72
594.057	6.34
594.396	4.98
594.735	5
595.074	6.51
595.414	9.86
595.753	9.6
596.092	10.09
596.431	8.91
596.77	10.53
597.109	10.52
597.448	11.18
597.786	11.4
598.125	11.68
598.464	12.19
598.803	11.92
599.141	10.14
599.48	12.35
599.819	11.8
600.157	13.8
600.495	11.24
600.834	9.93
601.172	11.43
601.511	12.35
601.849	13.26
602.187	14.83
602.525	14.59
602.864	16.47
603.202	13.73
603.54	13.97
603.878	13.27
604.216	15.86
604.554	17.11
604.891	18.08
605.229	19.43
605.567	18.07
605.905	15.4
606.243	14.7
606.58	13.66
606.918	12.69
607.255	13.73
607.593	13.51
607.93	11.27
608.268	11.93
608.605	11.51
608.942	10.24
609.28	10.28
609.617	10.92
609.954	13.47
610.291	13.33
610.628	18.18
610.965	16.36
611.302	15.38
611.639	15.84
611.976	15.97
612.313	15.56
612.65	13.48
612.987	13.18
613.323	11.95
613.66	12.36
613.997	12.35
614.333	9.75
614.67	11.36
615.006	11.62
615.343	10.55
615.679	11.81
616.015	10.73
616.352	11.42
616.688	11.8
617.024	13.35
617.36	11.45
617.696	11.8
618.032	11.67
618.368	10.68
618.704	11.75
619.04	13.75
619.376	11.52
619.712	12.5
620.048	12.59
620.383	14.55
620.719	15.2
621.055	15.25
621.39	18.02
621.726	18.14
622.061	18.95
622.397	18.59
622.732	20.05
623.068	19.69
623.403	20.64
623.738	21.59
624.073	21.88
624.409	21.65
624.744	21.45
625.079	16.9
625.414	17.19
625.749	17.7
626.084	17.6
626.419	18.07
626.753	20.9
627.088	19.97
627.423	18.92
627.758	17.58
628.092	16.91
628.427	19.62
628.762	20.69
629.096	22.06
629.431	21.84
629.765	22.49
630.099	20.42
630.434	19.57
630.768	22.51
631.102	25.07
631.436	26.22
631.77	27.02
632.105	25.93
632.439	26.16
632.773	24.48
633.107	24.49
633.44	23.4
633.774	24.89
634.108	25.41
634.442	23.52
634.776	26.34
635.109	24.73
635.443	26.5
635.776	26.06
636.11	28
636.443	28.8
636.777	30.25
637.11	29.94
637.444	28.39
637.777	29.83
638.11	28.34
638.443	23.5
638.776	23.8
639.11	22.98
639.443	23.62
639.776	22.97
640.109	24.99
640.441	23.34
640.774	23.55
641.107	23.86
641.44	22.59
641.773	23.41
642.105	25.33
642.438	25.03
642.77	22.32
643.103	22.32
643.435	23.9
643.768	20.32
644.1	20.57
644.433	24.19
644.765	25.09
645.097	24.6
645.429	25.85
645.761	26.67
646.094	26.75
646.426	27.8
646.758	27.85
647.09	26.02
647.422	26.98
647.753	28.22
648.085	24.97
648.417	25.81
648.749	25.77
649.08	25.69
649.412	25.15
649.744	27.05
650.075	28.06
650.407	27.9
650.738	29.8
651.069	28.17
651.401	27.65
651.732	27.99
652.063	26.06
652.394	27.32
652.726	24.85
653.057	23.68
653.388	23.34
653.719	23.8
654.05	24.24
654.381	22.38
654.712	25.5
655.042	25.03
655.373	24.99
655.704	27.34
656.034	27.3
656.365	30.07
656.696	31.51
657.026	30.15
657.357	29.83
657.687	29.45
658.018	29.62
658.348	29.53
658.678	29.03
659.008	29.82
659.339	28.18
659.669	26.67
659.999	25.61
660.329	24.94
660.659	24.33
660.989	24.84
661.319	23.74
661.649	24.08
661.978	25.43
662.308	24.81
662.638	26.45
662.968	25.85
663.297	27.57
663.627	27.06
663.956	24.73
664.286	26.02
664.615	26.22
664.945	30.01
665.274	30.94
665.603	31.07
665.932	32.76
666.262	28.82
666.591	30.5
666.92	27.07
667.249	25.42
667.578	27.49
667.907	27.69
668.236	27.08
668.564	22.59
668.893	24.97
669.222	22.89
669.551	23.44
669.879	24.23
670.208	24.28
670.537	25.85
670.865	30.9
671.194	32.18
671.522	30.98
671.85	31.88
672.179	32.9
672.507	28.66
672.835	28.68
673.163	28.7
673.491	29.51
673.819	27.97
674.147	28.11
674.475	26.59
674.803	24.69
675.131	25.98
675.459	24.78
675.787	27.99
676.115	29.52
676.442	30.49
676.77	27.22
677.098	29.17
677.425	30.84
677.753	32.24
678.08	30.5
678.407	31.01
678.735	28.11
679.062	27.36
679.389	23.92
679.717	24.52
680.044	23.19
680.371	23.68
680.698	23.14
681.025	22.22
681.352	19.23
681.679	19.65
682.006	19.09
682.332	22.93
682.659	23.42
682.986	25.44
683.313	25.91
683.639	25.33
683.966	26.58
684.292	26.11
684.619	26.41
684.945	27.5
685.272	27.73
685.598	28.1
685.924	25.88
686.25	25.83
686.577	24.94
686.903	21.31
687.229	21.69
687.555	20.32
687.881	21.74
688.207	19.73
688.533	21.74
688.858	20.61
689.184	22.07
689.51	22.73
689.836	24.51
690.161	25.35
690.487	25.84
690.813	26.3
691.138	27.94
691.463	26.07
691.789	28.52
692.114	25.82
692.44	27.88
692.765	26.38
693.09	24.97
693.415	24
693.74	20.99
694.065	21.77
694.39	21.2
694.715	21.17
695.04	21.48
695.365	20.98
695.69	22.43
696.015	23.18
696.339	23.93
696.664	26.12
696.989	25.41
697.313	28.41
697.638	29.51
697.962	30.2
698.287	31.28
698.611	30.82
698.935	29.86
699.26	30.68
699.584	28.86
699.908	26.77
700.232	26.53
700.556	25.95
700.88	23.89
701.204	22.98
701.528	22.2
701.852	22.03
702.176	21.33
702.5	21.08
702.823	19.67
703.147	18.83
703.471	19.36
703.794	17.33
704.118	19.33
704.441	20.34
704.765	21.31
705.088	20.89
705.411	18.68
705.735	18.45
706.058	19.76
706.381	18.4
706.704	17.84
707.027	17.23
707.35	19.59
707.673	17.15
707.996	17.11
708.319	16.4
708.642	18.1
708.965	19.47
709.288	21.76
709.61	20.12
709.933	22.44
710.256	22.92
710.578	23.36
710.901	20.94
711.223	22.17
711.546	19.73
711.868	19.4
712.19	19.86
712.512	20.84
712.835	18.45
713.157	19.64
713.479	19.95
713.801	22.03
714.123	22.05
714.445	23.6
714.767	22.61
715.089	25.38
715.411	26.19
715.732	25.14
716.054	23.28
716.376	22.56
716.697	19.77
717.019	18.44
717.34	19.06
717.662	20.48
717.983	20.23
718.305	21.64
718.626	19.74
718.947	18.76
719.268	16.57
719.589	17.07
719.911	17.01
720.232	19.33
720.553	18.66
720.874	15.53
721.195	16.75
721.515	16.51
721.836	11.43
722.157	13.14
722.478	12.89
722.798	15.38
723.119	14.74
723.44	14.28
723.76	13.9
724.081	14.32
724.401	15.17
724.721	12.24
725.042	10.44
725.362	13.7
725.682	13.18
726.002	12.69
726.322	11.3
726.642	11.25
726.962	13.59
727.282	13.93
727.602	12.95
727.922	13
728.242	14.6
728.562	16.2
728.882	15.43
729.201	16.14
729.521	15.61
729.84	14.81
730.16	15.97
730.479	16.2
730.799	15.83
731.118	17.07
731.437	15.32
731.757	14.69
732.076	15.91
732.395	15.67
732.714	15.56
733.033	16.83
733.352	18.36
733.671	18.73
733.99	17.57
734.309	16.97
734.628	17.82
734.947	19.9
735.265	19.36
735.584	19.7
735.903	19.56
736.221	16.09
736.54	14.61
736.858	15.42
737.177	14.31
737.495	12.36
737.813	13.53
738.132	10.69
738.45	8.28
738.768	9.4
739.086	7.2
739.404	8.64
739.722	10.06
740.04	10.61
740.358	7.57
740.676	8.91
740.994	12.65
741.311	11.83
741.629	13.01
741.947	14.47
742.264	13.98
742.582	13.1
742.899	13.68
743.217	13.62
743.534	13.25
743.852	15.12
744.169	13.11
744.486	11.31
744.803	12.18
745.121	14.24
745.438	14.52
745.755	14.4
746.072	14.36
746.389	13.38
746.706	13.48
747.022	16.08
747.339	15.64
747.656	15.45
747.973	14.41
748.289	15.19
748.606	12.15
748.923	12.15
749.239	8.97
749.555	8.6
749.872	7.07
750.188	6.82
750.505	4.18
750.821	4.97
751.137	5.01
751.453	4.43
751.769	3.58
752.085	4.31
752.401	2.02
752.717	4.12
753.033	5.82
753.349	8.18
753.665	10.05
753.98	10.64
754.296	10.86
754.612	13.3
754.927	14.64
755.243	13.35
755.558	14.36
755.874	15.76
756.189	13.85
756.505	12.76
756.82	11.03
757.135	9.7
757.45	9.3
757.765	8.33
758.08	5.81
758.395	6.34
758.71	6.92
759.025	7.1
759.34	6.74
759.655	8.77
759.97	10.78
760.285	11.85
760.599	11.34
760.914	12.76
761.228	12.17
761.543	14.55
761.857	15.26
762.172	16.4
762.486	15.28
762.8	14.83
763.115	13.23
763.429	12.97
763.743	12.7
764.057	13.66
764.371	11.97
764.685	11.5
764.999	9.4
765.313	8.38
765.627	6.7
765.941	6.07
766.255	10.03
766.568	11.5
766.882	9.11
767.195	9.45
767.509	8.9
767.823	9.38
768.136	10.61
768.449	10.5
768.763	10.17
769.076	9.08
769.389	7.26
769.702	2.75
770.016	3.32
770.329	2.5
770.642	0.84
770.955	1.78
771.268	2.53
771.58	3.11
771.893	4.88
772.206	4.58
772.519	7.83
772.832	11.28
773.144	11.97
773.457	9.32
773.769	10.91
774.082	12.47
774.394	10.19
774.706	8.2
775.019	7.2
775.331	5.91
775.643	6.42
775.955	2.36
776.268	2.1
776.58	2.6
776.892	5.41
777.204	4.88
777.515	5.78
777.827	4.32
778.139	7.35
778.451	6.91
778.763	6.74
779.074	7.73
779.386	7.72
779.697	6.83
780.009	6.06
780.32	4.72
780.632	6.86
780.943	5.01
781.254	7.55
781.566	6.25
781.877	6.33
782.188	6.86
782.499	5.38
782.81	8.74
783.121	7.98
783.432	9.01
783.743	10.53
784.054	10.98
784.364	11.65
784.675	11.59
784.986	12.47
785.296	13.73
785.607	13.77
785.917	13.03
786.228	11.41
786.538	11.9
786.849	11.38
787.159	8
787.469	5.44
787.779	4.75
788.09	4.89
788.4	5.08
788.71	5.32
789.02	6.76
789.33	8.57
789.64	8.97
789.949	12.8
790.259	13.58
790.569	16.48
790.879	17.56
791.188	17.19
791.498	17.25
791.807	15.69
792.117	14.07
792.426	12.82
792.736	9.76
793.045	11.36
793.354	7.03
793.663	6.33
793.973	5.58
794.282	4.89
794.591	4.44
794.9	5.89
795.209	6.23
795.518	6.94
795.826	8.14
796.135	10.47
796.444	9.92
796.753	10.62
797.061	11.49
797.37	11.99
797.678	13.75
797.987	14.38
798.295	13.23
798.604	14.62
798.912	13.32
799.22	8.52
799.529	9.1
799.837	9.2
800.145	9.28
800.453	8.4
800.761	8.14
801.069	7.34
801.377	5.84
801.685	3.57
801.993	1.62
802.3	1.51
802.608	4.03
802.916	1.14
803.223	1.03
803.531	2.1
803.838	2.6
804.146	3.53
804.453	4.66
804.76	4.25
805.068	4.09
805.375	4.99
805.682	4.88
805.989	5.55
806.296	7.84
806.603	5.99
806.91	3.27
807.217	3.32
807.524	-0.5
807.831	-2.97
808.138	-0.1
808.444	1.76
808.751	0.82
809.058	1.52
809.364	0.47
809.671	2.35
809.977	2.14
810.284	5.19
810.59	5.93
810.896	8.55
811.202	9.19
811.509	7.64
811.815	8.09
812.121	9.73
812.427	10.69
812.733	11.68
813.039	6.7
813.345	8.4
813.65	5.31
813.956	3.38
814.262	2.49
814.568	3.3
814.873	6.19
815.179	6.93
815.484	6.17
815.79	5.81
816.095	4.55
816.4	6.76
816.706	6.34
817.011	7.11
817.316	6.56
817.621	8.18
817.926	6.48
818.231	5.97
818.536	4.07
818.841	3.17
819.146	2.53
819.451	4.41
819.756	3.95
820.06	3.35
820.365	4.78
820.67	5.95
820.974	4.84
821.279	6.38
821.583	6.53
821.888	7.35
822.192	7.15
822.496	8.15
822.8	7.08
823.105	8.39
823.409	5.58
823.713	5.36
824.017	4.88
824.321	5.2
824.625	4.02
824.929	2.47
825.232	1.65
825.536	1.92
825.84	-0.19
826.143	-1.15
826.447	-0.09
826.751	2.58
827.054	0.74
827.358	2.2
827.661	3.16
827.964	3.92
828.268	4.16
828.571	6.09
828.874	7.3
829.177	10.78
829.48	9.91
829.783	9.03
830.086	10.22
830.389	12.98
830.692	11.7
830.995	11.19
831.297	11.23
831.6	11.76
831.903	10.32
832.205	9.67
832.508	5.74
832.81	7.39
833.113	7.01
833.415	5.42
833.718	4.26
834.02	6.77
834.322	6.3
834.624	6.7
834.926	5.45
835.228	4.72
835.53	3.16
835.832	5.89
836.134	4.3
836.436	4.55
836.738	6.82
837.04	6.75
837.341	5.91
837.643	6.73
837.944	4.86
838.246	8.09
838.547	9.14
838.849	11.01
839.15	10.72
839.452	12.23
839.753	13.73
840.054	10.36
840.355	12.17
840.656	11.47
840.957	11.4
841.258	12.77
841.559	10.52
841.86	11.64
842.161	9.25
842.462	9.24
842.762	11.62
843.063	10.53
843.364	14.01
843.664	15.05
843.965	14.03
844.265	14.4
844.566	14.17
844.866	15.41
845.166	15.1
845.467	18.07
845.767	17.94
846.067	15.49
846.367	13.22
846.667	11.48
846.967	7.7
847.267	8.58
847.567	7.95
847.867	7.15
848.166	6.42
848.466	6.17
848.766	5.12
849.065	2.59
849.365	1.9
849.664	5.06
849.964	3.9
850.263	7.55
850.562	7.49
850.862	7.45
851.161	8.48
851.46	10.56
851.759	11.42
852.058	9.85
852.357	12.56
852.656	13.61
852.955	12.4
853.254	12.19
853.553	9.31
853.851	7.99
854.15	6.56
854.449	8.68
854.747	8.2
855.046	7.06
855.344	5.85
855.643	6.4
855.941	6.47
856.239	5.9
856.538	7.77
856.836	6.95
857.134	8.43
857.432	9.58
857.73	8
858.028	5
858.326	5.35
858.624	5.72
858.922	3.48
859.219	2.44
859.517	1.66
859.815	0.59
860.112	2.24
860.41	2.14
860.707	1.89
861.005	3.65
861.302	4.14
861.6	2.57
861.897	4.48
862.194	5.07
862.491	4.24
862.788	5.8
863.085	7.32
863.382	5.34
863.679	4.64
863.976	5.86
864.273	3.58
864.57	5.72
864.867	6.36
865.163	5.16
865.46	5.68
865.757	7.43
866.053	6.11
866.349	5.72
866.646	6.42
866.942	7.72
867.239	3.97
867.535	1.56
867.831	0.47
868.127	1.48
868.423	4.4
868.719	4.44
869.015	4.25
869.311	6.72
869.607	4.32
869.903	5.34
870.199	5.5
870.494	8.76
870.79	9.76
871.086	7.15
871.381	6.78
871.677	6.19
871.972	5.28
872.267	4.98
872.563	3.49
872.858	8.05
873.153	6.53
873.448	5.97
873.743	5.94
874.038	8.53
874.333	10.03
874.628	11.93
874.923	12.33
875.218	10.83
875.513	10.85
875.808	11.51
876.102	9.47
876.397	9.01
876.691	8.77
876.986	8.62
877.28	8.3
877.575	10.53
877.869	7.64
878.163	7.12
878.458	7.69
878.752	7.7
879.046	5.23
879.34	5.41
879.634	5.97
879.928	5.74
880.222	6.72
880.516	6.73
880.809	2.5
881.103	3.16
881.397	3.51
881.691	6.19
881.984	7.86
882.278	8.9
882.571	8.32
882.864	11.26
883.158	12.66
883.451	13.94
883.744	14.74
884.038	18.3
884.331	19.85
884.624	19.11
884.917	18.2
885.21	17.31
885.503	16.69
885.796	18.69
886.088	18.26
886.381	17.64
886.674	14.97
886.966	10.59
887.259	9.75
887.552	11.26
887.844	10.7
888.136	10.28
888.429	10.03
888.721	11.71
889.013	8.97
889.306	7.2
889.598	6.06
