# Supplementary material for: An on-demand, drop-on-drop method for studying enzyme catalysis by serial crystallography
Source: Nat Commun. 2021 Jul 22;12:4461. doi: 10.1038/s41467-021-24757-7 (PMC8298390; doi:10.1038/s41467-021-24757-7)
Supplement: Supplementary file 7 — Source Data [file 41467_2021_24757_MOESM7_ESM.zip › 01_raw data/9/9-pico-on (20).txt]

Data from 9-fluo5N-fura-picoon_Subt8_20-55-03-193.txt Node

Date: Wed Jun 05 20:55:03 PDT 2019
User: Yachandra Lab
Spectrometer: OFX00221
Trigger mode: 0
Integration Time (sec): 3.000000E-1
Scans to average: 8
Nonlinearity correction enabled: false
Boxcar width: 5
Storing dark spectrum: false
XAxis mode: Wavelengths
Number of Pixels in Spectrum: 2136
>>>>>Begin Spectral Data<<<<<
156.111	1.29
156.499	1.98
156.887	2.25
157.274	1.03
157.662	-0.27
158.049	-0.19
158.437	-0.77
158.824	-0.53
159.211	-1.08
159.599	-1.55
159.986	-2.26
160.373	-3.01
160.761	-4.09
161.148	-4.52
161.535	-4.22
161.922	-2.8
162.309	-3.18
162.696	-1.86
163.083	-1.23
163.47	-0.6
163.857	-0.6
164.244	-0.38
164.631	0.09
165.018	0.42
165.405	0.05
165.792	0.9
166.179	-0.03
166.565	0.15
166.952	-0.52
167.339	-1.33
167.725	-0.99
168.112	-0.34
168.498	-0.76
168.885	-0.38
169.271	-0.68
169.658	-0.68
170.044	-1.88
170.431	-1.49
170.817	-1.47
171.203	-1.55
171.59	-1.26
171.976	-1.23
172.362	-1.59
172.748	-1.22
173.134	-1.92
173.521	-1.26
173.907	-0.93
174.293	-0.2
174.679	0.28
175.065	0.25
175.451	0.2
175.836	0.22
176.222	0.08
176.608	-0.44
176.994	-0.19
177.38	0.02
177.765	-0.34
178.151	-0.4
178.537	-0.25
178.922	-0.7
179.308	-0.68
179.693	-0.58
180.079	-0.22
180.464	-0.3
180.85	0.09
181.235	0.03
181.621	-0.75
182.006	-0.33
182.391	-0.83
182.777	-0.77
183.162	-0.61
183.547	-1.01
183.932	-1.23
184.317	-1.64
184.702	-1.51
185.087	-2.27
185.472	-2.06
185.857	-1.41
186.242	-1.91
186.627	-1.65
187.012	-1.7
187.397	-1.88
187.782	-1.33
188.167	-1.27
188.551	-1.11
188.936	-1.38
189.321	0.02
189.705	-0.55
190.09	1.5
190.475	3.73
190.859	1.64
191.244	2.08
191.628	3.18
192.012	2.64
192.397	2.85
192.781	2.31
193.166	5.05
193.55	5.76
193.934	7.39
194.318	7.5
194.702	7.93
195.087	9.64
195.471	9.01
195.855	10.24
196.239	13.28
196.623	15.68
197.007	19.12
197.391	16.94
197.775	17.2
198.158	18.11
198.542	17.75
198.926	14.97
199.31	17.27
199.693	18.17
200.077	17.48
200.461	14.53
200.844	11.85
201.228	7.47
201.611	9.81
201.995	7.84
202.378	8.12
202.762	8.4
203.145	8.82
203.529	5.8
203.912	4.84
204.295	1.94
204.679	4.35
205.062	5.67
205.445	7.82
205.828	8.01
206.211	11.99
206.594	11.65
206.977	11.66
207.36	13.3
207.743	16.61
208.126	17.94
208.509	20.91
208.892	19.52
209.275	18.89
209.658	17.97
210.04	15.58
210.423	11.52
210.806	9.26
211.188	7.9
211.571	6.7
211.953	7.61
212.336	6.68
212.719	4.07
213.101	6.64
213.483	7.03
213.866	10.59
214.248	10.98
214.63	12.33
215.013	14.69
215.395	14.58
215.777	17.77
216.159	15.68
216.542	17.07
216.924	20.45
217.306	18.12
217.688	18.72
218.07	19.9
218.452	21.36
218.834	20.38
219.216	18.4
219.597	18.51
219.979	13.17
220.361	16.58
220.743	17.43
221.124	17.12
221.506	16.43
221.888	14.77
222.269	10.99
222.651	11.11
223.032	11.03
223.414	11.27
223.795	11.74
224.177	15.03
224.558	9.77
224.94	7.75
225.321	7.25
225.702	7.78
226.083	9.82
226.465	10.61
226.846	9.66
227.227	15.17
227.608	16.75
227.989	16.57
228.37	14.9
228.751	16.09
229.132	16.05
229.513	16.22
229.894	18.52
230.275	19.36
230.655	18.4
231.036	18.31
231.417	13.01
231.798	12.78
232.178	14.06
232.559	14.82
232.94	17.94
233.32	18.76
233.701	18.36
234.081	17.45
234.462	14.6
234.842	16.23
235.222	13.33
235.603	16.38
235.983	16.77
236.363	17.14
236.743	16.3
237.124	13.32
237.504	13.67
237.884	15.14
238.264	14.73
238.644	18.91
239.024	16.94
239.404	20.35
239.784	20.43
240.164	20.02
240.544	20.09
240.923	21.57
241.303	23.89
241.683	22.56
242.063	20.93
242.442	25.36
242.822	26.64
243.202	26.38
243.581	27.88
243.961	26
244.34	25.44
244.72	23.65
245.099	22.22
245.478	21.73
245.858	21.69
246.237	18.73
246.616	11.66
246.996	7
247.375	8.7
247.754	4.75
248.133	5.76
248.512	3.9
248.891	5.11
249.27	6.52
249.649	8.65
250.028	9.2
250.407	11.22
250.786	12.99
251.165	15.62
251.544	15.28
251.922	15.4
252.301	15.16
252.68	17.98
253.058	15.27
253.437	16.83
253.816	13.77
254.194	13.97
254.573	13.39
254.951	13.41
255.329	8.51
255.708	8.76
256.086	9.77
256.465	8.12
256.843	8.06
257.221	8.69
257.599	5.83
257.977	5.82
258.356	6.62
258.734	5.73
259.112	8.9
259.49	9.94
259.868	9.26
260.246	9.59
260.624	7.03
261.001	3.97
261.379	6.38
261.757	7.42
262.135	7.76
262.513	8.9
262.89	11.48
263.268	9.38
263.645	11.45
264.023	10.83
264.401	12.18
264.778	13.97
265.156	13.38
265.533	13.69
265.91	11.78
266.288	10.43
266.665	8.53
267.042	6.05
267.42	3.68
267.797	3.52
268.174	2.4
268.551	2.07
268.928	5.02
269.305	8.33
269.682	5.6
270.059	6.2
270.436	6.81
270.813	5.36
271.19	8.02
271.567	9.83
271.944	9.47
272.32	12.56
272.697	13.49
273.074	11.43
273.45	11.27
273.827	12.19
274.203	12.35
274.58	12.98
274.957	14.97
275.333	15.12
275.709	14.36
276.086	12.92
276.462	13.7
276.838	12.36
277.215	13.31
277.591	13.2
277.967	14.41
278.343	15.38
278.719	13.91
279.095	15.55
279.471	13.02
279.847	11.97
280.223	11.62
280.599	11.06
280.975	11.16
281.351	9.55
281.727	9.48
282.103	9.05
282.478	8.93
282.854	10.3
283.23	7.73
283.605	12.02
283.981	15.72
284.357	19.26
284.732	17.91
285.108	17.15
285.483	17.61
285.858	17.48
286.234	18.27
286.609	20.41
286.984	22.15
287.36	22.76
287.735	19.49
288.11	17.25
288.485	16.52
288.86	17.76
289.235	18.78
289.61	20.52
289.985	21.91
290.36	18.95
290.735	16.7
291.11	13.15
291.485	13.17
291.86	14.61
292.235	15.02
292.609	16.24
292.984	14.12
293.359	14.08
293.733	13.58
294.108	13.73
294.482	15.8
294.857	18.64
295.231	21.15
295.606	22.53
295.98	20.88
296.354	19.26
296.729	17.91
297.103	18.1
297.477	16.97
297.851	18.08
298.226	16.42
298.6	15.68
298.974	12.89
299.348	10.97
299.722	10.06
300.096	11.59
300.47	13.58
300.844	16.44
301.217	15.24
301.591	14.99
301.965	14.5
302.339	14.76
302.712	15.16
303.086	17.68
303.46	18.31
303.833	20.14
304.207	21.9
304.58	21.15
304.954	17.85
305.327	20.25
305.701	21
306.074	22.22
306.447	21.81
306.821	22.08
307.194	20.11
307.567	21.66
307.94	18.89
308.313	15.98
308.686	18.33
309.059	19.77
309.432	19.74
309.805	20.11
310.178	20.12
310.551	19.41
310.924	20.18
311.297	19.34
311.67	17.16
312.042	16.95
312.415	18.53
312.788	14.84
313.16	12.2
313.533	11.08
313.905	9.73
314.278	8.18
314.65	10.11
315.023	9.17
315.395	8.98
315.768	7.53
316.14	9.08
316.512	9
316.884	9.49
317.257	9.11
317.629	8.23
318.001	8.76
318.373	8.42
318.745	6.12
319.117	5.18
319.489	6.72
319.861	12.47
320.233	11.92
320.605	10.28
320.977	11.4
321.348	12.65
321.72	11.88
322.092	12.8
322.463	12.82
322.835	14.88
323.207	16.67
323.578	14.75
323.95	11.44
324.321	13.51
324.693	16.24
325.064	18.56
325.435	17.62
325.807	18.91
326.178	15.77
326.549	14.09
326.92	13.78
327.292	13.11
327.663	14.41
328.034	15.25
328.405	15.84
328.776	12.91
329.147	9.09
329.518	9.34
329.889	9.45
330.259	13.57
330.63	12.68
331.001	12.51
331.372	13.11
331.742	14.65
332.113	16.6
332.484	14.59
332.854	15.18
333.225	17.82
333.595	18.41
333.966	20.07
334.336	18.36
334.707	23.12
335.077	23.78
335.447	22.62
335.817	21.92
336.188	19.91
336.558	18.73
336.928	20.49
337.298	17.89
337.668	20.07
338.038	20.83
338.408	20.92
338.778	18.92
339.148	18.94
339.518	18
339.888	17.3
340.258	13.45
340.627	11.84
340.997	9.57
341.367	12.28
341.736	9.78
342.106	8.83
342.475	9.23
342.845	8.3
343.214	5.83
343.584	8.3
343.953	8.99
344.323	12.08
344.692	14.19
345.061	13.64
345.431	13.47
345.8	14.78
346.169	14.14
346.538	12.85
346.907	13.5
347.276	12.6
347.645	10.23
348.014	6.57
348.383	5.98
348.752	4.73
349.121	8.09
349.49	6.31
349.858	8.35
350.227	8.42
350.596	8.48
350.964	9.26
351.333	12.84
351.702	11.3
352.07	11.43
352.439	10.74
352.807	13.44
353.176	11.82
353.544	11.05
353.912	7.95
354.281	8.25
354.649	9.03
355.017	7.18
355.385	3.4
355.753	6.56
356.122	8.42
356.49	13.73
356.858	12.73
357.226	11.42
357.594	13.14
357.961	12.56
358.329	9.34
358.697	12.57
359.065	11.65
359.433	12.53
359.8	13.65
360.168	12.77
360.536	9.57
360.903	8.17
361.271	8.38
361.638	7.15
362.006	8.84
362.373	13.61
362.741	10.27
363.108	13.5
363.475	15.72
363.843	13.52
364.21	13.45
364.577	12.68
364.944	13.43
365.311	15.95
365.678	14.24
366.045	13.61
366.412	11.59
366.779	8.9
367.146	6.5
367.513	5.3
367.88	6.02
368.247	8.41
368.613	8.65
368.98	9.41
369.347	5.88
369.713	8.33
370.08	6.25
370.447	7.03
370.813	9.64
371.18	12.01
371.546	13.18
371.912	12.27
372.279	11.39
372.645	10.7
373.011	9.64
373.378	13.34
373.744	11.22
374.11	12.9
374.476	11.73
374.842	14.09
375.208	11.66
375.574	8.62
375.94	8.86
376.306	9.43
376.672	11.77
377.038	10.38
377.404	8.15
377.769	10.17
378.135	10.89
378.501	11.49
378.866	10.55
379.232	8.95
379.597	10.36
379.963	11.84
380.328	9.43
380.694	7.19
381.059	9.14
381.425	10.41
381.79	9.24
382.155	7
382.52	7.68
382.886	7.14
383.251	8.98
383.616	8.76
383.981	8.15
384.346	8.57
384.711	9.01
385.076	7.83
385.441	6.42
385.806	7.23
386.171	8.41
386.535	8.34
386.9	6.76
387.265	6.97
387.629	7.62
387.994	6.18
388.359	6.77
388.723	7.22
389.088	9.89
389.452	10.65
389.817	12.08
390.181	11.24
390.545	9.24
390.91	10.75
391.274	9.38
391.638	10.5
392.002	11.25
392.366	13.25
392.731	12.62
393.095	10.06
393.459	12.22
393.823	11.07
394.187	12.58
394.55	12.82
394.914	11.5
395.278	12.25
395.642	10.9
396.006	11.31
396.369	7.99
396.733	7.34
397.097	8.07
397.46	7.1
397.824	6.58
398.187	6.89
398.551	9.18
398.914	7.91
399.277	8.86
399.641	9.83
400.004	10.93
400.367	15.3
400.73	15.98
401.094	16.5
401.457	17.49
401.82	17.19
402.183	14.4
402.546	12.6
402.909	15.35
403.272	14.34
403.635	15.69
403.998	17.12
404.36	14.75
404.723	14.08
405.086	11.75
405.448	8.27
405.811	7.95
406.174	12.92
406.536	12.24
406.899	9.19
407.261	10.19
407.624	8.15
407.986	4.73
408.348	5.52
408.711	6.27
409.073	8.69
409.435	12.12
409.797	12.49
410.16	8.55
410.522	9.24
410.884	11.47
411.246	9.45
411.608	8.78
411.97	10.25
412.332	8.68
412.693	9.45
413.055	7.76
413.417	5.91
413.779	8.23
414.14	13.4
414.502	15.32
414.864	14.19
415.225	14.27
415.587	14.38
415.948	15.14
416.31	15.32
416.671	14.99
417.033	15.65
417.394	16.55
417.755	12.24
418.116	6.99
418.478	5.08
418.839	6.55
419.2	9.48
419.561	10.35
419.922	6.25
420.283	5.53
420.644	3.32
421.005	1.03
421.366	-0.67
421.727	3.23
422.087	4.28
422.448	4.69
422.809	3.62
423.169	1.19
423.53	0.02
423.891	2.48
424.251	4.28
424.612	5.51
424.972	8.66
425.333	11.34
425.693	12.2
426.053	13.43
426.414	16.43
426.774	18.8
427.134	20.33
427.494	19.31
427.854	19.65
428.214	19.64
428.574	20.61
428.934	19.7
429.294	16.8
429.654	16.43
430.014	14.19
430.374	10.74
430.734	8.9
431.094	9.72
431.453	12.67
431.813	12.94
432.173	11.14
432.532	11.07
432.892	11.62
433.251	11.82
433.611	10.05
433.97	10.93
434.33	10.5
434.689	10.05
435.048	11.03
435.407	8.91
435.767	6.18
436.126	6.26
436.485	6.88
436.844	6.53
437.203	9.28
437.562	11.92
437.921	12.36
438.28	12.51
438.639	13.18
438.998	10.67
439.356	13.3
439.715	13.25
440.074	14.26
440.433	13.59
440.791	13.22
441.15	10.65
441.508	8.53
441.867	7.69
442.225	8.73
442.584	9.86
442.942	13.36
443.3	11.08
443.659	14.4
444.017	13.74
444.375	12.33
444.733	12.57
445.092	12.76
445.45	10.18
445.808	9.98
446.166	10.85
446.524	8.12
446.882	4.89
447.239	4.52
447.597	3.99
447.955	4.31
448.313	4.59
448.67	5.31
449.028	5.55
449.386	6.47
449.743	6.42
450.101	4.3
450.458	6.61
450.816	7.02
451.173	8.1
451.531	6.33
451.888	6.44
452.245	8.98
452.602	10.4
452.96	10.1
453.317	13.5
453.674	13.6
454.031	16.43
454.388	15.5
454.745	17.57
455.102	17.2
455.459	17.58
455.816	19.08
456.173	18.51
456.529	18.88
456.886	20.75
457.243	19.98
457.599	19
457.956	17.19
458.313	17.58
458.669	16.86
459.026	16.95
459.382	19.27
459.739	18.14
460.095	14.65
460.451	12
460.807	9.81
461.164	9.62
461.52	13.43
461.876	14.65
462.232	15.15
462.588	12.73
462.944	13.05
463.3	10.98
463.656	10.47
464.012	11.48
464.368	11.45
464.724	14.74
465.079	15.85
465.435	11.51
465.791	10.02
466.146	9.43
466.502	9.48
466.858	10.16
467.213	9.6
467.569	8.58
467.924	11.56
468.279	9.53
468.635	8.25
468.99	6.23
469.345	8.52
469.701	8.75
470.056	7.43
470.411	9.5
470.766	10.44
471.121	10.45
471.476	14.52
471.831	11.92
472.186	14.25
472.541	13.84
472.895	14.25
473.25	15.31
473.605	15.11
473.96	14.23
474.314	12.98
474.669	12.17
475.024	11.52
475.378	8.8
475.733	9.58
476.087	11.52
476.441	9.67
476.796	7.91
477.15	7.82
477.504	7.2
477.859	9.64
478.213	8.49
478.567	7.68
478.921	8.82
479.275	9.99
479.629	8.47
479.983	7.07
480.337	8.05
480.691	8.84
481.045	9.05
481.399	10.16
481.752	8.35
482.106	9.81
482.46	9.94
482.813	9.25
483.167	10.72
483.52	10.73
483.874	9.56
484.227	8.19
484.581	7.03
484.934	6.69
485.288	5.9
485.641	6.23
485.994	5.14
486.347	4.11
486.7	4.39
487.054	2.24
487.407	2.05
487.76	2.25
488.113	3.45
488.466	4.75
488.818	2.1
489.171	1.59
489.524	3.86
489.877	3.88
490.23	6.12
490.582	8.02
490.935	8.27
491.288	9.9
491.64	11.27
491.993	11.1
492.345	10.36
492.698	13.11
493.05	13.82
493.402	13.1
493.755	15.31
494.107	14.16
494.459	12.41
494.811	12.94
495.163	12.09
495.515	10.7
495.867	10.08
496.219	11.23
496.571	12.1
496.923	9.9
497.275	6.74
497.627	0.14
497.979	2.49
498.33	3.24
498.682	-2.94
499.034	-1.27
499.385	-1.23
499.737	0.4
500.088	1.61
500.44	1.15
500.791	5.58
501.143	8.33
501.494	13.77
501.845	13.86
502.197	16.19
502.548	22.43
502.899	22.9
503.25	30.32
503.601	30.72
503.952	33.89
504.303	36.76
504.654	38.38
505.005	39.3
505.356	42.53
505.707	42.4
506.058	45.66
506.408	49.94
506.759	52.44
507.11	48.7
507.46	52.66
507.811	53.76
508.161	54.59
508.512	56.52
508.862	58.64
509.213	61.66
509.563	65.12
509.913	65.67
510.263	67.5
510.614	72.45
510.964	73.74
511.314	75.27
511.664	76.75
512.014	78.01
512.364	80.31
512.714	84.01
513.064	85.28
513.414	83.18
513.764	82.73
514.113	83.78
514.463	80.09
514.813	81.76
515.162	82.48
515.512	82.43
515.862	83.25
516.211	82.28
516.561	82.78
516.91	80.85
517.259	82.2
517.609	83.84
517.958	82.61
518.307	87.27
518.656	88.4
519.006	86.17
519.355	86.74
519.704	88.3
520.053	89.18
520.402	91
520.751	92.4
521.1	96.61
521.448	96.73
521.797	99.48
522.146	98
522.495	97.07
522.843	99.24
523.192	100.03
523.541	99.11
523.889	96.48
524.238	96.55
524.586	96.15
524.935	95.65
525.283	94
525.631	92.36
525.979	91.08
526.328	91.98
526.676	90.76
527.024	87.95
527.372	88.99
527.72	91.95
528.068	89.42
528.416	88.11
528.764	87.55
529.112	88.4
529.46	86.47
529.808	86.84
530.155	85.45
530.503	85.89
530.851	89.34
531.198	88.44
531.546	88.98
531.893	87.92
532.241	88.88
532.588	83.19
532.936	82.98
533.283	83.89
533.63	82.49
533.978	80.1
534.325	78.45
534.672	75.42
535.019	74.31
535.366	70.92
535.713	71.57
536.06	70.5
536.407	73.81
536.754	72.83
537.101	72.47
537.448	72.83
537.795	73.89
538.141	75.4
538.488	76.81
538.835	76.52
539.181	77.68
539.528	76
539.874	77.39
540.221	74.4
540.567	74.01
540.914	71.57
541.26	70.26
541.606	71.22
541.952	69.48
542.299	65.02
542.645	62.89
542.991	60.16
543.337	60.16
543.683	59.77
544.029	61.52
544.375	61.18
544.721	60.74
545.066	59.67
545.412	59.65
545.758	60.25
546.104	61.95
546.449	63.42
546.795	67.02
547.141	68
547.486	64.58
547.832	64.36
548.177	63.82
548.522	64.76
548.868	65.19
549.213	64.91
549.558	64.38
549.903	64.25
550.249	61.76
550.594	59.1
550.939	58.49
551.284	59.5
551.629	58.88
551.974	57.62
552.319	57.36
552.664	56.56
553.008	56.82
553.353	54.9
553.698	55.01
554.043	55.89
554.387	55.77
554.732	57.24
555.076	58.89
555.421	59.73
555.765	62.58
556.11	63.08
556.454	62
556.798	61.01
557.143	62.12
557.487	61.89
557.831	63.28
558.175	62.57
558.519	61.33
558.863	59.45
559.207	60.98
559.551	58.12
559.895	58.51
560.239	61.81
560.583	60.72
560.927	62.34
561.27	60.61
561.614	59.8
561.958	61.27
562.301	60.75
562.645	62.48
562.988	59.49
563.332	61.24
563.675	61.01
564.018	58.76
564.362	58.42
564.705	55.45
565.048	56.82
565.391	56.05
565.735	56.93
566.078	56.52
566.421	54.74
566.764	55.15
567.107	54.39
567.45	53.53
567.792	52.18
568.135	53.15
568.478	54.51
568.821	54.47
569.163	53.1
569.506	49.67
569.849	49.4
570.191	50.1
570.534	49.66
570.876	46.33
571.219	45.43
571.561	46.44
571.903	43.68
572.246	41.92
572.588	42.67
572.93	42.28
573.272	42.02
573.614	42.99
573.956	42.16
574.298	39.78
574.64	42.32
574.982	42.65
575.324	42.53
575.666	45.49
576.008	46.28
576.349	43.75
576.691	44.6
577.033	45.48
577.374	42.5
577.716	41.94
578.057	42.42
578.399	41.94
578.74	43.18
579.082	43.4
579.423	41.94
579.764	41.5
580.105	43.12
580.447	42.28
580.788	43.23
581.129	43.58
581.47	41.95
581.811	43.11
582.152	43.88
582.493	43.01
582.834	41.32
583.175	41.78
583.515	40
583.856	38.62
584.197	38.41
584.537	36.24
584.878	37.9
585.218	36.85
585.559	35.11
585.899	33.38
586.24	33.64
586.58	36.08
586.921	34.51
587.261	37.05
587.601	37.92
587.941	39.38
588.281	38.86
588.621	38.62
588.961	41.57
589.301	44.02
589.641	45.67
589.981	44.1
590.321	41.5
590.661	41.88
591.001	41.16
591.34	40.74
591.68	38.55
592.02	38.62
592.359	37.89
592.699	38.23
593.038	37.72
593.378	37.25
593.717	36.52
594.057	37.17
594.396	36.61
594.735	37.22
595.074	37.47
595.414	39.47
595.753	38.53
596.092	38.41
596.431	36.35
596.77	35.72
597.109	33.44
597.448	34.23
597.786	34.34
598.125	35.9
598.464	36.34
598.803	34.72
599.141	33.23
599.48	34.75
599.819	35.99
600.157	36.7
600.495	35.75
600.834	35.53
601.172	35.28
601.511	36.33
601.849	37.12
602.187	37.19
602.525	35.98
602.864	36.82
603.202	37.12
603.54	36.03
603.878	35.16
604.216	36.42
604.554	38.97
604.891	38.86
605.229	37.8
605.567	35.98
605.905	32.99
606.243	34.41
606.58	33.28
606.918	31.68
607.255	32.43
607.593	31.81
607.93	29.93
608.268	26.84
608.605	25.83
608.942	25.74
609.28	25.57
609.617	26.64
609.954	27.74
610.291	27.35
610.628	29.91
610.965	28.06
611.302	28.43
611.639	29.22
611.976	31.68
612.313	32.01
612.65	32.85
612.987	32.35
613.323	30.83
613.66	31.8
613.997	32.17
614.333	29.9
614.67	28.52
615.006	29.35
615.343	29.4
615.679	29.36
616.015	27.59
616.352	24.57
616.688	24.97
617.024	26.81
617.36	22.2
617.696	22.01
618.032	21.4
618.368	23
618.704	22.9
619.04	24.41
619.376	23.39
619.712	25.27
620.048	26.58
620.383	27.39
620.719	25.99
621.055	27.49
621.39	30.55
621.726	31.32
622.061	31.22
622.397	29.73
622.732	29.78
623.068	28.76
623.403	28.7
623.738	29.9
624.073	30.02
624.409	30.74
624.744	31.95
625.079	29.52
625.414	30.75
625.749	31.84
626.084	32.19
626.419	33.08
626.753	35.7
627.088	34.39
627.423	36.08
627.758	34.56
628.092	34.74
628.427	36.25
628.762	36.74
629.096	35.93
629.431	33.88
629.765	36.08
630.099	34.16
630.434	33.02
630.768	34.68
631.102	31.8
631.436	35.3
631.77	35.02
632.105	33.88
632.439	32.02
632.773	34.01
633.107	34.82
633.44	32.64
633.774	33.59
634.108	33.92
634.442	35.34
634.776	37.47
635.109	34.83
635.443	36.08
635.776	34.67
636.11	36.77
636.443	34.98
636.777	36.74
637.11	35.28
637.444	34.65
637.777	35.35
638.11	32.08
638.443	29.69
638.776	29.05
639.11	28.52
639.443	30.06
639.776	28.32
640.109	30.55
640.441	29.38
640.774	32.03
641.107	32.4
641.44	32.25
641.773	33.17
642.105	35.53
642.438	36.97
642.77	36.85
643.103	36.7
643.435	38.8
643.768	34.2
644.1	33.15
644.433	33.01
644.765	32.88
645.097	30.91
645.429	32.36
645.761	31.9
646.094	32.44
646.426	30.77
646.758	30.53
647.09	29.07
647.422	31.67
647.753	32.58
648.085	32.51
648.417	33.19
648.749	36.48
649.08	35.12
649.412	35.73
649.744	33.99
650.075	35.05
650.407	34.9
650.738	35.97
651.069	33.89
651.401	33.64
651.732	33.22
652.063	30.47
652.394	29.7
652.726	27.28
653.057	24.66
653.388	23.99
653.719	23.98
654.05	22.81
654.381	21.43
654.712	24.23
655.042	24.76
655.373	25.59
655.704	26.74
656.034	25.14
656.365	27.38
656.696	30.01
657.026	30.19
657.357	31.57
657.687	32.43
658.018	33.23
658.348	32.11
658.678	30.88
659.008	30.08
659.339	29.64
659.669	30.4
659.999	31.51
660.329	29.86
660.659	28.31
660.989	28.11
661.319	28.02
661.649	28.36
661.978	28.1
662.308	28.33
662.638	29.65
662.968	30.66
663.297	30.07
663.627	30.17
663.956	30.1
664.286	32.95
664.615	33.38
664.945	35.7
665.274	36.45
665.603	36.53
665.932	36.85
666.262	33.08
666.591	33
666.92	32.65
667.249	29.69
667.578	32.18
667.907	29.15
668.236	28.06
668.564	24.73
668.893	25.76
669.222	25.25
669.551	25.14
669.879	26.26
670.208	27.57
670.537	26.6
670.865	30.5
671.194	29.28
671.522	32.5
671.85	32.1
672.179	32.59
672.507	28.94
672.835	28.39
673.163	28.11
673.491	31.43
673.819	28.22
674.147	27.83
674.475	26.52
674.803	26.57
675.131	26.95
675.459	26.78
675.787	29.47
676.115	31.51
676.442	31.03
676.77	29.61
677.098	29.32
677.425	29.97
677.753	31.7
678.08	31.38
678.407	29.77
678.735	27.77
679.062	26.2
679.389	24.14
679.717	23.67
680.044	26.35
680.371	25.56
680.698	23.3
681.025	26.09
681.352	23.92
681.679	23.64
682.006	22.6
682.332	24.27
682.659	26.75
682.986	26.62
683.313	25.11
683.639	22.1
683.966	24.26
684.292	25.32
684.619	24.47
684.945	25.19
685.272	26.83
685.598	25.72
685.924	24.65
686.25	21.64
686.577	23.26
686.903	24.49
687.229	24.35
687.555	21.67
687.881	23.7
688.207	21.22
688.533	21.91
688.858	21
689.184	24.2
689.51	22.62
689.836	25.62
690.161	23.72
690.487	21.8
690.813	22.28
691.138	23.74
691.463	21.45
691.789	23.59
692.114	22.95
692.44	22.92
692.765	20.32
693.09	20.23
693.415	19.38
693.74	17.94
694.065	17.7
694.39	19.27
694.715	21.35
695.04	21.77
695.365	20.9
695.69	22.69
696.015	22.57
696.339	24.19
696.664	24.86
696.989	22.86
697.313	24.12
697.638	26.35
697.962	25.42
698.287	25.06
698.611	24.58
698.935	24.52
699.26	23.17
699.584	22.33
699.908	20.35
700.232	21.84
700.556	24.14
700.88	23.31
701.204	23.02
701.528	23.64
701.852	24.06
702.176	23.2
702.5	22.01
702.823	21.09
703.147	21.97
703.471	23.83
703.794	22.18
704.118	21.66
704.441	22.97
704.765	23.64
705.088	25.01
705.411	23.67
705.735	23.91
706.058	23.57
706.381	25.95
706.704	24.7
707.027	22.83
707.35	23.52
707.673	22.17
707.996	22.42
708.319	21.1
708.642	20.44
708.965	19.98
709.288	19.01
709.61	19.84
709.933	18.66
710.256	19
710.578	20.22
710.901	19.48
711.223	20.14
711.546	18.02
711.868	16.3
712.19	17.42
712.512	19.14
712.835	19.07
713.157	20.9
713.479	22.32
713.801	22.64
714.123	22.57
714.445	23.56
714.767	24.85
715.089	27.7
715.411	29.9
715.732	26
716.054	24.33
716.376	26.18
716.697	23.61
717.019	21.58
717.34	22.55
717.662	23.65
717.983	21.8
718.305	19.27
718.626	15.14
718.947	13.24
719.268	13.53
719.589	13.84
719.911	13.26
720.232	13.34
720.553	13
720.874	10.73
721.195	11.77
721.515	13.49
721.836	14.08
722.157	17.85
722.478	19.39
722.798	19.82
723.119	19.57
723.44	17.01
723.76	16.89
724.081	15.94
724.401	13.99
724.721	12.27
725.042	12.43
725.362	12.74
725.682	9.85
726.002	8.07
726.322	10.32
726.642	10.3
726.962	12.23
727.282	11.97
727.602	13.68
727.922	16.41
728.242	15.85
728.562	13.73
728.882	12.65
729.201	13.56
729.521	13.7
729.84	13.94
730.16	14.12
730.479	13.17
730.799	13.61
731.118	12.8
731.437	11.78
731.757	11.89
732.076	14.07
732.395	14.08
732.714	14.53
733.033	16.19
733.352	15.01
733.671	16.18
733.99	16.16
734.309	16.12
734.628	17.08
734.947	19.34
735.265	19.99
735.584	19.43
735.903	21.34
736.221	20.85
736.54	18.69
736.858	19.12
737.177	16.43
737.495	16.57
737.813	16.27
738.132	15.59
738.45	14.15
738.768	12.88
739.086	12.58
739.404	12.69
739.722	13.69
740.04	14.56
740.358	12.73
740.676	16.86
740.994	18.5
741.311	19.66
741.629	18.22
741.947	18.31
742.264	20.02
742.582	18.42
742.899	17.77
743.217	17.53
743.534	16.19
743.852	16.09
744.169	12.2
744.486	10.97
744.803	9.5
745.121	11.3
745.438	9.39
745.755	7.92
746.072	9.32
746.389	7.05
746.706	7.02
747.022	9.49
747.339	10.26
747.656	10.65
747.973	11.1
748.289	13.82
748.606	12.91
748.923	16.12
749.239	15.8
749.555	14.83
749.872	15.34
750.188	14.98
750.505	14.07
750.821	13.84
751.137	12.82
751.453	11.28
751.769	8.22
752.085	9.65
752.401	6.68
752.717	6.73
753.033	8.83
753.349	10.48
753.665	10.61
753.98	10.91
754.296	11.27
754.612	12.27
754.927	14.25
755.243	15.39
755.558	15.73
755.874	16.35
756.189	15.74
756.505	14.55
756.82	13.55
757.135	12.73
757.45	10.48
757.765	10.26
758.08	12.02
758.395	11.91
758.71	11.92
759.025	10.23
759.34	7.72
759.655	9.38
759.97	8.67
760.285	7.97
760.599	7.4
760.914	9.4
761.228	8.9
761.543	9.92
761.857	8
762.172	8.94
762.486	8.99
762.8	10.8
763.115	10.8
763.429	11.69
763.743	13.26
764.057	13.68
764.371	14.1
764.685	13.34
764.999	10.8
765.313	10.55
765.627	8.47
765.941	8.14
766.255	10.67
766.568	10.3
766.882	8.95
767.195	11.39
767.509	11.47
767.823	11.38
768.136	11.56
768.449	9.72
768.763	10.34
769.076	11.81
769.389	10.97
769.702	8.25
770.016	7.5
770.329	7.78
770.642	3.35
770.955	4.67
771.268	5.66
771.58	5.22
771.893	8.07
772.206	8.66
772.519	9.74
772.832	11
773.144	12.24
773.457	11.25
773.769	12.22
774.082	14.17
774.394	11.8
774.706	8.73
775.019	9.88
775.331	9.11
775.643	8.78
775.955	5.77
776.268	4.9
776.58	5.19
776.892	7.15
777.204	5.53
777.515	5.31
777.827	6.24
778.139	9.57
778.451	9.69
778.763	9.05
779.074	10.08
779.386	11.38
779.697	11.81
780.009	9.58
780.32	7.75
780.632	10.5
780.943	10.95
781.254	9.76
781.566	8.53
781.877	10.11
782.188	12.52
782.499	12.09
782.81	15.01
783.121	14.7
783.432	16.67
783.743	18.42
784.054	17.09
784.364	17.27
784.675	19.05
784.986	18.55
785.296	18.11
785.607	16.52
785.917	16.67
786.228	15.75
786.538	15.92
786.849	16.55
787.159	14.76
787.469	13.62
787.779	14.05
788.09	14.15
788.4	14.88
788.71	13.8
789.02	15.2
789.33	14.94
789.64	12.14
789.949	14.35
790.259	12.42
790.569	13.77
790.879	14.7
791.188	11.18
791.498	10.65
791.807	11.33
792.117	11.42
792.426	10.01
792.736	10.47
793.045	12.72
793.354	13.07
793.663	14.41
793.973	13.62
794.282	15.08
794.591	16.25
794.9	17.83
795.209	17.35
795.518	17.42
795.826	18.05
796.135	17.47
796.444	17.14
796.753	16.08
797.061	17.84
797.37	18.33
797.678	15.52
797.987	16.53
798.295	17.69
798.604	17.58
798.912	15.43
799.22	12.7
799.529	14.69
799.837	13.86
800.145	12.09
800.453	9.49
800.761	10.06
801.069	11.81
801.377	10.98
801.685	5.73
801.993	6.08
802.3	8.59
802.608	12.35
802.916	9.77
803.223	8.52
803.531	9.98
803.838	10.9
804.146	13.4
804.453	14.77
804.76	15.08
805.068	16.78
805.375	17.28
805.682	16.84
805.989	15.41
806.296	17.61
806.603	20.58
806.91	18.76
807.217	18.39
807.524	14.23
807.831	12.74
808.138	13.83
808.444	14.2
808.751	12.25
809.058	13.4
809.364	14.24
809.671	13.83
809.977	11.31
810.284	12.42
810.59	13.42
810.896	14.26
811.202	16.02
811.509	16.15
811.815	18.57
812.121	20.41
812.427	20.43
812.733	18.17
813.039	15.11
813.345	17.33
813.65	17.99
813.956	17.34
814.262	18.99
814.568	17.05
814.873	17.36
815.179	17.17
815.484	17.7
815.79	18.39
816.095	20.15
816.4	22.11
816.706	23.58
817.011	21.14
817.316	22.12
817.621	24.65
817.926	24.65
818.231	24.16
818.536	25.67
818.841	25.17
819.146	23.95
819.451	22.02
819.756	22.77
820.06	21.74
820.365	24.2
820.67	25.02
820.974	22.73
821.279	23.76
821.583	24.34
821.888	22.73
822.192	21.8
822.496	20.15
822.8	23.38
823.105	25.52
823.409	23.78
823.713	24.9
824.017	22.67
824.321	22.02
824.625	22.34
824.929	21.86
825.232	21.81
825.536	21.19
825.84	21.08
826.143	19.41
826.447	18.57
826.751	20.14
827.054	20.4
827.358	23.33
827.661	24.51
827.964	24.7
828.268	23.38
828.571	24.34
828.874	26.86
829.177	28.19
829.48	29.24
829.783	27.56
830.086	27.94
830.389	25.47
830.692	24.66
830.995	24.77
831.297	23.52
831.6	26.53
831.903	24.51
832.205	24.03
832.508	22.92
832.81	22.55
833.113	25.12
833.415	24.17
833.718	26.24
834.02	26.36
834.322	26.39
834.624	27.32
834.926	27.05
835.228	29.81
835.53	29.77
835.832	33.81
836.134	31.36
836.436	28.76
836.738	30.56
837.04	29.11
837.341	28.09
837.643	29.14
837.944	26.82
838.246	28.38
838.547	28.28
838.849	27.75
839.15	26.07
839.452	27.39
839.753	27.51
840.054	25.06
840.355	26.06
840.656	28.31
840.957	25.45
841.258	29.93
841.559	27.81
841.86	25.12
842.161	25.67
842.462	25.88
842.762	28.47
843.063	31.2
843.364	31.22
843.664	32.7
843.965	30.18
844.265	31.78
844.566	28.25
844.866	30.22
845.166	31.88
845.467	31.8
845.767	32.57
846.067	33.06
846.367	28.83
846.667	30.31
846.967	27.24
847.267	28.56
847.567	27.98
847.867	29.53
848.166	28.65
848.466	28.74
848.766	28.61
849.065	28.08
849.365	26.62
849.664	29.61
849.964	29.98
850.263	32.86
850.562	35.49
850.862	35.65
851.161	36.16
851.46	36.44
851.759	35.4
852.058	33.25
852.357	32.82
852.656	33.94
852.955	32.83
853.254	30.02
853.553	31.34
853.851	27.75
854.15	26.88
854.449	27.78
854.747	28.76
855.046	29.92
855.344	31.68
855.643	32.6
855.941	31.43
856.239	31.14
856.538	33.7
856.836	29.41
857.134	32.03
857.432	33.73
857.73	32.17
858.028	29.25
858.326	28.78
858.624	25.77
858.922	25.72
859.219	24.34
859.517	25.35
859.815	25.77
860.112	26.85
860.41	25.02
860.707	25.67
861.005	28.07
861.302	29.41
861.6	30.59
861.897	34.76
862.194	34.34
862.491	35.03
862.788	32.91
863.085	32.52
863.382	32.76
863.679	32.2
863.976	32.93
864.273	31.98
864.57	33.12
864.867	31.1
865.163	29.18
865.46	30.39
865.757	31.28
866.053	31.86
866.349	31.39
866.646	32.64
866.942	34.41
867.239	32.69
867.535	29.3
867.831	27.92
868.127	29.02
868.423	32.06
868.719	32.9
869.015	31.49
869.311	33.67
869.607	33.57
869.903	32.25
870.199	31.09
870.494	32.1
870.79	33.39
871.086	31.74
871.381	32.4
871.677	31.52
871.972	28.1
872.267	28.52
872.563	28.4
872.858	30.8
873.153	30.45
873.448	30.67
873.743	29.3
874.038	30.72
874.333	32.88
874.628	34.2
874.923	33.49
875.218	33.41
875.513	33.8
875.808	33.82
876.102	34.4
876.397	34.44
876.691	35.93
876.986	37.01
877.28	37.88
877.575	37.5
877.869	35.98
878.163	36.55
878.458	36.8
878.752	37.57
879.046	36.58
879.34	33.59
879.634	33.68
879.928	32.99
880.222	34.6
880.516	33.99
880.809	32.95
881.103	32.61
881.397	31.64
881.691	32.51
881.984	32.15
882.278	32.35
882.571	33.03
882.864	37.2
883.158	37.01
883.451	35.88
883.744	34.14
884.038	36.31
884.331	35.42
884.624	34.65
884.917	32.85
885.21	32.51
885.503	32.58
885.796	32.64
886.088	30.51
886.381	31.47
886.674	28.4
886.966	24.19
887.259	21.17
887.552	25.77
887.844	26.89
888.136	27.5
888.429	27.44
888.721	27.28
889.013	26.16
889.306	24.25
889.598	20.1
