# Supplementary material for: An on-demand, drop-on-drop method for studying enzyme catalysis by serial crystallography
Source: Nat Commun. 2021 Jul 22;12:4461. doi: 10.1038/s41467-021-24757-7 (PMC8298390; doi:10.1038/s41467-021-24757-7)
Supplement: Supplementary file 7 — Source Data [file 41467_2021_24757_MOESM7_ESM.zip › 01_raw data/9/9-fluo5N-fura-bg_OFX002211_20-49-03-443.txt]

Data from 9-fluo5N-fura-bg_OFX002211_20-49-03-443.txt Node

Date: Wed Jun 05 20:49:03 PDT 2019
User: Yachandra Lab
Spectrometer: OFX00221
Trigger mode: 0
Integration Time (sec): 3.000000E-1
Scans to average: 4
Nonlinearity correction enabled: false
Boxcar width: 5
Storing dark spectrum: false
XAxis mode: Wavelengths
Number of Pixels in Spectrum: 2136
>>>>>Begin Spectral Data<<<<<
156.111	2552.71
156.499	2553.07
156.887	2558.94
157.274	2557.83
157.662	2567.1
158.049	2575.61
158.437	2589.02
158.824	2588.16
159.211	2602.89
159.599	2608.02
159.986	2613.57
160.373	2610.89
160.761	2618.45
161.148	2614.89
161.535	2621.64
161.922	2613.14
162.309	2609.34
162.696	2596.23
163.083	2597.66
163.47	2585.73
163.857	2592.7
164.244	2587.86
164.631	2591.02
165.018	2582.98
165.405	2586.27
165.792	2580.39
166.179	2586.34
166.565	2580.66
166.952	2586.18
167.339	2585.05
167.725	2590.57
168.112	2585.66
168.498	2592.43
168.885	2587.41
169.271	2594.27
169.658	2590.57
170.044	2595.7
170.431	2589.41
170.817	2595.3
171.203	2589.5
171.59	2591.52
171.976	2585.93
172.362	2590.5
172.748	2584.59
173.134	2590.09
173.521	2584.32
173.907	2589.73
174.293	2584.36
174.679	2590.05
175.065	2582.8
175.451	2589.45
175.836	2583.64
176.222	2592.14
176.608	2597.61
176.994	2610.25
177.38	2609.89
177.765	2615.57
178.151	2607.93
178.537	2613.2
178.922	2609.75
179.308	2617.09
179.693	2611.09
180.079	2616.34
180.464	2608
180.85	2602.3
181.235	2589.27
181.621	2589.27
182.006	2582.18
182.391	2588.77
182.777	2583.64
183.162	2587.98
183.547	2581.86
183.932	2585.55
184.317	2580.11
184.702	2585.07
185.087	2579.82
185.472	2586.2
185.857	2583.09
186.242	2588.89
186.627	2584.41
187.012	2589.45
187.397	2582.95
187.782	2588.2
188.167	2583.93
188.551	2589.14
188.936	2744.48
189.321	2911
189.705	3067.52
190.09	3227.93
190.475	3420.95
190.859	3589.11
191.244	3747.57
191.628	3914
192.012	4072.36
192.397	4247.5
192.781	4405.89
193.166	4410.82
193.55	4402.16
193.934	4408.93
194.318	4410.18
194.702	4381.77
195.087	4374.41
195.471	4379.2
195.855	4380.66
196.239	4385.52
196.623	4377.57
197.007	4383.57
197.391	4388.34
197.775	4402.73
198.158	4398.3
198.542	4403.34
198.926	4399.84
199.31	4406.7
199.693	4403.16
200.077	4404.25
200.461	4405.59
200.844	4409.07
201.228	4404.34
201.611	4406
201.995	4396.09
202.378	4401.8
202.762	4402.77
203.145	4408.39
203.529	4410.66
203.912	4418.7
204.295	4420
204.679	4422.32
205.062	4421.95
205.445	4428.55
205.828	4424.43
206.211	4432.3
206.594	4431.45
206.977	4432.68
207.36	4431.52
207.743	4433.61
208.126	4434.86
208.509	4437.39
208.892	4436.61
209.275	4440
209.658	4446.09
210.04	4457.75
210.423	4458.73
210.806	4463.36
211.188	4463.48
211.571	4467.75
211.953	4469.11
212.336	4466.89
212.719	4466.55
213.101	4470.5
213.483	4469.23
213.866	4467.66
214.248	4464.95
214.63	4468.34
215.013	4466.68
215.395	4472.5
215.777	4474.52
216.159	4482.98
216.542	4489.95
216.924	4493.43
217.306	4491.43
217.688	4496.68
218.07	4495.84
218.452	4494.39
218.834	4492.75
219.216	4499.16
219.597	4498.09
219.979	4500.02
220.361	4538.73
220.743	4537.84
221.124	4541.02
221.506	4550.3
221.888	4552.43
222.269	4552.02
222.651	4555.7
223.032	4558.32
223.414	4556
223.795	4560.07
224.177	4558.34
224.558	4515.84
224.94	4515.16
225.321	4524.11
225.702	4518.52
226.083	4526.39
226.465	4542.59
226.846	4541.02
227.227	4545.86
227.608	4549.32
227.989	4547.18
228.37	4556
228.751	4561.36
229.132	4565.43
229.513	4556.8
229.894	4560.45
230.275	4553.36
230.655	4541.05
231.036	4544.84
231.417	4544.09
231.798	4543.14
232.178	4550.73
232.559	4547.43
232.94	4546.02
233.32	4543.43
233.701	4547.86
234.081	4550.41
234.462	4557
234.842	4560.68
235.222	4564.18
235.603	4564.57
235.983	4566.5
236.363	4565.14
236.743	4564.55
237.124	4564.86
237.504	4589.11
237.884	4587.73
238.264	4586.84
238.644	4581.32
239.024	4582.3
239.404	4579.95
239.784	4585.84
240.164	4585.36
240.544	4585.84
240.923	4589.34
241.303	4592.16
241.683	4568.39
242.063	4567.18
242.442	4564.95
242.822	4579.41
243.202	4575.93
243.581	4576.41
243.961	4583.11
244.34	4586.8
244.72	4585.43
245.099	4589.59
245.478	4586.89
245.858	4597.95
246.237	4601.05
246.616	4607.07
246.996	4596.5
247.375	4602.98
247.754	4607.23
248.133	4603.34
248.512	4603.43
248.891	4613.52
249.27	4609.39
249.649	4612.36
250.028	4607.41
250.407	4607.91
250.786	4605
251.165	4610.32
251.544	4613.32
251.922	4615.18
252.301	4614.11
252.68	4614.86
253.058	4606.02
253.437	4616.86
253.816	4622.61
254.194	4626.5
254.573	4628.5
254.951	4633.25
255.329	4625.89
255.708	4622.23
256.086	4623.68
256.465	4622.11
256.843	4632.23
257.221	4637.57
257.599	4625.93
257.977	4627.57
258.356	4629.18
258.734	4630.95
259.112	4633.05
259.49	4639.07
259.868	4642.75
260.246	4643.25
260.624	4652.95
261.001	4654.3
261.379	4658.66
261.757	4662.84
262.135	4657.61
262.513	4656.2
262.89	4654.75
263.268	4658.18
263.645	4656.05
264.023	4656.52
264.401	4660.02
264.778	4654.7
265.156	4645.52
265.533	4644
265.91	4638.25
266.288	4640.5
266.665	4635.61
267.042	4641.61
267.42	4635.98
267.797	4644.48
268.174	4644.68
268.551	4644.68
268.928	4642.27
269.305	4644.66
269.682	4641.43
270.059	4650.57
270.436	4651.41
270.813	4662.8
271.19	4660.57
271.567	4661.45
271.944	4653.41
272.32	4655.82
272.697	4665.77
273.074	4669.34
273.45	4667.36
273.827	4668.43
274.203	4668.73
274.58	4670.07
274.957	4662.27
275.333	4663.84
275.709	4664.23
276.086	4668.89
276.462	4663.84
276.838	4650.95
277.215	4648.05
277.591	4659.16
277.967	4657.39
278.343	4655.34
278.719	4651.3
279.095	4656.36
279.471	4653.91
279.847	4662.34
280.223	4658.77
280.599	4662.77
280.975	4658.91
281.351	4661.82
281.727	4649.7
282.103	4653.77
282.478	4651.55
282.854	4657.86
283.23	4652.82
283.605	4656.3
283.981	4647.48
284.357	4650.18
284.732	4648.5
285.108	4652.95
285.483	4654.8
285.858	4658.86
286.234	4655.8
286.609	4658.98
286.984	4652.95
287.36	4657.8
287.735	4656.84
288.11	4672.73
288.485	4670.77
288.86	4673.98
289.235	4674.77
289.61	4675.64
289.985	4680.68
290.36	4686.7
290.735	4686.43
291.11	4692.73
291.485	4690.59
291.86	4692.14
292.235	4685.93
292.609	4690.8
292.984	4689.64
293.359	4693.8
293.733	4692.34
294.108	4697.95
294.482	4690.68
294.857	4692.11
295.231	4692.98
295.606	4698.11
295.98	4694.07
296.354	4691.3
296.729	4687.89
297.103	4691
297.477	4691.18
297.851	4694.77
298.226	4689.14
298.6	4697.55
298.974	4698.73
299.348	4702.43
299.722	4702.64
300.096	4708.93
300.47	4704.52
300.844	4710.75
301.217	4710.84
301.591	4712.02
301.965	4715.52
302.339	4716.91
302.712	4710.41
303.086	4713.8
303.46	4706.8
303.833	4704.95
304.207	4700.77
304.58	4704.07
304.954	4699.82
305.327	4700.11
305.701	4693.89
306.074	4689.02
306.447	4683.09
306.821	4691.14
307.194	4686.48
307.567	4695.89
307.94	4693.16
308.313	4698.89
308.686	4699.09
309.059	4701.66
309.432	4696.98
309.805	4703.48
310.178	4699.68
310.551	4710.27
310.924	4706.52
311.297	4711.16
311.67	4703.68
312.042	4710.77
312.415	4707.27
312.788	4708.84
313.16	4707.8
313.533	4717.41
313.905	4718.64
314.278	4725.91
314.65	4714.48
315.023	4717.84
315.395	4714.27
315.768	4714.77
316.14	4709.91
316.512	4715.25
316.884	4713.68
317.257	4719.14
317.629	4711.39
318.001	4709.55
318.373	4704.91
318.745	4712.55
319.117	4704.82
319.489	4711.02
319.861	4712.75
320.233	4716.73
320.605	4709.18
320.977	4711.05
321.348	4704.93
321.72	4709.66
322.092	4703.86
322.463	4708.52
322.835	4703.59
323.207	4713.75
323.578	4705.82
323.95	4707.18
324.321	4702.91
324.693	4708.52
325.064	4710.45
325.435	4734.27
325.807	4730.8
326.178	4735.25
326.549	4736.7
326.92	4738.55
327.292	4730.2
327.663	4735.34
328.034	4733.68
328.405	4737
328.776	4729.93
329.147	4730.02
329.518	4706.3
329.889	4708.36
330.259	4704.7
330.63	4701.61
331.001	4697.07
331.372	4701.64
331.742	4696.7
332.113	4700.68
332.484	4697.39
332.854	4704.91
333.225	4703.14
333.595	4706.02
333.966	4702.5
334.336	4706.39
334.707	4699.98
335.077	4713.45
335.447	4711
335.817	4715.43
336.188	4703.14
336.558	4707.39
336.928	4701.89
337.298	4704.43
337.668	4704.57
338.038	4709.82
338.408	4731.41
338.778	4737.14
339.148	4749.32
339.518	4757.5
339.888	4753.34
340.258	4763.55
340.627	4756.86
340.997	4760.25
341.367	4751.91
341.736	4749.84
342.106	4741.68
342.475	4718.34
342.845	4751.68
343.214	4732.8
343.584	4720.86
343.953	4725.91
344.323	4718.02
344.692	4720.07
345.061	4716.3
345.431	4721.34
345.8	4716.52
346.169	4722.27
346.538	4718.77
346.907	4685.52
347.276	4680.11
347.645	4682.93
348.014	4677.09
348.383	4685.55
348.752	4683.48
349.121	4687.07
349.49	4685.32
349.858	4691.43
350.227	4689.57
350.596	4695.86
350.964	4690.43
351.333	4696.23
351.702	4700.36
352.07	4700.7
352.439	4690.43
352.807	4697.45
353.176	4691.8
353.544	4695.27
353.912	4696.23
354.281	4698.27
354.649	4690.89
355.017	4700.09
355.385	4692.82
355.753	4691
356.122	4687.39
356.49	4694.64
356.858	4687.45
357.226	4692.14
357.594	4680.98
357.961	4684.07
358.329	4683.3
358.697	4688.16
359.065	4679.45
359.433	4683.45
359.8	4679.77
360.168	4685.48
360.536	4677.43
360.903	4684.52
361.271	4678.61
361.638	4688.07
362.006	4673.93
362.373	4674.95
362.741	4667.41
363.108	4670.52
363.475	4664.86
363.843	4667.57
364.21	4663.3
364.577	4676.57
364.944	4666.45
365.311	4670.14
365.678	4687.98
366.045	4696.18
366.412	4695.93
366.779	4703.39
367.146	4698.52
367.513	4707.05
367.88	4700.95
368.247	4707.36
368.613	4698.66
368.98	4703.34
369.347	4695.48
369.713	4675.59
370.08	4671.05
370.447	4670.64
370.813	4662.3
371.18	4669.18
371.546	4658.84
371.912	4664.36
372.279	4661.3
372.645	4664.2
373.011	4663.11
373.378	4674.75
373.744	4665.34
374.11	4675.82
374.476	4670.41
374.842	4677.77
375.208	4681.55
375.574	4686.18
375.94	4681.45
376.306	4681.25
376.672	4678.43
377.038	4681.07
377.404	4674.86
377.769	4686.09
378.135	4676.86
378.501	4681.02
378.866	4674.91
379.232	4669
379.597	4665.43
379.963	4670.75
380.328	4663.36
380.694	4664.45
381.059	4657.18
381.425	4661.16
381.79	4653.34
382.155	4658.39
382.52	4651.59
382.886	4656.34
383.251	4646.45
383.616	4653.02
383.981	4645.64
384.346	4654.75
384.711	4653.66
385.076	4662.66
385.441	4657.07
385.806	4659.07
386.171	4650.84
386.535	4655.39
386.9	4651.34
387.265	4660.45
387.629	4649.68
387.994	4654.8
388.359	4650.07
388.723	4649.86
389.088	4644.84
389.452	4648.5
389.817	4644.34
390.181	4648.91
390.545	4647.55
390.91	4653.64
391.274	4646.84
391.638	4655.68
392.002	4649.89
392.366	4684.27
392.731	4680.5
393.095	4681.95
393.459	4676.8
393.823	4682.8
394.187	4675.91
394.55	4680
394.914	4677.86
395.278	4682.41
395.642	4675.32
396.006	4682.5
396.369	4643.32
396.733	4647.86
397.097	4639.41
397.46	4646.2
397.824	4639.55
398.187	4641.95
398.551	4638.93
398.914	4638.57
399.277	4633.16
399.641	4640.93
400.004	4639.11
400.367	4649.14
400.73	4642.18
401.094	4650.43
401.457	4644.61
401.82	4646.73
402.183	4644.3
402.546	4652.36
402.909	4644.77
403.272	4655.7
403.635	4647.95
403.998	4648.02
404.36	4635.48
404.723	4641.09
405.086	4633.05
405.448	4663.32
405.811	4660.3
406.174	4665.25
406.536	4650.7
406.899	4680.66
407.261	4673.3
407.624	4678.84
407.986	4677.89
408.348	4684
408.711	4684.95
409.073	4691.64
409.435	4657.41
409.797	4662.36
410.16	4657.7
410.522	4667.32
410.884	4638.05
411.246	4648.34
411.608	4640.09
411.97	4642.41
412.332	4636.82
412.693	4640.43
413.055	4635.09
413.417	4642.43
413.779	4634.5
414.14	4636.25
414.502	4624.82
414.864	4631.61
415.225	4620.45
415.587	4627.8
415.948	4616.64
416.31	4624.07
416.671	4611.82
417.033	4612.7
417.394	4608.16
417.755	4613.39
418.116	4608.16
418.478	4612.61
418.839	4602.23
419.2	4602.77
419.561	4598.05
419.922	4604.77
420.283	4597.91
420.644	4607.16
421.005	4602.59
421.366	4609.77
421.727	4613.55
422.087	4618.95
422.448	4618.64
422.809	4626.89
423.169	4624.89
423.53	4626.91
423.891	4619.8
424.251	4625.41
424.612	4617.14
424.972	4622.57
425.333	4609.45
425.693	4608.48
426.053	4603.45
426.414	4604.43
426.774	4596.89
427.134	4598.93
427.494	4592.25
427.854	4600.39
428.214	4593.23
428.574	4596.91
428.934	4592.45
429.294	4604.09
429.654	4597.11
430.014	4600.23
430.374	4595.2
430.734	4605.09
431.094	4598.23
431.453	4620.52
431.813	4614.14
432.173	4624.32
432.532	4621.61
432.892	4627.82
433.251	4618.64
433.611	4622.43
433.97	4617.86
434.33	4626.39
434.689	4619.3
435.048	4624.02
435.407	4611.3
435.767	4614.7
436.126	4601.02
436.485	4601.89
436.844	4592.18
437.203	4600.23
437.562	4600.11
437.921	4605.34
438.28	4593.8
438.639	4594.39
438.998	4615.23
439.356	4612.52
439.715	4606.98
440.074	4616.59
440.433	4613.89
440.791	4621.16
441.15	4609.59
441.508	4611.66
441.867	4604.89
442.225	4609.82
442.584	4604.39
442.942	4586.16
443.3	4577.75
443.659	4581.25
444.017	4575.91
444.375	4578.91
444.733	4576.7
445.092	4585.45
445.45	4583
445.808	4588.91
446.166	4587.84
446.524	4598.39
446.882	4590.07
447.239	4597.93
447.597	4594.34
447.955	4600.84
448.313	4593.36
448.67	4600.23
449.028	4594.23
449.386	4600.05
449.743	4602.14
450.101	4611.07
450.458	4602.27
450.816	4611.45
451.173	4609.48
451.531	4619.98
451.888	4612.41
452.245	4623
452.602	4615.57
452.96	4660.36
453.317	4654.09
453.674	4658.98
454.031	4653.05
454.388	4663.7
454.745	4655.66
455.102	4661.57
455.459	4655.91
455.816	4663.2
456.173	4660.11
456.529	4669.48
456.886	4628.23
457.243	4634.68
457.599	4624.59
457.956	4627.93
458.313	4622.2
458.669	4630.73
459.026	4628.7
459.382	4634.82
459.739	4634.59
460.095	4639.61
460.451	4634.98
460.807	4640.14
461.164	4636.66
461.52	4650.73
461.876	4643.64
462.232	4646.64
462.588	4641.02
462.944	4644.41
463.3	4639.07
463.656	4644.82
464.012	4635.52
464.368	4645.2
464.724	4641.16
465.079	4645.73
465.435	4629.7
465.791	4632.41
466.146	4629.2
466.502	4637.23
466.858	4627.07
467.213	4629.5
467.569	4622.89
467.924	4635
468.279	4619.2
468.635	4621.7
468.99	4614.61
469.345	4621.7
469.701	4616.77
470.056	4617.95
470.411	4606.25
470.766	4615.07
471.121	4609.36
471.476	4615.75
471.831	4601.41
472.186	4604.02
472.541	4597.61
472.895	4596.84
473.25	4587.82
473.605	4591.02
473.96	4580.93
474.314	4581.89
474.669	4567.64
475.024	4561.7
475.378	4546.11
475.733	4554.34
476.087	4547.18
476.441	4545.82
476.796	4537.39
477.15	4545.66
477.504	4538.77
477.859	4540.91
478.213	4531.41
478.567	4534.02
478.921	4539.93
479.275	4542.45
479.629	4534.7
479.983	4544
480.337	4537.07
480.691	4541.64
481.045	4529
481.399	4557.98
481.752	4553.11
482.106	4559.82
482.46	4553.11
482.813	4546.82
483.167	4540.2
483.52	4540.8
483.874	4544.48
484.227	4552.89
484.581	4543.48
484.934	4549.02
485.288	4516.23
485.641	4516.43
485.994	4508.75
486.347	4513.89
486.7	4508.45
487.054	4527.66
487.407	4521.75
487.76	4510.18
488.113	4500.27
488.466	4509.48
488.818	4504.43
489.171	4509.77
489.524	4504.43
489.877	4507.25
490.23	4501.75
490.582	4507.09
490.935	4487.82
491.288	4490.91
491.64	4483.66
491.993	4489.41
492.345	4481.95
492.698	4487.98
493.05	4484.91
493.402	4495.41
493.755	4495.43
494.107	4507.73
494.459	4512.95
494.811	4540.16
495.163	4557.73
495.515	4607.77
495.867	4647.14
496.219	4719.45
496.571	4800.14
496.923	4899.2
497.275	4998.36
497.627	5122.2
497.979	5231.59
498.33	5356.2
498.682	5453.86
499.034	5561.27
499.385	5637
499.737	5719.86
500.088	5772.34
500.44	5804.32
500.791	5821.3
501.143	5828.11
501.494	5815.98
501.845	5808.7
502.197	5777.36
502.548	5757.09
502.899	5725.32
503.25	5703.5
503.601	5666.8
503.952	5638.77
504.303	5604.05
504.654	5574.86
505.005	5540.34
505.356	5508.34
505.707	5471.02
506.058	5448.91
506.408	5415.86
506.759	5395.77
507.11	5362.52
507.46	5347.48
507.811	5315.09
508.161	5301.64
508.512	5273.02
508.862	5258.75
509.213	5239.05
509.563	5226.7
509.913	5200.25
510.263	5190.45
510.614	5163.27
510.964	5151.25
511.314	5120.23
511.664	5105.59
512.014	5077.36
512.364	5065.16
512.714	5045
513.064	5025.91
513.414	5003.61
513.764	5010.32
514.113	4991.59
514.463	4984.73
514.813	4961.05
515.162	4953.95
515.512	4942.11
515.862	4936.23
516.211	4923.02
516.561	4916.68
516.91	4909.02
517.259	4902.91
517.609	4868.41
517.958	4856.89
518.307	4841.57
518.656	4839.75
519.006	4834.05
519.355	4836.07
519.704	4833.11
520.053	4829.14
520.402	4815.52
520.751	4809.89
521.1	4802.5
521.448	4805.57
521.797	4796.07
522.146	4794.05
522.495	4785.86
522.843	4778.59
523.192	4760.36
523.541	4751.45
523.889	4743.14
524.238	4744.2
524.586	4738.02
524.935	4735.43
525.283	4726.82
525.631	4730.8
525.979	4719.73
526.328	4721.95
526.676	4713.89
527.024	4716.23
527.372	4708.45
527.72	4708.73
528.068	4696.89
528.416	4699.48
528.764	4691.14
529.112	4690.25
529.46	4676.39
529.808	4677.55
530.155	4662.93
530.503	4677.57
530.851	4681.36
531.198	4680.7
531.546	4669.16
531.893	4672.93
532.241	4657.43
532.588	4655.89
532.936	4649.59
533.283	4653.75
533.63	4651.91
533.978	4654.91
534.325	4638.05
534.672	4627.18
535.019	4619.93
535.366	4624.32
535.713	4617.25
536.06	4623.45
536.407	4617.16
536.754	4617.23
537.101	4609.45
537.448	4614.68
537.795	4611.02
538.141	4608.52
538.488	4596.8
538.835	4603.27
539.181	4593.02
539.528	4594.75
539.874	4587.3
540.221	4588.93
540.567	4578.86
540.914	4582.39
541.26	4573.68
541.606	4580
541.952	4574.45
542.299	4579.66
542.645	4574.16
542.991	4578.5
543.337	4576.39
543.683	4579.39
544.029	4572.5
544.375	4587.16
544.721	4583.93
545.066	4584.8
545.412	4576.8
545.758	4580.09
546.104	4576.64
546.449	4576.23
546.795	4577.68
547.141	4583.68
547.486	4576.98
547.832	4582.7
548.177	4571.34
548.522	4570.48
548.868	4566
549.213	4567.36
549.558	4562.52
549.903	4566.57
550.249	4562.18
550.594	4562.07
550.939	4550.55
551.284	4555.61
551.629	4550.84
551.974	4552.41
552.319	4548.82
552.664	4553.41
553.008	4549.55
553.353	4583.77
553.698	4578.73
554.043	4583.2
554.387	4575.66
554.732	4579.73
555.076	4573.25
555.421	4577.11
555.765	4571.95
556.11	4577.77
556.454	4566.2
556.798	4567.55
557.143	4531.75
557.487	4541.45
557.831	4534.48
558.175	4540.75
558.519	4535.8
558.863	4542.93
559.207	4534.23
559.551	4540.34
559.895	4537.57
560.239	4544.84
560.583	4541.36
560.927	4543.59
561.27	4532.34
561.614	4541.25
561.958	4532.32
562.301	4538.91
562.645	4529.7
562.988	4534.84
563.332	4531.16
563.675	4532.86
564.018	4532.98
564.362	4537.82
564.705	4533
565.048	4535.32
565.391	4525.07
565.735	4532.75
566.078	4523.93
566.421	4532.27
566.764	4530.57
567.107	4530.55
567.45	4524.16
567.792	4522.7
568.135	4513.68
568.478	4518.25
568.821	4517
569.163	4524.45
569.506	4517.68
569.849	4528.32
570.191	4519.5
570.534	4524.91
570.876	4521.05
571.219	4526.27
571.561	4522.95
571.903	4530.23
572.246	4529.16
572.588	4531.89
572.93	4522.39
573.272	4524.61
573.614	4513.48
573.956	4517.07
574.298	4509.89
574.64	4516.09
574.982	4509.68
575.324	4511.93
575.666	4505.64
576.008	4510.07
576.349	4499.98
576.691	4507.14
577.033	4505.11
577.374	4510.64
577.716	4505.55
578.057	4512.43
578.399	4504.2
578.74	4508.86
579.082	4507.5
579.423	4515.25
579.764	4516.91
580.105	4528.07
580.447	4525.05
580.788	4532.18
581.129	4534.32
581.47	4542.39
581.811	4533.86
582.152	4542.45
582.493	4559.8
582.834	4562.98
583.175	4557.07
583.515	4550.3
583.856	4545.14
584.197	4550.3
584.537	4542.55
584.878	4541.39
585.218	4533.93
585.559	4540.11
585.899	4532.8
586.24	4515.77
586.58	4509.2
586.921	4514.84
587.261	4511.82
587.601	4516.75
587.941	4509.89
588.281	4518.02
588.621	4513.11
588.961	4517.77
589.301	4511.95
589.641	4516.86
589.981	4511.52
590.321	4515.77
590.661	4509.86
591.001	4513.95
591.34	4511.34
591.68	4516.14
592.02	4504.73
592.359	4509.14
592.699	4502.36
593.038	4509.73
593.378	4504.32
593.717	4506.82
594.057	4499.55
594.396	4503.32
594.735	4498.84
595.074	4504.68
595.414	4496
595.753	4502.59
596.092	4495.34
596.431	4501.32
596.77	4497.07
597.109	4502.7
597.448	4497.09
597.786	4502.23
598.125	4495.7
598.464	4501.61
598.803	4490.57
599.141	4497.18
599.48	4491.36
599.819	4496.59
600.157	4491.27
600.495	4493.11
600.834	4488.75
601.172	4517.16
601.511	4515.82
601.849	4518.77
602.187	4514.41
602.525	4520.3
602.864	4511.55
603.202	4520.16
603.54	4520.45
603.878	4524.61
604.216	4517.55
604.554	4520.91
604.891	4490.27
605.229	4489.8
605.567	4486.34
605.905	4489.66
606.243	4480.86
606.58	4486.8
606.918	4475.93
607.255	4475.55
607.593	4472.66
607.93	4479.91
608.268	4473.34
608.605	4479.93
608.942	4483.5
609.28	4488.45
609.617	4484.36
609.954	4489.27
610.291	4488.25
610.628	4495.16
610.965	4490.05
611.302	4496.14
611.639	4492
611.976	4501.41
612.313	4497.14
612.65	4497.43
612.987	4489.23
613.323	4490.98
613.66	4484.68
613.997	4488
614.333	4480.93
614.67	4484.7
615.006	4477.64
615.343	4479.48
615.679	4470.93
616.015	4474.02
616.352	4468.32
616.688	4475.98
617.024	4472.27
617.36	4485.84
617.696	4481.3
618.032	4488.43
618.368	4482.43
618.704	4488.43
619.04	4482.91
619.376	4490.09
619.712	4489.32
620.048	4492.3
620.383	4483.57
620.719	4487.16
621.055	4475.43
621.39	4477.27
621.726	4468.48
622.061	4472.43
622.397	4467.8
622.732	4472.25
623.068	4459.75
623.403	4457.52
623.738	4453.3
624.073	4459.18
624.409	4451.34
624.744	4454.95
625.079	4448.73
625.414	4457.27
625.749	4455.14
626.084	4455.2
626.419	4453.34
626.753	4459.14
627.088	4455.43
627.423	4464.91
627.758	4460.84
628.092	4466.09
628.427	4460.45
628.762	4467.73
629.096	4459.77
629.431	4466.27
629.765	4461.84
630.099	4462.52
630.434	4458.93
630.768	4465.64
631.102	4456.23
631.436	4461.57
631.77	4456.8
632.105	4461.45
632.439	4456.61
632.773	4461.57
633.107	4453.2
633.44	4461.91
633.774	4456.48
634.108	4461.34
634.442	4452.05
634.776	4458.16
635.109	4450.8
635.443	4458.18
635.776	4453.5
636.11	4456.32
636.443	4454.41
636.777	4460.23
637.11	4448.61
637.444	4455.39
637.777	4450.45
638.11	4458.68
638.443	4451.8
638.776	4458.68
639.11	4450.45
639.443	4460.75
639.776	4458.34
640.109	4461.59
640.441	4455.68
640.774	4463.25
641.107	4454.73
641.44	4461.89
641.773	4453.55
642.105	4456.66
642.438	4450.05
642.77	4453.7
643.103	4442.07
643.435	4440.7
643.768	4439.23
644.1	4445.93
644.433	4440.95
644.765	4446.95
645.097	4446.16
645.429	4454.43
645.761	4451.09
646.094	4456.61
646.426	4452.25
646.758	4463.52
647.09	4460.02
647.422	4460.14
647.753	4449.95
648.085	4455.3
648.417	4447.75
648.749	4448.25
649.08	4441.45
649.412	4443.25
649.744	4437.95
650.075	4444.73
650.407	4431.93
650.738	4438.43
651.069	4435.82
651.401	4441.36
651.732	4435.64
652.063	4441.07
652.394	4433.7
652.726	4440.3
653.057	4436.89
653.388	4441.52
653.719	4434.93
654.05	4442.39
654.381	4438.43
654.712	4446.45
655.042	4441.45
655.373	4444.86
655.704	4441.3
656.034	4447.86
656.365	4444.45
656.696	4450.48
657.026	4445.05
657.357	4450.27
657.687	4443.27
658.018	4446.73
658.348	4434.5
658.678	4442.5
659.008	4437.64
659.339	4443.73
659.669	4436.86
659.999	4443.39
660.329	4436
660.659	4440.16
660.989	4433.2
661.319	4437.45
661.649	4432.23
661.978	4438.36
662.308	4431.16
662.638	4435.77
662.968	4429.66
663.297	4437.82
663.627	4427.61
663.956	4432.07
664.286	4426.45
664.615	4435.84
664.945	4432.59
665.274	4440.34
665.603	4438.14
665.932	4445.39
666.262	4441.07
666.591	4449.14
666.92	4440.59
667.249	4448.18
667.578	4447.59
667.907	4454.32
668.236	4450.64
668.564	4453.23
668.893	4447.8
669.222	4451.36
669.551	4444.14
669.879	4450.16
670.208	4438.2
670.537	4439.66
670.865	4430.05
671.194	4448.59
671.522	4445.61
671.85	4447.07
672.179	4444.36
672.507	4445.61
672.835	4436.77
673.163	4440.52
673.491	4435.39
673.819	4447.5
674.147	4447.11
674.475	4453.52
674.803	4430.16
675.131	4432.34
675.459	4429.55
675.787	4436.73
676.115	4431.8
676.442	4441.2
676.77	4437.07
677.098	4440.77
677.425	4431.95
677.753	4439.89
678.08	4435.89
678.407	4443.75
678.735	4440.34
679.062	4443.61
679.389	4435.36
679.717	4441.77
680.044	4432.95
680.371	4435.95
680.698	4431.48
681.025	4441.86
681.352	4434.11
681.679	4439.16
682.006	4431.86
682.332	4433.14
682.659	4426.36
682.986	4436.75
683.313	4432.98
683.639	4436.86
683.966	4433.27
684.292	4438.8
684.619	4426.45
684.945	4432.36
685.272	4432.3
685.598	4438.41
685.924	4441.5
686.25	4445.98
686.577	4437.73
686.903	4447.41
687.229	4444.84
687.555	4448.55
687.881	4442.05
688.207	4449.52
688.533	4446.34
688.858	4445.34
689.184	4438.64
689.51	4439.02
689.836	4434.34
690.161	4444.14
690.487	4433
690.813	4439.16
691.138	4436.7
691.463	4442.05
691.789	4440.8
692.114	4442.25
692.44	4436.18
692.765	4447.45
693.09	4444.25
693.415	4450.59
693.74	4440.23
694.065	4445.84
694.39	4441.16
694.715	4448.64
695.04	4447.07
695.365	4448.64
695.69	4443.2
696.015	4449.55
696.339	4442.52
696.664	4448.34
696.989	4444.64
697.313	4447.43
697.638	4446.09
697.962	4448.64
698.287	4440.5
698.611	4443.34
698.935	4439.36
699.26	4444.7
699.584	4440.95
699.908	4443.7
700.232	4434.14
700.556	4435.09
700.88	4434.23
701.204	4435.95
701.528	4429.43
701.852	4437.39
702.176	4453.09
702.5	4457.61
702.823	4467.11
703.147	4485.64
703.471	4478.95
703.794	4484.93
704.118	4498.91
704.441	4507.61
704.765	4500.73
705.088	4506.66
705.411	4505.68
705.735	4487.16
706.058	4480.27
706.381	4466.11
706.704	4452.14
707.027	4461.16
707.35	4457.09
707.673	4445.75
707.996	4431.91
708.319	4436.3
708.642	4432.61
708.965	4431.45
709.288	4425.52
709.61	4432.7
709.933	4430.86
710.256	4434.34
710.578	4423.48
710.901	4427.36
711.223	4419.48
711.546	4426.14
711.868	4427.09
712.19	4431.45
712.512	4424.36
712.835	4431.05
713.157	4423.2
713.479	4427.86
713.801	4420.8
714.123	4427.09
714.445	4425.05
714.767	4432.45
715.089	4424.7
715.411	4420.93
715.732	4413.75
716.054	4420.73
716.376	4414.66
716.697	4418.86
717.019	4419.73
717.34	4421.18
717.662	4418.07
717.983	4421.68
718.305	4422.82
718.626	4430.32
718.947	4429.52
719.268	4436.02
719.589	4430.2
719.911	4441.43
720.232	4438.02
720.553	4436.39
720.874	4431.25
721.195	4434.93
721.515	4426.48
721.836	4427.16
722.157	4420.61
722.478	4425.45
722.798	4417.61
723.119	4421.32
723.44	4409.86
723.76	4415.57
724.081	4411.18
724.401	4421.86
724.721	4427.8
725.042	4432.52
725.362	4425.95
725.682	4431.5
726.002	4425.82
726.322	4435.98
726.642	4434.61
726.962	4440.52
727.282	4439.07
727.602	4443.73
727.922	4430.43
728.242	4440.5
728.562	4440.34
728.882	4443.61
729.201	4441.18
729.521	4449.41
729.84	4443.5
730.16	4444.48
730.479	4449.05
730.799	4450.89
731.118	4446.14
731.437	4455.45
731.757	4434.91
732.076	4437.32
732.395	4432.86
732.714	4435.77
733.033	4423.95
733.352	4429
733.671	4431.02
733.99	4427.91
734.309	4424.25
734.628	4432.2
734.947	4428.02
735.265	4432.68
735.584	4427.36
735.903	4432.34
736.221	4428.11
736.54	4437.61
736.858	4430.05
737.177	4434.3
737.495	4429.18
737.813	4433.25
738.132	4426.27
738.45	4429.3
738.768	4425.91
739.086	4430.55
739.404	4427.91
739.722	4432.16
740.04	4429.52
740.358	4436.98
740.676	4428.64
740.994	4434.61
741.311	4430.23
741.629	4436.32
741.947	4430.95
742.264	4436.57
742.582	4437.25
742.899	4443.64
743.217	4440.8
743.534	4442.55
743.852	4433.82
744.169	4437.25
744.486	4433.77
744.803	4436.02
745.121	4431.25
745.438	4439.14
745.755	4430.7
746.072	4433.05
746.389	4424.73
746.706	4426.48
747.022	4423.86
747.339	4432.91
747.656	4434.34
747.973	4439.39
748.289	4435.59
748.606	4441.23
748.923	4435.39
749.239	4446.14
749.555	4440.8
749.872	4447.95
750.188	4445.73
750.505	4450.84
750.821	4445.48
751.137	4446.25
751.453	4438.02
751.769	4443.45
752.085	4435.91
752.401	4444.66
752.717	4436.52
753.033	4440.32
753.349	4434.8
753.665	4439.07
753.98	4432.02
754.296	4436.3
754.612	4431.27
754.927	4440.45
755.243	4438.41
755.558	4443.34
755.874	4437.05
756.189	4441.52
756.505	4432.68
756.82	4437.82
757.135	4431.82
757.45	4441.7
757.765	4442.86
758.08	4444.39
758.395	4434.11
758.71	4435.57
759.025	4432.89
759.34	4436.86
759.655	4437.64
759.97	4446.27
760.285	4447.7
760.599	4453.82
760.914	4443.52
761.228	4440.43
761.543	4437.25
761.857	4455.59
762.172	4449.09
762.486	4453.52
762.8	4452.61
763.115	4452.3
763.429	4447.45
763.743	4445.5
764.057	4442.2
764.371	4449
764.685	4449.68
764.999	4460.93
765.313	4452.7
765.627	4459.14
765.941	4453.25
766.255	4453.27
766.568	4448.93
766.882	4452.59
767.195	4447.89
767.509	4453.89
767.823	4453.02
768.136	4456.55
768.449	4448.18
768.763	4447.48
769.076	4445.34
769.389	4452.82
769.702	4450.18
770.016	4456.34
770.329	4451.89
770.642	4463.82
770.955	4458.86
771.268	4462.82
771.58	4458.8
771.893	4463.11
772.206	4457.14
772.519	4462.16
772.832	4456.82
773.144	4461.39
773.457	4455.8
773.769	4463.57
774.082	4454.14
774.394	4457.23
774.706	4452.59
775.019	4460
775.331	4453.86
775.643	4458.77
775.955	4454.61
776.268	4461.75
776.58	4458.16
776.892	4464.66
777.204	4459.45
777.515	4464.02
777.827	4466.18
778.139	4472.18
778.451	4465.57
778.763	4474.77
779.074	4470.8
779.386	4476.52
779.697	4470.43
780.009	4476.91
780.32	4472.75
780.632	4476.57
780.943	4476.77
781.254	4477.25
781.566	4470.3
781.877	4480.16
782.188	4474.02
782.499	4477.61
782.81	4477.8
783.121	4484.68
783.432	4479.55
783.743	4484.95
784.054	4479.55
784.364	4481.16
784.675	4476.02
784.986	4480.36
785.296	4473.7
785.607	4482.25
785.917	4507
786.228	4510.59
786.538	4503.82
786.849	4512.07
787.159	4508.3
787.469	4516.64
787.779	4513.86
788.09	4518.32
788.4	4517.18
788.71	4519.3
789.02	4517.59
789.33	4501.66
789.64	4500.18
789.949	4515.3
790.259	4507.93
790.569	4513.14
790.879	4507.98
791.188	4517.09
791.498	4515.45
791.807	4519.89
792.117	4519.34
792.426	4520.02
792.736	4510.43
793.045	4522.16
793.354	4508.5
793.663	4518.77
793.973	4512.3
794.282	4542.57
794.591	4534.5
794.9	4540.18
795.209	4537.66
795.518	4543.95
795.826	4539.68
796.135	4549.48
796.444	4538.27
796.753	4546.61
797.061	4537.2
797.37	4547.5
797.678	4524.8
797.987	4527.52
798.295	4524.34
798.604	4531.52
798.912	4524.5
799.22	4530.95
799.529	4525.34
799.837	4529.5
800.145	4527.45
800.453	4533.3
800.761	4530.07
801.069	4533.95
801.377	4535.2
801.685	4546.09
801.993	4544.34
802.3	4553.3
802.608	4550.2
802.916	4561.36
803.223	4569.7
803.531	4577.75
803.838	4576.27
804.146	4581.91
804.453	4578.82
804.76	4584.25
805.068	4579.8
805.375	4588.32
805.682	4587.52
805.989	4601.86
806.296	4594.95
806.603	4591.86
806.91	4586.05
807.217	4590.73
807.524	4588.02
807.831	4596.25
808.138	4592.09
808.444	4595.95
808.751	4591.5
809.058	4594.61
809.364	4583.09
809.671	4596.89
809.977	4592.41
810.284	4602.68
810.59	4604.43
810.896	4608.61
811.202	4603.3
811.509	4613.93
811.815	4611.52
812.121	4615.89
812.427	4611.14
812.733	4619
813.039	4612.98
813.345	4620.52
813.65	4613.52
813.956	4626.23
814.262	4626.7
814.568	4633.77
814.873	4630.68
815.179	4639.48
815.484	4635.14
815.79	4649
816.095	4648.82
816.4	4649.95
816.706	4645
817.011	4654.45
817.316	4646.86
817.621	4651.8
817.926	4655.02
818.231	4657.18
818.536	4653.11
818.841	4663.09
819.146	4656
819.451	4663.23
819.756	4660.05
820.06	4666.07
820.365	4661.59
820.67	4663.07
820.974	4661.14
821.279	4666.27
821.583	4663.82
821.888	4671.18
822.192	4667.89
822.496	4673.02
822.8	4669.27
823.105	4677.61
823.409	4675
823.713	4678.86
824.017	4676.41
824.321	4681.27
824.625	4675.23
824.929	4683.2
825.232	4682.82
825.536	4689.23
825.84	4687.7
826.143	4693.02
826.447	4690.02
826.751	4700.7
827.054	4703.68
827.358	4714.66
827.661	4734.41
827.964	4758.98
828.268	4760.5
828.571	4759.82
828.874	4754.39
829.177	4762.5
829.48	4758.41
829.783	4764.82
830.086	4758.59
830.389	4761.14
830.692	4757.07
830.995	4742.82
831.297	4727.39
831.6	4735.91
831.903	4736.52
832.205	4742.82
832.508	4737.39
832.81	4744.89
833.113	4747.52
833.415	4752.7
833.718	4752.82
834.02	4758.25
834.322	4754
834.624	4756
834.926	4751.39
835.228	4760.95
835.53	4758.93
835.832	4771.55
836.134	4770.86
836.436	4770.66
836.738	4772.95
837.04	4779.16
837.341	4777.5
837.643	4794.25
837.944	4792.45
838.246	4801.75
838.547	4799.84
838.849	4810.3
839.15	4808.07
839.452	4818.36
839.753	4819.05
840.054	4821.36
840.355	4819.8
840.656	4830.07
840.957	4823.3
841.258	4827.82
841.559	4818.89
841.86	4823.5
842.161	4817.89
842.462	4821.2
842.762	4810.25
843.063	4816.05
843.364	4822.09
843.664	4828.98
843.965	4828.39
844.265	4832.93
844.566	4832.59
844.866	4847.52
845.166	4845.41
845.467	4851.73
845.767	4844.16
846.067	4852.41
846.367	4851.55
846.667	4850.64
846.967	4843.77
847.267	4845.09
847.567	4839.77
847.867	4843.91
848.166	4832.77
848.466	4838.7
848.766	4836.07
849.065	4847.02
849.365	4845.16
849.664	4854.75
849.964	4851.39
850.263	4862.82
850.562	4859.09
850.862	4868.48
851.161	4866.43
851.46	4880
851.759	4879.3
852.058	4887.66
852.357	4884.75
852.656	4894.93
852.955	4887.2
853.254	4893.77
853.553	4888.57
853.851	4893.68
854.15	4890.5
854.449	4896.25
854.747	4884.61
855.046	4892.48
855.344	4884.91
855.643	4905.45
855.941	4902.25
856.239	4915.32
856.538	4918.34
856.836	4925.68
857.134	4926.48
857.432	4933.45
857.73	4932.36
858.028	4948.75
858.326	4940.18
858.624	4950.91
858.922	4936.45
859.219	4940.61
859.517	4932.07
859.815	4938.95
860.112	4938
860.41	4945.77
860.707	4938.2
861.005	4947.16
861.302	4940.48
861.6	4951.68
861.897	4953.91
862.194	4959.75
862.491	4961.98
862.788	4968.77
863.085	4960.07
863.382	4968.86
863.679	4966.52
863.976	4976.68
864.273	4973.18
864.57	4980.91
864.867	4977.86
865.163	4982.91
865.46	4984.36
865.757	4990.39
866.053	4987.98
866.349	4998.82
866.646	4995.8
866.942	5001.41
867.239	4999.57
867.535	5007.89
867.831	5002.39
868.127	5010.45
868.423	5004.52
868.719	5007.41
869.015	4998.95
869.311	5007.25
869.607	5002.52
869.903	5007.68
870.199	5003.02
870.494	5012.48
870.79	5003.66
871.086	5006.09
871.381	5000.86
871.677	5006.52
871.972	5002.07
872.267	5010.82
872.563	5004.93
872.858	5010.61
873.153	5004.7
873.448	5006.77
873.743	4999
874.038	5002.98
874.333	5000.16
874.628	5000.34
874.923	4994.05
875.218	4996.77
875.513	4987.07
875.808	4993.36
876.102	4986.86
876.397	4987.32
876.691	4985.18
876.986	4985.18
877.28	4981.59
877.575	4983.16
877.869	4982.86
878.163	4986.34
878.458	4979.27
878.752	4983.91
879.046	4975.09
879.34	4978.02
879.634	4975.43
879.928	4975.52
880.222	4969.02
880.516	4973.3
880.809	4965.93
881.103	4968.86
881.397	4959.84
881.691	4964.3
881.984	4961.23
882.278	4963
882.571	4976.73
882.864	4977.05
883.158	4974.43
883.451	4982.59
883.744	4975.23
884.038	4982.3
884.331	4973.45
884.624	4979.07
884.917	4972.48
885.21	4974.91
885.503	4971.3
885.796	4959
886.088	4953.75
886.381	4959.89
886.674	4950
886.966	4954.73
887.259	4951.5
887.552	4975.25
887.844	4974.95
888.136	4980.3
888.429	4980.32
888.721	4986.19
889.013	4981.94
889.306	4992.29
889.598	4988.62
