# Supplementary material for: An on-demand, drop-on-drop method for studying enzyme catalysis by serial crystallography
Source: Nat Commun. 2021 Jul 22;12:4461. doi: 10.1038/s41467-021-24757-7 (PMC8298390; doi:10.1038/s41467-021-24757-7)
Supplement: Supplementary file 7 — Source Data [file 41467_2021_24757_MOESM7_ESM.zip › 01_raw data/9/9-pico-on (9).txt]

Data from 9-fluo5N-fura-picoon_Subt8_20-54-17-139.txt Node

Date: Wed Jun 05 20:54:17 PDT 2019
User: Yachandra Lab
Spectrometer: OFX00221
Trigger mode: 0
Integration Time (sec): 3.000000E-1
Scans to average: 8
Nonlinearity correction enabled: false
Boxcar width: 5
Storing dark spectrum: false
XAxis mode: Wavelengths
Number of Pixels in Spectrum: 2136
>>>>>Begin Spectral Data<<<<<
156.111	1.23
156.499	2.52
156.887	2.95
157.274	2.22
157.662	1.43
158.049	1.4
158.437	2.16
158.824	2.64
159.211	3.31
159.599	2.93
159.986	2.7
160.373	2.81
160.761	2.17
161.148	1.88
161.535	2.67
161.922	3.39
162.309	3.57
162.696	3.48
163.083	3.49
163.47	3.64
163.857	3.22
164.244	3.43
164.631	3.31
165.018	3.49
165.405	3.61
165.792	4.28
166.179	4.08
166.565	4.18
166.952	4.16
167.339	4.18
167.725	4.31
168.112	3.84
168.498	3.3
168.885	3.93
169.271	3.41
169.658	3
170.044	1.33
170.431	1.43
170.817	0.86
171.203	0.73
171.59	0.77
171.976	1.38
172.362	2.31
172.748	2.7
173.134	2.11
173.521	2.82
173.907	3.3
174.293	4.42
174.679	4.26
175.065	5.26
175.451	4.72
175.836	4.57
176.222	3.81
176.608	2.95
176.994	3.25
177.38	2.59
177.765	1.58
178.151	1.67
178.537	1.48
178.922	2.09
179.308	1.76
179.693	2.14
180.079	2.5
180.464	2.26
180.85	2.75
181.235	2.92
181.621	3.33
182.006	4.23
182.391	3.3
182.777	3.73
183.162	4.12
183.547	3.23
183.932	3.02
184.317	2.55
184.702	3.23
185.087	2.84
185.472	2.7
185.857	3.58
186.242	2.35
186.627	2.97
187.012	2.62
187.397	1.48
187.782	2.52
188.167	2.86
188.551	3.78
188.936	3.62
189.321	5.67
189.705	5.2
190.09	6.06
190.475	8.43
190.859	8.39
191.244	7.35
191.628	6.59
192.012	6.65
192.397	8.8
192.781	9.2
193.166	10.38
193.55	11
193.934	10.36
194.318	11.1
194.702	10.32
195.087	10.78
195.471	10.45
195.855	13.09
196.239	13.55
196.623	15.5
197.007	17.5
197.391	16.19
197.775	15.18
198.158	17.27
198.542	15.32
198.926	14.18
199.31	14.27
199.693	17.07
200.077	17.03
200.461	15.44
200.844	10.76
201.228	8.07
201.611	12.11
201.995	13.53
202.378	14.9
202.762	16.15
203.145	16.15
203.529	11.76
203.912	9.56
204.295	7.28
204.679	8.42
205.062	8.1
205.445	7.89
205.828	7.14
206.211	8.3
206.594	6.15
206.977	6.39
207.36	8.2
207.743	12.42
208.126	13.1
208.509	14.72
208.892	14.57
209.275	18.39
209.658	20.14
210.04	18.59
210.423	13.18
210.806	11.88
211.188	9.83
211.571	7.48
211.953	9.48
212.336	10.42
212.719	10.15
213.101	13.16
213.483	12.8
213.866	14.4
214.248	13.88
214.63	15.92
215.013	19.25
215.395	20.38
215.777	24.62
216.159	22.7
216.542	23.15
216.924	21.58
217.306	18.84
217.688	17.74
218.07	16.49
218.452	17.84
218.834	18.42
219.216	17.1
219.597	17.35
219.979	14.77
220.361	17.07
220.743	18.95
221.124	19.9
221.506	17.83
221.888	15.72
222.269	14.6
222.651	10.81
223.032	11.01
223.414	11.85
223.795	12.69
224.177	11.95
224.558	7.92
224.94	5.19
225.321	7.95
225.702	10.14
226.083	9.98
226.465	10.16
226.846	13.42
227.227	15.44
227.608	14.77
227.989	12.8
228.37	12.42
228.751	12.97
229.132	12.32
229.513	11.9
229.894	12.15
230.275	14.09
230.655	12.84
231.036	10.45
231.417	8.17
231.798	8.02
232.178	9.15
232.559	10.17
232.94	14.66
233.32	18.42
233.701	18.53
234.081	18.26
234.462	16.58
234.842	17.58
235.222	16.42
235.603	16.27
235.983	17.12
236.363	20.31
236.743	17.74
237.124	15.12
237.504	13.53
237.884	12.98
238.264	12.85
238.644	13.61
239.024	12.43
239.404	14.47
239.784	14.55
240.164	13.99
240.544	12.85
240.923	17.41
241.303	17.51
241.683	16.68
242.063	14.74
242.442	16.7
242.822	20.74
243.202	24.1
243.581	23.55
243.961	23.75
244.34	23.12
244.72	22.19
245.099	19.06
245.478	20.7
245.858	20.42
246.237	20.19
246.616	18.39
246.996	15.88
247.375	13.4
247.754	13.33
248.133	16.03
248.512	14.66
248.891	13.15
249.27	16.44
249.649	16.78
250.028	15.2
250.407	16.55
250.786	16.39
251.165	16.53
251.544	16.76
251.922	16.07
252.301	12.82
252.68	14.7
253.058	12.98
253.437	12.89
253.816	10.11
254.194	11.66
254.573	11.57
254.951	13.69
255.329	11.17
255.708	12.53
256.086	15.49
256.465	17.23
256.843	16.33
257.221	16.17
257.599	14.01
257.977	15.75
258.356	15.05
258.734	12.73
259.112	12.55
259.49	13.6
259.868	13.86
260.246	12.76
260.624	11.28
261.001	10
261.379	12.09
261.757	12.89
262.135	13.14
262.513	16.56
262.89	17.99
263.268	15.8
263.645	15.02
264.023	13.98
264.401	13.77
264.778	12.47
265.156	14.48
265.533	15.58
265.91	14.2
266.288	13.08
266.665	10.32
267.042	10.1
267.42	9.42
267.797	10.18
268.174	8.16
268.551	8.11
268.928	10.76
269.305	8.19
269.682	5.64
270.059	8.07
270.436	7.45
270.813	7.66
271.19	7.86
271.567	10.03
271.944	10.15
272.32	12.16
272.697	11.68
273.074	10.76
273.45	13.11
273.827	15.59
274.203	12.16
274.58	10.91
274.957	9.45
275.333	10.52
275.709	9.28
276.086	8.5
276.462	8.74
276.838	10.76
277.215	9.38
277.591	10.58
277.967	10.18
278.343	12.56
278.719	13.17
279.095	14.7
279.471	14.02
279.847	13.35
280.223	13.44
280.599	14.02
280.975	14.62
281.351	14.07
281.727	14.06
282.103	13.19
282.478	14.68
282.854	15.98
283.23	17.39
283.605	18.75
283.981	21.4
284.357	24.31
284.732	24.4
285.108	22.57
285.483	24.61
285.858	25.24
286.234	28.22
286.609	27.3
286.984	29
287.36	27.08
287.735	25
288.11	23.28
288.485	23.8
288.86	23.28
289.235	22.14
289.61	23.08
289.985	24.49
290.36	20.69
290.735	19.24
291.11	15.93
291.485	15.69
291.86	17.11
292.235	17.58
292.609	16.02
292.984	12.94
293.359	15.48
293.733	15.98
294.108	14.74
294.482	15.32
294.857	16.76
295.231	19.01
295.606	20.05
295.98	20.55
296.354	18.69
296.729	19.7
297.103	20.69
297.477	17.75
297.851	16.38
298.226	12.17
298.6	14.33
298.974	16.64
299.348	15.93
299.722	14.05
300.096	13.8
300.47	16.5
300.844	16.17
301.217	18.16
301.591	20.03
301.965	17.11
302.339	20.5
302.712	19.8
303.086	16.85
303.46	15.85
303.833	16.57
304.207	17.15
304.58	17.89
304.954	19.2
305.327	19.18
305.701	19.38
306.074	23.5
306.447	21.17
306.821	22.6
307.194	22.35
307.567	24.8
307.94	25.07
308.313	23.73
308.686	24.89
309.059	22.72
309.432	22.62
309.805	23.3
310.178	21.09
310.551	23.24
310.924	19.74
311.297	19.5
311.67	17.27
312.042	18.97
312.415	20.6
312.788	18.73
313.16	19.27
313.533	17.23
313.905	13.8
314.278	14.7
314.65	14.33
315.023	14.55
315.395	14.2
315.768	14.39
316.14	13.1
316.512	12.01
316.884	11.14
317.257	9.2
317.629	11.09
318.001	14.81
318.373	14.22
318.745	14.6
319.117	16.69
319.489	17.4
319.861	19.34
320.233	19.28
320.605	18.73
320.977	18.2
321.348	21.01
321.72	19.08
322.092	17.97
322.463	18.98
322.835	17.68
323.207	17.95
323.578	18.28
323.95	17.14
324.321	18.12
324.693	21.5
325.064	22.16
325.435	19.41
325.807	21.6
326.178	19.2
326.549	17.83
326.92	19.24
327.292	17.61
327.663	16
328.034	16.53
328.405	17.64
328.776	13.49
329.147	10.88
329.518	9.22
329.889	8.57
330.259	9.86
330.63	7.81
331.001	6.4
331.372	7.44
331.742	9.14
332.113	9.26
332.484	7.47
332.854	9.44
333.225	14.85
333.595	20.48
333.966	19.51
334.336	20.42
334.707	22.64
335.077	23.83
335.447	23.73
335.817	23.42
336.188	22.75
336.558	22.47
336.928	23.14
337.298	19.07
337.668	17.03
338.038	20
338.408	18.4
338.778	19.58
339.148	18.6
339.518	16.1
339.888	15.17
340.258	12.3
340.627	11.95
340.997	8.82
341.367	10.36
341.736	8.52
342.106	6.64
342.475	6.39
342.845	7.14
343.214	6.9
343.584	8.28
343.953	8.14
344.323	10.31
344.692	11.77
345.061	13.7
345.431	14.91
345.8	14.74
346.169	14.43
346.538	14.69
346.907	13.35
347.276	12.75
347.645	14.9
348.014	13.81
348.383	13.14
348.752	12.06
349.121	13.69
349.49	9.5
349.858	11.59
350.227	11.61
350.596	11.69
350.964	11.55
351.333	13.03
351.702	11.43
352.07	13.27
352.439	13.92
352.807	14.36
353.176	14.45
353.544	15.42
353.912	13.45
354.281	13.16
354.649	15.45
355.017	13.17
355.385	10.64
355.753	9.69
356.122	9.14
356.49	11.53
356.858	11.02
357.226	7.57
357.594	10.34
357.961	11.77
358.329	9.05
358.697	8.17
359.065	9.14
359.433	7.72
359.8	11.38
360.168	10.26
360.536	8.84
360.903	8.88
361.271	10.86
361.638	8.05
362.006	7.82
362.373	9.09
362.741	10.65
363.108	12.16
363.475	16.38
363.843	13.75
364.21	15.24
364.577	15.01
364.944	14.18
365.311	14.22
365.678	15.43
366.045	16.16
366.412	17.49
366.779	14.2
367.146	13.09
367.513	12.48
367.88	12.34
368.247	12.14
368.613	11.57
368.98	16.23
369.347	13.53
369.713	14.35
370.08	12.23
370.447	13.81
370.813	14.83
371.18	19.82
371.546	19.17
371.912	17.52
372.279	20.1
372.645	19.64
373.011	14.32
373.378	18.11
373.744	17.53
374.11	18.15
374.476	15
374.842	16.03
375.208	12.9
375.574	10.52
375.94	11.3
376.306	9.39
376.672	9.69
377.038	9.12
377.404	8.12
377.769	9.15
378.135	10.47
378.501	13.86
378.866	15.15
379.232	12.23
379.597	15.26
379.963	18.01
380.328	18.49
380.694	17.89
381.059	20.36
381.425	19.49
381.79	18.61
382.155	17.56
382.52	16.56
382.886	15.93
383.251	17.68
383.616	17.23
383.981	16.18
384.346	15.24
384.711	15.36
385.076	14.67
385.441	15.39
385.806	14.95
386.171	15.36
386.535	15
386.9	12.82
387.265	12.72
387.629	13.05
387.994	12.39
388.359	11.88
388.723	12.52
389.088	12.84
389.452	12.62
389.817	14.99
390.181	13.9
390.545	12.09
390.91	11.92
391.274	12.25
391.638	12.1
392.002	9.99
392.366	9.89
392.731	9.82
393.095	10.65
393.459	10.64
393.823	9.24
394.187	9.42
394.55	10.78
394.914	10.72
395.278	10.94
395.642	11.94
396.006	16.85
396.369	15.41
396.733	16.9
397.097	16.85
397.46	17.45
397.824	16.73
398.187	18.48
398.551	19.42
398.914	19.7
399.277	17.44
399.641	15.83
400.004	12.38
400.367	16.32
400.73	13.28
401.094	11.9
401.457	11.18
401.82	10.43
402.183	8.35
402.546	9.78
402.909	11.61
403.272	13.25
403.635	12.95
403.998	13.62
404.36	10.65
404.723	11.47
405.086	10.47
405.448	10.02
405.811	10.27
406.174	13.31
406.536	10.55
406.899	8.75
407.261	7.75
407.624	8.7
407.986	8
408.348	10.09
408.711	10.41
409.073	13.17
409.435	15.36
409.797	16.36
410.16	12.42
410.522	12.93
410.884	12.02
411.246	10.72
411.608	10.92
411.97	12.61
412.332	11.92
412.693	12.56
413.055	10.56
413.417	9.18
413.779	11.4
414.14	14.35
414.502	15.2
414.864	17.44
415.225	19.23
415.587	17.44
415.948	19.05
416.31	17.6
416.671	16.53
417.033	17.78
417.394	16.61
417.755	11.69
418.116	10.26
418.478	8.93
418.839	7.8
419.2	8.98
419.561	12.6
419.922	10.28
420.283	10.25
420.644	10.4
421.005	9.32
421.366	11.24
421.727	12.38
422.087	13.58
422.448	13.08
422.809	12.86
423.169	13.41
423.53	9.43
423.891	8.39
424.251	8.65
424.612	9.34
424.972	11.17
425.333	11.18
425.693	14.15
426.053	11.85
426.414	13.98
426.774	16.7
427.134	16.06
427.494	16.45
427.854	18.5
428.214	17.83
428.574	17.18
428.934	14.94
429.294	13.77
429.654	12.98
430.014	14.11
430.374	12.9
430.734	10.93
431.094	11.55
431.453	13.48
431.813	12.01
432.173	11.66
432.532	11.86
432.892	12.06
433.251	12.48
433.611	11.64
433.97	13.83
434.33	13.55
434.689	14.95
435.048	15.07
435.407	12.6
435.767	11.06
436.126	11.18
436.485	10.14
436.844	7.42
437.203	7.94
437.562	8.1
437.921	5.62
438.28	5.99
438.639	4.47
438.998	2.91
439.356	6.3
439.715	6.9
440.074	8.95
440.433	10.74
440.791	14.09
441.15	13.25
441.508	13.58
441.867	15.09
442.225	15.2
442.584	15.66
442.942	19.43
443.3	16.48
443.659	18.56
444.017	18.6
444.375	18.16
444.733	19.72
445.092	19.72
445.45	17.53
445.808	16.85
446.166	15.94
446.524	15.73
446.882	12.15
447.239	11.48
447.597	11.34
447.955	11.25
448.313	11.4
448.67	10.03
449.028	11.06
449.386	10.11
449.743	8.9
450.101	9.53
450.458	11.18
450.816	9.45
451.173	10.26
451.531	9.38
451.888	8.85
452.245	9.05
452.602	9.43
452.96	9.85
453.317	12.65
453.674	14.41
454.031	16.76
454.388	15.8
454.745	19.23
455.102	19.52
455.459	18.78
455.816	19.36
456.173	20.31
456.529	20.83
456.886	19.17
457.243	19.64
457.599	16.84
457.956	15.24
458.313	15.17
458.669	14.15
459.026	14.83
459.382	16.33
459.739	17.45
460.095	12.78
460.451	10.3
460.807	9.73
461.164	6.56
461.52	9.3
461.876	10.69
462.232	8.98
462.588	9.12
462.944	9.91
463.3	9.8
463.656	8.83
464.012	11.05
464.368	11.73
464.724	14.2
465.079	16.52
465.435	14.92
465.791	11.43
466.146	12.28
466.502	9.8
466.858	9.67
467.213	7.53
467.569	6.22
467.924	9.16
468.279	8.41
468.635	8.61
468.99	7.74
469.345	9.73
469.701	10.66
470.056	10.25
470.411	11.17
470.766	13.24
471.121	13.65
471.476	16.81
471.831	14.12
472.186	16.35
472.541	13.82
472.895	15.76
473.25	15.08
473.605	16.45
473.96	15.81
474.314	16.3
474.669	14.99
475.024	14.35
475.378	14.19
475.733	13.84
476.087	12.78
476.441	12.53
476.796	11.18
477.15	11.34
477.504	9.76
477.859	10.83
478.213	11.97
478.567	10.19
478.921	11.11
479.275	8.81
479.629	7.58
479.983	8.16
480.337	9.56
480.691	9.68
481.045	10.68
481.399	10
481.752	9.55
482.106	8.53
482.46	9.69
482.813	9.5
483.167	10.17
483.52	12.12
483.874	11.42
484.227	12.14
484.581	11.2
484.934	9.03
485.288	10.3
485.641	11.1
485.994	9.52
486.347	8.81
486.7	9.25
487.054	9.97
487.407	9.14
487.76	10.61
488.113	9.3
488.466	10.5
488.818	9.99
489.171	9.34
489.524	8.89
489.877	11.99
490.23	14.23
490.582	15.65
490.935	14.89
491.288	16.34
491.64	15.99
491.993	15.59
492.345	15.35
492.698	15.64
493.05	17.95
493.402	16.3
493.755	15.95
494.107	15.32
494.459	13.82
494.811	15.52
495.163	14.65
495.515	13.68
495.867	14.65
496.219	15.58
496.571	20.09
496.923	19.15
497.275	20.4
497.627	16.12
497.979	18.86
498.33	20.91
498.682	17.74
499.034	19.81
499.385	20.56
499.737	23.01
500.088	21.73
500.44	19.94
500.791	20.23
501.143	20.98
501.494	26.7
501.845	24.16
502.197	26.69
502.548	29.45
502.899	33.08
503.25	38.44
503.601	36.58
503.952	38.62
504.303	40.69
504.654	44.89
505.005	49.34
505.356	52.17
505.707	52.12
506.058	53.42
506.408	54.57
506.759	55.18
507.11	52.41
507.46	59.33
507.811	64.94
508.161	66.51
508.512	68.98
508.862	68.65
509.213	71.52
509.563	76.19
509.913	75.76
510.263	76.18
510.614	77.93
510.964	79.3
511.314	78.22
511.664	78.32
512.014	78.1
512.364	78.65
512.714	83.5
513.064	81.4
513.414	79.44
513.764	78.98
514.113	84.44
514.463	83.35
514.813	86.07
515.162	85.65
515.512	84.98
515.862	85.84
516.211	86.94
516.561	84.82
516.91	85.09
517.259	86.68
517.609	90.5
517.958	89.92
518.307	93.77
518.656	96.38
519.006	94.43
519.355	93.39
519.704	95.8
520.053	94.58
520.402	95.07
520.751	95.38
521.1	95.65
521.448	93.97
521.797	93.19
522.146	90.8
522.495	87.07
522.843	89.02
523.192	90.74
523.541	89.17
523.889	87.53
524.238	89.28
524.586	91.14
524.935	92.94
525.283	92.38
525.631	93.35
525.979	91.56
526.328	93.67
526.676	94.64
527.024	95.38
527.372	97.26
527.72	97.69
528.068	93.32
528.416	89.75
528.764	89.22
529.112	89.88
529.46	89.15
529.808	89.4
530.155	88.67
530.503	86.07
530.851	85.8
531.198	85.4
531.546	87.33
531.893	88.26
532.241	89.89
532.588	86.34
532.936	85.48
533.283	83.58
533.63	83.88
533.978	81.23
534.325	81.66
534.672	81.1
535.019	79.25
535.366	76.92
535.713	76.6
536.06	75.2
536.407	76.44
536.754	74.59
537.101	76.34
537.448	76.75
537.795	76.92
538.141	76.15
538.488	74.39
538.835	72.81
539.181	73.35
539.528	73.1
539.874	75.02
540.221	72.65
540.567	73.44
540.914	68.27
541.26	67.16
541.606	67.77
541.952	68.62
542.299	65.81
542.645	64.98
542.991	60.59
543.337	59.05
543.683	56.39
544.029	58.09
544.375	59.74
544.721	63.78
545.066	63.83
545.412	62.52
545.758	60.78
546.104	64.1
546.449	64.78
546.795	67.67
547.141	68.86
547.486	68.48
547.832	67.68
548.177	64.36
548.522	63.44
548.868	61.58
549.213	61.74
549.558	63.41
549.903	63.1
550.249	60.99
550.594	60.4
550.939	58.45
551.284	59.73
551.629	60.61
551.974	61.59
552.319	61.74
552.664	61.33
553.008	59.88
553.353	56.33
553.698	55.86
554.043	58.66
554.387	57.99
554.732	60.86
555.076	60.14
555.421	58.75
555.765	60.73
556.11	59.8
556.454	62.02
556.798	63.2
557.143	64.61
557.487	62.62
557.831	62.02
558.175	62.69
558.519	62.47
558.863	62.38
559.207	66.18
559.551	64.44
559.895	64.83
560.239	63.94
560.583	63.17
560.927	65.53
561.27	66.19
561.614	65.64
561.958	66.35
562.301	64.38
562.645	65.72
562.988	59.08
563.332	57.33
563.675	57.56
564.018	57.31
564.362	56.42
564.705	53.74
565.048	54.42
565.391	53.3
565.735	53.41
566.078	54.09
566.421	50.49
566.764	52.89
567.107	56.49
567.45	55.38
567.792	52.28
568.135	53.14
568.478	54.64
568.821	54.44
569.163	53.43
569.506	52.17
569.849	52.9
570.191	55.23
570.534	56.28
570.876	51.15
571.219	50.25
571.561	51.27
571.903	47.84
572.246	45.92
572.588	45.84
572.93	46.93
573.272	43.36
573.614	43.66
573.956	43.08
574.298	41.62
574.64	43.84
574.982	43.4
575.324	44.14
575.666	47.97
576.008	48.35
576.349	46.45
576.691	47.42
577.033	50.58
577.374	49.49
577.716	47.22
578.057	47.44
578.399	46.03
578.74	46.35
579.082	44.75
579.423	42.88
579.764	42.72
580.105	42.02
580.447	37.22
580.788	36.59
581.129	35.22
581.47	34.49
581.811	35.5
582.152	36.08
582.493	36.58
582.834	36.94
583.175	38.56
583.515	36.2
583.856	36.22
584.197	37.86
584.537	37.8
584.878	38.48
585.218	39.78
585.559	36.68
585.899	35.66
586.24	35.34
586.58	36.66
586.921	36.15
587.261	38.88
587.601	38.51
587.941	39.52
588.281	38.97
588.621	38.9
588.961	39.52
589.301	41.62
589.641	41.94
589.981	41.75
590.321	39.84
590.661	40.68
591.001	38.22
591.34	39.44
591.68	37.34
592.02	36.15
592.359	33.75
592.699	34.25
593.038	34.02
593.378	33.86
593.717	32.44
594.057	33.86
594.396	32.69
594.735	32.17
595.074	31.4
595.414	33.28
595.753	33.53
596.092	35.1
596.431	33.75
596.77	34.64
597.109	32.8
597.448	32.33
597.786	31.36
598.125	32.02
598.464	34.69
598.803	35.3
599.141	35.24
599.48	35.66
599.819	35.64
600.157	36.58
600.495	37.53
600.834	39.03
601.172	40.73
601.511	40.97
601.849	41.72
602.187	44.35
602.525	42.49
602.864	43.49
603.202	43.48
603.54	43.56
603.878	43.24
604.216	43.05
604.554	42.83
604.891	43.59
605.229	43.15
605.567	40.66
605.905	38.16
606.243	39.82
606.58	38.16
606.918	37.62
607.255	37.95
607.593	37.35
607.93	33.88
608.268	33.74
608.605	32.2
608.942	33.52
609.28	34.33
609.617	33.45
609.954	35.33
610.291	36.4
610.628	37.5
610.965	37.02
611.302	37.26
611.639	37.2
611.976	37.55
612.313	37.39
612.65	36.9
612.987	35.77
613.323	33.01
613.66	31.48
613.997	28.44
614.333	28.47
614.67	27.78
615.006	26.98
615.343	27.6
615.679	28.94
616.015	28.2
616.352	26.74
616.688	26.43
617.024	29.82
617.36	26.73
617.696	27.91
618.032	28.44
618.368	28.47
618.704	30.08
619.04	29.57
619.376	28.05
619.712	30.15
620.048	30.55
620.383	31.06
620.719	29.31
621.055	32.88
621.39	35.74
621.726	34.78
622.061	34.64
622.397	32.88
622.732	34.62
623.068	34.59
623.403	32.51
623.738	34.11
624.073	35
624.409	36.1
624.744	35.49
625.079	33.14
625.414	33.74
625.749	34.82
626.084	34.91
626.419	35.48
626.753	36.44
627.088	36.72
627.423	35.27
627.758	35.93
628.092	34.67
628.427	35.06
628.762	35.08
629.096	33.39
629.431	31.9
629.765	33.99
630.099	31.25
630.434	31.02
630.768	30.34
631.102	30.67
631.436	30.05
631.77	31.16
632.105	29.86
632.439	30.43
632.773	30.05
633.107	29.75
633.44	26.45
633.774	28.16
634.108	29.94
634.442	31.45
634.776	32.98
635.109	32.98
635.443	32.94
635.776	33.34
636.11	33
636.443	34.19
636.777	37.91
637.11	37.38
637.444	36.4
637.777	35.66
638.11	35.62
638.443	33.48
638.776	33.06
639.11	32.77
639.443	34.38
639.776	35.69
640.109	37.81
640.441	34.11
640.774	36.34
641.107	37.34
641.44	37.18
641.773	34.93
642.105	38.85
642.438	38.56
642.77	37.55
643.103	36.55
643.435	36.45
643.768	31.72
644.1	30.62
644.433	30.62
644.765	31.83
645.097	31.06
645.429	33.47
645.761	31.48
646.094	33.02
646.426	32.93
646.758	34.3
647.09	33.24
647.422	35.6
647.753	37.36
648.085	38.42
648.417	39.2
648.749	39.64
649.08	38.62
649.412	37.19
649.744	38.27
650.075	39.82
650.407	38.77
650.738	38.17
651.069	36.07
651.401	36.32
651.732	34.73
652.063	31.32
652.394	31.88
652.726	31.31
653.057	30.43
653.388	27.27
653.719	27.03
654.05	25.45
654.381	25.45
654.712	28.72
655.042	28.42
655.373	29.15
655.704	28.1
656.034	26.26
656.365	26.42
656.696	28.61
657.026	27.77
657.357	27.91
657.687	28.43
658.018	29.38
658.348	29.03
658.678	29.42
659.008	28.73
659.339	31.76
659.669	31.72
659.999	32.42
660.329	30.56
660.659	29.57
660.989	30.66
661.319	30.02
661.649	29.82
661.978	31.11
662.308	29.61
662.638	29.56
662.968	28.24
663.297	28.05
663.627	28.1
663.956	28.78
664.286	31.68
664.615	30.93
664.945	30.84
665.274	31.98
665.603	30.84
665.932	34.38
666.262	34.16
666.591	33.09
666.92	33.31
667.249	31.7
667.578	31.76
667.907	29.49
668.236	29.14
668.564	28
668.893	29.05
669.222	26.19
669.551	25.52
669.879	24.8
670.208	26.81
670.537	27.82
670.865	31.7
671.194	31.74
671.522	33.38
671.85	32.77
672.179	34.84
672.507	32.03
672.835	34.02
673.163	31.72
673.491	34.77
673.819	32.45
674.147	30.81
674.475	27.35
674.803	28.16
675.131	29.67
675.459	29.66
675.787	31.26
676.115	33.33
676.442	34.05
676.77	33.67
677.098	32.73
677.425	33.81
677.753	35.01
678.08	35.94
678.407	32.94
678.735	31.66
679.062	29.53
679.389	27.74
679.717	26.45
680.044	27.35
680.371	26.34
680.698	26.35
681.025	27.49
681.352	23.65
681.679	24.45
682.006	26.1
682.332	26.91
682.659	27.93
682.986	26.86
683.313	27.25
683.639	23.41
683.966	25.32
684.292	25.98
684.619	26.49
684.945	28.94
685.272	27.35
685.598	25.47
685.924	24.92
686.25	23.64
686.577	25.26
686.903	23.9
687.229	22.83
687.555	20.68
687.881	18.47
688.207	17.06
688.533	17.45
688.858	16.49
689.184	19.85
689.51	17.83
689.836	20.32
690.161	18.43
690.487	18.76
690.813	21.02
691.138	22.17
691.463	22.67
691.789	23.1
692.114	22.42
692.44	23.75
692.765	21.56
693.09	22.81
693.415	21.6
693.74	20.27
694.065	18.42
694.39	18.66
694.715	19.11
695.04	18.77
695.365	19.14
695.69	19.5
696.015	22.25
696.339	22.28
696.664	23.32
696.989	23.41
697.313	24.75
697.638	27.2
697.962	27.99
698.287	29.26
698.611	30.02
698.935	29.35
699.26	29.28
699.584	26.39
699.908	25.73
700.232	24.4
700.556	24.89
700.88	24.61
701.204	24.45
701.528	23.34
701.852	21.95
702.176	21.76
702.5	20.45
702.823	22
703.147	21.62
703.471	21.41
703.794	21.18
704.118	22.18
704.441	23.33
704.765	21.81
705.088	23.18
705.411	22.06
705.735	21.26
706.058	22.02
706.381	20.72
706.704	19.92
707.027	18.78
707.35	21.93
707.673	20.39
707.996	19.38
708.319	19.43
708.642	19.11
708.965	20.24
709.288	18.77
709.61	18.24
709.933	17.75
710.256	19.08
710.578	20.52
710.901	18.38
711.223	17.48
711.546	15.76
711.868	15.15
712.19	14.58
712.512	15.31
712.835	16.14
713.157	17.27
713.479	18.9
713.801	17.23
714.123	19.01
714.445	18.2
714.767	20.8
715.089	22.84
715.411	25.5
715.732	23.89
716.054	22.49
716.376	23.1
716.697	23.01
717.019	22.66
717.34	27.23
717.662	25.32
717.983	25.4
718.305	23.08
718.626	20.83
718.947	17.73
719.268	17.36
719.589	17.74
719.911	17.72
720.232	16.94
720.553	15.77
720.874	13.38
721.195	17.8
721.515	16.81
721.836	14.16
722.157	17.15
722.478	19.67
722.798	23.52
723.119	23.68
723.44	23.67
723.76	22.2
724.081	20.16
724.401	19.15
724.721	15.62
725.042	16.16
725.362	19.4
725.682	19.49
726.002	18.08
726.322	15.91
726.642	13.98
726.962	14.1
727.282	15.27
727.602	17.64
727.922	17.4
728.242	16.86
728.562	16.68
728.882	16.34
729.201	15.2
729.521	14.09
729.84	13.22
730.16	14
730.479	12.33
730.799	10.42
731.118	11.51
731.437	10.51
731.757	10.97
732.076	11.39
732.395	10.2
732.714	11
733.033	13.52
733.352	14.5
733.671	16.19
733.99	16.15
734.309	17.6
734.628	16.39
734.947	18.11
735.265	18.74
735.584	19.31
735.903	21.25
736.221	18.94
736.54	16.89
736.858	16.75
737.177	16.28
737.495	17.56
737.813	17.48
738.132	16.49
738.45	16.68
738.768	15.65
739.086	14.62
739.404	14.3
739.722	15.73
740.04	15.94
740.358	13.59
740.676	14.97
740.994	16.36
741.311	16.76
741.629	17.64
741.947	16.89
742.264	17.34
742.582	17.44
742.899	19.78
743.217	20.56
743.534	20.25
743.852	22.69
744.169	19.01
744.486	17.09
744.803	16.72
745.121	17.2
745.438	16.88
745.755	15.52
746.072	14.51
746.389	10.81
746.706	10.43
747.022	12.12
747.339	12.88
747.656	14.8
747.973	13.25
748.289	14.33
748.606	13.86
748.923	14.51
749.239	14.81
749.555	17.31
749.872	17.78
750.188	15.01
750.505	13.57
750.821	13.74
751.137	13.51
751.453	13.45
751.769	13.11
752.085	13.4
752.401	11.36
752.717	12.48
753.033	10.66
753.349	10.47
753.665	13.39
753.98	14.31
754.296	13.9
754.612	13.91
754.927	17.2
755.243	18.48
755.558	18.8
755.874	20.57
756.189	18.8
756.505	19.31
756.82	20.06
757.135	19.75
757.45	18.03
757.765	17.57
758.08	18.18
758.395	16.47
758.71	15.5
759.025	14.41
759.34	11.18
759.655	13.26
759.97	13.41
760.285	13.58
760.599	14.08
760.914	15.31
761.228	14.7
761.543	17.48
761.857	19.85
762.172	19.09
762.486	19.14
762.8	21.99
763.115	19.42
763.429	19.17
763.743	18.83
764.057	16.7
764.371	15.19
764.685	14.73
764.999	12.1
765.313	10.68
765.627	12.94
765.941	11.7
766.255	13.34
766.568	14.23
766.882	14.93
767.195	15.47
767.509	16.65
767.823	17.72
768.136	17.56
768.449	17.55
768.763	16.59
769.076	15
769.389	14.81
769.702	12.6
770.016	13.52
770.329	10.85
770.642	9.92
770.955	10.64
771.268	12.25
771.58	12.19
771.893	12.57
772.206	12.93
772.519	15.08
772.832	16.88
773.144	15.35
773.457	15.06
773.769	15.36
774.082	15.39
774.394	14.5
774.706	11.84
775.019	13.05
775.331	12.11
775.643	12.9
775.955	9.53
776.268	8.88
776.58	10.48
776.892	12.78
777.204	13.67
777.515	14.35
777.827	14.15
778.139	15.57
778.451	14.59
778.763	14.56
779.074	14.56
779.386	13.97
779.697	13.26
780.009	12.01
780.32	9.07
780.632	10.11
780.943	8.82
781.254	9.44
781.566	9.82
781.877	10.18
782.188	10.83
782.499	10
782.81	13.1
783.121	13.91
783.432	15.93
783.743	18.32
784.054	19.44
784.364	21.66
784.675	22.06
784.986	22.07
785.296	22.27
785.607	21.5
785.917	22.31
786.228	22
786.538	22.56
786.849	22.5
787.159	18.27
787.469	15.34
787.779	14.51
788.09	13.59
788.4	13.47
788.71	13.92
789.02	15.91
789.33	16.08
789.64	14.89
789.949	15.39
790.259	14.27
790.569	18.51
790.879	18.26
791.188	17.28
791.498	17.22
791.807	17.45
792.117	19.07
792.426	19.24
792.736	18.24
793.045	19.73
793.354	20.89
793.663	23.34
793.973	22.9
794.282	25.12
794.591	25.12
794.9	26.32
795.209	26.34
795.518	25.47
795.826	24.75
796.135	24.76
796.444	24.43
796.753	25.62
797.061	25.78
797.37	23.49
797.678	22.05
797.987	20.82
798.295	21.6
798.604	22.45
798.912	20.52
799.22	17.27
799.529	18.66
799.837	17.86
800.145	13.8
800.453	11.53
800.761	12.25
801.069	13.68
801.377	14.48
801.685	10.65
801.993	10.5
802.3	11.15
802.608	13.44
802.916	10.52
803.223	9.42
803.531	13.18
803.838	14.88
804.146	17.06
804.453	16.98
804.76	15.95
805.068	16.2
805.375	15
805.682	14.5
805.989	13.49
806.296	15.22
806.603	15.76
806.91	12.51
807.217	11.97
807.524	6.55
807.831	5.68
808.138	9
808.444	11.72
808.751	11.83
809.058	13.85
809.364	15.25
809.671	16.08
809.977	14.48
810.284	16.07
810.59	15.56
810.896	19.1
811.202	19.91
811.509	18.24
811.815	18.41
812.121	18.99
812.427	18.81
812.733	18.44
813.039	18.35
813.345	21.09
813.65	20.6
813.956	21.69
814.262	19.73
814.568	20.83
814.873	22.8
815.179	22.09
815.484	22.64
815.79	21.27
816.095	21.1
816.4	20.65
816.706	20.66
817.011	19.36
817.316	19.48
817.621	23.19
817.926	21.43
818.231	20.74
818.536	23.38
818.841	23.19
819.146	24.11
819.451	23.65
819.756	26.09
820.06	26.09
820.365	27.74
820.67	28.55
820.974	27.77
821.279	29.49
821.583	30.58
821.888	29.74
822.192	30.84
822.496	31.18
822.8	31.31
823.105	30.62
823.409	28.16
823.713	29.26
824.017	27.67
824.321	28.88
824.625	28.64
824.929	27.78
825.232	27.27
825.536	25.78
825.84	25.82
826.143	26.24
826.447	27.58
826.751	30.82
827.054	30.93
827.358	30.59
827.661	31.75
827.964	31.9
828.268	30.11
828.571	31.06
828.874	32.84
829.177	33.59
829.48	33.41
829.783	30.77
830.086	30.68
830.389	30.07
830.692	30.18
830.995	27.58
831.297	27.93
831.6	29.55
831.903	28.84
832.205	27.75
832.508	25.28
832.81	25.43
833.113	25.53
833.415	24.16
833.718	25.34
834.02	29.1
834.322	30.01
834.624	29.33
834.926	29.36
835.228	30.08
835.53	30.24
835.832	33.14
836.134	33.07
836.436	33.48
836.738	35.18
837.04	34.28
837.341	29.93
837.643	30.09
837.944	28.85
838.246	30.47
838.547	29.66
838.849	31.42
839.15	30.02
839.452	30.62
839.753	31.39
840.054	30.81
840.355	31.05
840.656	32.45
840.957	31.91
841.258	34.49
841.559	33.78
841.86	33.73
842.161	30.43
842.462	30.28
842.762	32.03
843.063	31.62
843.364	31
843.664	32.85
843.965	32.58
844.265	33.91
844.566	33.92
844.866	35.81
845.166	36.59
845.467	39.64
845.767	38.88
846.067	37.44
846.367	34.43
846.667	36.38
846.967	34.28
847.267	35.03
847.567	34.84
847.867	33.76
848.166	32.89
848.466	34.73
848.766	34.42
849.065	35.07
849.365	33.53
849.664	37.8
849.964	34.9
850.263	37.2
850.562	37.56
850.862	36.52
851.161	36.88
851.46	37.98
851.759	37.45
852.058	37.06
852.357	37.26
852.656	39.18
852.955	38.27
853.254	37.86
853.553	35.9
853.851	34.53
854.15	33.23
854.449	34.83
854.747	35.1
855.046	32.68
855.344	30.48
855.643	30.62
855.941	30.51
856.239	30.67
856.538	34.03
856.836	30.88
857.134	33.41
857.432	35.41
857.73	34.51
858.028	32.47
858.326	31.57
858.624	32.34
858.922	32.09
859.219	31.4
859.517	31.47
859.815	29.88
860.112	33.67
860.41	35.43
860.707	35.2
861.005	36.82
861.302	35.12
861.6	34.12
861.897	34.84
862.194	38.4
862.491	38.42
862.788	38.93
863.085	39.27
863.382	38.94
863.679	37.02
863.976	39.99
864.273	37.49
864.57	41.14
864.867	44.18
865.163	43.18
865.46	40.51
865.757	40.16
866.053	39.43
866.349	38.82
866.646	38.07
866.942	36.68
867.239	32.97
867.535	32.23
867.831	29.09
868.127	27.73
868.423	29.23
868.719	31.41
869.015	33.73
869.311	35.18
869.607	36.81
869.903	36.38
870.199	38.2
870.494	39.58
870.79	40.9
871.086	40.57
871.381	42.64
871.677	43.55
871.972	39.32
872.267	38.75
872.563	38.76
872.858	38.03
873.153	37.69
873.448	36.36
873.743	35.89
874.038	35.09
874.333	37.19
874.628	37.98
874.923	36.92
875.218	36.43
875.513	37.27
875.808	35.9
876.102	37
876.397	37.12
876.691	37.8
876.986	37.44
877.28	38
877.575	38.92
877.869	34.47
878.163	34.24
878.458	34.25
878.752	32.83
879.046	33.38
879.34	31.34
879.634	31.09
879.928	29.19
880.222	31.28
880.516	30.73
880.809	29.31
881.103	30.18
881.397	30.64
881.691	32.58
881.984	31.88
882.278	30.39
882.571	30.28
882.864	32.92
883.158	35.39
883.451	33.31
883.744	35.45
884.038	37.99
884.331	38.24
884.624	38.52
884.917	39.75
885.21	40.85
885.503	41.02
885.796	44.52
886.088	44.97
886.381	42.97
886.674	41.72
886.966	35.74
887.259	31.33
887.552	32.34
887.844	29.86
888.136	27.36
888.429	26.19
888.721	25.71
889.013	20.98
889.306	15.89
889.598	13.92
