# Supplementary material for: An on-demand, drop-on-drop method for studying enzyme catalysis by serial crystallography
Source: Nat Commun. 2021 Jul 22;12:4461. doi: 10.1038/s41467-021-24757-7 (PMC8298390; doi:10.1038/s41467-021-24757-7)
Supplement: Supplementary file 7 — Source Data [file 41467_2021_24757_MOESM7_ESM.zip › 01_raw data/9/9-pico-off (2).txt]

Data from 9-fluo5N-fura-picooff_Subt8_20-52-18-398.txt Node

Date: Wed Jun 05 20:52:18 PDT 2019
User: Yachandra Lab
Spectrometer: OFX00221
Trigger mode: 0
Integration Time (sec): 3.000000E-1
Scans to average: 8
Nonlinearity correction enabled: false
Boxcar width: 5
Storing dark spectrum: false
XAxis mode: Wavelengths
Number of Pixels in Spectrum: 2136
>>>>>Begin Spectral Data<<<<<
156.111	-1.15
156.499	0.68
156.887	0.64
157.274	-0.51
157.662	-1.2
158.049	-1.03
158.437	-1.31
158.824	-1.25
159.211	-0.05
159.599	0.05
159.986	-0.22
160.373	-0.1
160.761	-1.67
161.148	-1.97
161.535	-0.56
161.922	0.16
162.309	0.07
162.696	0.47
163.083	0.66
163.47	-0.14
163.857	0.07
164.244	0.2
164.631	-0.03
165.018	1
165.405	1.35
165.792	1.42
166.179	0.53
166.565	0.48
166.952	0.59
167.339	0.67
167.725	1.23
168.112	0.3
168.498	0
168.885	0.41
169.271	-0.1
169.658	-0.14
170.044	-1.41
170.431	-0.64
170.817	-0.84
171.203	-0.93
171.59	-1.19
171.976	-1.55
172.362	-0.95
172.748	-0.6
173.134	-0.86
173.521	-0.47
173.907	-0.23
174.293	0.7
174.679	1.09
175.065	1.94
175.451	1.09
175.836	1.74
176.222	1.69
176.608	1.42
176.994	1.43
177.38	1.77
177.765	1.42
178.151	1.48
178.537	0.64
178.922	0.27
179.308	-0.38
179.693	0.31
180.079	-0.02
180.464	-0.02
180.85	0.39
181.235	0.66
181.621	-0.27
182.006	-0.11
182.391	-0.47
182.777	0.12
183.162	-0.07
183.547	-0.06
183.932	-1.26
184.317	-1.81
184.702	-1.41
185.087	-1.66
185.472	-1.84
185.857	-1.09
186.242	-1.77
186.627	-1.88
187.012	-1.49
187.397	-1.59
187.782	-1.31
188.167	-0.25
188.551	1.14
188.936	0.88
189.321	1.89
189.705	2.16
190.09	3.52
190.475	5.5
190.859	4.73
191.244	4.33
191.628	5.99
192.012	5.25
192.397	5.24
192.781	5.81
193.166	5.88
193.55	4.9
193.934	4.35
194.318	4.98
194.702	4.28
195.087	4.7
195.471	3.65
195.855	3.92
196.239	4.98
196.623	8.53
197.007	8.49
197.391	9.81
197.775	9.7
198.158	11.43
198.542	10.89
198.926	10.12
199.31	10.3
199.693	13.05
200.077	13.49
200.461	11.76
200.844	8.8
201.228	9
201.611	9.24
201.995	9.17
202.378	8.15
202.762	6.58
203.145	7.17
203.529	6.64
203.912	6.61
204.295	4.77
204.679	6.51
205.062	5.47
205.445	3.78
205.828	1.49
206.211	3.42
206.594	3.7
206.977	4.95
207.36	6.05
207.743	8.15
208.126	7.02
208.509	9.55
208.892	9.24
209.275	13.08
209.658	12.59
210.04	14.17
210.423	11.14
210.806	11.15
211.188	9.94
211.571	9.08
211.953	9.56
212.336	10.19
212.719	7.36
213.101	9.24
213.483	8.41
213.866	9.05
214.248	8.95
214.63	10.28
215.013	10.95
215.395	12.08
215.777	11.41
216.159	9.11
216.542	9.5
216.924	9.91
217.306	6.84
217.688	4.09
218.07	7.15
218.452	9.26
218.834	7.88
219.216	6.03
219.597	4.08
219.979	2.32
220.361	4.7
220.743	2.6
221.124	2.49
221.506	3.72
221.888	3.22
222.269	0.47
222.651	-1.72
223.032	-1.59
223.414	-1.34
223.795	2.66
224.177	3.81
224.558	0.45
224.94	0.98
225.321	0.01
225.702	1.5
226.083	0.56
226.465	-0.28
226.846	1.41
227.227	5.64
227.608	6.9
227.989	3.72
228.37	3.11
228.751	4.49
229.132	5.81
229.513	9.56
229.894	11.72
230.275	15.34
230.655	17.42
231.036	15.73
231.417	13.51
231.798	13.55
232.178	15.74
232.559	18.6
232.94	19.16
233.32	18.64
233.701	16.42
234.081	12.35
234.462	10.01
234.842	10.03
235.222	8.33
235.603	10.35
235.983	11.88
236.363	13.99
236.743	9.17
237.124	6.12
237.504	7.18
237.884	5.82
238.264	7.88
238.644	9.97
239.024	8.02
239.404	11.09
239.784	8.74
240.164	7.9
240.544	4.67
240.923	9.15
241.303	12.15
241.683	12.03
242.063	10.69
242.442	9.66
242.822	11.43
243.202	14.28
243.581	12.2
243.961	12.95
244.34	14.48
244.72	14.41
245.099	11.69
245.478	12.92
245.858	12.83
246.237	15.09
246.616	14.59
246.996	12.18
247.375	8.52
247.754	8.36
248.133	8.67
248.512	5.81
248.891	2.99
249.27	7.62
249.649	7.66
250.028	6.18
250.407	7.31
250.786	6.72
251.165	6.03
251.544	7.95
251.922	7.8
252.301	5.17
252.68	6.74
253.058	9.68
253.437	6.31
253.816	4.92
254.194	4.74
254.573	3.83
254.951	3.91
255.329	0.75
255.708	2.33
256.086	3.17
256.465	4.11
256.843	3.41
257.221	2.07
257.599	0.65
257.977	-0.24
258.356	0.81
258.734	0.95
259.112	2.43
259.49	5.85
259.868	6.11
260.246	6.78
260.624	6.18
261.001	5.53
261.379	5.15
261.757	7.77
262.135	10.33
262.513	11.32
262.89	10.42
263.268	9.88
263.645	10.52
264.023	8.7
264.401	6.85
264.778	5.89
265.156	3.97
265.533	7.17
265.91	5.23
266.288	3.78
266.665	1.22
267.042	1.35
267.42	0.05
267.797	-0.32
268.174	-2.24
268.551	-0.15
268.928	1.94
269.305	2.27
269.682	-2.48
270.059	0.36
270.436	-0.62
270.813	-0.58
271.19	-0.84
271.567	0.35
271.944	0.78
272.32	3.56
272.697	2.22
273.074	2.73
273.45	3.56
273.827	6.45
274.203	3.95
274.58	5.25
274.957	5.25
275.333	6.97
275.709	6.16
276.086	4.64
276.462	5.47
276.838	6.8
277.215	5.44
277.591	8.01
277.967	6.27
278.343	6.77
278.719	6.12
279.095	7.67
279.471	6.77
279.847	4.8
280.223	3.53
280.599	1.18
280.975	0.7
281.351	1.07
281.727	-0.38
282.103	1.36
282.478	2.26
282.854	3.88
283.23	4.24
283.605	6.03
283.981	11.82
284.357	14.84
284.732	14.41
285.108	13.83
285.483	13.48
285.858	12.51
286.234	13.83
286.609	14.86
286.984	15.94
287.36	13.99
287.735	11.35
288.11	7.03
288.485	8.16
288.86	7.5
289.235	7.23
289.61	8.12
289.985	9.09
290.36	5.9
290.735	5.6
291.11	3.1
291.485	3.48
291.86	4.23
292.235	5.26
292.609	4.09
292.984	4.62
293.359	6.28
293.733	8.82
294.108	10.93
294.482	11.82
294.857	11.97
295.231	13.2
295.606	12.57
295.98	11.86
296.354	10.51
296.729	10.27
297.103	11.58
297.477	9.19
297.851	8.08
298.226	5.3
298.6	6.09
298.974	5.77
299.348	5.22
299.722	6.67
300.096	7.97
300.47	10.53
300.844	12.59
301.217	10.22
301.591	10.15
301.965	9.41
302.339	9.98
302.712	10.34
303.086	10.64
303.46	10.09
303.833	9.6
304.207	10.6
304.58	11.36
304.954	10.72
305.327	15.16
305.701	17.07
306.074	17.42
306.447	18.32
306.821	18.39
307.194	16.92
307.567	18.23
307.94	16.49
308.313	14.83
308.686	12.23
309.059	11.49
309.432	10.33
309.805	9.88
310.178	9.48
310.551	8.27
310.924	8.14
311.297	8.67
311.67	6.06
312.042	8.12
312.415	8.84
312.788	8.6
313.16	4.72
313.533	4.72
313.905	3.7
314.278	3.44
314.65	4.24
315.023	2.17
315.395	0.52
315.768	0.92
316.14	1.69
316.512	-0.11
316.884	2.4
317.257	4.58
317.629	2.24
318.001	3.93
318.373	2.76
318.745	2.6
319.117	5.89
319.489	8.27
319.861	11.92
320.233	12.95
320.605	13.69
320.977	14.49
321.348	15.16
321.72	15.01
322.092	15.06
322.463	18.86
322.835	18.75
323.207	18.94
323.578	18.39
323.95	14.67
324.321	13.76
324.693	17.23
325.064	16.78
325.435	15.77
325.807	16.81
326.178	14.19
326.549	8.24
326.92	8.25
327.292	7.81
327.663	8.52
328.034	11.09
328.405	10.8
328.776	6.68
329.147	5.03
329.518	5.42
329.889	6.9
330.259	10.05
330.63	12.61
331.001	12.36
331.372	12.66
331.742	11.72
332.113	11.99
332.484	13.64
332.854	14.26
333.225	16.98
333.595	17.52
333.966	14.74
334.336	13.6
334.707	15.8
335.077	17.76
335.447	13.74
335.817	13.62
336.188	13.25
336.558	10.95
336.928	14.19
337.298	10.39
337.668	10.12
338.038	13.03
338.408	13.06
338.778	12.86
339.148	10.15
339.518	10.58
339.888	10.3
340.258	7.66
340.627	6.49
340.997	2.28
341.367	5.19
341.736	3.99
342.106	1.73
342.475	1.88
342.845	1.28
343.214	1.82
343.584	5.28
343.953	4
344.323	5.38
344.692	6.32
345.061	7.84
345.431	5.84
345.8	7.77
346.169	6.64
346.538	6.14
346.907	6.08
347.276	5.55
347.645	5.45
348.014	5.58
348.383	3.92
348.752	1.47
349.121	0.89
349.49	-0.58
349.858	-0.27
350.227	0.78
350.596	0.43
350.964	-1
351.333	-0.59
351.702	-2.19
352.07	-2.64
352.439	-2.6
352.807	-0.57
353.176	-0.53
353.544	1.28
353.912	0.11
354.281	0.61
354.649	1.65
355.017	1.15
355.385	1.05
355.753	0.38
356.122	3.45
356.49	6.93
356.858	7.6
357.226	6.95
357.594	7.57
357.961	7.9
358.329	5.84
358.697	6.52
359.065	6.76
359.433	5.19
359.8	8.38
360.168	5.93
360.536	4.47
360.903	4.02
361.271	6.68
361.638	5.11
362.006	5.38
362.373	8.8
362.741	8.38
363.108	11.08
363.475	13.77
363.843	11.35
364.21	12.23
364.577	12.01
364.944	12.85
365.311	12.12
365.678	11.45
366.045	11.1
366.412	10.64
366.779	8.1
367.146	5.17
367.513	4.97
367.88	5.05
368.247	5.43
368.613	4.95
368.98	6.28
369.347	4.44
369.713	6.81
370.08	5.34
370.447	6.44
370.813	7.66
371.18	10.38
371.546	9.24
371.912	7.55
372.279	9.56
372.645	8.93
373.011	6.11
373.378	10.36
373.744	9.09
374.11	10.94
374.476	9.41
374.842	11.19
375.208	7.82
375.574	6.41
375.94	6.76
376.306	3.28
376.672	5.93
377.038	7.18
377.404	4.33
377.769	5.28
378.135	7.33
378.501	8.38
378.866	7.81
379.232	9.77
379.597	12.68
379.963	16.43
380.328	17.41
380.694	14.07
381.059	13.53
381.425	12.95
381.79	11.44
382.155	7.19
382.52	5.51
382.886	5.6
383.251	7.15
383.616	4.19
383.981	1.99
384.346	0.23
384.711	-0.12
385.076	-0.47
385.441	0.44
385.806	1.01
386.171	1.85
386.535	5.28
386.9	4.41
387.265	1.58
387.629	3.08
387.994	1.55
388.359	3.93
388.723	8.03
389.088	9.1
389.452	7.16
389.817	8.67
390.181	10.24
390.545	5.36
390.91	6.48
391.274	7.97
391.638	8.74
392.002	9
392.366	7.78
392.731	4.18
393.095	4.08
393.459	8.98
393.823	7.34
394.187	6.83
394.55	9.16
394.914	8.15
395.278	6.91
395.642	7.24
396.006	8.33
396.369	7.1
396.733	8.36
397.097	8.6
397.46	6.68
397.824	8.47
398.187	7.94
398.551	8.92
398.914	8.5
399.277	8.84
399.641	7.34
400.004	6.78
400.367	9.41
400.73	10.09
401.094	9.58
401.457	10.75
401.82	8.72
402.183	7.72
402.546	6.56
402.909	8.7
403.272	8.84
403.635	9.84
403.998	10.45
404.36	8.76
404.723	7.06
405.086	3.83
405.448	-1.9
405.811	-0.76
406.174	2.28
406.536	1.91
406.899	-1.57
407.261	-1.42
407.624	-3.88
407.986	-4.64
408.348	-1.28
408.711	0.92
409.073	4.5
409.435	10.62
409.797	8.1
410.16	4.3
410.522	4.45
410.884	6.02
411.246	4.15
411.608	5.47
411.97	6.57
412.332	2.53
412.693	2.36
413.055	1.69
413.417	-0.75
413.779	4.5
414.14	9.45
414.502	10.41
414.864	12.02
415.225	12.59
415.587	11.48
415.948	13.75
416.31	14.53
416.671	14.18
417.033	14.4
417.394	14.39
417.755	11.35
418.116	8.7
418.478	7.22
418.839	5.43
419.2	7.81
419.561	11.1
419.922	9.34
420.283	9.51
420.644	9.33
421.005	9.44
421.366	10.47
421.727	8.26
422.087	7.5
422.448	8.56
422.809	8.51
423.169	7.81
423.53	6.11
423.891	5.53
424.251	6.27
424.612	6.72
424.972	8.1
425.333	7.72
425.693	10.75
426.053	11.7
426.414	13.23
426.774	15.48
427.134	13.34
427.494	11.83
427.854	11.83
428.214	10.59
428.574	9.48
428.934	7.1
429.294	6.18
429.654	5.12
430.014	2.5
430.374	0.66
430.734	-1.16
431.094	2.65
431.453	3.45
431.813	3.76
432.173	4.36
432.532	5.02
432.892	7.6
433.251	5.32
433.611	6.02
433.97	8.65
434.33	6.88
434.689	6.9
435.048	4.25
435.407	4.12
435.767	3.18
436.126	3.11
436.485	0.93
436.844	-0.31
437.203	1.81
437.562	2.47
437.921	2.95
438.28	3.57
438.639	3.69
438.998	4.9
439.356	6.99
439.715	5.15
440.074	5.33
440.433	7.28
440.791	7.24
441.15	7.4
441.508	7.53
441.867	5.88
442.225	5.51
442.584	6.17
442.942	8.6
443.3	7.08
443.659	10.07
444.017	9.94
444.375	9.34
444.733	9.5
445.092	10.32
445.45	7.85
445.808	8.39
446.166	10.83
446.524	8.08
446.882	6.41
447.239	4.8
447.597	5.95
447.955	6.84
448.313	6.53
448.67	5.62
449.028	4.27
449.386	3.19
449.743	3.2
450.101	1.39
450.458	2.99
450.816	0.16
451.173	1.62
451.531	-0.22
451.888	-1.02
452.245	0.06
452.602	1.82
452.96	1.27
453.317	5.99
453.674	5.45
454.031	5.31
454.388	4.98
454.745	6.78
455.102	6.4
455.459	5.92
455.816	8.73
456.173	8.03
456.529	6.08
456.886	6.78
457.243	5.22
457.599	5.55
457.956	6.16
458.313	7.89
458.669	8.22
459.026	9.6
459.382	10.83
459.739	8.68
460.095	6.35
460.451	7.06
460.807	4.67
461.164	3.83
461.52	5.34
461.876	7.66
462.232	5.24
462.588	4.85
462.944	4.73
463.3	4.58
463.656	5.28
464.012	7.7
464.368	6.22
464.724	11.3
465.079	12.75
465.435	9.72
465.791	5.33
466.146	9.36
466.502	5.36
466.858	5.62
467.213	3.2
467.569	3.05
467.924	3.68
468.279	4.92
468.635	2.91
468.99	1.49
469.345	5.19
469.701	8.03
470.056	3.58
470.411	6.3
470.766	8.59
471.121	8.95
471.476	11.32
471.831	10.6
472.186	10.56
472.541	10.6
472.895	9.69
473.25	8.92
473.605	9.33
473.96	11.26
474.314	12.27
474.669	10.27
475.024	12.33
475.378	9.39
475.733	9.75
476.087	10.95
476.441	9.69
476.796	9.74
477.15	7.22
477.504	6.53
477.859	7.61
478.213	6.95
478.567	6.36
478.921	5.33
479.275	5.73
479.629	4.23
479.983	2.74
480.337	3.26
480.691	3.35
481.045	4.32
481.399	3.47
481.752	1.15
482.106	3.02
482.46	4.23
482.813	3.45
483.167	2.97
483.52	3.55
483.874	1.92
484.227	2.25
484.581	2.08
484.934	2.32
485.288	2.45
485.641	4.66
485.994	4.1
486.347	3.88
486.7	5.5
487.054	7.68
487.407	6.94
487.76	9.36
488.113	8
488.466	7.16
488.818	6.82
489.171	8.38
489.524	6.1
489.877	5.84
490.23	6.02
490.582	6.67
490.935	5.35
491.288	6.88
491.64	6.15
491.993	7.17
492.345	8.52
492.698	9.08
493.05	6.78
493.402	4.83
493.755	5.19
494.107	2.26
494.459	2.53
494.811	2.55
495.163	1.18
495.515	-0.66
495.867	-0.01
496.219	-1.85
496.571	-2.69
496.923	-3.03
497.275	-1.42
497.627	-6.92
497.979	-5.05
498.33	-8.78
498.682	-13.49
499.034	-14.68
499.385	-16.52
499.737	-18.22
500.088	-17.2
500.44	-18.27
500.791	-18.8
501.143	-23.64
501.494	-21.99
501.845	-24.36
502.197	-20.89
502.548	-19.52
502.899	-19.49
503.25	-14.49
503.601	-17.94
503.952	-19.09
504.303	-17.94
504.654	-15.15
505.005	-12.28
505.356	-9.05
505.707	-10.94
506.058	-11.7
506.408	-12.6
506.759	-13.09
507.11	-17.27
507.46	-12.18
507.811	-10.98
508.161	-9.93
508.512	-10.56
508.862	-10.12
509.213	-9.08
509.563	-5.11
509.913	-4.51
510.263	-2.45
510.614	1.99
510.964	2.82
511.314	2.19
511.664	2.34
512.014	1.48
512.364	2
512.714	3.3
513.064	0.51
513.414	-2.01
513.764	-3.94
514.113	-1.91
514.463	-4.23
514.813	-2.39
515.162	-0.97
515.512	-1.8
515.862	-1.85
516.211	-3.26
516.561	-1.53
516.91	-0.56
517.259	-0.44
517.609	-2.57
517.958	-3.55
518.307	-2.39
518.656	-0.85
519.006	-3.72
519.355	-2.91
519.704	-2.24
520.053	-2.66
520.402	-1.69
520.751	-2.33
521.1	-2.09
521.448	0.88
521.797	1.55
522.146	1.73
522.495	-1.08
522.843	0.48
523.192	0.35
523.541	-1.23
523.889	0.02
524.238	-0.81
524.586	-1.45
524.935	0.14
525.283	-1.27
525.631	-0.93
525.979	-3.06
526.328	0.69
526.676	0.81
527.024	0.03
527.372	2.08
527.72	1.44
528.068	-0.51
528.416	0.41
528.764	1.22
529.112	2.74
529.46	1.62
529.808	2.88
530.155	1.61
530.503	0.85
530.851	4.02
531.198	5.8
531.546	6.88
531.893	6
532.241	6.52
532.588	4.17
532.936	4.12
533.283	4.97
533.63	4.9
533.978	3.05
534.325	4.15
534.672	1.84
535.019	0.51
535.366	0.5
535.713	4.17
536.06	4.49
536.407	5.77
536.754	4.83
537.101	6.81
537.448	7.74
537.795	8.73
538.141	8
538.488	9.33
538.835	8.88
539.181	10.01
539.528	8.34
539.874	9.65
540.221	7.45
540.567	8.14
540.914	2.5
541.26	1.72
541.606	2.18
541.952	1.9
542.299	-0.64
542.645	-2
542.991	-4.22
543.337	-4.36
543.683	-6.41
544.029	-5.03
544.375	-5.14
544.721	-0.92
545.066	-1.6
545.412	-0.24
545.758	0.93
546.104	1.82
546.449	2.62
546.795	5.12
547.141	7.23
547.486	7.98
547.832	11.09
548.177	10.26
548.522	10.59
548.868	12.24
549.213	13.7
549.558	13.01
549.903	14.35
550.249	12.28
550.594	11.73
550.939	8.9
551.284	7.73
551.629	5.83
551.974	4.73
552.319	2.89
552.664	1.48
553.008	-2.98
553.353	-5.89
553.698	-5.65
554.043	-2.68
554.387	-4.8
554.732	-2.33
555.076	0.27
555.421	1.24
555.765	4.33
556.11	4.45
556.454	4.51
556.798	6.82
557.143	9.8
557.487	8.74
557.831	8.85
558.175	10.06
558.519	9.85
558.863	7.88
559.207	9.14
559.551	8.26
559.895	9.02
560.239	11.3
560.583	8.92
560.927	9.99
561.27	10.9
561.614	10.98
561.958	13.45
562.301	15.16
562.645	16.05
562.988	9.91
563.332	10.05
563.675	10.5
564.018	10.93
564.362	11.64
564.705	9.15
565.048	8.8
565.391	8.7
565.735	5.27
566.078	3.62
566.421	1.16
566.764	4.58
567.107	4.45
567.45	2.5
567.792	-0.67
568.135	0.31
568.478	1.64
568.821	3.89
569.163	3.03
569.506	2.15
569.849	2.65
570.191	4.7
570.534	6.44
570.876	3.73
571.219	5
571.561	5.91
571.903	4.38
572.246	3.11
572.588	0.16
572.93	0.57
573.272	0.75
573.614	0.36
573.956	2.51
574.298	1.17
574.64	3.05
574.982	3.51
575.324	3.08
575.666	6.32
576.008	9.66
576.349	10.36
576.691	11.17
577.033	12.73
577.374	10.99
577.716	8.11
578.057	7.91
578.399	7.59
578.74	8.33
579.082	8.89
579.423	6.07
579.764	2.27
580.105	2.51
580.447	1.64
580.788	2.12
581.129	4.44
581.47	3.73
581.811	4.91
582.152	6.34
582.493	3.95
582.834	2.85
583.175	4.75
583.515	6.47
583.856	5.24
584.197	3.43
584.537	1.24
584.878	0.17
585.218	0.92
585.559	-0.48
585.899	-3.7
586.24	-3
586.58	-1.31
586.921	-1.23
587.261	-0.8
587.601	0.18
587.941	2.98
588.281	5.07
588.621	5.56
588.961	7.86
589.301	9.89
589.641	14.03
589.981	15.28
590.321	16.36
590.661	16.32
591.001	15.49
591.34	15.34
591.68	12.62
592.02	12.35
592.359	11.36
592.699	10.16
593.038	10.5
593.378	9.34
593.717	7.77
594.057	6.31
594.396	6.44
594.735	6.32
595.074	6.82
595.414	7.76
595.753	6.94
596.092	7.8
596.431	8.38
596.77	7.38
597.109	6.78
597.448	6.27
597.786	8.01
598.125	9.36
598.464	11.99
598.803	11.34
599.141	11.99
599.48	12.84
599.819	12.52
600.157	13.17
600.495	12.94
600.834	14.64
601.172	17.59
601.511	17.2
601.849	16.28
602.187	16.49
602.525	16.81
602.864	16.14
603.202	15.48
603.54	14.62
603.878	13.93
604.216	13.9
604.554	12.02
604.891	10.67
605.229	10.68
605.567	9.33
605.905	7.1
606.243	8.33
606.58	9.18
606.918	9.05
607.255	11.22
607.593	10.91
607.93	11.5
608.268	12.52
608.605	13.05
608.942	12.98
609.28	12.52
609.617	13.41
609.954	14.17
610.291	15.45
610.628	18.53
610.965	15.68
611.302	15.47
611.639	14.12
611.976	15.86
612.313	15.09
612.65	15.73
612.987	15.34
613.323	12.69
613.66	12.7
613.997	11.18
614.333	9.25
614.67	11.12
615.006	12.47
615.343	13.91
615.679	13.05
616.015	12.94
616.352	11.33
616.688	11.74
617.024	13.82
617.36	10.52
617.696	9.44
618.032	8.62
618.368	7.49
618.704	7.78
619.04	7.11
619.376	5.56
619.712	7.74
620.048	8.6
620.383	8.73
620.719	9.58
621.055	13.32
621.39	17.75
621.726	17.02
622.061	18.61
622.397	18.15
622.732	19.91
623.068	21.02
623.403	21.08
623.738	21.88
624.073	25.48
624.409	24.34
624.744	22.94
625.079	19.88
625.414	21.36
625.749	22.51
626.084	22.57
626.419	22
626.753	22.89
627.088	21.39
627.423	21.01
627.758	18.95
628.092	19.43
628.427	19.47
628.762	20.25
629.096	20.6
629.431	18.8
629.765	20.03
630.099	19.93
630.434	19.05
630.768	18.11
631.102	17.77
631.436	17.85
631.77	18.62
632.105	18.76
632.439	18.66
632.773	19.95
633.107	19.9
633.44	18.88
633.774	17.18
634.108	17.27
634.442	19.16
634.776	22.25
635.109	22.32
635.443	23.22
635.776	24.91
636.11	24.82
636.443	23.74
636.777	25.48
637.11	23.34
637.444	24.52
637.777	25.83
638.11	24.48
638.443	21.3
638.776	20.65
639.11	19.2
639.443	16.34
639.776	16.78
640.109	19.02
640.441	17.28
640.774	20.12
641.107	21.14
641.44	21.73
641.773	22.12
642.105	23.51
642.438	24.8
642.77	25.15
643.103	27.34
643.435	28.44
643.768	23.75
644.1	24.38
644.433	24.01
644.765	23.8
645.097	24.05
645.429	24.99
645.761	25.27
646.094	24.64
646.426	23.51
646.758	23.86
647.09	22.08
647.422	24.64
647.753	25.31
648.085	24.33
648.417	24.74
648.749	23.8
649.08	24.66
649.412	23.62
649.744	24.27
650.075	26.92
650.407	26.32
650.738	28.17
651.069	28.43
651.401	29.86
651.732	28.93
652.063	28
652.394	28.36
652.726	26.6
653.057	25.67
653.388	25.72
653.719	26.59
654.05	27.14
654.381	25.33
654.712	27.02
655.042	25.34
655.373	26.35
655.704	26.91
656.034	26.02
656.365	26.45
656.696	27.3
657.026	24.77
657.357	23.76
657.687	22.26
658.018	23.02
658.348	21.45
658.678	21.26
659.008	22.16
659.339	21.75
659.669	21.08
659.999	21.95
660.329	19.76
660.659	20.83
660.989	20.49
661.319	20.27
661.649	22.27
661.978	24.94
662.308	25.24
662.638	25.91
662.968	27.02
663.297	27.95
663.627	26.9
663.956	28.89
664.286	30.11
664.615	30.7
664.945	32.33
665.274	31.76
665.603	30.01
665.932	31.14
666.262	28.33
666.591	27.17
666.92	25.34
667.249	24.69
667.578	26.57
667.907	24.72
668.236	24.09
668.564	23.08
668.893	22.78
669.222	19.14
669.551	18.45
669.879	18.47
670.208	19.02
670.537	20.75
670.865	23.65
671.194	23.12
671.522	24.47
671.85	24.7
672.179	25.28
672.507	24.16
672.835	26.74
673.163	26.67
673.491	29.74
673.819	28.61
674.147	27.72
674.475	27.01
674.803	26.7
675.131	26.94
675.459	26.41
675.787	27
676.115	27.53
676.442	26.1
676.77	24.83
677.098	23.67
677.425	24.08
677.753	24.7
678.08	24.55
678.407	24.17
678.735	23.41
679.062	22.33
679.389	19.99
679.717	20.49
680.044	22.73
680.371	21.34
680.698	21.2
681.025	21.86
681.352	20.95
681.679	21.34
682.006	20.22
682.332	21
682.659	22.42
682.986	23.44
683.313	24.01
683.639	22.07
683.966	24.1
684.292	25.18
684.619	23.91
684.945	24.4
685.272	23.5
685.598	22.08
685.924	22.93
686.25	22.38
686.577	23.61
686.903	21.15
687.229	20.41
687.555	18.85
687.881	18.93
688.207	20.06
688.533	19.78
688.858	19.47
689.184	22.48
689.51	22.32
689.836	23.82
690.161	22.76
690.487	23.18
690.813	23.59
691.138	25.75
691.463	24.92
691.789	24.5
692.114	25.12
692.44	24.74
692.765	23.66
693.09	22.85
693.415	21.67
693.74	19.92
694.065	19.59
694.39	22.02
694.715	23.09
695.04	24.48
695.365	26.25
695.69	26.78
696.015	28.59
696.339	28.78
696.664	30.15
696.989	29.4
697.313	31.74
697.638	33.65
697.962	31.53
698.287	29.8
698.611	28.51
698.935	26.8
699.26	26.18
699.584	24.25
699.908	23.09
700.232	22.99
700.556	22.47
700.88	21.84
701.204	20.09
701.528	21.94
701.852	22.25
702.176	22.64
702.5	22.12
702.823	22.5
703.147	21.93
703.471	24.65
703.794	23.65
704.118	25.15
704.441	24.3
704.765	24.36
705.088	24.03
705.411	22.44
705.735	21.3
706.058	21
706.381	19.2
706.704	19.97
707.027	16.65
707.35	15.52
707.673	13.86
707.996	14.78
708.319	14.75
708.642	15.89
708.965	15.02
709.288	14.11
709.61	15.38
709.933	14.69
710.256	14.62
710.578	14.7
710.901	15.18
711.223	15.68
711.546	15.12
711.868	14.69
712.19	14.09
712.512	16.55
712.835	16.91
713.157	16.86
713.479	20.07
713.801	18.84
714.123	20.85
714.445	21.2
714.767	21.73
715.089	21.85
715.411	25.62
715.732	22.45
716.054	21.8
716.376	21.25
716.697	19.56
717.019	18.62
717.34	21.66
717.662	19.97
717.983	19.24
718.305	17.78
718.626	16.09
718.947	11.52
719.268	11.48
719.589	10.59
719.911	11.82
720.232	11.26
720.553	11.94
720.874	10.35
721.195	12.8
721.515	13.68
721.836	12.75
722.157	14.8
722.478	14.41
722.798	17.16
723.119	18.12
723.44	15.17
723.76	16.73
724.081	14.56
724.401	13.58
724.721	10.68
725.042	7.66
725.362	8.75
725.682	7.69
726.002	9.17
726.322	8.17
726.642	9.19
726.962	12.1
727.282	12.26
727.602	12.33
727.922	13.3
728.242	13.09
728.562	14.34
728.882	13.86
729.201	15.31
729.521	14.18
729.84	14.82
730.16	12.26
730.479	12.28
730.799	9.74
731.118	10.09
731.437	6.9
731.757	7.25
732.076	8.16
732.395	7.16
732.714	5.02
733.033	5.61
733.352	5
733.671	7.83
733.99	6.32
734.309	8.15
734.628	8.74
734.947	12.07
735.265	12.78
735.584	12.77
735.903	15.17
736.221	15.86
736.54	15.75
736.858	15.3
737.177	13.86
737.495	14.38
737.813	13.69
738.132	12.82
738.45	11.42
738.768	10.66
739.086	10.55
739.404	8.81
739.722	10.42
740.04	10.35
740.358	8.75
740.676	10.72
740.994	10.7
741.311	10.26
741.629	9.95
741.947	11.05
742.264	13.28
742.582	12.22
742.899	14.69
743.217	13.99
743.534	13.91
743.852	15.94
744.169	12.48
744.486	12.1
744.803	13.78
745.121	15.93
745.438	14.05
745.755	13.11
746.072	14.38
746.389	13.1
746.706	12.14
747.022	14.6
747.339	14.74
747.656	16.36
747.973	16.2
748.289	15.81
748.606	12.48
748.923	14.33
749.239	12.5
749.555	11.85
749.872	9.52
750.188	8.01
750.505	5.94
750.821	8.18
751.137	6.2
751.453	5.14
751.769	4.97
752.085	7.24
752.401	3.85
752.717	5.07
753.033	6.51
753.349	8.89
753.665	12.62
753.98	12.15
754.296	9.52
754.612	11.08
754.927	12.69
755.243	12.89
755.558	12.52
755.874	14.32
756.189	11.67
756.505	10.39
756.82	8.85
757.135	7.24
757.45	8.36
757.765	6.7
758.08	6.66
758.395	7.25
758.71	7.4
759.025	7.55
759.34	5.92
759.655	8.15
759.97	6.99
760.285	7.98
760.599	8.05
760.914	7.6
761.228	8.88
761.543	10.08
761.857	10.18
762.172	10.45
762.486	10.28
762.8	12.23
763.115	11.53
763.429	12.49
763.743	11.52
764.057	9.3
764.371	7.53
764.685	7.01
764.999	4.95
765.313	4.73
765.627	3.28
765.941	2.98
766.255	4.98
766.568	6.15
766.882	5.43
767.195	6.74
767.509	7.89
767.823	9.42
768.136	8.48
768.449	8.22
768.763	6.99
769.076	6.38
769.389	5.09
769.702	2.51
770.016	2.33
770.329	1.9
770.642	1.23
770.955	2.16
771.268	3.5
771.58	4.81
771.893	7.09
772.206	6.73
772.519	9.82
772.832	11.9
773.144	12.3
773.457	11.17
773.769	12.02
774.082	10.9
774.394	8.9
774.706	7.14
775.019	6.82
775.331	5.85
775.643	7.09
775.955	4.73
776.268	3.35
776.58	3.69
776.892	4.98
777.204	4.8
777.515	6.94
777.827	8.17
778.139	9.45
778.451	8.22
778.763	6.44
779.074	5.52
779.386	4.69
779.697	4.77
780.009	3.53
780.32	1.59
780.632	3.16
780.943	2.27
781.254	3.22
781.566	2.35
781.877	5.17
782.188	8
782.499	8.3
782.81	12.91
783.121	13.32
783.432	13.99
783.743	16.22
784.054	16
784.364	16.81
784.675	17.45
784.986	17.55
785.296	14.93
785.607	14.26
785.917	13.14
786.228	11.47
786.538	11.41
786.849	11.4
787.159	10.72
787.469	8.65
787.779	6.97
788.09	3.08
788.4	4.7
788.71	5.95
789.02	6.05
789.33	6.78
789.64	4.89
789.949	5.95
790.259	7.17
790.569	7.85
790.879	7.94
791.188	7.7
791.498	9.61
791.807	7.23
792.117	7.34
792.426	4.89
792.736	5.45
793.045	7.34
793.354	7.98
793.663	6.89
793.973	7.17
794.282	9.59
794.591	9.03
794.9	10.3
795.209	10.12
795.518	9.92
795.826	13.11
796.135	13.64
796.444	12.41
796.753	9.95
797.061	9.05
797.37	7.64
797.678	5.65
797.987	6.61
798.295	5.93
798.604	7.68
798.912	7.56
799.22	4.86
799.529	5.35
799.837	4.55
800.145	4.92
800.453	4.42
800.761	3.84
801.069	3.25
801.377	1.85
801.685	-3.42
801.993	-3.49
802.3	-3.76
802.608	-2.72
802.916	-4.51
803.223	-3.69
803.531	-3.1
803.838	-2.01
804.146	0.17
804.453	4.18
804.76	3.42
805.068	6.74
805.375	5.6
805.682	5.44
805.989	7.02
806.296	7.12
806.603	7.39
806.91	5.15
807.217	3.9
807.524	0.69
807.831	-2.38
808.138	1.08
808.444	2.09
808.751	1.19
809.058	1.69
809.364	-0.43
809.671	1.77
809.977	-0.62
810.284	1
810.59	2.89
810.896	3.39
811.202	2.9
811.509	2.75
811.815	3.61
812.121	3.84
812.427	3.23
812.733	2.81
813.039	-0.61
813.345	2.12
813.65	2.69
813.956	3.44
814.262	3.02
814.568	2.67
814.873	2.58
815.179	1.49
815.484	2.58
815.79	3.4
816.095	3.74
816.4	5.64
816.706	3.35
817.011	1.78
817.316	2.83
817.621	3.88
817.926	4.02
818.231	3.64
818.536	5.48
818.841	5.2
819.146	4.82
819.451	5.82
819.756	5.49
820.06	6.53
820.365	8.27
820.67	4.6
820.974	6.78
821.279	6.81
821.583	8.17
821.888	8.16
822.192	8.4
822.496	8.32
822.8	8.18
823.105	9.94
823.409	9.86
823.713	10.01
824.017	12.47
824.321	11.88
824.625	13.11
824.929	11.85
825.232	11.09
825.536	9.26
825.84	8.56
826.143	6.81
826.447	5.99
826.751	7.56
827.054	7.4
827.358	6.93
827.661	7
827.964	7.62
828.268	5.98
828.571	6.75
828.874	9.3
829.177	10.16
829.48	9.85
829.783	8.22
830.086	9.09
830.389	8.89
830.692	8.89
830.995	8.69
831.297	6.03
831.6	7.85
831.903	5.97
832.205	4.5
832.508	2.89
832.81	5.81
833.113	7
833.415	2.36
833.718	2.28
834.02	1.74
834.322	1.58
834.624	5.03
834.926	4.09
835.228	5.76
835.53	5.49
835.832	7.14
836.134	4.76
836.436	7.33
836.738	12.19
837.04	12.78
837.341	11.58
837.643	10.57
837.944	7.83
838.246	8.6
838.547	8.49
838.849	9.25
839.15	8.22
839.452	7.23
839.753	4.19
840.054	0.5
840.355	-1.1
840.656	0.73
840.957	-0.43
841.258	0.65
841.559	1.18
841.86	2.33
842.161	1.75
842.462	1.95
842.762	4.2
843.063	6.39
843.364	8.88
843.664	10.99
843.965	11.01
844.265	13.24
844.566	14.19
844.866	13.83
845.166	14.33
845.467	15.05
845.767	15.93
846.067	15.01
846.367	12.86
846.667	11.4
846.967	8.94
847.267	8
847.567	8.83
847.867	7.73
848.166	7.44
848.466	7.1
848.766	6.8
849.065	6.83
849.365	6.77
849.664	7.81
849.964	7.24
850.263	9.01
850.562	11.09
850.862	10.14
851.161	10.75
851.46	12.09
851.759	11.18
852.058	10.98
852.357	10.47
852.656	9.93
852.955	9.1
853.254	8.76
853.553	7.58
853.851	6.22
854.15	3.44
854.449	2.06
854.747	2.32
855.046	1
855.344	-0.45
855.643	0.92
855.941	3.23
856.239	1.55
856.538	3.26
856.836	-0.34
857.134	1.48
857.432	3.97
857.73	3.07
858.028	2.68
858.326	2
858.624	0.99
858.922	-0.91
859.219	-3.22
859.517	-0.11
859.815	1.48
860.112	6.32
860.41	4.68
860.707	7.11
861.005	9.72
861.302	7.19
861.6	10.75
861.897	12.4
862.194	12.17
862.491	11.32
862.788	8.99
863.085	5.75
863.382	4.44
863.679	3.83
863.976	2.1
864.273	2.62
864.57	4.77
864.867	2.62
865.163	2.43
865.46	4.11
865.757	5.9
866.053	6.73
866.349	8.89
866.646	9.95
866.942	10.62
867.239	8.11
867.535	5.3
867.831	5.76
868.127	5.41
868.423	7.34
868.719	8.64
869.015	8.19
869.311	9.15
869.607	8.22
869.903	7.36
870.199	9.61
870.494	11.56
870.79	9.55
871.086	3.77
871.381	4.24
871.677	3.72
871.972	2.17
872.267	2.43
872.563	0.56
872.858	2.95
873.153	5.56
873.448	2.98
873.743	1.07
874.038	5.28
874.333	10.92
874.628	14.39
874.923	14.73
875.218	12.94
875.513	12.61
875.808	12.84
876.102	10.73
876.397	7.97
876.691	8.1
876.986	9.6
877.28	11.08
877.575	10.36
877.869	6.95
878.163	7.6
878.458	9.17
878.752	10.36
879.046	12.16
879.34	11.7
879.634	12.5
879.928	12.75
880.222	15.35
880.516	14.3
880.809	11.08
881.103	7.73
881.397	7.55
881.691	8.19
881.984	7.49
882.278	5.11
882.571	5.65
882.864	5.51
883.158	7.41
883.451	6.3
883.744	5.58
884.038	11.5
884.331	15.7
884.624	14.28
884.917	12.99
885.21	14.68
885.503	16.09
885.796	18.85
886.088	22
886.381	19.1
886.674	17.85
886.966	14.45
887.259	10.92
887.552	11.97
887.844	13.05
888.136	13.33
888.429	12.29
888.721	12.82
889.013	9.2
889.306	4.62
889.598	5.73
