# Supplementary material for: An on-demand, drop-on-drop method for studying enzyme catalysis by serial crystallography
Source: Nat Commun. 2021 Jul 22;12:4461. doi: 10.1038/s41467-021-24757-7 (PMC8298390; doi:10.1038/s41467-021-24757-7)
Supplement: Supplementary file 7 — Source Data [file 41467_2021_24757_MOESM7_ESM.zip › 01_raw data/9/9-pico-on (5).txt]

Data from 9-fluo5N-fura-picoon_Subt8_20-54-07-444.txt Node

Date: Wed Jun 05 20:54:07 PDT 2019
User: Yachandra Lab
Spectrometer: OFX00221
Trigger mode: 0
Integration Time (sec): 3.000000E-1
Scans to average: 8
Nonlinearity correction enabled: false
Boxcar width: 5
Storing dark spectrum: false
XAxis mode: Wavelengths
Number of Pixels in Spectrum: 2136
>>>>>Begin Spectral Data<<<<<
156.111	-0.54
156.499	1.04
156.887	1.36
157.274	-0.15
157.662	-1.1
158.049	-1.6
158.437	-1.75
158.824	-1.72
159.211	-1.6
159.599	-2.25
159.986	-1.81
160.373	-2.84
160.761	-4.36
161.148	-4.7
161.535	-3.44
161.922	-2.28
162.309	-2.31
162.696	-2.09
163.083	-2.03
163.47	-1.33
163.857	-0.88
164.244	-0.31
164.631	-0.06
165.018	0.18
165.405	0.05
165.792	0.06
166.179	-0.69
166.565	-0.38
166.952	-0.33
167.339	-0.1
167.725	0.74
168.112	0.73
168.498	-0.06
168.885	0.52
169.271	0.99
169.658	0.72
170.044	-0.74
170.431	-0.16
170.817	-0.14
171.203	0.32
171.59	-0.33
171.976	-0.91
172.362	-1.62
172.748	-1.52
173.134	-2.32
173.521	-2.58
173.907	-1.72
174.293	-0.32
174.679	-0.52
175.065	-0.57
175.451	-1.18
175.836	-1.08
176.222	-1.05
176.608	-1.26
176.994	-1.38
177.38	-0.95
177.765	-0.75
178.151	-1.15
178.537	-1.65
178.922	-1.99
179.308	-2.03
179.693	-1.6
180.079	-1.45
180.464	-1.49
180.85	-1.12
181.235	-0.24
181.621	-0.43
182.006	-0.02
182.391	0.03
182.777	0.61
183.162	0.74
183.547	0.42
183.932	-0.11
184.317	0.02
184.702	-0.28
185.087	-0.64
185.472	-1.24
185.857	-0.76
186.242	-1.55
186.627	-1.74
187.012	-2.31
187.397	-2.74
187.782	-1.82
188.167	-1.86
188.551	-1.8
188.936	-0.74
189.321	2.16
189.705	-1.15
190.09	-0.86
190.475	0.16
190.859	-1.4
191.244	0.26
191.628	0.95
192.012	2.91
192.397	3.42
192.781	3.47
193.166	5.03
193.55	4.56
193.934	7.9
194.318	11.02
194.702	13.89
195.087	15.68
195.471	13.52
195.855	15.41
196.239	14.58
196.623	17.24
197.007	17.86
197.391	17.91
197.775	15.48
198.158	16.41
198.542	14.43
198.926	10.57
199.31	12.72
199.693	15.34
200.077	15.86
200.461	14.47
200.844	13.42
201.228	13.92
201.611	14.22
201.995	16.08
202.378	15.84
202.762	14.18
203.145	15.92
203.529	11.31
203.912	10.68
204.295	7.73
204.679	5.74
205.062	5.64
205.445	4.34
205.828	4.49
206.211	6.61
206.594	7.19
206.977	8.45
207.36	8.05
207.743	12.1
208.126	10.26
208.509	11.82
208.892	14.62
209.275	13.59
209.658	12.65
210.04	12.82
210.423	10.45
210.806	8.01
211.188	6.69
211.571	5.83
211.953	3.97
212.336	2.57
212.719	0.16
213.101	3.31
213.483	6.52
213.866	9.93
214.248	7.17
214.63	6.58
215.013	9.68
215.395	9.82
215.777	11.66
216.159	13.05
216.542	15.86
216.924	17.66
217.306	13.49
217.688	11.08
218.07	9.56
218.452	12.51
218.834	12.38
219.216	9.53
219.597	10.22
219.979	8.23
220.361	9.26
220.743	10.36
221.124	10.57
221.506	10.82
221.888	9.34
222.269	9.74
222.651	8.8
223.032	8.73
223.414	9.99
223.795	11.25
224.177	13.42
224.558	9.31
224.94	8.69
225.321	8.33
225.702	9.07
226.083	9.98
226.465	9.7
226.846	8.09
227.227	11.75
227.608	12.39
227.989	13.9
228.37	11.48
228.751	15.01
229.132	14.27
229.513	17.11
229.894	19.55
230.275	22.1
230.655	21.26
231.036	21.51
231.417	18.2
231.798	19.2
232.178	17.94
232.559	20.05
232.94	20.69
233.32	21.74
233.701	17.75
234.081	14.99
234.462	12.84
234.842	14.69
235.222	11.91
235.603	12.73
235.983	12.58
236.363	14.02
236.743	10.64
237.124	7.57
237.504	8.49
237.884	10.24
238.264	11.86
238.644	13.39
239.024	12.24
239.404	14.73
239.784	15.74
240.164	16.47
240.544	12.1
240.923	16.12
241.303	17.47
241.683	15.78
242.063	14.64
242.442	14.05
242.822	17.06
243.202	19.64
243.581	21.03
243.961	20.02
244.34	19.12
244.72	20.64
245.099	18.74
245.478	19.05
245.858	18.47
246.237	16.3
246.616	16.33
246.996	11.22
247.375	8.25
247.754	6.66
248.133	7.77
248.512	5.85
248.891	6.28
249.27	7.26
249.649	8.65
250.028	9.2
250.407	12.98
250.786	10.94
251.165	12.1
251.544	12.22
251.922	11.49
252.301	9.26
252.68	12.95
253.058	11.85
253.437	13.6
253.816	12.16
254.194	13.9
254.573	11.77
254.951	11.34
255.329	8.28
255.708	9.45
256.086	10.92
256.465	11.98
256.843	10.88
257.221	12.28
257.599	7.42
257.977	8.28
258.356	6.61
258.734	6.09
259.112	7.62
259.49	9.42
259.868	11.05
260.246	11.49
260.624	11.52
261.001	10.25
261.379	8.73
261.757	10.89
262.135	12.03
262.513	13.89
262.89	16.32
263.268	17.08
263.645	17.64
264.023	16.5
264.401	15.93
264.778	13.34
265.156	11.78
265.533	16.43
265.91	15.35
266.288	14.39
266.665	12.4
267.042	12.05
267.42	9.05
267.797	9.99
268.174	7.3
268.551	8.39
268.928	10.16
269.305	10.45
269.682	7.38
270.059	8.42
270.436	7.52
270.813	5.49
271.19	5.3
271.567	7.44
271.944	6.3
272.32	7.38
272.697	5.24
273.074	5.88
273.45	7.19
273.827	5.61
274.203	4.38
274.58	4.7
274.957	6.36
275.333	7.09
275.709	8.35
276.086	6.36
276.462	7.78
276.838	10.58
277.215	10.62
277.591	13
277.967	12.14
278.343	15.51
278.719	15.66
279.095	17.83
279.471	16.22
279.847	14.57
280.223	16.24
280.599	14.7
280.975	14.53
281.351	12.45
281.727	10.68
282.103	12.64
282.478	11.47
282.854	11.57
283.23	11.24
283.605	14.95
283.981	17.23
284.357	17.88
284.732	17.99
285.108	17.3
285.483	19.39
285.858	19.33
286.234	20.01
286.609	20.99
286.984	20.86
287.36	22.51
287.735	19.09
288.11	17.11
288.485	19.2
288.86	20.35
289.235	20.42
289.61	19
289.985	18.8
290.36	15.77
290.735	14.91
291.11	12.65
291.485	10.85
291.86	9.64
292.235	11.81
292.609	11.89
292.984	8.18
293.359	8.81
293.733	10.95
294.108	12.69
294.482	15.64
294.857	16.34
295.231	19.07
295.606	17.99
295.98	19.89
296.354	16.88
296.729	15.95
297.103	18.61
297.477	16.34
297.851	15.07
298.226	11.28
298.6	9.92
298.974	8.45
299.348	6.68
299.722	6.16
300.096	7.22
300.47	8.85
300.844	9.4
301.217	10.93
301.591	11.08
301.965	10.16
302.339	12.15
302.712	13.9
303.086	14.98
303.46	15.57
303.833	16.47
304.207	17.41
304.58	18.38
304.954	16.41
305.327	15.28
305.701	15.6
306.074	17.91
306.447	17.95
306.821	17.62
307.194	16.53
307.567	17.99
307.94	17.9
308.313	17.07
308.686	16.07
309.059	16.31
309.432	16.19
309.805	16.18
310.178	16.32
310.551	13.81
310.924	12.51
311.297	13.06
311.67	11.77
312.042	10.09
312.415	10.27
312.788	9.86
313.16	9.34
313.533	8.1
313.905	5.31
314.278	4.86
314.65	8.22
315.023	8.09
315.395	6.49
315.768	6.39
316.14	9.11
316.512	7.74
316.884	8.76
317.257	10.18
317.629	10.33
318.001	12.31
318.373	11.49
318.745	7.97
319.117	8.74
319.489	9.06
319.861	9.19
320.233	7.18
320.605	7.27
320.977	6.39
321.348	5.8
321.72	7.06
322.092	7.76
322.463	8.38
322.835	9.75
323.207	10.69
323.578	11.57
323.95	10.38
324.321	12.83
324.693	14.82
325.064	15.15
325.435	13.38
325.807	11.7
326.178	12.2
326.549	9.69
326.92	10.95
327.292	9.84
327.663	11.38
328.034	14.83
328.405	13.33
328.776	8.61
329.147	7.15
329.518	7.03
329.889	8.15
330.259	7.49
330.63	7.53
331.001	7.43
331.372	6.7
331.742	4.51
332.113	2.75
332.484	4
332.854	7.28
333.225	10.59
333.595	13.99
333.966	13.15
334.336	12.32
334.707	15.72
335.077	17.09
335.447	17.15
335.817	17.16
336.188	17.94
336.558	16.42
336.928	16.93
337.298	13.82
337.668	12.7
338.038	15.59
338.408	15.93
338.778	15.36
339.148	13.77
339.518	12.7
339.888	13.44
340.258	9.59
340.627	9.22
340.997	7.19
341.367	10.48
341.736	8.85
342.106	7.58
342.475	6.89
342.845	6.28
343.214	4.06
343.584	5.9
343.953	5.36
344.323	7.72
344.692	7.43
345.061	7.64
345.431	5.67
345.8	6.85
346.169	5.03
346.538	9.69
346.907	8.39
347.276	8.44
347.645	9.94
348.014	7.55
348.383	7.7
348.752	7.74
349.121	10.28
349.49	10.3
349.858	12.33
350.227	13.27
350.596	8.45
350.964	8.57
351.333	11.89
351.702	9.17
352.07	10.41
352.439	9.98
352.807	11.36
353.176	9.83
353.544	7.94
353.912	5.19
354.281	4.94
354.649	7.64
355.017	6.76
355.385	3.75
355.753	5.36
356.122	7.36
356.49	9.86
356.858	10.32
357.226	10.2
357.594	12.72
357.961	12.45
358.329	10.4
358.697	12.01
359.065	14.14
359.433	12.94
359.8	14
360.168	12.97
360.536	11.28
360.903	9.92
361.271	10.09
361.638	8.42
362.006	8.52
362.373	12.4
362.741	9.93
363.108	10.66
363.475	12.97
363.843	11.32
364.21	11.53
364.577	11.06
364.944	11.55
365.311	10.06
365.678	10.16
366.045	9.35
366.412	8.17
366.779	5.03
367.146	2.68
367.513	3.26
367.88	2.58
368.247	3.08
368.613	3.07
368.98	4.36
369.347	4.08
369.713	5.24
370.08	5.24
370.447	6.78
370.813	10.01
371.18	12.59
371.546	12.06
371.912	10.72
372.279	10.67
372.645	9.02
373.011	7.05
373.378	10.69
373.744	10.31
374.11	11.25
374.476	8.09
374.842	9.59
375.208	7.65
375.574	7.32
375.94	9.67
376.306	9.11
376.672	11.68
377.038	10.61
377.404	9.86
377.769	10.35
378.135	12.01
378.501	15.19
378.866	14.89
379.232	12.58
379.597	13.76
379.963	15.09
380.328	13.83
380.694	12.34
381.059	13.38
381.425	12.55
381.79	11.22
382.155	8.73
382.52	7.95
382.886	6.78
383.251	10.43
383.616	9.35
383.981	7.41
384.346	8.9
384.711	9.24
385.076	8.38
385.441	7.84
385.806	7.41
386.171	7.42
386.535	8.42
386.9	6.99
387.265	7.03
387.629	9.78
387.994	10.15
388.359	10.92
388.723	11.31
389.088	12.77
389.452	12.82
389.817	15.06
390.181	15.2
390.545	12.81
390.91	15.02
391.274	14.64
391.638	12.22
392.002	11.45
392.366	10.99
392.731	11.52
393.095	11.06
393.459	11.12
393.823	9.7
394.187	10.69
394.55	10.16
394.914	9.77
395.278	8.75
395.642	8.77
396.006	10.23
396.369	9.1
396.733	9.58
397.097	9.53
397.46	10.16
397.824	9.98
398.187	10.5
398.551	11.78
398.914	11.3
399.277	10.83
399.641	10.75
400.004	10.23
400.367	13.56
400.73	12.56
401.094	12.78
401.457	14.93
401.82	14.7
402.183	13.34
402.546	12.43
402.909	14.48
403.272	15.61
403.635	16.06
403.998	15.97
404.36	12.2
404.723	11.27
405.086	9.1
405.448	5.05
405.811	5.32
406.174	7.68
406.536	9.41
406.899	6.1
407.261	4.65
407.624	4.55
407.986	2.8
408.348	4.07
408.711	5.34
409.073	6.55
409.435	9.34
409.797	8.83
410.16	6.01
410.522	5.85
410.884	6.3
411.246	5.62
411.608	3.83
411.97	7.14
412.332	7.08
412.693	8.6
413.055	8.56
413.417	7.55
413.779	11.03
414.14	14.07
414.502	13.08
414.864	14.65
415.225	16.3
415.587	18.33
415.948	18.03
416.31	16.61
416.671	14.61
417.033	15.6
417.394	15.86
417.755	11.24
418.116	8
418.478	9.49
418.839	9.67
419.2	8.49
419.561	8.8
419.922	7.28
420.283	7.59
420.644	6.98
421.005	5.18
421.366	6.05
421.727	8.33
422.087	8.33
422.448	6.05
422.809	2.82
423.169	4.64
423.53	3.23
423.891	3.16
424.251	3.53
424.612	4.7
424.972	7.27
425.333	6.24
425.693	6.83
426.053	8.42
426.414	8.95
426.774	11.53
427.134	10.85
427.494	11.09
427.854	11.58
428.214	12.38
428.574	13.28
428.934	10.43
429.294	10.91
429.654	9.86
430.014	9.89
430.374	8.52
430.734	7.74
431.094	8.99
431.453	9.75
431.813	9.06
432.173	9.47
432.532	7.77
432.892	12.25
433.251	10.68
433.611	10.65
433.97	11.95
434.33	12.85
434.689	14.11
435.048	13.82
435.407	14.01
435.767	11.88
436.126	9.92
436.485	9.48
436.844	6.61
437.203	8.89
437.562	11.56
437.921	9.16
438.28	8.66
438.639	9.89
438.998	9.55
439.356	11.35
439.715	12.86
440.074	12.92
440.433	12.15
440.791	12.84
441.15	12.65
441.508	10.57
441.867	11.64
442.225	13.74
442.584	12.58
442.942	14.72
443.3	11.36
443.659	14.9
444.017	14.85
444.375	15.36
444.733	16.43
445.092	15
445.45	13.34
445.808	12.4
446.166	12.99
446.524	10.5
446.882	8.82
447.239	10.3
447.597	7.16
447.955	8.76
448.313	8.56
448.67	6.78
449.028	7.8
449.386	7.42
449.743	7.44
450.101	6.84
450.458	10.51
450.816	10.17
451.173	10.25
451.531	10.39
451.888	8.45
452.245	10.49
452.602	13.32
452.96	11.25
453.317	13.72
453.674	14.42
454.031	13.56
454.388	10.34
454.745	9.67
455.102	7.15
455.459	5.9
455.816	9.59
456.173	10.91
456.529	9.84
456.886	9.83
457.243	11.01
457.599	10.81
457.956	10.83
458.313	14.07
458.669	14.4
459.026	15.03
459.382	17.55
459.739	15.78
460.095	11.67
460.451	9.98
460.807	9.6
461.164	7.83
461.52	9.64
461.876	10.18
462.232	7.95
462.588	7.05
462.944	7.41
463.3	6.14
463.656	6.5
464.012	7.7
464.368	8.7
464.724	12.59
465.079	14.12
465.435	12.85
465.791	10.82
466.146	11.55
466.502	9.8
466.858	9.61
467.213	7.74
467.569	5.8
467.924	7.99
468.279	5.73
468.635	2.31
468.99	0.58
469.345	0.08
469.701	3.12
470.056	2.82
470.411	5.16
470.766	9.47
471.121	12.58
471.476	14.74
471.831	11.98
472.186	15.57
472.541	16.44
472.895	17.28
473.25	16.94
473.605	15.62
473.96	14.64
474.314	12.68
474.669	9.25
475.024	9.1
475.378	8.43
475.733	9.42
476.087	7.35
476.441	6.86
476.796	6.8
477.15	6.27
477.504	4.03
477.859	5.36
478.213	6.91
478.567	7.74
478.921	6.23
479.275	6.19
479.629	4.78
479.983	3.95
480.337	4.38
480.691	2.78
481.045	3.3
481.399	5.92
481.752	5.36
482.106	7.08
482.46	6.99
482.813	7.18
483.167	9.59
483.52	11.76
483.874	13.53
484.227	14.69
484.581	15.77
484.934	15.1
485.288	12.9
485.641	13.4
485.994	11.59
486.347	10.22
486.7	10.77
487.054	9.95
487.407	8.17
487.76	6.86
488.113	4.91
488.466	3.15
488.818	3.18
489.171	2.93
489.524	2.92
489.877	2.9
490.23	4.62
490.582	6.66
490.935	4.43
491.288	5.06
491.64	6.73
491.993	6.8
492.345	6.2
492.698	8.31
493.05	8.73
493.402	6.51
493.755	7.6
494.107	5.44
494.459	3.51
494.811	4.98
495.163	5.81
495.515	4.67
495.867	6.38
496.219	8.86
496.571	8.94
496.923	10.89
497.275	13.86
497.627	10.49
497.979	15.88
498.33	18.65
498.682	16.26
499.034	18.44
499.385	20.16
499.737	23.07
500.088	26.32
500.44	27.92
500.791	31.1
501.143	33.44
501.494	40.52
501.845	40.67
502.197	44.18
502.548	49.72
502.899	51.58
503.25	54.75
503.601	50.62
503.952	52.24
504.303	53.38
504.654	55.18
505.005	56.23
505.356	55.61
505.707	54.53
506.058	54.25
506.408	53.88
506.759	53.35
507.11	52.41
507.46	58.07
507.811	59.02
508.161	61
508.512	63.88
508.862	62.97
509.213	66.34
509.563	67.3
509.913	67.51
510.263	70.25
510.614	74.01
510.964	76.34
511.314	78.69
511.664	79.09
512.014	80.69
512.364	81.34
512.714	86.58
513.064	84.61
513.414	86.24
513.764	86.44
514.113	87.49
514.463	85.73
514.813	85.6
515.162	85.07
515.512	85.65
515.862	84.47
516.211	82.35
516.561	80.45
516.91	82.14
517.259	81.91
517.609	81.32
517.958	79.65
518.307	82.17
518.656	84.43
519.006	83.75
519.355	83.19
519.704	83.51
520.053	83.03
520.402	82.27
520.751	81.32
521.1	82.19
521.448	82.65
521.797	85.4
522.146	84.81
522.495	79.2
522.843	78.06
523.192	75.81
523.541	75.03
523.889	75.66
524.238	76.51
524.586	76.31
524.935	76.48
525.283	74.06
525.631	71.24
525.979	68.85
526.328	73.82
526.676	72.52
527.024	73.34
527.372	73.58
527.72	74.22
528.068	71.64
528.416	71.53
528.764	71.6
529.112	74.28
529.46	75.57
529.808	76.49
530.155	75.12
530.503	78.17
530.851	77.75
531.198	79.09
531.546	77.17
531.893	76.6
532.241	76.23
532.588	73.65
532.936	72.67
533.283	71.16
533.63	70.34
533.978	68.34
534.325	67.83
534.672	68.1
535.019	66.8
535.366	66.89
535.713	67.69
536.06	66.82
536.407	66.91
536.754	64.14
537.101	66.42
537.448	66.99
537.795	67.69
538.141	65.65
538.488	65.91
538.835	66.34
539.181	65.38
539.528	66.2
539.874	67.51
540.221	66.64
540.567	65.99
540.914	58.9
541.26	57.92
541.606	57.85
541.952	57.95
542.299	55.01
542.645	50.95
542.991	50.95
543.337	49.74
543.683	49.14
544.029	50.43
544.375	53.14
544.721	57.84
545.066	55.61
545.412	56.82
545.758	57.07
546.104	59.99
546.449	61.93
546.795	61.86
547.141	62.18
547.486	61.52
547.832	59.69
548.177	57.98
548.522	57
548.868	58.1
549.213	56.81
549.558	56.31
549.903	55.95
550.249	53.85
550.594	53.05
550.939	49.84
551.284	50.41
551.629	51.86
551.974	50.18
552.319	51.06
552.664	49.57
553.008	47.49
553.353	46.91
553.698	46.33
554.043	47.84
554.387	47.47
554.732	50.03
555.076	49.39
555.421	49.57
555.765	52.59
556.11	50.24
556.454	51.16
556.798	51.66
557.143	50.91
557.487	50.15
557.831	51.51
558.175	52.81
558.519	53.14
558.863	52.89
559.207	53.69
559.551	53.08
559.895	54.52
560.239	56.26
560.583	55.19
560.927	56.27
561.27	54.56
561.614	52.75
561.958	53.11
562.301	54.18
562.645	55.73
562.988	51.5
563.332	50.4
563.675	49.8
564.018	48.05
564.362	49.14
564.705	47.8
565.048	49.93
565.391	50.3
565.735	50.01
566.078	48.81
566.421	45.02
566.764	48.2
567.107	48.82
567.45	47.33
567.792	45.58
568.135	45.05
568.478	46.66
568.821	47.1
569.163	45.24
569.506	41.32
569.849	40.93
570.191	44.57
570.534	44.6
570.876	41.89
571.219	41.45
571.561	41.45
571.903	39.32
572.246	36.69
572.588	36.02
572.93	36.88
573.272	36.92
573.614	38.47
573.956	36.45
574.298	33.75
574.64	35.65
574.982	36.85
575.324	38.91
575.666	41.52
576.008	41.82
576.349	41.4
576.691	42.1
577.033	44.36
577.374	40.38
577.716	40.3
578.057	40.55
578.399	39.58
578.74	39.99
579.082	37.89
579.423	37.51
579.764	36.97
580.105	34.83
580.447	32.28
580.788	32.69
581.129	35.03
581.47	35.18
581.811	37.43
582.152	38.28
582.493	36.47
582.834	36.17
583.175	36.06
583.515	35.77
583.856	36.24
584.197	37.59
584.537	34.42
584.878	34.48
585.218	32.39
585.559	28.67
585.899	27.14
586.24	27.68
586.58	29.34
586.921	29.84
587.261	30.47
587.601	29.51
587.941	30.8
588.281	33.35
588.621	31.41
588.961	32.16
589.301	33.55
589.641	34.73
589.981	35.44
590.321	34.83
590.661	33.49
591.001	33.33
591.34	36.28
591.68	32.56
592.02	31.78
592.359	31.68
592.699	32.49
593.038	32.33
593.378	31.67
593.717	30.66
594.057	30.7
594.396	29.53
594.735	30.06
595.074	27.75
595.414	30.1
595.753	27.77
596.092	26.82
596.431	25.98
596.77	27.05
597.109	25.68
597.448	25.06
597.786	25.28
598.125	26.23
598.464	26.9
598.803	26.56
599.141	26.11
599.48	28.58
599.819	30.53
600.157	32.32
600.495	31.08
600.834	30.61
601.172	32.64
601.511	32.55
601.849	33.88
602.187	34.73
602.525	35.57
602.864	35.75
603.202	35.25
603.54	34.35
603.878	31.07
604.216	30.6
604.554	31.81
604.891	31.24
605.229	30.89
605.567	28.75
605.905	25.93
606.243	25.43
606.58	26.15
606.918	24.51
607.255	24.8
607.593	25.65
607.93	25.42
608.268	25.35
608.605	26.16
608.942	25.68
609.28	27.32
609.617	27.44
609.954	29.84
610.291	28.85
610.628	32.51
610.965	31.67
611.302	32.67
611.639	32.23
611.976	33.17
612.313	30.26
612.65	30.15
612.987	28
613.323	26.41
613.66	26.35
613.997	26.83
614.333	25
614.67	26.01
615.006	25.73
615.343	27.97
615.679	29.02
616.015	29.74
616.352	28.5
616.688	30.06
617.024	32.15
617.36	27.93
617.696	25.48
618.032	24.33
618.368	24.03
618.704	24.03
619.04	24.08
619.376	22.38
619.712	24.06
620.048	25.75
620.383	25.07
620.719	25.56
621.055	27.69
621.39	31.84
621.726	32.33
622.061	32.56
622.397	32.27
622.732	32.86
623.068	32.4
623.403	33.92
623.738	34.56
624.073	35.51
624.409	35.41
624.744	36.28
625.079	32.72
625.414	32.73
625.749	32.72
626.084	33.14
626.419	32.01
626.753	34.15
627.088	31.06
627.423	30.95
627.758	30.44
628.092	29.99
628.427	30.23
628.762	30.36
629.096	31.75
629.431	30.1
629.765	32.17
630.099	32.57
630.434	32.84
630.768	33.27
631.102	33.19
631.436	32.55
631.77	33.02
632.105	32.43
632.439	32.64
632.773	34.27
633.107	33.94
633.44	30.77
633.774	30.47
634.108	29.09
634.442	30.58
634.776	31.99
635.109	33.38
635.443	32.64
635.776	33.17
636.11	34.93
636.443	30.49
636.777	32.78
637.11	30.89
637.444	30.23
637.777	30.84
638.11	28.61
638.443	27.1
638.776	26.01
639.11	26.16
639.443	25.82
639.776	24.51
640.109	28.7
640.441	26.42
640.774	28.38
641.107	27.95
641.44	28.58
641.773	28.07
642.105	28.76
642.438	28.74
642.77	29.78
643.103	29.26
643.435	31.44
643.768	27.77
644.1	29.61
644.433	31.01
644.765	31.51
645.097	30.26
645.429	32.05
645.761	31
646.094	31.3
646.426	28.31
646.758	29.57
647.09	29.17
647.422	30.19
647.753	30.19
648.085	28.24
648.417	30.39
648.749	30.09
649.08	29.4
649.412	29.17
649.744	29.42
650.075	31.33
650.407	30.83
650.738	30.62
651.069	30.66
651.401	31.88
651.732	32.42
652.063	30.23
652.394	32.2
652.726	31.07
653.057	30.24
653.388	31.16
653.719	31.55
654.05	30.97
654.381	28.4
654.712	29.69
655.042	28.03
655.373	27.86
655.704	28.48
656.034	28.07
656.365	29.93
656.696	31.28
657.026	28.34
657.357	29.17
657.687	28.6
658.018	30.53
658.348	30.3
658.678	29.32
659.008	31.28
659.339	30.58
659.669	28.39
659.999	26.58
660.329	26.15
660.659	26.85
660.989	27.48
661.319	27.16
661.649	26.85
661.978	27
662.308	27.73
662.638	29.12
662.968	29.99
663.297	29.11
663.627	31.68
663.956	31.55
664.286	31.89
664.615	32.61
664.945	32.36
665.274	34.23
665.603	33.08
665.932	34.27
666.262	30.09
666.591	28.81
666.92	29.6
667.249	24.9
667.578	26.48
667.907	25.8
668.236	25.55
668.564	25.64
668.893	26.57
669.222	24.65
669.551	23.42
669.879	22.52
670.208	23.86
670.537	24.38
670.865	28.44
671.194	28.73
671.522	30.12
671.85	27.6
672.179	27.55
672.507	23.23
672.835	23.49
673.163	24.42
673.491	26.47
673.819	25.56
674.147	24.28
674.475	23.26
674.803	22.1
675.131	20.98
675.459	20.56
675.787	22.17
676.115	23.67
676.442	23.08
676.77	19.9
677.098	21.72
677.425	21.62
677.753	23.45
678.08	23.25
678.407	22.57
678.735	23.38
679.062	21.4
679.389	18.72
679.717	18.89
680.044	21.58
680.371	22.47
680.698	21.22
681.025	19.09
681.352	16.28
681.679	16.25
682.006	15.01
682.332	15.83
682.659	17.08
682.986	18.73
683.313	18.72
683.639	15.69
683.966	15.84
684.292	15.18
684.619	17.78
684.945	18.03
685.272	17.07
685.598	15.98
685.924	13.91
686.25	14.38
686.577	15.48
686.903	13.5
687.229	12.5
687.555	12.4
687.881	13.49
688.207	11.64
688.533	13.69
688.858	13.67
689.184	16.58
689.51	18.59
689.836	20.97
690.161	20.34
690.487	21.14
690.813	22.76
691.138	22.92
691.463	23.31
691.789	24.57
692.114	23.77
692.44	23.52
692.765	22.88
693.09	21.02
693.415	19.53
693.74	18.19
694.065	18.31
694.39	19.12
694.715	21.39
695.04	20.86
695.365	22.17
695.69	23.64
696.015	25.23
696.339	25.57
696.664	27.73
696.989	26.78
697.313	27.32
697.638	27.56
697.962	26.42
698.287	25.33
698.611	25.19
698.935	24.51
699.26	22.47
699.584	21.16
699.908	18.64
700.232	18.43
700.556	18.68
700.88	18.93
701.204	19.38
701.528	20.01
701.852	20.56
702.176	20.89
702.5	18.92
702.823	20.66
703.147	20.62
703.471	21.5
703.794	20.1
704.118	22.05
704.441	22.15
704.765	22.6
705.088	25.06
705.411	24.07
705.735	22.95
706.058	24.18
706.381	22.45
706.704	22.2
707.027	22.53
707.35	23.3
707.673	20.75
707.996	19.72
708.319	19.49
708.642	19.93
708.965	19.24
709.288	17.74
709.61	17.45
709.933	17.45
710.256	17.6
710.578	16.22
710.901	14.57
711.223	14.45
711.546	12.41
711.868	11.56
712.19	9.62
712.512	11.7
712.835	9.84
713.157	9.75
713.479	11.24
713.801	10.15
714.123	11.15
714.445	12.58
714.767	14.55
715.089	16.86
715.411	18.22
715.732	18.25
716.054	15.17
716.376	17.23
716.697	17.01
717.019	16.64
717.34	20.32
717.662	20.56
717.983	22.23
718.305	19.48
718.626	18.11
718.947	15.78
719.268	14.45
719.589	16.03
719.911	16.51
720.232	17.24
720.553	17.83
720.874	16.62
721.195	18.03
721.515	14.99
721.836	13.17
722.157	14.88
722.478	15.81
722.798	16.77
723.119	16.78
723.44	16.36
723.76	15.48
724.081	11.97
724.401	11.39
724.721	9.43
725.042	9.38
725.362	11.2
725.682	10.6
726.002	10.34
726.322	9.74
726.642	9.73
726.962	10.25
727.282	9.44
727.602	11.44
727.922	10.66
728.242	10.12
728.562	11.03
728.882	10.94
729.201	11.81
729.521	9.78
729.84	10.81
730.16	9.9
730.479	9.82
730.799	9.93
731.118	9.34
731.437	9.74
731.757	12.16
732.076	13.09
732.395	13.38
732.714	12.16
733.033	14.15
733.352	13.3
733.671	16.7
733.99	17.43
734.309	19.24
734.628	21.53
734.947	21.73
735.265	20.66
735.584	19.22
735.903	19.8
736.221	19.4
736.54	18.83
736.858	20.18
737.177	16.45
737.495	13.82
737.813	11.88
738.132	10.49
738.45	9.85
738.768	9.1
739.086	8.33
739.404	9.55
739.722	10.77
740.04	9.99
740.358	7.44
740.676	9.61
740.994	12.64
741.311	13.38
741.629	12.14
741.947	11.94
742.264	12.5
742.582	12.18
742.899	11.26
743.217	11.3
743.534	11.36
743.852	13.27
744.169	10.32
744.486	9.39
744.803	8.83
745.121	10.2
745.438	11.65
745.755	12
746.072	12.47
746.389	12.02
746.706	9.89
747.022	11.86
747.339	12.27
747.656	15.17
747.973	14.01
748.289	16.23
748.606	14.31
748.923	13.68
749.239	13.2
749.555	12.64
749.872	9.73
750.188	9.3
750.505	8.1
750.821	7.93
751.137	5.99
751.453	4.14
751.769	4.06
752.085	6.3
752.401	3.55
752.717	4.09
753.033	7.53
753.349	10.19
753.665	12.82
753.98	11.47
754.296	11.1
754.612	12.65
754.927	16.58
755.243	15.26
755.558	14.58
755.874	15.86
756.189	13.44
756.505	12.98
756.82	12.11
757.135	9.98
757.45	9.25
757.765	8.74
758.08	8.86
758.395	8.57
758.71	9.56
759.025	9.42
759.34	8.75
759.655	10.98
759.97	8.67
760.285	9.5
760.599	12.14
760.914	14.27
761.228	14.35
761.543	16.17
761.857	16.36
762.172	16.18
762.486	15.25
762.8	15.83
763.115	14.39
763.429	15
763.743	15.28
764.057	12.98
764.371	11.34
764.685	10.64
764.999	6.77
765.313	5.55
765.627	3.98
765.941	4.07
766.255	7.72
766.568	8.86
766.882	8.09
767.195	9.31
767.509	10.57
767.823	11.22
768.136	9.86
768.449	10.47
768.763	10.1
769.076	10.22
769.389	7.59
769.702	3.5
770.016	4.24
770.329	4.53
770.642	1.83
770.955	1.24
771.268	3.33
771.58	5.18
771.893	5.01
772.206	4.95
772.519	7.95
772.832	11.03
773.144	11.53
773.457	9.23
773.769	8.39
774.082	10.92
774.394	9.52
774.706	7.43
775.019	6.76
775.331	7.03
775.643	6.51
775.955	4.33
776.268	3.75
776.58	3.66
776.892	5.92
777.204	5.67
777.515	6.32
777.827	7.2
778.139	10.08
778.451	10.51
778.763	10.55
779.074	12.39
779.386	12.19
779.697	13.23
780.009	13.27
780.32	11.53
780.632	14.19
780.943	12.05
781.254	13.16
781.566	12.25
781.877	13.14
782.188	13.98
782.499	12.09
782.81	15.34
783.121	15.69
783.432	16.48
783.743	17.5
784.054	15.28
784.364	16.31
784.675	15.81
784.986	16.68
785.296	15.94
785.607	16.5
785.917	18.66
786.228	15.06
786.538	14.72
786.849	14.12
787.159	12.43
787.469	11.67
787.779	11.43
788.09	9.53
788.4	8.06
788.71	7.69
789.02	6.8
789.33	5.5
789.64	4.39
789.949	3.66
790.259	4.88
790.569	7.62
790.879	10.17
791.188	8.77
791.498	10.49
791.807	10.99
792.117	11.69
792.426	12.24
792.736	12.52
793.045	15.99
793.354	17.83
793.663	16.68
793.973	15.67
794.282	15.19
794.591	16.23
794.9	17.94
795.209	17.07
795.518	15.68
795.826	15.4
796.135	14.86
796.444	13.9
796.753	12.09
797.061	13.22
797.37	14.94
797.678	14.42
797.987	14.55
798.295	11.83
798.604	12.84
798.912	13.67
799.22	11.44
799.529	13.09
799.837	11.3
800.145	13.18
800.453	12.05
800.761	10.98
801.069	10.88
801.377	8.7
801.685	7.78
801.993	7.64
802.3	7.98
802.608	8.27
802.916	4.15
803.223	5.52
803.531	5.27
803.838	6.17
804.146	7.45
804.453	10.67
804.76	10.56
805.068	11.01
805.375	11.2
805.682	10.35
805.989	11.58
806.296	15.47
806.603	14.07
806.91	12.83
807.217	12.74
807.524	7.43
807.831	3.88
808.138	5.92
808.444	5.69
808.751	4.84
809.058	6.97
809.364	7.43
809.671	6.06
809.977	5.77
810.284	7.97
810.59	7.73
810.896	11.26
811.202	11.39
811.509	11.19
811.815	12.89
812.121	13.88
812.427	13.7
812.733	13.47
813.039	13.2
813.345	14.12
813.65	13.03
813.956	13.65
814.262	12.62
814.568	12.66
814.873	12.76
815.179	12.41
815.484	12.05
815.79	10.59
816.095	11.17
816.4	11.38
816.706	11.76
817.011	10.61
817.316	10.2
817.621	11.88
817.926	11.75
818.231	14.01
818.536	17.26
818.841	17.26
819.146	18.88
819.451	19.05
819.756	20.67
820.06	21.39
820.365	22.52
820.67	23.4
820.974	23.18
821.279	25.36
821.583	25.09
821.888	23.68
822.192	23.94
822.496	23.68
822.8	22.85
823.105	24.08
823.409	21.77
823.713	22.09
824.017	19.95
824.321	21.14
824.625	19.93
824.929	19.68
825.232	19.06
825.536	19.61
825.84	17.88
826.143	16.97
826.447	15.64
826.751	18.28
827.054	17.74
827.358	19.82
827.661	20.47
827.964	22.75
828.268	21.39
828.571	23.17
828.874	25.64
829.177	26.66
829.48	27.33
829.783	26.18
830.086	27.25
830.389	29.02
830.692	29.09
830.995	26.23
831.297	22.45
831.6	24.39
831.903	23.19
832.205	18.9
832.508	19.66
832.81	19.66
833.113	20.85
833.415	17.14
833.718	15.36
834.02	16.22
834.322	17.26
834.624	18.98
834.926	17.52
835.228	17.69
835.53	19.86
835.832	22.33
836.134	21.98
836.436	22.01
836.738	25.15
837.04	25.62
837.341	25.39
837.643	26.26
837.944	27.05
838.246	28.14
838.547	28.89
838.849	29.19
839.15	27.03
839.452	28.69
839.753	26.93
840.054	25.16
840.355	26.2
840.656	27.95
840.957	27.62
841.258	28.35
841.559	28.11
841.86	28.56
842.161	29.26
842.462	30.12
842.762	31.92
843.063	34.39
843.364	36.25
843.664	36.9
843.965	34.65
844.265	35.08
844.566	33.53
844.866	36.6
845.166	36.74
845.467	35.98
845.767	37.39
846.067	35.5
846.367	33.8
846.667	32
846.967	31.51
847.267	31.18
847.567	31.59
847.867	31.41
848.166	28.02
848.466	27.44
848.766	28.45
849.065	25.98
849.365	25.42
849.664	28.15
849.964	28.44
850.263	28.68
850.562	31.35
850.862	31.24
851.161	34.06
851.46	37.06
851.759	37.81
852.058	34.98
852.357	35.32
852.656	36.26
852.955	33.73
853.254	34.75
853.553	33.35
853.851	31.11
854.15	29.47
854.449	28.61
854.747	27.27
855.046	24.4
855.344	25.94
855.643	26.24
855.941	26.84
856.239	29.34
856.538	29.8
856.836	27.65
857.134	31.05
857.432	32.97
857.73	32.93
858.028	30.15
858.326	31.35
858.624	30.09
858.922	30.24
859.219	27.75
859.517	26.07
859.815	26.73
860.112	29.06
860.41	28.14
860.707	28.82
861.005	31.48
861.302	33.08
861.6	34.41
861.897	34.92
862.194	34.68
862.491	36.25
862.788	36.08
863.085	34.76
863.382	35.73
863.679	34.03
863.976	35.01
864.273	31.2
864.57	34.43
864.867	33.99
865.163	35.69
865.46	36.02
865.757	35.38
866.053	36.14
866.349	35.94
866.646	34.7
866.942	34.22
867.239	30.98
867.535	29.41
867.831	27.86
868.127	28.18
868.423	29.58
868.719	29.95
869.015	31.19
869.311	30.42
869.607	30.08
869.903	29.53
870.199	29.73
870.494	29.78
870.79	31.85
871.086	28.95
871.381	28.75
871.677	27.09
871.972	26.56
872.267	26.34
872.563	25.83
872.858	27.35
873.153	26.95
873.448	26.75
873.743	27.38
874.038	29.24
874.333	31.97
874.628	33.67
874.923	32.1
875.218	30.88
875.513	31.07
875.808	32.45
876.102	33.99
876.397	34.61
876.691	36.41
876.986	37.31
877.28	35.84
877.575	35.01
877.869	31.62
878.163	33.33
878.458	33.7
878.752	33.8
879.046	32.59
879.34	29.34
879.634	31.18
879.928	28.73
880.222	29.16
880.516	30.38
880.809	28.53
881.103	32.31
881.397	30.72
881.691	31.32
881.984	31.27
882.278	31.32
882.571	31.92
882.864	31.11
883.158	31.1
883.451	31.76
883.744	30.82
884.038	31.65
884.331	30.9
884.624	32.27
884.917	29.98
885.21	28.8
885.503	29.3
885.796	31.41
886.088	32.59
886.381	34.35
886.674	30.95
886.966	27.2
887.259	24.32
887.552	26.01
887.844	25.01
888.136	25.55
888.429	26.04
888.721	26
889.013	23.33
889.306	20.38
889.598	17.44
