# Supplementary material for: An on-demand, drop-on-drop method for studying enzyme catalysis by serial crystallography
Source: Nat Commun. 2021 Jul 22;12:4461. doi: 10.1038/s41467-021-24757-7 (PMC8298390; doi:10.1038/s41467-021-24757-7)
Supplement: Supplementary file 7 — Source Data [file 41467_2021_24757_MOESM7_ESM.zip › 01_raw data/9/9-pico-on (16).txt]

Data from 9-fluo5N-fura-picoon_Subt8_20-54-53-492.txt Node

Date: Wed Jun 05 20:54:53 PDT 2019
User: Yachandra Lab
Spectrometer: OFX00221
Trigger mode: 0
Integration Time (sec): 3.000000E-1
Scans to average: 8
Nonlinearity correction enabled: false
Boxcar width: 5
Storing dark spectrum: false
XAxis mode: Wavelengths
Number of Pixels in Spectrum: 2136
>>>>>Begin Spectral Data<<<<<
156.111	2.58
156.499	4.09
156.887	3.41
157.274	2
157.662	1.44
158.049	1.35
158.437	1.74
158.824	1.23
159.211	1.18
159.599	1.47
159.986	1.5
160.373	1.18
160.761	0.06
161.148	0.56
161.535	1.74
161.922	3
162.309	3.06
162.696	3.33
163.083	3.41
163.47	3.6
163.857	3.18
164.244	2.98
164.631	3.4
165.018	3.48
165.405	2.88
165.792	2.2
166.179	1.52
166.565	2.34
166.952	1.73
167.339	1.65
167.725	1.97
168.112	1.68
168.498	1.15
168.885	1.24
169.271	0.94
169.658	0.94
170.044	0.91
170.431	1.24
170.817	0.47
171.203	1.01
171.59	1.19
171.976	1.22
172.362	1.59
172.748	2.24
173.134	1.8
173.521	2.33
173.907	3.03
174.293	3.78
174.679	3.94
175.065	3.9
175.451	3.27
175.836	3.42
176.222	3.44
176.608	2.84
176.994	3.06
177.38	2.78
177.765	2.52
178.151	2.34
178.537	2.15
178.922	1.65
179.308	2.03
179.693	2.2
180.079	2.35
180.464	2.45
180.85	3.09
181.235	3.39
181.621	3.26
182.006	4.12
182.391	3.91
182.777	4
183.162	3.73
183.547	2.8
183.932	2.74
184.317	2.6
184.702	2.64
185.087	1.95
185.472	1.53
185.857	2.41
186.242	1.33
186.627	1.35
187.012	1.4
187.397	2.07
187.782	2.75
188.167	3.89
188.551	4.19
188.936	4.34
189.321	5.66
189.705	6.58
190.09	7.6
190.475	10.25
190.859	8.34
191.244	9.01
191.628	8.81
192.012	9.64
192.397	8.51
192.781	10.41
193.166	12.42
193.55	13.35
193.934	12.3
194.318	13.74
194.702	12.53
195.087	14.61
195.471	14.91
195.855	17.18
196.239	17.95
196.623	23.26
197.007	22.34
197.391	20.33
197.775	18.68
198.158	21.05
198.542	20.25
198.926	19.93
199.31	21.6
199.693	21.51
200.077	20.94
200.461	18.18
200.844	15.42
201.228	15.43
201.611	18.07
201.995	17.47
202.378	18.09
202.762	17.12
203.145	18.77
203.529	16.78
203.912	16.84
204.295	15.34
204.679	18.2
205.062	16.47
205.445	17.18
205.828	17.23
206.211	20.72
206.594	18.44
206.977	19.51
207.36	18.45
207.743	22.09
208.126	20.69
208.509	20.51
208.892	20.08
209.275	20.75
209.658	19.27
210.04	18.3
210.423	16.1
210.806	16.59
211.188	16.05
211.571	14.27
211.953	11.2
212.336	11.51
212.719	11.36
213.101	12.57
213.483	14.49
213.866	15.68
214.248	14.86
214.63	15.76
215.013	17.53
215.395	16.56
215.777	17.89
216.159	18.68
216.542	21.7
216.924	21.94
217.306	19.67
217.688	18.01
218.07	19.28
218.452	19.58
218.834	20.51
219.216	17.7
219.597	17.9
219.979	15.6
220.361	15.66
220.743	11.93
221.124	13.14
221.506	13.16
221.888	12.52
222.269	12.3
222.651	11.44
223.032	9.05
223.414	11.62
223.795	12.88
224.177	15.62
224.558	14.67
224.94	15.58
225.321	15.09
225.702	14.25
226.083	13.56
226.465	11.69
226.846	12.4
227.227	15.26
227.608	14.45
227.989	11.8
228.37	8.27
228.751	8.88
229.132	7.52
229.513	9.03
229.894	10.77
230.275	12.91
230.655	14.57
231.036	15.24
231.417	13.94
231.798	12.81
232.178	16.3
232.559	18.74
232.94	19.95
233.32	22.14
233.701	20.34
234.081	20.62
234.462	19.11
234.842	18
235.222	12.76
235.603	12
235.983	12.56
236.363	12.35
236.743	10.77
237.124	8.84
237.504	10.27
237.884	11.38
238.264	12.55
238.644	14.78
239.024	12.08
239.404	16.56
239.784	18.17
240.164	19.41
240.544	16.09
240.923	20.06
241.303	22.42
241.683	23.68
242.063	21.34
242.442	21.81
242.822	24.67
243.202	26.12
243.581	25.35
243.961	25.08
244.34	24.01
244.72	26.28
245.099	24.02
245.478	22.39
245.858	20.92
246.237	19.39
246.616	17.33
246.996	11.67
247.375	12.03
247.754	11.19
248.133	10.27
248.512	7.41
248.891	5.22
249.27	7.64
249.649	9.35
250.028	9.07
250.407	11.77
250.786	13.24
251.165	14.45
251.544	14.41
251.922	15.9
252.301	17.89
252.68	22.16
253.058	23.25
253.437	21.56
253.816	19.74
254.194	19.83
254.573	20.81
254.951	20.48
255.329	16.11
255.708	16.94
256.086	18.48
256.465	16.77
256.843	15.08
257.221	15.02
257.599	12.94
257.977	14.11
258.356	13.61
258.734	10.55
259.112	9.17
259.49	11.83
259.868	13.72
260.246	11.57
260.624	9.34
261.001	7.25
261.379	7.47
261.757	8.76
262.135	8.16
262.513	8.97
262.89	11.66
263.268	11.74
263.645	14.69
264.023	13.93
264.401	14.55
264.778	12.9
265.156	13.25
265.533	14.81
265.91	14.67
266.288	13.32
266.665	11.18
267.042	9.58
267.42	8.07
267.797	6.82
268.174	4
268.551	4.02
268.928	7.68
269.305	10.58
269.682	9.05
270.059	10.73
270.436	12.98
270.813	12.88
271.19	14.9
271.567	17.7
271.944	18.43
272.32	19.74
272.697	18.57
273.074	19.41
273.45	16.34
273.827	17.25
274.203	15.76
274.58	14.78
274.957	13.97
275.333	12.14
275.709	11.57
276.086	8.14
276.462	9.94
276.838	12.56
277.215	10.27
277.591	12.07
277.967	9.78
278.343	9.74
278.719	9.93
279.095	12.34
279.471	12.3
279.847	11.19
280.223	10.45
280.599	9.61
280.975	9.43
281.351	9.47
281.727	10.32
282.103	13.77
282.478	16.48
282.854	17.19
283.23	16.67
283.605	20.08
283.981	23.95
284.357	26.49
284.732	26
285.108	25.82
285.483	26.77
285.858	25.92
286.234	25.42
286.609	23.77
286.984	23.32
287.36	23.66
287.735	20.43
288.11	16.23
288.485	19.95
288.86	19.61
289.235	19.02
289.61	19.95
289.985	21.58
290.36	18.25
290.735	17.05
291.11	14.6
291.485	14.31
291.86	14.6
292.235	14.64
292.609	12.07
292.984	9.56
293.359	9.5
293.733	9.83
294.108	10.42
294.482	10.34
294.857	11.94
295.231	13.59
295.606	13.97
295.98	14.64
296.354	14.93
296.729	14.99
297.103	15.09
297.477	13.08
297.851	11.81
298.226	8.85
298.6	10.12
298.974	9.75
299.348	9.33
299.722	7.98
300.096	8.6
300.47	7.95
300.844	8.33
301.217	10.03
301.591	11.6
301.965	13.01
302.339	15.22
302.712	14.81
303.086	14
303.46	14.4
303.833	15.14
304.207	17.28
304.58	19.15
304.954	19.68
305.327	21.73
305.701	19.89
306.074	19.15
306.447	17.9
306.821	21.56
307.194	20.76
307.567	21.03
307.94	18.91
308.313	14.65
308.686	16.53
309.059	16.22
309.432	15.57
309.805	18.28
310.178	19.32
310.551	18.28
310.924	15.18
311.297	15.73
311.67	15.06
312.042	17.93
312.415	19.26
312.788	17.65
313.16	15.91
313.533	14.39
313.905	10.74
314.278	6.95
314.65	10.64
315.023	10.99
315.395	9.66
315.768	10.19
316.14	8.83
316.512	8.41
316.884	7.24
317.257	5.48
317.629	5.18
318.001	6.84
318.373	9.35
318.745	4.75
319.117	4.75
319.489	8.38
319.861	11.44
320.233	10.7
320.605	12.9
320.977	14.22
321.348	17.15
321.72	17.97
322.092	18.86
322.463	19.91
322.835	20.83
323.207	20.26
323.578	16.83
323.95	12.39
324.321	14.72
324.693	13.67
325.064	12.35
325.435	13.97
325.807	14.1
326.178	11.81
326.549	10.28
326.92	10.67
327.292	11.48
327.663	14.08
328.034	16.25
328.405	15.78
328.776	13.66
329.147	14.77
329.518	11.99
329.889	12.12
330.259	16.03
330.63	14.98
331.001	14.99
331.372	15.17
331.742	14.33
332.113	13.8
332.484	14.16
332.854	16.02
333.225	16.83
333.595	19.8
333.966	18.42
334.336	17.64
334.707	21.41
335.077	21.91
335.447	21.89
335.817	22.77
336.188	24.01
336.558	24.06
336.928	24.26
337.298	21.66
337.668	18.33
338.038	20.92
338.408	18.75
338.778	17.94
339.148	16.19
339.518	13.62
339.888	13.62
340.258	10.33
340.627	8.11
340.997	8.32
341.367	11.33
341.736	11.98
342.106	10.36
342.475	11.28
342.845	8.65
343.214	11.75
343.584	14.85
343.953	13.89
344.323	16.27
344.692	17.94
345.061	17.86
345.431	17.15
345.8	17.92
346.169	18.15
346.538	19.26
346.907	21.94
347.276	18.99
347.645	18.17
348.014	17.49
348.383	16.58
348.752	15.8
349.121	17.12
349.49	15.16
349.858	15.3
350.227	16.83
350.596	13.95
350.964	12.38
351.333	13.59
351.702	12.77
352.07	11.25
352.439	10.32
352.807	10.69
353.176	9.26
353.544	8.8
353.912	7
354.281	5.19
354.649	6.18
355.017	4.64
355.385	3.69
355.753	3.17
356.122	6.15
356.49	8.58
356.858	9.26
357.226	8.1
357.594	10.83
357.961	12.84
358.329	9.05
358.697	13.44
359.065	13.49
359.433	13.7
359.8	17.61
360.168	17.24
360.536	17.51
360.903	15.17
361.271	16.44
361.638	13.33
362.006	12.08
362.373	16.98
362.741	13.8
363.108	15.36
363.475	15.4
363.843	13.16
364.21	14.3
364.577	13.89
364.944	14.94
365.311	13.55
365.678	15.19
366.045	17.12
366.412	15.83
366.779	13.11
367.146	13
367.513	12.66
367.88	13.25
368.247	12.99
368.613	11.28
368.98	12.68
369.347	11.01
369.713	9.89
370.08	8.83
370.447	10.24
370.813	12.95
371.18	12.85
371.546	14.35
371.912	11.98
372.279	13.62
372.645	15.81
373.011	14.93
373.378	19.15
373.744	21.08
374.11	20.48
374.476	19.2
374.842	19.98
375.208	19.05
375.574	17.59
375.94	17.59
376.306	14.99
376.672	14
377.038	13.27
377.404	12.31
377.769	11.22
378.135	11.91
378.501	13.65
378.866	13.5
379.232	13.23
379.597	14.6
379.963	19.05
380.328	16.9
380.694	16.15
381.059	18.74
381.425	17.34
381.79	16.52
382.155	14.91
382.52	12.86
382.886	12.55
383.251	12.83
383.616	12.24
383.981	10.26
384.346	11.99
384.711	11.92
385.076	8.65
385.441	9.7
385.806	10.62
386.171	11.02
386.535	12.7
386.9	10.85
387.265	10.95
387.629	10.45
387.994	9.49
388.359	9.14
388.723	9.24
389.088	13.72
389.452	11.09
389.817	11.51
390.181	11.11
390.545	8.72
390.91	10.7
391.274	12.1
391.638	12.59
392.002	10.15
392.366	9.35
392.731	10.76
393.095	8.99
393.459	11.27
393.823	10.8
394.187	12.99
394.55	15.12
394.914	14.41
395.278	13.12
395.642	11.78
396.006	14.52
396.369	14.8
396.733	13.77
397.097	11.47
397.46	11.69
397.824	12.23
398.187	10.33
398.551	11.43
398.914	13.27
399.277	13.05
399.641	15.4
400.004	15.18
400.367	15.82
400.73	16.27
401.094	16.59
401.457	17.72
401.82	16.07
402.183	15.24
402.546	13.42
402.909	12.7
403.272	12.49
403.635	10.3
403.998	12.1
404.36	10.45
404.723	8.01
405.086	7.53
405.448	6.7
405.811	7.99
406.174	9.36
406.536	9.69
406.899	6.28
407.261	5.73
407.624	7.24
407.986	2.76
408.348	4.88
408.711	6.62
409.073	7.05
409.435	7.67
409.797	6.1
410.16	4.59
410.522	3.23
410.884	6.08
411.246	4.75
411.608	5
411.97	7.82
412.332	5.91
412.693	6.28
413.055	6.1
413.417	4.49
413.779	9.06
414.14	12.97
414.502	14.82
414.864	14.86
415.225	18.3
415.587	18.06
415.948	18.25
416.31	19.56
416.671	20.69
417.033	21.81
417.394	22
417.755	15.74
418.116	14.06
418.478	12.73
418.839	11.75
419.2	11.65
419.561	12.44
419.922	13.89
420.283	13.17
420.644	9.23
421.005	7.56
421.366	9.72
421.727	12.68
422.087	12.66
422.448	12.93
422.809	13.65
423.169	12.26
423.53	10.34
423.891	8.32
424.251	10.62
424.612	13.05
424.972	15.26
425.333	14.9
425.693	17.22
426.053	17.44
426.414	19.05
426.774	20.09
427.134	20.65
427.494	20.95
427.854	21.99
428.214	19.4
428.574	19.85
428.934	17.61
429.294	14.81
429.654	11.06
430.014	9.55
430.374	8.36
430.734	6.81
431.094	5.7
431.453	6.27
431.813	6.4
432.173	7.3
432.532	5.25
432.892	8.74
433.251	9.64
433.611	11.1
433.97	10.98
434.33	9.74
434.689	8.68
435.048	10.41
435.407	11.53
435.767	8.78
436.126	5.7
436.485	7.05
436.844	2.91
437.203	4.08
437.562	5.57
437.921	7.22
438.28	7.2
438.639	9.02
438.998	9.97
439.356	10.55
439.715	12
440.074	14.4
440.433	14.61
440.791	18.38
441.15	17.55
441.508	16.38
441.867	15.86
442.225	17.08
442.584	17.43
442.942	19.02
443.3	17.17
443.659	19.59
444.017	20.9
444.375	20.69
444.733	19.67
445.092	21.28
445.45	18.88
445.808	17.82
446.166	18.4
446.524	15.98
446.882	14.42
447.239	14.76
447.597	14.16
447.955	14.11
448.313	15.28
448.67	14.92
449.028	14.14
449.386	14.65
449.743	14.32
450.101	13.36
450.458	15.58
450.816	15.45
451.173	14.65
451.531	13.82
451.888	12.76
452.245	12
452.602	12.33
452.96	12.75
453.317	16
453.674	17.59
454.031	19.56
454.388	18.88
454.745	18.02
455.102	18.15
455.459	18.01
455.816	19.32
456.173	20.3
456.529	22.07
456.886	20.5
457.243	19.8
457.599	18.14
457.956	15.52
458.313	17.19
458.669	17.38
459.026	17.39
459.382	18.22
459.739	18.12
460.095	15.64
460.451	14.84
460.807	15.01
461.164	14.28
461.52	16.1
461.876	17.55
462.232	15.02
462.588	15.68
462.944	16.93
463.3	15.74
463.656	15.66
464.012	15.17
464.368	12.25
464.724	13.48
465.079	13.53
465.435	12.62
465.791	11.18
466.146	13.98
466.502	12.08
466.858	11.16
467.213	10.45
467.569	9.8
467.924	14.41
468.279	15.52
468.635	16.6
468.99	15.66
469.345	16.45
469.701	17.24
470.056	15.84
470.411	15.86
470.766	17.18
471.121	18.5
471.476	22.03
471.831	17.72
472.186	18.83
472.541	16.43
472.895	18.03
473.25	18.97
473.605	19.74
473.96	18.91
474.314	20.2
474.669	19.3
475.024	18.66
475.378	17.01
475.733	18.9
476.087	17.15
476.441	17.64
476.796	19.14
477.15	17.14
477.504	15.91
477.859	16.68
478.213	15.3
478.567	14.17
478.921	14.38
479.275	14.11
479.629	11.58
479.983	13.67
480.337	13.28
480.691	10.95
481.045	12.94
481.399	14.78
481.752	13.35
482.106	13.93
482.46	14.73
482.813	11.91
483.167	11.32
483.52	13.32
483.874	11.48
484.227	10.53
484.581	9.68
484.934	8.39
485.288	5.88
485.641	6.17
485.994	5.67
486.347	6.27
486.7	9.64
487.054	10.34
487.407	9.61
487.76	8.14
488.113	9.18
488.466	10.33
488.818	8.52
489.171	8.65
489.524	8.35
489.877	8.41
490.23	8.23
490.582	7.61
490.935	6.86
491.288	7.72
491.64	12.55
491.993	12.53
492.345	12.47
492.698	14.91
493.05	16.55
493.402	15.45
493.755	14.93
494.107	14.09
494.459	14.75
494.811	15.91
495.163	15.73
495.515	10.17
495.867	8.66
496.219	9.14
496.571	10.33
496.923	8.95
497.275	9.24
497.627	7.14
497.979	10.67
498.33	9.72
498.682	8.06
499.034	12.88
499.385	17.31
499.737	20.76
500.088	21.45
500.44	19.57
500.791	21.48
501.143	22.83
501.494	28.59
501.845	27.77
502.197	31.47
502.548	35.64
502.899	34.38
503.25	37.62
503.601	36.22
503.952	38.36
504.303	42.49
504.654	44.68
505.005	47.65
505.356	50.72
505.707	51.9
506.058	53.32
506.408	52.19
506.759	52.2
507.11	49.91
507.46	55.05
507.811	57.99
508.161	57.8
508.512	61.73
508.862	63.1
509.213	65.75
509.563	66.14
509.913	67.76
510.263	70.42
510.614	74.38
510.964	75.48
511.314	75.1
511.664	76.23
512.014	78.62
512.364	79.72
512.714	83.99
513.064	80.61
513.414	80.89
513.764	80
514.113	81.19
514.463	79.56
514.813	81.78
515.162	81.4
515.512	78.85
515.862	77.7
516.211	76.86
516.561	75.73
516.91	75.62
517.259	78.15
517.609	78.35
517.958	77.32
518.307	80.99
518.656	82.32
519.006	84.06
519.355	85.23
519.704	86.93
520.053	85.97
520.402	86.38
520.751	88.7
521.1	88.67
521.448	88.16
521.797	90.51
522.146	90.49
522.495	87.99
522.843	88.14
523.192	87.53
523.541	86.98
523.889	86.16
524.238	85.47
524.586	82.78
524.935	84.08
525.283	84.8
525.631	83.82
525.979	79.6
526.328	83.85
526.676	81.66
527.024	81.33
527.372	82.62
527.72	85.01
528.068	84.38
528.416	85.24
528.764	84.32
529.112	83.73
529.46	81.56
529.808	82.98
530.155	80.93
530.503	81.98
530.851	82.17
531.198	83.24
531.546	83.48
531.893	81.65
532.241	81.16
532.588	78.25
532.936	78.62
533.283	77.58
533.63	78.42
533.978	76.78
534.325	75.24
534.672	75.51
535.019	71.02
535.366	68.07
535.713	69.77
536.06	69.03
536.407	70.05
536.754	68.3
537.101	70.49
537.448	68.33
537.795	66.49
538.141	66.83
538.488	65.77
538.835	67.48
539.181	67.91
539.528	65.45
539.874	66.3
540.221	63.12
540.567	61.4
540.914	57.93
541.26	57.14
541.606	59.43
541.952	59.59
542.299	57.06
542.645	56.81
542.991	56.77
543.337	57.22
543.683	54.53
544.029	55.35
544.375	56.5
544.721	56.65
545.066	55.19
545.412	55.19
545.758	54.97
546.104	57.81
546.449	55.36
546.795	55.33
547.141	55.89
547.486	56.9
547.832	59.07
548.177	58.55
548.522	62.17
548.868	63.56
549.213	63.43
549.558	63.69
549.903	62.39
550.249	59.82
550.594	59.62
550.939	57.47
551.284	57.62
551.629	56.27
551.974	57.73
552.319	57.19
552.664	57
553.008	55.56
553.353	53.34
553.698	53.7
554.043	57.83
554.387	56.1
554.732	58.45
555.076	60.62
555.421	61.56
555.765	60.9
556.11	58.51
556.454	56.75
556.798	57.56
557.143	60.05
557.487	58.35
557.831	57.44
558.175	56.93
558.519	56.92
558.863	54.3
559.207	55.16
559.551	54.74
559.895	56.17
560.239	58.39
560.583	56.86
560.927	56.38
561.27	56.6
561.614	58.26
561.958	60.44
562.301	60.58
562.645	61.9
562.988	57.53
563.332	56.92
563.675	57.55
564.018	56.86
564.362	57.52
564.705	54.9
565.048	56.2
565.391	52.93
565.735	51.72
566.078	50.61
566.421	50.65
566.764	53.97
567.107	55.28
567.45	54.17
567.792	51.73
568.135	52.81
568.478	55.14
568.821	55.95
569.163	56.66
569.506	54.84
569.849	54.68
570.191	56.27
570.534	56.74
570.876	54.7
571.219	53.23
571.561	55.38
571.903	52.55
572.246	49.01
572.588	48.45
572.93	48.32
573.272	46.31
573.614	47.43
573.956	44.74
574.298	42.48
574.64	42.6
574.982	42.98
575.324	41
575.666	41.88
576.008	44.6
576.349	43.23
576.691	45.12
577.033	47.12
577.374	44.93
577.716	44.05
578.057	44.24
578.399	44.39
578.74	45.52
579.082	47.24
579.423	47.03
579.764	45.98
580.105	44.4
580.447	40.61
580.788	39.86
581.129	41.56
581.47	41.51
581.811	42.84
582.152	44.17
582.493	43.08
582.834	39.65
583.175	39.15
583.515	38.53
583.856	39.06
584.197	38.99
584.537	40.14
584.878	39.09
585.218	38.12
585.559	35.8
585.899	32.51
586.24	31.17
586.58	34.26
586.921	35.17
587.261	36.62
587.601	35.76
587.941	38.17
588.281	37.88
588.621	39
588.961	40.48
589.301	41.38
589.641	42.11
589.981	42.5
590.321	41.49
590.661	40.5
591.001	38.25
591.34	39.85
591.68	38.61
592.02	39.06
592.359	36.27
592.699	37.93
593.038	38.25
593.378	38.33
593.717	38.56
594.057	37.8
594.396	38.4
594.735	37.69
595.074	37.22
595.414	38.24
595.753	35.8
596.092	36.48
596.431	33.36
596.77	34.59
597.109	35.06
597.448	33.32
597.786	33.66
598.125	33.11
598.464	36.09
598.803	35.51
599.141	34.4
599.48	36.34
599.819	38.14
600.157	39.95
600.495	37.74
600.834	35.42
601.172	38.36
601.511	38.94
601.849	40.31
602.187	38.78
602.525	38.58
602.864	37.64
603.202	37.35
603.54	34.31
603.878	32.43
604.216	35.06
604.554	36.42
604.891	35.45
605.229	34.1
605.567	29.43
605.905	29.91
606.243	31.35
606.58	31.41
606.918	28.7
607.255	28.58
607.593	28.91
607.93	25
608.268	24.86
608.605	26.28
608.942	28.93
609.28	30.89
609.617	29.01
609.954	30.66
610.291	31.8
610.628	36.67
610.965	36.53
611.302	36.22
611.639	36.32
611.976	38.25
612.313	35.08
612.65	34.23
612.987	36.92
613.323	36.51
613.66	34.34
613.997	33.6
614.333	32.69
614.67	33.76
615.006	34.81
615.343	37.02
615.679	36.11
616.015	36.5
616.352	35.45
616.688	32.89
617.024	33.91
617.36	31.65
617.696	30.92
618.032	27.91
618.368	28.47
618.704	27.93
619.04	26.16
619.376	26.09
619.712	26.35
620.048	26.03
620.383	27
620.719	27.11
621.055	28.65
621.39	33.03
621.726	33.97
622.061	34
622.397	33.3
622.732	35.17
623.068	33.41
623.403	34.06
623.738	35.07
624.073	35.11
624.409	34.98
624.744	36.1
625.079	32.01
625.414	32.41
625.749	32.49
626.084	33.6
626.419	33.05
626.753	36.66
627.088	36.24
627.423	35.53
627.758	34.58
628.092	35.1
628.427	36.74
628.762	36.74
629.096	36.26
629.431	34.77
629.765	36.41
630.099	34.77
630.434	32.3
630.768	32.3
631.102	32.52
631.436	33.91
631.77	35.01
632.105	31.89
632.439	31.47
632.773	33.05
633.107	34.89
633.44	31.91
633.774	33.22
634.108	34.26
634.442	34.28
634.776	35.53
635.109	35.81
635.443	35.94
635.776	36.5
636.11	37.41
636.443	36.3
636.777	36.24
637.11	36.62
637.444	37.1
637.777	38.16
638.11	36.95
638.443	32.7
638.776	31.44
639.11	29.39
639.443	29.72
639.776	29.97
640.109	31.91
640.441	29.66
640.774	28.32
641.107	26.1
641.44	26.5
641.773	26.18
642.105	28.52
642.438	27.94
642.77	27.32
643.103	27.39
643.435	29.06
643.768	25.01
644.1	26.11
644.433	26.97
644.765	28.9
645.097	29.18
645.429	31.33
645.761	32.47
646.094	32.56
646.426	34.3
646.758	35.85
647.09	34.12
647.422	35.12
647.753	34.57
648.085	35.09
648.417	35.38
648.749	35.06
649.08	34.28
649.412	36.14
649.744	37.6
650.075	37.01
650.407	35.47
650.738	35.88
651.069	35.68
651.401	37.19
651.732	36.58
652.063	34.56
652.394	34.33
652.726	33.2
653.057	29.93
653.388	29.26
653.719	29.56
654.05	29.34
654.381	28.34
654.712	30.95
655.042	30
655.373	30.89
655.704	33.24
656.034	32.24
656.365	32.06
656.696	33.31
657.026	32.14
657.357	33.73
657.687	33.97
658.018	36.58
658.348	34.91
658.678	33.4
659.008	34.55
659.339	33.33
659.669	31.67
659.999	32.57
660.329	33.16
660.659	33.89
660.989	32.78
661.319	32.39
661.649	30.59
661.978	32.24
662.308	33.22
662.638	32.98
662.968	31.97
663.297	30.99
663.627	29.83
663.956	28.41
664.286	28.55
664.615	29.32
664.945	30.94
665.274	31.03
665.603	29.12
665.932	29.7
666.262	27.34
666.591	26.58
666.92	27.05
667.249	27.53
667.578	28.15
667.907	27.5
668.236	28.75
668.564	26.41
668.893	28.76
669.222	29.98
669.551	30.03
669.879	29.88
670.208	31.78
670.537	34.44
670.865	35.69
671.194	36.81
671.522	36.68
671.85	34.59
672.179	35.26
672.507	30.74
672.835	31.68
673.163	32.19
673.491	34.22
673.819	33.31
674.147	31.3
674.475	30.39
674.803	30.24
675.131	31.74
675.459	30.9
675.787	33.24
676.115	35.12
676.442	33.2
676.77	31.19
677.098	31.05
677.425	31.43
677.753	31.9
678.08	32.39
678.407	30.11
678.735	27.97
679.062	25.41
679.389	21.42
679.717	21.28
680.044	19.69
680.371	19
680.698	18.34
681.025	18.66
681.352	16.31
681.679	16.34
682.006	15.11
682.332	16.43
682.659	20.56
682.986	22.41
683.313	23.97
683.639	23.57
683.966	24.56
684.292	24.12
684.619	23.36
684.945	24.05
685.272	24.83
685.598	26.27
685.924	26.6
686.25	24.94
686.577	24.25
686.903	21.68
687.229	21.67
687.555	20.73
687.881	22.95
688.207	21.78
688.533	22.56
688.858	20.47
689.184	22.43
689.51	22.55
689.836	23.53
690.161	23.85
690.487	24.31
690.813	24.35
691.138	25.66
691.463	23.65
691.789	25.31
692.114	24.27
692.44	27.39
692.765	25.69
693.09	23.84
693.415	23.85
693.74	22.69
694.065	21.58
694.39	23.22
694.715	24.25
695.04	25.1
695.365	25.25
695.69	26.82
696.015	25.69
696.339	25.32
696.664	26.05
696.989	23.43
697.313	25.55
697.638	24.66
697.962	22.52
698.287	21.32
698.611	21.88
698.935	21.77
699.26	21.15
699.584	19.45
699.908	17.34
700.232	19.24
700.556	21.6
700.88	19.62
701.204	20.41
701.528	23.34
701.852	23.23
702.176	21.9
702.5	20.25
702.823	21.65
703.147	21.67
703.471	22.88
703.794	20.8
704.118	21.64
704.441	22.51
704.765	22.47
705.088	23.17
705.411	22.56
705.735	22.27
706.058	24.75
706.381	22.95
706.704	23.19
707.027	24.7
707.35	24.65
707.673	21.33
707.996	21.98
708.319	22.33
708.642	21.73
708.965	21.11
709.288	21.57
709.61	20.69
709.933	20.73
710.256	20.07
710.578	17.6
710.901	17.32
711.223	17.81
711.546	13.6
711.868	13.45
712.19	12.61
712.512	16.18
712.835	15.07
713.157	15.16
713.479	16.45
713.801	16.72
714.123	20.41
714.445	21.4
714.767	22.55
715.089	24.84
715.411	26.95
715.732	25.85
716.054	22.59
716.376	22.45
716.697	21.48
717.019	21.47
717.34	23
717.662	20.67
717.983	21.19
718.305	20.48
718.626	20.41
718.947	17.11
719.268	16.56
719.589	17.23
719.911	18.26
720.232	18.6
720.553	18.61
720.874	16.59
721.195	20.57
721.515	19.22
721.836	17.16
722.157	16.92
722.478	17.27
722.798	18.65
723.119	19.97
723.44	19.38
723.76	19.24
724.081	17.62
724.401	16.81
724.721	12.75
725.042	13.27
725.362	14.48
725.682	16.06
726.002	17.03
726.322	16.85
726.642	15.3
726.962	16.65
727.282	16
727.602	16.56
727.922	17.88
728.242	19.34
728.562	19.24
728.882	20.4
729.201	20.35
729.521	19.65
729.84	19.94
730.16	20.25
730.479	18.62
730.799	18.14
731.118	18.01
731.437	16.8
731.757	16
732.076	16.65
732.395	15.12
732.714	15.4
733.033	16.68
733.352	14.57
733.671	14.81
733.99	14.28
734.309	16.02
734.628	15.45
734.947	18
735.265	18.66
735.584	19.57
735.903	19.58
736.221	17.59
736.54	16.52
736.858	18.56
737.177	18.55
737.495	17.84
737.813	16.02
738.132	15.5
738.45	12.18
738.768	11.72
739.086	10.19
739.404	12.76
739.722	13.85
740.04	12.64
740.358	11.74
740.676	12.52
740.994	14.85
741.311	16.93
741.629	17.73
741.947	19.28
742.264	18.7
742.582	16.33
742.899	16.09
743.217	16.53
743.534	16.89
743.852	17.33
744.169	16.12
744.486	15.67
744.803	13.55
745.121	15.92
745.438	15.69
745.755	14.19
746.072	15.23
746.389	16.27
746.706	14.64
747.022	17.62
747.339	17.99
747.656	18.8
747.973	17.07
748.289	17.53
748.606	15.23
748.923	15.15
749.239	16.12
749.555	16.74
749.872	12.25
750.188	11.35
750.505	10.34
750.821	9.88
751.137	9.43
751.453	9.6
751.769	9.23
752.085	8.48
752.401	6.82
752.717	7.09
753.033	6.34
753.349	8.16
753.665	10.45
753.98	9.4
754.296	11.19
754.612	12.09
754.927	13.02
755.243	16.25
755.558	18.48
755.874	20.51
756.189	17.73
756.505	19.36
756.82	19.76
757.135	20.49
757.45	20.07
757.765	17.97
758.08	19.32
758.395	18.9
758.71	16.75
759.025	15.65
759.34	14.36
759.655	17.88
759.97	16.99
760.285	16.47
760.599	14.5
760.914	14.59
761.228	14.74
761.543	13.65
761.857	15.15
762.172	15.8
762.486	15.6
762.8	16.42
763.115	14.2
763.429	14.32
763.743	13.68
764.057	13.09
764.371	13.69
764.685	13.26
764.999	13.01
765.313	11.31
765.627	8.56
765.941	8.3
766.255	11.09
766.568	13.44
766.882	14.32
767.195	15.98
767.509	17.1
767.823	17.45
768.136	16.39
768.449	15.4
768.763	15.98
769.076	17.94
769.389	17.48
769.702	13.78
770.016	13.59
770.329	10.85
770.642	8.47
770.955	6.83
771.268	7.39
771.58	9.39
771.893	10.08
772.206	10.36
772.519	11.26
772.832	13.35
773.144	13.23
773.457	10.52
773.769	11.76
774.082	14.38
774.394	13.88
774.706	11.64
775.019	11.92
775.331	11.97
775.643	11.11
775.955	7.68
776.268	5.94
776.58	7.15
776.892	9.33
777.204	10.24
777.515	8.68
777.827	10.07
778.139	12
778.451	10.16
778.763	9.19
779.074	10.98
779.386	10.82
779.697	10.55
780.009	9.6
780.32	8.76
780.632	8.44
780.943	9.15
781.254	9.48
781.566	8.18
781.877	9.58
782.188	9.38
782.499	8.27
782.81	14.78
783.121	13.6
783.432	13.39
783.743	13.55
784.054	14.49
784.364	15.59
784.675	17.11
784.986	17.41
785.296	16.97
785.607	17
785.917	16.15
786.228	15.01
786.538	15.66
786.849	18.22
787.159	17.93
787.469	15.39
787.779	13.98
788.09	11.89
788.4	11.68
788.71	11.57
789.02	12.1
789.33	12.72
789.64	9.59
789.949	10.44
790.259	9.25
790.569	9.64
790.879	11.66
791.188	11.08
791.498	11.65
791.807	13.57
792.117	13.81
792.426	13.16
792.736	13.49
793.045	15.26
793.354	16.51
793.663	16.75
793.973	16.58
794.282	16.66
794.591	16.47
794.9	16.59
795.209	15.34
795.518	15.35
795.826	17.17
796.135	17.28
796.444	16.5
796.753	15.74
797.061	15.06
797.37	16.86
797.678	15.48
797.987	15.86
798.295	17.74
798.604	18.97
798.912	19.03
799.22	15.78
799.529	16.57
799.837	16.05
800.145	15.52
800.453	15.97
800.761	14.82
801.069	15.89
801.377	17.11
801.685	12.77
801.993	13.09
802.3	12.57
802.608	13.26
802.916	10.25
803.223	11.27
803.531	15.94
803.838	15.05
804.146	16.23
804.453	18.81
804.76	17.14
805.068	18.26
805.375	17.43
805.682	15.89
805.989	17.55
806.296	22.07
806.603	21.56
806.91	15.84
807.217	16.06
807.524	14.6
807.831	11.43
808.138	13.36
808.444	14.38
808.751	13.32
809.058	16.59
809.364	17.64
809.671	16.57
809.977	14.38
810.284	15.97
810.59	16.8
810.896	16.36
811.202	15.35
811.509	15.73
811.815	15.95
812.121	16.33
812.427	16.25
812.733	13.62
813.039	13.53
813.345	16
813.65	14.9
813.956	16.22
814.262	16.93
814.568	18.1
814.873	16.9
815.179	18.83
815.484	19.57
815.79	19.67
816.095	21.24
816.4	17.44
816.706	15.55
817.011	17.82
817.316	17.3
817.621	19.45
817.926	19.38
818.231	20.95
818.536	20.28
818.841	21.11
819.146	20
819.451	19.93
819.756	22.95
820.06	24.41
820.365	23.01
820.67	23.28
820.974	21.89
821.279	23.85
821.583	25.78
821.888	26.3
822.192	25.73
822.496	24.91
822.8	25.88
823.105	28.53
823.409	29.22
823.713	31.59
824.017	31.41
824.321	31.94
824.625	31.83
824.929	29.44
825.232	28.05
825.536	28.41
825.84	29.62
826.143	29.55
826.447	28.18
826.751	28.45
827.054	25.84
827.358	27.49
827.661	28.73
827.964	29.22
828.268	28.69
828.571	30.58
828.874	32.44
829.177	33.43
829.48	31.69
829.783	30.53
830.086	27.99
830.389	28.98
830.692	27.16
830.995	24.02
831.297	23.25
831.6	23.75
831.903	22.66
832.205	21.2
832.508	20.59
832.81	21.93
833.113	21.39
833.415	22.14
833.718	22.39
834.02	23.44
834.322	25.19
834.624	24.32
834.926	23.64
835.228	23.33
835.53	21.35
835.832	21.99
836.134	19.65
836.436	22.08
836.738	24.59
837.04	23.51
837.341	21.11
837.643	20.08
837.944	18.9
838.246	20.49
838.547	22.19
838.849	24.08
839.15	24.5
839.452	24.6
839.753	23.9
840.054	21.83
840.355	24.53
840.656	26.45
840.957	28.01
841.258	30.48
841.559	31.73
841.86	31.19
842.161	30.1
842.462	28.58
842.762	32.77
843.063	33.95
843.364	35.45
843.664	36.73
843.965	36.14
844.265	37.7
844.566	37.25
844.866	37.74
845.166	38.8
845.467	40.47
845.767	42.12
846.067	40.16
846.367	37.75
846.667	36.78
846.967	36.18
847.267	35.84
847.567	36.17
847.867	35.06
848.166	32.3
848.466	32.31
848.766	31.53
849.065	28.34
849.365	30.01
849.664	31.73
849.964	33.28
850.263	32.65
850.562	33.33
850.862	32.32
851.161	33.94
851.46	37.85
851.759	36.84
852.058	34.69
852.357	36.23
852.656	34.93
852.955	33.02
853.254	29.93
853.553	28.23
853.851	27.56
854.15	24.66
854.449	25.81
854.747	25.02
855.046	23.42
855.344	23.32
855.643	25.42
855.941	25.56
856.239	25.82
856.538	27.62
856.836	25.45
857.134	26.95
857.432	28.99
857.73	27.56
858.028	24.33
858.326	26.36
858.624	26
858.922	27.94
859.219	26.84
859.517	27.57
859.815	30.36
860.112	32.69
860.41	32.03
860.707	34.31
861.005	36.81
861.302	36.27
861.6	34.43
861.897	36.8
862.194	35.05
862.491	34.32
862.788	34.1
863.085	32.61
863.382	32.83
863.679	33.43
863.976	31.66
864.273	28.32
864.57	29.44
864.867	29.88
865.163	26.65
865.46	23.88
865.757	25.3
866.053	25.53
866.349	25.08
866.646	25.76
866.942	23.68
867.239	22.95
867.535	22.16
867.831	24.11
868.127	25.38
868.423	30.74
868.719	33.38
869.015	33.99
869.311	34.77
869.607	33.02
869.903	31.39
870.199	34.06
870.494	35.73
870.79	37.73
871.086	33.73
871.381	33.83
871.677	34.64
871.972	32.59
872.267	30.74
872.563	29.99
872.858	31.94
873.153	34.28
873.448	34.72
873.743	33.75
874.038	33.8
874.333	36.66
874.628	38.45
874.923	36.28
875.218	35.66
875.513	37.59
875.808	37.68
876.102	38.15
876.397	36.19
876.691	33.88
876.986	32.27
877.28	33.47
877.575	32.09
877.869	28.73
878.163	30.03
878.458	30.51
878.752	29.59
879.046	29.18
879.34	29.78
879.634	28.59
879.928	29.85
880.222	31.47
880.516	30.56
880.809	28.06
881.103	26.62
881.397	25.05
881.691	25.93
881.984	27.41
882.278	25.27
882.571	23.42
882.864	26.47
883.158	27.91
883.451	28.22
883.744	27.53
884.038	31.07
884.331	33.88
884.624	32.4
884.917	33.82
885.21	32.7
885.503	38.15
885.796	38
886.088	36.6
886.381	35.83
886.674	33.35
886.966	29.67
887.259	25.88
887.552	27.02
887.844	27.76
888.136	25.49
888.429	25.18
888.721	20.74
889.013	20.06
889.306	19.04
889.598	15.02
