# Supplementary material for: An on-demand, drop-on-drop method for studying enzyme catalysis by serial crystallography
Source: Nat Commun. 2021 Jul 22;12:4461. doi: 10.1038/s41467-021-24757-7 (PMC8298390; doi:10.1038/s41467-021-24757-7)
Supplement: Supplementary file 7 — Source Data [file 41467_2021_24757_MOESM7_ESM.zip › 01_raw data/9/9-pico-off (21).txt]

Data from 9-fluo5N-fura-picooff_Subt8_20-55-27-418.txt Node

Date: Wed Jun 05 20:55:27 PDT 2019
User: Yachandra Lab
Spectrometer: OFX00221
Trigger mode: 0
Integration Time (sec): 3.000000E-1
Scans to average: 8
Nonlinearity correction enabled: false
Boxcar width: 5
Storing dark spectrum: false
XAxis mode: Wavelengths
Number of Pixels in Spectrum: 2136
>>>>>Begin Spectral Data<<<<<
156.111	-0.02
156.499	0.82
156.887	0.91
157.274	-0.62
157.662	-1.82
158.049	-2.23
158.437	-2.27
158.824	-2.2
159.211	-2.19
159.599	-3.28
159.986	-4.27
160.373	-5.11
160.761	-5.82
161.148	-6.35
161.535	-5.08
161.922	-4.23
162.309	-4.03
162.696	-3.07
163.083	-2.45
163.47	-1.85
163.857	-1.51
164.244	-0.89
164.631	-0.53
165.018	-0.27
165.405	0.07
165.792	0.5
166.179	-0.11
166.565	-0.12
166.952	-1.17
167.339	-1.89
167.725	-1.02
168.112	-1.42
168.498	-2.35
168.885	-1.77
169.271	-1.97
169.658	-2.3
170.044	-3.98
170.431	-3.27
170.817	-3.03
171.203	-2.18
171.59	-1.99
171.976	-2.2
172.362	-2.03
172.748	-1.02
173.134	-1.2
173.521	-0.66
173.907	0.06
174.293	1.31
174.679	1.42
175.065	2.06
175.451	0.94
175.836	1.52
176.222	0.83
176.608	0.9
176.994	1.65
177.38	0.64
177.765	0.27
178.151	0.08
178.537	-0.59
178.922	-1.02
179.308	-1.5
179.693	-0.7
180.079	-0.74
180.464	-0.73
180.85	-0.66
181.235	-1.42
181.621	-0.77
182.006	-0.15
182.391	-0.12
182.777	0.58
183.162	1.23
183.547	0.83
183.932	0.17
184.317	0.02
184.702	0.51
185.087	0.41
185.472	0.64
185.857	1.24
186.242	0.19
186.627	0.41
187.012	0.22
187.397	-0.01
187.782	0.61
188.167	0.98
188.551	1.27
188.936	2.08
189.321	2.72
189.705	3.39
190.09	2.81
190.475	3.33
190.859	2.2
191.244	2.01
191.628	3.26
192.012	5.02
192.397	5.97
192.781	6.93
193.166	8.84
193.55	8.85
193.934	8.14
194.318	10.5
194.702	10.22
195.087	10.33
195.471	11.53
195.855	11.41
196.239	10.85
196.623	13.89
197.007	14.84
197.391	12.78
197.775	13.17
198.158	14.3
198.542	12.64
198.926	11.53
199.31	13.48
199.693	15.07
200.077	12.8
200.461	10.82
200.844	6.61
201.228	3.89
201.611	6.4
201.995	6.2
202.378	7.93
202.762	6.55
203.145	9.31
203.529	6.07
203.912	4.81
204.295	6.34
204.679	8.95
205.062	8.91
205.445	10.33
205.828	10.07
206.211	13.12
206.594	10.12
206.977	12.74
207.36	11.36
207.743	14.08
208.126	11.41
208.509	13.67
208.892	11
209.275	14.91
209.658	12.44
210.04	11.83
210.423	9.09
210.806	7.97
211.188	7.01
211.571	5.49
211.953	5.86
212.336	7.39
212.719	3.15
213.101	5.78
213.483	4.9
213.866	8.38
214.248	6.82
214.63	3.51
215.013	6.22
215.395	5.64
215.777	7.75
216.159	6.92
216.542	6.8
216.924	7.27
217.306	6.08
217.688	5.55
218.07	6.88
218.452	8.93
218.834	13.28
219.216	13.06
219.597	13.68
219.979	12.55
220.361	14.5
220.743	13.23
221.124	15.93
221.506	13.76
221.888	12.42
222.269	11.6
222.651	10.59
223.032	8.58
223.414	8.07
223.795	8.44
224.177	9.59
224.558	8.19
224.94	8.42
225.321	7.12
225.702	9.14
226.083	9.24
226.465	7.05
226.846	5.32
227.227	8.85
227.608	9.73
227.989	9.28
228.37	8.62
228.751	6.97
229.132	8.88
229.513	10.43
229.894	12.57
230.275	13.85
230.655	14.39
231.036	14.17
231.417	11.94
231.798	11.4
232.178	13.35
232.559	13.64
232.94	16.58
233.32	17.55
233.701	17.45
234.081	14.66
234.462	12.53
234.842	13.56
235.222	11.27
235.603	11.02
235.983	12.14
236.363	12.69
236.743	10.6
237.124	7.91
237.504	8.35
237.884	8.19
238.264	7.73
238.644	9.77
239.024	6.34
239.404	9.45
239.784	9.41
240.164	7.99
240.544	8.12
240.923	11.16
241.303	11.98
241.683	9.97
242.063	9.32
242.442	10.94
242.822	12.35
243.202	16.61
243.581	16.74
243.961	18.1
244.34	18.34
244.72	16.27
245.099	14.43
245.478	14.74
245.858	14.61
246.237	13.38
246.616	13.47
246.996	10.4
247.375	7.57
247.754	6.72
248.133	5.36
248.512	4.6
248.891	4.14
249.27	3.25
249.649	5.6
250.028	6.31
250.407	7.22
250.786	7.07
251.165	8.56
251.544	9.57
251.922	9.02
252.301	7.41
252.68	8.47
253.058	7.27
253.437	10.4
253.816	8.93
254.194	9.01
254.573	8.78
254.951	8.57
255.329	6.72
255.708	8.42
256.086	11.34
256.465	13.47
256.843	13.7
257.221	14.66
257.599	11.12
257.977	11.33
258.356	11.59
258.734	10.31
259.112	10.95
259.49	13.62
259.868	12.07
260.246	9.74
260.624	8.12
261.001	6.53
261.379	5.86
261.757	7.2
262.135	6.7
262.513	8.86
262.89	10.25
263.268	9.69
263.645	7.47
264.023	8.08
264.401	8.89
264.778	8.77
265.156	9.07
265.533	11.31
265.91	10.44
266.288	9.68
266.665	6.34
267.042	7.51
267.42	5.1
267.797	6.43
268.174	5.43
268.551	7.23
268.928	9.3
269.305	8.98
269.682	7.94
270.059	10.84
270.436	10.05
270.813	10.06
271.19	8.93
271.567	13.32
271.944	12.43
272.32	13.24
272.697	10.74
273.074	11.18
273.45	10.64
273.827	9.9
274.203	7.58
274.58	9.22
274.957	9.07
275.333	9.82
275.709	7.99
276.086	6.39
276.462	8.66
276.838	11.17
277.215	10.19
277.591	13.08
277.967	14.07
278.343	15.95
278.719	16.27
279.095	16.69
279.471	16.92
279.847	12.27
280.223	10.97
280.599	8.64
280.975	7.41
281.351	6.24
281.727	5.38
282.103	4.49
282.478	3.95
282.854	4.31
283.23	6.56
283.605	6.61
283.981	13.14
284.357	17.17
284.732	17.01
285.108	16.16
285.483	16.61
285.858	17.92
286.234	19.07
286.609	20.32
286.984	20.68
287.36	18.06
287.735	15.85
288.11	13.59
288.485	13.53
288.86	12.27
289.235	13.2
289.61	14.53
289.985	13.19
290.36	11.28
290.735	11.08
291.11	8.11
291.485	7.17
291.86	7.9
292.235	7.86
292.609	7.67
292.984	6.65
293.359	6.5
293.733	7.7
294.108	9.81
294.482	10.65
294.857	12.6
295.231	14.18
295.606	17.68
295.98	17.78
296.354	16.31
296.729	17.12
297.103	19.7
297.477	17.78
297.851	15.58
298.226	10.99
298.6	11.73
298.974	9.53
299.348	7.4
299.722	4.15
300.096	5.84
300.47	8.09
300.844	8.82
301.217	8.58
301.591	7.99
301.965	8.59
302.339	9.92
302.712	8.49
303.086	10.08
303.46	10
303.833	11.85
304.207	12.92
304.58	13.68
304.954	13.52
305.327	14.81
305.701	16.74
306.074	16.98
306.447	17.2
306.821	18.05
307.194	16.35
307.567	16.98
307.94	14.97
308.313	11.26
308.686	12.24
309.059	11.22
309.432	9.11
309.805	8.58
310.178	8.39
310.551	7.44
310.924	8.3
311.297	9.14
311.67	8.18
312.042	10.59
312.415	12.5
312.788	10.11
313.16	7.99
313.533	7.78
313.905	8.11
314.278	8.97
314.65	11.24
315.023	9.18
315.395	7.39
315.768	10.83
316.14	9.86
316.512	10.43
316.884	10.82
317.257	11.82
317.629	11.38
318.001	10.35
318.373	9.08
318.745	7.69
319.117	8.19
319.489	10.51
319.861	11.72
320.233	13.25
320.605	13.02
320.977	12.05
321.348	12.95
321.72	12.4
322.092	13.98
322.463	13.47
322.835	14.33
323.207	14.73
323.578	11.89
323.95	10.41
324.321	8.95
324.693	9.84
325.064	11.38
325.435	10.53
325.807	11.15
326.178	8.56
326.549	8.55
326.92	7.73
327.292	9.68
327.663	11.18
328.034	10.8
328.405	13
328.776	10.07
329.147	8.07
329.518	6.03
329.889	7.55
330.259	10.5
330.63	9.55
331.001	8.92
331.372	7.16
331.742	6.1
332.113	8.97
332.484	7.58
332.854	9.57
333.225	12.93
333.595	14.86
333.966	14.17
334.336	13.73
334.707	15
335.077	16
335.447	14.66
335.817	14.86
336.188	11.84
336.558	11.3
336.928	13.07
337.298	10.52
337.668	10.34
338.038	13.56
338.408	12.43
338.778	13.23
339.148	13.26
339.518	13.41
339.888	13.74
340.258	10.67
340.627	9.05
340.997	6.68
341.367	7.78
341.736	6.52
342.106	3.12
342.475	2.81
342.845	3.32
343.214	3.52
343.584	4.47
343.953	4.59
344.323	7.86
344.692	10.91
345.061	10.01
345.431	11.22
345.8	13.62
346.169	13.3
346.538	15.22
346.907	15.31
347.276	14.49
347.645	15.22
348.014	12.95
348.383	11.17
348.752	10.34
349.121	12.18
349.49	8.94
349.858	7.9
350.227	8.78
350.596	8.18
350.964	5.17
351.333	6.44
351.702	5.27
352.07	6.25
352.439	5.66
352.807	6.18
353.176	4.36
353.544	3.52
353.912	3.56
354.281	3.66
354.649	2.5
355.017	3.85
355.385	2.9
355.753	2.39
356.122	2.18
356.49	6.34
356.858	6.3
357.226	5.99
357.594	8.56
357.961	7.49
358.329	5.11
358.697	7.97
359.065	5.5
359.433	3.61
359.8	5.28
360.168	7.47
360.536	6.78
360.903	6.9
361.271	7.91
361.638	6.3
362.006	7.61
362.373	10.45
362.741	8.48
363.108	11.53
363.475	15.27
363.843	13.62
364.21	11.89
364.577	10.45
364.944	10.18
365.311	9.56
365.678	8.64
366.045	9.18
366.412	7.68
366.779	5.9
367.146	4.99
367.513	2.27
367.88	1.74
368.247	4.59
368.613	4.1
368.98	4.61
369.347	4.08
369.713	7.56
370.08	6.69
370.447	8.95
370.813	9.72
371.18	11.5
371.546	11.72
371.912	12.84
372.279	11.05
372.645	11.72
373.011	10.5
373.378	16.34
373.744	13.68
374.11	12.39
374.476	11.74
374.842	13.94
375.208	12.66
375.574	12.09
375.94	12.67
376.306	12.59
376.672	14.24
377.038	13.47
377.404	10.7
377.769	12.08
378.135	15.3
378.501	14.78
378.866	14.74
379.232	13.88
379.597	12.83
379.963	14.51
380.328	14.32
380.694	12.59
381.059	14.35
381.425	13.2
381.79	12.77
382.155	10.22
382.52	10.33
382.886	11.64
383.251	11.56
383.616	12.26
383.981	11.69
384.346	13.01
384.711	15.39
385.076	13.24
385.441	11.94
385.806	10.99
386.171	10.88
386.535	10.91
386.9	8.07
387.265	10.73
387.629	11
387.994	9.9
388.359	8.28
388.723	4
389.088	5.23
389.452	7.28
389.817	9.19
390.181	9.68
390.545	6.81
390.91	6.44
391.274	4.45
391.638	6.03
392.002	4.35
392.366	4.89
392.731	6.78
393.095	4.35
393.459	3.73
393.823	3.09
394.187	2.36
394.55	4.07
394.914	4.85
395.278	3.45
395.642	2.49
396.006	5.85
396.369	6.03
396.733	6.02
397.097	7.03
397.46	6.14
397.824	4.85
398.187	5
398.551	5.86
398.914	6.32
399.277	5.68
399.641	8.03
400.004	6.19
400.367	5.45
400.73	5.5
401.094	6.25
401.457	8.77
401.82	10.09
402.183	7.83
402.546	7.16
402.909	8.11
403.272	9.38
403.635	8.12
403.998	8.35
404.36	7.8
404.723	7.07
405.086	6.22
405.448	2.11
405.811	0.88
406.174	4.69
406.536	5.36
406.899	1.56
407.261	2.5
407.624	0.56
407.986	0.55
408.348	4.52
408.711	5.6
409.073	6.34
409.435	8.5
409.797	7.8
410.16	5.73
410.522	5.28
410.884	7.5
411.246	4.1
411.608	5.18
411.97	4.43
412.332	-0.39
412.693	-0.55
413.055	-0.24
413.417	-0.19
413.779	3.61
414.14	7.47
414.502	8.72
414.864	8.33
415.225	10
415.587	11.3
415.948	13.73
416.31	15.95
416.671	17.05
417.033	15.88
417.394	15.48
417.755	10.77
418.116	7.62
418.478	6.3
418.839	6.56
419.2	8.03
419.561	6.4
419.922	4.74
420.283	1.72
420.644	0.49
421.005	2.33
421.366	3.65
421.727	3.59
422.087	5.19
422.448	6.47
422.809	4.49
423.169	4.77
423.53	3.61
423.891	2.98
424.251	5.2
424.612	5.41
424.972	6.6
425.333	5.68
425.693	8.26
426.053	7.83
426.414	8.11
426.774	12.19
427.134	12.77
427.494	13.34
427.854	14.99
428.214	14.05
428.574	13.84
428.934	11.88
429.294	11.74
429.654	13.92
430.014	13.56
430.374	12.03
430.734	9.01
431.094	8.51
431.453	10.38
431.813	9.92
432.173	10.25
432.532	9.55
432.892	9.75
433.251	8.24
433.611	5.92
433.97	6.16
434.33	5.68
434.689	8.67
435.048	9.66
435.407	7.58
435.767	5.73
436.126	5.77
436.485	5.01
436.844	3.18
437.203	4.33
437.562	4.43
437.921	4.73
438.28	4.53
438.639	2.05
438.998	2.34
439.356	4.12
439.715	4.38
440.074	5.8
440.433	6.53
440.791	8.36
441.15	7.34
441.508	7.76
441.867	7.19
442.225	8.94
442.584	11.91
442.942	12.57
443.3	12.45
443.659	14.01
444.017	12.84
444.375	13.03
444.733	14.31
445.092	16.93
445.45	16.85
445.808	14.66
446.166	13.27
446.524	9.06
446.882	4.84
447.239	5.48
447.597	5.14
447.955	6.6
448.313	5.53
448.67	4.07
449.028	2.38
449.386	1.53
449.743	1.89
450.101	0.95
450.458	2.22
450.816	2.3
451.173	1.55
451.531	2.07
451.888	1.81
452.245	3.36
452.602	4.65
452.96	5.85
453.317	8.18
453.674	10.62
454.031	13.76
454.388	14.05
454.745	16.42
455.102	15.75
455.459	13.75
455.816	14.3
456.173	13.76
456.529	13.07
456.886	12.69
457.243	10.22
457.599	7.57
457.956	4.75
458.313	7.41
458.669	8.86
459.026	8.59
459.382	11.34
459.739	9.33
460.095	6.35
460.451	6.14
460.807	4.84
461.164	5.28
461.52	9.65
461.876	12.02
462.232	9.27
462.588	7.32
462.944	8.22
463.3	6.38
463.656	8.11
464.012	10.12
464.368	9.2
464.724	12
465.079	12.68
465.435	10.1
465.791	6.45
466.146	6.67
466.502	5.9
466.858	4.93
467.213	4.98
467.569	5.08
467.924	7.49
468.279	5.19
468.635	3.84
468.99	1.72
469.345	3.03
469.701	4.34
470.056	4.26
470.411	5.02
470.766	8
471.121	9.41
471.476	11.03
471.831	8.72
472.186	12
472.541	12.56
472.895	14.32
473.25	13.78
473.605	15.14
473.96	15.12
474.314	15.07
474.669	11.81
475.024	10.26
475.378	7.94
475.733	9.56
476.087	8.88
476.441	5.51
476.796	5.61
477.15	5.53
477.504	5.2
477.859	4.28
478.213	2.72
478.567	4.66
478.921	6.78
479.275	8
479.629	6.03
479.983	6.45
480.337	8.26
480.691	7.53
481.045	7.61
481.399	7.53
481.752	7.15
482.106	8.53
482.46	8.17
482.813	5.77
483.167	4.66
483.52	5.32
483.874	3.59
484.227	3.2
484.581	3.43
484.934	2.7
485.288	2.95
485.641	4.59
485.994	3.53
486.347	2.57
486.7	3.25
487.054	4.05
487.407	3.45
487.76	4.18
488.113	3.39
488.466	4.03
488.818	2.48
489.171	2.99
489.524	2.14
489.877	3.28
490.23	4.34
490.582	5.97
490.935	4.43
491.288	5.93
491.64	7.01
491.993	7.48
492.345	5.52
492.698	8.75
493.05	7.5
493.402	7.09
493.755	7.36
494.107	6.08
494.459	3.97
494.811	3.89
495.163	2.78
495.515	-0.61
495.867	-1.25
496.219	-3.32
496.571	-9.01
496.923	-16.08
497.275	-20.56
497.627	-30.2
497.979	-34.52
498.33	-40.52
498.682	-50.15
499.034	-55.43
499.385	-62.16
499.737	-67.86
500.088	-69.88
500.44	-73.11
500.791	-72.28
501.143	-74.23
501.494	-73.53
501.845	-72.95
502.197	-71.26
502.548	-68.47
502.899	-66.61
503.25	-60.5
503.601	-59.39
503.952	-59.26
504.303	-57.17
504.654	-54.28
505.005	-51.28
505.356	-44.34
505.707	-46.91
506.058	-44.11
506.408	-40.47
506.759	-40.66
507.11	-40.06
507.46	-33.76
507.811	-31.45
508.161	-27.92
508.512	-27.44
508.862	-28.89
509.213	-27.2
509.563	-22.36
509.913	-23.08
510.263	-21.78
510.614	-16.62
510.964	-17.62
511.314	-19.85
511.664	-17.53
512.014	-19.51
512.364	-18.24
512.714	-13.64
513.064	-16.24
513.414	-17.59
513.764	-17.75
514.113	-17.53
514.463	-21.41
514.813	-19.14
515.162	-18.95
515.512	-19.42
515.862	-19.64
516.211	-19.68
516.561	-20.4
516.91	-20.22
517.259	-19.77
517.609	-20.59
517.958	-20.15
518.307	-17.57
518.656	-14.5
519.006	-16.53
519.355	-17.66
519.704	-14.11
520.053	-13.62
520.402	-13.52
520.751	-13.82
521.1	-13.28
521.448	-11.55
521.797	-11.18
522.146	-11.17
522.495	-14.36
522.843	-11.05
523.192	-8.35
523.541	-10.32
523.889	-9.99
524.238	-9.08
524.586	-7.34
524.935	-5.85
525.283	-6.03
525.631	-6.22
525.979	-9.2
526.328	-6.02
526.676	-6.67
527.024	-6.81
527.372	-5.42
527.72	-3.58
528.068	-2.88
528.416	-3.14
528.764	-2.69
529.112	-0.6
529.46	0.19
529.808	3.53
530.155	2.36
530.503	4.49
530.851	3.73
531.198	3.72
531.546	3.49
531.893	1.99
532.241	3.59
532.588	2.24
532.936	1.68
533.283	2.12
533.63	2.01
533.978	-0.61
534.325	-3.91
534.672	-3.31
535.019	-1.88
535.366	-3.53
535.713	-1.41
536.06	-1.86
536.407	0.47
536.754	-0.06
537.101	1.09
537.448	1.18
537.795	2.45
538.141	2.65
538.488	3.95
538.835	4.24
539.181	7.31
539.528	5.07
539.874	6.09
540.221	3.9
540.567	2.83
540.914	-1.61
541.26	-1.38
541.606	0.02
541.952	-0.59
542.299	-2.92
542.645	-5.48
542.991	-7.64
543.337	-6.7
543.683	-9.02
544.029	-9.67
544.375	-9.14
544.721	-5.1
545.066	-6.1
545.412	-5.82
545.758	-2.53
546.104	-2.38
546.449	1.19
546.795	1.51
547.141	1.69
547.486	3.28
547.832	5.03
548.177	5.69
548.522	4.7
548.868	6.26
549.213	6.55
549.558	6.69
549.903	8.22
550.249	3.81
550.594	2.26
550.939	2.34
551.284	4.68
551.629	3.42
551.974	2.22
552.319	2.51
552.664	0.84
553.008	-1.11
553.353	-2.42
553.698	-5.11
554.043	-2.44
554.387	-1.99
554.732	-0.14
555.076	-1.58
555.421	-0.47
555.765	2.86
556.11	2.95
556.454	2.91
556.798	4.88
557.143	6.35
557.487	8.03
557.831	8.45
558.175	9.94
558.519	8.32
558.863	6.9
559.207	7.23
559.551	5.36
559.895	6.56
560.239	9.75
560.583	8.42
560.927	9.28
561.27	10.4
561.614	11.05
561.958	11.59
562.301	13.01
562.645	13.74
562.988	11.36
563.332	11.45
563.675	11.1
564.018	9.19
564.362	9.85
564.705	7.27
565.048	7.27
565.391	4.7
565.735	2.41
566.078	2.2
566.421	0.89
566.764	1.77
567.107	2.89
567.45	1.5
567.792	0.68
568.135	2.03
568.478	3.17
568.821	4.52
569.163	4.65
569.506	5.08
569.849	5.86
570.191	7.27
570.534	11.49
570.876	7.97
571.219	10.06
571.561	11.82
571.903	8.19
572.246	5.23
572.588	2.9
572.93	2.88
573.272	2.69
573.614	2.45
573.956	3.51
574.298	-0.99
574.64	1.7
574.982	1.22
575.324	0.59
575.666	3.09
576.008	6.32
576.349	6.39
576.691	9.24
577.033	10.81
577.374	9.52
577.716	8.02
578.057	9.42
578.399	10.77
578.74	10.3
579.082	10.03
579.423	8.38
579.764	6.91
580.105	6.24
580.447	3.51
580.788	4.16
581.129	4.39
581.47	4.82
581.811	6.38
582.152	6.14
582.493	6.02
582.834	5.83
583.175	8.39
583.515	9.3
583.856	9.53
584.197	10.39
584.537	8.14
584.878	9.4
585.218	8.8
585.559	5.17
585.899	3.62
586.24	4.08
586.58	4.36
586.921	4.09
587.261	4.7
587.601	6.17
587.941	7.86
588.281	8.06
588.621	6.83
588.961	8.59
589.301	12.24
589.641	14.25
589.981	13.91
590.321	14.57
590.661	16.02
591.001	15.61
591.34	16.3
591.68	13.09
592.02	16.32
592.359	16.77
592.699	15.58
593.038	14.8
593.378	14.08
593.717	12.89
594.057	13.5
594.396	12.45
594.735	11.17
595.074	9.66
595.414	11.22
595.753	8.65
596.092	7.9
596.431	6.99
596.77	7.48
597.109	6.51
597.448	7.57
597.786	5.55
598.125	6.66
598.464	8.22
598.803	7.93
599.141	8.88
599.48	10.31
599.819	12.86
600.157	15.15
600.495	14.53
600.834	14.69
601.172	12.82
601.511	14.69
601.849	15.58
602.187	17.42
602.525	17.3
602.864	17.02
603.202	17.6
603.54	14.56
603.878	12.95
604.216	12.78
604.554	14.38
604.891	16.95
605.229	15.36
605.567	13.23
605.905	9.58
606.243	10.59
606.58	10.74
606.918	7.74
607.255	9
607.593	11.27
607.93	11.7
608.268	10
608.605	8.12
608.942	10.83
609.28	9.66
609.617	11.28
609.954	11.84
610.291	11.59
610.628	13.82
610.965	12.48
611.302	9.48
611.639	9.34
611.976	8.81
612.313	9.61
612.65	7.19
612.987	8.76
613.323	7.67
613.66	7.76
613.997	6.73
614.333	6.55
614.67	9.1
615.006	12
615.343	12.88
615.679	16.28
616.015	15.31
616.352	15.36
616.688	13.33
617.024	14.3
617.36	11.94
617.696	12.14
618.032	13.52
618.368	13.67
618.704	14.78
619.04	13.81
619.376	10.6
619.712	12.84
620.048	13.66
620.383	13.36
620.719	14.31
621.055	16.73
621.39	20.91
621.726	20.93
622.061	20.84
622.397	17.59
622.732	20.27
623.068	20.02
623.403	20.06
623.738	21.91
624.073	24.51
624.409	25.88
624.744	25.39
625.079	20.69
625.414	20.97
625.749	21.34
626.084	23.61
626.419	23.17
626.753	28.42
627.088	27.18
627.423	26.4
627.758	27.06
628.092	25.6
628.427	28.44
628.762	31.05
629.096	31.17
629.431	29.27
629.765	27.5
630.099	25.3
630.434	21.83
630.768	22.78
631.102	22.11
631.436	22.16
631.77	22.89
632.105	20.03
632.439	20.45
632.773	20.53
633.107	21.62
633.44	22.26
633.774	24.74
634.108	25.39
634.442	26.47
634.776	27.9
635.109	27.91
635.443	27.82
635.776	29.22
636.11	28.31
636.443	26.78
636.777	29.1
637.11	27.28
637.444	25.64
637.777	28.75
638.11	27.57
638.443	24.97
638.776	23.55
639.11	22.69
639.443	21.85
639.776	21.1
640.109	24.22
640.441	23.01
640.774	24.95
641.107	24.78
641.44	23.2
641.773	23.41
642.105	27.08
642.438	27.93
642.77	27.91
643.103	29.64
643.435	32.72
643.768	27.84
644.1	26.35
644.433	27.65
644.765	30.6
645.097	29.02
645.429	31.07
645.761	29.8
646.094	30.38
646.426	30.26
646.758	30.78
647.09	29.24
647.422	32.73
647.753	32.35
648.085	31.58
648.417	30.78
648.749	32.45
649.08	32.03
649.412	32.16
649.744	32.99
650.075	34.77
650.407	33.85
650.738	34.1
651.069	32.44
651.401	35.47
651.732	34.36
652.063	33.07
652.394	33.93
652.726	31.49
653.057	31.64
653.388	30.14
653.719	30.38
654.05	30.03
654.381	29.67
654.712	30.4
655.042	29.18
655.373	30.51
655.704	30.9
656.034	29.95
656.365	32.14
656.696	32.57
657.026	31.88
657.357	30.75
657.687	30.7
658.018	32.11
658.348	32.14
658.678	31.6
659.008	32.64
659.339	31.68
659.669	31.64
659.999	32.06
660.329	29.42
660.659	28.76
660.989	29.36
661.319	29.55
661.649	28.7
661.978	31.39
662.308	29.35
662.638	29.59
662.968	29.15
663.297	27.52
663.627	26.08
663.956	26.35
664.286	26.51
664.615	27.51
664.945	26.7
665.274	27.31
665.603	25.38
665.932	28.1
666.262	25.88
666.591	28.11
666.92	27.73
667.249	25.6
667.578	26.57
667.907	26.16
668.236	27.95
668.564	26.49
668.893	27.58
669.222	24.69
669.551	24.7
669.879	24.08
670.208	23.4
670.537	26.06
670.865	30.18
671.194	32
671.522	32.14
671.85	30.25
672.179	31.82
672.507	30.44
672.835	32.51
673.163	32.34
673.491	34.34
673.819	33.7
674.147	30.58
674.475	28.88
674.803	28.9
675.131	30.98
675.459	30.75
675.787	32.53
676.115	32.19
676.442	32.77
676.77	31.69
677.098	32.11
677.425	33
677.753	34.34
678.08	34.88
678.407	33.84
678.735	32.26
679.062	30.6
679.389	28.6
679.717	29.27
680.044	30.14
680.371	28.02
680.698	28.07
681.025	27.75
681.352	26.03
681.679	26.78
682.006	24.08
682.332	26.92
682.659	27.16
682.986	27.22
683.313	26.07
683.639	24.06
683.966	27.94
684.292	26.3
684.619	26.41
684.945	26.3
685.272	26.12
685.598	27.59
685.924	26.02
686.25	23.91
686.577	24.98
686.903	24.06
687.229	23.1
687.555	21.36
687.881	22.83
688.207	22.73
688.533	24.39
688.858	23.89
689.184	26.56
689.51	26
689.836	29.57
690.161	29.33
690.487	29.7
690.813	31.86
691.138	31.6
691.463	29.4
691.789	30.76
692.114	30.18
692.44	29.84
692.765	27.34
693.09	26.45
693.415	25.92
693.74	24.33
694.065	25.68
694.39	25.33
694.715	26.73
695.04	29.09
695.365	28.52
695.69	29.56
696.015	30.94
696.339	31.94
696.664	32.05
696.989	30.69
697.313	31.47
697.638	31.18
697.962	30.7
698.287	30.6
698.611	28.48
698.935	26.23
699.26	25.49
699.584	24.33
699.908	21.05
700.232	23.62
700.556	23.58
700.88	23.19
701.204	22.19
701.528	22.05
701.852	21.65
702.176	23.27
702.5	22.94
702.823	22.92
703.147	21.18
703.471	24.52
703.794	22.68
704.118	24.47
704.441	25.64
704.765	25.08
705.088	25.06
705.411	23.83
705.735	24.08
706.058	26.32
706.381	25.08
706.704	26.32
707.027	24.97
707.35	25.39
707.673	24.58
707.996	26.08
708.319	27.08
708.642	28.26
708.965	28
709.288	26.47
709.61	26.82
709.933	27.02
710.256	27.06
710.578	26.17
710.901	26.17
711.223	26.67
711.546	23.44
711.868	22.38
712.19	20.7
712.512	24.17
712.835	23.55
713.157	22.08
713.479	22.24
713.801	20.08
714.123	21.58
714.445	21.16
714.767	18.94
715.089	18.28
715.411	19.76
715.732	19.69
716.054	15.95
716.376	15.61
716.697	14.01
717.019	13.95
717.34	17.84
717.662	18.74
717.983	19.78
718.305	21.19
718.626	22.52
718.947	20.41
719.268	20.81
719.589	20.83
719.911	21.47
720.232	23.58
720.553	25.31
720.874	23.03
721.195	23.19
721.515	22.19
721.836	19.22
722.157	19.8
722.478	20.72
722.798	20.25
723.119	21.14
723.44	20.57
723.76	19.16
724.081	17.51
724.401	16.44
724.721	13.99
725.042	14.55
725.362	16.49
725.682	13.76
726.002	13.42
726.322	14.5
726.642	13.49
726.962	14.02
727.282	14.98
727.602	14.85
727.922	15.97
728.242	15.78
728.562	14.92
728.882	13.83
729.201	16.52
729.521	16.92
729.84	16.74
730.16	18.78
730.479	19.18
730.799	17.47
731.118	17.34
731.437	15.25
731.757	15.43
732.076	15.83
732.395	15.3
732.714	15.14
733.033	14.36
733.352	13.91
733.671	12.38
733.99	9.56
734.309	12.62
734.628	14.66
734.947	17.65
735.265	18.49
735.584	17.91
735.903	19.12
736.221	17.23
736.54	16.86
736.858	16.7
737.177	17.08
737.495	18.27
737.813	16.18
738.132	14.7
738.45	13.17
738.768	10.7
739.086	8.72
739.404	9.43
739.722	11.51
740.04	12.06
740.358	10.86
740.676	13.32
740.994	13.74
741.311	13.67
741.629	13.68
741.947	13.55
742.264	15.68
742.582	16.83
742.899	17.48
743.217	16.78
743.534	14.93
743.852	15.57
744.169	11.3
744.486	11.81
744.803	11.12
745.121	12.11
745.438	12.67
745.755	10.06
746.072	9.39
746.389	7.19
746.706	6.94
747.022	8.94
747.339	10.14
747.656	10.83
747.973	11.61
748.289	13.55
748.606	10.53
748.923	11.03
749.239	11.88
749.555	12.3
749.872	12.64
750.188	11.43
750.505	12.06
750.821	12.39
751.137	12.47
751.453	11
751.769	10.18
752.085	13.07
752.401	10.39
752.717	12.93
753.033	14.02
753.349	14.35
753.665	15.92
753.98	14.5
754.296	14.18
754.612	15.61
754.927	18.39
755.243	19.06
755.558	16.99
755.874	18.93
756.189	15.49
756.505	16.69
756.82	15.45
757.135	14.66
757.45	15.69
757.765	13.81
758.08	14.15
758.395	11.92
758.71	10.72
759.025	9.94
759.34	7.24
759.655	10.44
759.97	9.06
760.285	11.74
760.599	12.28
760.914	12.26
761.228	13.08
761.543	13.88
761.857	14.57
762.172	14.36
762.486	16.45
762.8	18.02
763.115	16.69
763.429	15.12
763.743	12.92
764.057	10.91
764.371	9.08
764.685	7.83
764.999	6.22
765.313	5.38
765.627	4.49
765.941	3.56
766.255	5.5
766.568	6.59
766.882	8.78
767.195	11.3
767.509	12.98
767.823	14.07
768.136	13.11
768.449	11.16
768.763	10.49
769.076	12.22
769.389	11.15
769.702	7.9
770.016	7.98
770.329	6.08
770.642	2.66
770.955	2.59
771.268	4.26
771.58	6.81
771.893	8.69
772.206	9.56
772.519	9.05
772.832	10.92
773.144	13.07
773.457	9.99
773.769	10.27
774.082	12.24
774.394	10.3
774.706	8.77
775.019	7.18
775.331	5.97
775.643	6.06
775.955	6.14
776.268	5.68
776.58	4.43
776.892	8.53
777.204	9.02
777.515	8.66
777.827	9.4
778.139	10.89
778.451	12.34
778.763	12.32
779.074	12.3
779.386	10.32
779.697	10.06
780.009	9.86
780.32	8.41
780.632	10.14
780.943	8.44
781.254	8.09
781.566	6.99
781.877	7.59
782.188	9.41
782.499	9.62
782.81	12.84
783.121	12.67
783.432	11.55
783.743	10.42
784.054	9.43
784.364	9.99
784.675	11.5
784.986	10.82
785.296	10.27
785.607	10.77
785.917	8.68
786.228	7.64
786.538	6.91
786.849	6.9
787.159	5.18
787.469	1.94
787.779	3
788.09	2.69
788.4	3.5
788.71	3.51
789.02	3.55
789.33	6.11
789.64	3.89
789.949	5.51
790.259	6.44
790.569	10.07
790.879	10.62
791.188	8.56
791.498	8.48
791.807	8.94
792.117	8.49
792.426	7.06
792.736	5.57
793.045	8.19
793.354	7.72
793.663	9.25
793.973	7.11
794.282	8.95
794.591	10.91
794.9	11.5
795.209	10.59
795.518	9.75
795.826	9.88
796.135	12.14
796.444	12.17
796.753	13.8
797.061	13.91
797.37	15.12
797.678	15.02
797.987	13.08
798.295	11.61
798.604	11.28
798.912	10.83
799.22	8.86
799.529	8.53
799.837	7.11
800.145	3.66
800.453	3.86
800.761	2.82
801.069	3.06
801.377	1.65
801.685	-0.8
801.993	-0.24
802.3	0.23
802.608	1.08
802.916	-0.81
803.223	-0.89
803.531	3.05
803.838	1.83
804.146	3.41
804.453	3.45
804.76	5.69
805.068	8.56
805.375	8
805.682	8.23
805.989	8.62
806.296	8.03
806.603	8.52
806.91	3.48
807.217	3.82
807.524	-0.9
807.831	-1.02
808.138	-0.81
808.444	-0.73
808.751	-1.22
809.058	-0.98
809.364	0.07
809.671	2.43
809.977	1.05
810.284	3.33
810.59	2.7
810.896	5.38
811.202	4.12
811.509	4.11
811.815	3.7
812.121	5.1
812.427	7.34
812.733	5.66
813.039	2.24
813.345	3.23
813.65	2.17
813.956	3.53
814.262	3.66
814.568	4.5
814.873	5.66
815.179	5.18
815.484	5.43
815.79	2.67
816.095	3.97
816.4	4.66
816.706	5.17
817.011	4.67
817.316	3.5
817.621	5.47
817.926	3.74
818.231	5.23
818.536	7.5
818.841	6.25
819.146	6.89
819.451	7.36
819.756	9
820.06	9.59
820.365	10.94
820.67	9.45
820.974	6.74
821.279	10.49
821.583	11.16
821.888	10.27
822.192	11.59
822.496	11.75
822.8	11.02
823.105	12.48
823.409	9.17
823.713	10.73
824.017	11.72
824.321	14.14
824.625	12.94
824.929	9.05
825.232	9.19
825.536	7.48
825.84	6.36
826.143	5.07
826.447	4.85
826.751	8.67
827.054	7.14
827.358	8.22
827.661	8.56
827.964	9.43
828.268	10.42
828.571	12.08
828.874	13.44
829.177	14.02
829.48	15.02
829.783	13.74
830.086	12.14
830.389	13.23
830.692	11.97
830.995	9.49
831.297	7.03
831.6	6.17
831.903	4.43
832.205	4.92
832.508	3.81
832.81	4.65
833.113	3.19
833.415	3.59
833.718	4.06
834.02	6.9
834.322	9.52
834.624	11.12
834.926	9.67
835.228	8.68
835.53	7.81
835.832	10.91
836.134	7.62
836.436	9.91
836.738	11.2
837.04	8.81
837.341	6.01
837.643	4.88
837.944	2.01
838.246	6.06
838.547	7.93
838.849	8.44
839.15	6.98
839.452	9.66
839.753	9.11
840.054	5.58
840.355	7.36
840.656	8.25
840.957	7.47
841.258	11.22
841.559	10.74
841.86	7.64
842.161	6.03
842.462	5.68
842.762	4.98
843.063	4.44
843.364	6.14
843.664	8.4
843.965	7.55
844.265	10.42
844.566	7.44
844.866	9.47
845.166	13.06
845.467	13.09
845.767	15.24
846.067	15.53
846.367	13.24
846.667	15.27
846.967	11.61
847.267	13.38
847.567	11.78
847.867	11.77
848.166	7.93
848.466	7.28
848.766	9.2
849.065	6.55
849.365	6.41
849.664	8.32
849.964	6.03
850.263	7.83
850.562	7.42
850.862	7.24
851.161	8.98
851.46	12.31
851.759	12.81
852.058	9.85
852.357	8.92
852.656	7.93
852.955	8.16
853.254	8.11
853.553	5.94
853.851	5.52
854.15	2.86
854.449	1.61
854.747	2
855.046	0.3
855.344	1.32
855.643	2.67
855.941	5.44
856.239	5.23
856.538	4.42
856.836	3.88
857.134	4.65
857.432	7.8
857.73	7.55
858.028	4.1
858.326	3.19
858.624	4.36
858.922	4.08
859.219	1.84
859.517	0.33
859.815	2.01
860.112	4.26
860.41	4.86
860.707	4.19
861.005	5.95
861.302	5.94
861.6	7.65
861.897	7.5
862.194	9.44
862.491	8.53
862.788	10.36
863.085	9.75
863.382	8.45
863.679	7.26
863.976	9.35
864.273	8.38
864.57	10.09
864.867	9.92
865.163	7.6
865.46	6.09
865.757	7.92
866.053	7.93
866.349	7.18
866.646	7.73
866.942	7.1
867.239	4.18
867.535	3.26
867.831	3.43
868.127	3.73
868.423	5.72
868.719	7.57
869.015	6.45
869.311	6.8
869.607	7.62
869.903	8.57
870.199	10.07
870.494	9.82
870.79	11.1
871.086	6.84
871.381	5.93
871.677	7.11
871.972	2.62
872.267	3.07
872.563	2.5
872.858	2.66
873.153	2.64
873.448	2.93
873.743	2.34
874.038	1.55
874.333	5.49
874.628	8.33
874.923	7.25
875.218	8.15
875.513	7.52
875.808	5.78
876.102	7.88
876.397	5.43
876.691	6.28
876.986	6.8
877.28	9.32
877.575	8.22
877.869	5.65
878.163	5.9
878.458	9.3
878.752	11.23
879.046	13.43
879.34	10.98
879.634	12.16
879.928	11.23
880.222	11.82
880.516	9.62
880.809	9.27
881.103	8.42
881.397	8.65
881.691	7.36
881.984	7.91
882.278	8.01
882.571	8.85
882.864	11.33
883.158	12.44
883.451	13.17
883.744	14.74
884.038	14.82
884.331	16.16
884.624	15.36
884.917	13.93
885.21	13.5
885.503	14.49
885.796	16.66
886.088	16.67
886.381	15.5
886.674	14.15
886.966	9.15
887.259	9.23
887.552	11.75
887.844	12.42
888.136	13.78
888.429	13.33
888.721	12.35
889.013	9.5
889.306	6.88
889.598	5
