# Supplementary material for: An on-demand, drop-on-drop method for studying enzyme catalysis by serial crystallography
Source: Nat Commun. 2021 Jul 22;12:4461. doi: 10.1038/s41467-021-24757-7 (PMC8298390; doi:10.1038/s41467-021-24757-7)
Supplement: Supplementary file 7 — Source Data [file 41467_2021_24757_MOESM7_ESM.zip › 01_raw data/9/9-pico-off (20).txt]

Data from 9-fluo5N-fura-picooff_Subt8_20-53-21-394.txt Node

Date: Wed Jun 05 20:53:21 PDT 2019
User: Yachandra Lab
Spectrometer: OFX00221
Trigger mode: 0
Integration Time (sec): 3.000000E-1
Scans to average: 8
Nonlinearity correction enabled: false
Boxcar width: 5
Storing dark spectrum: false
XAxis mode: Wavelengths
Number of Pixels in Spectrum: 2136
>>>>>Begin Spectral Data<<<<<
156.111	0.25
156.499	0.64
156.887	0.64
157.274	-0.61
157.662	-1.17
158.049	-1.06
158.437	-0.69
158.824	-0.15
159.211	-0.19
159.599	-0.89
159.986	-1.59
160.373	-2.19
160.761	-2.12
161.148	-2.26
161.535	-0.51
161.922	0.15
162.309	-0.27
162.696	-0.11
163.083	-0.08
163.47	0.56
163.857	0.66
164.244	2
164.631	2.2
165.018	1.81
165.405	1.7
165.792	1.27
166.179	0.89
166.565	1.19
166.952	0.33
167.339	-0.5
167.725	-0.25
168.112	-0.59
168.498	-1.57
168.885	-1.41
169.271	-2
169.658	-2.24
170.044	-3.67
170.431	-3.4
170.817	-3.95
171.203	-3.27
171.59	-2.93
171.976	-3.03
172.362	-2.41
172.748	-2.02
173.134	-2.1
173.521	-1.14
173.907	-0.45
174.293	1.19
174.679	1.6
175.065	2.85
175.451	2.5
175.836	2.59
176.222	2.32
176.608	1.98
176.994	1.72
177.38	1.51
177.765	1.34
178.151	1.57
178.537	0.92
178.922	-0.22
179.308	-0.8
179.693	-0.72
180.079	-0.73
180.464	-0.83
180.85	0.07
181.235	0.97
181.621	0.67
182.006	1.52
182.391	0.84
182.777	1.22
183.162	2.19
183.547	1.75
183.932	1.22
184.317	0.99
184.702	1.4
185.087	0.42
185.472	0.48
185.857	0.58
186.242	-0.86
186.627	-1.06
187.012	-1.16
187.397	-1.35
187.782	-0.68
188.167	-0.22
188.551	0.88
188.936	1.85
189.321	3.88
189.705	4.2
190.09	5.08
190.475	6.69
190.859	5.48
191.244	6.88
191.628	7.94
192.012	6.51
192.397	7.76
192.781	7.41
193.166	5.93
193.55	5.36
193.934	4.32
194.318	5.47
194.702	7.34
195.087	8.65
195.471	6.72
195.855	6.42
196.239	8.06
196.623	10.74
197.007	15.05
197.391	14.67
197.775	14.23
198.158	15.42
198.542	14.67
198.926	11.93
199.31	13.74
199.693	15.85
200.077	16.93
200.461	16.64
200.844	13.18
201.228	7.6
201.611	10.07
201.995	10.2
202.378	10.8
202.762	10.53
203.145	9.43
203.529	5.8
203.912	6.31
204.295	2.09
204.679	3.78
205.062	3.84
205.445	5.02
205.828	6.25
206.211	7.4
206.594	8.36
206.977	8.94
207.36	9.06
207.743	11.45
208.126	9.42
208.509	12.83
208.892	11.05
209.275	11.72
209.658	10.76
210.04	10.68
210.423	9.5
210.806	7.2
211.188	6.65
211.571	7.48
211.953	7.06
212.336	6.25
212.719	3.05
213.101	4.88
213.483	6.14
213.866	8.74
214.248	4.83
214.63	4.43
215.013	5.94
215.395	5.78
215.777	7.33
216.159	8.06
216.542	10.78
216.924	11.41
217.306	8.61
217.688	7.98
218.07	9.41
218.452	12.99
218.834	14.43
219.216	12.31
219.597	13.8
219.979	12.56
220.361	14.27
220.743	12.68
221.124	13.65
221.506	14.26
221.888	13.2
222.269	11.52
222.651	10.2
223.032	9.36
223.414	8.9
223.795	9.02
224.177	8.56
224.558	5.25
224.94	5.51
225.321	5.7
225.702	5.98
226.083	6.41
226.465	4.74
226.846	5.14
227.227	6.98
227.608	8.85
227.989	6.31
228.37	5.48
228.751	7.23
229.132	5.94
229.513	9.44
229.894	12.3
230.275	12.75
230.655	13.43
231.036	12.52
231.417	9.42
231.798	8.99
232.178	10.93
232.559	13.12
232.94	11.43
233.32	12.22
233.701	9.78
234.081	6.84
234.462	4.93
234.842	5.07
235.222	1.78
235.603	4.88
235.983	5.11
236.363	6.5
236.743	4.1
237.124	3.57
237.504	4.72
237.884	5.11
238.264	7.22
238.644	10.9
239.024	8.6
239.404	12.18
239.784	10.56
240.164	11.69
240.544	8.88
240.923	11.08
241.303	12.55
241.683	10.45
242.063	10.75
242.442	9.7
242.822	10.33
243.202	13.47
243.581	12.2
243.961	10.41
244.34	9.52
244.72	9.51
245.099	6.36
245.478	8.1
245.858	10.35
246.237	8.44
246.616	8.33
246.996	6.72
247.375	4.08
247.754	4.43
248.133	8.12
248.512	7.08
248.891	7.4
249.27	10.7
249.649	12.73
250.028	12.78
250.407	12.7
250.786	12.09
251.165	10.77
251.544	10.19
251.922	10.64
252.301	9.65
252.68	13.67
253.058	13.3
253.437	13.5
253.816	8.9
254.194	8.31
254.573	8.95
254.951	8.69
255.329	6.06
255.708	11.28
256.086	11.73
256.465	11.8
256.843	8.9
257.221	8.89
257.599	6.97
257.977	8.85
258.356	9.67
258.734	8.2
259.112	7.84
259.49	7.01
259.868	2.67
260.246	3.72
260.624	0.44
261.001	0.53
261.379	1.94
261.757	1.93
262.135	3.27
262.513	2.56
262.89	5.14
263.268	6.24
263.645	10.51
264.023	11.35
264.401	9.18
264.778	10.82
265.156	8.86
265.533	10.01
265.91	10.18
266.288	7.91
266.665	6.86
267.042	4.14
267.42	0.55
267.797	-1.18
268.174	-2.47
268.551	-1.53
268.928	-0.58
269.305	-1.14
269.682	-2.52
270.059	-0.65
270.436	-0.95
270.813	0.1
271.19	2.38
271.567	5.92
271.944	6.89
272.32	10.32
272.697	11.32
273.074	11.07
273.45	12.61
273.827	11.89
274.203	11.8
274.58	11.15
274.957	9.47
275.333	7.97
275.709	7.36
276.086	6.74
276.462	7.31
276.838	7.53
277.215	6.08
277.591	5.43
277.967	6.44
278.343	4.26
278.719	5.56
279.095	7.9
279.471	10.18
279.847	8.59
280.223	6.53
280.599	4.86
280.975	5.27
281.351	5.49
281.727	8.09
282.103	6.44
282.478	9.65
282.854	11.89
283.23	12.81
283.605	13.62
283.981	17.75
284.357	20.53
284.732	19.94
285.108	18.36
285.483	18.35
285.858	17.75
286.234	19.33
286.609	18.01
286.984	18.19
287.36	18.75
287.735	16.56
288.11	14.02
288.485	14.26
288.86	14.76
289.235	16.57
289.61	18.11
289.985	19.11
290.36	16.85
290.735	16.14
291.11	13.14
291.485	10.26
291.86	10.41
292.235	11.28
292.609	12.34
292.984	9.48
293.359	8.36
293.733	7.94
294.108	7.73
294.482	9.86
294.857	10.49
295.231	12.1
295.606	12.18
295.98	11.5
296.354	11.23
296.729	11.52
297.103	13.23
297.477	11.42
297.851	12.64
298.226	9.92
298.6	8.9
298.974	8.44
299.348	7.56
299.722	7.52
300.096	9.45
300.47	10.65
300.844	9.76
301.217	9
301.591	8.14
301.965	6.69
302.339	7.17
302.712	9.45
303.086	10.58
303.46	10.32
303.833	11.91
304.207	12.23
304.58	12.02
304.954	13.16
305.327	15.99
305.701	19.02
306.074	20.18
306.447	21.34
306.821	20.35
307.194	19.31
307.567	21
307.94	18.12
308.313	16.95
308.686	19.16
309.059	18.32
309.432	18.38
309.805	18.67
310.178	17.77
310.551	16.43
310.924	15.97
311.297	15.47
311.67	13.43
312.042	14.05
312.415	15.05
312.788	12.12
313.16	10.51
313.533	9.31
313.905	6.39
314.278	5.11
314.65	7
315.023	8.24
315.395	7.95
315.768	6.39
316.14	7.24
316.512	7.02
316.884	7.27
317.257	7.97
317.629	4.67
318.001	5.77
318.373	7.41
318.745	4.81
319.117	3.14
319.489	5.19
319.861	9.17
320.233	10.52
320.605	8.95
320.977	9.27
321.348	8.07
321.72	12.05
322.092	13.16
322.463	12.69
322.835	13.06
323.207	12.99
323.578	9.1
323.95	8.07
324.321	7.4
324.693	10.91
325.064	12.19
325.435	13.27
325.807	11.67
326.178	10.35
326.549	9.11
326.92	10.03
327.292	10.2
327.663	14.93
328.034	15.25
328.405	15.8
328.776	10.86
329.147	8.97
329.518	7.55
329.889	8.07
330.259	8.99
330.63	7.23
331.001	6.56
331.372	7.99
331.742	5.38
332.113	5.39
332.484	5.74
332.854	9.24
333.225	11.01
333.595	12.28
333.966	12.52
334.336	11.92
334.707	17.75
335.077	20.06
335.447	15.69
335.817	17.7
336.188	16.01
336.558	13.82
336.928	13.75
337.298	11.52
337.668	11.16
338.038	12.03
338.408	13.2
338.778	11.28
339.148	8.03
339.518	10.23
339.888	9.82
340.258	6.83
340.627	6.62
340.997	4.3
341.367	5.67
341.736	3.65
342.106	2.58
342.475	0.52
342.845	-1
343.214	1.43
343.584	2.92
343.953	0.78
344.323	4.91
344.692	7.45
345.061	7.48
345.431	6.34
345.8	9.7
346.169	10.23
346.538	10.76
346.907	11.15
347.276	8.39
347.645	8.47
348.014	6.18
348.383	4.25
348.752	0.64
349.121	3.07
349.49	0.38
349.858	0.94
350.227	2.65
350.596	2.5
350.964	2.56
351.333	4.4
351.702	1.77
352.07	3.91
352.439	3.95
352.807	5.84
353.176	3.59
353.544	4.69
353.912	4.2
354.281	2.02
354.649	2.25
355.017	1.9
355.385	1.28
355.753	2.27
356.122	3.3
356.49	6.64
356.858	8.01
357.226	7.45
357.594	10.15
357.961	8.39
358.329	7.25
358.697	8.61
359.065	8.97
359.433	8.26
359.8	10.8
360.168	9.48
360.536	8.15
360.903	5.81
361.271	6.44
361.638	4.53
362.006	4.34
362.373	7.15
362.741	6.85
363.108	7.64
363.475	10.08
363.843	6.55
364.21	8.01
364.577	7.41
364.944	8.22
365.311	9.07
365.678	8.01
366.045	9.62
366.412	8.28
366.779	5.27
367.146	3.8
367.513	3.36
367.88	4.43
368.247	3.14
368.613	5.06
368.98	6.93
369.347	5.52
369.713	7.95
370.08	5.25
370.447	6.07
370.813	7.24
371.18	9.81
371.546	9.67
371.912	7.32
372.279	8.59
372.645	7.28
373.011	5.67
373.378	9.25
373.744	8.07
374.11	10.17
374.476	8.78
374.842	10.5
375.208	9.09
375.574	6.85
375.94	10.95
376.306	9.24
376.672	8.61
377.038	7.02
377.404	5.48
377.769	5.95
378.135	7.98
378.501	8.35
378.866	8.77
379.232	6.7
379.597	8.4
379.963	9.99
380.328	9.93
380.694	10.5
381.059	12.64
381.425	12.16
381.79	11.24
382.155	8.22
382.52	7.01
382.886	5.69
383.251	7
383.616	5.47
383.981	3.55
384.346	5.14
384.711	5.05
385.076	1.53
385.441	1.31
385.806	1.97
386.171	1.12
386.535	3.34
386.9	2.12
387.265	1.89
387.629	2.5
387.994	1.35
388.359	1.3
388.723	0.06
389.088	3.52
389.452	2.49
389.817	5.08
390.181	5.82
390.545	4.19
390.91	6.81
391.274	8.59
391.638	11.07
392.002	10.4
392.366	9.44
392.731	9.48
393.095	9.28
393.459	11.57
393.823	7.98
394.187	10.2
394.55	10.8
394.914	9.59
395.278	6.94
395.642	5.17
396.006	7.88
396.369	7.24
396.733	8.55
397.097	8.56
397.46	8.03
397.824	8.39
398.187	6.31
398.551	8.07
398.914	6.72
399.277	6.55
399.641	6.76
400.004	4.99
400.367	8.39
400.73	7.93
401.094	7.16
401.457	8.03
401.82	7.35
402.183	7.35
402.546	4.81
402.909	7.88
403.272	9.25
403.635	9.69
403.998	10.57
404.36	8.58
404.723	8.58
405.086	7.98
405.448	5.26
405.811	7.53
406.174	10.02
406.536	9.98
406.899	7.09
407.261	5.72
407.624	4.5
407.986	2.15
408.348	4.26
408.711	4.36
409.073	4.19
409.435	7.84
409.797	5.58
410.16	3.1
410.522	4.41
410.884	5.15
411.246	3.53
411.608	4.38
411.97	6.11
412.332	4.6
412.693	4.26
413.055	4.38
413.417	3
413.779	7.08
414.14	9.45
414.502	10.23
414.864	11.83
415.225	14.91
415.587	14.51
415.948	15.7
416.31	13.66
416.671	12.9
417.033	13.86
417.394	14.11
417.755	9.6
418.116	6.25
418.478	4.8
418.839	4.14
419.2	4.52
419.561	6.32
419.922	5.03
420.283	3.55
420.644	5.61
421.005	5.01
421.366	6.74
421.727	6.89
422.087	8.55
422.448	7.68
422.809	6.57
423.169	6.09
423.53	3.98
423.891	2.43
424.251	4.75
424.612	3.09
424.972	3.41
425.333	1.52
425.693	4.38
426.053	5.15
426.414	9.12
426.774	11.51
427.134	10.77
427.494	11.52
427.854	12.99
428.214	13.36
428.574	14.49
428.934	14.35
429.294	14.59
429.654	14.08
430.014	12.16
430.374	8.36
430.734	5.55
431.094	7.61
431.453	7.41
431.813	8.2
432.173	6.35
432.532	4.9
432.892	6.16
433.251	4.69
433.611	4.94
433.97	5.68
434.33	6.67
434.689	8.18
435.048	8.74
435.407	7.3
435.767	4.82
436.126	6.31
436.485	7.18
436.844	7.25
437.203	7.93
437.562	8.49
437.921	8.17
438.28	7.9
438.639	7.93
438.998	6
439.356	9.24
439.715	9.73
440.074	11.31
440.433	11.23
440.791	10.2
441.15	10.38
441.508	10.59
441.867	11.74
442.225	10.11
442.584	11.75
442.942	14.25
443.3	11.61
443.659	12.72
444.017	10.23
444.375	11.57
444.733	13.15
445.092	12.35
445.45	10.39
445.808	8.95
446.166	10.53
446.524	8.23
446.882	5.28
447.239	5.18
447.597	4.25
447.955	5.75
448.313	4.34
448.67	3.18
449.028	2.6
449.386	0.72
449.743	-0.61
450.101	-2.18
450.458	-1.6
450.816	-3.5
451.173	-2.9
451.531	-2.39
451.888	-1.8
452.245	-0.97
452.602	-1.4
452.96	-2.45
453.317	1.36
453.674	3.39
454.031	5.84
454.388	5.41
454.745	8.49
455.102	8.89
455.459	9.15
455.816	9.11
456.173	9.33
456.529	11.64
456.886	13.15
457.243	12.91
457.599	13.99
457.956	12.09
458.313	15.3
458.669	15.77
459.026	14.66
459.382	17.15
459.739	17.85
460.095	13.47
460.451	13.19
460.807	13.41
461.164	11.94
461.52	11.6
461.876	14.36
462.232	10.89
462.588	11.66
462.944	11.86
463.3	8.32
463.656	7.99
464.012	8.59
464.368	5.74
464.724	7.4
465.079	8.64
465.435	7.9
465.791	3.55
466.146	3.77
466.502	0.65
466.858	2.23
467.213	3.03
467.569	1.98
467.924	6.16
468.279	4.3
468.635	3.05
468.99	2.02
469.345	3.11
469.701	6.45
470.056	7.24
470.411	7.69
470.766	9.8
471.121	10.42
471.476	11.98
471.831	7.93
472.186	9.55
472.541	8.84
472.895	9.85
473.25	9.05
473.605	8.86
473.96	8.02
474.314	7.61
474.669	3.56
475.024	2.5
475.378	1.02
475.733	2.48
476.087	4.6
476.441	3.68
476.796	1.05
477.15	0.74
477.504	0.98
477.859	1.45
478.213	1.06
478.567	2.5
478.921	2.41
479.275	3.83
479.629	3.74
479.983	2.62
480.337	3.85
480.691	6.14
481.045	6.72
481.399	5.48
481.752	3.76
482.106	5.09
482.46	4.72
482.813	5
483.167	4.05
483.52	5.59
483.874	4.9
484.227	3.91
484.581	3
484.934	2.41
485.288	2.91
485.641	3.89
485.994	2.53
486.347	2.51
486.7	3.25
487.054	3.94
487.407	2
487.76	3.11
488.113	4.88
488.466	6.07
488.818	5.23
489.171	4.35
489.524	3.98
489.877	4.84
490.23	4.81
490.582	5.55
490.935	3.82
491.288	5.44
491.64	5.91
491.993	4.55
492.345	2.77
492.698	6.12
493.05	6.25
493.402	5.18
493.755	4.98
494.107	4.69
494.459	3.89
494.811	5.8
495.163	5.73
495.515	4.24
495.867	4.35
496.219	3.91
496.571	1
496.923	-0.05
497.275	-1.99
497.627	-5.38
497.979	-4.49
498.33	-5.38
498.682	-12.47
499.034	-12.56
499.385	-14.42
499.737	-16
500.088	-17.05
500.44	-19.42
500.791	-17.56
501.143	-16.69
501.494	-18.92
501.845	-21.27
502.197	-22.8
502.548	-20.24
502.899	-21.61
503.25	-20.52
503.601	-24.06
503.952	-26.07
504.303	-25.23
504.654	-25.24
505.005	-24.68
505.356	-20.01
505.707	-21.81
506.058	-19.89
506.408	-16.19
506.759	-16.93
507.11	-19
507.46	-11.31
507.811	-6.93
508.161	-5.82
508.512	-5.35
508.862	-5.74
509.213	-2.91
509.563	-1.15
509.913	-3.32
510.263	-3.93
510.614	-2.7
510.964	-2.56
511.314	-4.97
511.664	-5.84
512.014	-6.67
512.364	-6.83
512.714	-4.64
513.064	-7.05
513.414	-7.95
513.764	-7.23
514.113	-7.07
514.463	-6.1
514.813	-5.52
515.162	-6.43
515.512	-8.57
515.862	-7.81
516.211	-10.76
516.561	-10.58
516.91	-10.98
517.259	-9.81
517.609	-10.72
517.958	-11.38
518.307	-11.95
518.656	-7.34
519.006	-7.4
519.355	-5.93
519.704	-5.82
520.053	-3.9
520.402	-3.99
520.751	-2.85
521.1	-2.94
521.448	-1.43
521.797	-0.32
522.146	1.31
522.495	-2.17
522.843	-1.15
523.192	0.44
523.541	-0.74
523.889	-1.32
524.238	-0.99
524.586	0.2
524.935	2.82
525.283	3.38
525.631	5.65
525.979	3.28
526.328	5.57
526.676	3.72
527.024	2.32
527.372	4.73
527.72	7.07
528.068	6.47
528.416	5.84
528.764	4.51
529.112	4.26
529.46	1.56
529.808	2.81
530.155	3.64
530.503	3.58
530.851	6.05
531.198	6.59
531.546	5.6
531.893	4.47
532.241	4.43
532.588	1.75
532.936	2.2
533.283	2.95
533.63	3.18
533.978	-0.1
534.325	0.44
534.672	0.17
535.019	1.39
535.366	1.1
535.713	3.8
536.06	3.27
536.407	7.15
536.754	6.91
537.101	5.39
537.448	3.93
537.795	5.99
538.141	7.68
538.488	8.33
538.835	5.91
539.181	6.45
539.528	5.82
539.874	8.61
540.221	6.62
540.567	7.33
540.914	5.72
541.26	7.47
541.606	8.32
541.952	6.57
542.299	3.02
542.645	1.95
542.991	1.18
543.337	1.18
543.683	-0.6
544.029	0.52
544.375	-0.51
544.721	2.65
545.066	1.25
545.412	-0.31
545.758	2.67
546.104	5.22
546.449	6.17
546.795	7.7
547.141	9.11
547.486	7.47
547.832	8.16
548.177	7.66
548.522	7.4
548.868	9.23
549.213	10.58
549.558	9.27
549.903	8.76
550.249	7.39
550.594	5.65
550.939	2.38
551.284	4.03
551.629	1.88
551.974	0.97
552.319	1.41
552.664	-0.48
553.008	-3.51
553.353	-6.23
553.698	-5.6
554.043	-2.65
554.387	-3.49
554.732	0.19
555.076	1.18
555.421	2.69
555.765	5.18
556.11	5.53
556.454	6.3
556.798	8.75
557.143	11.91
557.487	11.35
557.831	11.02
558.175	13.03
558.519	12.78
558.863	9.97
559.207	10.92
559.551	10.12
559.895	10.62
560.239	11.35
560.583	9.99
560.927	9.56
561.27	7.44
561.614	9.24
561.958	9.44
562.301	9.18
562.645	12.1
562.988	10.74
563.332	9.74
563.675	8.81
564.018	8.25
564.362	9.1
564.705	7.53
565.048	8.31
565.391	6.52
565.735	5.11
566.078	4.12
566.421	2.11
566.764	1.58
567.107	3.65
567.45	1.93
567.792	1.61
568.135	2.24
568.478	3.67
568.821	6.5
569.163	4
569.506	4.08
569.849	4.25
570.191	5.28
570.534	7.16
570.876	3.18
571.219	4.55
571.561	2.99
571.903	1.47
572.246	0.05
572.588	-0.7
572.93	1.03
573.272	0.61
573.614	1.48
573.956	1.77
574.298	-1.19
574.64	2.11
574.982	2.99
575.324	5.16
575.666	7.93
576.008	9.62
576.349	8.06
576.691	8.65
577.033	9.99
577.374	8.66
577.716	8.27
578.057	8.97
578.399	8.84
578.74	9.28
579.082	8.59
579.423	7.92
579.764	4.66
580.105	5.59
580.447	4.33
580.788	4.36
581.129	4.27
581.47	4.2
581.811	6.49
582.152	7.53
582.493	6.4
582.834	4.43
583.175	4.22
583.515	5.47
583.856	4.33
584.197	4.11
584.537	3.38
584.878	5.26
585.218	4
585.559	1.74
585.899	-0.44
586.24	0.6
586.58	3.01
586.921	2.89
587.261	6
587.601	7.02
587.941	8.77
588.281	9.41
588.621	7.74
588.961	9.74
589.301	11.58
589.641	12.69
589.981	11.61
590.321	10.97
590.661	11.14
591.001	10.07
591.34	11.06
591.68	10.41
592.02	10.28
592.359	9.85
592.699	10.26
593.038	10.52
593.378	12.6
593.717	10.57
594.057	12.07
594.396	13.22
594.735	11.61
595.074	11.31
595.414	11.62
595.753	11.11
596.092	13.22
596.431	11.39
596.77	11.01
597.109	8.62
597.448	9.26
597.786	7.9
598.125	6.62
598.464	9.26
598.803	9.39
599.141	9.26
599.48	9.81
599.819	9.36
600.157	11.14
600.495	10.84
600.834	10.08
601.172	12.11
601.511	13.49
601.849	15.64
602.187	16.55
602.525	16.6
602.864	15.94
603.202	16.1
603.54	14.81
603.878	12.74
604.216	12.83
604.554	13.45
604.891	14.39
605.229	14.03
605.567	10.36
605.905	7.68
606.243	7.98
606.58	8.1
606.918	8.05
607.255	8.39
607.593	10.27
607.93	9.42
608.268	10.59
608.605	10.24
608.942	9.84
609.28	11.32
609.617	10.97
609.954	11.83
610.291	13.57
610.628	17.14
610.965	16.16
611.302	13.7
611.639	14.78
611.976	14.14
612.313	12.97
612.65	13.36
612.987	13.35
613.323	13.39
613.66	13.76
613.997	11.58
614.333	7.82
614.67	9.02
615.006	10.77
615.343	12.31
615.679	14.35
616.015	13.73
616.352	14.2
616.688	14.08
617.024	15.24
617.36	13.36
617.696	14.62
618.032	13.99
618.368	13.92
618.704	14.81
619.04	13.26
619.376	12.09
619.712	13.8
620.048	14.28
620.383	14.8
620.719	13.89
621.055	14.53
621.39	17.39
621.726	18.24
622.061	18.64
622.397	17.56
622.732	18.2
623.068	16.22
623.403	13.94
623.738	13.62
624.073	14.66
624.409	15.01
624.744	15.59
625.079	11.51
625.414	11.78
625.749	12.32
626.084	12.8
626.419	14.23
626.753	17.59
627.088	17.68
627.423	17.49
627.758	16.98
628.092	18.42
628.427	20.11
628.762	20.06
629.096	19.97
629.431	18.48
629.765	19.17
630.099	18.82
630.434	16.24
630.768	17.16
631.102	18.99
631.436	18.67
631.77	19.01
632.105	17.11
632.439	17.51
632.773	18.83
633.107	19.72
633.44	17.68
633.774	18.03
634.108	19.01
634.442	20.09
634.776	20.57
635.109	21.19
635.443	20.64
635.776	21.22
636.11	21.64
636.443	20.78
636.777	22.58
637.11	22.1
637.444	21.56
637.777	23.78
638.11	24.85
638.443	22.1
638.776	21.05
639.11	20.66
639.443	20.15
639.776	20.57
640.109	21.88
640.441	19.12
640.774	20.82
641.107	18.85
641.44	18.18
641.773	16.66
642.105	19.66
642.438	19.6
642.77	20.44
643.103	22.14
643.435	24.23
643.768	21.39
644.1	22.68
644.433	24.28
644.765	25.93
645.097	24.72
645.429	25.49
645.761	23.78
646.094	24.48
646.426	22.82
646.758	23.26
647.09	22.51
647.422	24.89
647.753	25.25
648.085	25.2
648.417	25.45
648.749	27.89
649.08	27.1
649.412	27.12
649.744	29.58
650.075	31.24
650.407	28.94
650.738	28.62
651.069	26.74
651.401	26.17
651.732	24.27
652.063	22.09
652.394	21.69
652.726	20.47
653.057	20.65
653.388	17.98
653.719	19.27
654.05	19.7
654.381	20.07
654.712	22.67
655.042	24.8
655.373	25.64
655.704	27.86
656.034	27.91
656.365	30.23
656.696	30.39
657.026	29.73
657.357	30.26
657.687	29.9
658.018	30.89
658.348	30.53
658.678	28.7
659.008	28.95
659.339	27.74
659.669	26
659.999	26.2
660.329	26.52
660.659	26.65
660.989	25.94
661.319	25.76
661.649	25.82
661.978	26.65
662.308	26.93
662.638	27.89
662.968	28.77
663.297	28.95
663.627	28.72
663.956	26.07
664.286	26.56
664.615	26.5
664.945	28.56
665.274	27.07
665.603	26.93
665.932	29.45
666.262	27.17
666.591	26.25
666.92	26.39
667.249	23.9
667.578	26.49
667.907	25.24
668.236	25.18
668.564	22.72
668.893	22.6
669.222	20.35
669.551	18.38
669.879	19.14
670.208	21.45
670.537	21.26
670.865	25.08
671.194	25.39
671.522	27.31
671.85	26.75
672.179	28.57
672.507	28.45
672.835	28.9
673.163	29.07
673.491	30.58
673.819	27.97
674.147	27.62
674.475	26.57
674.803	26.01
675.131	26.78
675.459	27.17
675.787	28.27
676.115	30.27
676.442	31.43
676.77	29.34
677.098	29.58
677.425	29.76
677.753	31.2
678.08	31.35
678.407	29.85
678.735	30.41
679.062	27.73
679.389	24.83
679.717	23.36
680.044	22.7
680.371	22.64
680.698	23.05
681.025	24.06
681.352	23.16
681.679	23.52
682.006	24.01
682.332	23.28
682.659	26.15
682.986	26.89
683.313	27.62
683.639	26.52
683.966	27.75
684.292	26.97
684.619	27.5
684.945	26.97
685.272	26.2
685.598	23.91
685.924	22.77
686.25	21.55
686.577	22.26
686.903	21.06
687.229	22.23
687.555	21.09
687.881	20.8
688.207	20.28
688.533	20.43
688.858	20.61
689.184	24.75
689.51	25.3
689.836	24.67
690.161	24.55
690.487	25.07
690.813	24.69
691.138	26.1
691.463	26.31
691.789	25.91
692.114	25.19
692.44	25.12
692.765	23.41
693.09	22.02
693.415	21.53
693.74	18.98
694.065	20.17
694.39	22.26
694.715	23.02
695.04	22.68
695.365	25.66
695.69	26.81
696.015	26.7
696.339	26.33
696.664	27.34
696.989	27.55
697.313	29.56
697.638	26.72
697.962	24.86
698.287	25.3
698.611	24.01
698.935	21.12
699.26	21.43
699.584	20.66
699.908	19.32
700.232	20.57
700.556	20.88
700.88	19.48
701.204	21.67
701.528	21.52
701.852	20.81
702.176	21.93
702.5	20.98
702.823	21.6
703.147	21.56
703.471	23.11
703.794	22.33
704.118	23.44
704.441	24.68
704.765	23.64
705.088	23.59
705.411	22.01
705.735	21.73
706.058	23.26
706.381	19.85
706.704	18.99
707.027	17.67
707.35	17.74
707.673	16.01
707.996	15.5
708.319	15.56
708.642	18.26
708.965	19.53
709.288	19.7
709.61	18.83
709.933	20.76
710.256	20.36
710.578	20.89
710.901	20.58
711.223	21.86
711.546	21.81
711.868	20.95
712.19	19.92
712.512	20.66
712.835	18.74
713.157	20.01
713.479	21.76
713.801	22.15
714.123	23.15
714.445	23.41
714.767	23.53
715.089	22.75
715.411	25.65
715.732	23.51
716.054	20.75
716.376	20.52
716.697	17.82
717.019	16.39
717.34	20
717.662	19.66
717.983	19.01
718.305	18.58
718.626	18.67
718.947	15.24
719.268	15.65
719.589	17.09
719.911	19.3
720.232	22.16
720.553	22.78
720.874	18.19
721.195	20.01
721.515	20.07
721.836	17.66
722.157	18.81
722.478	18.62
722.798	18.17
723.119	18.18
723.44	17.14
723.76	15.32
724.081	14.64
724.401	15.66
724.721	13.7
725.042	13.28
725.362	14.58
725.682	13.36
726.002	13.76
726.322	13.33
726.642	12.36
726.962	13.52
727.282	13.48
727.602	14.32
727.922	16.19
728.242	16.72
728.562	15.92
728.882	14.51
729.201	14.98
729.521	14.27
729.84	15.16
730.16	14.99
730.479	13.75
730.799	13.32
731.118	10.78
731.437	7.28
731.757	6.82
732.076	8.4
732.395	8.97
732.714	9.6
733.033	11.75
733.352	11.91
733.671	12.65
733.99	12.5
734.309	12.67
734.628	14.51
734.947	16.51
735.265	17.24
735.584	18.47
735.903	18.83
736.221	17.11
736.54	14.31
736.858	14.45
737.177	12.95
737.495	12.3
737.813	11.9
738.132	11.52
738.45	10.61
738.768	9.27
739.086	5.88
739.404	7.76
739.722	9.08
740.04	9.36
740.358	7.14
740.676	9.49
740.994	11.35
741.311	9.98
741.629	9.12
741.947	10.03
742.264	11.53
742.582	12.22
742.899	11.68
743.217	12.34
743.534	12.94
743.852	14.86
744.169	13
744.486	11.67
744.803	11.99
745.121	13.81
745.438	14
745.755	12.08
746.072	12.24
746.389	11.38
746.706	10.69
747.022	11.05
747.339	9.81
747.656	11.66
747.973	12.01
748.289	13.86
748.606	10.9
748.923	12.26
749.239	13.24
749.555	13.12
749.872	12.53
750.188	10.92
750.505	12.36
750.821	14.47
751.137	13.3
751.453	12.42
751.769	13.1
752.085	14.91
752.401	10.93
752.717	11.26
753.033	12.73
753.349	12.72
753.665	14.45
753.98	12.69
754.296	11.51
754.612	11.91
754.927	13.42
755.243	14.64
755.558	15.16
755.874	14.91
756.189	13.24
756.505	11.99
756.82	12.73
757.135	13.14
757.45	13.14
757.765	13.86
758.08	14.83
758.395	13.67
758.71	11.44
759.025	10.69
759.34	11.27
759.655	13.23
759.97	13.47
760.285	13.53
760.599	13.09
760.914	14.03
761.228	12.3
761.543	13.69
761.857	15.15
762.172	14.32
762.486	13.99
762.8	14.97
763.115	13.01
763.429	12.94
763.743	13.22
764.057	10.99
764.371	9.65
764.685	8.51
764.999	5.05
765.313	3.97
765.627	5
765.941	4.31
766.255	7.15
766.568	8.14
766.882	8.3
767.195	8.95
767.509	10.68
767.823	9.88
768.136	10.58
768.449	11.34
768.763	11.4
769.076	10.35
769.389	9.49
769.702	4.92
770.016	2.8
770.329	1.58
770.642	-0.47
770.955	-0.06
771.268	2.43
771.58	4.01
771.893	4.72
772.206	3.43
772.519	6.44
772.832	8.86
773.144	10.66
773.457	12.2
773.769	13.32
774.082	14.01
774.394	11.78
774.706	9.24
775.019	9.18
775.331	7.57
775.643	8.27
775.955	4.07
776.268	1.91
776.58	3.2
776.892	4.92
777.204	3.32
777.515	4.39
777.827	6.01
778.139	9.09
778.451	7.75
778.763	7.97
779.074	9.83
779.386	12.17
779.697	12.78
780.009	10.52
780.32	8.55
780.632	11.62
780.943	10.52
781.254	12
781.566	10.66
781.877	11.67
782.188	12.53
782.499	10.72
782.81	11.02
783.121	10.84
783.432	12.72
783.743	14.03
784.054	12.95
784.364	15.48
784.675	14.82
784.986	13.7
785.296	13.91
785.607	14.42
785.917	16.35
786.228	15.28
786.538	14.92
786.849	14.8
787.159	12.48
787.469	8.45
787.779	5.98
788.09	5.11
788.4	7.51
788.71	7.12
789.02	6.66
789.33	4.68
789.64	4.11
789.949	7.34
790.259	7.34
790.569	9.27
790.879	11.91
791.188	11.91
791.498	11.83
791.807	10.26
792.117	10.09
792.426	9.61
792.736	9.88
793.045	11.66
793.354	10.43
793.663	10.53
793.973	10.67
794.282	10.83
794.591	10.1
794.9	10.99
795.209	11.49
795.518	12.58
795.826	15.36
796.135	16.01
796.444	16.17
796.753	15.8
797.061	15.44
797.37	15.85
797.678	14.8
797.987	14.84
798.295	13.95
798.604	14.88
798.912	14.25
799.22	8.73
799.529	9.85
799.837	7.85
800.145	6.9
800.453	5.82
800.761	3.44
801.069	4.06
801.377	2.45
801.685	1.49
801.993	2.16
802.3	1.09
802.608	2.01
802.916	-0.73
803.223	-0.53
803.531	1.31
803.838	1.83
804.146	3.7
804.453	7.67
804.76	7.44
805.068	7.97
805.375	6.74
805.682	6.16
805.989	8.07
806.296	9.86
806.603	10.2
806.91	7.81
807.217	7.68
807.524	3.83
807.831	-1.06
808.138	2.41
808.444	1.56
808.751	-2.05
809.058	0.42
809.364	0.68
809.671	-0.05
809.977	-2.28
810.284	-0.83
810.59	-0.65
810.896	2.51
811.202	3.74
811.509	2.86
811.815	4.83
812.121	8.68
812.427	8.62
812.733	8.43
813.039	6.41
813.345	8.67
813.65	9.23
813.956	9.3
814.262	10.06
814.568	11.75
814.873	12.43
815.179	11.84
815.484	11.12
815.79	10.49
816.095	11.27
816.4	12.6
816.706	11.86
817.011	9.62
817.316	10.39
817.621	11.45
817.926	9.69
818.231	9.52
818.536	9.05
818.841	8.65
819.146	7.18
819.451	5.52
819.756	8.12
820.06	10.92
820.365	11.43
820.67	11.73
820.974	10.84
821.279	13.25
821.583	13.68
821.888	16.83
822.192	18.12
822.496	19.33
822.8	19.57
823.105	18.74
823.409	16.44
823.713	18.34
824.017	18.61
824.321	19.14
824.625	17.89
824.929	16.12
825.232	14.41
825.536	14.15
825.84	13.55
826.143	13.08
826.447	13.27
826.751	14.34
827.054	10.98
827.358	11.35
827.661	10.93
827.964	10.26
828.268	10.94
828.571	11.19
828.874	11.19
829.177	11.47
829.48	10.77
829.783	9.08
830.086	10.24
830.389	13.52
830.692	12.03
830.995	9.9
831.297	10.15
831.6	9.8
831.903	7.58
832.205	7.93
832.508	6.43
832.81	8.62
833.113	10.01
833.415	8.33
833.718	8.02
834.02	8.95
834.322	11.16
834.624	11.44
834.926	10.64
835.228	10.75
835.53	9.88
835.832	12.69
836.134	11
836.436	10.18
836.738	14.12
837.04	13.22
837.341	11.91
837.643	10.65
837.944	9.86
838.246	13.57
838.547	14.97
838.849	15.66
839.15	14.55
839.452	15.57
839.753	14.77
840.054	10.45
840.355	10.59
840.656	13.78
840.957	14.17
841.258	14.52
841.559	13.22
841.86	11.68
842.161	10.39
842.462	10.93
842.762	12.07
843.063	15.48
843.364	17.6
843.664	17.62
843.965	15.48
844.265	15.81
844.566	15.43
844.866	14.8
845.166	15.65
845.467	17.23
845.767	16.94
846.067	16.88
846.367	13.09
846.667	11.75
846.967	9.31
847.267	9.03
847.567	9.58
847.867	10.4
848.166	10.53
848.466	11.66
848.766	11.99
849.065	11.4
849.365	8.86
849.664	11.3
849.964	10.95
850.263	15.5
850.562	15.9
850.862	13.02
851.161	12.66
851.46	15.43
851.759	16.22
852.058	14.86
852.357	16.42
852.656	16.73
852.955	16.5
853.254	14.82
853.553	14.1
853.851	12.81
854.15	15.07
854.449	16.22
854.747	14.27
855.046	11.5
855.344	10.95
855.643	10.99
855.941	12.11
856.239	10.86
856.538	13.91
856.836	12.8
857.134	14.94
857.432	15.15
857.73	13.97
858.028	12.84
858.326	13.72
858.624	11.99
858.922	10.56
859.219	7.95
859.517	8.86
859.815	9.2
860.112	10.68
860.41	11.76
860.707	11.27
861.005	12.03
861.302	11.59
861.6	13
861.897	14.99
862.194	15.18
862.491	15.2
862.788	14.77
863.085	13.64
863.382	11.86
863.679	9.95
863.976	11.34
864.273	9.86
864.57	9.89
864.867	9.97
865.163	8.72
865.46	8.11
865.757	10.76
866.053	11.24
866.349	10.97
866.646	10.25
866.942	9.77
867.239	7.97
867.535	6.93
867.831	7.23
868.127	6.32
868.423	8.4
868.719	9.74
869.015	9.52
869.311	8.31
869.607	8.07
869.903	7
870.199	8.11
870.494	7.24
870.79	7.45
871.086	6.51
871.381	5.16
871.677	4.14
871.972	1.88
872.267	0.65
872.563	1.4
872.858	3.19
873.153	5.65
873.448	7.59
873.743	8.72
874.038	10.89
874.333	11.14
874.628	13.69
874.923	16.01
875.218	16.92
875.513	18.73
875.808	17.85
876.102	17.64
876.397	15.26
876.691	12.48
876.986	15.42
877.28	15.84
877.575	19.18
877.869	17.47
878.163	15.78
878.458	16.97
878.752	17.82
879.046	19.68
879.34	17.17
879.634	19.55
879.928	18.27
880.222	17.78
880.516	17.12
880.809	13.43
881.103	14.06
881.397	13.36
881.691	13.73
881.984	12.16
882.278	7.9
882.571	8.15
882.864	9.57
883.158	10.51
883.451	10.43
883.744	8.5
884.038	11.2
884.331	11.48
884.624	11.57
884.917	11.67
885.21	12.39
885.503	15.6
885.796	16.44
886.088	17.09
886.381	17.91
886.674	15.34
886.966	13.77
887.259	11.47
887.552	12.7
887.844	13.03
888.136	12.28
888.429	11.94
888.721	11.71
889.013	11.81
889.306	7.98
889.598	6.23
