# Supplementary material for: An on-demand, drop-on-drop method for studying enzyme catalysis by serial crystallography
Source: Nat Commun. 2021 Jul 22;12:4461. doi: 10.1038/s41467-021-24757-7 (PMC8298390; doi:10.1038/s41467-021-24757-7)
Supplement: Supplementary file 7 — Source Data [file 41467_2021_24757_MOESM7_ESM.zip › 01_raw data/9/9-pico-on (17).txt]

Data from 9-fluo5N-fura-picoon_Subt8_20-54-55-920.txt Node

Date: Wed Jun 05 20:54:55 PDT 2019
User: Yachandra Lab
Spectrometer: OFX00221
Trigger mode: 0
Integration Time (sec): 3.000000E-1
Scans to average: 8
Nonlinearity correction enabled: false
Boxcar width: 5
Storing dark spectrum: false
XAxis mode: Wavelengths
Number of Pixels in Spectrum: 2136
>>>>>Begin Spectral Data<<<<<
156.111	-2.27
156.499	-0.54
156.887	-0.3
157.274	-1.64
157.662	-2.36
158.049	-2.18
158.437	-3.06
158.824	-2.42
159.211	-1.66
159.599	-1.97
159.986	-1.49
160.373	-1.3
160.761	-1.89
161.148	-1.41
161.535	-0.08
161.922	0.8
162.309	0.93
162.696	2.11
163.083	1.98
163.47	2.11
163.857	2.33
164.244	2.42
164.631	1.88
165.018	2.05
165.405	1.62
165.792	1.24
166.179	0.66
166.565	1.3
166.952	0.68
167.339	0.75
167.725	0.86
168.112	0.32
168.498	0.12
168.885	1.31
169.271	0.28
169.658	-0.18
170.044	-1.2
170.431	-1.09
170.817	-2.2
171.203	-1.9
171.59	-2.06
171.976	-1.77
172.362	-1.28
172.748	-1.27
173.134	-1.42
173.521	-0.83
173.907	0.02
174.293	1.33
174.679	1.83
175.065	3
175.451	2.84
175.836	2.72
176.222	2.57
176.608	1.91
176.994	2.18
177.38	1.26
177.765	1.55
178.151	0.98
178.537	0.98
178.922	0.58
179.308	-0.25
179.693	-0.16
180.079	0.14
180.464	-0.27
180.85	0.28
181.235	0.38
181.621	0.1
182.006	0.52
182.391	-0.11
182.777	-0.17
183.162	0.2
183.547	-0.3
183.932	-0.64
184.317	-0.92
184.702	-0.32
185.087	-0.67
185.472	-1.01
185.857	-0.31
186.242	-1.26
186.627	-0.68
187.012	-1.12
187.397	-1.27
187.782	-0.69
188.167	-0.05
188.551	0.32
188.936	-0.26
189.321	-0.2
189.705	0.07
190.09	1.51
190.475	3.69
190.859	1.6
191.244	2.92
191.628	3.33
192.012	3.92
192.397	4.32
192.781	3.92
193.166	5.44
193.55	6
193.934	4.59
194.318	4.88
194.702	4.26
195.087	4.7
195.471	3.92
195.855	4.58
196.239	4.68
196.623	8.36
197.007	10.6
197.391	10.1
197.775	11.07
198.158	14.4
198.542	12.01
198.926	8.69
199.31	11.47
199.693	14.32
200.077	15.64
200.461	14.23
200.844	9.64
201.228	7.89
201.611	9.58
201.995	8.59
202.378	8.11
202.762	9.84
203.145	13.59
203.529	11.74
203.912	9.27
204.295	6.76
204.679	9.17
205.062	8.93
205.445	8.94
205.828	8.14
206.211	10.65
206.594	9.55
206.977	10.7
207.36	9.98
207.743	10.17
208.126	9.75
208.509	12.05
208.892	8.85
209.275	11.6
209.658	12.39
210.04	12.7
210.423	10.67
210.806	9.01
211.188	7.41
211.571	6.06
211.953	7.61
212.336	8.64
212.719	7.03
213.101	9.7
213.483	9.88
213.866	9.76
214.248	8.51
214.63	9.39
215.013	12.28
215.395	11.78
215.777	14.02
216.159	14.22
216.542	13.47
216.924	12.25
217.306	10.34
217.688	8.05
218.07	8.89
218.452	9.03
218.834	7.22
219.216	5.98
219.597	6.12
219.979	3.41
220.361	4.78
220.743	6.74
221.124	9.52
221.506	11.12
221.888	11.06
222.269	10.57
222.651	11.47
223.032	12.07
223.414	13.34
223.795	14.39
224.177	15.11
224.558	10.1
224.94	7.08
225.321	5.25
225.702	3.67
226.083	4.8
226.465	4.33
226.846	4.83
227.227	9.4
227.608	9.3
227.989	8.69
228.37	8.19
228.751	12.89
229.132	13.67
229.513	15.91
229.894	18.05
230.275	18.18
230.655	18.32
231.036	17.06
231.417	14.32
231.798	13.74
232.178	16.57
232.559	18.61
232.94	18.28
233.32	20.06
233.701	17.34
234.081	19.25
234.462	16.84
234.842	16.93
235.222	13.19
235.603	13.12
235.983	13.93
236.363	14.55
236.743	13.09
237.124	10.1
237.504	12.44
237.884	15.89
238.264	13.52
238.644	16.76
239.024	15.45
239.404	19.15
239.784	18.75
240.164	17.43
240.544	11.85
240.923	15.49
241.303	18.01
241.683	13.83
242.063	12.27
242.442	11.65
242.822	13.15
243.202	16.66
243.581	14.76
243.961	13.15
244.34	12.88
244.72	15.07
245.099	11.81
245.478	10.59
245.858	9.93
246.237	7.75
246.616	7.66
246.996	4.98
247.375	1.5
247.754	3.28
248.133	5.33
248.512	4.45
248.891	4
249.27	4.84
249.649	6.02
250.028	8.11
250.407	10.39
250.786	9.38
251.165	10.53
251.544	10.33
251.922	8.94
252.301	6.38
252.68	8.88
253.058	10.55
253.437	11.73
253.816	10.98
254.194	12.97
254.573	11.7
254.951	12.66
255.329	7.47
255.708	9.72
256.086	10.74
256.465	10.53
256.843	9.03
257.221	7.62
257.599	5.22
257.977	7.88
258.356	5.26
258.734	3.3
259.112	4.92
259.49	8.93
259.868	7.97
260.246	7.68
260.624	8.24
261.001	7.08
261.379	4.18
261.757	4.47
262.135	1.23
262.513	3
262.89	4.6
263.268	4.64
263.645	3.05
264.023	2.95
264.401	3.02
264.778	0.45
265.156	0.73
265.533	5.25
265.91	4.31
266.288	5.9
266.665	4.19
267.042	2.55
267.42	-1.15
267.797	0.67
268.174	-1.16
268.551	0.94
268.928	2.8
269.305	2.74
269.682	-0.05
270.059	3.16
270.436	1.91
270.813	0.77
271.19	3
271.567	4.43
271.944	4.86
272.32	7.61
272.697	6.69
273.074	8.75
273.45	9.35
273.827	10.11
274.203	6.98
274.58	8.73
274.957	8.74
275.333	7.77
275.709	9.14
276.086	6.6
276.462	6.52
276.838	7.39
277.215	5.66
277.591	7.07
277.967	6.33
278.343	8.36
278.719	7.32
279.095	8.53
279.471	8.35
279.847	6.02
280.223	6.07
280.599	5.98
280.975	4.48
281.351	4.32
281.727	3.11
282.103	2.75
282.478	1.69
282.854	1.98
283.23	3.58
283.605	6.77
283.981	10.76
284.357	13.72
284.732	12.69
285.108	12.61
285.483	14.02
285.858	14.5
286.234	17.83
286.609	19.23
286.984	20.6
287.36	19.36
287.735	16.83
288.11	14.12
288.485	12.05
288.86	12.94
289.235	15.66
289.61	16.5
289.985	17.89
290.36	15.14
290.735	16.65
291.11	14.18
291.485	13.55
291.86	13.26
292.235	14.65
292.609	17.26
292.984	15.07
293.359	11.77
293.733	11.76
294.108	11.3
294.482	11.01
294.857	10.05
295.231	11.85
295.606	13.14
295.98	13.1
296.354	10.7
296.729	9.94
297.103	10.53
297.477	9.48
297.851	8.16
298.226	6.66
298.6	8.08
298.974	8.24
299.348	7.14
299.722	5.27
300.096	7.23
300.47	9.83
300.844	9.08
301.217	9.52
301.591	10.2
301.965	8.57
302.339	8.52
302.712	8.2
303.086	8.95
303.46	8.53
303.833	9.16
304.207	9.76
304.58	8.88
304.954	8.18
305.327	10.26
305.701	12.8
306.074	15.57
306.447	17.75
306.821	18.18
307.194	17.17
307.567	17.45
307.94	15.99
308.313	13.35
308.686	15.01
309.059	16.55
309.432	14.65
309.805	14.65
310.178	15.12
310.551	12.76
310.924	13.68
311.297	11.31
311.67	9.15
312.042	10.2
312.415	11.95
312.788	9.4
313.16	7.15
313.533	6.95
313.905	4.08
314.278	2.1
314.65	4.58
315.023	3.86
315.395	2.52
315.768	3.67
316.14	5.43
316.512	4.93
316.884	6.19
317.257	7.03
317.629	7.08
318.001	9.43
318.373	9.78
318.745	6.98
319.117	6.82
319.489	9.94
319.861	12.53
320.233	10.03
320.605	10.09
320.977	11.67
321.348	13.56
321.72	13.18
322.092	10.11
322.463	11.26
322.835	13.18
323.207	13.05
323.578	12.85
323.95	11.86
324.321	13.99
324.693	14.4
325.064	14.23
325.435	12.97
325.807	15.98
326.178	16.15
326.549	15.67
326.92	15.94
327.292	15.72
327.663	16.45
328.034	15.73
328.405	15.5
328.776	13.19
329.147	11.75
329.518	8.61
329.889	5.26
330.259	6.38
330.63	3.8
331.001	3.82
331.372	5.09
331.742	3.26
332.113	3.51
332.484	5.41
332.854	8.53
333.225	9.45
333.595	12.22
333.966	12.99
334.336	13.42
334.707	15.43
335.077	13.23
335.447	12.5
335.817	14.08
336.188	15.05
336.558	12.45
336.928	13.3
337.298	12.49
337.668	13.25
338.038	16.22
338.408	17.47
338.778	18.42
339.148	19.56
339.518	16.33
339.888	15.28
340.258	12.93
340.627	12.59
340.997	8.72
341.367	9.78
341.736	8.4
342.106	5.1
342.475	2.48
342.845	1.73
343.214	2.59
343.584	4.38
343.953	3.01
344.323	4.56
344.692	5.65
345.061	5.98
345.431	6.98
345.8	6.81
346.169	8.01
346.538	10.66
346.907	12.4
347.276	9.91
347.645	11.88
348.014	11.59
348.383	10.98
348.752	11.52
349.121	13.11
349.49	9.56
349.858	11.5
350.227	10.36
350.596	7.28
350.964	5.6
351.333	8.17
351.702	4.6
352.07	5.03
352.439	2.97
352.807	1.48
353.176	0.23
353.544	0.27
353.912	-1.85
354.281	-2.67
354.649	-0.77
355.017	-1.95
355.385	-4.68
355.753	-3.39
356.122	-2.58
356.49	0.94
356.858	2
357.226	2.09
357.594	3.81
357.961	5.08
358.329	5.07
358.697	6.5
359.065	6.41
359.433	7.98
359.8	10.43
360.168	9.52
360.536	9.25
360.903	9.51
361.271	11.44
361.638	9.3
362.006	8.06
362.373	12.2
362.741	10.53
363.108	12.83
363.475	13.18
363.843	11.67
364.21	14.64
364.577	13.67
364.944	12.61
365.311	11.16
365.678	12.7
366.045	13.84
366.412	11.24
366.779	8.02
367.146	6.12
367.513	5.82
367.88	4.88
368.247	2.69
368.613	4.02
368.98	5.78
369.347	3.75
369.713	4.3
370.08	5.95
370.447	6.43
370.813	9.6
371.18	12.77
371.546	11.62
371.912	11.17
372.279	12.18
372.645	9.91
373.011	8.28
373.378	13.48
373.744	12.35
374.11	11.11
374.476	10.09
374.842	13.08
375.208	9.55
375.574	8.5
375.94	10.06
376.306	10.03
376.672	11.2
377.038	9.3
377.404	8.01
377.769	8.33
378.135	8.47
378.501	9.89
378.866	8.68
379.232	9.77
379.597	11.14
379.963	13.25
380.328	11.89
380.694	11.64
381.059	13.4
381.425	12.24
381.79	11.59
382.155	9.19
382.52	8.05
382.886	6.74
383.251	6.64
383.616	6.9
383.981	6.61
384.346	6.98
384.711	8.06
385.076	6.75
385.441	6.41
385.806	6.22
386.171	8.35
386.535	9.92
386.9	8.02
387.265	7.05
387.629	7.43
387.994	6.52
388.359	6.9
388.723	5.89
389.088	5.6
389.452	5.22
389.817	8.41
390.181	5.32
390.545	4.52
390.91	6.12
391.274	6.51
391.638	7.39
392.002	3.49
392.366	0.68
392.731	1.59
393.095	1.94
393.459	4.05
393.823	2.15
394.187	5.07
394.55	4.06
394.914	5.65
395.278	5.48
395.642	5
396.006	7.92
396.369	8.91
396.733	8.92
397.097	10.69
397.46	10.42
397.824	9.7
398.187	10.97
398.551	12.14
398.914	10.32
399.277	10.74
399.641	10.4
400.004	10.62
400.367	11.83
400.73	11.06
401.094	9.98
401.457	8.97
401.82	8.55
402.183	5.25
402.546	5.24
402.909	7.55
403.272	7.72
403.635	6.73
403.998	6.49
404.36	6.73
404.723	5.64
405.086	4.88
405.448	2.17
405.811	2.48
406.174	5.83
406.536	4.23
406.899	1.25
407.261	-0.05
407.624	-1.05
407.986	-1.14
408.348	1.07
408.711	3.01
409.073	4.8
409.435	8.2
409.797	7.59
410.16	4.47
410.522	5.52
410.884	6.09
411.246	6.88
411.608	8.06
411.97	10.1
412.332	8.42
412.693	8.66
413.055	8.51
413.417	7.88
413.779	10.83
414.14	13.52
414.502	14.75
414.864	14.47
415.225	16.06
415.587	16.38
415.948	16.34
416.31	15.03
416.671	14.78
417.033	14.24
417.394	14.17
417.755	9.33
418.116	7.43
418.478	6.45
418.839	6.39
419.2	4.23
419.561	7.16
419.922	4.57
420.283	3.9
420.644	2.38
421.005	0.74
421.366	2.45
421.727	6.58
422.087	7.73
422.448	7.6
422.809	6.86
423.169	8.42
423.53	6.51
423.891	6.56
424.251	7.12
424.612	6.82
424.972	11.15
425.333	9.39
425.693	9.28
426.053	11.05
426.414	12.99
426.774	16.39
427.134	17.15
427.494	16.14
427.854	18.42
428.214	17.67
428.574	19.03
428.934	15
429.294	13.8
429.654	12.95
430.014	9.98
430.374	6.7
430.734	5.84
431.094	5.2
431.453	7.12
431.813	5.35
432.173	6.24
432.532	5.31
432.892	8.39
433.251	8.38
433.611	8.07
433.97	10.9
434.33	12.51
434.689	12.73
435.048	13.69
435.407	13.35
435.767	11.98
436.126	10.8
436.485	10.69
436.844	7.6
437.203	9.74
437.562	11.24
437.921	10.23
438.28	10.62
438.639	10.01
438.998	7.75
439.356	7.76
439.715	8.67
440.074	11.32
440.433	11.98
440.791	12.53
441.15	11.09
441.508	10.72
441.867	9
442.225	7.4
442.584	7.65
442.942	11.11
443.3	8.49
443.659	10.85
444.017	10.81
444.375	10.98
444.733	12.48
445.092	13.65
445.45	13.03
445.808	10.73
446.166	10.78
446.524	8.69
446.882	7.44
447.239	8.39
447.597	7.42
447.955	7.14
448.313	5.99
448.67	4.95
449.028	3.84
449.386	1.9
449.743	5.24
450.101	4.41
450.458	7.47
450.816	5.24
451.173	5.65
451.531	4.84
451.888	4.45
452.245	6.16
452.602	6.72
452.96	6.35
453.317	10.28
453.674	8.74
454.031	11.98
454.388	10.81
454.745	10.9
455.102	9.42
455.459	7.94
455.816	8.57
456.173	8.27
456.529	8.92
456.886	7.99
457.243	7.07
457.599	6.32
457.956	4.66
458.313	3.91
458.669	5.14
459.026	7.75
459.382	11.5
459.739	12.4
460.095	9.84
460.451	10.61
460.807	11.51
461.164	10.43
461.52	14.31
461.876	15.14
462.232	15.36
462.588	16.81
462.944	15.42
463.3	12.02
463.656	12.74
464.012	14.22
464.368	10.48
464.724	14.01
465.079	14.95
465.435	12.8
465.791	9.55
466.146	10.12
466.502	7.02
466.858	6.59
467.213	8.28
467.569	5.92
467.924	7.89
468.279	9.27
468.635	6.67
468.99	4.7
469.345	4.8
469.701	7.81
470.056	7.43
470.411	7.58
470.766	9.73
471.121	8.38
471.476	11.58
471.831	9.83
472.186	10.07
472.541	10.22
472.895	11.52
473.25	13.26
473.605	13.94
473.96	13.4
474.314	12.61
474.669	11.33
475.024	12.52
475.378	10.84
475.733	10.98
476.087	11.85
476.441	9.23
476.796	7.69
477.15	7.57
477.504	5.19
477.859	7.25
478.213	7.43
478.567	6.95
478.921	6.98
479.275	7.77
479.629	4.78
479.983	5.22
480.337	7.72
480.691	9.83
481.045	9.7
481.399	10.42
481.752	8.32
482.106	10.98
482.46	13.16
482.813	11.31
483.167	11.53
483.52	13.98
483.874	12.97
484.227	12.08
484.581	10.64
484.934	9
485.288	9.02
485.641	9.28
485.994	8.49
486.347	5.64
486.7	6.59
487.054	5.73
487.407	5.11
487.76	4.81
488.113	4.84
488.466	4.59
488.818	2.62
489.171	3.24
489.524	3.89
489.877	3.4
490.23	5.41
490.582	7.73
490.935	7.39
491.288	6.88
491.64	6.03
491.993	6.76
492.345	5.99
492.698	9
493.05	8.4
493.402	8.35
493.755	6.49
494.107	5.64
494.459	2.69
494.811	2.25
495.163	3.39
495.515	1.42
495.867	0.51
496.219	1.07
496.571	0.66
496.923	-1.88
497.275	-4.05
497.627	-9.17
497.979	-11.85
498.33	-15.25
498.682	-21.11
499.034	-23.4
499.385	-22.41
499.737	-23.52
500.088	-27.19
500.44	-29
500.791	-27.68
501.143	-30.25
501.494	-26.85
501.845	-24.85
502.197	-19.7
502.548	-15.01
502.899	-13.27
503.25	-7.38
503.601	-7.02
503.952	-2.74
504.303	-0.69
504.654	0.78
505.005	4.19
505.356	10.55
505.707	11.39
506.058	14.84
506.408	16.67
506.759	19.57
507.11	20.28
507.46	25.18
507.811	29.39
508.161	31.11
508.512	38.1
508.862	39.53
509.213	42.5
509.563	46.19
509.913	46.61
510.263	49.45
510.614	52.18
510.964	52.4
511.314	54.07
511.664	58.42
512.014	60.56
512.364	58.28
512.714	62.58
513.064	63.74
513.414	63.55
513.764	65.83
514.113	68.77
514.463	68.58
514.813	69.92
515.162	70.01
515.512	66.19
515.862	66.17
516.211	68.06
516.561	70.76
516.91	71.75
517.259	71.83
517.609	68.91
517.958	68.52
518.307	70.32
518.656	73.58
519.006	74.68
519.355	77.07
519.704	79.39
520.053	80.89
520.402	81.49
520.751	80.99
521.1	83.75
521.448	87.11
521.797	87.51
522.146	88.31
522.495	84.42
522.843	83.56
523.192	84.4
523.541	83.49
523.889	81.66
524.238	81.69
524.586	82.15
524.935	85.49
525.283	83.66
525.631	85.25
525.979	84.4
526.328	86.3
526.676	86.72
527.024	84.31
527.372	85.38
527.72	85.67
528.068	84.53
528.416	84.93
528.764	83.01
529.112	83.08
529.46	80.73
529.808	81.44
530.155	81.38
530.503	81.12
530.851	81.94
531.198	82.41
531.546	81.18
531.893	79.15
532.241	76.66
532.588	72.78
532.936	72.97
533.283	70.36
533.63	70.22
533.978	67.43
534.325	67.66
534.672	67.86
535.019	64.76
535.366	64.59
535.713	65.34
536.06	62.51
536.407	63.82
536.754	62.27
537.101	64.52
537.448	64.66
537.795	65.67
538.141	65.51
538.488	64.66
538.835	66.33
539.181	66.32
539.528	65.8
539.874	70.22
540.221	69.06
540.567	68.11
540.914	64.61
541.26	61.78
541.606	60.72
541.952	58.61
542.299	55.99
542.645	53.02
542.991	51.86
543.337	49.06
543.683	46.25
544.029	45.43
544.375	45.88
544.721	48
545.066	48.16
545.412	50.03
545.758	51.41
546.104	52.88
546.449	55.8
546.795	57.34
547.141	60.33
547.486	60.86
547.832	62.76
548.177	62.99
548.522	62.82
548.868	64.07
549.213	64.94
549.558	64.09
549.903	63.92
550.249	59.83
550.594	58.17
550.939	55.86
551.284	55.86
551.629	54.07
551.974	52.9
552.319	55.89
552.664	54.52
553.008	51.88
553.353	50.15
553.698	52.64
554.043	56.3
554.387	57.06
554.732	59.68
555.076	61.24
555.421	62.36
555.765	64.89
556.11	62.57
556.454	63.56
556.798	63.07
557.143	64.68
557.487	60.57
557.831	59.38
558.175	58.72
558.519	57.02
558.863	53.7
559.207	54.47
559.551	51.91
559.895	51.09
560.239	49.73
560.583	50.1
560.927	50.9
561.27	50.59
561.614	52.59
561.958	53.75
562.301	55.2
562.645	55.72
562.988	53.47
563.332	55.16
563.675	55.69
564.018	55.92
564.362	55.5
564.705	54.26
565.048	54.69
565.391	52.23
565.735	51.47
566.078	49.32
566.421	48.56
566.764	48.83
567.107	47.8
567.45	46.39
567.792	43.92
568.135	43.86
568.478	43.4
568.821	44.23
569.163	42.9
569.506	40.27
569.849	40.82
570.191	42.05
570.534	42.62
570.876	40.32
571.219	41.84
571.561	44.59
571.903	42.02
572.246	39.68
572.588	39.32
572.93	39.57
573.272	39.84
573.614	39.68
573.956	39.16
574.298	36.68
574.64	37.66
574.982	35.57
575.324	33.95
575.666	35.55
576.008	37.68
576.349	36.1
576.691	35.83
577.033	36.75
577.374	34.89
577.716	34.48
578.057	35.25
578.399	36.83
578.74	38.12
579.082	38.39
579.423	39.08
579.764	37.18
580.105	37.68
580.447	36.06
580.788	35.3
581.129	36.78
581.47	36.26
581.811	35.66
582.152	36.52
582.493	34.76
582.834	34.27
583.175	34.68
583.515	35.76
583.856	34.98
584.197	34.74
584.537	34.53
584.878	34.34
585.218	32.12
585.559	31.49
585.899	29.31
586.24	31.43
586.58	31.16
586.921	30.32
587.261	32.32
587.601	33
587.941	35.25
588.281	34.93
588.621	34.68
588.961	37.41
589.301	38.69
589.641	39.1
589.981	36.51
590.321	35.07
590.661	36
591.001	35.14
591.34	35.78
591.68	33.68
592.02	33.44
592.359	32.23
592.699	33.66
593.038	33.82
593.378	33.6
593.717	34.66
594.057	36.19
594.396	34.49
594.735	32.5
595.074	33.25
595.414	35.23
595.753	34.51
596.092	35
596.431	31.2
596.77	31.89
597.109	31.03
597.448	30.76
597.786	29.89
598.125	32.15
598.464	32.36
598.803	31.57
599.141	31.27
599.48	32.69
599.819	35.35
600.157	37.05
600.495	36.83
600.834	36.44
601.172	37.26
601.511	38.62
601.849	38.35
602.187	41.64
602.525	41.26
602.864	40.88
603.202	39.84
603.54	35.93
603.878	35.48
604.216	35.25
604.554	36.56
604.891	37.08
605.229	36.98
605.567	33.51
605.905	28.73
606.243	28.93
606.58	29.69
606.918	29.51
607.255	31.52
607.593	32.19
607.93	30.61
608.268	30.23
608.605	27.77
608.942	28.34
609.28	26.9
609.617	27.35
609.954	29.33
610.291	28
610.628	30.33
610.965	27.86
611.302	27.45
611.639	28.61
611.976	28.93
612.313	28.72
612.65	27.24
612.987	28.78
613.323	28.32
613.66	27.8
613.997	28.56
614.333	29.24
614.67	29.17
615.006	30.8
615.343	29.72
615.679	29.19
616.015	27.68
616.352	25.98
616.688	26.3
617.024	28.27
617.36	25.09
617.696	22.34
618.032	19.02
618.368	20.62
618.704	18.97
619.04	19.07
619.376	18.36
619.712	21.4
620.048	23.34
620.383	22.2
620.719	22.36
621.055	24.35
621.39	27.86
621.726	28.28
622.061	29.28
622.397	29.06
622.732	28.2
623.068	25.05
623.403	25.33
623.738	25.61
624.073	28.64
624.409	29.11
624.744	27.92
625.079	25.61
625.414	26.18
625.749	25.88
626.084	26.14
626.419	27.27
626.753	32
627.088	31.1
627.423	30
627.758	29.16
628.092	28.22
628.427	31.02
628.762	31.66
629.096	31.88
629.431	29.76
629.765	30.23
630.099	29.99
630.434	29.8
630.768	30.44
631.102	32.42
631.436	33.77
631.77	33.9
632.105	30.8
632.439	30.98
632.773	32.6
633.107	33.73
633.44	31.31
633.774	33.33
634.108	31.34
634.442	30.12
634.776	31.76
635.109	31.91
635.443	31.62
635.776	32.06
636.11	31.92
636.443	31.14
636.777	31.93
637.11	31.74
637.444	30.15
637.777	31.66
638.11	31.4
638.443	27.99
638.776	25.18
639.11	25.33
639.443	26.12
639.776	26.97
640.109	27.72
640.441	25.36
640.774	26.7
641.107	27.65
641.44	27.27
641.773	29.11
642.105	30.68
642.438	32.23
642.77	31.2
643.103	31.33
643.435	31.02
643.768	27.34
644.1	29.06
644.433	32.02
644.765	31.59
645.097	31.93
645.429	29.82
645.761	28.6
646.094	27.53
646.426	26.5
646.758	25.23
647.09	27.32
647.422	30.65
647.753	31.2
648.085	28.72
648.417	30.32
648.749	31.51
649.08	34.62
649.412	34.93
649.744	36.31
650.075	37.31
650.407	37.81
650.738	36.2
651.069	34.84
651.401	35.41
651.732	34.11
652.063	31.4
652.394	29.81
652.726	25.53
653.057	26.03
653.388	24.72
653.719	25.09
654.05	25.16
654.381	24.57
654.712	26.51
655.042	26.64
655.373	27.26
655.704	27.08
656.034	26.6
656.365	27.72
656.696	27.27
657.026	24.65
657.357	26.49
657.687	26.58
658.018	27.75
658.348	26.27
658.678	23.59
659.008	25.03
659.339	25.9
659.669	25.93
659.999	26.85
660.329	29.24
660.659	30.98
660.989	30.68
661.319	31.12
661.649	29.55
661.978	30.2
662.308	31.89
662.638	32
662.968	32.53
663.297	32.95
663.627	33.39
663.956	30.15
664.286	31.18
664.615	31.67
664.945	31.89
665.274	32.74
665.603	32.83
665.932	32.11
666.262	29.68
666.591	28.88
666.92	28.6
667.249	25.08
667.578	25.68
667.907	24.64
668.236	23.57
668.564	22.84
668.893	24.9
669.222	22.07
669.551	23.86
669.879	25.72
670.208	24.98
670.537	25.07
670.865	29.23
671.194	31.31
671.522	32.48
671.85	32.18
672.179	31.64
672.507	27.73
672.835	28.7
673.163	25.16
673.491	24.7
673.819	23.53
674.147	23.34
674.475	21.97
674.803	19.27
675.131	18.06
675.459	17.25
675.787	19.24
676.115	18.95
676.442	19.1
676.77	18.36
677.098	20.59
677.425	22.31
677.753	23.7
678.08	22.41
678.407	22.3
678.735	21.8
679.062	20.09
679.389	16.75
679.717	17.93
680.044	18.68
680.371	19.61
680.698	16.06
681.025	14.75
681.352	11.48
681.679	12.83
682.006	11.51
682.332	13.55
682.659	14.72
682.986	17.72
683.313	19.69
683.639	17.82
683.966	18.69
684.292	20.03
684.619	20.59
684.945	20.98
685.272	20.89
685.598	20.2
685.924	17.6
686.25	17.5
686.577	17.16
686.903	14.93
687.229	13.69
687.555	13.85
687.881	15.84
688.207	15.06
688.533	15.56
688.858	14.84
689.184	20.09
689.51	21.61
689.836	21.85
690.161	21.78
690.487	21.14
690.813	21.53
691.138	20.72
691.463	18.99
691.789	21.38
692.114	22.03
692.44	20.91
692.765	18.93
693.09	17.66
693.415	19.59
693.74	16.07
694.065	17.34
694.39	19.03
694.715	20.01
695.04	19.9
695.365	19.74
695.69	19.42
696.015	21.75
696.339	21.44
696.664	22.9
696.989	19.56
697.313	21.92
697.638	21.36
697.962	21.18
698.287	22.77
698.611	22.31
698.935	20.76
699.26	18.24
699.584	17.03
699.908	14.69
700.232	15.81
700.556	17.58
700.88	16.59
701.204	16.62
701.528	17.86
701.852	16.53
702.176	15.59
702.5	15.51
702.823	19.31
703.147	18.88
703.471	19.57
703.794	16.83
704.118	16.31
704.441	17.18
704.765	17.8
705.088	16.6
705.411	14.31
705.735	13.34
706.058	13.42
706.381	11.56
706.704	13.45
707.027	13.88
707.35	14.47
707.673	13.84
707.996	12.91
708.319	11.92
708.642	12.33
708.965	13.02
709.288	12.91
709.61	14.08
709.933	15.62
710.256	14.07
710.578	11.93
710.901	12.85
711.223	13.32
711.546	11.76
711.868	11.19
712.19	11.41
712.512	14.73
712.835	14.51
713.157	13.15
713.479	13.27
713.801	12.78
714.123	16.06
714.445	16.66
714.767	17.34
715.089	17.57
715.411	19.85
715.732	18.36
716.054	15.65
716.376	15.28
716.697	14.72
717.019	14.17
717.34	16.4
717.662	15.68
717.983	15.73
718.305	14.67
718.626	15.69
718.947	12.08
719.268	13.38
719.589	13.22
719.911	14.82
720.232	15.27
720.553	15.12
720.874	13.43
721.195	15.14
721.515	14.1
721.836	12.43
722.157	13.2
722.478	16.35
722.798	16.82
723.119	16.38
723.44	16.49
723.76	16.51
724.081	14.41
724.401	14.93
724.721	11.76
725.042	10.3
725.362	12.34
725.682	10.88
726.002	8.7
726.322	9.2
726.642	9.78
726.962	10.74
727.282	10.34
727.602	12.14
727.922	11.8
728.242	12.94
728.562	13.9
728.882	12
729.201	13.81
729.521	12.92
729.84	10.89
730.16	11.15
730.479	9.51
730.799	7.14
731.118	5.58
731.437	3.51
731.757	4.22
732.076	3.52
732.395	5.81
732.714	5.36
733.033	6.53
733.352	7.39
733.671	7.91
733.99	7.57
734.309	10.93
734.628	14.09
734.947	16.4
735.265	16.24
735.584	17.61
735.903	17.06
736.221	15.15
736.54	15.03
736.858	14.45
737.177	14.11
737.495	14.65
737.813	14.2
738.132	11.97
738.45	9.41
738.768	7.51
739.086	6.2
739.404	7.86
739.722	9.74
740.04	8.67
740.358	7.66
740.676	9.86
740.994	9.78
741.311	9.43
741.629	7.73
741.947	9.81
742.264	11.08
742.582	10.78
742.899	8.5
743.217	8.41
743.534	7.43
743.852	7.45
744.169	4.3
744.486	5.67
744.803	6.52
745.121	9.47
745.438	10.99
745.755	10.25
746.072	10.45
746.389	10.5
746.706	10.65
747.022	14.99
747.339	16.94
747.656	17.38
747.973	14.14
748.289	14.06
748.606	12.74
748.923	11.99
749.239	12
749.555	12.57
749.872	11.78
750.188	9.68
750.505	7.5
750.821	9.07
751.137	9.64
751.453	10.36
751.769	10.18
752.085	11.92
752.401	8.64
752.717	9.56
753.033	11.47
753.349	13.84
753.665	16.33
753.98	16.03
754.296	14.58
754.612	13.91
754.927	17.7
755.243	18.95
755.558	18.27
755.874	19.38
756.189	17.67
756.505	15.74
756.82	13.9
757.135	14.67
757.45	13.19
757.765	11.45
758.08	13.78
758.395	11.07
758.71	9.2
759.025	5.89
759.34	6.24
759.655	7.06
759.97	6.73
760.285	7.74
760.599	6.25
760.914	8.53
761.228	8.52
761.543	9.69
761.857	10.75
762.172	11.59
762.486	13.16
762.8	12.91
763.115	12.12
763.429	12.52
763.743	11.55
764.057	10.11
764.371	9.53
764.685	8.91
764.999	6.05
765.313	6.85
765.627	6.66
765.941	5.44
766.255	8.53
766.568	10.88
766.882	10.7
767.195	12.56
767.509	13.27
767.823	12.68
768.136	12.5
768.449	11.77
768.763	9.99
769.076	10.89
769.389	12.69
769.702	8.42
770.016	7.73
770.329	7.09
770.642	4.41
770.955	5.3
771.268	5.45
771.58	6.6
771.893	8.75
772.206	9.03
772.519	8.05
772.832	9.23
773.144	9.09
773.457	6.43
773.769	8.75
774.082	10.42
774.394	9.24
774.706	10.4
775.019	10.17
775.331	7.58
775.643	6.53
775.955	5.09
776.268	4.4
776.58	7.41
776.892	10.76
777.204	8.34
777.515	7.81
777.827	7.65
778.139	7.2
778.451	6.56
778.763	6.95
779.074	9.32
779.386	8.02
779.697	7.95
780.009	5.92
780.32	4.32
780.632	5.75
780.943	4.94
781.254	7.07
781.566	5.64
781.877	7
782.188	8.17
782.499	6.58
782.81	11.47
783.121	10.95
783.432	13.62
783.743	14.64
784.054	14.95
784.364	17.14
784.675	15.92
784.986	18.06
785.296	18.34
785.607	18.03
785.917	17.49
786.228	15.66
786.538	14.48
786.849	11.86
787.159	10.26
787.469	7.73
787.779	6.34
788.09	5.9
788.4	5.89
788.71	6.36
789.02	7.68
789.33	9.06
789.64	8.16
789.949	9.95
790.259	11.24
790.569	11.62
790.879	12.89
791.188	12.38
791.498	12.43
791.807	12.03
792.117	11.57
792.426	9.85
792.736	9.39
793.045	11.56
793.354	13.69
793.663	13.01
793.973	14.83
794.282	15.47
794.591	16.4
794.9	17.14
795.209	16.5
795.518	16.38
795.826	18.66
796.135	20.31
796.444	20.86
796.753	17.49
797.061	17.53
797.37	18.14
797.678	16.15
797.987	15.61
798.295	14.1
798.604	14.22
798.912	12.88
799.22	7.72
799.529	7.62
799.837	5.39
800.145	5.76
800.453	5.89
800.761	4.44
801.069	6.12
801.377	5.48
801.685	4.03
801.993	4.57
802.3	6.24
802.608	9.85
802.916	5.77
803.223	5.34
803.531	7.62
803.838	8.77
804.146	9.11
804.453	11.19
804.76	10.82
805.068	11.82
805.375	13.09
805.682	11.78
805.989	11.73
806.296	16.66
806.603	17.18
806.91	14.32
807.217	13.74
807.524	11.64
807.831	10.11
808.138	13.1
808.444	14.57
808.751	12.57
809.058	13.18
809.364	12.35
809.671	12.99
809.977	12.34
810.284	14.03
810.59	13.59
810.896	15.19
811.202	15.78
811.509	15.36
811.815	15.81
812.121	18.11
812.427	17.97
812.733	18.78
813.039	15.75
813.345	15.91
813.65	16.07
813.956	17.3
814.262	15.64
814.568	15.57
814.873	15.39
815.179	14.1
815.484	11.98
815.79	12.52
816.095	12.01
816.4	13.77
816.706	15.05
817.011	15.07
817.316	13.12
817.621	16.59
817.926	16
818.231	17.76
818.536	21.56
818.841	24.36
819.146	24.07
819.451	24.9
819.756	23.72
820.06	25.66
820.365	26.5
820.67	27.81
820.974	27.73
821.279	28.55
821.583	27.69
821.888	25.81
822.192	23.12
822.496	24.1
822.8	23.95
823.105	25.76
823.409	21.48
823.713	20.76
824.017	20.28
824.321	20.51
824.625	21.43
824.929	21.59
825.232	22.66
825.536	23.49
825.84	23.57
826.143	22.65
826.447	22.67
826.751	25.81
827.054	24.98
827.358	26.83
827.661	25.67
827.964	26.39
828.268	25.9
828.571	26.69
828.874	28.35
829.177	28.36
829.48	26.91
829.783	24.94
830.086	27.1
830.389	27.88
830.692	28.2
830.995	28.41
831.297	26.61
831.6	27.47
831.903	25.83
832.205	24.31
832.508	24.14
832.81	27.76
833.113	29.53
833.415	24.48
833.718	26.05
834.02	27.58
834.322	28.07
834.624	28.59
834.926	25.84
835.228	27.09
835.53	27.01
835.832	28.86
836.134	28.6
836.436	29.91
836.738	33.06
837.04	31.15
837.341	27.28
837.643	26.92
837.944	25.67
838.246	30.23
838.547	31.3
838.849	32.33
839.15	31.76
839.452	30.98
839.753	28.53
840.054	26.26
840.355	27.61
840.656	28.56
840.957	29.05
841.258	30.16
841.559	26.48
841.86	24.64
842.161	24.2
842.462	23.74
842.762	25.91
843.063	26.56
843.364	30.17
843.664	30.64
843.965	31.42
844.265	33.03
844.566	32.98
844.866	36.9
845.166	37.8
845.467	38.16
845.767	38.09
846.067	36.76
846.367	36.33
846.667	36.45
846.967	38.03
847.267	38.39
847.567	38.19
847.867	38.47
848.166	36.14
848.466	35.39
848.766	36.47
849.065	35.64
849.365	33.17
849.664	34.75
849.964	32.93
850.263	31.56
850.562	31.17
850.862	29.61
851.161	30.77
851.46	32.56
851.759	33.41
852.058	31.67
852.357	32.89
852.656	36.59
852.955	33.81
853.254	32.83
853.553	33.73
853.851	33.76
854.15	33.12
854.449	34.02
854.747	32.44
855.046	31.42
855.344	29.43
855.643	29.05
855.941	28.48
856.239	31.78
856.538	33.44
856.836	30.81
857.134	33.55
857.432	34.27
857.73	32.49
858.028	31.25
858.326	30.75
858.624	31.68
858.922	32.15
859.219	29.59
859.517	25.23
859.815	25.99
860.112	26.57
860.41	23.76
860.707	24.39
861.005	26.88
861.302	26.55
861.6	27.81
861.897	29.91
862.194	29
862.491	27.33
862.788	31.16
863.085	29.05
863.382	28.66
863.679	30.53
863.976	31.35
864.273	29.33
864.57	31.72
864.867	31.77
865.163	28.72
865.46	30.11
865.757	32.95
866.053	33.75
866.349	31.91
866.646	33.03
866.942	32.11
867.239	30.09
867.535	27.99
867.831	27.18
868.127	26.09
868.423	31.03
868.719	29.6
869.015	30.42
869.311	29.55
869.607	30.1
869.903	28.66
870.199	29.74
870.494	31.11
870.79	30.93
871.086	29.18
871.381	29.75
871.677	29.22
871.972	30.01
872.267	28.83
872.563	27.22
872.858	30.47
873.153	32
873.448	32.61
873.743	31.23
874.038	34.64
874.333	35.44
874.628	38.18
874.923	35.12
875.218	34.76
875.513	35.78
875.808	35.34
876.102	36.34
876.397	33.95
876.691	32.05
876.986	33.82
877.28	31.72
877.575	32.22
877.869	27.85
878.163	30.05
878.458	30.97
878.752	30.23
879.046	30.76
879.34	27.95
879.634	27.64
879.928	25.78
880.222	23.69
880.516	25.2
880.809	26.15
881.103	26.7
881.397	27.47
881.691	27.82
881.984	27.98
882.278	26.03
882.571	25.49
882.864	28.62
883.158	31.73
883.451	31.85
883.744	32.15
884.038	32.35
884.331	33.57
884.624	30.92
884.917	27.94
885.21	29.59
885.503	31.2
885.796	31.94
886.088	31.95
886.381	29.47
886.674	28.83
886.966	23.01
887.259	18.66
887.552	19.12
887.844	19.34
888.136	19.92
888.429	17.35
888.721	16.96
889.013	15.69
889.306	12.36
889.598	11.04
