# Supplementary material for: An on-demand, drop-on-drop method for studying enzyme catalysis by serial crystallography
Source: Nat Commun. 2021 Jul 22;12:4461. doi: 10.1038/s41467-021-24757-7 (PMC8298390; doi:10.1038/s41467-021-24757-7)
Supplement: Supplementary file 7 — Source Data [file 41467_2021_24757_MOESM7_ESM.zip › 01_raw data/9/9-pico-on (4).txt]

Data from 9-fluo5N-fura-picoon_Subt8_20-54-05-021.txt Node

Date: Wed Jun 05 20:54:05 PDT 2019
User: Yachandra Lab
Spectrometer: OFX00221
Trigger mode: 0
Integration Time (sec): 3.000000E-1
Scans to average: 8
Nonlinearity correction enabled: false
Boxcar width: 5
Storing dark spectrum: false
XAxis mode: Wavelengths
Number of Pixels in Spectrum: 2136
>>>>>Begin Spectral Data<<<<<
156.111	1.1
156.499	2.86
156.887	2.67
157.274	2.14
157.662	1.18
158.049	1.76
158.437	0.76
158.824	1.09
159.211	1.49
159.599	1.56
159.986	1.56
160.373	0.99
160.761	-0.52
161.148	-0.48
161.535	0.2
161.922	1.36
162.309	0.77
162.696	2.26
163.083	2.48
163.47	2.07
163.857	2.1
164.244	2.59
164.631	3.51
165.018	4.2
165.405	4.28
165.792	4.76
166.179	3.69
166.565	3.8
166.952	3.82
167.339	2.62
167.725	3.3
168.112	2.33
168.498	1.74
168.885	1.26
169.271	1.06
169.658	0.61
170.044	-0.84
170.431	-0.45
170.817	-0.88
171.203	-1.09
171.59	-0.32
171.976	-0.39
172.362	0.23
172.748	-0.02
173.134	-0.07
173.521	0.91
173.907	1.27
174.293	2.2
174.679	2.72
175.065	3.82
175.451	3.08
175.836	3.06
176.222	3.58
176.608	3.2
176.994	3.57
177.38	3.56
177.765	2.61
178.151	2.73
178.537	2.28
178.922	1.93
179.308	1.16
179.693	2.32
180.079	2.6
180.464	1.74
180.85	1.85
181.235	2.69
181.621	2.5
182.006	3.22
182.391	3.43
182.777	3.85
183.162	3.92
183.547	3.23
183.932	1.91
184.317	1.7
184.702	2.53
185.087	2.64
185.472	1.97
185.857	2.43
186.242	1.16
186.627	0.8
187.012	0.82
187.397	0.84
187.782	1.57
188.167	2.65
188.551	2.88
188.936	1.55
189.321	4.48
189.705	2.75
190.09	5.52
190.475	6.43
190.859	6.33
191.244	6.65
191.628	7.61
192.012	8.1
192.397	8.23
192.781	8.53
193.166	12.72
193.55	10.91
193.934	11.7
194.318	11.3
194.702	11.1
195.087	13.65
195.471	12.05
195.855	13.35
196.239	15.82
196.623	18.83
197.007	20.28
197.391	17.48
197.775	17.33
198.158	19.41
198.542	18.52
198.926	19.4
199.31	18.48
199.693	22.05
200.077	23.81
200.461	21.92
200.844	19.24
201.228	16.1
201.611	18.26
201.995	17.52
202.378	17.56
202.762	16.82
203.145	16.92
203.529	13.7
203.912	12.75
204.295	8.25
204.679	6.67
205.062	5.68
205.445	7.34
205.828	7.19
206.211	9.35
206.594	8.82
206.977	8.67
207.36	6.62
207.743	8.17
208.126	6.65
208.509	8.4
208.892	7.99
209.275	10.88
209.658	11.62
210.04	11.83
210.423	11.1
210.806	11
211.188	9.11
211.571	9.27
211.953	9.28
212.336	9.1
212.719	7.16
213.101	12.09
213.483	11.88
213.866	12.53
214.248	11.74
214.63	12
215.013	15.99
215.395	19.52
215.777	21.85
216.159	20.8
216.542	22.56
216.924	23.33
217.306	21.99
217.688	21.1
218.07	20.33
218.452	22.27
218.834	19.8
219.216	15.98
219.597	13.77
219.979	12.85
220.361	16.05
220.743	14.35
221.124	15.98
221.506	14.23
221.888	12.49
222.269	13.52
222.651	11.01
223.032	11.95
223.414	13.22
223.795	16.14
224.177	16.56
224.558	14.61
224.94	15.17
225.321	15.76
225.702	16.78
226.083	17.11
226.465	16.07
226.846	17.73
227.227	19.78
227.608	20.08
227.989	18.62
228.37	16.57
228.751	18.61
229.132	19.66
229.513	19.68
229.894	20.38
230.275	23.45
230.655	22.57
231.036	19.9
231.417	18.08
231.798	16.42
232.178	17.15
232.559	19.59
232.94	19.55
233.32	19.6
233.701	16.5
234.081	15.06
234.462	10.62
234.842	11.86
235.222	8.66
235.603	9.52
235.983	11.8
236.363	14.9
236.743	11.86
237.124	8.86
237.504	7.84
237.884	10.86
238.264	11.65
238.644	14.92
239.024	13.03
239.404	17.97
239.784	18.34
240.164	17.22
240.544	13.84
240.923	15.99
241.303	19.85
241.683	20.67
242.063	18.66
242.442	17.45
242.822	19.25
243.202	19.24
243.581	16.38
243.961	16.82
244.34	16.97
244.72	17.49
245.099	15.12
245.478	12.27
245.858	10.74
246.237	11.07
246.616	11.24
246.996	8.8
247.375	9.38
247.754	11.26
248.133	10.39
248.512	8.15
248.891	5.43
249.27	8.45
249.649	10.88
250.028	12.7
250.407	13.17
250.786	13.36
251.165	13.83
251.544	12.77
251.922	11.32
252.301	10.19
252.68	12.55
253.058	13.92
253.437	13.25
253.816	11.07
254.194	10.01
254.573	7.97
254.951	6.93
255.329	2.28
255.708	4.9
256.086	6.73
256.465	5.94
256.843	5.36
257.221	5.16
257.599	3.98
257.977	5.89
258.356	4.99
258.734	6.34
259.112	8.35
259.49	11.89
259.868	9.95
260.246	10.1
260.624	11.68
261.001	10.44
261.379	10.64
261.757	11.85
262.135	12.88
262.513	15.76
262.89	14.9
263.268	14.55
263.645	13.82
264.023	15.2
264.401	17.22
264.778	16.73
265.156	16.16
265.533	18.62
265.91	19.2
266.288	15.16
266.665	12.51
267.042	12.16
267.42	9.68
267.797	11.1
268.174	10.23
268.551	7.17
268.928	7.3
269.305	8.31
269.682	5.01
270.059	5.82
270.436	6.52
270.813	5.59
271.19	7.56
271.567	9.47
271.944	8.15
272.32	9.99
272.697	10.43
273.074	10.91
273.45	10.06
273.827	11.66
274.203	9.95
274.58	10.27
274.957	10.95
275.333	11.22
275.709	10.27
276.086	9.3
276.462	9.31
276.838	8.27
277.215	8.52
277.591	10.48
277.967	9.64
278.343	8.32
278.719	8.89
279.095	10.52
279.471	9.72
279.847	8.74
280.223	9.24
280.599	6.86
280.975	9.55
281.351	8.89
281.727	8.39
282.103	7.62
282.478	10.27
282.854	10.85
283.23	10.44
283.605	12
283.981	13.3
284.357	15.66
284.732	18
285.108	15.64
285.483	15.44
285.858	16.05
286.234	18.56
286.609	18.6
286.984	19.08
287.36	18.97
287.735	18.16
288.11	19.39
288.485	19.01
288.86	16.97
289.235	17.18
289.61	17.77
289.985	17.89
290.36	14
290.735	12.06
291.11	9.2
291.485	10.56
291.86	10.17
292.235	9.89
292.609	9.64
292.984	7.47
293.359	8.28
293.733	8.62
294.108	9.67
294.482	11.53
294.857	12.64
295.231	16.12
295.606	13.74
295.98	13.72
296.354	11.67
296.729	12.4
297.103	16.67
297.477	13.73
297.851	14.52
298.226	10.75
298.6	12.05
298.974	13.73
299.348	10.18
299.722	12.42
300.096	12.53
300.47	15.26
300.844	15.07
301.217	13.57
301.591	15.69
301.965	13.38
302.339	14.26
302.712	13.41
303.086	12.35
303.46	13.33
303.833	12.52
304.207	15.01
304.58	14.69
304.954	14.03
305.327	14.92
305.701	17.11
306.074	19.74
306.447	19.64
306.821	19.43
307.194	17.94
307.567	20.05
307.94	16.9
308.313	14.35
308.686	14.51
309.059	15.56
309.432	14.02
309.805	11.11
310.178	10.3
310.551	11.38
310.924	10.89
311.297	11.41
311.67	8.91
312.042	12.39
312.415	13.15
312.788	10.62
313.16	8.67
313.533	8.68
313.905	8.5
314.278	7.14
314.65	7.12
315.023	6.51
315.395	6.65
315.768	8.02
316.14	8.47
316.512	6.85
316.884	8.86
317.257	7.89
317.629	9.14
318.001	9.97
318.373	8.95
318.745	8.15
319.117	9.65
319.489	12.05
319.861	14.57
320.233	10.77
320.605	10.82
320.977	11.07
321.348	13.23
321.72	9.93
322.092	10.4
322.463	12.55
322.835	13.2
323.207	12.77
323.578	9.35
323.95	7.11
324.321	10
324.693	13.16
325.064	14.35
325.435	13.72
325.807	17.23
326.178	17.14
326.549	17.65
326.92	18.66
327.292	20.05
327.663	22.31
328.034	22.55
328.405	24.19
328.776	19.07
329.147	17.25
329.518	15.47
329.889	15.7
330.259	15.81
330.63	12.51
331.001	11.4
331.372	10.2
331.742	8.59
332.113	10.3
332.484	7.33
332.854	10.74
333.225	14.11
333.595	15.8
333.966	15.64
334.336	15.44
334.707	18.3
335.077	19.67
335.447	18.97
335.817	18.88
336.188	17.2
336.558	18.44
336.928	19.25
337.298	14.47
337.668	16.26
338.038	16.27
338.408	16.66
338.778	16.12
339.148	14.76
339.518	13.43
339.888	15.15
340.258	12.14
340.627	10.66
340.997	8.1
341.367	10.53
341.736	8.23
342.106	6.05
342.475	3.11
342.845	2.34
343.214	3.09
343.584	5.49
343.953	3.93
344.323	5.8
344.692	6.47
345.061	6.8
345.431	7.25
345.8	7.02
346.169	7.58
346.538	11.03
346.907	11.81
347.276	9.14
347.645	8.65
348.014	8.32
348.383	9.06
348.752	9.19
349.121	11.6
349.49	8.86
349.858	12.6
350.227	13.35
350.596	11.15
350.964	11.65
351.333	15.18
351.702	14.73
352.07	12.92
352.439	12.24
352.807	15.67
353.176	13.95
353.544	15.12
353.912	12
354.281	12.61
354.649	12.8
355.017	12.05
355.385	8.55
355.753	6.6
356.122	9.7
356.49	13.18
356.858	9.84
357.226	8.74
357.594	8.6
357.961	8.11
358.329	4.23
358.697	6.81
359.065	6.59
359.433	7.15
359.8	10.48
360.168	8.95
360.536	5.89
360.903	7.31
361.271	8.45
361.638	6.53
362.006	6.93
362.373	11.5
362.741	10.47
363.108	12.34
363.475	15.32
363.843	14.69
364.21	16.83
364.577	17.55
364.944	16.6
365.311	17.2
365.678	17.3
366.045	18.3
366.412	16.76
366.779	15.1
367.146	12.26
367.513	9.17
367.88	8.06
368.247	5.89
368.613	5.57
368.98	7.33
369.347	4.65
369.713	5.94
370.08	5.33
370.447	7.07
370.813	10.19
371.18	14.34
371.546	15.73
371.912	13.8
372.279	14.06
372.645	12.95
373.011	10.47
373.378	15.98
373.744	15.01
374.11	14.41
374.476	11.78
374.842	10.89
375.208	7.57
375.574	5.32
375.94	8.42
376.306	9.62
376.672	11.61
377.038	11.41
377.404	7.74
377.769	9.08
378.135	9.95
378.501	10.27
378.866	9.48
379.232	8.19
379.597	8.68
379.963	9.84
380.328	10.56
380.694	8.75
381.059	11.14
381.425	12.59
381.79	11.92
382.155	10.3
382.52	12.92
382.886	12.91
383.251	15.12
383.616	15.58
383.981	15.3
384.346	14.12
384.711	15.35
385.076	14.44
385.441	12.27
385.806	14.07
386.171	14.32
386.535	14.58
386.9	13.84
387.265	13.31
387.629	12.76
387.994	10.65
388.359	11.55
388.723	10.86
389.088	10.66
389.452	11.32
389.817	10.8
390.181	10.62
390.545	5.83
390.91	7.1
391.274	7.26
391.638	10.09
392.002	9.24
392.366	8.41
392.731	7.92
393.095	8.32
393.459	9.67
393.823	7.23
394.187	9.01
394.55	11.86
394.914	10.81
395.278	9.11
395.642	7.61
396.006	9.35
396.369	7.16
396.733	7.22
397.097	6.4
397.46	5.03
397.824	7.33
398.187	6.65
398.551	8.12
398.914	8.31
399.277	9.26
399.641	10.41
400.004	11.38
400.367	12.97
400.73	13.9
401.094	10.91
401.457	12.7
401.82	11.4
402.183	10.49
402.546	8.14
402.909	9.5
403.272	8.88
403.635	7.47
403.998	5.82
404.36	5.26
404.723	3.99
405.086	4.33
405.448	0.26
405.811	2.28
406.174	5.26
406.536	5.56
406.899	2.65
407.261	1.9
407.624	2.12
407.986	0.83
408.348	3.6
408.711	4.51
409.073	6.76
409.435	10.8
409.797	8.69
410.16	5.66
410.522	4.82
410.884	6.42
411.246	6.75
411.608	7.68
411.97	9.97
412.332	9.08
412.693	8.68
413.055	8.48
413.417	7.68
413.779	10.27
414.14	14.47
414.502	18.26
414.864	17.81
415.225	18.59
415.587	16.53
415.948	17.58
416.31	16.08
416.671	16.67
417.033	16.89
417.394	16.19
417.755	11.83
418.116	7.74
418.478	5.74
418.839	6.76
419.2	7.24
419.561	10.57
419.922	10.19
420.283	9.61
420.644	10.56
421.005	9.99
421.366	11.53
421.727	15.42
422.087	16.08
422.448	17.03
422.809	17.01
423.169	17.35
423.53	13.62
423.891	12.4
424.251	13.01
424.612	12.2
424.972	13.4
425.333	13.01
425.693	12.09
426.053	13.47
426.414	13
426.774	12.77
427.134	12.9
427.494	13.42
427.854	14.01
428.214	11.75
428.574	11.03
428.934	9.65
429.294	8.92
429.654	9.77
430.014	8.35
430.374	5.92
430.734	6.56
431.094	7.03
431.453	9.35
431.813	8.47
432.173	11.16
432.532	11.76
432.892	13.23
433.251	12.7
433.611	11.66
433.97	12.02
434.33	13.36
434.689	14.95
435.048	14.98
435.407	13.18
435.767	12.61
436.126	11.85
436.485	10.86
436.844	10
437.203	10.31
437.562	11.44
437.921	11.15
438.28	10.31
438.639	8.38
438.998	8.11
439.356	9.14
439.715	9.49
440.074	9.44
440.433	9.6
440.791	9.41
441.15	9.62
441.508	9.73
441.867	10.94
442.225	12.17
442.584	12.52
442.942	14.47
443.3	14.67
443.659	16.01
444.017	14.95
444.375	15.47
444.733	18.34
445.092	18.1
445.45	14.95
445.808	14.32
446.166	14.43
446.524	11.32
446.882	9.03
447.239	8.7
447.597	8.08
447.955	11.44
448.313	10.77
448.67	9.1
449.028	8.14
449.386	8.66
449.743	6.95
450.101	6.31
450.458	10.44
450.816	9.65
451.173	10.6
451.531	9.93
451.888	8.35
452.245	8.74
452.602	8.3
452.96	10.7
453.317	12.9
453.674	15.42
454.031	17.01
454.388	16.28
454.745	16.05
455.102	16.74
455.459	14.92
455.816	15.08
456.173	16.73
456.529	19.83
456.886	18.19
457.243	17.83
457.599	17.28
457.956	16.02
458.313	15.61
458.669	17.69
459.026	16.4
459.382	19.6
459.739	19.89
460.095	16.41
460.451	12.99
460.807	11.18
461.164	9.72
461.52	10.25
461.876	13
462.232	11.47
462.588	10.77
462.944	10.65
463.3	9.3
463.656	9.4
464.012	10.33
464.368	11.18
464.724	14.77
465.079	17.73
465.435	13.81
465.791	8.91
466.146	12.34
466.502	10.11
466.858	9
467.213	9.27
467.569	9.36
467.924	12.24
468.279	11.36
468.635	9.78
468.99	7.84
469.345	11.73
469.701	15.39
470.056	10.76
470.411	13.65
470.766	16.03
471.121	16.25
471.476	17.4
471.831	15.61
472.186	16.1
472.541	17.15
472.895	17.52
473.25	18.19
473.605	18.27
473.96	18.84
474.314	17.98
474.669	16.01
475.024	16.15
475.378	16.34
475.733	15.48
476.087	16.26
476.441	17.73
476.796	16.91
477.15	14.53
477.504	13.12
477.859	15.83
478.213	15.72
478.567	16.12
478.921	14.53
479.275	13.52
479.629	13.76
479.983	11.58
480.337	9.33
480.691	9.72
481.045	11.86
481.399	12.53
481.752	11.42
482.106	12.51
482.46	13.9
482.813	15.39
483.167	16.6
483.52	17.19
483.874	17.42
484.227	17.24
484.581	18.11
484.934	16.07
485.288	13.76
485.641	13.83
485.994	12.06
486.347	10.33
486.7	11.05
487.054	9.97
487.407	10.61
487.76	10.77
488.113	9.58
488.466	10.07
488.818	8.45
489.171	8.8
489.524	5.95
489.877	5.74
490.23	6.02
490.582	7.28
490.935	6.19
491.288	4.81
491.64	5.38
491.993	8.57
492.345	6.19
492.698	7.39
493.05	8.11
493.402	9.66
493.755	9.82
494.107	9.92
494.459	7.2
494.811	9.28
495.163	9.3
495.515	10.17
495.867	10.35
496.219	13.82
496.571	17.39
496.923	18.89
497.275	21.9
497.627	21.49
497.979	25.45
498.33	30.66
498.682	29.75
499.034	36.01
499.385	37.1
499.737	38.88
500.088	41.49
500.44	43.1
500.791	49.34
501.143	49.16
501.494	51.8
501.845	53.81
502.197	55.3
502.548	58.39
502.899	58.92
503.25	65.41
503.601	66.83
503.952	67.83
504.303	68.52
504.654	68.23
505.005	72.72
505.356	77.4
505.707	75.89
506.058	76.81
506.408	80.64
506.759	80.17
507.11	76.22
507.46	80.44
507.811	81.11
508.161	81.28
508.512	81.58
508.862	80.3
509.213	84.08
509.563	86.15
509.913	87.11
510.263	84.74
510.614	87.76
510.964	90.27
511.314	87.78
511.664	91.61
512.014	94.35
512.364	94.89
512.714	97.4
513.064	93.5
513.414	90.89
513.764	89.01
514.113	92.32
514.463	91.22
514.813	92.11
515.162	92.5
515.512	88.1
515.862	85.42
516.211	85.82
516.561	87.27
516.91	88.14
517.259	91.15
517.609	93.95
517.958	92.9
518.307	92.35
518.656	94.01
519.006	93.64
519.355	94.84
519.704	98.18
520.053	97.66
520.402	96.42
520.751	98.05
521.1	97.72
521.448	97.07
521.797	97.23
522.146	98.58
522.495	97.8
522.843	97.11
523.192	97.55
523.541	95.23
523.889	93.43
524.238	93.89
524.586	91.76
524.935	93.36
525.283	90.72
525.631	90.78
525.979	89.56
526.328	90.35
526.676	89.7
527.024	87.92
527.372	90.55
527.72	92.55
528.068	90.73
528.416	91.07
528.764	89.84
529.112	92.06
529.46	91.14
529.808	90.9
530.155	88.88
530.503	89.48
530.851	90.49
531.198	89.42
531.546	88.9
531.893	89.02
532.241	89.24
532.588	88
532.936	83.83
533.283	82.83
533.63	83.57
533.978	81.58
534.325	80.75
534.672	80.84
535.019	78.6
535.366	75.14
535.713	76.08
536.06	74.32
536.407	73.38
536.754	73.83
537.101	76.03
537.448	76.68
537.795	77.97
538.141	77.4
538.488	78.15
538.835	77.99
539.181	78.86
539.528	75.01
539.874	77.56
540.221	76.6
540.567	78.48
540.914	72.5
541.26	67.65
541.606	66.68
541.952	65.05
542.299	60.47
542.645	58.92
542.991	59.39
543.337	60.89
543.683	56.6
544.029	57.62
544.375	57.33
544.721	59.11
545.066	59.6
545.412	59.58
545.758	61.36
546.104	64.06
546.449	65.36
546.795	66.66
547.141	66.93
547.486	67.23
547.832	66.14
548.177	64.18
548.522	65.91
548.868	64.94
549.213	64.91
549.558	63.52
549.903	64.27
550.249	62.62
550.594	60.73
550.939	60.02
551.284	60.74
551.629	60.88
551.974	59.38
552.319	60.56
552.664	61.6
553.008	59.14
553.353	58.41
553.698	56.53
554.043	56.94
554.387	56.56
554.732	58.93
555.076	59.78
555.421	59.91
555.765	63.19
556.11	61.01
556.454	60.89
556.798	64.16
557.143	64.82
557.487	63.12
557.831	63.26
558.175	63.64
558.519	62.6
558.863	61.56
559.207	63.84
559.551	63.32
559.895	63.81
560.239	65.5
560.583	62.2
560.927	63.52
561.27	64.27
561.614	64.44
561.958	63.5
562.301	62.51
562.645	64.03
562.988	60.53
563.332	61.18
563.675	60.93
564.018	60.42
564.362	60.22
564.705	58.97
565.048	59.32
565.391	59.59
565.735	60.77
566.078	59.74
566.421	56.56
566.764	58.6
567.107	55.62
567.45	53.44
567.792	51.42
568.135	51.55
568.478	51.12
568.821	49.94
569.163	48.26
569.506	47.2
569.849	49.01
570.191	50.94
570.534	49.59
570.876	46.73
571.219	49.05
571.561	49.49
571.903	47.26
572.246	45.67
572.588	46.93
572.93	46.78
573.272	44.93
573.614	43.76
573.956	43.31
574.298	41.33
574.64	44.82
574.982	41.12
575.324	40.56
575.666	43.07
576.008	44.38
576.349	42.38
576.691	43.75
577.033	43.25
577.374	40.95
577.716	39.06
578.057	40.56
578.399	40.23
578.74	43.32
579.082	42.62
579.423	43.73
579.764	42.35
580.105	41.76
580.447	40.78
580.788	41.67
581.129	43.34
581.47	42.75
581.811	42.76
582.152	42.83
582.493	40.73
582.834	40.14
583.175	37.85
583.515	37.77
583.856	38.02
584.197	35.43
584.537	34.3
584.878	33.61
585.218	33.05
585.559	31.31
585.899	30.18
586.24	30.84
586.58	30.99
586.921	30.62
587.261	31.03
587.601	31.84
587.941	34.85
588.281	35.98
588.621	36.3
588.961	38.18
589.301	39.95
589.641	41.66
589.981	40.93
590.321	42.4
590.661	44.05
591.001	45.12
591.34	45.67
591.68	43.19
592.02	43.01
592.359	41.66
592.699	42.38
593.038	42.48
593.378	41.69
593.717	41.23
594.057	40.77
594.396	39.88
594.735	37.57
595.074	36.86
595.414	38.48
595.753	38.16
596.092	39.39
596.431	37.15
596.77	38.19
597.109	36.03
597.448	36.25
597.786	34.76
598.125	34.43
598.464	36.51
598.803	35.72
599.141	34.38
599.48	34.39
599.819	33.24
600.157	33.78
600.495	32.83
600.834	32.55
601.172	33.77
601.511	34.22
601.849	34.57
602.187	36.02
602.525	36.36
602.864	37.06
603.202	38.58
603.54	38
603.878	38.81
604.216	36.88
604.554	37.56
604.891	36.73
605.229	37.3
605.567	37.09
605.905	33.6
606.243	33.84
606.58	33.78
606.918	30.49
607.255	31.82
607.593	31.81
607.93	32.1
608.268	30.59
608.605	29.56
608.942	28.9
609.28	26.98
609.617	27.23
609.954	27.65
610.291	30.15
610.628	34.84
610.965	33.44
611.302	32.14
611.639	31.47
611.976	32.36
612.313	32.12
612.65	32.24
612.987	32.75
613.323	31.72
613.66	32.12
613.997	27.73
614.333	25.69
614.67	24.64
615.006	25.34
615.343	25.22
615.679	26.41
616.015	26.56
616.352	26.95
616.688	26.81
617.024	29.19
617.36	25.41
617.696	26.97
618.032	26.72
618.368	27.92
618.704	28.28
619.04	29.72
619.376	29.36
619.712	31.16
620.048	30.93
620.383	31.23
620.719	29.47
621.055	31.24
621.39	33.48
621.726	34.18
622.061	34.36
622.397	32.56
622.732	32.05
623.068	31.44
623.403	29.78
623.738	30.34
624.073	32.16
624.409	32.64
624.744	33.06
625.079	30.92
625.414	29.69
625.749	29.59
626.084	30.59
626.419	32.19
626.753	33.69
627.088	33.41
627.423	32.07
627.758	30.26
628.092	30.83
628.427	31.17
628.762	31.88
629.096	31.84
629.431	30.41
629.765	30.7
630.099	30.61
630.434	29.99
630.768	30.93
631.102	31.41
631.436	33.41
631.77	32.91
632.105	32.44
632.439	30.69
632.773	31.35
633.107	33.43
633.44	32.3
633.774	29.74
634.108	30.66
634.442	31.45
634.776	33.2
635.109	31.93
635.443	31.28
635.776	31.33
636.11	34.07
636.443	33.49
636.777	34.06
637.11	33.02
637.444	33.56
637.777	33.83
638.11	31.34
638.443	29.59
638.776	28.43
639.11	30.4
639.443	31.23
639.776	30.26
640.109	32.07
640.441	28.94
640.774	29.24
641.107	29.49
641.44	29.1
641.773	31.25
642.105	31.9
642.438	33.19
642.77	31.78
643.103	32.58
643.435	32.85
643.768	30.33
644.1	31.51
644.433	33.48
644.765	33.38
645.097	32.94
645.429	32.7
645.761	34.25
646.094	34.76
646.426	34.57
646.758	34.35
647.09	32.7
647.422	33.83
647.753	33.51
648.085	33.48
648.417	34.99
648.749	34.22
649.08	33.45
649.412	31.75
649.744	30.48
650.075	30.7
650.407	28.12
650.738	29.72
651.069	27.41
651.401	29.93
651.732	28.47
652.063	28.26
652.394	29.38
652.726	27.74
653.057	27.56
653.388	28.67
653.719	29.94
654.05	31.14
654.381	28.34
654.712	30.82
655.042	30.28
655.373	30.83
655.704	28.97
656.034	27.82
656.365	27.94
656.696	28.39
657.026	25.67
657.357	25.33
657.687	25.05
658.018	27.14
658.348	26.01
658.678	25.38
659.008	27.35
659.339	27.45
659.669	26.16
659.999	27.95
660.329	27.66
660.659	26.86
660.989	25.93
661.319	24.44
661.649	25.64
661.978	28.43
662.308	25.78
662.638	25.93
662.968	25.36
663.297	26.22
663.627	25.98
663.956	23.99
664.286	27.53
664.615	29.39
664.945	33.09
665.274	31.39
665.603	29.41
665.932	31.39
666.262	28.14
666.591	29.83
666.92	28.6
667.249	26.33
667.578	28.16
667.907	25.74
668.236	26.35
668.564	23.53
668.893	26.24
669.222	25.2
669.551	27.4
669.879	27.65
670.208	27.52
670.537	27.9
670.865	31.61
671.194	30.9
671.522	32.22
671.85	30.27
672.179	31
672.507	27.88
672.835	27.52
673.163	25.78
673.491	27.59
673.819	26.92
674.147	26.26
674.475	23.78
674.803	25.31
675.131	26.95
675.459	27.12
675.787	28.36
676.115	28.41
676.442	29.08
676.77	27.59
677.098	27.85
677.425	28.09
677.753	30.19
678.08	31.4
678.407	29.86
678.735	28.08
679.062	26.05
679.389	23.4
679.717	25.66
680.044	25.15
680.371	24.62
680.698	21.97
681.025	21.08
681.352	18.93
681.679	18.11
682.006	17.48
682.332	18.44
682.659	20.68
682.986	23.83
683.313	23.38
683.639	21.4
683.966	23.49
684.292	24.08
684.619	24.81
684.945	25.08
685.272	25.67
685.598	25.18
685.924	23.52
686.25	20.6
686.577	19.05
686.903	16.72
687.229	17
687.555	14.88
687.881	16.81
688.207	14.31
688.533	15.98
688.858	15.33
689.184	18.44
689.51	19.19
689.836	21.39
690.161	22.61
690.487	22.66
690.813	23.25
691.138	23.76
691.463	23.81
691.789	25.56
692.114	25.78
692.44	26.64
692.765	25.47
693.09	23.38
693.415	24.85
693.74	21.72
694.065	22.19
694.39	23.24
694.715	23.65
695.04	23.61
695.365	26.78
695.69	27.28
696.015	28.34
696.339	28.82
696.664	30.12
696.989	27.84
697.313	30.1
697.638	29.01
697.962	28.41
698.287	29.67
698.611	28.2
698.935	23.77
699.26	20.33
699.584	17.82
699.908	14.94
700.232	17.32
700.556	16.16
700.88	14.66
701.204	15.9
701.528	16.55
701.852	16.14
702.176	16.67
702.5	18.69
702.823	21.68
703.147	21.69
703.471	23.49
703.794	20.77
704.118	22.5
704.441	22.16
704.765	21.1
705.088	21.43
705.411	20.24
705.735	20.69
706.058	21.14
706.381	18.62
706.704	18.94
707.027	18.7
707.35	20.07
707.673	18.74
707.996	19.02
708.319	19.6
708.642	19
708.965	20.77
709.288	16.82
709.61	15.84
709.933	16.28
710.256	16.94
710.578	17.32
710.901	16.49
711.223	16.98
711.546	16.25
711.868	14.5
712.19	15.03
712.512	15.85
712.835	17.76
713.157	18.14
713.479	20.27
713.801	19.08
714.123	19.74
714.445	19.67
714.767	20.44
715.089	21.48
715.411	23.32
715.732	21.94
716.054	19.81
716.376	21.15
716.697	20.92
717.019	20.34
717.34	22.28
717.662	22.3
717.983	23.7
718.305	22.59
718.626	22.14
718.947	20.6
719.268	19.93
719.589	19.41
719.911	18.01
720.232	17.68
720.553	16.86
720.874	14.5
721.195	15.53
721.515	14.78
721.836	11.84
722.157	12.97
722.478	15.23
722.798	17.86
723.119	18.59
723.44	16.93
723.76	16.98
724.081	16.05
724.401	15.99
724.721	12.57
725.042	12.55
725.362	14.66
725.682	12.69
726.002	12.75
726.322	11.32
726.642	10.06
726.962	13.53
727.282	13.88
727.602	14.88
727.922	16.02
728.242	16.8
728.562	14.48
728.882	14.74
729.201	16.59
729.521	14.16
729.84	15.53
730.16	16.32
730.479	14.41
730.799	14.19
731.118	15.1
731.437	14.64
731.757	15.38
732.076	16.42
732.395	17.31
732.714	16.49
733.033	19.26
733.352	17.67
733.671	18.91
733.99	18.11
734.309	16.34
734.628	15.58
734.947	17.66
735.265	17.88
735.584	20.17
735.903	19.12
736.221	18.32
736.54	17.28
736.858	17.34
737.177	17.06
737.495	17.56
737.813	19.18
738.132	19.39
738.45	16.85
738.768	16.14
739.086	13.03
739.404	13.91
739.722	15.8
740.04	14.36
740.358	13.51
740.676	15.98
740.994	18.09
741.311	17.73
741.629	17.27
741.947	17.43
742.264	18.97
742.582	20.06
742.899	20.61
743.217	21.1
743.534	19.16
743.852	19.69
744.169	15.45
744.486	13.64
744.803	13.08
745.121	15.41
745.438	13.51
745.755	10.74
746.072	9.72
746.389	9.52
746.706	7.72
747.022	10.55
747.339	11.59
747.656	13.11
747.973	12.33
748.289	13.07
748.606	10.08
748.923	14.84
749.239	14.75
749.555	16.94
749.872	15.88
750.188	14.31
750.505	15.34
750.821	15.66
751.137	13.99
751.453	13.65
751.769	13.9
752.085	14.78
752.401	9.92
752.717	11.95
753.033	10.97
753.349	11.94
753.665	17.02
753.98	14.66
754.296	15.23
754.612	15.39
754.927	18.64
755.243	20.32
755.558	20.93
755.874	22.52
756.189	20.65
756.505	19.67
756.82	17.95
757.135	14.88
757.45	16.53
757.765	15.39
758.08	16.73
758.395	16.16
758.71	14.2
759.025	14.41
759.34	14.09
759.655	16.49
759.97	18.39
760.285	20.3
760.599	21.03
760.914	20.39
761.228	18.86
761.543	20.38
761.857	19.89
762.172	20.72
762.486	19.24
762.8	19.34
763.115	16.41
763.429	15.26
763.743	15.08
764.057	15.03
764.371	15.36
764.685	14.99
764.999	12.66
765.313	12.12
765.627	11.08
765.941	12.24
766.255	16.28
766.568	18.62
766.882	18.31
767.195	18.53
767.509	18.28
767.823	17.02
768.136	18.27
768.449	17.68
768.763	19.53
769.076	21.34
769.389	19.02
769.702	15.49
770.016	13.16
770.329	12.25
770.642	9.66
770.955	8.95
771.268	11
771.58	10.65
771.893	13.08
772.206	11.05
772.519	9.19
772.832	11.69
773.144	12.12
773.457	12.3
773.769	13.55
774.082	15.62
774.394	13.83
774.706	10.98
775.019	11.25
775.331	10.09
775.643	11.59
775.955	9.85
776.268	7.95
776.58	8.25
776.892	10.51
777.204	9.16
777.515	9.48
777.827	10.97
778.139	14.97
778.451	15.14
778.763	13
779.074	13.57
779.386	13.94
779.697	15.12
780.009	12.86
780.32	11.08
780.632	13.36
780.943	12.86
781.254	12.86
781.566	10.86
781.877	11.5
782.188	13.57
782.499	12.32
782.81	15.38
783.121	14.52
783.432	15.4
783.743	17.33
784.054	16.65
784.364	16.1
784.675	17.28
784.986	17.56
785.296	16.86
785.607	16.93
785.917	17.89
786.228	18.22
786.538	18.55
786.849	19.35
787.159	16.91
787.469	15.89
787.779	17.27
788.09	15.89
788.4	15.6
788.71	17.24
789.02	18.58
789.33	18.31
789.64	17.2
789.949	19.73
790.259	19.24
790.569	21.31
790.879	22.42
791.188	20.44
791.498	20.51
791.807	20.69
792.117	19.07
792.426	16.56
792.736	15.94
793.045	15.62
793.354	14.48
793.663	15.09
793.973	15.35
794.282	14.53
794.591	15.27
794.9	17.17
795.209	17.39
795.518	18.31
795.826	20.72
796.135	19.95
796.444	20.95
796.753	20.38
797.061	21.51
797.37	21.35
797.678	21.45
797.987	22.48
798.295	20.83
798.604	21.92
798.912	20.05
799.22	17.91
799.529	20.35
799.837	18.94
800.145	18.38
800.453	16.55
800.761	14.36
801.069	15.02
801.377	14.23
801.685	12.75
801.993	12.44
802.3	14.03
802.608	14.1
802.916	9.89
803.223	9.59
803.531	12.59
803.838	12.24
804.146	14.93
804.453	16.84
804.76	15.69
805.068	16.6
805.375	15.72
805.682	14.94
805.989	15.47
806.296	19
806.603	18.33
806.91	15.01
807.217	15.45
807.524	13.01
807.831	11.89
808.138	13.61
808.444	15.28
808.751	14.88
809.058	16.06
809.364	14.61
809.671	14.4
809.977	15.28
810.284	16.24
810.59	16.26
810.896	16.27
811.202	15.53
811.509	14.84
811.815	14.25
812.121	15.11
812.427	14.69
812.733	16.99
813.039	13.95
813.345	15.05
813.65	15.23
813.956	18.52
814.262	19.28
814.568	18.47
814.873	20.2
815.179	19.03
815.484	19.68
815.79	20.73
816.095	23.09
816.4	24.94
816.706	24.74
817.011	23.27
817.316	21.76
817.621	23.24
817.926	24.28
818.231	24.31
818.536	25.4
818.841	24.75
819.146	23.14
819.451	20.65
819.756	20.19
820.06	20.8
820.365	23.6
820.67	23.5
820.974	23.69
821.279	24.27
821.583	24.95
821.888	26.15
822.192	24.26
822.496	24.47
822.8	24.42
823.105	24.85
823.409	23.4
823.713	23.16
824.017	23.77
824.321	23.88
824.625	24.38
824.929	22.36
825.232	21.92
825.536	23.34
825.84	24.28
826.143	23.59
826.447	24.07
826.751	25.88
827.054	23.41
827.358	23.64
827.661	24.84
827.964	25.61
828.268	25.15
828.571	27.32
828.874	29.01
829.177	28.64
829.48	30.73
829.783	31.31
830.086	29.75
830.389	31.69
830.692	32.84
830.995	31.78
831.297	30.83
831.6	32.27
831.903	30.9
832.205	30
832.508	28.8
832.81	26.22
833.113	27.95
833.415	28.69
833.718	28.28
834.02	27.31
834.322	26.57
834.624	27.15
834.926	25.76
835.228	24.62
835.53	24.66
835.832	26.84
836.134	27.07
836.436	24.93
836.738	27.32
837.04	28.02
837.341	27.82
837.643	29.75
837.944	28.97
838.246	30.85
838.547	31.75
838.849	34.07
839.15	34.81
839.452	35.27
839.753	36.27
840.054	34.48
840.355	34.66
840.656	34.57
840.957	33.72
841.258	34.7
841.559	35.17
841.86	35.93
842.161	34.51
842.462	32.83
842.762	36.14
843.063	37.44
843.364	38.12
843.664	37.5
843.965	36.49
844.265	36.15
844.566	36.03
844.866	36.52
845.166	36.48
845.467	37.3
845.767	39.06
846.067	36.78
846.367	35.17
846.667	33.97
846.967	34.76
847.267	35.53
847.567	37.58
847.867	40.06
848.166	39.05
848.466	38.22
848.766	38.2
849.065	36.74
849.365	34.01
849.664	35.92
849.964	36.59
850.263	39.32
850.562	39.75
850.862	37.52
851.161	34.25
851.46	35.83
851.759	36.27
852.058	34.43
852.357	35.5
852.656	37.06
852.955	34.48
853.254	33.85
853.553	29.41
853.851	29.25
854.15	27.82
854.449	31.31
854.747	31.14
855.046	30.82
855.344	30.45
855.643	30.02
855.941	30.31
856.239	31.12
856.538	30.9
856.836	31.07
857.134	31.74
857.432	32.44
857.73	27.27
858.028	27.01
858.326	29.57
858.624	26.48
858.922	25.8
859.219	25.32
859.517	24.17
859.815	26.47
860.112	27.38
860.41	27.32
860.707	28.34
861.005	33.25
861.302	31.84
861.6	28.33
861.897	31.68
862.194	32.53
862.491	32.1
862.788	32.84
863.085	31.81
863.382	32.22
863.679	33.35
863.976	35.05
864.273	33.5
864.57	34.31
864.867	36.7
865.163	37.5
865.46	37.32
865.757	39.53
866.053	38.59
866.349	38.86
866.646	38.78
866.942	35.51
867.239	31.95
867.535	30.73
867.831	31.38
868.127	30.88
868.423	34.01
868.719	34.17
869.015	34.02
869.311	36.35
869.607	35.3
869.903	34.44
870.199	36.83
870.494	41.39
870.79	41.91
871.086	37.4
871.381	36.94
871.677	34.03
871.972	32.95
872.267	32.59
872.563	31.38
872.858	33.52
873.153	35.08
873.448	35.5
873.743	32.41
874.038	32.52
874.333	36.77
874.628	36.5
874.923	37.9
875.218	38.05
875.513	37.07
875.808	37.47
876.102	35.8
876.397	34.49
876.691	34.38
876.986	35.44
877.28	36.58
877.575	36.69
877.869	36.09
878.163	35.45
878.458	38.55
878.752	40.52
879.046	39.25
879.34	38.47
879.634	39.48
879.928	37.4
880.222	39.53
880.516	38.45
880.809	36.48
881.103	37.1
881.397	35.18
881.691	31.2
881.984	31.25
882.278	31.59
882.571	32.88
882.864	33.14
883.158	34.6
883.451	33.26
883.744	32.64
884.038	34.2
884.331	33.07
884.624	32.05
884.917	32.32
885.21	31.68
885.503	32.56
885.796	33.92
886.088	34.8
886.381	34.47
886.674	32.28
886.966	29.85
887.259	25.16
887.552	28.58
887.844	30.01
888.136	31.45
888.429	31.04
888.721	30.64
889.013	27.58
889.306	24.57
889.598	22.77
