# Supplementary material for: An on-demand, drop-on-drop method for studying enzyme catalysis by serial crystallography
Source: Nat Commun. 2021 Jul 22;12:4461. doi: 10.1038/s41467-021-24757-7 (PMC8298390; doi:10.1038/s41467-021-24757-7)
Supplement: Supplementary file 7 — Source Data [file 41467_2021_24757_MOESM7_ESM.zip › 01_raw data/9/9-fluo5N-fura-bg_OFX002211_20-49-43-472.txt]

Data from 9-fluo5N-fura-bg_OFX002211_20-49-43-472.txt Node

Date: Wed Jun 05 20:49:43 PDT 2019
User: Yachandra Lab
Spectrometer: OFX00221
Trigger mode: 0
Integration Time (sec): 3.000000E-1
Scans to average: 8
Nonlinearity correction enabled: false
Boxcar width: 5
Storing dark spectrum: false
XAxis mode: Wavelengths
Number of Pixels in Spectrum: 2136
>>>>>Begin Spectral Data<<<<<
156.111	2558.27
156.499	2558.59
156.887	2566.11
157.274	2565.43
157.662	2574.93
158.049	2584.39
158.437	2599.12
158.824	2597.77
159.211	2612.23
159.599	2618.06
159.986	2622.9
160.373	2619.95
160.761	2626.51
161.148	2621.66
161.535	2627.48
161.922	2619.24
162.309	2614.61
162.696	2600.97
163.083	2602.77
163.47	2591.32
163.857	2597.56
164.244	2593.16
164.631	2596.78
165.018	2590.32
165.405	2595.22
165.792	2590.12
166.179	2594.88
166.565	2588.78
166.952	2593.76
167.339	2592.83
167.725	2598.36
168.112	2593.06
168.498	2599.44
168.885	2593.73
169.271	2599.6
169.658	2594.51
170.044	2599.89
170.431	2594.55
170.817	2600.6
171.203	2595.85
171.59	2597.5
171.976	2592.23
172.362	2598.41
172.748	2592.93
173.134	2598.78
173.521	2592.88
173.907	2598.44
174.293	2592.59
174.679	2597.51
175.065	2590.28
175.451	2595.51
175.836	2589.25
176.222	2596.62
176.608	2601.25
176.994	2613.92
177.38	2613.2
177.765	2619.61
178.151	2611.27
178.537	2615.85
178.922	2611.75
179.308	2618.68
179.693	2613.01
180.079	2618.64
180.464	2610.75
180.85	2606
181.235	2592.53
181.621	2592.5
182.006	2585.76
182.391	2592.65
182.777	2588.1
183.162	2592.43
183.547	2586.24
183.932	2591.14
184.317	2585.27
184.702	2590.57
185.087	2584.26
185.472	2591.62
185.857	2588.02
186.242	2592.9
186.627	2588.49
187.012	2592.74
187.397	2586.82
187.782	2592.26
188.167	2587.02
188.551	2592.68
188.936	2747.99
189.321	2913.67
189.705	3068.66
190.09	3231.77
190.475	3420.92
190.859	3590.28
191.244	3750.47
191.628	3917.49
192.012	4075.98
192.397	4251.2
192.781	4409.24
193.166	4415.74
193.55	4410.78
193.934	4420.03
194.318	4421.62
194.702	4395.75
195.087	4389.88
195.471	4390.3
195.855	4390.64
196.239	4393.43
196.623	4384.34
197.007	4393.27
197.391	4395.26
197.775	4405.5
198.158	4399.94
198.542	4403.43
198.926	4402.93
199.31	4408.22
199.693	4409.7
200.077	4409.84
200.461	4412.17
200.844	4414.55
201.228	4407.69
201.611	4408.76
201.995	4401.92
202.378	4405.93
202.762	4406.72
203.145	4409.33
203.529	4409.43
203.912	4415.23
204.295	4418.33
204.679	4421.49
205.062	4423.47
205.445	4430.45
205.828	4429.4
206.211	4436.57
206.594	4436.14
206.977	4437.98
207.36	4440.55
207.743	4443.22
208.126	4444.05
208.509	4448.53
208.892	4450.61
209.275	4452.68
209.658	4455.62
210.04	4463.08
210.423	4461.14
210.806	4465.8
211.188	4464.98
211.571	4466.65
211.953	4468.24
212.336	4468.85
212.719	4467.08
213.101	4467.22
213.483	4467.85
213.866	4467.76
214.248	4466.4
214.63	4473.9
215.013	4474.92
215.395	4479.48
215.777	4484.5
216.159	4491.58
216.542	4492.65
216.924	4494.84
217.306	4494.36
217.688	4499.78
218.07	4500.85
218.452	4499.99
218.834	4498.16
219.216	4501.22
219.597	4501.28
219.979	4499.82
220.361	4541.08
220.743	4544.93
221.124	4549.88
221.506	4557.53
221.888	4557.28
222.269	4556.17
222.651	4561.26
223.032	4563.88
223.414	4563.39
223.795	4564.24
224.177	4566.58
224.558	4522.84
224.94	4520.84
225.321	4528.41
225.702	4523.56
226.083	4529.88
226.465	4546.42
226.846	4545.09
227.227	4543.03
227.608	4546.91
227.989	4546.58
228.37	4551.75
228.751	4556.89
229.132	4563.03
229.513	4553.72
229.894	4555.52
230.275	4547.51
230.655	4536.55
231.036	4541.93
231.417	4546.28
231.798	4544.35
232.178	4555.17
232.559	4552.15
232.94	4551.18
233.32	4547.5
233.701	4552.02
234.081	4556.39
234.462	4564.05
234.842	4565.56
235.222	4568.14
235.603	4568.61
235.983	4571.05
236.363	4568.8
236.743	4569.41
237.124	4570.23
237.504	4596.75
237.884	4594.12
238.264	4592.24
238.644	4590.02
239.024	4593.67
239.404	4589.27
239.784	4595.14
240.164	4597.44
240.544	4598.5
240.923	4598.01
241.303	4599.57
241.683	4573.67
242.063	4577.26
242.442	4578.23
242.822	4590.52
243.202	4584.53
243.581	4586.05
243.961	4591.42
244.34	4593.17
244.72	4586.64
245.099	4596.97
245.478	4594.17
245.858	4605.52
246.237	4607.25
246.616	4613.2
246.996	4604.78
247.375	4609.48
247.754	4613.98
248.133	4609.78
248.512	4607.89
248.891	4623.36
249.27	4617.08
249.649	4621.3
250.028	4615.18
250.407	4615.23
250.786	4613.28
251.165	4618.08
251.544	4619.98
251.922	4618.57
252.301	4617.93
252.68	4619.35
253.058	4610.68
253.437	4619.69
253.816	4622.31
254.194	4625.66
254.573	4623.53
254.951	4624.44
255.329	4617.36
255.708	4616.75
256.086	4618.98
256.465	4617.11
256.843	4625.72
257.221	4626.34
257.599	4618.67
257.977	4623.52
258.356	4626.66
258.734	4632.1
259.112	4638.17
259.49	4641.42
259.868	4643.25
260.246	4645.27
260.624	4653.77
261.001	4654.99
261.379	4661.3
261.757	4662.75
262.135	4656.1
262.513	4653.24
262.89	4652.14
263.268	4651.47
263.645	4650.26
264.023	4651.07
264.401	4653.99
264.778	4651.18
265.156	4643.06
265.533	4642.88
265.91	4638.86
266.288	4642.2
266.665	4640.56
267.042	4646.17
267.42	4641.75
267.797	4649.35
268.174	4650.88
268.551	4651.74
268.928	4652.5
269.305	4655.12
269.682	4650.24
270.059	4658.32
270.436	4657.36
270.813	4664.17
271.19	4660.66
271.567	4663.67
271.944	4659.15
272.32	4660.08
272.697	4667.92
273.074	4667.92
273.45	4665.78
273.827	4667.1
274.203	4666.3
274.58	4669.73
274.957	4663.23
275.333	4664.51
275.709	4664.86
276.086	4666.58
276.462	4663.33
276.838	4650.02
277.215	4647.08
277.591	4660.75
277.967	4659.93
278.343	4660.11
278.719	4655.32
279.095	4661.59
279.471	4658.14
279.847	4663.2
280.223	4660.64
280.599	4662.76
280.975	4661.01
281.351	4664.32
281.727	4651.45
282.103	4656.48
282.478	4652.07
282.854	4658.22
283.23	4650.28
283.605	4656.74
283.981	4648.9
284.357	4654.86
284.732	4656.26
285.108	4661.47
285.483	4662.68
285.858	4666.95
286.234	4662.85
286.609	4666.05
286.984	4661.35
287.36	4669.86
287.735	4669.76
288.11	4685.02
288.485	4680.56
288.86	4684
289.235	4682.73
289.61	4685.07
289.985	4688.23
290.36	4691.36
290.735	4691.93
291.11	4697.9
291.485	4694.72
291.86	4693.47
292.235	4687.38
292.609	4691.73
292.984	4688.52
293.359	4692.82
293.733	4688.42
294.108	4694.15
294.482	4690.24
294.857	4691.08
295.231	4692.14
295.606	4695.6
295.98	4691.47
296.354	4689.28
296.729	4685.91
297.103	4689.41
297.477	4687.15
297.851	4692.88
298.226	4686.58
298.6	4693.97
298.974	4695.75
299.348	4697.45
299.722	4699.58
300.096	4707.34
300.47	4704.18
300.844	4710.97
301.217	4707.39
301.591	4710.98
301.965	4713.3
302.339	4713.03
302.712	4707.67
303.086	4711.75
303.46	4705.56
303.833	4703.33
304.207	4697.99
304.58	4702.84
304.954	4698.42
305.327	4701.18
305.701	4696.38
306.074	4694.19
306.447	4690.72
306.821	4696.34
307.194	4690.74
307.567	4700.72
307.94	4698.86
308.313	4708.24
308.686	4704.99
309.059	4708.89
309.432	4706.61
309.805	4714.22
310.178	4708.65
310.551	4720.24
310.924	4717.24
311.297	4720.22
311.67	4712.5
312.042	4718.06
312.415	4715.05
312.788	4714.52
313.16	4710.61
313.533	4718.59
313.905	4717.06
314.278	4724.25
314.65	4713.24
315.023	4717.02
315.395	4713.51
315.768	4715.36
316.14	4711.11
316.512	4715.42
316.884	4716.06
317.257	4721.24
317.629	4714.5
318.001	4714.3
318.373	4708.99
318.745	4713.44
319.117	4708.15
319.489	4714.69
319.861	4716.69
320.233	4721.59
320.605	4712.01
320.977	4715.99
321.348	4713.89
321.72	4715.2
322.092	4708.32
322.463	4713.94
322.835	4709.33
323.207	4716.55
323.578	4710.23
323.95	4709.95
324.321	4703.02
324.693	4707.7
325.064	4706.97
325.435	4730.66
325.807	4729.02
326.178	4737.56
326.549	4734.88
326.92	4738.33
327.292	4730.73
327.663	4732.61
328.034	4730.94
328.405	4735.9
328.776	4728.07
329.147	4728.4
329.518	4703.15
329.889	4706.03
330.259	4699.43
330.63	4698.77
331.001	4694.55
331.372	4699.24
331.742	4697.74
332.113	4701.41
332.484	4696.42
332.854	4705.91
333.225	4699.66
333.595	4702.7
333.966	4700.78
334.336	4704.05
334.707	4698.16
335.077	4710.47
335.447	4710.05
335.817	4714.68
336.188	4704.75
336.558	4710.59
336.928	4704.19
337.298	4713.59
337.668	4713.43
338.038	4716.31
338.408	4740.82
338.778	4746.97
339.148	4759.73
339.518	4764.78
339.888	4758.18
340.258	4766.01
340.627	4760.86
340.997	4766.11
341.367	4757.3
341.736	4756.53
342.106	4750.45
342.475	4725.14
342.845	4757.07
343.214	4737.76
343.584	4728.05
343.953	4735.01
344.323	4728.11
344.692	4729.47
345.061	4724.56
345.431	4730.03
345.8	4724.48
346.169	4728.59
346.538	4724.99
346.907	4692.94
347.276	4688.3
347.645	4690.39
348.014	4681.62
348.383	4688.41
348.752	4684.5
349.121	4687.12
349.49	4685.78
349.858	4689.39
350.227	4686.78
350.596	4693.47
350.964	4687.83
351.333	4694.08
351.702	4697.51
352.07	4701.86
352.439	4694.27
352.807	4702.53
353.176	4698.74
353.544	4700.33
353.912	4702.69
354.281	4706.01
354.649	4697.77
355.017	4705.2
355.385	4696.86
355.753	4696.03
356.122	4691.09
356.49	4697.16
356.858	4688.72
357.226	4693.41
357.594	4683.09
357.961	4687.15
358.329	4684.86
358.697	4692.82
359.065	4685.56
359.433	4690.51
359.8	4686.93
360.168	4690.41
360.536	4683.47
360.903	4688.58
361.271	4680.4
361.638	4687.8
362.006	4674.01
362.373	4675.67
362.741	4665.25
363.108	4668.53
363.475	4663.2
363.843	4664.85
364.21	4659.47
364.577	4670.67
364.944	4664.06
365.311	4673.51
365.678	4693.53
366.045	4701.06
366.412	4702.05
366.779	4708.59
367.146	4705.39
367.513	4712.74
367.88	4707.03
368.247	4713.88
368.613	4707.43
368.98	4711.73
369.347	4701.68
369.713	4681.03
370.08	4675.8
370.447	4674.44
370.813	4667.77
371.18	4673.73
371.546	4664.05
371.912	4669.51
372.279	4668.01
372.645	4667.62
373.011	4663.48
373.378	4671.01
373.744	4663.05
374.11	4673.14
374.476	4665.84
374.842	4671
375.208	4674.74
375.574	4677.98
375.94	4671.28
376.306	4671.77
376.672	4669.34
377.038	4674.7
377.404	4670.57
377.769	4680.14
378.135	4670.39
378.501	4678.4
378.866	4674.61
379.232	4667.89
379.597	4667.22
379.963	4675.23
380.328	4666.88
380.694	4670.05
381.059	4665.15
381.425	4668.98
381.79	4659.17
382.155	4664.81
382.52	4657.59
382.886	4662.83
383.251	4656.57
383.616	4660.31
383.981	4653.26
384.346	4662.19
384.711	4658.64
385.076	4664.42
385.441	4657.4
385.806	4662.01
386.171	4654.39
386.535	4659.32
386.9	4653.52
387.265	4661.55
387.629	4654.67
387.994	4657.53
388.359	4652.41
388.723	4654.25
389.088	4646.78
389.452	4651.08
389.817	4648.22
390.181	4654.95
390.545	4652.09
390.91	4658.73
391.274	4648.94
391.638	4654.75
392.002	4649.66
392.366	4687.17
392.731	4681.03
393.095	4684.95
393.459	4683.47
393.823	4687.59
394.187	4678.62
394.55	4685.99
394.914	4682.99
395.278	4690.33
395.642	4682.93
396.006	4690.06
396.369	4650.07
396.733	4654.95
397.097	4647.24
397.46	4648.72
397.824	4644.45
398.187	4648.72
398.551	4644.07
398.914	4644.06
399.277	4638.85
399.641	4645.03
400.004	4642.24
400.367	4650.42
400.73	4644.95
401.094	4652.53
401.457	4648.14
401.82	4649.09
402.183	4645.7
402.546	4651.43
402.909	4643.61
403.272	4652.41
403.635	4645.56
403.998	4645.22
404.36	4634.7
404.723	4640.38
405.086	4635.08
405.448	4667.03
405.811	4662.77
406.174	4666.02
406.536	4654.17
406.899	4685.22
407.261	4678.06
407.624	4681.65
407.986	4681.53
408.348	4688.52
408.711	4689.43
409.073	4695.98
409.435	4659.25
409.797	4665.17
410.16	4661.05
410.522	4667.86
410.884	4636.82
411.246	4645.72
411.608	4640.65
411.97	4643.14
412.332	4635.65
412.693	4638.61
413.055	4628.84
413.417	4637.26
413.779	4628.43
414.14	4632.01
414.502	4620.77
414.864	4630.86
415.225	4622.47
415.587	4629.44
415.948	4620.48
416.31	4626.93
416.671	4615.98
417.033	4618.68
417.394	4612.8
417.755	4619.3
418.116	4613.44
418.478	4618.39
418.839	4607.51
419.2	4607.06
419.561	4602.26
419.922	4607.68
420.283	4602.74
420.644	4610.92
421.005	4608.93
421.366	4617.1
421.727	4618.23
422.087	4623.52
422.448	4622.99
422.809	4631.92
423.169	4629.27
423.53	4631.58
423.891	4623.12
424.251	4626.24
424.612	4616.83
424.972	4621.6
425.333	4613.16
425.693	4612.86
426.053	4606.32
426.414	4604.82
426.774	4594.01
427.134	4596.88
427.494	4590.1
427.854	4598.08
428.214	4591.76
428.574	4596.72
428.934	4591.75
429.294	4597.14
429.654	4588.82
430.014	4594.06
430.374	4592.14
430.734	4603.82
431.094	4596.94
431.453	4619.09
431.813	4615.1
432.173	4625.3
432.532	4621.8
432.892	4625.77
433.251	4618.31
433.611	4626.2
433.97	4620.03
434.33	4626.74
434.689	4619.55
435.048	4626.86
435.407	4612.18
435.767	4613
436.126	4600.72
436.485	4603.89
436.844	4596.86
437.203	4602.19
437.562	4598.68
437.921	4603.39
438.28	4597.36
438.639	4599.9
438.998	4617.98
439.356	4617.55
439.715	4612.92
440.074	4622.1
440.433	4616.6
440.791	4623.08
441.15	4615.42
441.508	4619
441.867	4613.94
442.225	4616.55
442.584	4608.56
442.942	4589.7
443.3	4582.17
443.659	4586.86
444.017	4581.58
444.375	4584.75
444.733	4579.23
445.092	4589.49
445.45	4586.51
445.808	4592.57
446.166	4588.08
446.524	4596.89
446.882	4588.94
447.239	4597.1
447.597	4592.64
447.955	4598.31
448.313	4595.49
448.67	4603.88
449.028	4595.9
449.386	4601.11
449.743	4602
450.101	4614.51
450.458	4607.68
450.816	4617.74
451.173	4613.52
451.531	4627.24
451.888	4621.07
452.245	4626.89
452.602	4620.88
452.96	4665.17
453.317	4658.85
453.674	4661.23
454.031	4652.22
454.388	4662.01
454.745	4653.26
455.102	4660.45
455.459	4649.99
455.816	4657.36
456.173	4657.01
456.529	4666.22
456.886	4624.74
457.243	4632.57
457.599	4625.09
457.956	4631
458.313	4626.31
458.669	4635.26
459.026	4630.25
459.382	4636.41
459.739	4634.36
460.095	4640.66
460.451	4635.1
460.807	4640.64
461.164	4637.67
461.52	4651.85
461.876	4645.53
462.232	4649.98
462.588	4645.94
462.944	4651.25
463.3	4648.35
463.656	4654.23
464.012	4639.58
464.368	4648.58
464.724	4643.67
465.079	4645.51
465.435	4629.78
465.791	4631.5
466.146	4625.45
466.502	4630.99
466.858	4622.81
467.213	4624.7
467.569	4620.1
467.924	4635.12
468.279	4622.91
468.635	4626.05
468.99	4619.18
469.345	4626.07
469.701	4619.85
470.056	4621.88
470.411	4609.9
470.766	4617.32
471.121	4611.17
471.476	4615.2
471.831	4601.5
472.186	4604.22
472.541	4597.91
472.895	4598.78
473.25	4588.26
473.605	4592.93
473.96	4582.94
474.314	4585.56
474.669	4572.47
475.024	4568.6
475.378	4551.91
475.733	4560.42
476.087	4551.81
476.441	4553.12
476.796	4544.38
477.15	4554.36
477.504	4542.64
477.859	4545.76
478.213	4536.68
478.567	4538.15
478.921	4540.9
479.275	4543.77
479.629	4536.97
479.983	4544.42
480.337	4535.45
480.691	4539.42
481.045	4526.58
481.399	4561.03
481.752	4555.11
482.106	4560.51
482.46	4553.86
482.813	4550.14
483.167	4544.14
483.52	4542.34
483.874	4544.92
484.227	4549.73
484.581	4540.68
484.934	4544.89
485.288	4508.76
485.641	4509.3
485.994	4503.95
486.347	4510.15
486.7	4502.76
487.054	4522.86
487.407	4517.88
487.76	4509.03
488.113	4500.83
488.466	4505.97
488.818	4502.28
489.171	4509.33
489.524	4503.43
489.877	4504.17
490.23	4498.47
490.582	4504.33
490.935	4486.73
491.288	4488.9
491.64	4481.98
491.993	4489.59
492.345	4487.35
492.698	4494.14
493.05	4488.44
493.402	4499.38
493.755	4499.73
494.107	4512.18
494.459	4519.53
494.811	4545.07
495.163	4565.62
495.515	4612.6
495.867	4658.33
496.219	4736.35
496.571	4819.27
496.923	4928.92
497.275	5036.45
497.627	5167.56
497.979	5286.45
498.33	5422.78
498.682	5529.42
499.034	5643.9
499.385	5729.58
499.737	5813.08
500.088	5866.7
500.44	5905.78
500.791	5921.51
501.143	5930.68
501.494	5920.48
501.845	5909.8
502.197	5873
502.548	5850.2
502.899	5816.57
503.25	5796.53
503.601	5760.28
503.952	5731.4
504.303	5692.11
504.654	5662.02
505.005	5623.86
505.356	5588.62
505.707	5549.56
506.058	5524.52
506.408	5489.67
506.759	5465.43
507.11	5427.75
507.46	5410.74
507.811	5377.65
508.161	5361.76
508.512	5331.85
508.862	5314.74
509.213	5292.59
509.563	5277.5
509.913	5248.92
510.263	5235.91
510.614	5206.94
510.964	5195.35
511.314	5162.39
511.664	5146.49
512.014	5120.64
512.364	5105.76
512.714	5080.94
513.064	5062.26
513.414	5038.32
513.764	5043.35
514.113	5025.9
514.463	5021.83
514.813	4996.34
515.162	4990.2
515.512	4976.84
515.862	4969.9
516.211	4956.9
516.561	4952.05
516.91	4943.03
517.259	4939.3
517.609	4906.16
517.958	4893.05
518.307	4874.86
518.656	4874.09
519.006	4865.4
519.355	4869.65
519.704	4863.59
520.053	4861.6
520.402	4847.97
520.751	4841.14
521.1	4830.36
521.448	4831.34
521.797	4824.35
522.146	4824.78
522.495	4814.83
522.843	4807.02
523.192	4784.66
523.541	4776.15
523.889	4761.98
524.238	4764.07
524.586	4757.72
524.935	4756.27
525.283	4749.49
525.631	4750.45
525.979	4736.65
526.328	4737.33
526.676	4729.58
527.024	4731.24
527.372	4721.77
527.72	4724.35
528.068	4713.24
528.416	4714.14
528.764	4706.52
529.112	4705.44
529.46	4690.36
529.808	4690.65
530.155	4675.14
530.503	4690.56
530.851	4695.03
531.198	4695.23
531.546	4685.25
531.893	4686.94
532.241	4671.55
532.588	4668.4
532.936	4660.9
533.283	4665.64
533.63	4663.75
533.978	4666.81
534.325	4648.67
534.672	4637.72
535.019	4631.23
535.366	4632.97
535.713	4625.51
536.06	4634.82
536.407	4631.42
536.754	4631.9
537.101	4624.5
537.448	4632.2
537.795	4629.14
538.141	4624.12
538.488	4613.11
538.835	4616.7
539.181	4607.24
539.528	4609.42
539.874	4600.27
540.221	4601.67
540.567	4591.47
540.914	4595.02
541.26	4583.49
541.606	4590.44
541.952	4588.18
542.299	4590.68
542.645	4585.59
542.991	4590.74
543.337	4584.38
543.683	4587.17
544.029	4580.83
544.375	4596.31
544.721	4593.77
545.066	4595.7
545.412	4586.83
545.758	4588.74
546.104	4586.47
546.449	4586.02
546.795	4587.18
547.141	4596.9
547.486	4589.72
547.832	4591.06
548.177	4576.05
548.522	4574.3
548.868	4565.83
549.213	4568.31
549.558	4563.34
549.903	4567.47
550.249	4565.14
550.594	4563.24
550.939	4551.12
551.284	4554.64
551.629	4550.55
551.974	4554.97
552.319	4552.48
552.664	4560.75
553.008	4553.22
553.353	4586.05
553.698	4581.07
554.043	4580.84
554.387	4573.48
554.732	4577.4
555.076	4572.4
555.421	4576.41
555.765	4570.59
556.11	4574.95
556.454	4563.69
556.798	4567.9
557.143	4534.77
557.487	4543.15
557.831	4537.9
558.175	4546.38
558.519	4542.65
558.863	4549.23
559.207	4541.94
559.551	4547.9
559.895	4545.19
560.239	4551.5
560.583	4547.36
560.927	4547.36
561.27	4538.78
561.614	4550.1
561.958	4539.52
562.301	4545.53
562.645	4537.02
562.988	4541.53
563.332	4536.62
563.675	4541.39
564.018	4542.8
564.362	4548.36
564.705	4545.11
565.048	4545.33
565.391	4532.47
565.735	4538.02
566.078	4530.98
566.421	4538.62
566.764	4535
567.107	4537.69
567.45	4529.1
567.792	4526.64
568.135	4518.74
568.478	4522.49
568.821	4520.51
569.163	4527.92
569.506	4522.33
569.849	4528.68
570.191	4521.41
570.534	4527.38
570.876	4523.28
571.219	4530.11
571.561	4524.22
571.903	4530.51
572.246	4527.07
572.588	4530.38
572.93	4523
573.272	4526.9
573.614	4518.6
573.956	4522.69
574.298	4516.67
574.64	4522.53
574.982	4512.51
575.324	4518.12
575.666	4511.3
576.008	4518.33
576.349	4512.6
576.691	4518.18
577.033	4514.72
577.374	4519.56
577.716	4514.26
578.057	4520.03
578.399	4511.32
578.74	4518
579.082	4515.16
579.423	4521.32
579.764	4520.15
580.105	4526.51
580.447	4524.91
580.788	4533.89
581.129	4538.89
581.47	4544.72
581.811	4538.9
582.152	4546.33
582.493	4562.32
582.834	4566.81
583.175	4563.81
583.515	4561.52
583.856	4555.27
584.197	4558.76
584.537	4550.33
584.878	4545.05
585.218	4538.98
585.559	4545.61
585.899	4539.34
586.24	4521.83
586.58	4514.12
586.921	4518.72
587.261	4513.81
587.601	4521.2
587.941	4515.28
588.281	4521.3
588.621	4518.36
588.961	4522.82
589.301	4513.51
589.641	4518.93
589.981	4514.16
590.321	4518.74
590.661	4512.55
591.001	4516.88
591.34	4513.58
591.68	4518.83
592.02	4511.65
592.359	4514.74
592.699	4509.44
593.038	4519.81
593.378	4513.72
593.717	4516.9
594.057	4510.51
594.396	4514.83
594.735	4508.32
595.074	4514.57
595.414	4505.66
595.753	4509.64
596.092	4503.78
596.431	4508.16
596.77	4502.59
597.109	4506.42
597.448	4499.7
597.786	4503.39
598.125	4495.18
598.464	4501.2
598.803	4492.44
599.141	4498.1
599.48	4492.09
599.819	4499.44
600.157	4493.81
600.495	4496.05
600.834	4494.73
601.172	4522.51
601.511	4519.75
601.849	4523.97
602.187	4519.84
602.525	4521.89
602.864	4513.24
603.202	4522.31
603.54	4514.93
603.878	4521.58
604.216	4513.9
604.554	4516.1
604.891	4487.38
605.229	4491.27
605.567	4487.64
605.905	4493.9
606.243	4486.41
606.58	4495.18
606.918	4485
607.255	4488.31
607.593	4482.72
607.93	4488.06
608.268	4481.36
608.605	4491.8
608.942	4491.3
609.28	4497.02
609.617	4490.19
609.954	4496.06
610.291	4490.36
610.628	4498.22
610.965	4493.07
611.302	4497.06
611.639	4494.99
611.976	4504.28
612.313	4496
612.65	4496.44
612.987	4488.18
613.323	4490.9
613.66	4485.19
613.997	4491.33
614.333	4482.5
614.67	4489.01
615.006	4483.28
615.343	4485.25
615.679	4476.85
616.015	4482.8
616.352	4475.43
616.688	4481.47
617.024	4476.03
617.36	4487.51
617.696	4481.94
618.032	4487.32
618.368	4479.65
618.704	4484.4
619.04	4479.47
619.376	4483.17
619.712	4477.84
620.048	4484.83
620.383	4478.84
620.719	4482.94
621.055	4473.74
621.39	4477.32
621.726	4469.27
622.061	4473.15
622.397	4467.91
622.732	4470.09
623.068	4461.27
623.403	4461.48
623.738	4455.98
624.073	4460.01
624.409	4454.48
624.744	4456.06
625.079	4449.53
625.414	4461.38
625.749	4458.03
626.084	4462.38
626.419	4459.52
626.753	4466.48
627.088	4462.4
627.423	4471.81
627.758	4466.57
628.092	4471.3
628.427	4466.23
628.762	4474.49
629.096	4464.65
629.431	4473.62
629.765	4467.15
630.099	4469.86
630.434	4463.03
630.768	4470.35
631.102	4459.99
631.436	4466.01
631.77	4459.94
632.105	4464.11
632.439	4457.15
632.773	4462.24
633.107	4453.99
633.44	4463.3
633.774	4455.48
634.108	4461.31
634.442	4453.41
634.776	4460.72
635.109	4454.75
635.443	4463.14
635.776	4457.45
636.11	4461.76
636.443	4459.05
636.777	4461.6
637.11	4449.8
637.444	4455.53
637.777	4450.77
638.11	4457.32
638.443	4448.65
638.776	4453.19
639.11	4445.14
639.443	4455.67
639.776	4450.4
640.109	4456.16
640.441	4450.78
640.774	4459.4
641.107	4454.97
641.44	4462.73
641.773	4454.25
642.105	4459.17
642.438	4456.51
642.77	4460.35
643.103	4449.4
643.435	4451.86
643.768	4446.22
644.1	4451.2
644.433	4443.51
644.765	4449.73
645.097	4449.53
645.429	4458.35
645.761	4453.62
646.094	4457.17
646.426	4451.06
646.758	4462.64
647.09	4457.84
647.422	4457.28
647.753	4451.57
648.085	4457.35
648.417	4448.27
648.749	4444.97
649.08	4435.86
649.412	4440.09
649.744	4434.82
650.075	4443.65
650.407	4432.44
650.738	4438.74
651.069	4436.73
651.401	4442.25
651.732	4437.47
652.063	4444.12
652.394	4439
652.726	4446.99
653.057	4444.59
653.388	4447.16
653.719	4439.35
654.05	4445.6
654.381	4441.56
654.712	4451.57
655.042	4442.66
655.373	4444.94
655.704	4442.66
656.034	4447.81
656.365	4443.36
656.696	4446.48
657.026	4441.91
657.357	4447.33
657.687	4437.78
658.018	4438.82
658.348	4426.41
658.678	4436
659.008	4432.76
659.339	4436.94
659.669	4432.49
659.999	4440.3
660.329	4432.4
660.659	4436.08
660.989	4431.4
661.319	4437.01
661.649	4431.89
661.978	4437.81
662.308	4430.92
662.638	4433.64
662.968	4428.82
663.297	4436.8
663.627	4425.76
663.956	4430.6
664.286	4426.2
664.615	4434.19
664.945	4431.35
665.274	4438.97
665.603	4434.86
665.932	4441.76
666.262	4437.5
666.591	4440.9
666.92	4433.25
667.249	4440.14
667.578	4442.67
667.907	4451.4
668.236	4447.31
668.564	4450.36
668.893	4445.8
669.222	4451.95
669.551	4446.03
669.879	4453.11
670.208	4444.88
670.537	4445.88
670.865	4437.06
671.194	4453.07
671.522	4446.75
671.85	4447.09
672.179	4443.34
672.507	4446.07
672.835	4437.91
673.163	4440.73
673.491	4436.01
673.819	4448.34
674.147	4446.35
674.475	4450.97
674.803	4428.06
675.131	4430.78
675.459	4429.49
675.787	4436.28
676.115	4431.36
676.442	4438
676.77	4433
677.098	4435.75
677.425	4425.31
677.753	4433.32
678.08	4430.34
678.407	4437.81
678.735	4438.12
679.062	4440.43
679.389	4432.03
679.717	4438.47
680.044	4431.05
680.371	4436.49
680.698	4431.36
681.025	4442.23
681.352	4437.42
681.679	4443.55
682.006	4438.33
682.332	4436.48
682.659	4432.43
682.986	4445
683.313	4440.25
683.639	4443.65
683.966	4438.61
684.292	4445.36
684.619	4432.98
684.945	4433.75
685.272	4431.95
685.598	4435.52
685.924	4439.1
686.25	4443.17
686.577	4432.75
686.903	4441.23
687.229	4439.62
687.555	4444.31
687.881	4438.32
688.207	4446.98
688.533	4447.52
688.858	4447
689.184	4442.74
689.51	4442.77
689.836	4437.58
690.161	4447.7
690.487	4436.77
690.813	4441.1
691.138	4438.81
691.463	4441.93
691.789	4437.81
692.114	4438.39
692.44	4434.31
692.765	4441.67
693.09	4439.34
693.415	4445.4
693.74	4433.82
694.065	4441.97
694.39	4438.39
694.715	4445.05
695.04	4443.92
695.365	4448.73
695.69	4441.89
696.015	4449.06
696.339	4445.18
696.664	4449.36
696.989	4444.57
697.313	4448.15
697.638	4444.91
697.962	4447.56
698.287	4438.82
698.611	4444.69
698.935	4438.38
699.26	4445.11
699.584	4439.84
699.908	4440.66
700.232	4432.47
700.556	4434.93
700.88	4434.95
701.204	4437.31
701.528	4433.52
701.852	4442.25
702.176	4457.18
702.5	4462.77
702.823	4471.91
703.147	4490.02
703.471	4484.22
703.794	4488.66
704.118	4502.64
704.441	4509.6
704.765	4502.02
705.088	4505.94
705.411	4504.42
705.735	4484.75
706.058	4477.16
706.381	4465.2
706.704	4449.36
707.027	4456.76
707.35	4453.38
707.673	4439.7
707.996	4430.25
708.319	4433.98
708.642	4430.23
708.965	4431.86
709.288	4426.43
709.61	4436.25
709.933	4434.09
710.256	4439.78
710.578	4431.26
710.901	4436.09
711.223	4429.74
711.546	4436.43
711.868	4440.74
712.19	4445.9
712.512	4437.94
712.835	4445.4
713.157	4437.06
713.479	4441.42
713.801	4432.91
714.123	4439.22
714.445	4435.78
714.767	4442.32
715.089	4436.4
715.411	4429.67
715.732	4422.88
716.054	4425.84
716.376	4420.11
716.697	4423.31
717.019	4423.69
717.34	4428.3
717.662	4426.5
717.983	4431.93
718.305	4430.72
718.626	4434.3
718.947	4434.52
719.268	4441.27
719.589	4436.03
719.911	4445.89
720.232	4442.24
720.553	4442.08
720.874	4435.88
721.195	4439.59
721.515	4429.51
721.836	4430.73
722.157	4423.95
722.478	4429.75
722.798	4421.3
723.119	4426.39
723.44	4415.32
723.76	4421.44
724.081	4415.77
724.401	4425.33
724.721	4429.03
725.042	4432.56
725.362	4427.02
725.682	4433.35
726.002	4430.17
726.322	4439.33
726.642	4436.77
726.962	4440.81
727.282	4439.36
727.602	4443.83
727.922	4432.64
728.242	4443.55
728.562	4443.22
728.882	4446.65
729.201	4441.52
729.521	4446.98
729.84	4443.26
730.16	4446.65
730.479	4451.4
730.799	4451.39
731.118	4445.02
731.437	4452.3
731.757	4429.55
732.076	4433.47
732.395	4429.08
732.714	4435.14
733.033	4426.2
733.352	4428.58
733.671	4428.97
733.99	4428.81
734.309	4426.18
734.628	4433.15
734.947	4428.39
735.265	4435.47
735.584	4428.5
735.903	4434.25
736.221	4427.61
736.54	4434.89
736.858	4427.67
737.177	4432.67
737.495	4427.41
737.813	4432.35
738.132	4427.3
738.45	4431.03
738.768	4425.86
739.086	4431.24
739.404	4429.32
739.722	4434.69
740.04	4431.7
740.358	4439.45
740.676	4432.11
740.994	4435.5
741.311	4430.47
741.629	4436.77
741.947	4432.94
742.264	4439.84
742.582	4440.02
742.899	4446.33
743.217	4443.61
743.534	4444.9
743.852	4437.98
744.169	4441.6
744.486	4437.78
744.803	4440.7
745.121	4433.32
745.438	4438.31
745.755	4428.4
746.072	4432.01
746.389	4422.89
746.706	4425.91
747.022	4421.99
747.339	4426.22
747.656	4425.2
747.973	4429.26
748.289	4426.83
748.606	4435.28
748.923	4431.27
749.239	4443.48
749.555	4438.39
749.872	4447.27
750.188	4444.89
750.505	4451.34
750.821	4448.57
751.137	4450.51
751.453	4446.49
751.769	4450.6
752.085	4441.85
752.401	4451.44
752.717	4440.74
753.033	4446.34
753.349	4440.08
753.665	4444.4
753.98	4436.82
754.296	4442.03
754.612	4436.6
754.927	4443.18
755.243	4442.68
755.558	4449.23
755.874	4441.02
756.189	4448.19
756.505	4437.49
756.82	4441.5
757.135	4434.22
757.45	4443.19
757.765	4444.66
758.08	4448.98
758.395	4440.27
758.71	4441.74
759.025	4438.74
759.34	4444.91
759.655	4442.22
759.97	4448.81
760.285	4450.47
760.599	4457.61
760.914	4448.7
761.228	4444.88
761.543	4439.8
761.857	4458.8
762.172	4451.73
762.486	4454.77
762.8	4453.07
763.115	4456.01
763.429	4453.53
763.743	4451.67
764.057	4447.44
764.371	4455.51
764.685	4457.09
764.999	4467.44
765.313	4458.19
765.627	4463.34
765.941	4458.03
766.255	4458.77
766.568	4455.18
766.882	4459.84
767.195	4456.14
767.509	4461.93
767.823	4459.19
768.136	4462.66
768.449	4454
768.763	4452.33
769.076	4449.61
769.389	4455.99
769.702	4452.25
770.016	4457.05
770.329	4450.38
770.642	4460.07
770.955	4454.95
771.268	4458.15
771.58	4454.75
771.893	4461.68
772.206	4456.02
772.519	4462.06
772.832	4455.61
773.144	4459.02
773.457	4452.28
773.769	4460.44
774.082	4451.09
774.394	4457.16
774.706	4454.74
775.019	4460.32
775.331	4453.67
775.643	4460.36
775.955	4456.8
776.268	4465.19
776.58	4460.9
776.892	4467.6
777.204	4463.35
777.515	4469.09
777.827	4470.24
778.139	4473.77
778.451	4469.25
778.763	4476.17
779.074	4473.22
779.386	4477.91
779.697	4473.01
780.009	4481.51
780.32	4478.6
780.632	4483.2
780.943	4483.22
781.254	4484.14
781.566	4478.75
781.877	4487.3
782.188	4482.91
782.499	4484.9
782.81	4482.92
783.121	4490.19
783.432	4484.95
783.743	4491.06
784.054	4487.32
784.364	4488.84
784.675	4480.65
784.986	4484.49
785.296	4479.5
785.607	4487.34
785.917	4511.72
786.228	4518.55
786.538	4513.49
786.849	4521.78
787.159	4515.34
787.469	4520.72
787.779	4521.38
788.09	4526.89
788.4	4528.38
788.71	4532
789.02	4527.25
789.33	4511.93
789.64	4505.74
789.949	4519.47
790.259	4511.15
790.569	4517.56
790.879	4513.31
791.188	4519.73
791.498	4517.07
791.807	4517.81
792.117	4513.61
792.426	4516.57
792.736	4504.64
793.045	4518.6
793.354	4504.61
793.663	4515.45
793.973	4512.92
794.282	4540.4
794.591	4532.92
794.9	4540.49
795.209	4541.17
795.518	4546.7
795.826	4544.31
796.135	4554.36
796.444	4542.23
796.753	4550.98
797.061	4541.94
797.37	4547.23
797.678	4526.49
797.987	4531.86
798.295	4526.78
798.604	4532.68
798.912	4527.76
799.22	4533.9
799.529	4532.27
799.837	4538.88
800.145	4535.92
800.453	4542.23
800.761	4543.39
801.069	4546.39
801.377	4544.62
801.685	4559.36
801.993	4557.4
802.3	4567.36
802.608	4562.41
802.916	4568
803.223	4574.89
803.531	4583.08
803.838	4583.32
804.146	4587.4
804.453	4584.35
804.76	4591.3
805.068	4584.65
805.375	4591.14
805.682	4589.18
805.989	4604.99
806.296	4602.49
806.603	4598.68
806.91	4593.93
807.217	4598.68
807.524	4596.74
807.831	4603.45
808.138	4596.92
808.444	4602.85
808.751	4600.57
809.058	4601.27
809.364	4591.08
809.671	4600.99
809.977	4597.27
810.284	4606.05
810.59	4604.89
810.896	4610.6
811.202	4607.82
811.509	4618.19
811.815	4613.14
812.121	4616.69
812.427	4613.07
812.733	4620.98
813.039	4618.16
813.345	4627.32
813.65	4622.84
813.956	4635.84
814.262	4632.41
814.568	4639.57
814.873	4635.55
815.179	4644.85
815.484	4640.61
815.79	4649.83
816.095	4650.38
816.4	4653.35
816.706	4646.92
817.011	4652.93
817.316	4645.09
817.621	4650.52
817.926	4652.31
818.231	4655.45
818.536	4649.15
818.841	4657.26
819.146	4655.65
819.451	4659.92
819.756	4653.44
820.06	4659.06
820.365	4657.72
820.67	4660.23
820.974	4658.24
821.279	4665.05
821.583	4663.2
821.888	4673.1
822.192	4673.67
822.496	4680.8
822.8	4677.77
823.105	4686.86
823.409	4684.49
823.713	4688.32
824.017	4688.03
824.321	4694.23
824.625	4689.42
824.929	4698
825.232	4693.84
825.536	4698.99
825.84	4695.4
826.143	4700.82
826.447	4700.72
826.751	4710.51
827.054	4710.55
827.358	4719.44
827.661	4739.05
827.964	4762.36
828.268	4762.11
828.571	4766.26
828.874	4760.48
829.177	4767.36
829.48	4764.07
829.783	4767.42
830.086	4764.31
830.389	4767.38
830.692	4760.84
830.995	4745.51
831.297	4728.75
831.6	4737.74
831.903	4736.99
832.205	4743.93
832.508	4740.3
832.81	4746.77
833.113	4749.15
833.415	4754.97
833.718	4755.15
834.02	4760.57
834.322	4757.12
834.624	4759.5
834.926	4755.36
835.228	4766.44
835.53	4762.48
835.832	4771.25
836.134	4770.26
836.436	4770.83
836.738	4771.23
837.04	4779.67
837.341	4780.36
837.643	4796.57
837.944	4796.08
838.246	4804.9
838.547	4797.99
838.849	4809.14
839.15	4808.6
839.452	4817.67
839.753	4816.47
840.054	4819.72
840.355	4815.38
840.656	4826.39
840.957	4818.05
841.258	4823.9
841.559	4814.76
841.86	4824.08
842.161	4820.3
842.462	4825.25
842.762	4818.27
843.063	4825.55
843.364	4834.44
843.664	4842.66
843.965	4841.88
844.265	4847.17
844.566	4846.69
844.866	4859.68
845.166	4855.1
845.467	4860.48
845.767	4851.18
846.067	4856.99
846.367	4856.08
846.667	4852.39
846.967	4848.14
847.267	4847.41
847.567	4844.81
847.867	4848.4
848.166	4840.49
848.466	4846.8
848.766	4843.18
849.065	4855.65
849.365	4851.74
849.664	4862.83
849.964	4860.43
850.263	4866.6
850.562	4864.07
850.862	4869.6
851.161	4866.51
851.46	4877.18
851.759	4875.49
852.058	4887.59
852.357	4883.2
852.656	4896.36
852.955	4890.94
853.254	4898.17
853.553	4895.98
853.851	4902.22
854.15	4898.68
854.449	4906.44
854.747	4899.51
855.046	4907.6
855.344	4900.91
855.643	4920.45
855.941	4917.17
856.239	4924.91
856.538	4923.85
856.836	4932.05
857.134	4931.03
857.432	4939.42
857.73	4936.94
858.028	4949.2
858.326	4943.64
858.624	4952.85
858.922	4941.12
859.219	4944.73
859.517	4938.61
859.815	4945.08
860.112	4942.5
860.41	4951.64
860.707	4949.47
861.005	4956.19
861.302	4951.39
861.6	4957.2
861.897	4954.09
862.194	4959.23
862.491	4961.4
862.788	4969.52
863.085	4964.51
863.382	4971.69
863.679	4966.7
863.976	4974.15
864.273	4970.91
864.57	4978.1
864.867	4973.62
865.163	4982.44
865.46	4983.56
865.757	4988.74
866.053	4984.7
866.349	4993.66
866.646	4991.43
866.942	4999.27
867.239	4995.47
867.535	5001.94
867.831	4997.35
868.127	5010.8
868.423	5004.7
868.719	5009.84
869.015	5001.33
869.311	5008.26
869.607	5004.64
869.903	5006.8
870.199	5002.49
870.494	5012.76
870.79	5007.64
871.086	5010.47
871.381	5004.49
871.677	5010.12
871.972	5002.99
872.267	5009.72
872.563	5003.65
872.858	5008.89
873.153	5003.05
873.448	5000.92
873.743	4989.09
874.038	4990.5
874.333	4986.28
874.628	4989.25
874.923	4982.98
875.218	4984.06
875.513	4980.48
875.808	4986.18
876.102	4979
876.397	4981.56
876.691	4980.91
876.986	4984.31
877.28	4984.6
877.575	4987.08
877.869	4984.56
878.163	4987.28
878.458	4981.72
878.752	4986.89
879.046	4978.9
879.34	4981.01
879.634	4978.8
879.928	4982.06
880.222	4976.72
880.516	4978.17
880.809	4971.44
881.103	4974.1
881.397	4965.69
881.691	4972.56
881.984	4965.05
882.278	4969.36
882.571	4982.78
882.864	4984.95
883.158	4977.9
883.451	4983.76
883.744	4974.69
884.038	4978.75
884.331	4969.47
884.624	4976.08
884.917	4968.3
885.21	4969.48
885.503	4962.84
885.796	4952.98
886.088	4946.43
886.381	4955.72
886.674	4947.74
886.966	4953.85
887.259	4953.27
887.552	4975.42
887.844	4971.2
888.136	4976.93
888.429	4978.45
888.721	4985
889.013	4979.19
889.306	4990.23
889.598	4985.75
