# Supplementary material for: An on-demand, drop-on-drop method for studying enzyme catalysis by serial crystallography
Source: Nat Commun. 2021 Jul 22;12:4461. doi: 10.1038/s41467-021-24757-7 (PMC8298390; doi:10.1038/s41467-021-24757-7)
Supplement: Supplementary file 7 — Source Data [file 41467_2021_24757_MOESM7_ESM.zip › 01_raw data/9/9-pico-off (3).txt]

Data from 9-fluo5N-fura-picooff_Subt8_20-52-20-818.txt Node

Date: Wed Jun 05 20:52:20 PDT 2019
User: Yachandra Lab
Spectrometer: OFX00221
Trigger mode: 0
Integration Time (sec): 3.000000E-1
Scans to average: 8
Nonlinearity correction enabled: false
Boxcar width: 5
Storing dark spectrum: false
XAxis mode: Wavelengths
Number of Pixels in Spectrum: 2136
>>>>>Begin Spectral Data<<<<<
156.111	1.23
156.499	1.95
156.887	2
157.274	0.67
157.662	0.24
158.049	-0.05
158.437	0.58
158.824	0.09
159.211	0
159.599	-0.38
159.986	-0.53
160.373	-0.64
160.761	-0.94
161.148	-1.03
161.535	0.24
161.922	1.22
162.309	1.44
162.696	2.22
163.083	2.19
163.47	2.01
163.857	2.66
164.244	3.06
164.631	2.5
165.018	2.38
165.405	2.5
165.792	1.99
166.179	0.59
166.565	0.42
166.952	0.12
167.339	-0.31
167.725	0.24
168.112	0.33
168.498	-0.56
168.885	-0.16
169.271	-0.69
169.658	-0.94
170.044	-1.33
170.431	-0.35
170.817	0.06
171.203	0.44
171.59	0.7
171.976	0.82
172.362	0.15
172.748	0.45
173.134	0.62
173.521	1.12
173.907	1.61
174.293	2.2
174.679	2.34
175.065	2.68
175.451	2.26
175.836	2.34
176.222	1.94
176.608	2.22
176.994	2.93
177.38	2.25
177.765	2.16
178.151	1.33
178.537	1.18
178.922	0.34
179.308	-0.26
179.693	-0.42
180.079	-0.17
180.464	0.03
180.85	-0.15
181.235	-0.26
181.621	-0.08
182.006	1.25
182.391	1.42
182.777	2.14
183.162	2.9
183.547	2.39
183.932	2.05
184.317	1.5
184.702	1.2
185.087	0.77
185.472	0.4
185.857	0.77
186.242	-0.65
186.627	-0.52
187.012	-1.26
187.397	-1.59
187.782	-0.38
188.167	0.43
188.551	0.95
188.936	-0.05
189.321	-0.99
189.705	-1.45
190.09	-1.83
190.475	-0.78
190.859	-0.77
191.244	-1.49
191.628	-1.49
192.012	-2.61
192.397	-2.07
192.781	-1.68
193.166	1.1
193.55	3.09
193.934	4.01
194.318	6.31
194.702	6.83
195.087	5.66
195.471	6.36
195.855	7.81
196.239	8.99
196.623	10.38
197.007	10.25
197.391	8.99
197.775	8.95
198.158	8.61
198.542	8.92
198.926	6.92
199.31	11.03
199.693	12.89
200.077	12.78
200.461	11.07
200.844	8.81
201.228	9.22
201.611	11.26
201.995	9.33
202.378	10.65
202.762	9.73
203.145	11.5
203.529	6.72
203.912	5.39
204.295	4
204.679	5.75
205.062	3.91
205.445	3.32
205.828	4.12
206.211	6.97
206.594	6.33
206.977	5.95
207.36	4.62
207.743	8.57
208.126	8.8
208.509	10.4
208.892	9.47
209.275	12.14
209.658	11.28
210.04	8.89
210.423	5.47
210.806	6.39
211.188	6
211.571	6.34
211.953	4.85
212.336	5.16
212.719	2.98
213.101	4.91
213.483	6.52
213.866	9.19
214.248	8.42
214.63	9.53
215.013	7.34
215.395	9.19
215.777	10.68
216.159	10.47
216.542	11.61
216.924	12.57
217.306	10.92
217.688	9.32
218.07	10.7
218.452	12.36
218.834	13.83
219.216	14.86
219.597	12.81
219.979	10.89
220.361	11.57
220.743	9.44
221.124	10.45
221.506	9.64
221.888	7.83
222.269	6.75
222.651	6.62
223.032	5.74
223.414	7.52
223.795	7.42
224.177	9.17
224.558	6.59
224.94	6.86
225.321	5.05
225.702	6.8
226.083	8.36
226.465	5.69
226.846	4.77
227.227	7.58
227.608	7.55
227.989	7.61
228.37	3.34
228.751	5.81
229.132	6.1
229.513	8.76
229.894	10.32
230.275	12.51
230.655	12.93
231.036	11.34
231.417	8.52
231.798	5.78
232.178	6.56
232.559	10.89
232.94	12.77
233.32	12.49
233.701	10.36
234.081	9.55
234.462	4.68
234.842	6.23
235.222	6.73
235.603	8.25
235.983	11.33
236.363	12.81
236.743	8.94
237.124	5.25
237.504	5.15
237.884	7.02
238.264	5.59
238.644	9.44
239.024	6.92
239.404	8.24
239.784	8.98
240.164	7.89
240.544	7.23
240.923	10.76
241.303	12.81
241.683	14.11
242.063	11.24
242.442	12.16
242.822	14.45
243.202	16.61
243.581	16.31
243.961	14.03
244.34	14.19
244.72	13.45
245.099	10.34
245.478	11.66
245.858	10.22
246.237	8.5
246.616	6.5
246.996	3.91
247.375	1.72
247.754	-0.06
248.133	0.73
248.512	-1.4
248.891	-2.23
249.27	-0.82
249.649	-0.9
250.028	-0.16
250.407	1.95
250.786	3.59
251.165	2.25
251.544	2.09
251.922	1.65
252.301	1.16
252.68	3.03
253.058	2.57
253.437	4.51
253.816	5.06
254.194	5.44
254.573	3.69
254.951	4.32
255.329	2.24
255.708	6.33
256.086	8.61
256.465	9.65
256.843	9.93
257.221	9.61
257.599	7.89
257.977	5.53
258.356	4.76
258.734	3.83
259.112	5.38
259.49	7.84
259.868	4.49
260.246	4.35
260.624	2.85
261.001	1.07
261.379	1.41
261.757	2.49
262.135	2.93
262.513	3.08
262.89	6.23
263.268	4.61
263.645	3
264.023	2.89
264.401	3.7
264.778	4.7
265.156	4.72
265.533	5.75
265.91	3.3
266.288	2.49
266.665	4.38
267.042	3.97
267.42	1.6
267.797	3.38
268.174	3.67
268.551	2.39
268.928	3.98
269.305	5.52
269.682	5.01
270.059	8
270.436	7.02
270.813	3.83
271.19	3.93
271.567	5.98
271.944	5.86
272.32	6.43
272.697	6.12
273.074	3.85
273.45	3.11
273.827	2.95
274.203	0.2
274.58	1.73
274.957	3.56
275.333	3.09
275.709	2.31
276.086	0.68
276.462	2.59
276.838	4.8
277.215	4.51
277.591	6.58
277.967	6.2
278.343	7.08
278.719	5.03
279.095	3.92
279.471	6.28
279.847	5.02
280.223	4.18
280.599	2.85
280.975	3.53
281.351	2.47
281.727	0.64
282.103	1.68
282.478	3.18
282.854	3.91
283.23	6.2
283.605	7.8
283.981	10.7
284.357	13.6
284.732	15.05
285.108	11.36
285.483	12.39
285.858	13.11
286.234	14.5
286.609	16.3
286.984	18.8
287.36	17.18
287.735	14.7
288.11	12.61
288.485	12.59
288.86	10.35
289.235	13
289.61	14.91
289.985	13.24
290.36	11.06
290.735	10.15
291.11	7.56
291.485	6.35
291.86	5.24
292.235	6.57
292.609	7.25
292.984	4.93
293.359	4.43
293.733	5.68
294.108	7.48
294.482	6.93
294.857	7.65
295.231	9.48
295.606	9.64
295.98	10.72
296.354	8.02
296.729	9.24
297.103	11.19
297.477	8.98
297.851	6.2
298.226	3.15
298.6	3.89
298.974	1.92
299.348	0.55
299.722	0.89
300.096	1.94
300.47	4.72
300.844	2.95
301.217	3.57
301.591	5.91
301.965	6.02
302.339	6.98
302.712	8.02
303.086	9.25
303.46	9.19
303.833	10.23
304.207	10.32
304.58	10.6
304.954	12.75
305.327	13.03
305.701	14.51
306.074	14.89
306.447	16.26
306.821	17.77
307.194	16.91
307.567	18.81
307.94	15.55
308.313	14.03
308.686	15.59
309.059	13.48
309.432	13.39
309.805	11.67
310.178	12.9
310.551	11.97
310.924	9.98
311.297	10.44
311.67	8.11
312.042	12.33
312.415	13.02
312.788	11.86
313.16	11.1
313.533	10.66
313.905	8.75
314.278	8.65
314.65	10.66
315.023	9.22
315.395	9.15
315.768	7.9
316.14	6.88
316.512	6.72
316.884	6.95
317.257	6.76
317.629	5.7
318.001	7.48
318.373	5.98
318.745	5.88
319.117	6.75
319.489	8.14
319.861	12.05
320.233	12.07
320.605	11.55
320.977	11.24
321.348	11.76
321.72	11.36
322.092	10.97
322.463	11.07
322.835	8.76
323.207	7.76
323.578	5.59
323.95	4.38
324.321	3.73
324.693	4.76
325.064	4.82
325.435	5.22
325.807	6.82
326.178	5.75
326.549	5
326.92	6.9
327.292	8.68
327.663	9.1
328.034	8.35
328.405	10.55
328.776	7.44
329.147	4.62
329.518	2.1
329.889	3.15
330.259	5.22
330.63	4.02
331.001	2.69
331.372	2.31
331.742	0.41
332.113	-0.3
332.484	-2.48
332.854	-0.01
333.225	2.88
333.595	6.25
333.966	6.32
334.336	5.03
334.707	10.01
335.077	10.42
335.447	11.89
335.817	12.98
336.188	15.12
336.558	14.89
336.928	15.24
337.298	13.59
337.668	13.47
338.038	12.28
338.408	12.18
338.778	11.81
339.148	10.32
339.518	5.58
339.888	6.26
340.258	3.18
340.627	1.76
340.997	-0.19
341.367	1.3
341.736	-1.31
342.106	-3.22
342.475	-3.47
342.845	-4.2
343.214	-2.33
343.584	1.45
343.953	-0.75
344.323	0.36
344.692	3.97
345.061	5.22
345.431	3.36
345.8	4.52
346.169	6.81
346.538	8.8
346.907	8.56
347.276	6.98
347.645	6.3
348.014	5.12
348.383	7.6
348.752	3.98
349.121	7.4
349.49	6.62
349.858	8.73
350.227	7.68
350.596	5.52
350.964	5.67
351.333	7.05
351.702	6.31
352.07	8.51
352.439	5.64
352.807	6.35
353.176	2.56
353.544	2.67
353.912	1.72
354.281	2.36
354.649	5.03
355.017	2.45
355.385	-1.76
355.753	-2.23
356.122	-1.5
356.49	-0.77
356.858	1.45
357.226	2.43
357.594	4.27
357.961	3.69
358.329	2.81
358.697	2.62
359.065	2.28
359.433	4.97
359.8	8.5
360.168	8.74
360.536	10.09
360.903	9.03
361.271	9.33
361.638	8.16
362.006	8.77
362.373	12.24
362.741	10.72
363.108	13.19
363.475	13.99
363.843	10.59
364.21	9.92
364.577	10.58
364.944	12.08
365.311	12.83
365.678	13.17
366.045	13.23
366.412	10.7
366.779	8.51
367.146	6.19
367.513	6.75
367.88	9.27
368.247	10.14
368.613	10.97
368.98	11.69
369.347	8.07
369.713	8.65
370.08	8.15
370.447	8.98
370.813	10.16
371.18	12.62
371.546	12.86
371.912	10.14
372.279	9.3
372.645	6.12
373.011	1.35
373.378	3.8
373.744	3.68
374.11	3.19
374.476	1
374.842	4.14
375.208	0.97
375.574	-0.36
375.94	0.08
376.306	0.9
376.672	2.12
377.038	4.14
377.404	4.25
377.769	3.6
378.135	4.91
378.501	6.53
378.866	5.09
379.232	6.76
379.597	8.14
379.963	11.06
380.328	10.35
380.694	10.03
381.059	12.5
381.425	12.06
381.79	12.62
382.155	8.4
382.52	8.19
382.886	8.24
383.251	8.59
383.616	8.15
383.981	7.2
384.346	7.91
384.711	7.6
385.076	5.01
385.441	6.18
385.806	5.64
386.171	8.01
386.535	8.25
386.9	6.56
387.265	5.14
387.629	4.03
387.994	2.48
388.359	0.16
388.723	1.33
389.088	2.52
389.452	1.23
389.817	3.22
390.181	3.01
390.545	2.18
390.91	3.47
391.274	5.25
391.638	7.67
392.002	7.49
392.366	8.58
392.731	8.7
393.095	7.42
393.459	9.59
393.823	7.61
394.187	8.24
394.55	6.75
394.914	6.84
395.278	5.92
395.642	4.49
396.006	5.15
396.369	3.86
396.733	4.05
397.097	5.48
397.46	4.28
397.824	4.88
398.187	4.43
398.551	7.68
398.914	7.99
399.277	9.11
399.641	7.76
400.004	8.07
400.367	10.73
400.73	11.43
401.094	10.61
401.457	10.99
401.82	9.59
402.183	8.34
402.546	6.14
402.909	5.56
403.272	2.45
403.635	4.01
403.998	3.42
404.36	3.16
404.723	0.95
405.086	-1.34
405.448	-3.91
405.811	-3.45
406.174	-1.41
406.536	0.14
406.899	-1.11
407.261	-0.93
407.624	-1.36
407.986	-2.92
408.348	-3.78
408.711	-2.82
409.073	-1.98
409.435	0.72
409.797	-0.45
410.16	-1.55
410.522	-3.11
410.884	-3.03
411.246	-2.55
411.608	-3.56
411.97	-1.11
412.332	-1.91
412.693	-1.99
413.055	-2.19
413.417	-2.69
413.779	2.97
414.14	5.39
414.502	7.34
414.864	8.11
415.225	9.62
415.587	11.12
415.948	12.8
416.31	13.22
416.671	12.76
417.033	12.68
417.394	12.8
417.755	7.3
418.116	3.74
418.478	2.27
418.839	1.9
419.2	1.08
419.561	1.91
419.922	0.94
420.283	-0.53
420.644	-1.68
421.005	-2.41
421.366	-2.28
421.727	0.68
422.087	3.56
422.448	3.36
422.809	3.02
423.169	3.8
423.53	1.23
423.891	-0.22
424.251	2.92
424.612	5.08
424.972	8.35
425.333	8.82
425.693	9.32
426.053	9.28
426.414	12.75
426.774	14.58
427.134	15.06
427.494	15.25
427.854	16.78
428.214	15.16
428.574	14.7
428.934	13.91
429.294	9.26
429.654	7.1
430.014	5.2
430.374	3.26
430.734	1.75
431.094	3.07
431.453	6
431.813	4.65
432.173	5.2
432.532	5.28
432.892	4.93
433.251	9.38
433.611	9.78
433.97	11.3
434.33	10.19
434.689	12.17
435.048	12.22
435.407	9.12
435.767	8
436.126	5.84
436.485	5.18
436.844	5.69
437.203	4.88
437.562	5.26
437.921	4.41
438.28	4.18
438.639	2.51
438.998	0.23
439.356	3.97
439.715	1.68
440.074	4.49
440.433	3.32
440.791	3.06
441.15	1.61
441.508	1.72
441.867	2.23
442.225	3.18
442.584	2.47
442.942	6.24
443.3	2.9
443.659	7.55
444.017	6.15
444.375	6.17
444.733	8.24
445.092	10.95
445.45	8.48
445.808	7.55
446.166	7.85
446.524	8.09
446.882	5.05
447.239	3.38
447.597	0.8
447.955	2.23
448.313	1.91
448.67	0.73
449.028	-1.48
449.386	-1.67
449.743	-0.83
450.101	-3.61
450.458	-2.44
450.816	-3.93
451.173	-1.5
451.531	-1.43
451.888	-1.85
452.245	-0.93
452.602	-0.47
452.96	0.72
453.317	4.95
453.674	3.89
454.031	7.66
454.388	6.19
454.745	7.52
455.102	6.91
455.459	7.2
455.816	8.86
456.173	10.78
456.529	10.27
456.886	9.25
457.243	8.02
457.599	8.14
457.956	6.09
458.313	8.58
458.669	7.77
459.026	8.08
459.382	9.03
459.739	7.55
460.095	4.48
460.451	2.7
460.807	2.47
461.164	-0.61
461.52	2.95
461.876	5.44
462.232	3.56
462.588	3.91
462.944	5.49
463.3	5.97
463.656	6.64
464.012	6.01
464.368	4.81
464.724	6.32
465.079	8.4
465.435	5.62
465.791	1.17
466.146	2.17
466.502	0.74
466.858	-0.85
467.213	-3.92
467.569	-5.25
467.924	-2.28
468.279	-1.66
468.635	-2.44
468.99	-4.64
469.345	-4.52
469.701	-1.15
470.056	-2.07
470.411	-0.19
470.766	3.33
471.121	6.68
471.476	9.55
471.831	7.57
472.186	9.26
472.541	11.14
472.895	11.98
473.25	11.4
473.605	11.84
473.96	10.49
474.314	8.92
474.669	5.81
475.024	5.85
475.378	4.41
475.733	6.06
476.087	5.76
476.441	3.76
476.796	4.69
477.15	6.64
477.504	5.08
477.859	5.61
478.213	5.88
478.567	4.82
478.921	3.08
479.275	4.34
479.629	1.51
479.983	2.2
480.337	2.91
480.691	3.72
481.045	2.58
481.399	2.57
481.752	2.97
482.106	5.89
482.46	7.8
482.813	7.61
483.167	6.01
483.52	8.75
483.874	7.66
484.227	6.15
484.581	5.15
484.934	5.36
485.288	5.43
485.641	6.03
485.994	3.69
486.347	1.89
486.7	3.01
487.054	2.7
487.407	1.47
487.76	2.97
488.113	3.05
488.466	3.86
488.818	2.01
489.171	1.16
489.524	0.12
489.877	0.24
490.23	3.01
490.582	5.35
490.935	5.55
491.288	6.23
491.64	6.8
491.993	7.12
492.345	6.42
492.698	8.82
493.05	9.77
493.402	9.16
493.755	10.39
494.107	8.24
494.459	6.12
494.811	6.5
495.163	5.45
495.515	1.99
495.867	-0.34
496.219	-0.82
496.571	-2.53
496.923	-6.23
497.275	-7.43
497.627	-14.43
497.979	-14.97
498.33	-20.69
498.682	-25.69
499.034	-25.58
499.385	-27.77
499.737	-30.66
500.088	-30.33
500.44	-34.7
500.791	-33.82
501.143	-36.24
501.494	-31.73
501.845	-31.42
502.197	-28.76
502.548	-27.52
502.899	-28.75
503.25	-25.5
503.601	-22.36
503.952	-23.78
504.303	-20.22
504.654	-20.08
505.005	-18.34
505.356	-17.03
505.707	-19.69
506.058	-17.95
506.408	-14.18
506.759	-14.9
507.11	-17.33
507.46	-16.72
507.811	-14.74
508.161	-16.05
508.512	-11.77
508.862	-13.15
509.213	-10.25
509.563	-10.11
509.913	-8.4
510.263	-9.49
510.614	-5.09
510.964	-4.09
511.314	-3.22
511.664	-2.53
512.014	-0.45
512.364	-3.02
512.714	1.32
513.064	-3.76
513.414	-2.28
513.764	-6.31
514.113	-6.31
514.463	-7.05
514.813	-6.53
515.162	-7.12
515.512	-9.25
515.862	-7.91
516.211	-6.12
516.561	-5.91
516.91	-3.36
517.259	-3.35
517.609	-1.62
517.958	-2.32
518.307	-3.27
518.656	-0.15
519.006	-0.91
519.355	-0.59
519.704	-3.05
520.053	-4.94
520.402	-5.28
520.751	-5.1
521.1	-2.32
521.448	-1.3
521.797	-0.06
522.146	1.14
522.495	-1.51
522.843	1.55
523.192	3.27
523.541	2.69
523.889	2.16
524.238	4.57
524.586	4.66
524.935	3.42
525.283	4.12
525.631	3.84
525.979	3.41
526.328	6.4
526.676	3.3
527.024	0.73
527.372	2.75
527.72	5.09
528.068	1.91
528.416	-0.47
528.764	-0.07
529.112	-0.73
529.46	-1.77
529.808	-1.34
530.155	-4.57
530.503	-4.14
530.851	-0.89
531.198	-0.31
531.546	-0.66
531.893	0.18
532.241	3.55
532.588	0.85
532.936	1.55
533.283	1.62
533.63	-1.12
533.978	-1.03
534.325	-0.51
534.672	-0.83
535.019	0.44
535.366	0.85
535.713	1.75
536.06	0.72
536.407	2.89
536.754	0.95
537.101	2.67
537.448	4.39
537.795	6.58
538.141	7.8
538.488	8.16
538.835	8.05
539.181	7.07
539.528	6.75
539.874	6.31
540.221	4.9
540.567	7.1
540.914	4.08
541.26	3.93
541.606	4.27
541.952	3.22
542.299	0
542.645	-3.44
542.991	-5.14
543.337	-7.89
543.683	-7.57
544.029	-6.75
544.375	-7.93
544.721	-4.55
545.066	-5.49
545.412	-4.83
545.758	-2.6
546.104	-1.38
546.449	1.51
546.795	4.95
547.141	7.07
547.486	6.88
547.832	8.03
548.177	6.14
548.522	4.95
548.868	5.69
549.213	5.03
549.558	3.61
549.903	4.99
550.249	2.99
550.594	2.1
550.939	1.55
551.284	2.6
551.629	1.06
551.974	1.45
552.319	3.07
552.664	4.61
553.008	4.11
553.353	3.24
553.698	2.28
554.043	4.38
554.387	3.22
554.732	6.03
555.076	6.06
555.421	5.77
555.765	9.14
556.11	6.92
556.454	4.8
556.798	3.69
557.143	4.94
557.487	5.3
557.831	5.32
558.175	6.22
558.519	6.73
558.863	5.1
559.207	9.18
559.551	7.77
559.895	10.27
560.239	12.85
560.583	12.05
560.927	15.82
561.27	14.53
561.614	14.06
561.958	15.67
562.301	15.83
562.645	17.61
562.988	13.68
563.332	14.48
563.675	13
564.018	13.01
564.362	14.7
564.705	11.83
565.048	14.41
565.391	14.2
565.735	12.49
566.078	8.88
566.421	7.11
566.764	8.02
567.107	8.41
567.45	7.81
567.792	5.74
568.135	6.92
568.478	6.1
568.821	6.15
569.163	6.1
569.506	5.5
569.849	8.88
570.191	11.33
570.534	12.67
570.876	9.36
571.219	12.18
571.561	11.9
571.903	10.47
572.246	9.11
572.588	8.44
572.93	7.82
573.272	7.44
573.614	6.06
573.956	5.24
574.298	2.73
574.64	5.28
574.982	4.22
575.324	5.82
575.666	8.68
576.008	11.89
576.349	10.88
576.691	12.83
577.033	13.3
577.374	12.89
577.716	11.41
578.057	12.31
578.399	11.75
578.74	9.85
579.082	9
579.423	6.18
579.764	1.99
580.105	4.51
580.447	3.14
580.788	3.23
581.129	4.33
581.47	4.44
581.811	5.86
582.152	6.25
582.493	6.65
582.834	6.24
583.175	7.88
583.515	9.09
583.856	6.91
584.197	6.2
584.537	4.75
584.878	5.42
585.218	3.67
585.559	1.07
585.899	0.25
586.24	0.99
586.58	2.01
586.921	1.98
587.261	4.1
587.601	3.93
587.941	7.32
588.281	8.95
588.621	7.1
588.961	10.49
589.301	12.74
589.641	13.33
589.981	14.69
590.321	14.74
590.661	13.6
591.001	13.32
591.34	14.27
591.68	9.67
592.02	9.08
592.359	8.11
592.699	9.22
593.038	9.58
593.378	9.6
593.717	6.05
594.057	6.86
594.396	7.9
594.735	7.44
595.074	8.92
595.414	10.69
595.753	10.97
596.092	11.83
596.431	10.38
596.77	11.73
597.109	9.78
597.448	11.56
597.786	11.27
598.125	13
598.464	14.16
598.803	12.55
599.141	13.47
599.48	14.88
599.819	16.93
600.157	17.88
600.495	17.08
600.834	18.6
601.172	18.59
601.511	18.69
601.849	16.26
602.187	17.24
602.525	17.39
602.864	18.33
603.202	17.64
603.54	16.77
603.878	14.02
604.216	13.03
604.554	13.35
604.891	15.14
605.229	15.76
605.567	15.58
605.905	13.41
606.243	13.58
606.58	12.02
606.918	11.59
607.255	11.93
607.593	13.92
607.93	14.3
608.268	14.65
608.605	13.88
608.942	12.47
609.28	11.56
609.617	11.55
609.954	13.48
610.291	13.82
610.628	14.9
610.965	13.58
611.302	13.73
611.639	12.94
611.976	13.84
612.313	12
612.65	12.53
612.987	14.47
613.323	13.51
613.66	12.89
613.997	11.66
614.333	10.82
614.67	11.94
615.006	12.78
615.343	13.43
615.679	13.66
616.015	14.58
616.352	14.38
616.688	12.75
617.024	15.81
617.36	12.47
617.696	13.26
618.032	13.45
618.368	14.92
618.704	14.27
619.04	14.32
619.376	13
619.712	13.68
620.048	14.94
620.383	15.59
620.719	13.22
621.055	14.12
621.39	17.03
621.726	17.73
622.061	17.15
622.397	17.57
622.732	19.22
623.068	19.99
623.403	21.68
623.738	21.3
624.073	23.75
624.409	24.22
624.744	25.07
625.079	21.7
625.414	21.16
625.749	19.72
626.084	20.52
626.419	19.49
626.753	21.62
627.088	19.5
627.423	19.5
627.758	19.08
628.092	20.14
628.427	21.91
628.762	23.22
629.096	23.91
629.431	23.15
629.765	22.23
630.099	21.72
630.434	20.45
630.768	21.56
631.102	22.15
631.436	21.66
631.77	22.14
632.105	20.26
632.439	19.09
632.773	19.18
633.107	19.65
633.44	18.65
633.774	19.8
634.108	21.5
634.442	23.06
634.776	23.69
635.109	23.28
635.443	22.31
635.776	22.17
636.11	22.97
636.443	22.92
636.777	25.48
637.11	24.55
637.444	25.19
637.777	24.41
638.11	22.49
638.443	20.59
638.776	20.42
639.11	21.98
639.443	23.07
639.776	24.15
640.109	25.07
640.441	23.61
640.774	25.92
641.107	25.34
641.44	25.33
641.773	24.01
642.105	25.56
642.438	26.1
642.77	24.88
643.103	25.84
643.435	27.02
643.768	25.12
644.1	24.4
644.433	25.59
644.765	24.93
645.097	23.83
645.429	26.14
645.761	26.85
646.094	27.05
646.426	26.57
646.758	26.42
647.09	26.81
647.422	28.99
647.753	29.94
648.085	29.75
648.417	32.32
648.749	33.56
649.08	33.39
649.412	32.64
649.744	33.59
650.075	35.53
650.407	35.06
650.738	32.94
651.069	31.19
651.401	31.78
651.732	29.64
652.063	26.48
652.394	27.62
652.726	26.41
653.057	27.62
653.388	25.18
653.719	25.05
654.05	25.39
654.381	26.3
654.712	29.25
655.042	30.43
655.373	31.62
655.704	33.25
656.034	31.94
656.365	32.98
656.696	31.86
657.026	31.78
657.357	32.4
657.687	32.49
658.018	34.4
658.348	32.74
658.678	29.67
659.008	30.34
659.339	29.92
659.669	28.85
659.999	29.27
660.329	29.61
660.659	29.64
660.989	30.84
661.319	30.01
661.649	28.16
661.978	30.16
662.308	31.91
662.638	32.14
662.968	31.74
663.297	31.15
663.627	31.33
663.956	30.93
664.286	33.16
664.615	31.44
664.945	33.15
665.274	32.26
665.603	31.2
665.932	31.5
666.262	30
666.591	30.91
666.92	29.65
667.249	26.75
667.578	27.24
667.907	25.89
668.236	27
668.564	24.97
668.893	27.64
669.222	25.84
669.551	26.62
669.879	26.57
670.208	26.4
670.537	28.99
670.865	32.68
671.194	31.65
671.522	31.25
671.85	30.67
672.179	31.41
672.507	28.1
672.835	29.66
673.163	27.84
673.491	30.07
673.819	28.76
674.147	28.78
674.475	28.61
674.803	30.02
675.131	30.61
675.459	30.9
675.787	31.53
676.115	32.74
676.442	29.58
676.77	29.61
677.098	29.33
677.425	30.07
677.753	28.3
678.08	25.83
678.407	23.64
678.735	23.9
679.062	21.07
679.389	20.23
679.717	22.8
680.044	25.3
680.371	24.57
680.698	22
681.025	20.95
681.352	19.55
681.679	20.5
682.006	20.76
682.332	20.67
682.659	20.64
682.986	20.65
683.313	18.84
683.639	16.85
683.966	18.07
684.292	19.86
684.619	21.67
684.945	23.2
685.272	24.43
685.598	24.9
685.924	25.83
686.25	27.44
686.577	29.31
686.903	28.8
687.229	29.23
687.555	27.89
687.881	28.86
688.207	27.17
688.533	28.05
688.858	26.62
689.184	29.17
689.51	26.28
689.836	26.07
690.161	24.43
690.487	24.41
690.813	23.43
691.138	25.56
691.463	25.2
691.789	26.72
692.114	26.97
692.44	27.78
692.765	26.32
693.09	25.49
693.415	26.17
693.74	25.35
694.065	25.16
694.39	27.18
694.715	27.89
695.04	27.14
695.365	28.18
695.69	28.33
696.015	29.24
696.339	27.58
696.664	30.55
696.989	28.85
697.313	29
697.638	28.56
697.962	28.73
698.287	28.2
698.611	27.73
698.935	25.82
699.26	26.17
699.584	25.07
699.908	23.26
700.232	23.93
700.556	23.84
700.88	22.76
701.204	22.81
701.528	22.66
701.852	21.07
702.176	20.26
702.5	19.65
702.823	19.62
703.147	18.82
703.471	21.06
703.794	18.77
704.118	20.69
704.441	22.8
704.765	22.62
705.088	21.56
705.411	20.38
705.735	20.59
706.058	20.93
706.381	20.02
706.704	20.38
707.027	20.19
707.35	20.83
707.673	18.81
707.996	18.75
708.319	17.5
708.642	18.89
708.965	20.56
709.288	20.76
709.61	20.97
709.933	21.5
710.256	21.31
710.578	20.86
710.901	20.57
711.223	21.06
711.546	17.32
711.868	18.03
712.19	19.68
712.512	22.07
712.835	20.93
713.157	21.12
713.479	21.57
713.801	19.91
714.123	21.28
714.445	23.03
714.767	23.47
715.089	26.12
715.411	26.56
715.732	24.19
716.054	21.57
716.376	20.92
716.697	19.51
717.019	17.62
717.34	20.35
717.662	18.53
717.983	17.9
718.305	17.16
718.626	16.64
718.947	15.56
719.268	14.25
719.589	14.16
719.911	15.28
720.232	14.95
720.553	15.42
720.874	13.62
721.195	16.43
721.515	13.98
721.836	10.76
722.157	12.56
722.478	14.48
722.798	16.19
723.119	15.51
723.44	15.23
723.76	16.68
724.081	16.4
724.401	15.4
724.721	12.32
725.042	12.36
725.362	14.66
725.682	12.16
726.002	12.42
726.322	12.19
726.642	12.95
726.962	14.32
727.282	13.5
727.602	12.66
727.922	14.06
728.242	15.81
728.562	17.3
728.882	17.11
729.201	18.67
729.521	16.01
729.84	15.86
730.16	14.26
730.479	12.31
730.799	11.05
731.118	10.49
731.437	8.53
731.757	7.23
732.076	8.07
732.395	8.44
732.714	8.07
733.033	7.98
733.352	7.16
733.671	8.7
733.99	9.19
734.309	10.28
734.628	11.97
734.947	14.42
735.265	13.88
735.584	13.59
735.903	13.98
736.221	13.24
736.54	13.75
736.858	13.68
737.177	12.43
737.495	12.49
737.813	11.89
738.132	9.86
738.45	8.33
738.768	8.28
739.086	6.33
739.404	6.98
739.722	7.03
740.04	7.48
740.358	6.33
740.676	8.19
740.994	8.3
741.311	9.9
741.629	11.9
741.947	13.41
742.264	16.07
742.582	14.25
742.899	13.28
743.217	14.69
743.534	14.15
743.852	16.6
744.169	14.5
744.486	14.77
744.803	12.9
745.121	13.55
745.438	11.83
745.755	9.06
746.072	11.48
746.389	11.81
746.706	9.72
747.022	10.65
747.339	9.85
747.656	10.61
747.973	9.86
748.289	12.35
748.606	11.74
748.923	12.28
749.239	13.27
749.555	14.6
749.872	11.45
750.188	10.19
750.505	10.89
750.821	12.89
751.137	11.75
751.453	11.1
751.769	9.65
752.085	8.97
752.401	6.24
752.717	5.57
753.033	5.68
753.349	8.88
753.665	12.47
753.98	10.74
754.296	9.22
754.612	10.66
754.927	11.08
755.243	12.43
755.558	13.97
755.874	14.74
756.189	13.25
756.505	12.7
756.82	11.4
757.135	10.73
757.45	10.09
757.765	8.06
758.08	8.41
758.395	9.2
758.71	6.6
759.025	5.06
759.34	4.28
759.655	7.45
759.97	6.51
760.285	7.41
760.599	6.8
760.914	7.93
761.228	7.9
761.543	8.42
761.857	7.6
762.172	10.15
762.486	11.49
762.8	13.38
763.115	10.35
763.429	11
763.743	11.22
764.057	9.59
764.371	8.93
764.685	8.53
764.999	6.02
765.313	6.59
765.627	3.9
765.941	2.36
766.255	6.3
766.568	7.86
766.882	6.16
767.195	6.84
767.509	8.09
767.823	8.2
768.136	9.91
768.449	10.62
768.763	10.24
769.076	11.22
769.389	8.92
769.702	4.25
770.016	3.9
770.329	6.01
770.642	2.67
770.955	2.48
771.268	3.9
771.58	4.35
771.893	5.97
772.206	6.26
772.519	6.86
772.832	9.73
773.144	9.4
773.457	8.35
773.769	4.69
774.082	7.58
774.394	5.57
774.706	4.26
775.019	4.48
775.331	3.07
775.643	3.31
775.955	1.67
776.268	1.19
776.58	2.02
776.892	3.75
777.204	7.58
777.515	8.85
777.827	9.68
778.139	9.83
778.451	7.23
778.763	6.61
779.074	7.25
779.386	6.68
779.697	6.3
780.009	5.83
780.32	4.67
780.632	4.17
780.943	2.41
781.254	6.06
781.566	6.88
781.877	7.68
782.188	8.09
782.499	7.51
782.81	11.98
783.121	13.22
783.432	14.12
783.743	15.89
784.054	14.59
784.364	15.77
784.675	15.22
784.986	14.99
785.296	16.57
785.607	17.17
785.917	15.57
786.228	13.69
786.538	12.26
786.849	11.73
787.159	8.6
787.469	7.98
787.779	6.14
788.09	3.52
788.4	2.41
788.71	1.39
789.02	0.99
789.33	0.38
789.64	-1.83
789.949	-0.91
790.259	-1.16
790.569	-0.02
790.879	0.6
791.188	0.17
791.498	-0.67
791.807	-0.02
792.117	-0.76
792.426	-0.8
792.736	0.92
793.045	4.2
793.354	3.53
793.663	4.24
793.973	3.91
794.282	4.74
794.591	4.11
794.9	6.73
795.209	6.44
795.518	7.62
795.826	6.93
796.135	6.44
796.444	4.75
796.753	6.61
797.061	7.02
797.37	9.07
797.678	7.36
797.987	7.56
798.295	7.49
798.604	7.4
798.912	5.57
799.22	4.39
799.529	5.81
799.837	7.22
800.145	6.08
800.453	5.27
800.761	3.1
801.069	5.66
801.377	6.35
801.685	2.88
801.993	5.19
802.3	7.14
802.608	8.56
802.916	5.16
803.223	1.23
803.531	3.27
803.838	3.83
804.146	8.06
804.453	6.8
804.76	7.12
805.068	8.24
805.375	6.43
805.682	4.26
805.989	4.59
806.296	6.97
806.603	9.41
806.91	5.75
807.217	4.57
807.524	-0.86
807.831	-0.9
808.138	-1.98
808.444	-2.41
808.751	-4.72
809.058	-2.5
809.364	-3.31
809.671	-2.98
809.977	-3.81
810.284	-2.25
810.59	-1.53
810.896	-0.61
811.202	-1.91
811.509	-0.8
811.815	0.73
812.121	2.66
812.427	2.47
812.733	3.25
813.039	1.1
813.345	0.75
813.65	1.78
813.956	2.95
814.262	3.56
814.568	5.08
814.873	5.24
815.179	3.15
815.484	3.68
815.79	4.66
816.095	5.14
816.4	6.7
816.706	6.9
817.011	4.41
817.316	3.97
817.621	5.42
817.926	5.09
818.231	5.57
818.536	9.65
818.841	9.53
819.146	7.34
819.451	7.61
819.756	8.74
820.06	9.59
820.365	11.28
820.67	11.33
820.974	11.57
821.279	12.78
821.583	12.81
821.888	11.15
822.192	10.51
822.496	10.97
822.8	10.68
823.105	10.75
823.409	7.42
823.713	7.11
824.017	6.95
824.321	7.12
824.625	5.53
824.929	3.95
825.232	4.77
825.536	7.08
825.84	8.07
826.143	8.34
826.447	7.16
826.751	11.28
827.054	9.67
827.358	11.3
827.661	11.5
827.964	13.51
828.268	13.69
828.571	14.12
828.874	12.61
829.177	13.02
829.48	10.36
829.783	10.99
830.086	11
830.389	11.49
830.692	9.89
830.995	7.47
831.297	6.18
831.6	7.53
831.903	4.9
832.205	5.85
832.508	2.65
832.81	4.06
833.113	5.2
833.415	3.05
833.718	4.34
834.02	5.27
834.322	6.92
834.624	6.44
834.926	4.42
835.228	5.6
835.53	4.73
835.832	8.57
836.134	6.67
836.436	6.14
836.738	8.28
837.04	6.8
837.341	6.09
837.643	6.08
837.944	5.25
838.246	9.18
838.547	9.83
838.849	8.99
839.15	6.26
839.452	5.58
839.753	3.86
840.054	2.36
840.355	3.45
840.656	2.8
840.957	3.1
841.258	4.74
841.559	4.36
841.86	3.4
842.161	3.75
842.462	6.8
842.762	11.8
843.063	14.19
843.364	14.92
843.664	15.33
843.965	14.19
844.265	13.9
844.566	14.44
844.866	13.25
845.166	14.51
845.467	15.35
845.767	15.85
846.067	14.36
846.367	13.26
846.667	12.64
846.967	12.09
847.267	12.94
847.567	13.55
847.867	12.97
848.166	12.52
848.466	11.89
848.766	12.19
849.065	9.18
849.365	6.75
849.664	7.58
849.964	7.05
850.263	8.93
850.562	9.7
850.862	8.95
851.161	8.47
851.46	9.1
851.759	10.28
852.058	6.47
852.357	7.18
852.656	9.17
852.955	6.6
853.254	6.69
853.553	4.86
853.851	4.45
854.15	1.73
854.449	2.07
854.747	1.44
855.046	-0.17
855.344	0.8
855.643	1.44
855.941	3.2
856.239	3.92
856.538	4.6
856.836	4.07
857.134	4.76
857.432	5.52
857.73	3.4
858.028	2.38
858.326	3.01
858.624	5.26
858.922	4.23
859.219	2.58
859.517	2.53
859.815	5.06
860.112	5.75
860.41	5.42
860.707	8.02
861.005	11.83
861.302	11.98
861.6	12.52
861.897	10.57
862.194	10.83
862.491	9.34
862.788	9.34
863.085	9.16
863.382	8.49
863.679	6.86
863.976	7.95
864.273	5.88
864.57	7.26
864.867	7.64
865.163	7.56
865.46	9.66
865.757	7.89
866.053	6.77
866.349	3.45
866.646	3.78
866.942	6.39
867.239	5.11
867.535	2.51
867.831	2.11
868.127	-0.31
868.423	3.89
868.719	3.58
869.015	8.31
869.311	10.3
869.607	13.35
869.903	12.39
870.199	11.38
870.494	9.33
870.79	11.51
871.086	8.43
871.381	10.19
871.677	7.58
871.972	2
872.267	-1.27
872.563	-1.92
872.858	-2.78
873.153	-1.45
873.448	1.35
873.743	2.31
874.038	2.25
874.333	5.91
874.628	8.09
874.923	6.8
875.218	7.42
875.513	9.12
875.808	11.86
876.102	12.27
876.397	12.39
876.691	10.98
876.986	12.5
877.28	12.98
877.575	12.45
877.869	10
878.163	11.91
878.458	16.38
878.752	17.92
879.046	16.56
879.34	17
879.634	16.49
879.928	14.73
880.222	14.92
880.516	15.32
880.809	14.07
881.103	14.41
881.397	13.74
881.691	11.22
881.984	9.45
882.278	7.47
882.571	5.73
882.864	7.58
883.158	9.47
883.451	8.91
883.744	9.1
884.038	12.41
884.331	11.8
884.624	12.53
884.917	12.83
885.21	14.28
885.503	16.2
885.796	17.91
886.088	18.9
886.381	18.12
886.674	16.65
886.966	14.08
887.259	10.62
887.552	14.23
887.844	13.2
888.136	14.39
888.429	13.6
888.721	13.18
889.013	11.62
889.306	8.09
889.598	7.02
