# Supplementary material for: An on-demand, drop-on-drop method for studying enzyme catalysis by serial crystallography
Source: Nat Commun. 2021 Jul 22;12:4461. doi: 10.1038/s41467-021-24757-7 (PMC8298390; doi:10.1038/s41467-021-24757-7)
Supplement: Supplementary file 7 — Source Data [file 41467_2021_24757_MOESM7_ESM.zip › 01_raw data/9/9-pico-on (8).txt]

Data from 9-fluo5N-fura-picoon_Subt8_20-54-14-715.txt Node

Date: Wed Jun 05 20:54:14 PDT 2019
User: Yachandra Lab
Spectrometer: OFX00221
Trigger mode: 0
Integration Time (sec): 3.000000E-1
Scans to average: 8
Nonlinearity correction enabled: false
Boxcar width: 5
Storing dark spectrum: false
XAxis mode: Wavelengths
Number of Pixels in Spectrum: 2136
>>>>>Begin Spectral Data<<<<<
156.111	0.85
156.499	2.3
156.887	2.45
157.274	0.62
157.662	-0.49
158.049	-0.57
158.437	-0.67
158.824	-0.2
159.211	-0.58
159.599	-0.94
159.986	-1.02
160.373	-1.67
160.761	-2.45
161.148	-2.7
161.535	-0.78
161.922	0.22
162.309	-0.09
162.696	1.08
163.083	1.44
163.47	2.18
163.857	2.97
164.244	3.22
164.631	3.7
165.018	3.53
165.405	4.09
165.792	3.78
166.179	3.65
166.565	4.11
166.952	3.51
167.339	3.09
167.725	3.07
168.112	2.32
168.498	1
168.885	0.97
169.271	0.78
169.658	-0.08
170.044	-1.06
170.431	-1.16
170.817	-1.51
171.203	-0.8
171.59	-1.17
171.976	-1.1
172.362	-1.4
172.748	-0.42
173.134	-0.42
173.521	0.01
173.907	1.15
174.293	2
174.679	2.59
175.065	3.22
175.451	1.91
175.836	2.43
176.222	2.24
176.608	2.48
176.994	2.52
177.38	2.07
177.765	1.85
178.151	1.64
178.537	1.36
178.922	0.44
179.308	-0.05
179.693	0.55
180.079	0.15
180.464	0.25
180.85	0.28
181.235	0.25
181.621	0.08
182.006	0.66
182.391	-0.41
182.777	-0.14
183.162	0.16
183.547	-0.53
183.932	-1.11
184.317	-1.43
184.702	-1.32
185.087	-1.33
185.472	-0.58
185.857	-0.15
186.242	-0.72
186.627	-0.18
187.012	-0.15
187.397	0.24
187.782	1.02
188.167	1.62
188.551	2.83
188.936	2.95
189.321	3.47
189.705	4.19
190.09	5.3
190.475	3.49
190.859	4.09
191.244	5.42
191.628	6.94
192.012	7.67
192.397	7.28
192.781	6.72
193.166	8.94
193.55	10.06
193.934	9.67
194.318	10
194.702	12.97
195.087	12.06
195.471	9.53
195.855	8.8
196.239	9.26
196.623	13.34
197.007	17.1
197.391	14.55
197.775	14.89
198.158	14.76
198.542	13.15
198.926	11.38
199.31	11.2
199.693	15.19
200.077	16.69
200.461	15.83
200.844	13.4
201.228	10.38
201.611	10.86
201.995	10.32
202.378	11.17
202.762	13.28
203.145	14.12
203.529	12.33
203.912	10.39
204.295	8.43
204.679	8.34
205.062	7.52
205.445	7.55
205.828	9.95
206.211	11.48
206.594	10.72
206.977	10.31
207.36	10.43
207.743	13.56
208.126	13.73
208.509	13.53
208.892	11.94
209.275	12.19
209.658	9.48
210.04	8.57
210.423	6.2
210.806	5.23
211.188	5.11
211.571	3.26
211.953	3.52
212.336	1.5
212.719	1.07
213.101	5.09
213.483	5.88
213.866	10.8
214.248	9.94
214.63	12.12
215.013	12.82
215.395	13.53
215.777	16.16
216.159	16.02
216.542	17.74
216.924	17.35
217.306	13.77
217.688	13.78
218.07	13.32
218.452	14.07
218.834	11.33
219.216	11.17
219.597	10.07
219.979	9.72
220.361	10.7
220.743	11.39
221.124	13.27
221.506	15.14
221.888	13.7
222.269	13.35
222.651	13.93
223.032	13.99
223.414	12.99
223.795	13.99
224.177	14.83
224.558	12.34
224.94	10.62
225.321	8.34
225.702	8.38
226.083	7.85
226.465	5.93
226.846	5.6
227.227	8.3
227.608	8.34
227.989	8.97
228.37	7.69
228.751	9.08
229.132	8.57
229.513	14.73
229.894	18.6
230.275	21.08
230.655	20.65
231.036	19.35
231.417	18.03
231.798	19.95
232.178	19.44
232.559	19.93
232.94	19.85
233.32	24.22
233.701	20.26
234.081	16.65
234.462	13.09
234.842	13.81
235.222	10.94
235.603	12.89
235.983	13.42
236.363	16.31
236.743	14.97
237.124	12.92
237.504	12.77
237.884	13.86
238.264	15.25
238.644	18.43
239.024	17.7
239.404	22.16
239.784	21.75
240.164	21.22
240.544	16.05
240.923	19.61
241.303	20.6
241.683	20.22
242.063	18.01
242.442	17.31
242.822	18.52
243.202	20.81
243.581	19.75
243.961	19.42
244.34	19.14
244.72	21.47
245.099	16.91
245.478	18.3
245.858	15.42
246.237	15.5
246.616	15.47
246.996	13.6
247.375	11.11
247.754	10.14
248.133	9.28
248.512	9.91
248.891	8.15
249.27	10.94
249.649	12.56
250.028	13.62
250.407	13.33
250.786	12.56
251.165	14.06
251.544	15.57
251.922	15.16
252.301	14.6
252.68	14.39
253.058	13.74
253.437	14.17
253.816	11.94
254.194	11.92
254.573	11.03
254.951	10.38
255.329	6.4
255.708	7.28
256.086	8.41
256.465	7.84
256.843	7.02
257.221	7.93
257.599	6.78
257.977	8.03
258.356	7.57
258.734	8.57
259.112	10.67
259.49	12.42
259.868	11.03
260.246	11.77
260.624	12.89
261.001	12.9
261.379	12.35
261.757	11.11
262.135	12.03
262.513	14.94
262.89	14.61
263.268	14.7
263.645	16.52
264.023	17.59
264.401	16.18
264.778	15.06
265.156	14.43
265.533	17.52
265.91	18.62
266.288	16.09
266.665	11.22
267.042	12.94
267.42	8.86
267.797	8.8
268.174	8.48
268.551	9.16
268.928	9.88
269.305	10.45
269.682	8.77
270.059	9.78
270.436	9.31
270.813	10.48
271.19	8.24
271.567	9.92
271.944	8.2
272.32	8.35
272.697	8.93
273.074	8.36
273.45	6.02
273.827	5.78
274.203	5.51
274.58	5.91
274.957	8.62
275.333	10.32
275.709	11.12
276.086	10.38
276.462	12.15
276.838	11.75
277.215	12.6
277.591	16.95
277.967	15.89
278.343	15.4
278.719	17.86
279.095	16.93
279.471	16.43
279.847	13.39
280.223	11.82
280.599	10
280.975	11.34
281.351	8.74
281.727	8
282.103	9.9
282.478	9.78
282.854	9.39
283.23	9.6
283.605	11.52
283.981	16.26
284.357	19.33
284.732	19.94
285.108	18.36
285.483	19.3
285.858	17.42
286.234	17.84
286.609	19.32
286.984	20.9
287.36	18.85
287.735	18.22
288.11	14.68
288.485	16.09
288.86	13.72
289.235	15.03
289.61	17.17
289.985	19.28
290.36	17.17
290.735	16.68
291.11	13.67
291.485	13.58
291.86	13.14
292.235	14.74
292.609	14.14
292.984	13.77
293.359	14.69
293.733	14.8
294.108	15.17
294.482	16.09
294.857	16.57
295.231	17.95
295.606	20.99
295.98	20.17
296.354	16.73
296.729	15.15
297.103	15.58
297.477	11.53
297.851	11.78
298.226	8.26
298.6	9.2
298.974	9.35
299.348	7.34
299.722	4.67
300.096	5.19
300.47	9.6
300.844	11.76
301.217	12.51
301.591	14.45
301.965	12.84
302.339	15.38
302.712	15.89
303.086	15.2
303.46	14.78
303.833	15.78
304.207	16.47
304.58	15.49
304.954	15.09
305.327	15.64
305.701	15.98
306.074	15.32
306.447	15.01
306.821	13.34
307.194	13.58
307.567	15.02
307.94	14.2
308.313	13.66
308.686	16.38
309.059	16.77
309.432	15.61
309.805	14.49
310.178	15.06
310.551	14.03
310.924	14.62
311.297	12.81
311.67	12.56
312.042	14.09
312.415	14.65
312.788	11.83
313.16	10.14
313.533	10.23
313.905	11.5
314.278	12.05
314.65	15.2
315.023	13.3
315.395	13.24
315.768	13.92
316.14	12.86
316.512	12.8
316.884	13.16
317.257	12.41
317.629	11.82
318.001	11.53
318.373	10.61
318.745	7.4
319.117	7.8
319.489	9.6
319.861	10.12
320.233	10.58
320.605	11.02
320.977	13.16
321.348	14.64
321.72	14.99
322.092	13
322.463	14.7
322.835	14.81
323.207	14.05
323.578	13.15
323.95	13.09
324.321	13
324.693	12.6
325.064	11.94
325.435	11.22
325.807	11.73
326.178	12.72
326.549	10.12
326.92	10.47
327.292	12
327.663	12.31
328.034	12.24
328.405	11.6
328.776	9.68
329.147	7.25
329.518	6.91
329.889	7.14
330.259	6.16
330.63	6.05
331.001	4.55
331.372	4.2
331.742	3.61
332.113	3.1
332.484	5.77
332.854	7.09
333.225	9.26
333.595	9.76
333.966	8.49
334.336	8.72
334.707	13.72
335.077	14.49
335.447	14.9
335.817	15.82
336.188	16.91
336.558	13.22
336.928	15.48
337.298	12.86
337.668	13.64
338.038	15.68
338.408	19.2
338.778	16.66
339.148	18.03
339.518	17.88
339.888	17.49
340.258	12.03
340.627	12.75
340.997	6.95
341.367	10.07
341.736	6.53
342.106	5.27
342.475	1.65
342.845	-0.7
343.214	-2.11
343.584	-1.39
343.953	-2.42
344.323	1.05
344.692	1.4
345.061	2.55
345.431	1.23
345.8	3.58
346.169	4.33
346.538	6.5
346.907	8.09
347.276	7.58
347.645	6.62
348.014	5.49
348.383	4.78
348.752	4.69
349.121	8.03
349.49	7.89
349.858	9.53
350.227	9.3
350.596	7.02
350.964	7.51
351.333	10.2
351.702	8.47
352.07	7.67
352.439	7.48
352.807	7.34
353.176	6.47
353.544	3.03
353.912	0.17
354.281	1.03
354.649	3.14
355.017	1.59
355.385	-0.38
355.753	2.43
356.122	3.56
356.49	5.88
356.858	6.78
357.226	7.28
357.594	11.62
357.961	11.39
358.329	9.26
358.697	9.07
359.065	7.81
359.433	5.89
359.8	7.02
360.168	9.52
360.536	9.84
360.903	11.01
361.271	9.91
361.638	7.8
362.006	10.48
362.373	11.51
362.741	10.77
363.108	14.01
363.475	15.74
363.843	13.58
364.21	12.19
364.577	10.9
364.944	8.83
365.311	9.3
365.678	9.22
366.045	9.31
366.412	9.75
366.779	7.81
367.146	5.8
367.513	7.77
367.88	8.02
368.247	8.78
368.613	9.1
368.98	10.9
369.347	9.28
369.713	9.35
370.08	7.19
370.447	7.68
370.813	9.53
371.18	10.92
371.546	11.31
371.912	9.42
372.279	9.05
372.645	8.2
373.011	4.19
373.378	6.95
373.744	6.62
374.11	8.34
374.476	7.65
374.842	10.2
375.208	9.65
375.574	6.68
375.94	9.98
376.306	10.41
376.672	11.42
377.038	12.58
377.404	11.12
377.769	11.8
378.135	12.11
378.501	12.85
378.866	11.84
379.232	11.44
379.597	12.51
379.963	13.75
380.328	12.2
380.694	10.36
381.059	11.58
381.425	12.22
381.79	11.14
382.155	8.09
382.52	8.45
382.886	7.67
383.251	6.94
383.616	5.14
383.981	3.56
384.346	4.27
384.711	5.2
385.076	3.93
385.441	3.6
385.806	3.89
386.171	4.14
386.535	4.58
386.9	2.57
387.265	3
387.629	4.15
387.994	1.93
388.359	2.66
388.723	3.26
389.088	4.85
389.452	5.61
389.817	7.01
390.181	9.68
390.545	7.17
390.91	9.1
391.274	9.68
391.638	10.15
392.002	10.15
392.366	9.25
392.731	10.31
393.095	10.75
393.459	11.23
393.823	10.83
394.187	10.83
394.55	11.51
394.914	11.03
395.278	10.35
395.642	10.35
396.006	12.65
396.369	10.15
396.733	8.34
397.097	8.26
397.46	7.67
397.824	6.67
398.187	5.59
398.551	6.24
398.914	7.61
399.277	7.85
399.641	9.36
400.004	8.55
400.367	12.9
400.73	12.45
401.094	12.01
401.457	12.47
401.82	12.77
402.183	11.78
402.546	12.66
402.909	13.83
403.272	14.7
403.635	13.23
403.998	13.32
404.36	11.39
404.723	10.27
405.086	7.82
405.448	4.23
405.811	5.67
406.174	10.12
406.536	9.11
406.899	6.89
407.261	5.33
407.624	5.55
407.986	5.34
408.348	6.9
408.711	8.98
409.073	10.33
409.435	13.23
409.797	12.32
410.16	8.91
410.522	7.7
410.884	7.8
411.246	8.34
411.608	7.94
411.97	7.18
412.332	6.78
412.693	6.18
413.055	5.5
413.417	7.09
413.779	8.76
414.14	9.51
414.502	10.94
414.864	10.24
415.225	10.05
415.587	11.39
415.948	11.52
416.31	10.31
416.671	9.05
417.033	9.85
417.394	8.14
417.755	4.61
418.116	4.61
418.478	4.31
418.839	4.34
419.2	4.72
419.561	4.27
419.922	5.59
420.283	5.66
420.644	6.41
421.005	6.3
421.366	8.32
421.727	9.89
422.087	9.69
422.448	10.64
422.809	11.26
423.169	11.12
423.53	9.97
423.891	8.85
424.251	8.8
424.612	9.33
424.972	11.45
425.333	9.77
425.693	12.18
426.053	13.05
426.414	13.43
426.774	13.88
427.134	13.2
427.494	12.43
427.854	12.68
428.214	11.38
428.574	11.66
428.934	9.91
429.294	8.42
429.654	6.22
430.014	3.92
430.374	1.06
430.734	-0.2
431.094	2.89
431.453	3.36
431.813	3.17
432.173	4.57
432.532	4.15
432.892	5.74
433.251	6.69
433.611	6.99
433.97	8.12
434.33	9.77
434.689	10.86
435.048	10.33
435.407	10.01
435.767	9.08
436.126	7.85
436.485	9.44
436.844	6.35
437.203	5.89
437.562	6.95
437.921	6.32
438.28	5.27
438.639	4.66
438.998	4.14
439.356	7.02
439.715	7.01
440.074	8.53
440.433	8.35
440.791	10.49
441.15	12.76
441.508	12.41
441.867	12.35
442.225	12.47
442.584	13.31
442.942	17.02
443.3	15.47
443.659	16.82
444.017	16.42
444.375	15.86
444.733	14.85
445.092	14.22
445.45	13.11
445.808	11.8
446.166	11.95
446.524	10.2
446.882	4.34
447.239	3.18
447.597	2.61
447.955	3.36
448.313	3.89
448.67	5.17
449.028	4.23
449.386	3.45
449.743	4.1
450.101	4.4
450.458	7.73
450.816	6.28
451.173	6.03
451.531	6.43
451.888	6.95
452.245	6.2
452.602	7.88
452.96	6.43
453.317	9.41
453.674	10.52
454.031	12.89
454.388	11.88
454.745	15.73
455.102	16.94
455.459	14.76
455.816	14.58
456.173	14.73
456.529	15.07
456.886	16.01
457.243	13.64
457.599	12.1
457.956	9.56
458.313	9.43
458.669	9.02
459.026	9.28
459.382	10.88
459.739	11.38
460.095	10.26
460.451	7.53
460.807	8.31
461.164	10
461.52	13
461.876	14.89
462.232	14.55
462.588	14.41
462.944	14.4
463.3	15.33
463.656	15.72
464.012	14.57
464.368	12.5
464.724	13.55
465.079	13.25
465.435	11.62
465.791	8.78
466.146	8.33
466.502	5.89
466.858	5.33
467.213	3.97
467.569	2.3
467.924	6.86
468.279	7.94
468.635	6.77
468.99	6.05
469.345	8.35
469.701	9.94
470.056	7.76
470.411	9.85
470.766	11.48
471.121	11.8
471.476	13.2
471.831	10.23
472.186	12.53
472.541	13.23
472.895	13.65
473.25	13
473.605	15.77
473.96	18.78
474.314	17.75
474.669	16.16
475.024	16.17
475.378	14.72
475.733	13.68
476.087	12.42
476.441	12.61
476.796	12.1
477.15	11.77
477.504	9.11
477.859	7.36
478.213	7.74
478.567	7.57
478.921	7.56
479.275	8.82
479.629	6.97
479.983	7.75
480.337	6.62
480.691	6.92
481.045	6.09
481.399	5.57
481.752	4.57
482.106	6.19
482.46	8.32
482.813	6.78
483.167	5.18
483.52	7.82
483.874	6.69
484.227	6.08
484.581	5.32
484.934	3.67
485.288	4.89
485.641	6.5
485.994	3.61
486.347	0.84
486.7	2.95
487.054	4.8
487.407	4.2
487.76	4.64
488.113	6.09
488.466	7.17
488.818	8.23
489.171	8
489.524	7.78
489.877	7.91
490.23	10.66
490.582	10.88
490.935	9.17
491.288	10.43
491.64	9.65
491.993	9
492.345	8.4
492.698	9.02
493.05	10.59
493.402	10.52
493.755	12.06
494.107	9.68
494.459	9.36
494.811	10.83
495.163	8.22
495.515	7.34
495.867	8.51
496.219	7.51
496.571	6.5
496.923	4.35
497.275	2.27
497.627	-1.25
497.979	-0.58
498.33	-1.11
498.682	-5.49
499.034	-4.31
499.385	-3.61
499.737	-6.68
500.088	-7.83
500.44	-6.19
500.791	-5.66
501.143	-4.1
501.494	-1.77
501.845	-2.06
502.197	1.41
502.548	3.83
502.899	5.67
503.25	7.98
503.601	6.62
503.952	9.02
504.303	9.42
504.654	10.4
505.005	15.44
505.356	20.34
505.707	22.61
506.058	22.83
506.408	27.27
506.759	28.98
507.11	31.08
507.46	37.89
507.811	40.81
508.161	44.95
508.512	48.5
508.862	45.9
509.213	49.9
509.563	52.06
509.913	54.38
510.263	56.31
510.614	60.42
510.964	61.17
511.314	63.59
511.664	65.49
512.014	65.55
512.364	66.78
512.714	71.18
513.064	68.06
513.414	67.74
513.764	68.26
514.113	71.12
514.463	70.86
514.813	71.73
515.162	70.11
515.512	69.18
515.862	67.99
516.211	69.12
516.561	68.85
516.91	68.75
517.259	71.27
517.609	71.66
517.958	69.47
518.307	71.84
518.656	75.73
519.006	74.66
519.355	76.35
519.704	78.28
520.053	76.55
520.402	77.14
520.751	80.03
521.1	79.8
521.448	77.32
521.797	77.11
522.146	75.65
522.495	72.32
522.843	71.7
523.192	73.6
523.541	73.06
523.889	73.59
524.238	74.36
524.586	73.68
524.935	76.34
525.283	78.55
525.631	80.15
525.979	78.68
526.328	81.32
526.676	84.09
527.024	81.77
527.372	81.58
527.72	82.93
528.068	81.07
528.416	79.69
528.764	77.72
529.112	76.75
529.46	76.15
529.808	76.89
530.155	75.7
530.503	75.05
530.851	75.83
531.198	76
531.546	75.41
531.893	74.88
532.241	74.15
532.588	71.1
532.936	69.53
533.283	66.93
533.63	65.83
533.978	63.48
534.325	64.84
534.672	65.45
535.019	65.51
535.366	62.41
535.713	62.5
536.06	61.82
536.407	63.56
536.754	62.74
537.101	65.88
537.448	66.09
537.795	65.32
538.141	64.26
538.488	64.02
538.835	63.62
539.181	64.93
539.528	64
539.874	65.44
540.221	63.93
540.567	66.93
540.914	62.19
541.26	61.75
541.606	64.94
541.952	63.92
542.299	60.76
542.645	58.69
542.991	55.76
543.337	55.53
543.683	52.4
544.029	53.93
544.375	52.28
544.721	54.67
545.066	52.43
545.412	49.69
545.758	49.94
546.104	51.94
546.449	54.22
546.795	57.64
547.141	58.9
547.486	60.28
547.832	58.58
548.177	57.18
548.522	55.18
548.868	55.32
549.213	56.34
549.558	56.03
549.903	55.73
550.249	52.61
550.594	51.74
550.939	49.41
551.284	52.33
551.629	51.44
551.974	50.66
552.319	52.75
552.664	54.27
553.008	52.78
553.353	50.36
553.698	49.35
554.043	53.33
554.387	50.95
554.732	53.59
555.076	52.67
555.421	52.75
555.765	55.35
556.11	53.27
556.454	52.44
556.798	53.1
557.143	54.43
557.487	53.45
557.831	51.32
558.175	52.59
558.519	52.58
558.863	49.53
559.207	52.45
559.551	52.03
559.895	54.23
560.239	55.72
560.583	55.91
560.927	56.4
561.27	56.58
561.614	56.86
561.958	58.5
562.301	57.47
562.645	59.42
562.988	56.52
563.332	54.97
563.675	54.44
564.018	52.85
564.362	51.91
564.705	49.11
565.048	51.01
565.391	49.74
565.735	49.8
566.078	50.28
566.421	47.81
566.764	50.05
567.107	51.12
567.45	51.2
567.792	48.4
568.135	49.06
568.478	49.78
568.821	49.64
569.163	49.16
569.506	45.76
569.849	43.91
570.191	47.39
570.534	46.06
570.876	44.05
571.219	43.24
571.561	47.15
571.903	44.65
572.246	45.02
572.588	42.77
572.93	43.25
573.272	43.48
573.614	44.65
573.956	43.03
574.298	41.07
574.64	42.4
574.982	42.49
575.324	42.42
575.666	45.2
576.008	45.15
576.349	44.26
576.691	44.23
577.033	45.53
577.374	43.91
577.716	40.23
578.057	38.57
578.399	37.2
578.74	35.99
579.082	34.03
579.423	32.27
579.764	32.09
580.105	33.67
580.447	31.44
580.788	31.23
581.129	32.68
581.47	34.57
581.811	37.94
582.152	39.09
582.493	37.7
582.834	35.99
583.175	35.82
583.515	34.64
583.856	33.88
584.197	33.55
584.537	32.6
584.878	34.03
585.218	34.15
585.559	30.6
585.899	30.05
586.24	33.32
586.58	34.88
586.921	34.94
587.261	36.86
587.601	35.1
587.941	38.07
588.281	37.2
588.621	35.62
588.961	36.57
589.301	38.34
589.641	39.31
589.981	37.89
590.321	37.34
590.661	37.44
591.001	35.68
591.34	37.5
591.68	36.15
592.02	38.78
592.359	37.02
592.699	37.67
593.038	39.4
593.378	38.41
593.717	36.18
594.057	35.66
594.396	35.66
594.735	36.64
595.074	36.58
595.414	37.85
595.753	35.23
596.092	36.1
596.431	34.57
596.77	33.55
597.109	31.78
597.448	33.34
597.786	35.14
598.125	34.4
598.464	35.09
598.803	33.33
599.141	31.38
599.48	31.95
599.819	31.01
600.157	31.94
600.495	31.48
600.834	32.58
601.172	33.69
601.511	32.26
601.849	33.98
602.187	35.12
602.525	37.32
602.864	36.51
603.202	35.93
603.54	35.88
603.878	34.6
604.216	35.55
604.554	34.7
604.891	32.57
605.229	33.28
605.567	30.3
605.905	26.95
606.243	25.38
606.58	25.4
606.918	25.18
607.255	26.48
607.593	26.76
607.93	24.25
608.268	24.41
608.605	25.39
608.942	26.53
609.28	26.07
609.617	27.18
609.954	29.51
610.291	30.36
610.628	33.43
610.965	31.3
611.302	30.25
611.639	30.55
611.976	33.17
612.313	30.45
612.65	26.77
612.987	27.34
613.323	25.44
613.66	24.22
613.997	22.92
614.333	22.15
614.67	23.06
615.006	24.55
615.343	25.5
615.679	24.28
616.015	25.06
616.352	26.45
616.688	27.4
617.024	29.64
617.36	28.03
617.696	28.81
618.032	25.76
618.368	25.92
618.704	25.75
619.04	26.19
619.376	24.49
619.712	25.42
620.048	26.25
620.383	25.66
620.719	25.67
621.055	24.8
621.39	27.95
621.726	27.57
622.061	27.52
622.397	25.51
622.732	26.44
623.068	25.66
623.403	24.73
623.738	25.61
624.073	27.91
624.409	26.97
624.744	28.76
625.079	26.17
625.414	27.03
625.749	27.55
626.084	29.2
626.419	29.86
626.753	33.8
627.088	34.67
627.423	33.2
627.758	31.92
628.092	31.8
628.427	33.5
628.762	31.99
629.096	33.68
629.431	30.56
629.765	31.25
630.099	28.1
630.434	26.58
630.768	27.94
631.102	28.48
631.436	28.58
631.77	30.62
632.105	29.19
632.439	29.99
632.773	30.92
633.107	32.03
633.44	29.62
633.774	31.42
634.108	31.93
634.442	33.76
634.776	34.07
635.109	33.88
635.443	32.59
635.776	33.1
636.11	33.12
636.443	31.4
636.777	34.22
637.11	34.27
637.444	33.3
637.777	33.88
638.11	30.16
638.443	27.69
638.776	27.45
639.11	29.66
639.443	28.88
639.776	30.57
640.109	31.6
640.441	27.59
640.774	28.17
641.107	28.17
641.44	26.22
641.773	24.75
642.105	26.97
642.438	26.28
642.77	23.28
643.103	24.66
643.435	24.56
643.768	21.62
644.1	23.56
644.433	24.44
644.765	24.5
645.097	24.75
645.429	27.51
645.761	29.68
646.094	31.51
646.426	30.95
646.758	31.24
647.09	30.47
647.422	33
647.753	33.81
648.085	33.28
648.417	35
648.749	34.74
649.08	35.32
649.412	34.19
649.744	31.92
650.075	33.44
650.407	31.4
650.738	32.02
651.069	31.25
651.401	31.93
651.732	31.65
652.063	29.36
652.394	31.1
652.726	28.83
653.057	27.08
653.388	29.41
653.719	29.4
654.05	29.2
654.381	27.82
654.712	29.22
655.042	28.44
655.373	29.14
655.704	29.1
656.034	28.78
656.365	29.57
656.696	29.84
657.026	26.62
657.357	27.56
657.687	27.22
658.018	27.89
658.348	24.98
658.678	24.5
659.008	25.78
659.339	26.6
659.669	24.08
659.999	23.88
660.329	24.14
660.659	24.18
660.989	22.3
661.319	22.33
661.649	22.76
661.978	25.82
662.308	26.53
662.638	25.49
662.968	26
663.297	26.61
663.627	27.22
663.956	27.24
664.286	29.17
664.615	31.36
664.945	33.28
665.274	34.17
665.603	31.28
665.932	31
666.262	30.02
666.591	29.24
666.92	28.58
667.249	26.58
667.578	26.25
667.907	24.56
668.236	23.73
668.564	21.28
668.893	20.93
669.222	21.77
669.551	22.27
669.879	23.09
670.208	21.92
670.537	22.69
670.865	26.41
671.194	27.19
671.522	27.93
671.85	28.45
672.179	28.9
672.507	24.91
672.835	24.77
673.163	24.73
673.491	23.47
673.819	23.83
674.147	23.16
674.475	21.27
674.803	21.23
675.131	22.65
675.459	22.42
675.787	23.31
676.115	24.17
676.442	23.57
676.77	21.25
677.098	23.42
677.425	25.18
677.753	26.85
678.08	26.72
678.407	24.18
678.735	24.05
679.062	21.08
679.389	19.38
679.717	22.89
680.044	24.09
680.371	24.01
680.698	20.95
681.025	19.97
681.352	16.94
681.679	16.94
682.006	17.67
682.332	17.08
682.659	19.07
682.986	21.39
683.313	21.08
683.639	20.1
683.966	21.48
684.292	24.26
684.619	25.1
684.945	27
685.272	27
685.598	26.93
685.924	25.72
686.25	24.69
686.577	23.53
686.903	20.92
687.229	21.24
687.555	19.8
687.881	17.98
688.207	16.9
688.533	16.82
688.858	16.28
689.184	18.2
689.51	18.5
689.836	18.57
690.161	19.89
690.487	18.24
690.813	17.2
691.138	18.82
691.463	20.24
691.789	20.61
692.114	20.06
692.44	20.97
692.765	20.05
693.09	18.2
693.415	17.81
693.74	13.69
694.065	15.39
694.39	16.06
694.715	15.28
695.04	14.03
695.365	14.11
695.69	14.78
696.015	16.5
696.339	15.66
696.664	19.35
696.989	19.83
697.313	24.08
697.638	24.57
697.962	23.51
698.287	26.22
698.611	26.55
698.935	26.92
699.26	27.65
699.584	25.73
699.908	24.88
700.232	24.38
700.556	24.12
700.88	22.05
701.204	21.42
701.528	22.07
701.852	20.05
702.176	19.27
702.5	16.81
702.823	16.83
703.147	14.18
703.471	14.82
703.794	14.83
704.118	16.45
704.441	17.32
704.765	18.32
705.088	18.94
705.411	16.22
705.735	16.72
706.058	18.74
706.381	15.84
706.704	18.19
707.027	18.2
707.35	17.27
707.673	15.65
707.996	14.77
708.319	15.78
708.642	16.45
708.965	18.98
709.288	19.72
709.61	18.94
709.933	20.32
710.256	19.15
710.578	18.19
710.901	18.03
711.223	18.57
711.546	17.75
711.868	15.69
712.19	15.19
712.512	16.24
712.835	15.44
713.157	15.19
713.479	16.17
713.801	17.01
714.123	19.06
714.445	19.8
714.767	21.19
715.089	20.77
715.411	20.62
715.732	19.61
716.054	17.23
716.376	18.43
716.697	17.34
717.019	15.7
717.34	15.39
717.662	14.57
717.983	14.45
718.305	12.14
718.626	12.6
718.947	12.02
719.268	12.45
719.589	12.74
719.911	11.97
720.232	13.5
720.553	13.94
720.874	13.08
721.195	14.53
721.515	13.7
721.836	13.05
722.157	13.68
722.478	14.95
722.798	16.74
723.119	17.26
723.44	15.74
723.76	15.89
724.081	15.91
724.401	15.94
724.721	14.23
725.042	13.82
725.362	13.65
725.682	13.07
726.002	13.19
726.322	11.24
726.642	12.22
726.962	13.4
727.282	12.64
727.602	13.5
727.922	15.62
728.242	14.16
728.562	13.33
728.882	13.39
729.201	14.88
729.521	13.77
729.84	14.83
730.16	13.82
730.479	12.05
730.799	12.08
731.118	9.94
731.437	6.97
731.757	8.7
732.076	11.01
732.395	11.75
732.714	11.57
733.033	10.94
733.352	9.32
733.671	8.88
733.99	9.94
734.309	9.15
734.628	11.5
734.947	14.61
735.265	14.48
735.584	14.12
735.903	14.66
736.221	13.94
736.54	14.4
736.858	16.83
737.177	18.18
737.495	17.19
737.813	17.41
738.132	16.43
738.45	15.23
738.768	14.33
739.086	12.07
739.404	12
739.722	12.48
740.04	12.83
740.358	9.53
740.676	10.08
740.994	10.58
741.311	10.59
741.629	11.01
741.947	12.05
742.264	13.84
742.582	13.73
742.899	14.49
743.217	14.55
743.534	13.52
743.852	15.28
744.169	11.98
744.486	12.52
744.803	11.72
745.121	12.88
745.438	12.77
745.755	11.8
746.072	12.81
746.389	12.18
746.706	12.84
747.022	16.69
747.339	17.73
747.656	17.88
747.973	16.55
748.289	17.97
748.606	15.81
748.923	15.82
749.239	15.74
749.555	15.73
749.872	12.97
750.188	11.76
750.505	9.42
750.821	9.85
751.137	10.66
751.453	10.93
751.769	10.16
752.085	11.76
752.401	8.77
752.717	8.91
753.033	9.99
753.349	11.84
753.665	12.47
753.98	10.55
754.296	9.48
754.612	10.24
754.927	13.45
755.243	15.09
755.558	15.01
755.874	15.56
756.189	13.42
756.505	13.26
756.82	14.44
757.135	16.15
757.45	17.91
757.765	16.27
758.08	16.69
758.395	14.32
758.71	14.44
759.025	12.39
759.34	10.91
759.655	13.76
759.97	12.9
760.285	12.52
760.599	11.45
760.914	10.97
761.228	10
761.543	11.07
761.857	12.48
762.172	11.99
762.486	14.23
762.8	16.34
763.115	14.64
763.429	14.12
763.743	13.12
764.057	11.23
764.371	11.48
764.685	11.2
764.999	10
765.313	8.86
765.627	7.12
765.941	4.52
766.255	6.45
766.568	7.53
766.882	7.61
767.195	10.7
767.509	10.35
767.823	10.53
768.136	10.73
768.449	8.64
768.763	7.39
769.076	6.95
769.389	5.74
769.702	2.83
770.016	3.01
770.329	3.84
770.642	0.56
770.955	1.82
771.268	2.19
771.58	4.6
771.893	7.1
772.206	8.12
772.519	12.14
772.832	16.51
773.144	16.86
773.457	14.92
773.769	15.1
774.082	17.91
774.394	16.09
774.706	16.36
775.019	16.58
775.331	14.95
775.643	17.4
775.955	14
776.268	11.62
776.58	12.34
776.892	14.14
777.204	13.42
777.515	11.67
777.827	12.73
778.139	15.35
778.451	14.23
778.763	15.11
779.074	13.88
779.386	12.12
779.697	13.42
780.009	13.03
780.32	11
780.632	12.83
780.943	11.93
781.254	12.53
781.566	10.39
781.877	10.95
782.188	11.03
782.499	10.27
782.81	15.48
783.121	14.42
783.432	14.23
783.743	17.5
784.054	16.15
784.364	17.5
784.675	18.64
784.986	18.75
785.296	18.85
785.607	18.61
785.917	17.44
786.228	16.3
786.538	15.66
786.849	15.1
787.159	12.32
787.469	9.67
787.779	8.64
788.09	6.16
788.4	5.05
788.71	5.36
789.02	6.14
789.33	8.43
789.64	6.36
789.949	8.97
790.259	11.11
790.569	12.48
790.879	14.09
791.188	12.65
791.498	12.47
791.807	14.19
792.117	16.08
792.426	15.76
792.736	15.89
793.045	17.76
793.354	17.92
793.663	17.53
793.973	17.24
794.282	20.01
794.591	21.24
794.9	24.47
795.209	22.81
795.518	21.55
795.826	22.74
796.135	23.23
796.444	23.73
796.753	22.22
797.061	21.39
797.37	22.3
797.678	18.52
797.987	17.69
798.295	15.78
798.604	16.38
798.912	16.22
799.22	12.85
799.529	12.42
799.837	12.42
800.145	11.66
800.453	12.85
800.761	12.32
801.069	15.47
801.377	17.31
801.685	12.99
801.993	12.99
802.3	11.77
802.608	14.25
802.916	9.68
803.223	8.31
803.531	9.69
803.838	7.58
804.146	9.33
804.453	9.91
804.76	7.73
805.068	12.03
805.375	14.3
805.682	13.7
805.989	14.61
806.296	19.26
806.603	18.15
806.91	17.07
807.217	17.82
807.524	12.91
807.831	11.65
808.138	13.83
808.444	13.45
808.751	10.56
809.058	12.9
809.364	12.28
809.671	11.42
809.977	12.61
810.284	14.69
810.59	14.42
810.896	18.3
811.202	16.5
811.509	15.11
811.815	17.05
812.121	20.18
812.427	20.11
812.733	19.67
813.039	18.24
813.345	17.9
813.65	15.61
813.956	17.78
814.262	14.61
814.568	16.41
814.873	17.65
815.179	18.73
815.484	15.97
815.79	15.64
816.095	15.32
816.4	16.61
816.706	16.77
817.011	17.57
817.316	16.74
817.621	20.76
817.926	20.68
818.231	19.66
818.536	19.51
818.841	18.93
819.146	17.39
819.451	19.16
819.756	19.35
820.06	20.82
820.365	20.95
820.67	21
820.974	20.72
821.279	20.09
821.583	21.98
821.888	21.42
822.192	22
822.496	23.26
822.8	21.19
823.105	24.06
823.409	21.66
823.713	23.4
824.017	23.92
824.321	23.18
824.625	24.38
824.929	22.72
825.232	22.11
825.536	21.19
825.84	20.41
826.143	21.18
826.447	19.8
826.751	21.73
827.054	18.4
827.358	18.91
827.661	20.5
827.964	20.95
828.268	21.4
828.571	23.94
828.874	26.77
829.177	29.2
829.48	29.23
829.783	28.23
830.086	28.11
830.389	31.72
830.692	31.16
830.995	29.33
831.297	27.22
831.6	28.32
831.903	26.58
832.205	25.23
832.508	23.23
832.81	23.97
833.113	24.73
833.415	24.57
833.718	23.99
834.02	25.84
834.322	24.62
834.624	25.76
834.926	24.66
835.228	24.44
835.53	25.03
835.832	26.65
836.134	24.08
836.436	23.64
836.738	24.51
837.04	24.66
837.341	21.65
837.643	24.8
837.944	26.1
838.246	27.55
838.547	26.95
838.849	27.86
839.15	29.27
839.452	31.17
839.753	29.11
840.054	28.77
840.355	28.76
840.656	31.27
840.957	30.4
841.258	30.08
841.559	29
841.86	29.31
842.161	28.82
842.462	27
842.762	29.23
843.063	30.6
843.364	29.65
843.664	29.94
843.965	29.32
844.265	30.5
844.566	31.09
844.866	33.22
845.166	33.18
845.467	34.3
845.767	34.86
846.067	32.49
846.367	33.09
846.667	34.62
846.967	33.53
847.267	33.44
847.567	32.57
847.867	31.06
848.166	30.43
848.466	31.1
848.766	30.09
849.065	27.35
849.365	28.52
849.664	29.17
849.964	29.25
850.263	32.68
850.562	33.11
850.862	32.15
851.161	33.4
851.46	34.73
851.759	33.82
852.058	30.72
852.357	33.16
852.656	32.69
852.955	30.55
853.254	29.07
853.553	26.9
853.851	26.72
854.15	27.19
854.449	27.88
854.747	28.62
855.046	28.48
855.344	30.45
855.643	29.42
855.941	30.3
856.239	32.3
856.538	33.45
856.836	32.97
857.134	34.08
857.432	32.81
857.73	31.94
858.028	29.48
858.326	31.27
858.624	30.2
858.922	28.76
859.219	26.75
859.517	24.91
859.815	24.25
860.112	25.8
860.41	26.42
860.707	28.34
861.005	30.19
861.302	29.97
861.6	27.95
861.897	29.52
862.194	30.09
862.491	30.07
862.788	30.53
863.085	31.08
863.382	28.07
863.679	26.03
863.976	27.39
864.273	24.66
864.57	24.99
864.867	24.59
865.163	24.48
865.46	25.78
865.757	27.9
866.053	28.92
866.349	29.72
866.646	31.64
866.942	32.26
867.239	28.32
867.535	27.44
867.831	28.22
868.127	28.59
868.423	30.86
868.719	32.8
869.015	30.44
869.311	31.85
869.607	30.61
869.903	29.26
870.199	29.74
870.494	32.5
870.79	35.62
871.086	32.32
871.381	32.24
871.677	30.67
871.972	25.49
872.267	26.53
872.563	25.19
872.858	26.95
873.153	27.18
873.448	27.91
873.743	27.77
874.038	26.97
874.333	29.85
874.628	32.17
874.923	30.99
875.218	32.35
875.513	31.95
875.808	32.5
876.102	31.89
876.397	30.57
876.691	29.11
876.986	28.39
877.28	26.48
877.575	27.12
877.869	25.47
878.163	25.91
878.458	28.17
878.752	30.36
879.046	30.2
879.34	28.26
879.634	30.2
879.928	31.3
880.222	33.61
880.516	35.3
880.809	33.89
881.103	32.94
881.397	32.91
881.691	34.1
881.984	31.9
882.278	29.76
882.571	31.18
882.864	33.07
883.158	33.74
883.451	33.15
883.744	32.62
884.038	33.93
884.331	35.61
884.624	34.82
884.917	32.68
885.21	31.91
885.503	32.4
885.796	33.02
886.088	32.41
886.381	30.76
886.674	27.92
886.966	23.08
887.259	21.68
887.552	22.09
887.844	23.4
888.136	22.66
888.429	23.71
888.721	24.43
889.013	22.62
889.306	19.14
889.598	16.62
