# Supplementary material for: An on-demand, drop-on-drop method for studying enzyme catalysis by serial crystallography
Source: Nat Commun. 2021 Jul 22;12:4461. doi: 10.1038/s41467-021-24757-7 (PMC8298390; doi:10.1038/s41467-021-24757-7)
Supplement: Supplementary file 7 — Source Data [file 41467_2021_24757_MOESM7_ESM.zip › 01_raw data/9/9-pico-off (16).txt]

Data from 9-fluo5N-fura-picooff_Subt8_20-53-11-703.txt Node

Date: Wed Jun 05 20:53:11 PDT 2019
User: Yachandra Lab
Spectrometer: OFX00221
Trigger mode: 0
Integration Time (sec): 3.000000E-1
Scans to average: 8
Nonlinearity correction enabled: false
Boxcar width: 5
Storing dark spectrum: false
XAxis mode: Wavelengths
Number of Pixels in Spectrum: 2136
>>>>>Begin Spectral Data<<<<<
156.111	0.04
156.499	1.59
156.887	1.47
157.274	0.17
157.662	-0.12
158.049	0
158.437	0.43
158.824	-0.02
159.211	0.57
159.599	-0.12
159.986	-0.38
160.373	-0.18
160.761	-1.31
161.148	-1.08
161.535	0.44
161.922	1.45
162.309	1.49
162.696	2.08
163.083	2.78
163.47	2.78
163.857	2.68
164.244	3.31
164.631	2.8
165.018	2.93
165.405	2.64
165.792	2.5
166.179	1.4
166.565	1.47
166.952	0.74
167.339	0.72
167.725	0.93
168.112	0.5
168.498	0.08
168.885	1
169.271	0.42
169.658	-0.34
170.044	-1.11
170.431	-0.88
170.817	-1.16
171.203	-0.9
171.59	-1.01
171.976	-0.98
172.362	-0.1
172.748	-0.38
173.134	-0.23
173.521	0.72
173.907	2.1
174.293	2.89
174.679	3.58
175.065	4.28
175.451	4.03
175.836	4.26
176.222	4.38
176.608	4.18
176.994	4.08
177.38	2.92
177.765	2.39
178.151	1.58
178.537	0.91
178.922	0.32
179.308	0.27
179.693	0.72
180.079	0.45
180.464	0.48
180.85	0.28
181.235	0.72
181.621	0.85
182.006	1.84
182.391	2.05
182.777	2.28
183.162	1.8
183.547	0.28
183.932	0.09
184.317	-0.05
184.702	-0.19
185.087	-0.47
185.472	-0.38
185.857	0.53
186.242	0.19
186.627	0.6
187.012	0.8
187.397	1.58
187.782	2.94
188.167	3.3
188.551	4.25
188.936	5.27
189.321	7.49
189.705	8.17
190.09	10.68
190.475	9.57
190.859	7.76
191.244	6.26
191.628	6.88
192.012	5.98
192.397	6.61
192.781	7.5
193.166	9.88
193.55	10.12
193.934	9.32
194.318	7.4
194.702	10.53
195.087	11.44
195.471	11.6
195.855	12.24
196.239	14.49
196.623	16.78
197.007	18.07
197.391	14.97
197.775	14.09
198.158	15.43
198.542	16.03
198.926	11.7
199.31	13.39
199.693	17.34
200.077	16.51
200.461	16.56
200.844	13.74
201.228	10.56
201.611	11.05
201.995	8.75
202.378	7.34
202.762	6.45
203.145	8.39
203.529	5.64
203.912	2.03
204.295	1.48
204.679	0.28
205.062	1.35
205.445	3.95
205.828	5.98
206.211	8.34
206.594	8.95
206.977	10.34
207.36	11.28
207.743	14.43
208.126	15.34
208.509	15.16
208.892	14.61
209.275	15.81
209.658	13.77
210.04	12.17
210.423	11.94
210.806	10.07
211.188	7.06
211.571	5.53
211.953	3.98
212.336	3.76
212.719	4.17
213.101	5.14
213.483	4.01
213.866	3.97
214.248	2.45
214.63	1.97
215.013	5.52
215.395	7.93
215.777	10.51
216.159	10.39
216.542	11.74
216.924	11.02
217.306	11.55
217.688	11
218.07	12.25
218.452	14.34
218.834	14.59
219.216	12.34
219.597	11.31
219.979	7.65
220.361	11.24
220.743	10.28
221.124	11.82
221.506	10.08
221.888	8.14
222.269	8.25
222.651	6.05
223.032	4.31
223.414	3.77
223.795	2.06
224.177	3.9
224.558	-2.66
224.94	-1.66
225.321	-3.36
225.702	-1.86
226.083	-3.03
226.465	-2.26
226.846	-0.92
227.227	2.94
227.608	3.8
227.989	5.11
228.37	3.18
228.751	7.7
229.132	6.01
229.513	9.52
229.894	11.47
230.275	15.62
230.655	14.38
231.036	15.3
231.417	10.88
231.798	11.24
232.178	12.75
232.559	15.81
232.94	15.74
233.32	18.61
233.701	15.51
234.081	14
234.462	9.81
234.842	11.49
235.222	8.7
235.603	11.38
235.983	12.2
236.363	13.3
236.743	11.27
237.124	9.14
237.504	8.62
237.884	10.61
238.264	11.06
238.644	15.01
239.024	11.4
239.404	11.8
239.784	12.12
240.164	11.3
240.544	8.66
240.923	11.78
241.303	13.43
241.683	11.99
242.063	10.35
242.442	9.86
242.822	11.39
243.202	14.47
243.581	14.64
243.961	14.43
244.34	14.64
244.72	14.83
245.099	12.08
245.478	11.95
245.858	11.69
246.237	10.81
246.616	10.25
246.996	8.31
247.375	5.82
247.754	6.47
248.133	7.93
248.512	8.43
248.891	8.9
249.27	10.73
249.649	11.62
250.028	11.43
250.407	13.33
250.786	11.11
251.165	11.55
251.544	13.8
251.922	13.6
252.301	10.92
252.68	10.55
253.058	10.33
253.437	10.73
253.816	8.56
254.194	9.03
254.573	9.12
254.951	11.01
255.329	6.12
255.708	6.65
256.086	10.12
256.465	10.78
256.843	12.32
257.221	11.76
257.599	10.57
257.977	11.31
258.356	10.59
258.734	6.28
259.112	7.93
259.49	12.28
259.868	11.12
260.246	8.69
260.624	8.57
261.001	5.64
261.379	5.9
261.757	5.33
262.135	8.12
262.513	10.59
262.89	14.67
263.268	12.36
263.645	11.77
264.023	12.72
264.401	11.81
264.778	9.6
265.156	8.44
265.533	10.61
265.91	8.86
266.288	5.76
266.665	3.69
267.042	1.44
267.42	0.27
267.797	1.56
268.174	-0.03
268.551	1.24
268.928	3.16
269.305	6.93
269.682	5.09
270.059	8.19
270.436	8.65
270.813	5.84
271.19	8.72
271.567	9.85
271.944	7.48
272.32	7.73
272.697	5.33
273.074	4.51
273.45	2.43
273.827	2.88
274.203	-0.51
274.58	0.25
274.957	3.84
275.333	1.9
275.709	3.26
276.086	2.93
276.462	5.26
276.838	8.76
277.215	9.31
277.591	11.68
277.967	11.23
278.343	14.25
278.719	12.64
279.095	12.11
279.471	11.92
279.847	8.76
280.223	7.91
280.599	6.23
280.975	4.53
281.351	4.02
281.727	1.98
282.103	2.07
282.478	2.4
282.854	2.66
283.23	4.25
283.605	6.83
283.981	10.6
284.357	13.88
284.732	11.64
285.108	10.35
285.483	11.2
285.858	12.22
286.234	14.3
286.609	15.01
286.984	16.73
287.36	15.8
287.735	14.73
288.11	13.2
288.485	12.66
288.86	13.28
289.235	13.38
289.61	13.64
289.985	13.48
290.36	9.76
290.735	8.91
291.11	6.47
291.485	5.52
291.86	3.35
292.235	2.01
292.609	2.98
292.984	0.33
293.359	1.25
293.733	3.67
294.108	4.82
294.482	6.3
294.857	7.73
295.231	9.66
295.606	11.24
295.98	11.26
296.354	10.43
296.729	11.16
297.103	13.78
297.477	11.58
297.851	10.09
298.226	5.89
298.6	7.45
298.974	6.08
299.348	3.41
299.722	-0.43
300.096	2.6
300.47	4.65
300.844	3.77
301.217	2.94
301.591	4.53
301.965	2.99
302.339	5.66
302.712	4.52
303.086	4.15
303.46	4.39
303.833	7.17
304.207	5.82
304.58	6.39
304.954	6.36
305.327	7.81
305.701	9.28
306.074	10.22
306.447	11.1
306.821	10.98
307.194	8.78
307.567	10.2
307.94	7.48
308.313	6.39
308.686	8.58
309.059	7.25
309.432	6.83
309.805	5.28
310.178	5.82
310.551	3.93
310.924	2.88
311.297	4.56
311.67	5.09
312.042	7.16
312.415	9.42
312.788	7.01
313.16	6.03
313.533	4.36
313.905	2.84
314.278	1.2
314.65	2.78
315.023	4.19
315.395	2.69
315.768	2.31
316.14	2.25
316.512	1.44
316.884	0.31
317.257	-0.84
317.629	0.03
318.001	2.16
318.373	1.91
318.745	-0.45
319.117	-0.97
319.489	-0.07
319.861	1.19
320.233	1.3
320.605	0.38
320.977	2.42
321.348	5.55
321.72	6.52
322.092	6.93
322.463	9.24
322.835	10.72
323.207	10.65
323.578	12.42
323.95	12.59
324.321	12.53
324.693	14.49
325.064	12.35
325.435	12.36
325.807	11.99
326.178	9.85
326.549	7.59
326.92	8.38
327.292	8.65
327.663	6.11
328.034	5.32
328.405	8.86
328.776	3.86
329.147	2.6
329.518	-0.43
329.889	-1
330.259	0.8
330.63	-0.95
331.001	-2.17
331.372	-2.18
331.742	-1.53
332.113	-0.28
332.484	-2.12
332.854	2.11
333.225	6.2
333.595	9.48
333.966	9.99
334.336	9.35
334.707	13.03
335.077	14.76
335.447	14.98
335.817	15.61
336.188	14.15
336.558	13.17
336.928	12.67
337.298	10.98
337.668	9.61
338.038	12.03
338.408	11.32
338.778	10.56
339.148	9.23
339.518	8.02
339.888	8.05
340.258	5.8
340.627	3.65
340.997	2.51
341.367	4.41
341.736	4.26
342.106	1.84
342.475	2.89
342.845	3.34
343.214	1.73
343.584	-1.23
343.953	-2
344.323	0.3
344.692	2.42
345.061	3.17
345.431	1.69
345.8	1.94
346.169	2.65
346.538	6.44
346.907	6.42
347.276	6.07
347.645	9.9
348.014	7.74
348.383	7.42
348.752	6.23
349.121	7.94
349.49	6.72
349.858	7.5
350.227	7.86
350.596	1.98
350.964	-0.31
351.333	0.23
351.702	0.08
352.07	2.39
352.439	1.47
352.807	2.16
353.176	0.94
353.544	0.56
353.912	-0.61
354.281	-0.88
354.649	1.36
355.017	1.77
355.385	2.22
355.753	1.65
356.122	2.38
356.49	3.72
356.858	5.6
357.226	5.09
357.594	6.47
357.961	6.7
358.329	3.17
358.697	6.06
359.065	5.94
359.433	4.5
359.8	7.55
360.168	6.15
360.536	5.49
360.903	3.25
361.271	5.1
361.638	4.01
362.006	5.03
362.373	10.17
362.741	4.74
363.108	5.76
363.475	7.8
363.843	5.95
364.21	7.84
364.577	7.59
364.944	8.06
365.311	5.62
365.678	4.97
366.045	4.58
366.412	2.42
366.779	3.43
367.146	3.23
367.513	3.28
367.88	2.06
368.247	1.49
368.613	0.45
368.98	1.88
369.347	1.02
369.713	2.15
370.08	0.77
370.447	1.36
370.813	2.44
371.18	3.28
371.546	4.62
371.912	3.24
372.279	4.06
372.645	5.85
373.011	4.8
373.378	8.74
373.744	8.18
374.11	8.92
374.476	9.24
374.842	10.58
375.208	10.03
375.574	7.18
375.94	7.47
376.306	5.83
376.672	7.07
377.038	5.38
377.404	2.89
377.769	5.57
378.135	6.11
378.501	7.15
378.866	8.07
379.232	6.12
379.597	6.64
379.963	10.62
380.328	11.81
380.694	9.23
381.059	11.8
381.425	11.41
381.79	9.5
382.155	6.56
382.52	4.97
382.886	2.89
383.251	5.36
383.616	6.93
383.981	5.33
384.346	4.36
384.711	5.32
385.076	4.81
385.441	4.95
385.806	5.02
386.171	6.07
386.535	7.95
386.9	7.3
387.265	6.85
387.629	4.85
387.994	3.16
388.359	3.03
388.723	2.99
389.088	2.31
389.452	2.2
389.817	3.93
390.181	3.7
390.545	0.81
390.91	2.41
391.274	1.34
391.638	3.34
392.002	2.24
392.366	3.59
392.731	2.31
393.095	1.67
393.459	4.6
393.823	1.78
394.187	2.55
394.55	2.36
394.914	1.58
395.278	0.73
395.642	0.27
396.006	1.92
396.369	-0.42
396.733	1.2
397.097	0.86
397.46	-0.1
397.824	0.41
398.187	0.69
398.551	3.51
398.914	3.89
399.277	5.51
399.641	6.22
400.004	6.33
400.367	8.06
400.73	9.27
401.094	9.15
401.457	9.59
401.82	8.86
402.183	8.5
402.546	8.16
402.909	9.18
403.272	8
403.635	8.91
403.998	10.53
404.36	11.03
404.723	9.82
405.086	8.33
405.448	4.38
405.811	5.33
406.174	8.48
406.536	7.61
406.899	6.4
407.261	5.89
407.624	4.12
407.986	2.22
408.348	3.64
408.711	4.55
409.073	5.49
409.435	10.91
409.797	9.57
410.16	8.17
410.522	7.58
410.884	6.27
411.246	7.26
411.608	7.88
411.97	8.2
412.332	6.95
412.693	6.09
413.055	8.28
413.417	6.85
413.779	11.32
414.14	12.84
414.502	14.93
414.864	14.59
415.225	15.3
415.587	14.07
415.948	14.42
416.31	14.99
416.671	14.49
417.033	15.76
417.394	15.07
417.755	9.43
418.116	6.31
418.478	3.67
418.839	4.59
419.2	3.01
419.561	4.7
419.922	3.94
420.283	1.53
420.644	1.44
421.005	-2.08
421.366	-1.3
421.727	1.7
422.087	3.83
422.448	3.45
422.809	4.25
423.169	6.43
423.53	4.9
423.891	5.36
424.251	6.64
424.612	6.74
424.972	8.62
425.333	7.64
425.693	8.18
426.053	6.39
426.414	9.2
426.774	10.38
427.134	10.5
427.494	10.19
427.854	11.25
428.214	10.33
428.574	11.1
428.934	12.12
429.294	11.27
429.654	9.89
430.014	8.42
430.374	6.05
430.734	5.62
431.094	6.36
431.453	8.28
431.813	7.44
432.173	6.58
432.532	7.17
432.892	7.45
433.251	7.19
433.611	7.45
433.97	8.66
434.33	8.7
434.689	9.76
435.048	10.72
435.407	9.42
435.767	7.45
436.126	6.97
436.485	4.66
436.844	3
437.203	3.78
437.562	5.02
437.921	4.72
438.28	3.85
438.639	2.24
438.998	-1.68
439.356	-0.33
439.715	1.97
440.074	3.83
440.433	4.84
440.791	4.69
441.15	4.07
441.508	4.67
441.867	5.33
442.225	7.47
442.584	9.81
442.942	14.16
443.3	12.06
443.659	12.91
444.017	11.58
444.375	12.95
444.733	13.11
445.092	15.2
445.45	12.49
445.808	12.14
446.166	13.22
446.524	9.25
446.882	5.39
447.239	5.51
447.597	4.47
447.955	6.99
448.313	6.09
448.67	7.27
449.028	6.35
449.386	4.98
449.743	3.74
450.101	1.7
450.458	3.94
450.816	4.93
451.173	5.18
451.531	6.81
451.888	4.88
452.245	4.86
452.602	4.01
452.96	2.92
453.317	5.94
453.674	7
454.031	8.68
454.388	8.14
454.745	9.22
455.102	8.82
455.459	5.19
455.816	8.48
456.173	9.88
456.529	10.86
456.886	9.62
457.243	10.27
457.599	9.34
457.956	8.34
458.313	9.08
458.669	8.43
459.026	8.64
459.382	11.83
459.739	9.93
460.095	6.42
460.451	6.03
460.807	7.28
461.164	6.82
461.52	9.5
461.876	9.14
462.232	10.16
462.588	8.91
462.944	10.48
463.3	7.03
463.656	5.57
464.012	6.43
464.368	5.51
464.724	6.82
465.079	7.61
465.435	7.18
465.791	6.3
466.146	4.99
466.502	3.75
466.858	3.5
467.213	5.03
467.569	6.14
467.924	8.34
468.279	8.07
468.635	7.43
468.99	6.1
469.345	7.56
469.701	8.95
470.056	7.73
470.411	9.93
470.766	12.01
471.121	11.64
471.476	14.16
471.831	13.65
472.186	15.23
472.541	15.85
472.895	14.93
473.25	14.43
473.605	15.09
473.96	15.41
474.314	12.51
474.669	10.81
475.024	11.73
475.378	10.6
475.733	9.14
476.087	7.34
476.441	6.17
476.796	6.35
477.15	3.45
477.504	1.78
477.859	1.51
478.213	3.09
478.567	2.85
478.921	3.51
479.275	3.69
479.629	1.47
479.983	1.69
480.337	1.58
480.691	1.93
481.045	4.88
481.399	4.64
481.752	2.8
482.106	4.67
482.46	3.81
482.813	2
483.167	1.73
483.52	3.57
483.874	2.83
484.227	2.51
484.581	1.12
484.934	0.89
485.288	0.57
485.641	2.59
485.994	1.75
486.347	2.9
486.7	4.01
487.054	2.5
487.407	0.72
487.76	0.28
488.113	0.75
488.466	2.19
488.818	0.3
489.171	-0.26
489.524	-0.27
489.877	-1.6
490.23	-1.98
490.582	-0.91
490.935	-1.3
491.288	2.11
491.64	3.32
491.993	3.85
492.345	4.24
492.698	5.44
493.05	5.98
493.402	4.57
493.755	6.36
494.107	5.02
494.459	3.57
494.811	5.32
495.163	4.92
495.515	1.94
495.867	0.81
496.219	-1.9
496.571	-5.08
496.923	-8.27
497.275	-11.35
497.627	-17.88
497.979	-19.47
498.33	-24.24
498.682	-33.2
499.034	-38.43
499.385	-42.81
499.737	-46.9
500.088	-47.9
500.44	-49.98
500.791	-49.42
501.143	-51.26
501.494	-50.24
501.845	-51.32
502.197	-49.25
502.548	-45.27
502.899	-43.8
503.25	-35.99
503.601	-36.76
503.952	-35.14
504.303	-33.4
504.654	-31.22
505.005	-30.91
505.356	-27.45
505.707	-27.86
506.058	-27.43
506.408	-26.49
506.759	-24.28
507.11	-29.19
507.46	-26.56
507.811	-25.75
508.161	-25.85
508.512	-25.31
508.862	-23.57
509.213	-20.72
509.563	-20.99
509.913	-19.32
510.263	-17.74
510.614	-17.66
510.964	-13.81
511.314	-13.45
511.664	-11.2
512.014	-9.62
512.364	-10.23
512.714	-5.25
513.064	-9.32
513.414	-8.51
513.764	-7.6
514.113	-5.47
514.463	-7.36
514.813	-8
515.162	-6.36
515.512	-10.3
515.862	-10.61
516.211	-10.34
516.561	-10.69
516.91	-8.8
517.259	-8.56
517.609	-11.32
517.958	-12.53
518.307	-9.03
518.656	-6.53
519.006	-6.97
519.355	-6.01
519.704	-5.66
520.053	-4.6
520.402	-5.73
520.751	-3.85
521.1	-2.43
521.448	-1.17
521.797	-2.05
522.146	-3.05
522.495	-6.62
522.843	-8.97
523.192	-6.06
523.541	-5.85
523.889	-8.51
524.238	-7.34
524.586	-7.25
524.935	-5.08
525.283	-6.42
525.631	-5.48
525.979	-5.02
526.328	-1.56
526.676	0.6
527.024	-0.06
527.372	0.81
527.72	2.28
528.068	-0.65
528.416	0.23
528.764	-0.95
529.112	1.15
529.46	1.97
529.808	2.53
530.155	0.92
530.503	0.22
530.851	0.53
531.198	1.95
531.546	3.2
531.893	4.61
532.241	3.27
532.588	0.64
532.936	0.74
533.283	-0.15
533.63	1.33
533.978	0.1
534.325	0.53
534.672	1.51
535.019	0.86
535.366	-0.93
535.713	0.36
536.06	-1.27
536.407	1.97
536.754	0.26
537.101	1.61
537.448	1
537.795	5.12
538.141	6.45
538.488	6.48
538.835	7.1
539.181	9.62
539.528	8.74
539.874	9.83
540.221	8.61
540.567	10.81
540.914	7.45
541.26	6.75
541.606	5.22
541.952	4.86
542.299	0.85
542.645	-0.93
542.991	0.16
543.337	-0.64
543.683	-1.74
544.029	-1.81
544.375	-2.26
544.721	0.51
545.066	-1.02
545.412	0.81
545.758	1.01
546.104	2.78
546.449	3.22
546.795	1.25
547.141	2.84
547.486	3.66
547.832	3.51
548.177	3.07
548.522	2.95
548.868	4.69
549.213	2.91
549.558	2.7
549.903	3.49
550.249	2.03
550.594	2.45
550.939	1.15
551.284	1.11
551.629	3.19
551.974	2.26
552.319	4.45
552.664	4.05
553.008	3.22
553.353	1.74
553.698	1.59
554.043	3.52
554.387	3.43
554.732	4.95
555.076	7.23
555.421	6.84
555.765	10.56
556.11	7.08
556.454	6.85
556.798	6.15
557.143	7.89
557.487	7.55
557.831	7.4
558.175	7.32
558.519	8.1
558.863	6.47
559.207	6.88
559.551	5.4
559.895	7.88
560.239	8.42
560.583	8.24
560.927	10.38
561.27	8.61
561.614	9.14
561.958	10.72
562.301	9.91
562.645	11.59
562.988	9.27
563.332	9.14
563.675	9.19
564.018	9.55
564.362	10.22
564.705	6.35
565.048	8.42
565.391	7.92
565.735	7.5
566.078	7.07
566.421	4.98
566.764	6.4
567.107	7.65
567.45	4.95
567.792	3.76
568.135	4.81
568.478	7.33
568.821	7.06
569.163	6.83
569.506	4.22
569.849	5.68
570.191	7.18
570.534	8.58
570.876	4.75
571.219	6.38
571.561	6.14
571.903	3.14
572.246	0.36
572.588	0.95
572.93	1.31
573.272	1.33
573.614	2.49
573.956	2.07
574.298	-0.4
574.64	1.93
574.982	1.58
575.324	2.14
575.666	4.51
576.008	7.91
576.349	7.51
576.691	9.99
577.033	10.57
577.374	8.24
577.716	7.64
578.057	8.38
578.399	6.39
578.74	6.64
579.082	6.38
579.423	7.43
579.764	4.31
580.105	4.42
580.447	0.58
580.788	1.17
581.129	0.67
581.47	-0.82
581.811	0.61
582.152	2.78
582.493	3
582.834	3.06
583.175	2.26
583.515	3.86
583.856	3.23
584.197	3.6
584.537	2.27
584.878	3.74
585.218	3.76
585.559	1.67
585.899	-0.06
586.24	-0.62
586.58	-1.32
586.921	-2.1
587.261	-0.47
587.601	0.31
587.941	1.56
588.281	4.24
588.621	3.43
588.961	5.78
589.301	7.1
589.641	10.61
589.981	9.9
590.321	11.27
590.661	13.49
591.001	12.56
591.34	11.98
591.68	10.92
592.02	8.81
592.359	7.95
592.699	8.55
593.038	8.91
593.378	7.12
593.717	7.26
594.057	6.59
594.396	6.5
594.735	5.8
595.074	6.85
595.414	8.84
595.753	10.07
596.092	10.85
596.431	9.69
596.77	11.27
597.109	10.56
597.448	10.38
597.786	12.68
598.125	12.18
598.464	12.42
598.803	11.12
599.141	9.45
599.48	9.58
599.819	11.98
600.157	13.44
600.495	13.59
600.834	12.3
601.172	13.09
601.511	11.25
601.849	12
602.187	14.51
602.525	15.7
602.864	18.24
603.202	17.23
603.54	14.16
603.878	14.93
604.216	15
604.554	18.08
604.891	18.72
605.229	20.23
605.567	18.11
605.905	16.19
606.243	15.15
606.58	14
606.918	13.73
607.255	15.75
607.593	12.92
607.93	11.12
608.268	9.83
608.605	8.84
608.942	9.06
609.28	10.38
609.617	9.39
609.954	12.27
610.291	12.78
610.628	16.05
610.965	14.64
611.302	16.11
611.639	15.8
611.976	16.76
612.313	17.38
612.65	14.44
612.987	15.78
613.323	14.19
613.66	12.88
613.997	11.27
614.333	9.97
614.67	10.85
615.006	10.16
615.343	10.65
615.679	9.44
616.015	7.4
616.352	7.92
616.688	5.94
617.024	9.28
617.36	8.78
617.696	9.61
618.032	11.02
618.368	11.03
618.704	12.01
619.04	13.17
619.376	13.36
619.712	15.66
620.048	17.2
620.383	16.82
620.719	15.76
621.055	16.51
621.39	18.43
621.726	16.69
622.061	17.94
622.397	17.28
622.732	16.42
623.068	16.03
623.403	17.44
623.738	17.17
624.073	19.12
624.409	19.19
624.744	18.98
625.079	16.11
625.414	16.88
625.749	16.93
626.084	16.49
626.419	17.05
626.753	19.95
627.088	18.7
627.423	19.88
627.758	20.39
628.092	19.91
628.427	20.35
628.762	20.01
629.096	19.92
629.431	16.99
629.765	17.8
630.099	16.12
630.434	15.08
630.768	15.53
631.102	15.83
631.436	15.73
631.77	17.45
632.105	17.92
632.439	19.95
632.773	20.22
633.107	22.32
633.44	20.72
633.774	21.5
634.108	21.52
634.442	22.4
634.776	23.48
635.109	21.51
635.443	22.01
635.776	21.9
636.11	21.91
636.443	21.34
636.777	23.03
637.11	22.59
637.444	22.82
637.777	26.05
638.11	24.23
638.443	22.17
638.776	22.64
639.11	22.42
639.443	20.69
639.776	19.49
640.109	21.26
640.441	18.25
640.774	18.44
641.107	19.22
641.44	15.81
641.773	16.89
642.105	19.73
642.438	20.66
642.77	20.05
643.103	21.88
643.435	24.82
643.768	21.36
644.1	23.02
644.433	25.06
644.765	24.7
645.097	24.98
645.429	25.51
645.761	23.85
646.094	23.07
646.426	22.01
646.758	21.28
647.09	19.69
647.422	20.92
647.753	20.81
648.085	19.39
648.417	20.83
648.749	20.86
649.08	22.06
649.412	20.97
649.744	22.67
650.075	23.09
650.407	23.72
650.738	23.15
651.069	23.58
651.401	25
651.732	25.31
652.063	24.2
652.394	26.27
652.726	24.66
653.057	24.82
653.388	24.78
653.719	25.65
654.05	25.09
654.381	26.53
654.712	28.78
655.042	27.61
655.373	30.2
655.704	29.55
656.034	29.93
656.365	30.8
656.696	31.81
657.026	29.51
657.357	31.73
657.687	32.2
658.018	31.67
658.348	29.06
658.678	28.28
659.008	26.61
659.339	27.28
659.669	25.91
659.999	25.53
660.329	25.33
660.659	25.36
660.989	22.38
661.319	22.75
661.649	23.43
661.978	25.35
662.308	25.43
662.638	26.07
662.968	26.1
663.297	24.75
663.627	24.22
663.956	22.08
664.286	23.82
664.615	26.88
664.945	27.24
665.274	26.73
665.603	26.23
665.932	28.24
666.262	27.84
666.591	28.78
666.92	28.52
667.249	26.75
667.578	29.64
667.907	26.51
668.236	24.85
668.564	24.5
668.893	25.34
669.222	24.19
669.551	22.78
669.879	21.1
670.208	20.8
670.537	21.94
670.865	25.84
671.194	27.34
671.522	30.73
671.85	32.23
672.179	32.82
672.507	30.98
672.835	31.01
673.163	31.42
673.491	34.8
673.819	33.02
674.147	31.47
674.475	30.69
674.803	27.8
675.131	26.19
675.459	23.2
675.787	23.32
676.115	25.45
676.442	24.52
676.77	22.16
677.098	20.98
677.425	21.51
677.753	22.39
678.08	20.64
678.407	18.57
678.735	18.2
679.062	18.83
679.389	16.97
679.717	16.2
680.044	18.45
680.371	17.65
680.698	18.2
681.025	19.24
681.352	19.43
681.679	19.48
682.006	21.35
682.332	23.15
682.659	23.66
682.986	24.83
683.313	24.39
683.639	21.58
683.966	21.86
684.292	20.47
684.619	18.45
684.945	16.07
685.272	18.05
685.598	15.52
685.924	12.82
686.25	11.77
686.577	11.95
686.903	10.55
687.229	11.95
687.555	12.28
687.881	12.72
688.207	13.1
688.533	14.01
688.858	10.77
689.184	14.53
689.51	16.56
689.836	17.16
690.161	17.6
690.487	17.83
690.813	18.48
691.138	20.42
691.463	21.82
691.789	24
692.114	24.75
692.44	26.19
692.765	24.49
693.09	21.99
693.415	22.77
693.74	19.42
694.065	20.35
694.39	19.35
694.715	19.9
695.04	18.55
695.365	18.39
695.69	19.35
696.015	22
696.339	22.57
696.664	26.23
696.989	23.35
697.313	26.88
697.638	26.74
697.962	28.31
698.287	29.5
698.611	29.55
698.935	29.89
699.26	29.56
699.584	26.66
699.908	24.91
700.232	25.48
700.556	27.02
700.88	25.06
701.204	26.07
701.528	25.6
701.852	24.1
702.176	24.05
702.5	22.36
702.823	22.02
703.147	22.32
703.471	23.31
703.794	21.03
704.118	22.68
704.441	23.76
704.765	24.08
705.088	24.41
705.411	23.28
705.735	24.03
706.058	23.73
706.381	24
706.704	23.36
707.027	22.33
707.35	23.53
707.673	20.95
707.996	20.56
708.319	17.66
708.642	18.36
708.965	18.92
709.288	18.2
709.61	17.91
709.933	17.05
710.256	17.53
710.578	19.67
710.901	19.4
711.223	20.92
711.546	17.72
711.868	18.33
712.19	18.47
712.512	18.99
712.835	16.97
713.157	17.55
713.479	18.14
713.801	17.89
714.123	18.1
714.445	18.28
714.767	19.23
715.089	22.52
715.411	23.91
715.732	22.56
716.054	20.14
716.376	21.26
716.697	21.23
717.019	23.07
717.34	25.86
717.662	22.85
717.983	23.42
718.305	21.67
718.626	19.61
718.947	16.95
719.268	14.75
719.589	14.84
719.911	14.16
720.232	13.28
720.553	10.81
720.874	7.1
721.195	11.64
721.515	9.76
721.836	8
722.157	10.15
722.478	11.89
722.798	13.75
723.119	16.57
723.44	16.38
723.76	16.67
724.081	15.35
724.401	15.12
724.721	11.94
725.042	12.53
725.362	14.4
725.682	12.53
726.002	11.56
726.322	12.43
726.642	10.85
726.962	12.56
727.282	12.74
727.602	15.23
727.922	15.95
728.242	17.43
728.562	17.12
728.882	16.55
729.201	17.42
729.521	16.11
729.84	15.02
730.16	14.39
730.479	12.89
730.799	11.83
731.118	11.72
731.437	9.02
731.757	8
732.076	7.98
732.395	7.98
732.714	7.43
733.033	8.76
733.352	7.85
733.671	9.67
733.99	11.14
734.309	12.8
734.628	12.26
734.947	15.94
735.265	17.5
735.584	17.74
735.903	17.83
736.221	18.84
736.54	17.69
736.858	19.77
737.177	18.76
737.495	16.12
737.813	14.35
738.132	12.75
738.45	11.57
738.768	9.07
739.086	8.5
739.404	9.98
739.722	8.72
740.04	10.93
740.358	8.14
740.676	9.41
740.994	11.38
741.311	11.31
741.629	10.97
741.947	10.67
742.264	12.27
742.582	9.58
742.899	9.33
743.217	12.1
743.534	9.94
743.852	10.66
744.169	7.59
744.486	7.61
744.803	6.61
745.121	9.23
745.438	9.52
745.755	7.65
746.072	10.32
746.389	8.06
746.706	4.83
747.022	7.05
747.339	8.73
747.656	9.82
747.973	8.85
748.289	10.99
748.606	9.06
748.923	9.8
749.239	10.12
749.555	10.35
749.872	9.83
750.188	9.8
750.505	8.97
750.821	8.85
751.137	9.77
751.453	7.73
751.769	8.55
752.085	9.27
752.401	6.32
752.717	8.89
753.033	9.55
753.349	10.81
753.665	11.83
753.98	12.11
754.296	10.58
754.612	10.02
754.927	12.36
755.243	11.69
755.558	10.44
755.874	10.67
756.189	6.61
756.505	6.35
756.82	5.68
757.135	5.58
757.45	5.68
757.765	6.17
758.08	7.73
758.395	8.39
758.71	8.31
759.025	7.52
759.34	8.9
759.655	9.74
759.97	9.08
760.285	9.93
760.599	10.12
760.914	8.41
761.228	8.43
761.543	8.59
761.857	9.24
762.172	9.27
762.486	11.4
762.8	11.32
763.115	11.68
763.429	12.97
763.743	13.03
764.057	11.38
764.371	11.35
764.685	9.81
764.999	6.75
765.313	5.88
765.627	4.62
765.941	3.7
766.255	6.28
766.568	8.16
766.882	7.16
767.195	8.56
767.509	11.26
767.823	11.84
768.136	11.25
768.449	12.68
768.763	10.8
769.076	11.73
769.389	11.05
769.702	7.35
770.016	4.64
770.329	3.56
770.642	1.7
770.955	0.5
771.268	1.25
771.58	2.36
771.893	3.85
772.206	5.58
772.519	8.09
772.832	9.86
773.144	11.72
773.457	12.02
773.769	12.57
774.082	13.8
774.394	12.44
774.706	11.33
775.019	11.25
775.331	8.26
775.643	6.64
775.955	4.02
776.268	1.51
776.58	0.68
776.892	2.17
777.204	3.09
777.515	3.48
777.827	4.98
778.139	6.91
778.451	6.25
778.763	6.39
779.074	7.86
779.386	7.66
779.697	10.28
780.009	8.89
780.32	6.5
780.632	6.22
780.943	4.49
781.254	5.34
781.566	5.07
781.877	7.1
782.188	9.22
782.499	8.8
782.81	9.78
783.121	8.44
783.432	10.48
783.743	12.69
784.054	12.05
784.364	12.72
784.675	12.22
784.986	10.53
785.296	9.75
785.607	9.65
785.917	8.77
786.228	8.3
786.538	6.8
786.849	6.75
787.159	6.01
787.469	3.02
787.779	2.19
788.09	0.84
788.4	2.51
788.71	2.18
789.02	1.4
789.33	2.33
789.64	0.22
789.949	2.15
790.259	1.65
790.569	3.44
790.879	6.42
791.188	6.23
791.498	6.05
791.807	7.1
792.117	6.91
792.426	6.41
792.736	6.25
793.045	9.99
793.354	11.27
793.663	11.85
793.973	10.39
794.282	11.56
794.591	10.77
794.9	11.58
795.209	9.88
795.518	10.22
795.826	10.99
796.135	11.17
796.444	9.47
796.753	7.92
797.061	7.41
797.37	9.14
797.678	6.76
797.987	7.07
798.295	6.9
798.604	8.23
798.912	5.67
799.22	3.35
799.529	4.1
799.837	3.49
800.145	2.11
800.453	1.39
800.761	-0.76
801.069	-0.58
801.377	0.31
801.685	-2.31
801.993	-3.97
802.3	-0.06
802.608	0.59
802.916	-2.51
803.223	-4
803.531	-1.01
803.838	-1.06
804.146	1.4
804.453	2.83
804.76	0.7
805.068	2.45
805.375	2.27
805.682	-0.28
805.989	0.98
806.296	5
806.603	7.12
806.91	3.97
807.217	4.5
807.524	0.47
807.831	-0.51
808.138	0.53
808.444	0.51
808.751	-0.24
809.058	3
809.364	2.78
809.671	2.69
809.977	0.76
810.284	2.72
810.59	2.77
810.896	3.36
811.202	3.26
811.509	5.09
811.815	5.32
812.121	6.05
812.427	5.33
812.733	4.99
813.039	2.55
813.345	4.8
813.65	3.45
813.956	3.56
814.262	2.74
814.568	3.7
814.873	2.73
815.179	1.94
815.484	2.4
815.79	0.42
816.095	0.92
816.4	0.49
816.706	-0.98
817.011	-1.03
817.316	0.23
817.621	2.4
817.926	-0.43
818.231	1.57
818.536	3.8
818.841	3.72
819.146	3.92
819.451	4.5
819.756	6.05
820.06	7.66
820.365	8.18
820.67	7.3
820.974	7.75
821.279	10.65
821.583	10.02
821.888	8.67
822.192	8.18
822.496	7.15
822.8	7.35
823.105	6.94
823.409	4.92
823.713	5.12
824.017	3.28
824.321	3.94
824.625	2.6
824.929	2.73
825.232	2.07
825.536	2.73
825.84	4.38
826.143	1.36
826.447	1.53
826.751	4.74
827.054	3.59
827.358	5.8
827.661	5.52
827.964	7.65
828.268	4.82
828.571	6.45
828.874	7.14
829.177	7.41
829.48	8.91
829.783	8.44
830.086	8.33
830.389	9.33
830.692	8.26
830.995	9.36
831.297	7.25
831.6	9.74
831.903	9.06
832.205	9.4
832.508	7.34
832.81	7.24
833.113	8.7
833.415	6.19
833.718	8.01
834.02	11.06
834.322	9.83
834.624	10.47
834.926	9.09
835.228	6.05
835.53	5.18
835.832	8.76
836.134	7.15
836.436	7.5
836.738	10.25
837.04	8.34
837.341	5.85
837.643	4.36
837.944	3.07
838.246	3.39
838.547	6.49
838.849	5.42
839.15	4.92
839.452	5.02
839.753	3.62
840.054	1
840.355	3.08
840.656	3.12
840.957	2.6
841.258	4.02
841.559	3.95
841.86	4.44
842.161	4.85
842.462	3.4
842.762	5.72
843.063	7.32
843.364	8.09
843.664	5.68
843.965	6.1
844.265	9.49
844.566	8.77
844.866	10.82
845.166	10.57
845.467	12.23
845.767	11.66
846.067	11.36
846.367	8.65
846.667	8.05
846.967	8.31
847.267	7.49
847.567	5.59
847.867	6.42
848.166	4.48
848.466	3.84
848.766	2.07
849.065	1.07
849.365	1.1
849.664	2.7
849.964	2.16
850.263	1.97
850.562	2.99
850.862	3.31
851.161	3.24
851.46	4.31
851.759	6.45
852.058	6.27
852.357	9.15
852.656	8.16
852.955	7.14
853.254	4.41
853.553	5.4
853.851	2.88
854.15	0.57
854.449	1.76
854.747	3.47
855.046	0.76
855.344	0.62
855.643	0.41
855.941	2.24
856.239	1.75
856.538	5.45
856.836	3.61
857.134	5.75
857.432	5.93
857.73	5.31
858.028	2.28
858.326	3.99
858.624	2.81
858.922	0.89
859.219	-1.56
859.517	-1.22
859.815	-0.59
860.112	2.14
860.41	3.32
860.707	5.22
861.005	5.61
861.302	4.62
861.6	3.72
861.897	3.17
862.194	4.41
862.491	4.72
862.788	4.82
863.085	4.23
863.382	3.66
863.679	2.33
863.976	2.58
864.273	0.12
864.57	1.01
864.867	0.11
865.163	-0.11
865.46	0.65
865.757	2.62
866.053	3.26
866.349	3.25
866.646	3.95
866.942	4.38
867.239	4.69
867.535	4.59
867.831	4.84
868.127	3.7
868.423	8.66
868.719	9.88
869.015	7.62
869.311	8.49
869.607	7.97
869.903	6.32
870.199	6.27
870.494	5.72
870.79	6.82
871.086	4.9
871.381	7.8
871.677	5.93
871.972	3.44
872.267	5.91
872.563	3.77
872.858	5.09
873.153	6.42
873.448	9.48
873.743	9.34
874.038	8.89
874.333	11.09
874.628	11.98
874.923	11.06
875.218	10.6
875.513	10.25
875.808	13.32
876.102	13.94
876.397	11.38
876.691	9.19
876.986	11.82
877.28	14.41
877.575	15.61
877.869	13.91
878.163	14.38
878.458	14.52
878.752	14.75
879.046	13.19
879.34	12.31
879.634	13.25
879.928	11.67
880.222	9.82
880.516	8.92
880.809	6.93
881.103	7.69
881.397	7.95
881.691	9.02
881.984	8.95
882.278	7.68
882.571	6.44
882.864	8.17
883.158	9.24
883.451	8.95
883.744	10.36
884.038	12.48
884.331	13.41
884.624	13.3
884.917	11.83
885.21	10.89
885.503	12.7
885.796	15.9
886.088	14.91
886.381	15.01
886.674	12.57
886.966	8.88
887.259	6.3
887.552	9.48
887.844	8.97
888.136	8.53
888.429	8.85
888.721	7.92
889.013	4.44
889.306	4.36
889.598	2.75
