# Supplementary material for: An on-demand, drop-on-drop method for studying enzyme catalysis by serial crystallography
Source: Nat Commun. 2021 Jul 22;12:4461. doi: 10.1038/s41467-021-24757-7 (PMC8298390; doi:10.1038/s41467-021-24757-7)
Supplement: Supplementary file 7 — Source Data [file 41467_2021_24757_MOESM7_ESM.zip › 01_raw data/9/9-fluo5N-fura-bg_OFX002211_20-49-05-868.txt]

Data from 9-fluo5N-fura-bg_OFX002211_20-49-05-868.txt Node

Date: Wed Jun 05 20:49:05 PDT 2019
User: Yachandra Lab
Spectrometer: OFX00221
Trigger mode: 0
Integration Time (sec): 3.000000E-1
Scans to average: 4
Nonlinearity correction enabled: false
Boxcar width: 5
Storing dark spectrum: false
XAxis mode: Wavelengths
Number of Pixels in Spectrum: 2136
>>>>>Begin Spectral Data<<<<<
156.111	2559.33
156.499	2559.82
156.887	2566.94
157.274	2565.61
157.662	2574.93
158.049	2583.8
158.437	2597.48
158.824	2596.8
159.211	2610.5
159.599	2616.3
159.986	2621.82
160.373	2618.8
160.761	2625.09
161.148	2620.39
161.535	2626.43
161.922	2617.32
162.309	2612.64
162.696	2599.02
163.083	2600.41
163.47	2589.05
163.857	2595.84
164.244	2591
164.631	2594.5
165.018	2588.02
165.405	2592.75
165.792	2587.8
166.179	2593.59
166.565	2588.5
166.952	2593.93
167.339	2592.75
167.725	2598.75
168.112	2592.75
168.498	2599.25
168.885	2594.23
169.271	2600.2
169.658	2595.86
170.044	2600.59
170.431	2595.55
170.817	2600.86
171.203	2595.45
171.59	2596.89
171.976	2591.2
172.362	2596.73
172.748	2591.11
173.134	2596.45
173.521	2590.25
173.907	2595.09
174.293	2590.39
174.679	2595.84
175.065	2589.05
175.451	2594.48
175.836	2588.59
176.222	2596.41
176.608	2600.98
176.994	2613
177.38	2611.52
177.765	2617.55
178.151	2608.5
178.537	2611.95
178.922	2607.2
179.308	2614.86
179.693	2609.52
180.079	2615.73
180.464	2607.61
180.85	2602.18
181.235	2589.07
181.621	2589.93
182.006	2583.14
182.391	2591.2
182.777	2587.23
183.162	2591.18
183.547	2584.32
183.932	2588.48
184.317	2581.48
184.702	2586.77
185.087	2581.95
185.472	2589.25
185.857	2586.16
186.242	2591.41
186.627	2586.43
187.012	2591.36
187.397	2585.93
187.782	2591.64
188.167	2586.11
188.551	2592.25
188.936	2745.55
189.321	2911.8
189.705	3068.98
190.09	3231.77
190.475	3424.84
190.859	3593.68
191.244	3750.23
191.628	3916.57
192.012	4072.77
192.397	4249.39
192.781	4406.75
193.166	4411.7
193.55	4404.57
193.934	4412.34
194.318	4411.86
194.702	4384.7
195.087	4379.18
195.471	4384.02
195.855	4384.09
196.239	4391
196.623	4383.59
197.007	4390.39
197.391	4393.23
197.775	4404.07
198.158	4398.5
198.542	4401.89
198.926	4399.2
199.31	4403.95
199.693	4402.59
200.077	4405.09
200.461	4405.77
200.844	4408.32
201.228	4407.43
201.611	4411.89
201.995	4405.02
202.378	4409.02
202.762	4410.89
203.145	4415.05
203.529	4415.66
203.912	4423.91
204.295	4423.55
204.679	4426.93
205.062	4425.75
205.445	4428.18
205.828	4427.52
206.211	4435.18
206.594	4435.95
206.977	4439.7
207.36	4440.95
207.743	4444.93
208.126	4444.61
208.509	4449.77
208.892	4449.84
209.275	4452.18
209.658	4458.39
210.04	4465.25
210.423	4461.64
210.806	4465
211.188	4463.2
211.571	4463.68
211.953	4464.34
212.336	4466.5
212.719	4464.64
213.101	4466.77
213.483	4469.11
213.866	4467.5
214.248	4467.57
214.63	4476.89
215.013	4476.61
215.395	4481.16
215.777	4487.09
216.159	4494.66
216.542	4494.09
216.924	4496.2
217.306	4494.5
217.688	4497.68
218.07	4499.2
218.452	4495.55
218.834	4493.68
219.216	4497.68
219.597	4495.64
219.979	4496.77
220.361	4537.59
220.743	4541.09
221.124	4548.68
221.506	4557.84
221.888	4556.59
222.269	4555.36
222.651	4560.39
223.032	4565.36
223.414	4566.5
223.795	4569.2
224.177	4566.3
224.558	4521.2
224.94	4520.3
225.321	4525.23
225.702	4520.23
226.083	4528.86
226.465	4545.23
226.846	4543.68
227.227	4539.02
227.608	4543.09
227.989	4542.23
228.37	4551.55
228.751	4558.11
229.132	4564.02
229.513	4553.93
229.894	4555.86
230.275	4550.34
230.655	4538.09
231.036	4545.45
231.417	4548.45
231.798	4544.09
232.178	4553.11
232.559	4548.66
232.94	4548.2
233.32	4543.48
233.701	4551.16
234.081	4553.48
234.462	4560.14
234.842	4561.05
235.222	4564.25
235.603	4565.89
235.983	4567.64
236.363	4568.8
236.743	4568.41
237.124	4567.91
237.504	4594.84
237.884	4591.82
238.264	4590.7
238.644	4586.43
239.024	4591.93
239.404	4586.61
239.784	4594
240.164	4597
240.544	4596.64
240.923	4597.82
241.303	4600.34
241.683	4575.07
242.063	4579.18
242.442	4578.84
242.822	4592.64
243.202	4587.41
243.581	4589.84
243.961	4593.14
244.34	4594.5
244.72	4590.43
245.099	4600.39
245.478	4595.36
245.858	4607.77
246.237	4606.27
246.616	4613.86
246.996	4602.8
247.375	4606.36
247.754	4607.3
248.133	4603.7
248.512	4601.8
248.891	4613.09
249.27	4607.59
249.649	4613.3
250.028	4605.61
250.407	4605.73
250.786	4601.93
251.165	4608.43
251.544	4610.8
251.922	4613.73
252.301	4612.16
252.68	4615.41
253.058	4607.39
253.437	4613.95
253.816	4618.23
254.194	4621.73
254.573	4621.64
254.951	4625.2
255.329	4619.59
255.708	4618.11
256.086	4618.91
256.465	4619.36
256.843	4627.23
257.221	4628.3
257.599	4622.09
257.977	4625.98
258.356	4629.75
258.734	4634.39
259.112	4638.48
259.49	4642.05
259.868	4645.55
260.246	4645.64
260.624	4652.16
261.001	4652.75
261.379	4659.11
261.757	4659.3
262.135	4651.55
262.513	4647.98
262.89	4646.73
263.268	4647.43
263.645	4646.48
264.023	4646.59
264.401	4651.73
264.778	4647.27
265.156	4638.45
265.533	4639.27
265.91	4635.5
266.288	4638.32
266.665	4635.68
267.042	4643.02
267.42	4639.32
267.797	4645.5
268.174	4644.2
268.551	4642.73
268.928	4644.32
269.305	4648.5
269.682	4644.11
270.059	4650.7
270.436	4651.66
270.813	4659.05
271.19	4654.61
271.567	4655.09
271.944	4648.91
272.32	4654.27
272.697	4659.2
273.074	4660.75
273.45	4658.7
273.827	4658.55
274.203	4658.27
274.58	4658.86
274.957	4650.32
275.333	4652.55
275.709	4655.3
276.086	4658.39
276.462	4654.89
276.838	4646.77
277.215	4645.2
277.591	4657.43
277.967	4656.75
278.343	4656.05
278.719	4653.05
279.095	4660.5
279.471	4657.68
279.847	4663
280.223	4660.18
280.599	4660.95
280.975	4657.25
281.351	4658.89
281.727	4647.14
282.103	4651.09
282.478	4650.11
282.854	4655.91
283.23	4650.2
283.605	4656.91
283.981	4647.18
284.357	4652.02
284.732	4652.89
285.108	4659.11
285.483	4661.36
285.858	4665.84
286.234	4664.77
286.609	4666.45
286.984	4661.91
287.36	4667.43
287.735	4667.34
288.11	4685.09
288.485	4682.68
288.86	4685.11
289.235	4681.14
289.61	4680.23
289.985	4681.75
290.36	4684.75
290.735	4684.73
291.11	4690.05
291.485	4692.25
291.86	4689.25
292.235	4683.07
292.609	4687.52
292.984	4685.86
293.359	4692.07
293.733	4691.8
294.108	4699.36
294.482	4693.34
294.857	4693.48
295.231	4696.59
295.606	4699.34
295.98	4697.66
296.354	4696.55
296.729	4692.2
297.103	4694.75
297.477	4695.91
297.851	4697.86
298.226	4690.52
298.6	4698.2
298.974	4703.23
299.348	4704.57
299.722	4704.98
300.096	4709.93
300.47	4703.3
300.844	4709.89
301.217	4706.39
301.591	4707.75
301.965	4712.5
302.339	4712.95
302.712	4708.66
303.086	4709.95
303.46	4703.36
303.833	4703.25
304.207	4700.16
304.58	4705.66
304.954	4702.66
305.327	4704.48
305.701	4699.82
306.074	4695.05
306.447	4691.86
306.821	4698.09
307.194	4695.14
307.567	4705.73
307.94	4698.64
308.313	4706.09
308.686	4702.89
309.059	4702.68
309.432	4699
309.805	4705.02
310.178	4699.89
310.551	4709
310.924	4704.75
311.297	4708.05
311.67	4700.36
312.042	4710.66
312.415	4705.64
312.788	4705.66
313.16	4704.98
313.533	4716.52
313.905	4715.16
314.278	4725.34
314.65	4716.82
315.023	4719.89
315.395	4715.16
315.768	4716.16
316.14	4711.16
316.512	4715.52
316.884	4715.82
317.257	4722.32
317.629	4714.89
318.001	4713.23
318.373	4707.91
318.745	4716.14
319.117	4711.68
319.489	4717.5
319.861	4717.55
320.233	4717.59
320.605	4708.27
320.977	4710.66
321.348	4706
321.72	4708.52
322.092	4704.77
322.463	4709.43
322.835	4700.8
323.207	4709.52
323.578	4700.98
323.95	4703.64
324.321	4700.82
324.693	4706.41
325.064	4708.07
325.435	4731.23
325.807	4729.18
326.178	4735.57
326.549	4734.68
326.92	4738.95
327.292	4733.52
327.663	4741.09
328.034	4737.41
328.405	4742.25
328.776	4735.98
329.147	4736.86
329.518	4709.66
329.889	4713.16
330.259	4706.36
330.63	4703.93
331.001	4699.48
331.372	4700.27
331.742	4695.41
332.113	4701.39
332.484	4695.41
332.854	4704.02
333.225	4696.66
333.595	4703.52
333.966	4699.43
334.336	4702.52
334.707	4698.36
335.077	4710.09
335.447	4708.32
335.817	4712.91
336.188	4702.68
336.558	4708.48
336.928	4703.39
337.298	4709
337.668	4706.75
338.038	4709.27
338.408	4736.07
338.778	4741.7
339.148	4752.2
339.518	4758.25
339.888	4751.55
340.258	4760.05
340.627	4754.5
340.997	4759.02
341.367	4755.11
341.736	4754.16
342.106	4750.84
342.475	4725.52
342.845	4756.36
343.214	4740.41
343.584	4729.07
343.953	4734.95
344.323	4726.11
344.692	4726.3
345.061	4720.7
345.431	4725.2
345.8	4720.75
346.169	4721.55
346.538	4719.11
346.907	4689.82
347.276	4682.48
347.645	4687.77
348.014	4681.09
348.383	4687.39
348.752	4683.34
349.121	4688.18
349.49	4684.98
349.858	4690.8
350.227	4691.07
350.596	4697.57
350.964	4691.68
351.333	4698.55
351.702	4701
352.07	4705.57
352.439	4699.11
352.807	4708.73
353.176	4702.3
353.544	4705.39
353.912	4704.77
354.281	4707.18
354.649	4698.25
355.017	4704.93
355.385	4698.61
355.753	4697.75
356.122	4691.93
356.49	4694.82
356.858	4688.68
357.226	4693.07
357.594	4684.07
357.961	4691.66
358.329	4692.45
358.697	4698.25
359.065	4690.55
359.433	4692.61
359.8	4688.41
360.168	4692
360.536	4690.57
360.903	4694.64
361.271	4687.48
361.638	4693.68
362.006	4678.48
362.373	4677.52
362.741	4668.02
363.108	4670.18
363.475	4665.73
363.843	4670.2
364.21	4664.39
364.577	4676
364.944	4669.23
365.311	4676.36
365.678	4695.07
366.045	4701.93
366.412	4703.57
366.779	4709.7
367.146	4708.23
367.513	4717.73
367.88	4707.73
368.247	4715.86
368.613	4707.34
368.98	4711.43
369.347	4704.55
369.713	4683.86
370.08	4678.43
370.447	4675.43
370.813	4668.55
371.18	4672.61
371.546	4661.84
371.912	4667.98
372.279	4665.55
372.645	4665.75
373.011	4664.98
373.378	4669.64
373.744	4663.09
374.11	4672.89
374.476	4664.14
374.842	4668.02
375.208	4672.2
375.574	4675.02
375.94	4670.05
376.306	4670.25
376.672	4666.23
377.038	4669.2
377.404	4663.59
377.769	4671.45
378.135	4661.16
378.501	4671.07
378.866	4669.98
379.232	4662.5
379.597	4661.55
379.963	4666.61
380.328	4658.2
380.694	4662.41
381.059	4656.77
381.425	4665.77
381.79	4659.91
382.155	4667.57
382.52	4659.82
382.886	4664
383.251	4657.34
383.616	4662.16
383.981	4658.27
384.346	4666.39
384.711	4659.14
385.076	4665.86
385.441	4658.23
385.806	4658.82
386.171	4650.61
386.535	4657
386.9	4653.11
387.265	4661.82
387.629	4653.41
387.994	4656
388.359	4651.84
388.723	4657.43
389.088	4649.95
389.452	4652.16
389.817	4651
390.181	4654.86
390.545	4653.59
390.91	4657.11
391.274	4648.68
391.638	4656.14
392.002	4651.59
392.366	4690.86
392.731	4685.25
393.095	4687.57
393.459	4687.57
393.823	4690.57
394.187	4686.59
394.55	4691.36
394.914	4690.75
395.278	4695.3
395.642	4688.2
396.006	4695.41
396.369	4654.57
396.733	4657.18
397.097	4651.36
397.46	4653.43
397.824	4646.66
398.187	4649.77
398.551	4644.25
398.914	4640.98
399.277	4639.34
399.641	4645.34
400.004	4644.25
400.367	4651.91
400.73	4647.73
401.094	4653.84
401.457	4649.86
401.82	4655.68
402.183	4651
402.546	4658.66
402.909	4654.95
403.272	4662.23
403.635	4653.41
403.998	4648.86
404.36	4639.57
404.723	4643
405.086	4637.75
405.448	4668.57
405.811	4663.73
406.174	4667.32
406.536	4652.2
406.899	4678.91
407.261	4671.36
407.624	4678.57
407.986	4679.48
408.348	4684.43
408.711	4686.55
409.073	4692.77
409.435	4658.27
409.797	4664.16
410.16	4659.14
410.522	4666.7
410.884	4640.59
411.246	4651.25
411.608	4644.16
411.97	4646.16
412.332	4638.8
412.693	4643.45
413.055	4636.86
413.417	4641.7
413.779	4631.7
414.14	4634.7
414.502	4626.64
414.864	4632.75
415.225	4620.73
415.587	4628.66
415.948	4621.89
416.31	4628.86
416.671	4617.59
417.033	4619.05
417.394	4613.32
417.755	4618.48
418.116	4613.61
418.478	4616.64
418.839	4608.89
419.2	4609.75
419.561	4603.07
419.922	4605.86
420.283	4600.14
420.644	4607.73
421.005	4604.89
421.366	4615.45
421.727	4618.93
422.087	4621.93
422.448	4620.75
422.809	4628.02
423.169	4624.16
423.53	4626.98
423.891	4621.27
424.251	4628.27
424.612	4617.68
424.972	4619.64
425.333	4607.7
425.693	4606.55
426.053	4601.82
426.414	4602.41
426.774	4593.3
427.134	4597.52
427.494	4587.7
427.854	4597.59
428.214	4587.7
428.574	4596.43
428.934	4592.93
429.294	4600.41
429.654	4593.43
430.014	4600.11
430.374	4596.41
430.734	4608.59
431.094	4601.73
431.453	4627.68
431.813	4620.77
432.173	4631.59
432.532	4627.55
432.892	4631.43
433.251	4622.14
433.611	4626.89
433.97	4619.41
434.33	4627.66
434.689	4618.95
435.048	4624.66
435.407	4608.55
435.767	4611.64
436.126	4602.36
436.485	4600.7
436.844	4594.41
437.203	4603.34
437.562	4602.57
437.921	4606
438.28	4596.23
438.639	4597.48
438.998	4620
439.356	4619.77
439.715	4614.39
440.074	4621.45
440.433	4619.8
440.791	4627.93
441.15	4618.89
441.508	4621.23
441.867	4617.3
442.225	4622.05
442.584	4615.84
442.942	4594.8
443.3	4588.2
443.659	4593.2
444.017	4586.23
444.375	4588.84
444.733	4583.11
445.092	4593.11
445.45	4591.27
445.808	4597.98
446.166	4593.86
446.524	4603.64
446.882	4592.86
447.239	4600.25
447.597	4596.39
447.955	4603.64
448.313	4599.66
448.67	4606.95
449.028	4598.3
449.386	4602.07
449.743	4602.77
450.101	4613.84
450.458	4605.25
450.816	4617.86
451.173	4616.8
451.531	4629.09
451.888	4622.61
452.245	4628.52
452.602	4621.82
452.96	4663.34
453.317	4656.84
453.674	4661.27
454.031	4655.25
454.388	4666.57
454.745	4657.25
455.102	4657.84
455.459	4648.36
455.816	4655.7
456.173	4653.89
456.529	4662.61
456.886	4625.98
457.243	4635.75
457.599	4626.27
457.956	4628.23
458.313	4620.8
458.669	4631.95
459.026	4630
459.382	4633.39
459.739	4632.14
460.095	4636.48
460.451	4632.89
460.807	4635.57
461.164	4633.16
461.52	4646.91
461.876	4642.64
462.232	4649.3
462.588	4640.48
462.944	4646.98
463.3	4646.32
463.656	4649.91
464.012	4641.57
464.368	4650.98
464.724	4644.89
465.079	4645.27
465.435	4630.36
465.791	4633.86
466.146	4626.8
466.502	4638.05
466.858	4627.61
467.213	4627.52
467.569	4623.84
467.924	4637.05
468.279	4621.55
468.635	4627.39
468.99	4618.75
469.345	4626.68
469.701	4621.55
470.056	4622.11
470.411	4608.16
470.766	4615.95
471.121	4611.27
471.476	4615.93
471.831	4599.82
472.186	4602.52
472.541	4592.23
472.895	4594.66
473.25	4582.55
473.605	4585.25
473.96	4576.91
474.314	4577.66
474.669	4567.14
475.024	4563.48
475.378	4546.91
475.733	4555.55
476.087	4548.59
476.441	4553.43
476.796	4542.5
477.15	4553.36
477.504	4542.82
477.859	4545.55
478.213	4536.45
478.567	4539.52
478.921	4540.95
479.275	4544.32
479.629	4538.32
479.983	4545.66
480.337	4535.55
480.691	4543.48
481.045	4529.2
481.399	4561.68
481.752	4558.32
482.106	4566.07
482.46	4554.05
482.813	4550.48
483.167	4544.2
483.52	4542.07
483.874	4545.36
484.227	4552.45
484.581	4540.05
484.934	4546.07
485.288	4509.77
485.641	4508.2
485.994	4499.18
486.347	4505.48
486.7	4499.25
487.054	4518.91
487.407	4514.93
487.76	4504.55
488.113	4494.86
488.466	4503.41
488.818	4497.7
489.171	4501.7
489.524	4494.02
489.877	4499.27
490.23	4497.14
490.582	4502.39
490.935	4484.66
491.288	4487
491.64	4482.55
491.993	4491.07
492.345	4487.73
492.698	4495.3
493.05	4491.5
493.402	4503.05
493.755	4500.23
494.107	4510.82
494.459	4519.07
494.811	4542.5
495.163	4561.8
495.515	4604.45
495.867	4647.32
496.219	4719.39
496.571	4795.2
496.923	4893.93
497.275	4991.3
497.627	5109.98
497.979	5214.61
498.33	5333.09
498.682	5429.59
499.034	5532.27
499.385	5607.93
499.737	5681.25
500.088	5725.75
500.44	5759.32
500.791	5775.59
501.143	5783.52
501.494	5775.75
501.845	5770.77
502.197	5737.43
502.548	5718.73
502.899	5687.57
503.25	5671.95
503.601	5635.09
503.952	5609.8
504.303	5574.57
504.654	5546.95
505.005	5510.02
505.356	5477.34
505.707	5438.39
506.058	5419.07
506.408	5385.05
506.759	5362.59
507.11	5325.34
507.46	5316.14
507.811	5283.39
508.161	5269.45
508.512	5241.43
508.862	5228.55
509.213	5208.48
509.563	5196.34
509.913	5168.8
510.263	5158.18
510.614	5132.57
510.964	5125.57
511.314	5089.89
511.664	5081.73
512.014	5056.39
512.364	5049.52
512.714	5029.73
513.064	5012
513.414	4993.3
513.764	5000.2
514.113	4983.09
514.463	4980.09
514.813	4955
515.162	4951.89
515.512	4938.48
515.862	4933.25
516.211	4915.66
516.561	4908.8
516.91	4901.05
517.259	4896.09
517.609	4865.52
517.958	4853.11
518.307	4838.07
518.656	4834.95
519.006	4829.55
519.355	4832.86
519.704	4827.16
520.053	4826.2
520.402	4810.98
520.751	4807.3
521.1	4792.93
521.448	4791.68
521.797	4786.05
522.146	4784.91
522.495	4778.43
522.843	4770.68
523.192	4750.64
523.541	4745.48
523.889	4734.8
524.238	4739.34
524.586	4733.02
524.935	4733.32
525.283	4729.14
525.631	4730.27
525.979	4716.66
526.328	4716.45
526.676	4708
527.024	4710.86
527.372	4700.11
527.72	4701.39
528.068	4690.61
528.416	4690.43
528.764	4682.89
529.112	4677.95
529.46	4664.39
529.808	4666.27
530.155	4652.89
530.503	4667.2
530.851	4672.45
531.198	4671.39
531.546	4659.77
531.893	4660.95
532.241	4647.86
532.588	4645.91
532.936	4641.66
533.283	4644.95
533.63	4642.02
533.978	4644.45
534.325	4627.8
534.672	4614.14
535.019	4609.64
535.366	4612.02
535.713	4605.8
536.06	4612.98
536.407	4613.95
536.754	4614.64
537.101	4607.57
537.448	4614.07
537.795	4609.3
538.141	4606.77
538.488	4597.27
538.835	4603.02
539.181	4593.5
539.528	4596.52
539.874	4587.32
540.221	4584.41
540.567	4575.09
540.914	4580.05
541.26	4569.25
541.606	4577.82
541.952	4572.5
542.299	4578
542.645	4573.34
542.991	4577.34
543.337	4569.86
543.683	4575.07
544.029	4570.8
544.375	4585.91
544.721	4582.02
545.066	4586.32
545.412	4577.18
545.758	4579.59
546.104	4573.61
546.449	4570.8
546.795	4573.52
547.141	4582.91
547.486	4573.5
547.832	4572.82
548.177	4557.52
548.522	4556.75
548.868	4548.59
549.213	4549.89
549.558	4546.59
549.903	4551.73
550.249	4549.89
550.594	4549.86
550.939	4536.77
551.284	4541.66
551.629	4540.3
551.974	4544.39
552.319	4539.32
552.664	4547.18
553.008	4541.91
553.353	4575.09
553.698	4568.48
554.043	4570.14
554.387	4560.84
554.732	4567.09
555.076	4560.95
555.421	4565.73
555.765	4563.93
556.11	4571.23
556.454	4556.68
556.798	4561.91
557.143	4525.64
557.487	4532.93
557.831	4526.34
558.175	4536.52
558.519	4532.55
558.863	4540.39
559.207	4530.48
559.551	4532.25
559.895	4529.14
560.239	4537.3
560.583	4532.05
560.927	4536.91
561.27	4532.05
561.614	4542.32
561.958	4530.41
562.301	4539.32
562.645	4529.75
562.988	4534.41
563.332	4531.2
563.675	4532.5
564.018	4535.43
564.362	4538.73
564.705	4535.23
565.048	4536.66
565.391	4524.64
565.735	4531.82
566.078	4520.48
566.421	4527.66
566.764	4524.93
567.107	4526.36
567.45	4520.7
567.792	4517.86
568.135	4512
568.478	4514.23
568.821	4509.41
569.163	4516
569.506	4510.18
569.849	4518.82
570.191	4511.61
570.534	4517.18
570.876	4512.84
571.219	4519.55
571.561	4512.86
571.903	4518.18
572.246	4515.84
572.588	4518.84
572.93	4512.43
573.272	4516.48
573.614	4505.8
573.956	4510.07
574.298	4504.41
574.64	4511.86
574.982	4502.73
575.324	4507.68
575.666	4502.89
576.008	4505.43
576.349	4499.34
576.691	4503.84
577.033	4499.27
577.374	4505.18
577.716	4503.14
578.057	4509.36
578.399	4501.32
578.74	4506.68
579.082	4506.86
579.423	4511.45
579.764	4512.59
580.105	4519.66
580.447	4521.09
580.788	4529.36
581.129	4536.73
581.47	4541.59
581.811	4533.64
582.152	4541.68
582.493	4557.98
582.834	4559.82
583.175	4556.93
583.515	4554.32
583.856	4549.95
584.197	4551.68
584.537	4543.82
584.878	4536.57
585.218	4528.2
585.559	4538.66
585.899	4530.68
586.24	4514.77
586.58	4510.7
586.921	4513.41
587.261	4508.18
587.601	4515.07
587.941	4508.68
588.281	4515.55
588.621	4511.36
588.961	4516.34
589.301	4506.57
589.641	4511.75
589.981	4507.66
590.321	4509.59
590.661	4505.43
591.001	4512.23
591.34	4508.52
591.68	4514.14
592.02	4505.5
592.359	4511.41
592.699	4506.09
593.038	4512.39
593.378	4507.52
593.717	4511.98
594.057	4505.07
594.396	4512.02
594.735	4505.91
595.074	4511.84
595.414	4502.14
595.753	4506.64
596.092	4501.5
596.431	4509.93
596.77	4507.2
597.109	4511.09
597.448	4501.8
597.786	4506.09
598.125	4498.14
598.464	4503.25
598.803	4492.77
599.141	4500.55
599.48	4495.27
599.819	4501.09
600.157	4488.16
600.495	4489.61
600.834	4486.3
601.172	4517.25
601.511	4514.93
601.849	4517.57
602.187	4513.93
602.525	4519.75
602.864	4509.86
603.202	4518.91
603.54	4513.39
603.878	4521.91
604.216	4513.5
604.554	4517.8
604.891	4486.27
605.229	4491.2
605.567	4486.84
605.905	4492.16
606.243	4483.61
606.58	4491.36
606.918	4480.32
607.255	4480.41
607.593	4475.77
607.93	4484.75
608.268	4475.64
608.605	4484.75
608.942	4484.34
609.28	4489.55
609.617	4482.95
609.954	4488
610.291	4484.52
610.628	4493.32
610.965	4490.98
611.302	4497.75
611.639	4492.36
611.976	4504.09
612.313	4497
612.65	4497.32
612.987	4488.73
613.323	4490.48
613.66	4486.41
613.997	4491.25
614.333	4483.82
614.67	4489.95
615.006	4481.11
615.343	4484
615.679	4475.45
616.015	4479.32
616.352	4471.75
616.688	4480.16
617.024	4476.75
617.36	4486.82
617.696	4479.52
618.032	4484.55
618.368	4476.89
618.704	4482.45
619.04	4475.98
619.376	4480.34
619.712	4478.41
620.048	4485.59
620.383	4477.36
620.719	4480.57
621.055	4466.84
621.39	4474.32
621.726	4466.5
622.061	4471.27
622.397	4468.45
622.732	4472.05
623.068	4463.23
623.403	4461.48
623.738	4454.39
624.073	4459.16
624.409	4454.8
624.744	4459.91
625.079	4450.14
625.414	4461.91
625.749	4455.98
626.084	4458.18
626.419	4454.39
626.753	4457.95
627.088	4453.41
627.423	4463.89
627.758	4459.3
628.092	4464.2
628.427	4460.7
628.762	4470.45
629.096	4458.82
629.431	4469.07
629.765	4462.91
630.099	4467.25
630.434	4465.23
630.768	4473.07
631.102	4462.98
631.436	4469.3
631.77	4464.3
632.105	4470.02
632.439	4462.5
632.773	4471.05
633.107	4461.86
633.44	4468.73
633.774	4463.41
634.108	4467.84
634.442	4460.98
634.776	4468.64
635.109	4462.02
635.443	4467.73
635.776	4460.45
636.11	4465.2
636.443	4460.48
636.777	4465.32
637.11	4456.3
637.444	4461.43
637.777	4455.66
638.11	4463.86
638.443	4455.25
638.776	4460.2
639.11	4450.52
639.443	4462.27
639.776	4456.05
640.109	4460.7
640.441	4454.39
640.774	4461.16
641.107	4454.27
641.44	4462.5
641.773	4454.66
642.105	4457.18
642.438	4453.77
642.77	4458.89
643.103	4445.11
643.435	4446.18
643.768	4440.25
644.1	4444.34
644.433	4437.84
644.765	4443.77
645.097	4443.77
645.429	4451.55
645.761	4448.23
646.094	4452.61
646.426	4446.59
646.758	4456.66
647.09	4452.61
647.422	4453.11
647.753	4446.89
648.085	4452.41
648.417	4444.64
648.749	4441.14
649.08	4432.18
649.412	4435.98
649.744	4430.55
650.075	4438.73
650.407	4427.89
650.738	4436
651.069	4433.34
651.401	4439.52
651.732	4435.3
652.063	4441.7
652.394	4436.77
652.726	4444.77
653.057	4442.43
653.388	4446.02
653.719	4438.73
654.05	4447.75
654.381	4442.93
654.712	4452.86
655.042	4446.11
655.373	4448.25
655.704	4445.36
656.034	4450.86
656.365	4445.82
656.696	4449.7
657.026	4443.11
657.357	4448.36
657.687	4438.52
658.018	4440.23
658.348	4428.68
658.678	4435.84
659.008	4434.48
659.339	4438.61
659.669	4431.07
659.999	4438.39
660.329	4429.64
660.659	4434.36
660.989	4430.59
661.319	4438.84
661.649	4434.68
661.978	4440.59
662.308	4432.84
662.638	4435.73
662.968	4430.09
663.297	4439.14
663.627	4428.52
663.956	4434.48
664.286	4428.09
664.615	4436.02
664.945	4431.5
665.274	4437.64
665.603	4434.91
665.932	4445.18
666.262	4438.39
666.591	4445.39
666.92	4436.66
667.249	4444.59
667.578	4446.8
667.907	4457
668.236	4450.11
668.564	4454.27
668.893	4452.02
669.222	4455.89
669.551	4448.14
669.879	4457.77
670.208	4448
670.537	4452.91
670.865	4442.82
671.194	4459.3
671.522	4450.45
671.85	4453.93
672.179	4448.98
672.507	4449.75
672.835	4441.05
673.163	4444.55
673.491	4439.27
673.819	4451.09
674.147	4446.66
674.475	4450.93
674.803	4426.41
675.131	4431.86
675.459	4429.98
675.787	4436.09
676.115	4430.57
676.442	4438.34
676.77	4430.86
677.098	4433.3
677.425	4421.57
677.753	4431.16
678.08	4428.73
678.407	4435.41
678.735	4434.32
679.062	4435.75
679.389	4426.14
679.717	4435.39
680.044	4428
680.371	4434.8
680.698	4431.02
681.025	4442.16
681.352	4436.52
681.679	4440.91
682.006	4432.39
682.332	4432.39
682.659	4428.39
682.986	4439.77
683.313	4433.45
683.639	4435.68
683.966	4430.07
684.292	4434.36
684.619	4422.27
684.945	4424.23
685.272	4422.86
685.598	4431.32
685.924	4433.45
686.25	4438.3
686.577	4430.23
686.903	4440.41
687.229	4439.84
687.555	4446.11
687.881	4441.02
688.207	4450.11
688.533	4449.91
688.858	4449.2
689.184	4445.2
689.51	4445
689.836	4440.3
690.161	4447.36
690.487	4435.91
690.813	4442
691.138	4437.95
691.463	4441.77
691.789	4440.64
692.114	4441.32
692.44	4437.45
692.765	4444.84
693.09	4443.02
693.415	4448.36
693.74	4440.11
694.065	4446.41
694.39	4440.7
694.715	4450.59
695.04	4447.59
695.365	4449.41
695.69	4443.09
696.015	4450.2
696.339	4448.75
696.664	4453.2
696.989	4448.64
697.313	4452.52
697.638	4449.52
697.962	4454.07
698.287	4444.16
698.611	4450.27
698.935	4442.98
699.26	4449
699.584	4443.64
699.908	4444.5
700.232	4436.34
700.556	4438.07
700.88	4436.11
701.204	4439.02
701.528	4433.2
701.852	4441.34
702.176	4456.55
702.5	4463.52
702.823	4472.48
703.147	4491.77
703.471	4485.07
703.794	4490.41
704.118	4503.41
704.441	4509.84
704.765	4500.25
705.088	4505.86
705.411	4503.93
705.735	4485.61
706.058	4477.77
706.381	4466.66
706.704	4450.86
707.027	4455.07
707.35	4450.82
707.673	4437.34
707.996	4429.57
708.319	4433.82
708.642	4426.45
708.965	4427.86
709.288	4420.66
709.61	4430.93
709.933	4426.23
710.256	4431.36
710.578	4424.07
710.901	4428.02
711.223	4421.64
711.546	4428.43
711.868	4432.32
712.19	4441.45
712.512	4432.59
712.835	4441.7
713.157	4431.93
713.479	4439.02
713.801	4430.27
714.123	4437.84
714.445	4435.8
714.767	4444.77
715.089	4440.59
715.411	4439.14
715.732	4430.41
716.054	4434.57
716.376	4429.16
716.697	4433.41
717.019	4433.09
717.34	4436.89
717.662	4432.84
717.983	4438
718.305	4435.11
718.626	4437.07
718.947	4432.61
719.268	4439.39
719.589	4434.27
719.911	4443.59
720.232	4440.11
720.553	4440.59
720.874	4435.52
721.195	4440.73
721.515	4430.14
721.836	4434.14
722.157	4426.18
722.478	4428.2
722.798	4418.68
723.119	4424.2
723.44	4411.5
723.76	4416.07
724.081	4408.89
724.401	4418.02
724.721	4421.8
725.042	4425.66
725.362	4418.36
725.682	4423.41
726.002	4421.77
726.322	4431.57
726.642	4429.32
726.962	4434.93
727.282	4435.23
727.602	4439.91
727.922	4429.73
728.242	4438.18
728.562	4437.82
728.882	4442.07
729.201	4441.09
729.521	4449.32
729.84	4443.11
730.16	4444.77
730.479	4447.48
730.799	4448.52
731.118	4445.41
731.437	4451.75
731.757	4434.86
732.076	4439.7
732.395	4433.61
732.714	4436.82
733.033	4426.45
733.352	4433.34
733.671	4432.95
733.99	4433.25
734.309	4428.98
734.628	4432.07
734.947	4426.64
735.265	4431.02
735.584	4423.09
735.903	4431.59
736.221	4427.5
736.54	4435.52
736.858	4427.48
737.177	4434.57
737.495	4431.36
737.813	4434.98
738.132	4433.14
738.45	4437.86
738.768	4433.07
739.086	4439.84
739.404	4436.45
739.722	4439.98
740.04	4438.27
740.358	4444.89
740.676	4437.09
740.994	4438.75
741.311	4434.36
741.629	4437.66
741.947	4433.2
742.264	4438.07
742.582	4438.27
742.899	4445.3
743.217	4443.64
743.534	4442.34
743.852	4435.43
744.169	4436.16
744.486	4430.25
744.803	4434.82
745.121	4430.48
745.438	4436.2
745.755	4428.36
746.072	4431.93
746.389	4422.2
746.706	4422.86
747.022	4421.34
747.339	4428.05
747.656	4431.7
747.973	4438.95
748.289	4433.43
748.606	4440.23
748.923	4435.55
749.239	4446.32
749.555	4441.77
749.872	4448.34
750.188	4447.27
750.505	4454.14
750.821	4447.95
751.137	4448.07
751.453	4441.2
751.769	4448.66
752.085	4439.89
752.401	4449.2
752.717	4439.59
753.033	4442.18
753.349	4436.41
753.665	4439.32
753.98	4431.18
754.296	4437.95
754.612	4434.36
754.927	4444.14
755.243	4440.55
755.558	4446.32
755.874	4437.86
756.189	4446
756.505	4436.93
756.82	4439.55
757.135	4434.11
757.45	4442.84
757.765	4444.41
758.08	4444.66
758.395	4434.68
758.71	4436.32
759.025	4432.39
759.34	4437.75
759.655	4431.66
759.97	4439.39
760.285	4444.23
760.599	4452
760.914	4441.02
761.228	4436.84
761.543	4432.59
761.857	4452.39
762.172	4447.98
762.486	4451.89
762.8	4452.09
763.115	4455.77
763.429	4451.2
763.743	4448
764.057	4440.36
764.371	4448.23
764.685	4449.09
764.999	4460.93
765.313	4451.7
765.627	4456.7
765.941	4451.25
766.255	4451.89
766.568	4449.05
766.882	4453.34
767.195	4450.25
767.509	4458.45
767.823	4457.77
768.136	4462.27
768.449	4454.14
768.763	4452.86
769.076	4448.39
769.389	4455
769.702	4448.73
770.016	4451.86
770.329	4448.07
770.642	4457.75
770.955	4451.45
771.268	4453.8
771.58	4449.3
771.893	4455.5
772.206	4450.09
772.519	4457.86
772.832	4453.34
773.144	4460.41
773.457	4456.32
773.769	4460.39
774.082	4450.11
774.394	4457.27
774.706	4455.43
775.019	4459.8
775.331	4452.89
775.643	4459.3
775.955	4454.93
776.268	4461.68
776.58	4457.93
776.892	4465.32
777.204	4462.8
777.515	4469.02
777.827	4469.16
778.139	4473.7
778.451	4470.14
778.763	4476.16
779.074	4469.64
779.386	4474.18
779.697	4467.98
780.009	4473.41
780.32	4468.57
780.632	4472.18
780.943	4473.52
781.254	4478.07
781.566	4473.61
781.877	4482.43
782.188	4479.91
782.499	4486.34
782.81	4483.86
783.121	4489.3
783.432	4486.57
783.743	4491.14
784.054	4488.3
784.364	4488.36
784.675	4477.77
784.986	4482.64
785.296	4478.07
785.607	4485.39
785.917	4507.18
786.228	4512.89
786.538	4509.48
786.849	4516.75
787.159	4511.59
787.469	4517.02
787.779	4516.55
788.09	4522.2
788.4	4519.11
788.71	4524.16
789.02	4519.3
789.33	4504.84
789.64	4502.43
789.949	4515.91
790.259	4509
790.569	4516.45
790.879	4511.64
791.188	4517.45
791.498	4515.86
791.807	4518.64
792.117	4513.77
792.426	4515.59
792.736	4504.18
793.045	4517.34
793.354	4505.43
793.663	4514.34
793.973	4509.59
794.282	4538.07
794.591	4531.77
794.9	4538.48
795.209	4539.16
795.518	4543.43
795.826	4542.07
796.135	4551.16
796.444	4538.75
796.753	4545.93
797.061	4538
797.37	4546.55
797.678	4525.43
797.987	4531.45
798.295	4526.41
798.604	4530.8
798.912	4527.43
799.22	4534.16
799.529	4532.98
799.837	4539.77
800.145	4537.52
800.453	4543.73
800.761	4544
801.069	4549.91
801.377	4547.68
801.685	4560.09
801.993	4559.3
802.3	4568.98
802.608	4563.89
802.916	4569.91
803.223	4575.55
803.531	4585.18
803.838	4582.07
804.146	4584.89
804.453	4578.86
804.76	4587.3
805.068	4580.64
805.375	4587.05
805.682	4583.07
805.989	4596.95
806.296	4592.59
806.603	4591.02
806.91	4586.45
807.217	4591.73
807.524	4588.25
807.831	4593.68
808.138	4585.73
808.444	4592.91
808.751	4591.55
809.058	4594.07
809.364	4586.23
809.671	4597.39
809.977	4592.07
810.284	4603.23
810.59	4605.11
810.896	4611.41
811.202	4609.18
811.509	4620.41
811.815	4614.16
812.121	4618.23
812.427	4614.91
812.733	4622.57
813.039	4619.16
813.345	4628.82
813.65	4619.89
813.956	4631.57
814.262	4629.25
814.568	4638.14
814.873	4632.93
815.179	4641.8
815.484	4635.77
815.79	4647.89
816.095	4647.7
816.4	4651.2
816.706	4641.55
817.011	4648.43
817.316	4640.2
817.621	4645.14
817.926	4646.43
818.231	4651.66
818.536	4651.25
818.841	4661.55
819.146	4656.82
819.451	4662.11
819.756	4655.91
820.06	4663.45
820.365	4661.41
820.67	4665.55
820.974	4667.23
821.279	4672.27
821.583	4670.32
821.888	4676.43
822.192	4675.98
822.496	4680.14
822.8	4675
823.105	4683.25
823.409	4681.61
823.713	4687.43
824.017	4683.48
824.321	4685.7
824.625	4683.18
824.929	4691.43
825.232	4687.55
825.536	4692.57
825.84	4692.2
826.143	4699.2
826.447	4698.82
826.751	4707.91
827.054	4707.43
827.358	4715.68
827.661	4736.11
827.964	4759.09
828.268	4759.68
828.571	4763.48
828.874	4755.91
829.177	4761.7
829.48	4758.98
829.783	4762.48
830.086	4759.66
830.389	4763.05
830.692	4759.8
830.995	4743.41
831.297	4727.02
831.6	4734.2
831.903	4734.11
832.205	4743.23
832.508	4737.77
832.81	4743.98
833.113	4744.93
833.415	4749.93
833.718	4749.36
834.02	4754.73
834.322	4754.84
834.624	4759
834.926	4756.57
835.228	4768.3
835.53	4764.82
835.832	4776.5
836.134	4772.64
836.436	4776.41
836.738	4779
837.04	4785.3
837.341	4784.5
837.643	4798.73
837.944	4795.16
838.246	4802.52
838.547	4795.32
838.849	4801.73
839.15	4799.75
839.452	4812.48
839.753	4812.39
840.054	4817.14
840.355	4815.39
840.656	4826.52
840.957	4818.68
841.258	4824.3
841.559	4814.7
841.86	4822.09
842.161	4822.07
842.462	4828.91
842.762	4822.09
843.063	4827.02
843.364	4830.41
843.664	4836.7
843.965	4837.32
844.265	4840.14
844.566	4837.82
844.866	4849.55
845.166	4845.95
845.467	4849.14
845.767	4837.07
846.067	4841.52
846.367	4839.91
846.667	4839.61
846.967	4834.77
847.267	4836.02
847.567	4833.77
847.867	4839.11
848.166	4834.39
848.466	4841.27
848.766	4840.41
849.065	4855.57
849.365	4854.52
849.664	4865.27
849.964	4861.5
850.263	4871.41
850.562	4867.55
850.862	4873.48
851.161	4871.34
851.46	4882.95
851.759	4878.68
852.058	4891.5
852.357	4889.45
852.656	4897.95
852.955	4891.55
853.254	4900.45
853.553	4895.66
853.851	4901.18
854.15	4899.02
854.449	4905.32
854.747	4896.02
855.046	4906.02
855.344	4895.93
855.643	4913.59
855.941	4913.7
856.239	4925.73
856.538	4923.68
856.836	4929.52
857.134	4928.45
857.432	4937.3
857.73	4935.95
858.028	4948.25
858.326	4943.39
858.624	4954.14
858.922	4939.36
859.219	4943.25
859.517	4937.52
859.815	4946.36
860.112	4948.3
860.41	4956.64
860.707	4950.05
861.005	4955.75
861.302	4949.36
861.6	4955.09
861.897	4953.16
862.194	4959.77
862.491	4959.36
862.788	4964.02
863.085	4957.34
863.382	4962.57
863.679	4959.09
863.976	4970.73
864.273	4971.2
864.57	4979.55
864.867	4974.11
865.163	4979.36
865.46	4981.59
865.757	4986.93
866.053	4985
866.349	4990.91
866.646	4990.45
866.942	4998.7
867.239	4996.77
867.535	5000.48
867.831	4997.45
868.127	5010.3
868.423	5007
868.719	5009.93
869.015	5001.39
869.311	5007.3
869.607	5005.25
869.903	5008.27
870.199	5003
870.494	5009.39
870.79	5003.25
871.086	5007.52
871.381	5004.2
871.677	5009.43
871.972	5005.43
872.267	5014.95
872.563	5008.98
872.858	5011.52
873.153	5006.84
873.448	5004.89
873.743	4994.93
874.038	4998.73
874.333	4990.89
874.628	4989.05
874.923	4981.68
875.218	4982.25
875.513	4978.25
875.808	4985.11
876.102	4982.3
876.397	4984.14
876.691	4985.41
876.986	4990.32
877.28	4989.34
877.575	4993.02
877.869	4993.5
878.163	4998.52
878.458	4991.36
878.752	4994.7
879.046	4985.39
879.34	4989.07
879.634	4986.84
879.928	4987.34
880.222	4979.7
880.516	4980.95
880.809	4974.91
881.103	4978.39
881.397	4970.07
881.691	4977.73
881.984	4972.89
882.278	4979.86
882.571	4991.7
882.864	4990.16
883.158	4983.57
883.451	4989.59
883.744	4982.64
884.038	4985.48
884.331	4975.11
884.624	4981.41
884.917	4974.14
885.21	4973.73
885.503	4965.68
885.796	4955.48
886.088	4951.57
886.381	4961.84
886.674	4953.68
886.966	4959.2
887.259	4957.34
887.552	4978.57
887.844	4974.3
888.136	4978.93
888.429	4979.38
888.721	4985.03
889.013	4978.5
889.306	4987.04
889.598	4980.96
