# Supplementary material for: An on-demand, drop-on-drop method for studying enzyme catalysis by serial crystallography
Source: Nat Commun. 2021 Jul 22;12:4461. doi: 10.1038/s41467-021-24757-7 (PMC8298390; doi:10.1038/s41467-021-24757-7)
Supplement: Supplementary file 7 — Source Data [file 41467_2021_24757_MOESM7_ESM.zip › 01_raw data/9/9-pico-on (3).txt]

Data from 9-fluo5N-fura-picoon_Subt8_20-54-02-589.txt Node

Date: Wed Jun 05 20:54:02 PDT 2019
User: Yachandra Lab
Spectrometer: OFX00221
Trigger mode: 0
Integration Time (sec): 3.000000E-1
Scans to average: 8
Nonlinearity correction enabled: false
Boxcar width: 5
Storing dark spectrum: false
XAxis mode: Wavelengths
Number of Pixels in Spectrum: 2136
>>>>>Begin Spectral Data<<<<<
156.111	1.25
156.499	2.43
156.887	2.44
157.274	0.83
157.662	-0.52
158.049	-0.82
158.437	-0.62
158.824	-0.52
159.211	-0.44
159.599	-1.24
159.986	-2.24
160.373	-2.26
160.761	-3.41
161.148	-3.38
161.535	-1.9
161.922	-0.57
162.309	0.07
162.696	0.53
163.083	0.94
163.47	0.99
163.857	1.76
164.244	2.15
164.631	1.88
165.018	2.06
165.405	1.94
165.792	1.64
166.179	0.92
166.565	0.67
166.952	0.33
167.339	-0.32
167.725	-0.22
168.112	-0.91
168.498	-0.83
168.885	-0.81
169.271	-0.86
169.658	-1.31
170.044	-1.84
170.431	-1.33
170.817	-1.51
171.203	-0.93
171.59	-0.42
171.976	0.15
172.362	0.57
172.748	0.5
173.134	0.69
173.521	1.4
173.907	2.51
174.293	3.48
174.679	3.97
175.065	4.59
175.451	4.02
175.836	3.77
176.222	3.3
176.608	2.19
176.994	2.43
177.38	2.05
177.765	2.12
178.151	1.36
178.537	0.84
178.922	0.53
179.308	0.49
179.693	1.15
180.079	1.1
180.464	1.47
180.85	2.22
181.235	2.39
181.621	2.33
182.006	2.62
182.391	1.99
182.777	2.52
183.162	2.23
183.547	1.07
183.932	-0.28
184.317	-0.1
184.702	-0.3
185.087	-0.48
185.472	-0.52
185.857	0.52
186.242	0.43
186.627	1.08
187.012	0.55
187.397	0.99
187.782	1.93
188.167	3.11
188.551	3.81
188.936	4.78
189.321	5.14
189.705	5.23
190.09	7.57
190.475	8.15
190.859	8.02
191.244	9.48
191.628	9.91
192.012	12.03
192.397	12.56
192.781	12.43
193.166	13.72
193.55	14.32
193.934	14.86
194.318	15.18
194.702	15.16
195.087	16.17
195.471	16.23
195.855	15.73
196.239	16.66
196.623	19.76
197.007	24.4
197.391	22.33
197.775	23.81
198.158	24.69
198.542	21.89
198.926	18.91
199.31	18.25
199.693	17.41
200.077	20.43
200.461	17.8
200.844	13.38
201.228	7.97
201.611	10.38
201.995	7.1
202.378	7.52
202.762	6.51
203.145	9.24
203.529	5.83
203.912	7.33
204.295	2.78
204.679	3.95
205.062	4.65
205.445	6.8
205.828	7.08
206.211	12.3
206.594	11.83
206.977	12.9
207.36	12.18
207.743	17.38
208.126	14.4
208.509	17.55
208.892	16.65
209.275	18.38
209.658	16.75
210.04	15.97
210.423	11.93
210.806	10.4
211.188	9.61
211.571	9.6
211.953	6.33
212.336	7.36
212.719	6.05
213.101	8.52
213.483	9.9
213.866	12.07
214.248	11.27
214.63	14.25
215.013	17.85
215.395	19.33
215.777	21.83
216.159	23.05
216.542	25.59
216.924	26.18
217.306	23.7
217.688	21.25
218.07	21.06
218.452	22.28
218.834	21.11
219.216	17
219.597	17.61
219.979	15.39
220.361	19.16
220.743	17.98
221.124	17.57
221.506	17.65
221.888	17.18
222.269	18.3
222.651	17.94
223.032	18.81
223.414	20.31
223.795	21.33
224.177	21.91
224.558	18.41
224.94	16.42
225.321	16.38
225.702	16.85
226.083	17.38
226.465	15.19
226.846	14.74
227.227	16.74
227.608	17.12
227.989	15.38
228.37	14.1
228.751	14.68
229.132	14.12
229.513	16.18
229.894	19.08
230.275	20.42
230.655	21.59
231.036	21.03
231.417	17.51
231.798	16.26
232.178	18.16
232.559	18.33
232.94	20.22
233.32	22.52
233.701	21.32
234.081	17.11
234.462	13.27
234.842	11.86
235.222	9.36
235.603	9.66
235.983	12.47
236.363	14.86
236.743	13.83
237.124	8.94
237.504	9.44
237.884	9.39
238.264	10.93
238.644	13.86
239.024	13.69
239.404	18.07
239.784	17.77
240.164	16.98
240.544	12.3
240.923	14.92
241.303	17.93
241.683	18.77
242.063	17.51
242.442	17.72
242.822	20.53
243.202	21.02
243.581	18.95
243.961	17.12
244.34	15.11
244.72	17.01
245.099	16.17
245.478	18.16
245.858	18.52
246.237	19.86
246.616	19.28
246.996	16.62
247.375	13.47
247.754	12.94
248.133	17.23
248.512	16.95
248.891	13.47
249.27	14.12
249.649	13.5
250.028	12.22
250.407	12.51
250.786	12.26
251.165	13.68
251.544	16.94
251.922	16.7
252.301	13.65
252.68	14.72
253.058	14.33
253.437	15.01
253.816	13.84
254.194	13.56
254.573	11.75
254.951	11.45
255.329	6.64
255.708	7.83
256.086	8.36
256.465	7.31
256.843	7.95
257.221	9.45
257.599	7.1
257.977	5.75
258.356	6.64
258.734	5.48
259.112	7.61
259.49	9.42
259.868	9.4
260.246	10.66
260.624	11.24
261.001	9.88
261.379	10.06
261.757	10.1
262.135	12.94
262.513	14.72
262.89	16.7
263.268	16
263.645	17.65
264.023	15.15
264.401	15.3
264.778	16.14
265.156	14.94
265.533	15.92
265.91	16.08
266.288	15.41
266.665	13.42
267.042	13.72
267.42	11.1
267.797	12.82
268.174	11.1
268.551	10.28
268.928	12.18
269.305	14.25
269.682	13.77
270.059	14.53
270.436	12.92
270.813	9.76
271.19	10.31
271.567	11.34
271.944	11.11
272.32	13.66
272.697	13.57
273.074	10.34
273.45	9.49
273.827	8.23
274.203	9.64
274.58	8.84
274.957	10.11
275.333	9
275.709	9.67
276.086	6.62
276.462	9.73
276.838	9.61
277.215	9.57
277.591	10.8
277.967	11.95
278.343	9.19
278.719	11.69
279.095	14.05
279.471	14.06
279.847	12.9
280.223	10.77
280.599	6.64
280.975	6.78
281.351	7.69
281.727	8.64
282.103	6.98
282.478	8.59
282.854	9.16
283.23	10.2
283.605	14.42
283.981	18.67
284.357	23.32
284.732	24.3
285.108	24.45
285.483	26.45
285.858	26.92
286.234	29.53
286.609	31.08
286.984	33.09
287.36	30.83
287.735	27.17
288.11	22.15
288.485	21.43
288.86	20.5
289.235	20.45
289.61	18.88
289.985	19.82
290.36	17.82
290.735	15.51
291.11	9.35
291.485	8.25
291.86	7.07
292.235	8.95
292.609	9.97
292.984	9.44
293.359	10.62
293.733	9.94
294.108	8.99
294.482	8.28
294.857	10.41
295.231	13.72
295.606	16.65
295.98	18.9
296.354	15.83
296.729	17.11
297.103	17.81
297.477	17.43
297.851	17.81
298.226	15.65
298.6	17.26
298.974	17.24
299.348	15.36
299.722	11.38
300.096	11.23
300.47	14.16
300.844	12.11
301.217	11.67
301.591	7.89
301.965	6.33
302.339	8.03
302.712	9.68
303.086	8.76
303.46	8.52
303.833	11.34
304.207	12.76
304.58	15.49
304.954	15.26
305.327	17.65
305.701	21.66
306.074	25.2
306.447	25.18
306.821	25.41
307.194	26.05
307.567	28.03
307.94	25.73
308.313	23.06
308.686	21.84
309.059	22.07
309.432	21.68
309.805	20.84
310.178	20.5
310.551	17.82
310.924	17.2
311.297	15.92
311.67	13.17
312.042	15.23
312.415	17.65
312.788	16.6
313.16	15.08
313.533	14.43
313.905	12.62
314.278	10.95
314.65	14.5
315.023	14.11
315.395	15.07
315.768	16.94
316.14	16.14
316.512	13.58
316.884	12.76
317.257	11.91
317.629	11.07
318.001	11.78
318.373	13.08
318.745	10.14
319.117	10.61
319.489	11.75
319.861	14.89
320.233	13.48
320.605	14.4
320.977	15.28
321.348	17.2
321.72	17.02
322.092	18.95
322.463	19.81
322.835	19.85
323.207	18.91
323.578	15.16
323.95	12.51
324.321	15.74
324.693	17.83
325.064	17.38
325.435	17.55
325.807	18.33
326.178	17.11
326.549	15.27
326.92	17.11
327.292	15.85
327.663	18.49
328.034	19.45
328.405	17.73
328.776	13.19
329.147	10.97
329.518	9.99
329.889	8.59
330.259	8.82
330.63	7.14
331.001	6.22
331.372	8.34
331.742	9.48
332.113	8.91
332.484	10.38
332.854	13.78
333.225	17.44
333.595	18.08
333.966	20.25
334.336	20.27
334.707	24.44
335.077	25.73
335.447	24.3
335.817	21.58
336.188	22.78
336.558	22.48
336.928	22.65
337.298	20.17
337.668	21.36
338.038	22.8
338.408	22.76
338.778	20.43
339.148	17.68
339.518	17.19
339.888	18.9
340.258	15.95
340.627	13.77
340.997	11.4
341.367	13.44
341.736	9.9
342.106	7.88
342.475	6.66
342.845	7.43
343.214	10.14
343.584	11.93
343.953	11.86
344.323	12.38
344.692	12.6
345.061	11.59
345.431	11.26
345.8	14.27
346.169	16.25
346.538	18.38
346.907	19.85
347.276	16.84
347.645	15.8
348.014	13.01
348.383	12.34
348.752	12.78
349.121	16.58
349.49	13.23
349.858	13.38
350.227	11.01
350.596	8.88
350.964	7.01
351.333	8.25
351.702	8.38
352.07	8.93
352.439	8.52
352.807	8.55
353.176	5.02
353.544	6.32
353.912	5.43
354.281	6.69
354.649	8.62
355.017	7.15
355.385	6.53
355.753	5.34
356.122	5.61
356.49	9.1
356.858	11
357.226	12.18
357.594	13.3
357.961	12.33
358.329	9.35
358.697	10.67
359.065	10.58
359.433	9.23
359.8	10.28
360.168	10.7
360.536	10.68
360.903	8.59
361.271	9.82
361.638	8.5
362.006	9.55
362.373	10.72
362.741	8.14
363.108	11.09
363.475	13.47
363.843	13.33
364.21	13.88
364.577	14.47
364.944	15.4
365.311	14.33
365.678	14.62
366.045	14.27
366.412	15.42
366.779	14.78
367.146	11.85
367.513	11.84
367.88	12.76
368.247	12.78
368.613	9.74
368.98	9.9
369.347	6.85
369.713	7.72
370.08	6.47
370.447	6.5
370.813	5.82
371.18	8.84
371.546	9.58
371.912	5.7
372.279	8.02
372.645	9.26
373.011	9.73
373.378	13.57
373.744	12.98
374.11	13.14
374.476	11.66
374.842	14.52
375.208	13.34
375.574	11.77
375.94	14.53
376.306	12.48
376.672	11.75
377.038	10.06
377.404	9.65
377.769	11.55
378.135	12.89
378.501	15.15
378.866	15.08
379.232	12.78
379.597	13.64
379.963	16.43
380.328	14.93
380.694	14.89
381.059	16.6
381.425	17.45
381.79	17.33
382.155	16.42
382.52	16.16
382.886	15.05
383.251	15.09
383.616	14.25
383.981	13.67
384.346	14.95
384.711	17.64
385.076	15.25
385.441	12.93
385.806	13.68
386.171	13.4
386.535	12.43
386.9	10.36
387.265	11.47
387.629	11.84
387.994	9.34
388.359	9.42
388.723	8.26
389.088	11.66
389.452	12.19
389.817	12.17
390.181	13.18
390.545	12.35
390.91	12.88
391.274	11.86
391.638	12.11
392.002	10.88
392.366	9.64
392.731	8.26
393.095	5.35
393.459	5.36
393.823	1.89
394.187	2.73
394.55	4.76
394.914	6.98
395.278	8.06
395.642	8.42
396.006	11.14
396.369	12.06
396.733	12.25
397.097	13.12
397.46	15.22
397.824	17.92
398.187	16.78
398.551	17.01
398.914	15.56
399.277	15.02
399.641	14.52
400.004	13.58
400.367	15.15
400.73	14.91
401.094	12.52
401.457	12.39
401.82	9.95
402.183	8.74
402.546	7.72
402.909	9.64
403.272	7.99
403.635	8.67
403.998	10.23
404.36	8.91
404.723	7.74
405.086	7.25
405.448	5.03
405.811	7.88
406.174	10.9
406.536	10.09
406.899	6.77
407.261	7.59
407.624	5.6
407.986	4.92
408.348	7.4
408.711	10.65
409.073	15.83
409.435	17.52
409.797	15.68
410.16	13
410.522	14.64
410.884	16.61
411.246	16.77
411.608	17.17
411.97	17.06
412.332	16.03
412.693	15.1
413.055	12.06
413.417	11.73
413.779	13.94
414.14	15.58
414.502	15.48
414.864	13.52
415.225	13.42
415.587	13.66
415.948	14.15
416.31	12.22
416.671	11.88
417.033	11.86
417.394	11.97
417.755	8.07
418.116	8.01
418.478	5.38
418.839	8.41
419.2	8.5
419.561	8.94
419.922	7.61
420.283	7.22
420.644	6.05
421.005	4.05
421.366	5.36
421.727	7.33
422.087	6.92
422.448	8.34
422.809	6.05
423.169	7.4
423.53	7.05
423.891	6.7
424.251	6.16
424.612	5.8
424.972	10.19
425.333	9.33
425.693	8.76
426.053	10.41
426.414	11.27
426.774	13.88
427.134	13.02
427.494	13.66
427.854	16.59
428.214	16.95
428.574	18.83
428.934	17.41
429.294	16.42
429.654	17.14
430.014	15.41
430.374	14.44
430.734	14.6
431.094	17
431.453	17.78
431.813	15.14
432.173	16.03
432.532	14.65
432.892	14.31
433.251	14.74
433.611	15.83
433.97	14.42
434.33	14.76
434.689	14.49
435.048	11.68
435.407	10.44
435.767	9.26
436.126	8.95
436.485	9.51
436.844	8.16
437.203	9.42
437.562	10.31
437.921	12.55
438.28	10.97
438.639	10.8
438.998	11.34
439.356	12.73
439.715	14.09
440.074	14.36
440.433	14.19
440.791	15.35
441.15	12.89
441.508	12.15
441.867	11.57
442.225	12.85
442.584	10.99
442.942	13.64
443.3	11
443.659	12.98
444.017	13.06
444.375	12.45
444.733	13.05
445.092	14.34
445.45	12.85
445.808	12.38
446.166	15.22
446.524	15.6
446.882	13.97
447.239	15.02
447.597	13.55
447.955	13.42
448.313	14.03
448.67	13.39
449.028	13.11
449.386	12.3
449.743	12.76
450.101	10.99
450.458	12.98
450.816	11.24
451.173	11.23
451.531	12.41
451.888	12.49
452.245	13.01
452.602	13.61
452.96	15.26
453.317	19.33
453.674	19.3
454.031	20.25
454.388	18.84
454.745	20.16
455.102	21.3
455.459	20.32
455.816	19.81
456.173	20.15
456.529	21.4
456.886	20.78
457.243	18.36
457.599	17.57
457.956	15.8
458.313	16.18
458.669	17.83
459.026	16.49
459.382	17.75
459.739	18.64
460.095	17.44
460.451	16.44
460.807	14.92
461.164	14.34
461.52	14.89
461.876	16.27
462.232	16.31
462.588	14.26
462.944	16.02
463.3	14.33
463.656	14.42
464.012	13.34
464.368	11.78
464.724	14.41
465.079	15.03
465.435	14.48
465.791	11.97
466.146	13.08
466.502	10.85
466.858	9.44
467.213	10.14
467.569	8.42
467.924	11.43
468.279	11.76
468.635	9.61
468.99	8.93
469.345	10.92
469.701	13.48
470.056	10.32
470.411	12.64
470.766	14.93
471.121	13.75
471.476	18.59
471.831	16.49
472.186	17.55
472.541	17.94
472.895	20.28
473.25	18.9
473.605	19.39
473.96	20.18
474.314	20.07
474.669	18.16
475.024	18.16
475.378	14.86
475.733	14.72
476.087	14.11
476.441	14.84
476.796	11.98
477.15	12.52
477.504	10.19
477.859	11.27
478.213	11.31
478.567	11.38
478.921	10.26
479.275	11.88
479.629	10.32
479.983	11.33
480.337	10.22
480.691	11.56
481.045	11.15
481.399	10.41
481.752	8.62
482.106	10.02
482.46	10
482.813	8.9
483.167	7.59
483.52	10.61
483.874	10.45
484.227	9.17
484.581	7.44
484.934	7.39
485.288	8.24
485.641	10.62
485.994	9.52
486.347	8.6
486.7	13.14
487.054	12.93
487.407	11.73
487.76	10.19
488.113	11.33
488.466	12.1
488.818	11.62
489.171	11.27
489.524	9.2
489.877	8.4
490.23	11.42
490.582	11.73
490.935	11
491.288	11.5
491.64	13.41
491.993	14.09
492.345	12.97
492.698	13.19
493.05	14.92
493.402	14.75
493.755	15.64
494.107	12.19
494.459	10.75
494.811	12.02
495.163	12.8
495.515	10
495.867	9.74
496.219	11.99
496.571	12.94
496.923	12.58
497.275	12.65
497.627	10.22
497.979	15.24
498.33	14.11
498.682	12.78
499.034	16.8
499.385	18.8
499.737	21.41
500.088	22.48
500.44	22.76
500.791	21.53
501.143	21.73
501.494	24.88
501.845	23.11
502.197	28.18
502.548	30.36
502.899	27.34
503.25	31.97
503.601	29.8
503.952	32.31
504.303	36
504.654	40.11
505.005	44.27
505.356	46.85
505.707	45.93
506.058	45.47
506.408	49.26
506.759	51.11
507.11	50.06
507.46	55.01
507.811	56.4
508.161	55.72
508.512	57.17
508.862	56.6
509.213	60.16
509.563	63.9
509.913	66.69
510.263	66.03
510.614	68.15
510.964	70.8
511.314	68.19
511.664	71.02
512.014	71.52
512.364	72.34
512.714	75.93
513.064	75.77
513.414	76.52
513.764	73.51
514.113	76.91
514.463	77.44
514.813	78.12
515.162	79.57
515.512	76.31
515.862	77.98
516.211	78.39
516.561	78.94
516.91	79.32
517.259	79.22
517.609	81.2
517.958	79.24
518.307	80.26
518.656	82.43
519.006	84.51
519.355	85.07
519.704	84.11
520.053	85.43
520.402	85.88
520.751	86.15
521.1	85.77
521.448	85.26
521.797	85.68
522.146	85.83
522.495	81.59
522.843	80.77
523.192	80.53
523.541	81.03
523.889	78.22
524.238	79.05
524.586	77.38
524.935	79.17
525.283	78.56
525.631	77.89
525.979	74.92
526.328	78.62
526.676	77.81
527.024	75.57
527.372	76.89
527.72	78.76
528.068	75.28
528.416	74.76
528.764	74.4
529.112	74.19
529.46	74.01
529.808	75.36
530.155	71.36
530.503	72.01
530.851	75.08
531.198	76.65
531.546	75.6
531.893	75.35
532.241	77.18
532.588	73.26
532.936	74.39
533.283	72.86
533.63	72
533.978	71.41
534.325	70.94
534.672	68.2
535.019	64.84
535.366	63.55
535.713	63.58
536.06	59.91
536.407	63.45
536.754	61.74
537.101	63.17
537.448	64.15
537.795	64.69
538.141	63.51
538.488	64.3
538.835	64.41
539.181	65.97
539.528	66.76
539.874	68.01
540.221	65.45
540.567	64.78
540.914	59.35
541.26	58.39
541.606	57.76
541.952	57.15
542.299	56.75
542.645	53.35
542.991	49.66
543.337	47.66
543.683	46.42
544.029	45.7
544.375	45.93
544.721	51.25
545.066	49.08
545.412	51.97
545.758	53.17
546.104	52.76
546.449	57.06
546.795	60
547.141	62.98
547.486	62.34
547.832	62.1
548.177	60.06
548.522	59.84
548.868	61.24
549.213	59.47
549.558	58.69
549.903	59.44
550.249	56.7
550.594	55.41
550.939	51.76
551.284	54.76
551.629	56.09
551.974	56.84
552.319	55.08
552.664	55.39
553.008	53.61
553.353	51.34
553.698	50.12
554.043	50.93
554.387	49.82
554.732	52.16
555.076	51.24
555.421	48.41
555.765	50.52
556.11	50.67
556.454	49.1
556.798	48.01
557.143	50.99
557.487	50.64
557.831	49.49
558.175	49.15
558.519	48.42
558.863	46.95
559.207	50.75
559.551	50.39
559.895	51.43
560.239	52.73
560.583	53.36
560.927	51.9
561.27	52.58
561.614	53.68
561.958	54.95
562.301	54.86
562.645	56.32
562.988	51.98
563.332	50.42
563.675	51.01
564.018	50.41
564.362	49.89
564.705	49.49
565.048	49.68
565.391	50.64
565.735	48.81
566.078	50.15
566.421	48.15
566.764	49.81
567.107	51.03
567.45	47.82
567.792	44.65
568.135	45.95
568.478	45.07
568.821	46.1
569.163	42.24
569.506	42.9
569.849	41.45
570.191	42.58
570.534	44.72
570.876	41.69
571.219	43.17
571.561	46.7
571.903	44
572.246	42.9
572.588	41.51
572.93	43.23
573.272	43.72
573.614	44.24
573.956	43.09
574.298	39.07
574.64	40.57
574.982	39.94
575.324	38.34
575.666	40.69
576.008	41.39
576.349	40.34
576.691	41.61
577.033	42.9
577.374	40.32
577.716	40.22
578.057	42.52
578.399	41.27
578.74	42.74
579.082	43.32
579.423	41.83
579.764	42.06
580.105	42.05
580.447	38.52
580.788	36.5
581.129	37.43
581.47	37.02
581.811	36.45
582.152	38.72
582.493	37.33
582.834	36.64
583.175	38.47
583.515	37.9
583.856	37.66
584.197	39
584.537	38.59
584.878	38.78
585.218	37.22
585.559	36.62
585.899	34.35
586.24	33.97
586.58	32.72
586.921	31.12
587.261	33.05
587.601	32.65
587.941	32.47
588.281	32.6
588.621	32.57
588.961	34.83
589.301	36.53
589.641	39.06
589.981	38.74
590.321	40.64
590.661	41.53
591.001	38.76
591.34	40.07
591.68	39.41
592.02	39.45
592.359	39.23
592.699	40.53
593.038	38.86
593.378	35.75
593.717	35.3
594.057	34.22
594.396	32.94
594.735	35.52
595.074	36.23
595.414	35.05
595.753	34.02
596.092	32.55
596.431	29.23
596.77	29.38
597.109	30.06
597.448	30.15
597.786	30.23
598.125	30.93
598.464	30.55
598.803	28.85
599.141	31.99
599.48	33.28
599.819	34.49
600.157	36.56
600.495	36.43
600.834	35.91
601.172	35.75
601.511	35.65
601.849	38.08
602.187	39.3
602.525	39.01
602.864	37.23
603.202	37.01
603.54	37.81
603.878	36.47
604.216	36.47
604.554	38
604.891	38.22
605.229	38.82
605.567	34.74
605.905	32.12
606.243	33.11
606.58	32.56
606.918	30.62
607.255	30.57
607.593	32.97
607.93	32.89
608.268	32.07
608.605	31.41
608.942	30.11
609.28	28.56
609.617	29.4
609.954	30.77
610.291	33.67
610.628	37.01
610.965	34.47
611.302	31.3
611.639	29.07
611.976	30.09
612.313	29.59
612.65	29.84
612.987	32.75
613.323	30.83
613.66	29.35
613.997	26.26
614.333	25.55
614.67	25.67
615.006	26.92
615.343	28.4
615.679	29.12
616.015	30.27
616.352	29.89
616.688	29.23
617.024	30.67
617.36	28.58
617.696	29.28
618.032	28.98
618.368	30.19
618.704	31.15
619.04	32.06
619.376	31.05
619.712	30.51
620.048	32.77
620.383	34.03
620.719	34
621.055	35.78
621.39	39.83
621.726	38.12
622.061	37.72
622.397	36.09
622.732	35.42
623.068	34.55
623.403	35.16
623.738	34.08
624.073	33.74
624.409	33.74
624.744	32.62
625.079	26.85
625.414	28.91
625.749	29.28
626.084	30.56
626.419	32.48
626.753	33.7
627.088	32.85
627.423	32.27
627.758	31.27
628.092	30.32
628.427	33.28
628.762	35.51
629.096	36.92
629.431	35.58
629.765	36.55
630.099	34.65
630.434	34.55
630.768	34.69
631.102	33.76
631.436	35.06
631.77	36.7
632.105	34.49
632.439	31.86
632.773	30.43
633.107	30.97
633.44	28.76
633.774	30.06
634.108	29.7
634.442	31.16
634.776	33.77
635.109	34.16
635.443	32.97
635.776	32.76
636.11	33.9
636.443	31.75
636.777	33.1
637.11	30.86
637.444	29.47
637.777	31.3
638.11	29.92
638.443	28.17
638.776	27.64
639.11	29.97
639.443	30.49
639.776	31.8
640.109	34.11
640.441	32.3
640.774	35.02
641.107	35.74
641.44	36.17
641.773	36.95
642.105	37.01
642.438	36.51
642.77	32.99
643.103	33.52
643.435	33.74
643.768	30.69
644.1	30.78
644.433	31.88
644.765	31.83
645.097	29.39
645.429	28.17
645.761	29.2
646.094	28.05
646.426	28.73
646.758	29.02
647.09	29.53
647.422	31.66
647.753	33.09
648.085	31.66
648.417	30.78
648.749	31.09
649.08	31.6
649.412	31.15
649.744	32.66
650.075	33.93
650.407	33.51
650.738	32.03
651.069	31.5
651.401	31.95
651.732	31.66
652.063	33.1
652.394	35.26
652.726	33.15
653.057	32.57
653.388	31.8
653.719	32.45
654.05	31.8
654.381	31.12
654.712	32.9
655.042	31.68
655.373	32.76
655.704	31.22
656.034	27.88
656.365	30.03
656.696	30.62
657.026	29.65
657.357	30.03
657.687	29.1
658.018	32.33
658.348	30.31
658.678	30.31
659.008	31.26
659.339	33.3
659.669	34.69
659.999	34.93
660.329	34.34
660.659	35.2
660.989	34.78
661.319	33.33
661.649	31.58
661.978	34.14
662.308	34.67
662.638	34.53
662.968	33.25
663.297	32.48
663.627	31.8
663.956	32.3
664.286	32.98
664.615	33.32
664.945	36.65
665.274	36.86
665.603	35.19
665.932	35.92
666.262	33.39
666.591	33.8
666.92	32.57
667.249	30.82
667.578	30.98
667.907	30.65
668.236	30.17
668.564	27.86
668.893	28.85
669.222	28.43
669.551	28.19
669.879	27.91
670.208	27.83
670.537	29.22
670.865	34.02
671.194	34.01
671.522	33.26
671.85	33.44
672.179	33.88
672.507	32.47
672.835	32.68
673.163	32.18
673.491	32.65
673.819	31.62
674.147	29.77
674.475	28.86
674.803	28.4
675.131	29.34
675.459	27.91
675.787	28.85
676.115	29.81
676.442	29.67
676.77	28.44
677.098	30.85
677.425	31.11
677.753	32.53
678.08	29.24
678.407	29.03
678.735	26.74
679.062	26.64
679.389	25.32
679.717	24.82
680.044	25.51
680.371	23.51
680.698	21.69
681.025	20.97
681.352	18.41
681.679	19.22
682.006	17.1
682.332	19.73
682.659	19.03
682.986	19.77
683.313	19.8
683.639	17.51
683.966	18.93
684.292	19.59
684.619	20.19
684.945	20.89
685.272	20.15
685.598	20.5
685.924	19.47
686.25	20.8
686.577	20.64
686.903	17.86
687.229	17.34
687.555	17.18
687.881	18.32
688.207	17.34
688.533	17.49
688.858	16.83
689.184	20.1
689.51	18.57
689.836	19.35
690.161	20.58
690.487	21.65
690.813	22.12
691.138	21.51
691.463	20.35
691.789	23.52
692.114	23.43
692.44	24.08
692.765	22.68
693.09	22.05
693.415	22.1
693.74	18.85
694.065	18.38
694.39	18.6
694.715	20.66
695.04	20.51
695.365	20.5
695.69	22.76
696.015	25.76
696.339	25.94
696.664	28.08
696.989	25.66
697.313	29.62
697.638	31.25
697.962	32
698.287	32.42
698.611	30.07
698.935	28.35
699.26	25.89
699.584	23.07
699.908	20.67
700.232	21.84
700.556	21.1
700.88	18.01
701.204	17.81
701.528	17.8
701.852	18.15
702.176	19.05
702.5	19.08
702.823	22.05
703.147	23.58
703.471	25.19
703.794	23.01
704.118	26.65
704.441	27.52
704.765	27.48
705.088	28.94
705.411	26.98
705.735	27.95
706.058	27.88
706.381	26.98
706.704	26.85
707.027	25.75
707.35	26.88
707.673	24.23
707.996	23.4
708.319	23.57
708.642	22.58
708.965	24.01
709.288	22.97
709.61	22.25
709.933	20.75
710.256	20.75
710.578	20.45
710.901	18.35
711.223	18.22
711.546	18.08
711.868	16.8
712.19	17.27
712.512	19.15
712.835	19.07
713.157	18.01
713.479	19.68
713.801	18.38
714.123	20.85
714.445	22.45
714.767	23.76
715.089	24.17
715.411	27.41
715.732	25.72
716.054	23.3
716.376	22.27
716.697	21.57
717.019	22.15
717.34	23.5
717.662	22.24
717.983	22.76
718.305	22.35
718.626	21.72
718.947	16.86
719.268	17.85
719.589	17.03
719.911	19.47
720.232	21.94
720.553	19.77
720.874	19
721.195	21.01
721.515	20.07
721.836	15.83
722.157	17.86
722.478	20.67
722.798	20.55
723.119	21.76
723.44	19.2
723.76	17.68
724.081	17.45
724.401	16.9
724.721	14.03
725.042	14.22
725.362	16.3
725.682	14.4
726.002	14.94
726.322	14.57
726.642	13.51
726.962	14.86
727.282	15.57
727.602	16.24
727.922	17.75
728.242	16.35
728.562	16.38
728.882	18.33
729.201	21.01
729.521	18.33
729.84	18.7
730.16	18.33
730.479	16.56
730.799	14.1
731.118	14.02
731.437	12.32
731.757	14.97
732.076	14.6
732.395	14.07
732.714	12.33
733.033	13.16
733.352	13.78
733.671	14.95
733.99	16
734.309	17.52
734.628	19.08
734.947	18.4
735.265	17.36
735.584	17.61
735.903	17.14
736.221	15.55
736.54	14.77
736.858	14.88
737.177	14.7
737.495	14.89
737.813	15.58
738.132	16.51
738.45	17.25
738.768	17.11
739.086	15.76
739.404	17.15
739.722	18.4
740.04	18.07
740.358	14.92
740.676	16.19
740.994	16.95
741.311	16.85
741.629	14.85
741.947	15.78
742.264	15.94
742.582	16.43
742.899	17.39
743.217	17.74
743.534	18.41
743.852	19.57
744.169	15.68
744.486	15.25
744.803	17.12
745.121	18.2
745.438	17.48
745.755	17.12
746.072	16.97
746.389	14.33
746.706	11.99
747.022	13.33
747.339	13.95
747.656	17.15
747.973	17.69
748.289	17.34
748.606	16.05
748.923	17.11
749.239	17.45
749.555	18.45
749.872	17.5
750.188	18.43
750.505	16.91
750.821	17.84
751.137	16.4
751.453	15.47
751.769	14.51
752.085	13.2
752.401	10.93
752.717	11.82
753.033	11.74
753.349	13.27
753.665	13.93
753.98	14.92
754.296	13.73
754.612	13.14
754.927	14.26
755.243	15.84
755.558	20.08
755.874	19.98
756.189	17.77
756.505	18.17
756.82	16.53
757.135	17.99
757.45	18.42
757.765	18.51
758.08	19.57
758.395	18.8
758.71	17.08
759.025	12.82
759.34	11.89
759.655	13.34
759.97	12.75
760.285	15.5
760.599	14.69
760.914	14.66
761.228	14.35
761.543	17.9
761.857	18.59
762.172	19.45
762.486	22.85
762.8	24.34
763.115	22.98
763.429	22.64
763.743	22.31
764.057	19.31
764.371	16.97
764.685	15.77
764.999	11.39
765.313	11.03
765.627	9.06
765.941	4.57
766.255	7.77
766.568	8.85
766.882	9.16
767.195	10.52
767.509	11.9
767.823	13.75
768.136	14.49
768.449	13.34
768.763	11.76
769.076	11.39
769.389	11.66
769.702	8.4
770.016	7.64
770.329	6.23
770.642	2.27
770.955	3.1
771.268	3.78
771.58	3.62
771.893	6.91
772.206	7.76
772.519	9.16
772.832	11.5
773.144	10.65
773.457	9.38
773.769	10.72
774.082	12.19
774.394	10.89
774.706	9.58
775.019	10.45
775.331	10
775.643	10.64
775.955	10.55
776.268	9.2
776.58	11.12
776.892	12.52
777.204	9.56
777.515	9.02
777.827	8.84
778.139	10.24
778.451	9.16
778.763	7.89
779.074	8.5
779.386	6.26
779.697	7.67
780.009	5.18
780.32	4.4
780.632	10.15
780.943	11.44
781.254	13.31
781.566	13.36
781.877	16.85
782.188	18.48
782.499	16.9
782.81	20.6
783.121	19.89
783.432	21.67
783.743	23.85
784.054	20.91
784.364	21.76
784.675	21.55
784.986	21.22
785.296	18.53
785.607	18.3
785.917	20.18
786.228	19.88
786.538	18.5
786.849	19.2
787.159	17.7
787.469	16.58
787.779	16.94
788.09	17.23
788.4	17.42
788.71	17.99
789.02	15.77
789.33	15.89
789.64	12.32
789.949	15.17
790.259	15.24
790.569	15.59
790.879	15.89
791.188	12.41
791.498	11.5
791.807	12.01
792.117	10.45
792.426	10.67
792.736	8.45
793.045	11.52
793.354	11.55
793.663	11.26
793.973	12.19
794.282	11.62
794.591	13.67
794.9	15.48
795.209	13.64
795.518	15.12
795.826	17.4
796.135	19.24
796.444	19.25
796.753	18.77
797.061	17.58
797.37	19.1
797.678	19.36
797.987	18.62
798.295	17.42
798.604	18.8
798.912	18.65
799.22	16.16
799.529	16.33
799.837	16.38
800.145	13.99
800.453	13.31
800.761	11.01
801.069	12.41
801.377	10.97
801.685	7.26
801.993	6.92
802.3	7.39
802.608	7.84
802.916	4.64
803.223	3.43
803.531	5.18
803.838	6.14
804.146	7.51
804.453	9.39
804.76	9.22
805.068	12.01
805.375	12.74
805.682	13.22
805.989	15.8
806.296	19.95
806.603	20.36
806.91	20.38
807.217	21.58
807.524	18.09
807.831	16.17
808.138	17.49
808.444	18.59
808.751	15.11
809.058	15.48
809.364	14.4
809.671	12.34
809.977	11.85
810.284	12.51
810.59	11.68
810.896	14.89
811.202	16.14
811.509	18.22
811.815	17.32
812.121	21.19
812.427	20.72
812.733	19.39
813.039	19.45
813.345	20.56
813.65	21.4
813.956	22.69
814.262	20.94
814.568	19.82
814.873	20.3
815.179	21.02
815.484	20
815.79	18.47
816.095	19.11
816.4	20.14
816.706	19.41
817.011	16.73
817.316	16.36
817.621	18.89
817.926	20.42
818.231	19.52
818.536	20.56
818.841	20.51
819.146	22.3
819.451	24.03
819.756	23.69
820.06	25.82
820.365	27.7
820.67	28.34
820.974	27.14
821.279	27.62
821.583	30.12
821.888	31.15
822.192	33.58
822.496	33.68
822.8	34.61
823.105	36.02
823.409	33.61
823.713	34.36
824.017	33.77
824.321	36.86
824.625	34.52
824.929	31.99
825.232	32.19
825.536	29.64
825.84	29.55
826.143	27.64
826.447	27.73
826.751	30.39
827.054	29.76
827.358	28.56
827.661	27.16
827.964	27.53
828.268	27.43
828.571	29.67
828.874	32.57
829.177	32.51
829.48	32.36
829.783	30.48
830.086	29.57
830.389	28.25
830.692	29.56
830.995	30.57
831.297	32.14
831.6	32.31
831.903	29.08
832.205	26.55
832.508	24.76
832.81	23.8
833.113	25.61
833.415	25.34
833.718	27.99
834.02	30.35
834.322	29.1
834.624	28.56
834.926	26.83
835.228	27.49
835.53	28.11
835.832	31.11
836.134	31.83
836.436	32.75
836.738	34.6
837.04	34.14
837.341	31.22
837.643	30.43
837.944	31.17
838.246	33.78
838.547	33.07
838.849	33.61
839.15	31.75
839.452	30.99
839.753	30.06
840.054	25.99
840.355	26.47
840.656	29.55
840.957	31.3
841.258	31.76
841.559	31.62
841.86	33.42
842.161	32.14
842.462	34.48
842.762	35.8
843.063	36.24
843.364	40.99
843.664	41.53
843.965	38.22
844.265	36.47
844.566	35.9
844.866	38.45
845.166	37.74
845.467	40.53
845.767	39.36
846.067	40.97
846.367	39.3
846.667	35.45
846.967	35.19
847.267	37
847.567	37.61
847.867	37.23
848.166	34.81
848.466	35.02
848.766	33.12
849.065	34.14
849.365	32.85
849.664	35.42
849.964	36.58
850.263	36.68
850.562	36.97
850.862	37.56
851.161	38.99
851.46	40.41
851.759	40.52
852.058	41.09
852.357	39.68
852.656	40.42
852.955	38.74
853.254	37.3
853.553	36.98
853.851	36.41
854.15	33.81
854.449	33.6
854.747	32.95
855.046	32.64
855.344	32.4
855.643	34.91
855.941	34.78
856.239	34.82
856.538	36.18
856.836	34.47
857.134	36.89
857.432	39.55
857.73	37.85
858.028	39.27
858.326	38.14
858.624	36.45
858.922	32.65
859.219	31.67
859.517	31.06
859.815	33.35
860.112	33.33
860.41	33.2
860.707	32.01
861.005	35.01
861.302	33.12
861.6	35.41
861.897	36.18
862.194	39.15
862.491	38.72
862.788	38.61
863.085	37.9
863.382	38.3
863.679	37.22
863.976	39.51
864.273	37.41
864.57	38.86
864.867	37.65
865.163	36.83
865.46	36.98
865.757	38.72
866.053	39.77
866.349	38.95
866.646	39.9
866.942	39.57
867.239	37.92
867.535	35.92
867.831	35.17
868.127	36.32
868.423	37.77
868.719	35.48
869.015	35.66
869.311	36.49
869.607	37.51
869.903	36.2
870.199	38.11
870.494	39.6
870.79	41.02
871.086	37.23
871.381	36.72
871.677	37.95
871.972	37.93
872.267	37.99
872.563	35.14
872.858	35.49
873.153	36.93
873.448	36.6
873.743	36.28
874.038	37.93
874.333	41.6
874.628	42.64
874.923	42.51
875.218	42.9
875.513	42.14
875.808	44.64
876.102	45.59
876.397	44.33
876.691	42.51
876.986	42.4
877.28	42.48
877.575	42.97
877.869	41.12
878.163	41.3
878.458	40.39
878.752	40.91
879.046	39.16
879.34	38.62
879.634	39.3
879.928	37
880.222	37.98
880.516	38.24
880.809	36.03
881.103	34.82
881.397	31.83
881.691	33.95
881.984	33
882.278	32.38
882.571	28.9
882.864	30.12
883.158	31.85
883.451	30.33
883.744	30.76
884.038	32.77
884.331	32.85
884.624	33.84
884.917	32.1
885.21	32.17
885.503	33.27
885.796	37.2
886.088	39.48
886.381	39.27
886.674	37.76
886.966	32.52
887.259	28.8
887.552	32.02
887.844	31.69
888.136	32.83
888.429	32.71
888.721	33.11
889.013	30.11
889.306	24.12
889.598	23.21
