# Supplementary material for: An on-demand, drop-on-drop method for studying enzyme catalysis by serial crystallography
Source: Nat Commun. 2021 Jul 22;12:4461. doi: 10.1038/s41467-021-24757-7 (PMC8298390; doi:10.1038/s41467-021-24757-7)
Supplement: Supplementary file 7 — Source Data [file 41467_2021_24757_MOESM7_ESM.zip › 01_raw data/9/9-pico-on (10).txt]

Data from 9-fluo5N-fura-picoon_Subt8_20-54-19-571.txt Node

Date: Wed Jun 05 20:54:19 PDT 2019
User: Yachandra Lab
Spectrometer: OFX00221
Trigger mode: 0
Integration Time (sec): 3.000000E-1
Scans to average: 8
Nonlinearity correction enabled: false
Boxcar width: 5
Storing dark spectrum: false
XAxis mode: Wavelengths
Number of Pixels in Spectrum: 2136
>>>>>Begin Spectral Data<<<<<
156.111	-0.23
156.499	0.55
156.887	0.53
157.274	-0.83
157.662	-1.49
158.049	-1.43
158.437	-0.84
158.824	-0.84
159.211	-0.1
159.599	-1.35
159.986	-1.55
160.373	-1.6
160.761	-2.16
161.148	-2.11
161.535	-0.99
161.922	-0.27
162.309	-0.25
162.696	0.05
163.083	0.94
163.47	0.76
163.857	0.86
164.244	1.17
164.631	1.5
165.018	1.61
165.405	2.35
165.792	2.55
166.179	2.2
166.565	2.26
166.952	1.95
167.339	1.32
167.725	1.59
168.112	1.69
168.498	1.44
168.885	1.94
169.271	2
169.658	0.99
170.044	0.36
170.431	0.78
170.817	0.59
171.203	1.55
171.59	1.75
171.976	2.07
172.362	1.84
172.748	2.12
173.134	1.15
173.521	1.66
173.907	2.07
174.293	2.24
174.679	2.07
175.065	3.05
175.451	2.49
175.836	2.69
176.222	2.28
176.608	1.78
176.994	2.09
177.38	2.16
177.765	2.27
178.151	2.35
178.537	2.41
178.922	2.12
179.308	1.55
179.693	1.34
180.079	1.35
180.464	1.55
180.85	2.52
181.235	2.26
181.621	2.35
182.006	2.59
182.391	2.3
182.777	2.94
183.162	3.59
183.547	3.1
183.932	2.86
184.317	2.52
184.702	2.61
185.087	1.88
185.472	2.09
185.857	2.8
186.242	2.08
186.627	2.19
187.012	1.44
187.397	1.23
187.782	1.36
188.167	1.34
188.551	1.78
188.936	0.78
189.321	1.98
189.705	3.7
190.09	5.11
190.475	6.92
190.859	6.75
191.244	7.7
191.628	7.83
192.012	9.2
192.397	10.73
192.781	11.74
193.166	14.77
193.55	14.86
193.934	13.48
194.318	14.18
194.702	13.01
195.087	11.33
195.471	12.12
195.855	12.61
196.239	12.65
196.623	13.07
197.007	13.1
197.391	10.59
197.775	11.45
198.158	13.82
198.542	11.43
198.926	8.14
199.31	11.18
199.693	11.43
200.077	10.76
200.461	11.52
200.844	10.41
201.228	8.3
201.611	11.18
201.995	11.75
202.378	11.49
202.762	13
203.145	15.34
203.529	11.7
203.912	11.4
204.295	12.48
204.679	12.93
205.062	12.95
205.445	14.16
205.828	15.44
206.211	16.34
206.594	14.38
206.977	13.73
207.36	15.9
207.743	19.39
208.126	19.89
208.509	18.2
208.892	16.31
209.275	18.42
209.658	18.81
210.04	17.53
210.423	15.81
210.806	15.47
211.188	15.12
211.571	12.11
211.953	11.82
212.336	9.32
212.719	9.44
213.101	11.67
213.483	11.39
213.866	11.33
214.248	7.99
214.63	6.44
215.013	5.41
215.395	7.24
215.777	9.76
216.159	9.43
216.542	11.1
216.924	12.23
217.306	9.18
217.688	9.26
218.07	11.67
218.452	14.7
218.834	19.28
219.216	20.65
219.597	19.4
219.979	18.23
220.361	21.35
220.743	20.38
221.124	20.39
221.506	21.44
221.888	18.2
222.269	15.43
222.651	15.64
223.032	12.58
223.414	12.55
223.795	13.84
224.177	15.52
224.558	10.6
224.94	12.68
225.321	13.05
225.702	12.34
226.083	12.51
226.465	12.41
226.846	11.25
227.227	13.76
227.608	13.43
227.989	10.3
228.37	8.08
228.751	9.61
229.132	9.19
229.513	10.8
229.894	12.25
230.275	15.47
230.655	13.84
231.036	12.64
231.417	11.56
231.798	11.93
232.178	13.48
232.559	15.18
232.94	16.86
233.32	16.67
233.701	13.67
234.081	14.02
234.462	10.9
234.842	13.65
235.222	11.98
235.603	12.91
235.983	14.66
236.363	15.07
236.743	10.94
237.124	8.74
237.504	9.94
237.884	11.43
238.264	10.7
238.644	13.64
239.024	11.36
239.404	13.41
239.784	11.3
240.164	8.73
240.544	7.68
240.923	11.51
241.303	14.14
241.683	11.94
242.063	11.77
242.442	11.58
242.822	14.31
243.202	16.5
243.581	17.05
243.961	16.27
244.34	16.89
244.72	17.27
245.099	15.67
245.478	13.44
245.858	14.33
246.237	11.22
246.616	10.08
246.996	4.83
247.375	3.01
247.754	1.39
248.133	4.26
248.512	4.35
248.891	3.81
249.27	4.2
249.649	6.34
250.028	5.58
250.407	9.2
250.786	9.84
251.165	10.59
251.544	11.53
251.922	12.6
252.301	11.17
252.68	14.07
253.058	12.93
253.437	13.41
253.816	13.08
254.194	15.36
254.573	14.15
254.951	14.33
255.329	12.42
255.708	15.52
256.086	15.73
256.465	13.91
256.843	11.18
257.221	11.69
257.599	10.86
257.977	9.1
258.356	8.31
258.734	7.43
259.112	7.56
259.49	11.38
259.868	9.42
260.246	8.57
260.624	7.97
261.001	7.4
261.379	6.57
261.757	7.02
262.135	9.34
262.513	9.94
262.89	10.32
263.268	10.81
263.645	8.53
264.023	8.09
264.401	10.78
264.778	11.59
265.156	8.56
265.533	10.94
265.91	11.38
266.288	10.9
266.665	8.73
267.042	7.92
267.42	5.5
267.797	7.56
268.174	6.23
268.551	5.69
268.928	5.85
269.305	10.14
269.682	9.33
270.059	9.66
270.436	7.94
270.813	5.84
271.19	8.85
271.567	9.48
271.944	8.8
272.32	12.43
272.697	11.33
273.074	11.02
273.45	9.02
273.827	8.86
274.203	7.95
274.58	7.36
274.957	8.67
275.333	6.6
275.709	6.67
276.086	4.58
276.462	4.05
276.838	3.83
277.215	3.43
277.591	5.9
277.967	5.84
278.343	6.7
278.719	6.35
279.095	7.81
279.471	8.69
279.847	8.26
280.223	8.22
280.599	7.05
280.975	7.88
281.351	7.73
281.727	8.51
282.103	8.23
282.478	7.89
282.854	9.49
283.23	10.12
283.605	11.38
283.981	14.44
284.357	17.11
284.732	16.57
285.108	15.38
285.483	16.69
285.858	14.24
286.234	15.89
286.609	17.94
286.984	19.83
287.36	16.82
287.735	14.08
288.11	13.02
288.485	13.36
288.86	14.44
289.235	16.68
289.61	17.24
289.985	17.85
290.36	14.76
290.735	12.95
291.11	10.97
291.485	13.33
291.86	14.69
292.235	15.6
292.609	15.86
292.984	12.3
293.359	11.11
293.733	11.69
294.108	14.06
294.482	14.55
294.857	16.42
295.231	16.57
295.606	16
295.98	16.14
296.354	12.43
296.729	13.38
297.103	15.64
297.477	13.3
297.851	11.9
298.226	8.77
298.6	10.5
298.974	9.38
299.348	7.97
299.722	9.51
300.096	10.1
300.47	14.41
300.844	14.17
301.217	13.1
301.591	16.62
301.965	16.15
302.339	17.03
302.712	18.07
303.086	18.6
303.46	18.25
303.833	17.85
304.207	19.4
304.58	18.25
304.954	17.56
305.327	19.59
305.701	17.24
306.074	18.26
306.447	17.92
306.821	18.62
307.194	18.42
307.567	20.99
307.94	19.09
308.313	16.38
308.686	17.12
309.059	16.2
309.432	13.84
309.805	14.67
310.178	14.75
310.551	14.25
310.924	12.36
311.297	11.69
311.67	9.74
312.042	10.47
312.415	11.05
312.788	9.69
313.16	7.66
313.533	9.02
313.905	8.41
314.278	7.56
314.65	9
315.023	9.57
315.395	8.77
315.768	8.81
316.14	9.67
316.512	9.68
316.884	9.02
317.257	11.07
317.629	10.44
318.001	10.24
318.373	11.07
318.745	8.34
319.117	9.76
319.489	12.36
319.861	13.98
320.233	13.52
320.605	12.55
320.977	14.03
321.348	13.6
321.72	13.74
322.092	15.47
322.463	15.17
322.835	16.24
323.207	13.61
323.578	11.4
323.95	11.08
324.321	13.24
324.693	15.92
325.064	17.86
325.435	17.58
325.807	16.76
326.178	14.56
326.549	12.44
326.92	13.31
327.292	13.81
327.663	14.61
328.034	15.51
328.405	12.66
328.776	8.99
329.147	5.69
329.518	4.42
329.889	7.12
330.259	8.08
330.63	6.66
331.001	6.62
331.372	7.52
331.742	8.05
332.113	7.01
332.484	9.59
332.854	12.36
333.225	16.36
333.595	17.53
333.966	15.75
334.336	17.25
334.707	22.18
335.077	22.76
335.447	20.78
335.817	20.12
336.188	21.11
336.558	19.75
336.928	21.16
337.298	17.31
337.668	17.58
338.038	19.65
338.408	18.01
338.778	19.2
339.148	18.62
339.518	16.94
339.888	15.25
340.258	12.62
340.627	11.53
340.997	8.39
341.367	10.32
341.736	9.11
342.106	6.89
342.475	6.35
342.845	4.35
343.214	4.85
343.584	8.4
343.953	9.35
344.323	10.16
344.692	11.65
345.061	11.99
345.431	12.49
345.8	13.36
346.169	13.15
346.538	15.32
346.907	14.88
347.276	13.25
347.645	14.47
348.014	12.5
348.383	12.9
348.752	11.25
349.121	13.5
349.49	11
349.858	12.35
350.227	11.59
350.596	8.76
350.964	7.12
351.333	9
351.702	5.52
352.07	7.01
352.439	6.33
352.807	7.88
353.176	4.89
353.544	5.3
353.912	3.8
354.281	4.62
354.649	7.44
355.017	8.73
355.385	6.42
355.753	6.6
356.122	6.94
356.49	9.74
356.858	10.12
357.226	11.4
357.594	11.93
357.961	11.42
358.329	9.03
358.697	9.6
359.065	8.6
359.433	7.45
359.8	10.17
360.168	8.9
360.536	6.32
360.903	3.47
361.271	3.47
361.638	0.51
362.006	0.73
362.373	4.9
362.741	2.57
363.108	4.88
363.475	7.83
363.843	6.07
364.21	7.36
364.577	9.24
364.944	11.95
365.311	11.55
365.678	11.34
366.045	12.83
366.412	10.23
366.779	7.25
367.146	6.01
367.513	6.55
367.88	8.18
368.247	7.64
368.613	7.56
368.98	7.75
369.347	7.06
369.713	9.38
370.08	8.73
370.447	12
370.813	14.24
371.18	15.68
371.546	14.57
371.912	11.64
372.279	12.4
372.645	10.48
373.011	9.11
373.378	12.78
373.744	12.22
374.11	11.49
374.476	9.23
374.842	11.33
375.208	9.76
375.574	6.84
375.94	7.11
376.306	6.4
376.672	5.92
377.038	5.39
377.404	4.17
377.769	6.11
378.135	7.56
378.501	7.34
378.866	8.49
379.232	7.86
379.597	11.18
379.963	15.73
380.328	14.86
380.694	15.4
381.059	15.44
381.425	16.18
381.79	14.22
382.155	11.39
382.52	12.85
382.886	10.48
383.251	9.39
383.616	7.68
383.981	5.81
384.346	5.88
384.711	6.32
385.076	6.05
385.441	5.76
385.806	6.23
386.171	7.64
386.535	8.12
386.9	6.56
387.265	7.47
387.629	9.24
387.994	8.16
388.359	8.22
388.723	9.12
389.088	10.52
389.452	7.84
389.817	9.56
390.181	7.3
390.545	5.82
390.91	8.73
391.274	8.15
391.638	9.73
392.002	9.34
392.366	9.58
392.731	9.59
393.095	9.98
393.459	12.14
393.823	10.89
394.187	11.85
394.55	10.95
394.914	10.73
395.278	11.31
395.642	8.34
396.006	9.98
396.369	8.92
396.733	8.57
397.097	7.53
397.46	7.91
397.824	7.34
398.187	9.62
398.551	10.34
398.914	10.16
399.277	9.67
399.641	11.58
400.004	11.11
400.367	14.31
400.73	12.53
401.094	12.58
401.457	11.64
401.82	11.98
402.183	10.95
402.546	10.4
402.909	11.06
403.272	11.67
403.635	11.3
403.998	12.31
404.36	11.62
404.723	12.92
405.086	10.9
405.448	9.35
405.811	10.16
406.174	12.16
406.536	14.53
406.899	12.17
407.261	11.58
407.624	11.34
407.986	8.65
408.348	10.33
408.711	11.2
409.073	12.78
409.435	15.68
409.797	15.81
410.16	12.31
410.522	11.18
410.884	10.58
411.246	9.41
411.608	10.03
411.97	11.93
412.332	10.65
412.693	11.07
413.055	10.94
413.417	10.93
413.779	10.1
414.14	13.65
414.502	12.56
414.864	13.82
415.225	16.02
415.587	13.45
415.948	14.64
416.31	13.67
416.671	10.91
417.033	11.57
417.394	10.65
417.755	8.76
418.116	5.41
418.478	6.51
418.839	7.24
419.2	6.64
419.561	9.72
419.922	9.07
420.283	9.7
420.644	10.78
421.005	9.06
421.366	8.57
421.727	11.15
422.087	14.26
422.448	14.42
422.809	12.62
423.169	13.39
423.53	12.26
423.891	10.19
424.251	7.85
424.612	9.88
424.972	11.49
425.333	12.07
425.693	11.67
426.053	10.74
426.414	11.4
426.774	13.67
427.134	11.49
427.494	10.32
427.854	11.64
428.214	12.08
428.574	10.62
428.934	10.75
429.294	9.1
429.654	7.74
430.014	5.16
430.374	1.92
430.734	2.23
431.094	4.8
431.453	5.7
431.813	4.95
432.173	7.36
432.532	7.91
432.892	9.36
433.251	10.27
433.611	10.12
433.97	12.56
434.33	14.06
434.689	12.91
435.048	13.06
435.407	12.75
435.767	11
436.126	7.89
436.485	6.42
436.844	5.3
437.203	5.58
437.562	7.05
437.921	6.52
438.28	4.89
438.639	3.91
438.998	3.81
439.356	5.62
439.715	8.7
440.074	10.67
440.433	10.34
440.791	10.22
441.15	8.56
441.508	8.98
441.867	8.58
442.225	12.78
442.584	14.06
442.942	15.65
443.3	14.19
443.659	14.34
444.017	13.53
444.375	15.19
444.733	15.61
445.092	17.11
445.45	15.57
445.808	15.18
446.166	12.97
446.524	12
446.882	9.5
447.239	7.42
447.597	7.11
447.955	9.41
448.313	8.88
448.67	6.5
449.028	6.81
449.386	7.1
449.743	8.43
450.101	7.15
450.458	8.42
450.816	10.18
451.173	11.58
451.531	11.68
451.888	10.92
452.245	14.35
452.602	16.93
452.96	16.85
453.317	18.49
453.674	17.81
454.031	21.61
454.388	20.93
454.745	19.12
455.102	18.5
455.459	16.32
455.816	16.81
456.173	13.69
456.529	13.82
456.886	12.62
457.243	13.02
457.599	12.16
457.956	9.94
458.313	10.65
458.669	11.14
459.026	11.2
459.382	13
459.739	10.67
460.095	8.01
460.451	6.34
460.807	5.86
461.164	5.28
461.52	5.98
461.876	6.05
462.232	4.67
462.588	3.64
462.944	5.07
463.3	4.78
463.656	6.39
464.012	7.25
464.368	6.64
464.724	9.98
465.079	10.12
465.435	10.39
465.791	8.15
466.146	11
466.502	10.89
466.858	10.3
467.213	8.6
467.569	8.57
467.924	12.25
468.279	12.62
468.635	9.74
468.99	7.14
469.345	9.45
469.701	11.08
470.056	8.14
470.411	8.18
470.766	8.48
471.121	8.2
471.476	11.18
471.831	7.7
472.186	8.86
472.541	10.51
472.895	12.32
473.25	10.85
473.605	12.24
473.96	10.43
474.314	11.43
474.669	10.49
475.024	11.42
475.378	10.32
475.733	13.17
476.087	14.73
476.441	13.22
476.796	12.11
477.15	10.68
477.504	8.59
477.859	12.52
478.213	12.62
478.567	13.73
478.921	13.5
479.275	13.06
479.629	9.23
479.983	5.39
480.337	6.06
480.691	6.52
481.045	8.23
481.399	8.95
481.752	6.94
482.106	7.74
482.46	7.57
482.813	7.8
483.167	6.56
483.52	8.66
483.874	9.95
484.227	9.47
484.581	7.4
484.934	5.58
485.288	4.1
485.641	6.26
485.994	4.4
486.347	4.38
486.7	5.75
487.054	6.94
487.407	5.76
487.76	4.66
488.113	5.47
488.466	8.02
488.818	8.49
489.171	10.97
489.524	9.51
489.877	8.7
490.23	9.14
490.582	9.4
490.935	8.48
491.288	9.44
491.64	10.86
491.993	11.42
492.345	11.28
492.698	13.16
493.05	13
493.402	11.39
493.755	11.85
494.107	10.77
494.459	9.91
494.811	10.57
495.163	10.5
495.515	7.97
495.867	7.1
496.219	6.76
496.571	7.86
496.923	8.35
497.275	6.45
497.627	4.1
497.979	5.94
498.33	6.05
498.682	2.18
499.034	4.02
499.385	7.33
499.737	7.16
500.088	8.59
500.44	3.39
500.791	4.33
501.143	6.72
501.494	10.74
501.845	13.42
502.197	18.08
502.548	23.16
502.899	24.55
503.25	30.24
503.601	28.25
503.952	29.05
504.303	33.48
504.654	36.34
505.005	40.92
505.356	44.09
505.707	43.84
506.058	43.76
506.408	47.01
506.759	48.69
507.11	45.24
507.46	54.23
507.811	60
508.161	62.93
508.512	64.69
508.862	62.84
509.213	67.51
509.563	68.01
509.913	69.18
510.263	68.9
510.614	71.66
510.964	72.98
511.314	69.94
511.664	70.58
512.014	71.73
512.364	71.69
512.714	77.99
513.064	76.58
513.414	79.75
513.764	79.64
514.113	82.53
514.463	81.24
514.813	82.42
515.162	84.02
515.512	82.03
515.862	80.85
516.211	81.56
516.561	81.68
516.91	81.18
517.259	80.09
517.609	80.47
517.958	77.24
518.307	78.03
518.656	81.53
519.006	81.47
519.355	82.56
519.704	82.85
520.053	82.43
520.402	82.82
520.751	82.48
521.1	80.77
521.448	80.25
521.797	82.77
522.146	84.39
522.495	80.53
522.843	80.15
523.192	80.17
523.541	82.47
523.889	83.76
524.238	82.73
524.586	83.35
524.935	86.41
525.283	88.22
525.631	88.18
525.979	84.6
526.328	88.66
526.676	88.51
527.024	86.6
527.372	86.52
527.72	85.11
528.068	83.69
528.416	83.01
528.764	82.28
529.112	79.33
529.46	77.47
529.808	79.56
530.155	77.2
530.503	77.98
530.851	78.56
531.198	78.03
531.546	77.9
531.893	75.97
532.241	76.33
532.588	73.02
532.936	73.42
533.283	72.99
533.63	71.8
533.978	68.98
534.325	68.49
534.672	68.69
535.019	66.62
535.366	64.86
535.713	66.65
536.06	65.14
536.407	66.89
536.754	65.97
537.101	66.69
537.448	65.91
537.795	67.05
538.141	64.67
538.488	62.78
538.835	62.73
539.181	62.44
539.528	62.06
539.874	62.19
540.221	60.75
540.567	60.35
540.914	55.05
541.26	54.56
541.606	54.16
541.952	54.58
542.299	53.47
542.645	53.28
542.991	52.24
543.337	49.92
543.683	48.99
544.029	46.76
544.375	47.85
544.721	53.22
545.066	53.8
545.412	55.39
545.758	56
546.104	57.4
546.449	56.83
546.795	59.56
547.141	62.39
547.486	61.31
547.832	64.09
548.177	62.2
548.522	61.05
548.868	60.47
549.213	59.59
549.558	59.33
549.903	60.09
550.249	58.8
550.594	56.16
550.939	54.49
551.284	56.36
551.629	55.11
551.974	54.07
552.319	54.78
552.664	54.94
553.008	53.35
553.353	51.14
553.698	52.14
554.043	54.97
554.387	54.83
554.732	57.24
555.076	57.01
555.421	57.47
555.765	61.56
556.11	60.01
556.454	59.9
556.798	59.62
557.143	60.56
557.487	56.28
557.831	55.51
558.175	56.57
558.519	54.45
558.863	53.94
559.207	57.15
559.551	56.09
559.895	57.35
560.239	57.56
560.583	59.7
560.927	62.28
561.27	63.03
561.614	62.24
561.958	62.01
562.301	62.03
562.645	63.83
562.988	58.76
563.332	58.53
563.675	56.8
564.018	55.38
564.362	53.72
564.705	50.55
565.048	50.69
565.391	51.3
565.735	51.59
566.078	50.05
566.421	46.89
566.764	47.9
567.107	47.59
567.45	47.44
567.792	45.73
568.135	47.18
568.478	47.33
568.821	49.39
569.163	46.11
569.506	44.59
569.849	46.25
570.191	47.91
570.534	49.89
570.876	47.7
571.219	46.74
571.561	48.69
571.903	44.61
572.246	44.61
572.588	42.35
572.93	43.86
573.272	41.6
573.614	40.81
573.956	37.7
574.298	34.26
574.64	35.62
574.982	36.8
575.324	35.75
575.666	39.45
576.008	39.61
576.349	38.83
576.691	40.39
577.033	42.24
577.374	41.43
577.716	40.78
578.057	42.17
578.399	42.32
578.74	41.98
579.082	41.44
579.423	40.22
579.764	39.5
580.105	39.74
580.447	37.66
580.788	38.1
581.129	37.98
581.47	39.99
581.811	40.66
582.152	39.95
582.493	37.22
582.834	37.53
583.175	35.91
583.515	36.57
583.856	36.66
584.197	35.03
584.537	32.85
584.878	33.32
585.218	31.92
585.559	28.97
585.899	27.84
586.24	30.1
586.58	30.49
586.921	29.58
587.261	30.62
587.601	29.62
587.941	31.51
588.281	33.1
588.621	31.99
588.961	35.61
589.301	37.7
589.641	38.53
589.981	36.97
590.321	37.05
590.661	38.94
591.001	37
591.34	39.07
591.68	38.57
592.02	38.86
592.359	38.58
592.699	37.52
593.038	34.9
593.378	33.57
593.717	31.84
594.057	31.58
594.396	30.48
594.735	29.7
595.074	29.89
595.414	28.6
595.753	27.77
596.092	28.23
596.431	26.78
596.77	30.62
597.109	29.95
597.448	30.5
597.786	30.07
598.125	31.07
598.464	33.57
598.803	31.76
599.141	33.42
599.48	34.51
599.819	32.99
600.157	33.24
600.495	32.92
600.834	33.75
601.172	35.84
601.511	35.66
601.849	35.23
602.187	34.97
602.525	34.41
602.864	32.83
603.202	31.38
603.54	32.35
603.878	30.36
604.216	30.36
604.554	29.09
604.891	28.82
605.229	28.7
605.567	26.56
605.905	25.78
606.243	25.74
606.58	28.2
606.918	26.77
607.255	26.52
607.593	27.43
607.93	24.27
608.268	24.61
608.605	25.03
608.942	24.15
609.28	25.7
609.617	25.38
609.954	28.09
610.291	27.2
610.628	29.93
610.965	27.81
611.302	28.26
611.639	28.44
611.976	30.24
612.313	29.45
612.65	30
612.987	29.07
613.323	27.68
613.66	27.67
613.997	26.12
614.333	25.82
614.67	28.62
615.006	26.99
615.343	28.53
615.679	29.03
616.015	28.19
616.352	29.5
616.688	30.11
617.024	33.84
617.36	31
617.696	31.76
618.032	31.92
618.368	31.39
618.704	34.01
619.04	33.42
619.376	32.28
619.712	34.06
620.048	33.47
620.383	34.59
620.719	32.66
621.055	33.03
621.39	35.98
621.726	34.62
622.061	35.49
622.397	34.34
622.732	34.02
623.068	33.92
623.403	33
623.738	32.68
624.073	32.8
624.409	31.67
624.744	31.88
625.079	29.51
625.414	29.98
625.749	30.09
626.084	30.44
626.419	32.86
626.753	33.99
627.088	34.26
627.423	34.64
627.758	34.3
628.092	34.14
628.427	34.08
628.762	33.11
629.096	33.4
629.431	32.33
629.765	31.82
630.099	29.66
630.434	28.01
630.768	27.18
631.102	26.69
631.436	25.93
631.77	27.19
632.105	28.08
632.439	28.72
632.773	28.08
633.107	28.08
633.44	25.57
633.774	25.85
634.108	27.17
634.442	29.91
634.776	31.08
635.109	31.06
635.443	31
635.776	30.43
636.11	30.92
636.443	31.64
636.777	32.12
637.11	31.73
637.444	31.93
637.777	32.07
638.11	29.5
638.443	28.94
638.776	29.59
639.11	28.94
639.443	28.7
639.776	27.83
640.109	28.8
640.441	27.44
640.774	30.06
641.107	28.14
641.44	27.65
641.773	26.52
642.105	28.73
642.438	27.85
642.77	28.55
643.103	30.75
643.435	31.7
643.768	29.23
644.1	29.52
644.433	29.82
644.765	31.12
645.097	28.66
645.429	29.33
645.761	27.18
646.094	26.74
646.426	24.73
646.758	24.03
647.09	24.74
647.422	26.05
647.753	26.89
648.085	26.45
648.417	28.77
648.749	30.64
649.08	30.76
649.412	30.59
649.744	32.44
650.075	32.95
650.407	31.88
650.738	29.84
651.069	28.97
651.401	30.06
651.732	28.44
652.063	25.03
652.394	25.94
652.726	24.42
653.057	22.97
653.388	20.72
653.719	21.93
654.05	20.69
654.381	20.34
654.712	22.09
655.042	21.07
655.373	22.44
655.704	23.62
656.034	21.83
656.365	21.92
656.696	23.61
657.026	22.55
657.357	21.41
657.687	22.57
658.018	25.2
658.348	25.65
658.678	24.88
659.008	25.68
659.339	25.78
659.669	25.25
659.999	28.67
660.329	28.82
660.659	29.41
660.989	31.66
661.319	30.75
661.649	29.81
661.978	30.39
662.308	29.66
662.638	31.27
662.968	30.06
663.297	29.86
663.627	29.55
663.956	27.99
664.286	29.14
664.615	30.98
664.945	34.02
665.274	34.15
665.603	31.53
665.932	33.2
666.262	29.72
666.591	30.33
666.92	30.94
667.249	29.5
667.578	30.61
667.907	29.36
668.236	28.28
668.564	24.76
668.893	24.02
669.222	22.78
669.551	21.61
669.879	23.05
670.208	23.4
670.537	25.56
670.865	27.99
671.194	26.89
671.522	27.81
671.85	26.5
672.179	26.82
672.507	25.51
672.835	26.98
673.163	26.34
673.491	26.76
673.819	26.67
674.147	23.49
674.475	22.01
674.803	23.8
675.131	25.55
675.459	24.97
675.787	25.68
676.115	26.53
676.442	25.42
676.77	24.85
677.098	24.93
677.425	26.11
677.753	27.81
678.08	26.48
678.407	24.19
678.735	21.73
679.062	20.17
679.389	19.23
679.717	20.07
680.044	20.67
680.371	21.97
680.698	21.53
681.025	21.4
681.352	18.06
681.679	18.22
682.006	18.61
682.332	20.76
682.659	19.72
682.986	20.3
683.313	21.84
683.639	19.83
683.966	19.07
684.292	18.64
684.619	17.98
684.945	20.89
685.272	21.58
685.598	20.59
685.924	18.28
686.25	20.95
686.577	21.62
686.903	18.12
687.229	18.48
687.555	18.85
687.881	19.56
688.207	17.86
688.533	16.74
688.858	15.12
689.184	18.51
689.51	19.83
689.836	21.4
690.161	21.78
690.487	22.6
690.813	23.15
691.138	23.2
691.463	24.35
691.789	25.38
692.114	26.91
692.44	30.15
692.765	26.77
693.09	23.66
693.415	22.55
693.74	20.09
694.065	20.1
694.39	20.95
694.715	21
695.04	19.95
695.365	21.93
695.69	21.52
696.015	19.66
696.339	20.67
696.664	22.4
696.989	20.95
697.313	23.42
697.638	23.1
697.962	23.59
698.287	23.45
698.611	19.9
698.935	18.34
699.26	18.07
699.584	17.69
699.908	16.75
700.232	19.47
700.556	19.97
700.88	18.72
701.204	18.66
701.528	19.34
701.852	20.95
702.176	23.74
702.5	22.64
702.823	24.38
703.147	23.75
703.471	24.23
703.794	21.78
704.118	22.83
704.441	22.83
704.765	23.74
705.088	22.78
705.411	19.7
705.735	18.6
706.058	19.76
706.381	18.65
706.704	18.4
707.027	19.31
707.35	18.43
707.673	15.27
707.996	14.65
708.319	12.85
708.642	14.73
708.965	17.38
709.288	19.19
709.61	19.48
709.933	18.44
710.256	18.31
710.578	18.31
710.901	19.42
711.223	21.18
711.546	19.5
711.868	20.35
712.19	19.08
712.512	19.17
712.835	18.22
713.157	17.2
713.479	16.94
713.801	17.7
714.123	18.57
714.445	20.91
714.767	21.1
715.089	23.14
715.411	23.25
715.732	22.65
716.054	20.48
716.376	21.57
716.697	22.12
717.019	23.72
717.34	26.88
717.662	25.4
717.983	22.9
718.305	21.51
718.626	21.09
718.947	21.35
719.268	20.47
719.589	22.34
719.911	20.35
720.232	19.4
720.553	18.28
720.874	14.12
721.195	16.12
721.515	16.83
721.836	14.7
722.157	13.72
722.478	14.64
722.798	14.43
723.119	12.75
723.44	12.49
723.76	13.02
724.081	12
724.401	13.05
724.721	11.62
725.042	10.66
725.362	12.69
725.682	14.14
726.002	13.53
726.322	13.89
726.642	15.39
726.962	17.26
727.282	17.34
727.602	19.98
727.922	20.57
728.242	18.61
728.562	17.97
728.882	17.42
729.201	18.64
729.521	16.12
729.84	18.08
730.16	16.35
730.479	15.1
730.799	14.92
731.118	14.7
731.437	12.34
731.757	13.94
732.076	15.67
732.395	15.2
732.714	14.51
733.033	16.38
733.352	14.81
733.671	14.81
733.99	14.82
734.309	14.94
734.628	14.41
734.947	16.23
735.265	14.81
735.584	14.47
735.903	15.64
736.221	12.77
736.54	12.65
736.858	12.32
737.177	12.92
737.495	12.66
737.813	11.2
738.132	10.02
738.45	9.2
738.768	9.07
739.086	7.34
739.404	9.01
739.722	11.32
740.04	11.59
740.358	10.38
740.676	12.18
740.994	12.59
741.311	11.56
741.629	13.32
741.947	14.19
742.264	16.89
742.582	17.23
742.899	16.15
743.217	17.86
743.534	15.81
743.852	18.18
744.169	14.9
744.486	13.95
744.803	15.53
745.121	14.61
745.438	13.15
745.755	12.27
746.072	10.92
746.389	10.49
746.706	7.92
747.022	11.12
747.339	11.15
747.656	11.47
747.973	11.52
748.289	12.2
748.606	11.58
748.923	12.42
749.239	11.94
749.555	13.77
749.872	12.85
750.188	11.62
750.505	9.45
750.821	8.52
751.137	10.45
751.453	9.33
751.769	8.9
752.085	8.59
752.401	6.11
752.717	5.14
753.033	6.8
753.349	7.88
753.665	11.42
753.98	11.99
754.296	10.94
754.612	10.18
754.927	13.09
755.243	14.7
755.558	15.72
755.874	17.58
756.189	16.03
756.505	15.16
756.82	13.75
757.135	12.34
757.45	11.24
757.765	11.5
758.08	11.98
758.395	12.23
758.71	11.36
759.025	10.57
759.34	9.49
759.655	13.2
759.97	11.66
760.285	13.02
760.599	12.53
760.914	13.76
761.228	13.2
761.543	13.26
761.857	13.85
762.172	12.12
762.486	11.48
762.8	12.05
763.115	9.88
763.429	11.22
763.743	10.56
764.057	9.98
764.371	7.99
764.685	8.2
764.999	6.81
765.313	5.25
765.627	5.26
765.941	5.7
766.255	8.56
766.568	9.69
766.882	7.1
767.195	8.65
767.509	9.47
767.823	11.12
768.136	11.42
768.449	11.6
768.763	10.72
769.076	11.25
769.389	10.09
769.702	7.65
770.016	7.69
770.329	8.42
770.642	7.09
770.955	6.27
771.268	6.28
771.58	6.72
771.893	8.76
772.206	9.94
772.519	11.98
772.832	15.06
773.144	14.83
773.457	12.75
773.769	14.42
774.082	14.25
774.394	15.51
774.706	15.51
775.019	15.85
775.331	13.23
775.643	11.57
775.955	9.22
776.268	6.18
776.58	6.17
776.892	8.55
777.204	7.68
777.515	9.27
777.827	7.35
778.139	8.89
778.451	9.35
778.763	10.28
779.074	12.18
779.386	11.39
779.697	12.2
780.009	11.17
780.32	9.9
780.632	11.85
780.943	10.5
781.254	12.06
781.566	11.35
781.877	11.16
782.188	11.65
782.499	11.22
782.81	16.81
783.121	17.89
783.432	19.61
783.743	20.26
784.054	19.14
784.364	20.08
784.675	19.32
784.986	18.44
785.296	18.44
785.607	18.67
785.917	18.26
786.228	15.06
786.538	12.43
786.849	11.4
787.159	10.44
787.469	10.11
787.779	10.32
788.09	10.83
788.4	10.89
788.71	10.33
789.02	12.32
789.33	13.74
789.64	12
789.949	15
790.259	16.1
790.569	17.83
790.879	17.7
791.188	16.86
791.498	16.22
791.807	15.56
792.117	15.65
792.426	13.92
792.736	12.44
793.045	15.08
793.354	16.09
793.663	16.97
793.973	16.64
794.282	16.55
794.591	15.98
794.9	17.7
795.209	18.39
795.518	18.02
795.826	18.69
796.135	18.06
796.444	16.67
796.753	15.23
797.061	14.72
797.37	15.39
797.678	14.23
797.987	14.47
798.295	13.92
798.604	14.75
798.912	15.25
799.22	13.92
799.529	16.31
799.837	16.76
800.145	14.55
800.453	12.7
800.761	11.49
801.069	13
801.377	13.53
801.685	11.8
801.993	11.31
802.3	12.03
802.608	11.42
802.916	8.97
803.223	7.1
803.531	11.72
803.838	14.48
804.146	17
804.453	18.2
804.76	16.43
805.068	16.44
805.375	16.24
805.682	15.56
805.989	17.86
806.296	20.1
806.603	21.97
806.91	19.02
807.217	17.35
807.524	12.25
807.831	10.86
808.138	11.84
808.444	11.97
808.751	11.65
809.058	11.8
809.364	9.89
809.671	8.7
809.977	8.61
810.284	9.51
810.59	9.44
810.896	13.24
811.202	14.09
811.509	14.18
811.815	16.1
812.121	17.18
812.427	18.5
812.733	18.26
813.039	17.3
813.345	18.09
813.65	17.8
813.956	19.72
814.262	19.19
814.568	19.3
814.873	20.22
815.179	18.17
815.484	17.95
815.79	17.56
816.095	18.75
816.4	17.84
816.706	16.93
817.011	16.67
817.316	16.6
817.621	16.98
817.926	15.45
818.231	15.44
818.536	16.93
818.841	16.72
819.146	15.01
819.451	15.82
819.756	17.07
820.06	19.81
820.365	19.03
820.67	18.09
820.974	17.86
821.279	19.89
821.583	20.6
821.888	21.84
822.192	22.11
822.496	23.74
822.8	22
823.105	23.52
823.409	20.05
823.713	22.24
824.017	23.43
824.321	24.91
824.625	25.02
824.929	24.59
825.232	24.06
825.536	23.32
825.84	21.45
826.143	21.66
826.447	21.68
826.751	23.12
827.054	21.82
827.358	21.64
827.661	21.28
827.964	22.84
828.268	23.83
828.571	24.65
828.874	24.89
829.177	27.75
829.48	28.36
829.783	27.55
830.086	29.26
830.389	29.66
830.692	28.99
830.995	27.28
831.297	24.92
831.6	24
831.903	21.49
832.205	22.15
832.508	20.42
832.81	22.18
833.113	23.57
833.415	20.18
833.718	21.08
834.02	22.73
834.322	23.77
834.624	25.08
834.926	25.51
835.228	26.67
835.53	29.38
835.832	31.8
836.134	29.84
836.436	29.45
836.738	34.3
837.04	33.93
837.341	30.62
837.643	30.95
837.944	27.34
838.246	28.14
838.547	27.77
838.849	25.25
839.15	24.4
839.452	25.4
839.753	26.5
840.054	22.68
840.355	24.76
840.656	26.93
840.957	26.76
841.258	30.4
841.559	30.27
841.86	32.25
842.161	32.17
842.462	31.2
842.762	32.64
843.063	30.86
843.364	31.75
843.664	31.49
843.965	31.08
844.265	32.58
844.566	31.64
844.866	33.8
845.166	34.57
845.467	37.49
845.767	39.02
846.067	37.98
846.367	39.34
846.667	39.68
846.967	38.72
847.267	39.36
847.567	38.33
847.867	40.4
848.166	38.51
848.466	37.82
848.766	35.95
849.065	33.38
849.365	31.38
849.664	31.42
849.964	31.15
850.263	32.03
850.562	33.73
850.862	32.69
851.161	32.18
851.46	32.17
851.759	32.39
852.058	31.11
852.357	33.43
852.656	35.44
852.955	35.25
853.254	34.58
853.553	33.75
853.851	32.4
854.15	32.56
854.449	32.66
854.747	34.27
855.046	32.94
855.344	33.2
855.643	33.02
855.941	33.88
856.239	32.76
856.538	31.92
856.836	30.07
857.134	33.27
857.432	34.67
857.73	33.52
858.028	31.6
858.326	32.06
858.624	32.38
858.922	30.66
859.219	27.8
859.517	28.15
859.815	30.55
860.112	32.77
860.41	32.86
860.707	33.06
861.005	34.62
861.302	35.66
861.6	36.45
861.897	38.22
862.194	40.57
862.491	41.03
862.788	41.66
863.085	41.23
863.382	40.36
863.679	38.48
863.976	38.68
864.273	38.01
864.57	37.86
864.867	36.25
865.163	33.78
865.46	33.27
865.757	34.59
866.053	35.07
866.349	35.43
866.646	33.78
866.942	32.64
867.239	30.97
867.535	27.92
867.831	28.28
868.127	28.66
868.423	32.01
868.719	32.67
869.015	31.06
869.311	30.86
869.607	30.86
869.903	32.23
870.199	30.45
870.494	27.98
870.79	28.03
871.086	23.89
871.381	24.82
871.677	24.49
871.972	22.11
872.267	24.76
872.563	23.39
872.858	22.74
873.153	22.3
873.448	26.64
873.743	29.25
874.038	31.06
874.333	32.65
874.628	33.94
874.923	33.05
875.218	33.47
875.513	32.52
875.808	32.9
876.102	33.98
876.397	34.32
876.691	32.58
876.986	32.49
877.28	35.25
877.575	36.19
877.869	33.24
878.163	33.16
878.458	33.55
878.752	32.77
879.046	35.51
879.34	32.84
879.634	30.85
879.928	29.08
880.222	31.17
880.516	27.75
880.809	25.33
881.103	26.62
881.397	26.7
881.691	26.72
881.984	25.07
882.278	21.55
882.571	23.69
882.864	27.49
883.158	29.88
883.451	28.1
883.744	27.99
884.038	31.14
884.331	31.6
884.624	33.25
884.917	32.72
885.21	35.84
885.503	38.02
885.796	38.82
886.088	37.05
886.381	34.51
886.674	34.07
886.966	31.22
887.259	28.41
887.552	30.52
887.844	27.02
888.136	27.09
888.429	25.58
888.721	23.85
889.013	21.27
889.306	20.21
889.598	20.02
