# Supplementary material for: An on-demand, drop-on-drop method for studying enzyme catalysis by serial crystallography
Source: Nat Commun. 2021 Jul 22;12:4461. doi: 10.1038/s41467-021-24757-7 (PMC8298390; doi:10.1038/s41467-021-24757-7)
Supplement: Supplementary file 7 — Source Data [file 41467_2021_24757_MOESM7_ESM.zip › 01_raw data/9/9-pico-off (27).txt]

Data from 9-fluo5N-fura-picooff_Subt8_20-55-41-956.txt Node

Date: Wed Jun 05 20:55:41 PDT 2019
User: Yachandra Lab
Spectrometer: OFX00221
Trigger mode: 0
Integration Time (sec): 3.000000E-1
Scans to average: 8
Nonlinearity correction enabled: false
Boxcar width: 5
Storing dark spectrum: false
XAxis mode: Wavelengths
Number of Pixels in Spectrum: 2136
>>>>>Begin Spectral Data<<<<<
156.111	-2.52
156.499	-0.75
156.887	-1.2
157.274	-2.39
157.662	-3
158.049	-2.51
158.437	-1.98
158.824	-1.56
159.211	-0.66
159.599	-0.86
159.986	-1.4
160.373	-1.75
160.761	-2.8
161.148	-2.08
161.535	-1.08
161.922	0.01
162.309	-0.33
162.696	0.57
163.083	0.24
163.47	0.31
163.857	0.66
164.244	1.12
164.631	1.41
165.018	2.09
165.405	1.61
165.792	2.01
166.179	1.32
166.565	1.83
166.952	1.11
167.339	1.05
167.725	1.36
168.112	0.61
168.498	-0.2
168.885	0.69
169.271	-0.07
169.658	0.05
170.044	-0.94
170.431	-0.83
170.817	-1.52
171.203	-0.78
171.59	-0.19
171.976	0.07
172.362	0.82
172.748	1.27
173.134	0.81
173.521	1.48
173.907	2.1
174.293	2.67
174.679	3.68
175.065	4.53
175.451	4.44
175.836	4.39
176.222	4.39
176.608	3.61
176.994	4.23
177.38	3.55
177.765	4.41
178.151	4.44
178.537	4.41
178.922	3.33
179.308	2.8
179.693	2.33
180.079	2.41
180.464	2.43
180.85	2.82
181.235	2.42
181.621	2.35
182.006	1.75
182.391	1.08
182.777	1.41
183.162	1.3
183.547	0.47
183.932	-0.14
184.317	-0.76
184.702	-1.06
185.087	-1.16
185.472	-1.27
185.857	-1.55
186.242	-2.15
186.627	-1.8
187.012	-2.06
187.397	-1.69
187.782	-0.76
188.167	-0.25
188.551	0.3
188.936	0.52
189.321	4
189.705	3.17
190.09	8.28
190.475	8.38
190.859	8.27
191.244	8
191.628	8.56
192.012	9.23
192.397	10.49
192.781	11.92
193.166	14.47
193.55	12.93
193.934	13.42
194.318	12.28
194.702	12.23
195.087	12.38
195.471	10.98
195.855	10.95
196.239	11.47
196.623	14.59
197.007	16.16
197.391	15.76
197.775	15.48
198.158	16.75
198.542	13.56
198.926	15.58
199.31	16.89
199.693	21.67
200.077	24.59
200.461	23.73
200.844	18.73
201.228	14.65
201.611	13.24
201.995	10.88
202.378	11.02
202.762	11.69
203.145	10.77
203.529	8.02
203.912	6.97
204.295	2.27
204.679	3.01
205.062	6.06
205.445	7.61
205.828	8.98
206.211	12.91
206.594	12.2
206.977	13.1
207.36	12.06
207.743	15.32
208.126	12.11
208.509	14.09
208.892	11.76
209.275	10.45
209.658	9.65
210.04	7.8
210.423	5.15
210.806	4.48
211.188	2.2
211.571	2.69
211.953	1.11
212.336	2.19
212.719	0.95
213.101	4.44
213.483	7.05
213.866	7.7
214.248	7.32
214.63	7.8
215.013	12
215.395	13.33
215.777	13.98
216.159	14.42
216.542	15.49
216.924	16.12
217.306	14.45
217.688	10.42
218.07	11.8
218.452	15.25
218.834	15.66
219.216	12.47
219.597	12.68
219.979	12.9
220.361	13.45
220.743	14.08
221.124	15.62
221.506	15.7
221.888	13.69
222.269	13.65
222.651	11.31
223.032	11.08
223.414	10.25
223.795	9.94
224.177	9.91
224.558	5.82
224.94	3.2
225.321	2.44
225.702	3.77
226.083	6.92
226.465	6.47
226.846	7
227.227	9.39
227.608	9.84
227.989	12.18
228.37	9.36
228.751	12.72
229.132	13.7
229.513	16.2
229.894	17.64
230.275	20.43
230.655	18.83
231.036	17.25
231.417	13.99
231.798	14.27
232.178	14.01
232.559	18.97
232.94	19.58
233.32	19.73
233.701	17.41
234.081	14.85
234.462	11.02
234.842	11.7
235.222	10.22
235.603	12.38
235.983	13.83
236.363	14.14
236.743	8.84
237.124	7.05
237.504	10.02
237.884	8.95
238.264	11.45
238.644	14.95
239.024	14.26
239.404	17.58
239.784	16.97
240.164	15.84
240.544	14.34
240.923	18.51
241.303	19.6
241.683	18.42
242.063	19.07
242.442	17.89
242.822	19.4
243.202	21.51
243.581	20.51
243.961	20.95
244.34	20.92
244.72	21.2
245.099	17.76
245.478	20.51
245.858	18.3
246.237	15.49
246.616	14.18
246.996	11.32
247.375	10.28
247.754	9.7
248.133	8.32
248.512	7.73
248.891	6.81
249.27	9.05
249.649	7.65
250.028	8.92
250.407	12.39
250.786	11.55
251.165	11.99
251.544	10.85
251.922	11.57
252.301	12.64
252.68	13.11
253.058	13.08
253.437	13.32
253.816	12.19
254.194	14
254.573	14.56
254.951	15.24
255.329	12.74
255.708	15.23
256.086	14.89
256.465	13.17
256.843	13.53
257.221	13.15
257.599	11.78
257.977	11.6
258.356	8.61
258.734	4.83
259.112	6.1
259.49	8.36
259.868	7.45
260.246	8.23
260.624	6.93
261.001	7.64
261.379	5.23
261.757	5.81
262.135	8.55
262.513	11.3
262.89	14.26
263.268	12.39
263.645	10.45
264.023	9.34
264.401	9.19
264.778	8.94
265.156	7.69
265.533	11.64
265.91	9.44
266.288	7.55
266.665	6.51
267.042	4.8
267.42	4.22
267.797	5.86
268.174	5.8
268.551	4.61
268.928	7.01
269.305	6.3
269.682	5.94
270.059	9.47
270.436	7.23
270.813	5.83
271.19	7.53
271.567	7.43
271.944	6.09
272.32	7.77
272.697	6.83
273.074	6.59
273.45	7.4
273.827	8.12
274.203	6.32
274.58	6.7
274.957	7.78
275.333	8.38
275.709	10.81
276.086	11.36
276.462	12.1
276.838	13.88
277.215	13.47
277.591	15
277.967	12.94
278.343	12.43
278.719	13.22
279.095	13.59
279.471	12.69
279.847	9.6
280.223	8.34
280.599	5.74
280.975	6.5
281.351	4.24
281.727	2.66
282.103	2.97
282.478	4.01
282.854	4.99
283.23	6.07
283.605	7.89
283.981	10.5
284.357	13.53
284.732	14.42
285.108	12.2
285.483	14.02
285.858	14.24
286.234	15.32
286.609	15.41
286.984	15.49
287.36	14.18
287.735	10.57
288.11	9.12
288.485	8.09
288.86	6.77
289.235	8.73
289.61	9.91
289.985	9.45
290.36	8.24
290.735	8.39
291.11	4.83
291.485	2.3
291.86	4.05
292.235	4.88
292.609	5.11
292.984	4.86
293.359	4.18
293.733	5.33
294.108	7.45
294.482	5.35
294.857	5.93
295.231	9.38
295.606	12.81
295.98	12.47
296.354	9.23
296.729	7.83
297.103	7.51
297.477	7.73
297.851	6.7
298.226	2.52
298.6	5.4
298.974	5.31
299.348	3.4
299.722	1.85
300.096	3.4
300.47	7.52
300.844	9.65
301.217	10.18
301.591	8.59
301.965	9.33
302.339	12.08
302.712	13.03
303.086	13.73
303.46	13.67
303.833	14.74
304.207	16.09
304.58	17.1
304.954	17.32
305.327	19.02
305.701	20.97
306.074	17.62
306.447	18.83
306.821	19.02
307.194	17.61
307.567	19.31
307.94	17.19
308.313	13.32
308.686	15.31
309.059	16.64
309.432	16.48
309.805	14.68
310.178	16.72
310.551	15.35
310.924	14.6
311.297	15.06
311.67	14.14
312.042	15.9
312.415	19.22
312.788	13.89
313.16	9.81
313.533	9.6
313.905	8.7
314.278	10.8
314.65	11.92
315.023	10.84
315.395	10.36
315.768	10.49
316.14	10.57
316.512	8.23
316.884	11.19
317.257	12.47
317.629	12.01
318.001	12.73
318.373	11.76
318.745	10.12
319.117	9.89
319.489	10.62
319.861	12.94
320.233	11.7
320.605	12.35
320.977	11.18
321.348	12.33
321.72	11.7
322.092	12.91
322.463	13.72
322.835	14.11
323.207	15.16
323.578	14.28
323.95	13.36
324.321	14.93
324.693	16.62
325.064	16.98
325.435	17.51
325.807	17.25
326.178	16.31
326.549	14.12
326.92	13.93
327.292	13.25
327.663	13.74
328.034	12.51
328.405	13.94
328.776	10.48
329.147	8.88
329.518	3.77
329.889	4.98
330.259	6.7
330.63	4.7
331.001	6.32
331.372	4.61
331.742	4.75
332.113	7.77
332.484	5.65
332.854	7.62
333.225	11.6
333.595	17.06
333.966	16.86
334.336	17.19
334.707	21.12
335.077	19.58
335.447	20.65
335.817	19.56
336.188	17.89
336.558	17.93
336.928	20.3
337.298	16.7
337.668	13.08
338.038	14.33
338.408	13.75
338.778	14.7
339.148	13.99
339.518	12.7
339.888	13.84
340.258	9.12
340.627	7.4
340.997	3.77
341.367	5.45
341.736	5.85
342.106	4.28
342.475	2.15
342.845	0.7
343.214	1.95
343.584	4.95
343.953	4.57
344.323	8
344.692	10.36
345.061	11.65
345.431	11.24
345.8	12.9
346.169	13.58
346.538	16.68
346.907	15.49
347.276	13.83
347.645	13.12
348.014	10.86
348.383	10.14
348.752	8.03
349.121	8.95
349.49	7.33
349.858	7.97
350.227	7.93
350.596	6.33
350.964	6.16
351.333	7.16
351.702	5.62
352.07	7.1
352.439	7.01
352.807	7.5
353.176	7.33
353.544	5.83
353.912	4.97
354.281	6.31
354.649	6.6
355.017	6.99
355.385	4.69
355.753	5.33
356.122	6.47
356.49	8.06
356.858	10.77
357.226	7.59
357.594	11.57
357.961	11.36
358.329	8.17
358.697	9.41
359.065	7.73
359.433	7.82
359.8	11.84
360.168	11.16
360.536	11.39
360.903	9.51
361.271	10.93
361.638	8.95
362.006	8.61
362.373	10.88
362.741	10.38
363.108	13.43
363.475	15.51
363.843	10.32
364.21	10.77
364.577	10.84
364.944	9.06
365.311	9.82
365.678	10.12
366.045	9.81
366.412	8.39
366.779	4.66
367.146	2.97
367.513	4.18
367.88	6.42
368.247	5.58
368.613	5.18
368.98	8.17
369.347	8.61
369.713	10.39
370.08	11.52
370.447	14.14
370.813	16.55
371.18	18.89
371.546	18.43
371.912	18.25
372.279	19.59
372.645	18.18
373.011	15.58
373.378	19.4
373.744	16.49
374.11	15.78
374.476	12.58
374.842	14.82
375.208	11.38
375.574	10.74
375.94	10.06
376.306	9.83
376.672	11.83
377.038	12.97
377.404	8.89
377.769	10.4
378.135	9.38
378.501	11.39
378.866	11.52
379.232	11.45
379.597	12.15
379.963	14.89
380.328	12.36
380.694	10.62
381.059	10.62
381.425	10.43
381.79	10.17
382.155	8.75
382.52	8.09
382.886	7.7
383.251	8.84
383.616	6.68
383.981	4.31
384.346	6.11
384.711	7.11
385.076	6.19
385.441	4.62
385.806	4.39
386.171	6.05
386.535	7.03
386.9	4.47
387.265	4.38
387.629	5.81
387.994	5.07
388.359	6.36
388.723	5.75
389.088	6.44
389.452	7.25
389.817	8.75
390.181	8.9
390.545	5.65
390.91	5.88
391.274	8.1
391.638	8.45
392.002	8.23
392.366	7.26
392.731	8.33
393.095	8.02
393.459	10.49
393.823	7.78
394.187	8.22
394.55	10.15
394.914	11.52
395.278	6.35
395.642	6.89
396.006	7.73
396.369	7.62
396.733	7.81
397.097	8.44
397.46	7.03
397.824	8.31
398.187	7.72
398.551	11.5
398.914	10.19
399.277	13.05
399.641	12.22
400.004	11.56
400.367	11.93
400.73	10.01
401.094	9.86
401.457	11.4
401.82	11.16
402.183	10.64
402.546	7.83
402.909	10.3
403.272	10.01
403.635	10.97
403.998	12.72
404.36	12.44
404.723	11.69
405.086	10.14
405.448	6.48
405.811	5.58
406.174	8.83
406.536	8.24
406.899	5.39
407.261	4.57
407.624	3.55
407.986	1.12
408.348	1.91
408.711	3.56
409.073	5.35
409.435	8.61
409.797	8.26
410.16	4.84
410.522	4.89
410.884	5.06
411.246	4.98
411.608	3.31
411.97	5.58
412.332	3.86
412.693	4.65
413.055	5.27
413.417	4.78
413.779	7.05
414.14	8.84
414.502	10
414.864	10.38
415.225	10.91
415.587	13.61
415.948	15.85
416.31	16.18
416.671	13.4
417.033	12.89
417.394	12.69
417.755	10.56
418.116	10.43
418.478	9.61
418.839	10.9
419.2	10.97
419.561	12.1
419.922	7.66
420.283	7.72
420.644	9.58
421.005	9.32
421.366	11.15
421.727	12.42
422.087	10.94
422.448	10.85
422.809	9.53
423.169	10.88
423.53	8.39
423.891	11.05
424.251	12.01
424.612	13.5
424.972	12.06
425.333	11.7
425.693	13.51
426.053	14.31
426.414	16.1
426.774	17.62
427.134	17.26
427.494	17.93
427.854	18.9
428.214	16.33
428.574	14.98
428.934	16.61
429.294	15.38
429.654	14.32
430.014	14.8
430.374	11.98
430.734	10.66
431.094	13.62
431.453	13.84
431.813	11.74
432.173	13.73
432.532	15.05
432.892	16.45
433.251	15.18
433.611	13.8
433.97	12.49
434.33	12.83
434.689	12.2
435.048	10.11
435.407	9.85
435.767	8.91
436.126	8.98
436.485	7.85
436.844	4.68
437.203	5.45
437.562	7.07
437.921	8.89
438.28	8.8
438.639	10.68
438.998	10.44
439.356	11.99
439.715	11.07
440.074	12.11
440.433	11.64
440.791	13.26
441.15	12.44
441.508	12.17
441.867	10.69
442.225	10.9
442.584	11.82
442.942	13.97
443.3	11.32
443.659	14.11
444.017	12.59
444.375	13.6
444.733	15.2
445.092	15.59
445.45	14.73
445.808	15.78
446.166	18.9
446.524	15.41
446.882	12.38
447.239	10.65
447.597	9.77
447.955	9.55
448.313	8.26
448.67	4.85
449.028	4.38
449.386	2.77
449.743	0.82
450.101	-2.68
450.458	2.72
450.816	1.43
451.173	4.53
451.531	3.94
451.888	4.49
452.245	6.01
452.602	7.72
452.96	8.83
453.317	12.65
453.674	13.36
454.031	15.34
454.388	12.47
454.745	13.75
455.102	13.14
455.459	12.56
455.816	14.32
456.173	13.65
456.529	14.31
456.886	14.32
457.243	12.83
457.599	13.6
457.956	13.16
458.313	14.98
458.669	16.61
459.026	15.8
459.382	16.57
459.739	15.57
460.095	12.86
460.451	12.56
460.807	12.59
461.164	14.34
461.52	15.9
461.876	15.81
462.232	13.2
462.588	11.88
462.944	13.36
463.3	13.72
463.656	13.89
464.012	15.62
464.368	15.15
464.724	15.15
465.079	13.69
465.435	11.88
465.791	9.73
466.146	11.57
466.502	10.73
466.858	11.41
467.213	10.68
467.569	8.01
467.924	10.85
468.279	9.95
468.635	9.36
468.99	7.59
469.345	9.06
469.701	10.76
470.056	8.55
470.411	9.7
470.766	10.57
471.121	10.36
471.476	12.42
471.831	8.85
472.186	9.31
472.541	9.36
472.895	10.53
473.25	8.84
473.605	9.91
473.96	8.49
474.314	8.12
474.669	5.66
475.024	5.14
475.378	6.5
475.733	6.98
476.087	7.28
476.441	6.32
476.796	8.03
477.15	7.9
477.504	6.28
477.859	7.8
478.213	7.85
478.567	8.5
478.921	10.34
479.275	8.95
479.629	7.44
479.983	7.38
480.337	8.58
480.691	6.14
481.045	8.64
481.399	9.12
481.752	7.82
482.106	6.93
482.46	8.36
482.813	7.34
483.167	7.98
483.52	10.02
483.874	10.82
484.227	10.12
484.581	9.08
484.934	7.98
485.288	5.39
485.641	6.94
485.994	6.14
486.347	3.86
486.7	3.4
487.054	3.19
487.407	3.1
487.76	2.58
488.113	4.2
488.466	5.17
488.818	3.56
489.171	7.32
489.524	7.65
489.877	8.98
490.23	10.06
490.582	12.95
490.935	13
491.288	12.97
491.64	13.64
491.993	12.56
492.345	11.32
492.698	11.94
493.05	11.38
493.402	8.49
493.755	7.35
494.107	6.62
494.459	2.49
494.811	1.15
495.163	1.36
495.515	-3.33
495.867	-7.31
496.219	-10.14
496.571	-16.66
496.923	-25.92
497.275	-32.48
497.627	-41.16
497.979	-49.91
498.33	-58.19
498.682	-72.19
499.034	-81.06
499.385	-86.58
499.737	-90.41
500.088	-94.14
500.44	-95.95
500.791	-95.26
501.143	-95.38
501.494	-93.7
501.845	-92.38
502.197	-86.33
502.548	-79.68
502.899	-78.59
503.25	-73.89
503.601	-75.19
503.952	-73.2
504.303	-70.55
504.654	-67.2
505.005	-65.07
505.356	-62.88
505.707	-61.8
506.058	-60.94
506.408	-58.1
506.759	-57.12
507.11	-57.48
507.46	-52.84
507.811	-50.4
508.161	-46.94
508.512	-46.09
508.862	-45.9
509.213	-43.03
509.563	-39.36
509.913	-39.75
510.263	-39.85
510.614	-36.11
510.964	-34.09
511.314	-34.51
511.664	-32.7
512.014	-32.86
512.364	-30.48
512.714	-27.27
513.064	-27.3
513.414	-28.98
513.764	-28.27
514.113	-24.68
514.463	-25.5
514.813	-25.42
515.162	-24.26
515.512	-23.88
515.862	-24.08
516.211	-24.64
516.561	-22.69
516.91	-23.1
517.259	-21.75
517.609	-21.02
517.958	-22.2
518.307	-19.97
518.656	-17.09
519.006	-16.49
519.355	-16.19
519.704	-15.77
520.053	-15.91
520.402	-14.66
520.751	-13.75
521.1	-12.64
521.448	-12.77
521.797	-11.27
522.146	-10.27
522.495	-14.19
522.843	-15.45
523.192	-14.91
523.541	-14.48
523.889	-13.76
524.238	-13.98
524.586	-13.06
524.935	-11.56
525.283	-11.3
525.631	-10.55
525.979	-11.39
526.328	-7.82
526.676	-5.75
527.024	-8.76
527.372	-8.58
527.72	-7.39
528.068	-9.69
528.416	-9.8
528.764	-9.39
529.112	-7.62
529.46	-7.64
529.808	-7.02
530.155	-7.67
530.503	-6.66
530.851	-3.82
531.198	-2.23
531.546	-2.67
531.893	-2.42
532.241	-0.99
532.588	-3.38
532.936	-4.02
533.283	-4.88
533.63	-5.12
533.978	-5.52
534.325	-4.42
534.672	-3.27
535.019	-3.23
535.366	-1.91
535.713	1.33
536.06	0.42
536.407	3.27
536.754	2.68
537.101	6.69
537.448	8.16
537.795	7.8
538.141	6.94
538.488	7.55
538.835	8.41
539.181	8.49
539.528	7.95
539.874	10.15
540.221	7.47
540.567	9.9
540.914	4.53
541.26	3.27
541.606	6.36
541.952	4.67
542.299	0.48
542.645	-1.85
542.991	-5.31
543.337	-7.24
543.683	-9.2
544.029	-7.6
544.375	-7.18
544.721	-3.25
545.066	-2.66
545.412	-2.74
545.758	-1.73
546.104	2.12
546.449	4.91
546.795	8.33
547.141	10.07
547.486	9.38
547.832	8.57
548.177	7.02
548.522	4.64
548.868	4.82
549.213	5.88
549.558	7.28
549.903	5.64
550.249	4.03
550.594	3.3
550.939	3.19
551.284	5.33
551.629	4.72
551.974	5.31
552.319	7.51
552.664	8.55
553.008	5.65
553.353	5.75
553.698	8.43
554.043	9.89
554.387	8.43
554.732	9.15
555.076	9.9
555.421	12.02
555.765	12.77
556.11	11.94
556.454	10.82
556.798	12.05
557.143	10.23
557.487	9.15
557.831	8.43
558.175	8.65
558.519	7.45
558.863	5.19
559.207	7
559.551	6.07
559.895	7.15
560.239	9.39
560.583	9.25
560.927	10.55
561.27	10.92
561.614	12.06
561.958	13.14
562.301	14.65
562.645	17.15
562.988	13.41
563.332	13.31
563.675	13.61
564.018	12.42
564.362	11.3
564.705	10.18
565.048	8.92
565.391	6.67
565.735	6.72
566.078	5.42
566.421	2.91
566.764	4.56
567.107	5.93
567.45	4.35
567.792	1.5
568.135	5.12
568.478	6.53
568.821	6.07
569.163	6.07
569.506	4.73
569.849	5.4
570.191	8.22
570.534	9.9
570.876	5.6
571.219	6.59
571.561	9.32
571.903	4.16
572.246	3.47
572.588	5.72
572.93	6.64
573.272	6.61
573.614	8.3
573.956	6.94
574.298	4.03
574.64	6.94
574.982	5.55
575.324	4.24
575.666	6.38
576.008	5.9
576.349	4.67
576.691	5.67
577.033	8.58
577.374	6.7
577.716	6.51
578.057	7.62
578.399	8.59
578.74	12.07
579.082	12.75
579.423	14.01
579.764	15.32
580.105	14.69
580.447	11.62
580.788	10.65
581.129	9.64
581.47	7.93
581.811	7.67
582.152	7.28
582.493	3.82
582.834	2.97
583.175	0.95
583.515	1.01
583.856	1.52
584.197	3.06
584.537	2.3
584.878	5.19
585.218	7.69
585.559	7.17
585.899	5.18
586.24	5.5
586.58	7.11
586.921	8.27
587.261	7.68
587.601	7.93
587.941	9.76
588.281	10.73
588.621	9.12
588.961	9.8
589.301	11.28
589.641	12.26
589.981	12.31
590.321	10.91
590.661	12.07
591.001	13.31
591.34	13.41
591.68	11.28
592.02	9.39
592.359	9.39
592.699	8.83
593.038	10.33
593.378	12.5
593.717	11.95
594.057	13.32
594.396	13.14
594.735	12.15
595.074	12.92
595.414	14.82
595.753	15.53
596.092	16.7
596.431	16.25
596.77	15.53
597.109	12.68
597.448	14.73
597.786	14.28
598.125	14.12
598.464	15.59
598.803	15.95
599.141	14.58
599.48	15.81
599.819	16.17
600.157	15.88
600.495	16.38
600.834	17.81
601.172	20.09
601.511	19.67
601.849	21.12
602.187	23.82
602.525	22.86
602.864	23.94
603.202	23.05
603.54	21.47
603.878	21.55
604.216	22.14
604.554	21.48
604.891	18.9
605.229	20.38
605.567	16.61
605.905	13.07
606.243	13.48
606.58	12.2
606.918	12.34
607.255	13.56
607.593	13.86
607.93	12.92
608.268	13.47
608.605	12.45
608.942	13.24
609.28	14.52
609.617	14.05
609.954	17.43
610.291	19.1
610.628	20.7
610.965	18.92
611.302	17.24
611.639	15.43
611.976	14.53
612.313	14.44
612.65	13.49
612.987	13.95
613.323	13.31
613.66	11.69
613.997	10.4
614.333	10.26
614.67	11.89
615.006	15.28
615.343	16.75
615.679	20.89
616.015	20.35
616.352	19.61
616.688	18.97
617.024	21.11
617.36	18.47
617.696	19.92
618.032	18.66
618.368	17.99
618.704	17.92
619.04	18.03
619.376	15.99
619.712	17.73
620.048	18.19
620.383	19.15
620.719	16.89
621.055	18.62
621.39	20.48
621.726	21.5
622.061	22.76
622.397	21.32
622.732	23.06
623.068	23.1
623.403	23.6
623.738	24.92
624.073	27.61
624.409	29.72
624.744	29.24
625.079	25.53
625.414	24.89
625.749	25.02
626.084	26.89
626.419	27.1
626.753	27.33
627.088	25.08
627.423	25.01
627.758	22.69
628.092	22.77
628.427	23.61
628.762	25.52
629.096	27.35
629.431	25.45
629.765	25.74
630.099	23.9
630.434	24.48
630.768	24.95
631.102	26.62
631.436	27.08
631.77	25.42
632.105	22.57
632.439	23.47
632.773	22.76
633.107	23.22
633.44	20.55
633.774	20.88
634.108	20.86
634.442	23.72
634.776	22.12
635.109	23.35
635.443	23.48
635.776	26.24
636.11	24.84
636.443	23.75
636.777	26.47
637.11	25.81
637.444	27.05
637.777	29.56
638.11	27.12
638.443	26.15
638.776	24.98
639.11	27.57
639.443	29.75
639.776	29.03
640.109	31.53
640.441	28.25
640.774	29.62
641.107	27.93
641.44	25.9
641.773	26.8
642.105	27.23
642.438	28.62
642.77	26.64
643.103	25.98
643.435	30.28
643.768	27.73
644.1	29.48
644.433	31.78
644.765	33.42
645.097	31.28
645.429	32.82
645.761	35.18
646.094	34
646.426	33.45
646.758	34.19
647.09	32.07
647.422	34.06
647.753	35.83
648.085	34.53
648.417	34.22
648.749	35.27
649.08	34.44
649.412	32.77
649.744	34.52
650.075	36.53
650.407	35.15
650.738	35.19
651.069	33.43
651.401	32.82
651.732	32.6
652.063	31.81
652.394	33.07
652.726	31.84
653.057	31.45
653.388	29.86
653.719	30.83
654.05	30.78
654.381	28.89
654.712	32.08
655.042	31.34
655.373	31.9
655.704	31.88
656.034	31.07
656.365	31.19
656.696	30.85
657.026	29.33
657.357	29.5
657.687	28.1
658.018	28.56
658.348	27.23
658.678	27.39
659.008	28.49
659.339	27.94
659.669	27.11
659.999	28.01
660.329	28.02
660.659	29.39
660.989	28.86
661.319	29.05
661.649	30.7
661.978	32.5
662.308	30.78
662.638	30.4
662.968	30.34
663.297	31.81
663.627	33.24
663.956	32.24
664.286	32.92
664.615	34.17
664.945	37.64
665.274	37.31
665.603	36.65
665.932	38.93
666.262	36.42
666.591	37.98
666.92	37.19
667.249	33.7
667.578	36.38
667.907	34.06
668.236	33.1
668.564	29.8
668.893	31.51
669.222	28.86
669.551	28
669.879	28.94
670.208	27.52
670.537	28.28
670.865	32.12
671.194	31.66
671.522	33.8
671.85	32.88
672.179	34.08
672.507	31.57
672.835	32.45
673.163	33.2
673.491	33.92
673.819	34.32
674.147	32.62
674.475	32.23
674.803	31.86
675.131	31.57
675.459	32.35
675.787	34.12
676.115	33.95
676.442	33.9
676.77	30.65
677.098	31.19
677.425	31.41
677.753	32.2
678.08	30.95
678.407	29.41
678.735	29.39
679.062	27.09
679.389	25.25
679.717	27.14
680.044	27.12
680.371	27.49
680.698	26.45
681.025	25.85
681.352	23.74
681.679	24.11
682.006	24.08
682.332	25.34
682.659	26.17
682.986	26.05
683.313	24.48
683.639	22.75
683.966	24.19
684.292	24.19
684.619	25.16
684.945	25.47
685.272	24.69
685.598	23.95
685.924	21.42
686.25	19.7
686.577	18.93
686.903	18.25
687.229	18.33
687.555	18.19
687.881	19.93
688.207	19.99
688.533	20.42
688.858	20.86
689.184	24.59
689.51	26.08
689.836	30.11
690.161	31.68
690.487	31.28
690.813	30.36
691.138	31.28
691.463	29.57
691.789	28.72
692.114	29.53
692.44	28.2
692.765	25.2
693.09	23.07
693.415	22.15
693.74	19.62
694.065	21.36
694.39	24.06
694.715	24.25
695.04	25.39
695.365	26.09
695.69	25.59
696.015	26.52
696.339	27.97
696.664	29.14
696.989	27.75
697.313	29.15
697.638	29.22
697.962	27.99
698.287	28.01
698.611	27.35
698.935	26.58
699.26	27.77
699.584	27.51
699.908	25.43
700.232	26.1
700.556	26.86
700.88	24.74
701.204	24.2
701.528	24.56
701.852	24.86
702.176	22.26
702.5	22.52
702.823	21.76
703.147	21.69
703.471	23.2
703.794	22.49
704.118	21.38
704.441	23.17
704.765	24.4
705.088	23.52
705.411	22.15
705.735	23.59
706.058	23.57
706.381	23.31
706.704	22.83
707.027	21.75
707.35	21.94
707.673	23.17
707.996	22.62
708.319	21.18
708.642	23.3
708.965	22.59
709.288	23.01
709.61	23.41
709.933	21.56
710.256	21.52
710.578	22.84
710.901	22.02
711.223	19.75
711.546	17.27
711.868	17.02
712.19	15.8
712.512	18.75
712.835	18.19
713.157	18.86
713.479	20.86
713.801	21.43
714.123	22.02
714.445	22.81
714.767	24.53
715.089	25.57
715.411	25.78
715.732	24.17
716.054	22.2
716.376	20.56
716.697	20.02
717.019	20.36
717.34	21.85
717.662	19.53
717.983	18.82
718.305	17.91
718.626	17.58
718.947	17
719.268	18.19
719.589	17.94
719.911	19.83
720.232	18.09
720.553	18.82
720.874	15.93
721.195	19.82
721.515	21.16
721.836	17.73
722.157	20.5
722.478	20.59
722.798	21.9
723.119	22.06
723.44	21.26
723.76	20.67
724.081	18.43
724.401	18.23
724.721	14.32
725.042	12.88
725.362	15.49
725.682	14.55
726.002	13.91
726.322	13.51
726.642	13.1
726.962	14.06
727.282	14.73
727.602	16.85
727.922	16.9
728.242	19.08
728.562	18.23
728.882	18.34
729.201	18.86
729.521	18.77
729.84	17.42
730.16	17.27
730.479	16.27
730.799	16.41
731.118	15.58
731.437	14.56
731.757	14.72
732.076	17.6
732.395	17.7
732.714	15.95
733.033	16.75
733.352	17.22
733.671	17.95
733.99	17.62
734.309	17.73
734.628	17.26
734.947	20.2
735.265	19.17
735.584	17.94
735.903	18.55
736.221	17.43
736.54	15.27
736.858	14.68
737.177	13.41
737.495	12.69
737.813	13.48
738.132	12.81
738.45	10.42
738.768	9.81
739.086	8.43
739.404	9.45
739.722	11.85
740.04	12.02
740.358	10.88
740.676	14.07
740.994	15.7
741.311	13.82
741.629	13.75
741.947	16.11
742.264	15.97
742.582	15.19
742.899	15.11
743.217	16.14
743.534	16.26
743.852	17.39
744.169	14
744.486	12.85
744.803	12.69
745.121	14.64
745.438	13.86
745.755	14.4
746.072	15.84
746.389	13.42
746.706	12.99
747.022	15.56
747.339	15.8
747.656	16.68
747.973	18.06
748.289	20.42
748.606	17.67
748.923	18.58
749.239	18.02
749.555	17.11
749.872	16.38
750.188	13.05
750.505	13.1
750.821	15.65
751.137	15.39
751.453	11.92
751.769	10.59
752.085	12.67
752.401	10.26
752.717	10.97
753.033	12.18
753.349	13.89
753.665	16.17
753.98	13.35
754.296	11.24
754.612	10.58
754.927	13.35
755.243	13.78
755.558	14.11
755.874	13.57
756.189	10.88
756.505	10.68
756.82	8.47
757.135	7.8
757.45	8.74
757.765	7.3
758.08	8.53
758.395	8.3
758.71	7.58
759.025	6.12
759.34	5.89
759.655	9.34
759.97	8.3
760.285	11.74
760.599	11.4
760.914	11.62
761.228	10.78
761.543	11.88
761.857	11.97
762.172	11.6
762.486	11.12
762.8	12.91
763.115	10.47
763.429	9.95
763.743	9.5
764.057	8.52
764.371	8.07
764.685	7.41
764.999	5.41
765.313	5.95
765.627	6.02
765.941	6.81
766.255	8.94
766.568	10.11
766.882	12.12
767.195	12.92
767.509	14.08
767.823	14.76
768.136	17.56
768.449	16.05
768.763	14.4
769.076	14.02
769.389	13.56
769.702	10.76
770.016	10.76
770.329	10.2
770.642	7.02
770.955	8.62
771.268	9.91
771.58	9.05
771.893	11.4
772.206	12.1
772.519	14.31
772.832	15.56
773.144	15.74
773.457	13.72
773.769	13.81
774.082	15.85
774.394	12.58
774.706	8.72
775.019	8.58
775.331	8.51
775.643	8.93
775.955	6.97
776.268	5.97
776.58	4.9
776.892	8.62
777.204	7.47
777.515	8.24
777.827	9.24
778.139	11.89
778.451	9.88
778.763	8.48
779.074	8.94
779.386	8.26
779.697	8.1
780.009	7.34
780.32	4.64
780.632	7.08
780.943	5.03
781.254	6.02
781.566	5.97
781.877	7.82
782.188	8.78
782.499	7.47
782.81	10.07
783.121	10.15
783.432	12.98
783.743	14.93
784.054	11.57
784.364	12.26
784.675	12.48
784.986	12.44
785.296	12.12
785.607	13.06
785.917	13.07
786.228	11.81
786.538	11.6
786.849	11.02
787.159	7.82
787.469	8.38
787.779	9.2
788.09	7.56
788.4	7.4
788.71	9.4
789.02	8.89
789.33	10.74
789.64	9.88
789.949	12.11
790.259	11.93
790.569	15.38
790.879	17.06
791.188	15.42
791.498	16.89
791.807	17.23
792.117	16.94
792.426	15.95
792.736	14.73
793.045	16.45
793.354	15.44
793.663	15.12
793.973	13.48
794.282	13.12
794.591	13.32
794.9	12.56
795.209	10.99
795.518	11.26
795.826	12.73
796.135	13.41
796.444	12.76
796.753	12.33
797.061	11.75
797.37	10.52
797.678	8.93
797.987	9.66
798.295	8.98
798.604	10.43
798.912	7.94
799.22	5.67
799.529	6.28
799.837	7.26
800.145	5.86
800.453	7.3
800.761	8.69
801.069	9.17
801.377	7.77
801.685	5.69
801.993	6.52
802.3	7.36
802.608	8.27
802.916	7.47
803.223	5.06
803.531	5.99
803.838	5.94
804.146	7.36
804.453	7.82
804.76	6.3
805.068	9.47
805.375	10.03
805.682	10.02
805.989	11.3
806.296	11.68
806.603	13.84
806.91	10.35
807.217	9.08
807.524	4.55
807.831	3.47
808.138	5.8
808.444	5.08
808.751	1.51
809.058	3.14
809.364	1.2
809.671	2.85
809.977	1.16
810.284	4.72
810.59	5.45
810.896	8.7
811.202	8.6
811.509	7.95
811.815	9.81
812.121	13.32
812.427	11.92
812.733	13.31
813.039	10.68
813.345	10.51
813.65	10.47
813.956	11.75
814.262	9.39
814.568	11.33
814.873	11.95
815.179	10.83
815.484	8.42
815.79	8.52
816.095	7.74
816.4	8.74
816.706	8.85
817.011	7.4
817.316	5.2
817.621	6.86
817.926	5.22
818.231	5.86
818.536	6.6
818.841	7.5
819.146	6.68
819.451	5.59
819.756	5.97
820.06	7.3
820.365	7.82
820.67	9.07
820.974	11.26
821.279	13.18
821.583	13.94
821.888	14.35
822.192	14.45
822.496	15.05
822.8	15.75
823.105	15.94
823.409	13.69
823.713	14.88
824.017	13.85
824.321	11.65
824.625	13.08
824.929	11.56
825.232	10.75
825.536	11.99
825.84	10.24
826.143	9.44
826.447	9.85
826.751	10.97
827.054	11.12
827.358	12
827.661	14.47
827.964	13.74
828.268	14.58
828.571	14.67
828.874	13.38
829.177	14.59
829.48	16.12
829.783	13.12
830.086	14.56
830.389	15.51
830.692	15.12
830.995	12.2
831.297	11.95
831.6	12.35
831.903	11.24
832.205	11.43
832.508	11.23
832.81	10.48
833.113	12.78
833.415	11.6
833.718	11.76
834.02	12.56
834.322	12.61
834.624	12.34
834.926	11.59
835.228	13.42
835.53	13.48
835.832	16.15
836.134	16.8
836.436	16.15
836.738	19.85
837.04	18.06
837.341	15.56
837.643	16.2
837.944	15.27
838.246	16.82
838.547	15.14
838.849	16.77
839.15	14.41
839.452	12.82
839.753	12.15
840.054	7.05
840.355	6.56
840.656	10.43
840.957	9.9
841.258	10.68
841.559	10.2
841.86	10.34
842.161	7.52
842.462	8.6
842.762	11.82
843.063	11.83
843.364	14.94
843.664	18.1
843.965	15.58
844.265	17.28
844.566	16.6
844.866	18.03
845.166	19.06
845.467	21.45
845.767	22
846.067	18.66
846.367	17.94
846.667	17.86
846.967	16.19
847.267	15.7
847.567	14.58
847.867	14.03
848.166	11.57
848.466	10.83
848.766	9.6
849.065	7.77
849.365	9.07
849.664	11.43
849.964	9.31
850.263	10.78
850.562	12.99
850.862	14.11
851.161	16.31
851.46	17.95
851.759	18.97
852.058	17.32
852.357	17.76
852.656	17.75
852.955	18.24
853.254	19.09
853.553	16.28
853.851	14.14
854.15	10.61
854.449	11.49
854.747	12.82
855.046	11.2
855.344	10.85
855.643	12.33
855.941	13.12
856.239	11.51
856.538	11.18
856.836	9.78
857.134	13.39
857.432	16.94
857.73	13.23
858.028	9.67
858.326	11.36
858.624	12.18
858.922	11.24
859.219	9.88
859.517	9.92
859.815	11.38
860.112	13.65
860.41	12.4
860.707	10.33
861.005	11.41
861.302	11.27
861.6	11.69
861.897	12.69
862.194	12.1
862.491	12.03
862.788	9.36
863.085	8.8
863.382	8.18
863.679	7.47
863.976	10.6
864.273	10.18
864.57	11.99
864.867	10.26
865.163	7.5
865.46	6.27
865.757	7.44
866.053	9
866.349	7.72
866.646	8.81
866.942	7.07
867.239	3.93
867.535	3.45
867.831	2.18
868.127	1.42
868.423	4.9
868.719	7.18
869.015	5.91
869.311	8.3
869.607	8.68
869.903	6.24
870.199	7.88
870.494	8.12
870.79	7.18
871.086	5.42
871.381	5.36
871.677	4.53
871.972	2.89
872.267	2.11
872.563	-0.22
872.858	-0.25
873.153	0.77
873.448	2.09
873.743	1.18
874.038	4.68
874.333	7.07
874.628	11.14
874.923	13.38
875.218	12.47
875.513	13.76
875.808	13.16
876.102	15.61
876.397	14.58
876.691	10.44
876.986	11.86
877.28	10.28
877.575	9.05
877.869	4.28
878.163	1.94
878.458	4.51
878.752	6
879.046	8.68
879.34	5.86
879.634	6.78
879.928	8.88
880.222	10.11
880.516	10.82
880.809	9.99
881.103	13.02
881.397	14.2
881.691	15.39
881.984	15.27
882.278	11.73
882.571	11.15
882.864	12.02
883.158	13.83
883.451	14.33
883.744	14.09
884.038	18.86
884.331	18.76
884.624	17.74
884.917	16.6
885.21	15.74
885.503	17.89
885.796	22.41
886.088	24.17
886.381	22.15
886.674	19.91
886.966	16.02
887.259	12.32
887.552	14.02
887.844	15.26
888.136	15.55
888.429	15.89
888.721	16.39
889.013	12.7
889.306	10
889.598	10.85
