# Supplementary material for: An on-demand, drop-on-drop method for studying enzyme catalysis by serial crystallography
Source: Nat Commun. 2021 Jul 22;12:4461. doi: 10.1038/s41467-021-24757-7 (PMC8298390; doi:10.1038/s41467-021-24757-7)
Supplement: Supplementary file 7 — Source Data [file 41467_2021_24757_MOESM7_ESM.zip › 01_raw data/9/9-pico-off (8).txt]

Data from 9-fluo5N-fura-picooff_Subt8_20-52-32-920.txt Node

Date: Wed Jun 05 20:52:32 PDT 2019
User: Yachandra Lab
Spectrometer: OFX00221
Trigger mode: 0
Integration Time (sec): 3.000000E-1
Scans to average: 8
Nonlinearity correction enabled: false
Boxcar width: 5
Storing dark spectrum: false
XAxis mode: Wavelengths
Number of Pixels in Spectrum: 2136
>>>>>Begin Spectral Data<<<<<
156.111	0.56
156.499	2.02
156.887	2.44
157.274	1.14
157.662	0.94
158.049	0.64
158.437	0.81
158.824	0.45
159.211	0.9
159.599	1.06
159.986	0.28
160.373	-0.33
160.761	-1.12
161.148	-1.64
161.535	-0.78
161.922	-0.22
162.309	-0.06
162.696	-0.24
163.083	-0.12
163.47	0.48
163.857	-0.39
164.244	-0.07
164.631	0.51
165.018	0.7
165.405	0.84
165.792	0.95
166.179	0.01
166.565	0.25
166.952	0.81
167.339	0.58
167.725	0.1
168.112	0.5
168.498	0.31
168.885	0.48
169.271	-0.05
169.658	-0.14
170.044	-1.15
170.431	-0.61
170.817	-1.2
171.203	-1.36
171.59	-0.91
171.976	-0.4
172.362	-0.38
172.748	-0.59
173.134	-0.99
173.521	-0.2
173.907	-0.55
174.293	0.33
174.679	0.4
175.065	1.68
175.451	1.25
175.836	0.9
176.222	0.34
176.608	0.01
176.994	0.62
177.38	-0.31
177.765	-1.02
178.151	-0.36
178.537	-0.53
178.922	-0.72
179.308	-1.58
179.693	-1.15
180.079	-0.77
180.464	-0.44
180.85	0.27
181.235	1.12
181.621	2.03
182.006	2.61
182.391	2.28
182.777	2.69
183.162	2.52
183.547	2.02
183.932	1.48
184.317	1.2
184.702	1.31
185.087	0.78
185.472	0.27
185.857	0.6
186.242	0.16
186.627	0.28
187.012	-0.01
187.397	-0.17
187.782	0.75
188.167	1.18
188.551	1.25
188.936	-0.55
189.321	0.51
189.705	-0.69
190.09	0.17
190.475	2.4
190.859	1.47
191.244	0.17
191.628	1.49
192.012	1.8
192.397	3.22
192.781	4.39
193.166	8.28
193.55	8.31
193.934	11.31
194.318	10.68
194.702	9.35
195.087	10.92
195.471	11.68
195.855	12.81
196.239	13.08
196.623	14.15
197.007	16.83
197.391	13.83
197.775	13.92
198.158	12.19
198.542	11.4
198.926	9.73
199.31	10.36
199.693	11.93
200.077	10.65
200.461	11.3
200.844	10.03
201.228	6.23
201.611	5.4
201.995	3.98
202.378	6.45
202.762	7.84
203.145	10.7
203.529	7.23
203.912	5.85
204.295	3.68
204.679	2.39
205.062	-0.23
205.445	0.62
205.828	2.75
206.211	5.61
206.594	3.67
206.977	3.42
207.36	3.2
207.743	5.78
208.126	6.77
208.509	8.88
208.892	8.75
209.275	12.03
209.658	9.99
210.04	9.69
210.423	6.84
210.806	5.85
211.188	5.86
211.571	3.17
211.953	3.84
212.336	2.56
212.719	1.88
213.101	3.82
213.483	4.26
213.866	5.72
214.248	5.91
214.63	7.22
215.013	8.81
215.395	9.16
215.777	10.75
216.159	10.39
216.542	11.83
216.924	11.06
217.306	8.59
217.688	8.8
218.07	10.84
218.452	11.61
218.834	10.56
219.216	8.51
219.597	9.44
219.979	7.35
220.361	6.8
220.743	6
221.124	6.9
221.506	6.89
221.888	4.2
222.269	4.51
222.651	3
223.032	4
223.414	6.26
223.795	4.38
224.177	5.53
224.558	4.33
224.94	4.6
225.321	5.16
225.702	7.61
226.083	8.03
226.465	5.26
226.846	6.53
227.227	9.4
227.608	9.7
227.989	10.78
228.37	11.55
228.751	12.74
229.132	13
229.513	14.99
229.894	15.85
230.275	18.56
230.655	18.89
231.036	18.7
231.417	15.85
231.798	15.3
232.178	15.34
232.559	16.43
232.94	19.18
233.32	20.88
233.701	19.84
234.081	16.74
234.462	12.38
234.842	14.78
235.222	13.75
235.603	15.72
235.983	17.07
236.363	18.14
236.743	13.14
237.124	9.28
237.504	8.27
237.884	8.03
238.264	10.3
238.644	14.61
239.024	11.3
239.404	12.72
239.784	11.27
240.164	9.77
240.544	7.28
240.923	12.05
241.303	11.99
241.683	12.18
242.063	9.69
242.442	10.02
242.822	10.26
243.202	12.39
243.581	10.19
243.961	9.49
244.34	8.18
244.72	7.76
245.099	7.59
245.478	8.74
245.858	9.38
246.237	9.8
246.616	8.6
246.996	5.49
247.375	3.28
247.754	3.58
248.133	5.4
248.512	3.85
248.891	3.51
249.27	3.57
249.649	6.48
250.028	4.25
250.407	6.52
250.786	5.36
251.165	6.36
251.544	7.65
251.922	8.6
252.301	6.81
252.68	11.11
253.058	11.17
253.437	13.18
253.816	12.02
254.194	13.38
254.573	10.6
254.951	9.85
255.329	6.97
255.708	7.64
256.086	7.85
256.465	8.09
256.843	7.61
257.221	9.41
257.599	7.15
257.977	4.68
258.356	3.51
258.734	2.58
259.112	4.55
259.49	6.45
259.868	7.16
260.246	8.28
260.624	6.01
261.001	2.65
261.379	3.77
261.757	2.52
262.135	5.08
262.513	7
262.89	8.5
263.268	8.4
263.645	9.28
264.023	8.65
264.401	7.66
264.778	9.18
265.156	9.9
265.533	10.39
265.91	9.47
266.288	8.11
266.665	6.75
267.042	7.05
267.42	4.45
267.797	6.12
268.174	4.32
268.551	5.82
268.928	5.64
269.305	6.33
269.682	4.72
270.059	8.06
270.436	6.64
270.813	5.85
271.19	8.89
271.567	10.09
271.944	9.31
272.32	10
272.697	8.08
273.074	10.12
273.45	10.18
273.827	10.7
274.203	7.66
274.58	8.66
274.957	7.65
275.333	4.16
275.709	4.33
276.086	1.32
276.462	2.31
276.838	2.03
277.215	1.12
277.591	4.12
277.967	2.81
278.343	4.12
278.719	4.78
279.095	7.4
279.471	8.08
279.847	6.52
280.223	6.32
280.599	6.44
280.975	8.78
281.351	8.88
281.727	7.49
282.103	7.12
282.478	6.1
282.854	6.45
283.23	7.15
283.605	9.05
283.981	12.98
284.357	15.97
284.732	16.62
285.108	13.97
285.483	12.86
285.858	11.77
286.234	14.64
286.609	16.17
286.984	16.44
287.36	17.51
287.735	16.45
288.11	14.25
288.485	14.83
288.86	13.93
289.235	18.15
289.61	17.93
289.985	19.55
290.36	15.27
290.735	14.62
291.11	13.09
291.485	10.03
291.86	10.25
292.235	10.7
292.609	11.65
292.984	10.09
293.359	6.42
293.733	6.73
294.108	6.72
294.482	7.15
294.857	7.94
295.231	9.73
295.606	10.77
295.98	8.49
296.354	8.11
296.729	7.1
297.103	8.12
297.477	6.62
297.851	7.88
298.226	4.78
298.6	5.53
298.974	5.07
299.348	3.36
299.722	2
300.096	5.24
300.47	7.27
300.844	5.88
301.217	3.6
301.591	5.03
301.965	2.28
302.339	4.28
302.712	4.51
303.086	6.58
303.46	5.14
303.833	5.9
304.207	5.78
304.58	5.09
304.954	5.25
305.327	8.9
305.701	10.07
306.074	14.73
306.447	12.81
306.821	13.86
307.194	10.83
307.567	12.83
307.94	12.06
308.313	11.78
308.686	12.47
309.059	12.43
309.432	11.09
309.805	11.45
310.178	10.58
310.551	10.26
310.924	9.3
311.297	11.81
311.67	9.85
312.042	9.38
312.415	10.74
312.788	10.06
313.16	6.81
313.533	6.7
313.905	3.75
314.278	3.17
314.65	5.2
315.023	5.27
315.395	2.75
315.768	2.9
316.14	4.74
316.512	2.5
316.884	3.23
317.257	5.23
317.629	5.27
318.001	5.24
318.373	3.88
318.745	3.09
319.117	4.42
319.489	5.43
319.861	8.68
320.233	7.91
320.605	7.77
320.977	5.83
321.348	7.31
321.72	5.85
322.092	8.84
322.463	9.85
322.835	9.6
323.207	8.6
323.578	8.24
323.95	7.01
324.321	7.16
324.693	8.34
325.064	9.44
325.435	8.55
325.807	10.73
326.178	8.19
326.549	6.7
326.92	7.49
327.292	7.51
327.663	9.08
328.034	8.1
328.405	10.98
328.776	8.14
329.147	6.36
329.518	4.67
329.889	3.73
330.259	4.56
330.63	3.34
331.001	2.91
331.372	3.64
331.742	2.31
332.113	4.31
332.484	2.75
332.854	5.91
333.225	8.73
333.595	11.58
333.966	10.69
334.336	13.52
334.707	17.26
335.077	16.76
335.447	16.61
335.817	16.49
336.188	15.98
336.558	16.07
336.928	15.65
337.298	11.56
337.668	12.3
338.038	14.12
338.408	11.33
338.778	10.22
339.148	10.23
339.518	8.2
339.888	9.47
340.258	5.82
340.627	3.09
340.997	-0.42
341.367	2.31
341.736	-0.2
342.106	-0.09
342.475	-0.88
342.845	-2.7
343.214	-1.64
343.584	-0.33
343.953	-1.97
344.323	2.78
344.692	3.89
345.061	6.56
345.431	6.07
345.8	8.08
346.169	7.52
346.538	11.25
346.907	13.51
347.276	10.4
347.645	12.5
348.014	12.55
348.383	10.8
348.752	9.76
349.121	10.51
349.49	10.27
349.858	10.14
350.227	8.99
350.596	5.35
350.964	4.81
351.333	9.17
351.702	4.84
352.07	4.03
352.439	3.73
352.807	6.4
353.176	5.33
353.544	3.57
353.912	3.82
354.281	4.66
354.649	7.06
355.017	5.41
355.385	2.53
355.753	2.74
356.122	2.91
356.49	3.76
356.858	3.25
357.226	3.86
357.594	6.22
357.961	5.22
358.329	4.5
358.697	5.72
359.065	5.52
359.433	5.76
359.8	10.22
360.168	10.75
360.536	11.78
360.903	11.22
361.271	11.42
361.638	9.95
362.006	10.9
362.373	11.83
362.741	9.62
363.108	11.14
363.475	13.64
363.843	10.18
364.21	11.23
364.577	9.23
364.944	8.24
365.311	7.48
365.678	7.24
366.045	7.1
366.412	6.88
366.779	5.52
367.146	3.25
367.513	2.05
367.88	2.01
368.247	1.91
368.613	3.55
368.98	5.12
369.347	3.7
369.713	4.45
370.08	3.75
370.447	5.09
370.813	7.66
371.18	10.94
371.546	9.39
371.912	7.74
372.279	9.36
372.645	7.27
373.011	6.2
373.378	9.57
373.744	9.44
374.11	9.85
374.476	9.36
374.842	8.01
375.208	6.58
375.574	5.89
375.94	8.9
376.306	7.7
376.672	8.67
377.038	7.01
377.404	4.69
377.769	4.78
378.135	6.09
378.501	4.95
378.866	6.4
379.232	5.72
379.597	7.03
379.963	8.77
380.328	6.16
380.694	4.81
381.059	6.24
381.425	7.78
381.79	8.22
382.155	5.74
382.52	4.78
382.886	3.05
383.251	3.5
383.616	2.4
383.981	1.42
384.346	2.74
384.711	4.35
385.076	3.48
385.441	2.57
385.806	3.38
386.171	3.2
386.535	5.09
386.9	4.61
387.265	4.94
387.629	5.39
387.994	3.26
388.359	3.15
388.723	1.36
389.088	4.26
389.452	3.4
389.817	3.23
390.181	2.24
390.545	0.61
390.91	2.36
391.274	2.88
391.638	3.93
392.002	4.49
392.366	3.56
392.731	5.2
393.095	4.39
393.459	5.36
393.823	5.75
394.187	7.99
394.55	8.7
394.914	9.05
395.278	7.84
395.642	7.23
396.006	7.62
396.369	7.82
396.733	6.24
397.097	4.7
397.46	4.82
397.824	3.67
398.187	3.91
398.551	5.39
398.914	3.55
399.277	2.45
399.641	3.3
400.004	4.27
400.367	6.34
400.73	7.19
401.094	6.66
401.457	7.77
401.82	7.97
402.183	6.09
402.546	4.08
402.909	5.56
403.272	6.52
403.635	7.03
403.998	7.75
404.36	6.22
404.723	6.45
405.086	6.34
405.448	3.16
405.811	2.91
406.174	5.43
406.536	5.44
406.899	2.92
407.261	1.78
407.624	1.62
407.986	0.66
408.348	2.8
408.711	3.16
409.073	3.02
409.435	6.76
409.797	6.92
410.16	2.88
410.522	3.98
410.884	4.56
411.246	4.89
411.608	4.6
411.97	5.92
412.332	4.99
412.693	5.66
413.055	7.14
413.417	5.11
413.779	7.23
414.14	11.84
414.502	11.33
414.864	11.17
415.225	11.17
415.587	10.67
415.948	10.67
416.31	7.77
416.671	6.6
417.033	8.12
417.394	9.51
417.755	6.83
418.116	4.5
418.478	3.81
418.839	5.08
419.2	6.78
419.561	8.35
419.922	6.51
420.283	7.78
420.644	8.58
421.005	6.61
421.366	4.97
421.727	6.3
422.087	7.06
422.448	6.84
422.809	5.76
423.169	5.72
423.53	3.61
423.891	2.5
424.251	1.14
424.612	0.17
424.972	1.8
425.333	3.11
425.693	2.8
426.053	3
426.414	6
426.774	8.73
427.134	7.09
427.494	7.73
427.854	10.55
428.214	12.05
428.574	11.99
428.934	9.45
429.294	7.22
429.654	6.3
430.014	3.82
430.374	1.61
430.734	0.47
431.094	3.62
431.453	4.97
431.813	3.73
432.173	4.98
432.532	7.69
432.892	11.31
433.251	12.31
433.611	13.41
433.97	15.31
434.33	14.44
434.689	13.92
435.048	11.57
435.407	9.74
435.767	8.49
436.126	7.7
436.485	5.75
436.844	3.07
437.203	4.27
437.562	3.8
437.921	4.1
438.28	3.84
438.639	3.34
438.998	4.2
439.356	6.32
439.715	5.41
440.074	6.69
440.433	5.38
440.791	4.64
441.15	4.72
441.508	6.48
441.867	5.39
442.225	7.17
442.584	8.47
442.942	11.26
443.3	9.41
443.659	12.88
444.017	11.6
444.375	12.34
444.733	16.85
445.092	16.36
445.45	13.18
445.808	13.23
446.166	15.84
446.524	13.62
446.882	11.27
447.239	11.74
447.597	11.09
447.955	11.2
448.313	10.56
448.67	6.92
449.028	6.44
449.386	6.43
449.743	6.36
450.101	2.49
450.458	5.59
450.816	3.5
451.173	2.33
451.531	2.32
451.888	0.52
452.245	1.97
452.602	3.91
452.96	6.09
453.317	10.41
453.674	11.14
454.031	13.77
454.388	11.55
454.745	13.65
455.102	14.34
455.459	13.9
455.816	17.03
456.173	16.95
456.529	16.51
456.886	13.7
457.243	11.83
457.599	11.23
457.956	9.45
458.313	11.88
458.669	12.26
459.026	11.98
459.382	11.44
459.739	10.62
460.095	7.95
460.451	5.94
460.807	6.45
461.164	4.83
461.52	5.6
461.876	6.94
462.232	3.03
462.588	2.64
462.944	2.26
463.3	1.99
463.656	2.4
464.012	3.47
464.368	2.92
464.724	4.2
465.079	5.94
465.435	5.41
465.791	3.36
466.146	6.16
466.502	4.74
466.858	5.66
467.213	2.31
467.569	2.07
467.924	6.34
468.279	8.33
468.635	6.93
468.99	7.56
469.345	9.6
469.701	11.51
470.056	10.1
470.411	12.76
470.766	13.94
471.121	16.55
471.476	18.35
471.831	13.48
472.186	13.74
472.541	15.18
472.895	13.93
473.25	13.24
473.605	13.24
473.96	13.92
474.314	11.26
474.669	11.65
475.024	13.3
475.378	11.9
475.733	12.49
476.087	11.45
476.441	7.88
476.796	8.18
477.15	6.22
477.504	4.66
477.859	6.4
478.213	7.24
478.567	4.73
478.921	2.52
479.275	2.68
479.629	1.61
479.983	1.59
480.337	3.59
480.691	1.93
481.045	4.41
481.399	5.45
481.752	2.94
482.106	3.16
482.46	3.93
482.813	4.4
483.167	4.33
483.52	6.76
483.874	7.03
484.227	6.8
484.581	5.36
484.934	4.28
485.288	3.77
485.641	5.32
485.994	3.02
486.347	3.03
486.7	2.81
487.054	3.24
487.407	0.6
487.76	-1.32
488.113	0.53
488.466	3.32
488.818	2.74
489.171	1.43
489.524	-2.3
489.877	-0.28
490.23	1.41
490.582	2.58
490.935	1.77
491.288	3.47
491.64	5.31
491.993	5.02
492.345	4.73
492.698	5.95
493.05	7.81
493.402	8.48
493.755	8.26
494.107	6.6
494.459	5.31
494.811	4.68
495.163	5.36
495.515	2.18
495.867	-0.77
496.219	-2.17
496.571	-6.02
496.923	-8.5
497.275	-10.52
497.627	-17.19
497.979	-17.86
498.33	-23.1
498.682	-33.57
499.034	-39.02
499.385	-41.24
499.737	-42.99
500.088	-47.27
500.44	-51.36
500.791	-53.09
501.143	-55.14
501.494	-52.62
501.845	-53.19
502.197	-50.18
502.548	-44.55
502.899	-42.73
503.25	-39.36
503.601	-40.14
503.952	-39.17
504.303	-36.27
504.654	-37.28
505.005	-33.65
505.356	-34.38
505.707	-35.65
506.058	-33.98
506.408	-33.68
506.759	-32.73
507.11	-34.68
507.46	-32.38
507.811	-28.92
508.161	-26.47
508.512	-23.5
508.862	-27.14
509.213	-23.19
509.563	-24.43
509.913	-24.32
510.263	-21.28
510.614	-19.82
510.964	-19.5
511.314	-19.72
511.664	-18.39
512.014	-17.94
512.364	-17.07
512.714	-12.16
513.064	-13.4
513.414	-11.36
513.764	-11.65
514.113	-8.94
514.463	-8.99
514.813	-5.72
515.162	-6.43
515.512	-8.6
515.862	-8.9
516.211	-9.91
516.561	-9.66
516.91	-8.66
517.259	-9.27
517.609	-8.49
517.958	-10.32
518.307	-9.19
518.656	-8.38
519.006	-7.18
519.355	-5.82
519.704	-5.7
520.053	-3.61
520.402	-1.3
520.751	-1.06
521.1	-1.03
521.448	-1.01
521.797	-1.41
522.146	0.02
522.495	-2.91
522.843	-2.03
523.192	-2.58
523.541	-3.84
523.889	-5.22
524.238	-5.76
524.586	-6.45
524.935	-4.75
525.283	-5.55
525.631	-3.84
525.979	-5.93
526.328	-0.98
526.676	-1.51
527.024	-2.68
527.372	-0.26
527.72	-0.85
528.068	-3.49
528.416	-3.14
528.764	-2.2
529.112	0.3
529.46	-1.34
529.808	-1.62
530.155	-4.6
530.503	-3.9
530.851	-0.43
531.198	0.4
531.546	3.05
531.893	1.42
532.241	1.97
532.588	-0.11
532.936	-0.94
533.283	-1.36
533.63	-0.24
533.978	-0.82
534.325	-1.39
534.672	-2.58
535.019	-1.82
535.366	-2.43
535.713	0.78
536.06	1.52
536.407	2.23
536.754	1.31
537.101	3.94
537.448	3.44
537.795	3.73
538.141	3.93
538.488	3.65
538.835	2.39
539.181	2.75
539.528	2.41
539.874	3.19
540.221	3.36
540.567	3.7
540.914	-2.23
541.26	-2.01
541.606	1.33
541.952	-0.17
542.299	-2.01
542.645	-3.95
542.991	-3.59
543.337	-4.34
543.683	-5.28
544.029	-4.98
544.375	-5.19
544.721	1.9
545.066	2.01
545.412	0.92
545.758	3.15
546.104	3.99
546.449	6.76
546.795	7.5
547.141	9.93
547.486	10.67
547.832	10.99
548.177	9.97
548.522	7.12
548.868	7.56
549.213	5.76
549.558	6.33
549.903	6.5
550.249	2.24
550.594	-0.27
550.939	-1.11
551.284	-0.19
551.629	-2.36
551.974	-0.43
552.319	1.05
552.664	1.59
553.008	1
553.353	-1.62
553.698	1.14
554.043	3.55
554.387	5.85
554.732	6.69
555.076	7.4
555.421	10.8
555.765	12.25
556.11	12.44
556.454	10.82
556.798	12.07
557.143	14.58
557.487	12.02
557.831	14.98
558.175	13.45
558.519	12.05
558.863	8.31
559.207	8.59
559.551	8.8
559.895	8.84
560.239	11.57
560.583	10.31
560.927	11.51
561.27	11.78
561.614	10.39
561.958	10.72
562.301	11.75
562.645	13.16
562.988	10.06
563.332	8.08
563.675	8.18
564.018	7.95
564.362	8.12
564.705	4.86
565.048	6.03
565.391	5.51
565.735	4.56
566.078	3.95
566.421	2.55
566.764	3.31
567.107	4.91
567.45	2.61
567.792	-1.44
568.135	0.68
568.478	3.31
568.821	3.5
569.163	3
569.506	2.69
569.849	2.72
570.191	5.92
570.534	7.72
570.876	5.67
571.219	5.94
571.561	8.05
571.903	4.56
572.246	2.52
572.588	1.72
572.93	1.85
573.272	2.17
573.614	3.82
573.956	3.3
574.298	0.23
574.64	0.88
574.982	1.88
575.324	2.02
575.666	5.11
576.008	6.94
576.349	7.06
576.691	8.72
577.033	8.11
577.374	7.86
577.716	6.78
578.057	7.66
578.399	8.75
578.74	8.56
579.082	8.69
579.423	8.47
579.764	7.74
580.105	7.43
580.447	5.88
580.788	7.52
581.129	6.45
581.47	5.78
581.811	6.16
582.152	6.68
582.493	7.11
582.834	5.22
583.175	4.07
583.515	3.65
583.856	3.49
584.197	1.97
584.537	1.22
584.878	1.84
585.218	2.58
585.559	2.48
585.899	0.84
586.24	2.32
586.58	4.22
586.921	4.19
587.261	5.28
587.601	5.73
587.941	7.72
588.281	8.51
588.621	7.4
588.961	7.98
589.301	9.38
589.641	10.26
589.981	7.27
590.321	7.44
590.661	8.49
591.001	8.11
591.34	7.49
591.68	5.82
592.02	6.67
592.359	6.69
592.699	8.64
593.038	9.07
593.378	7.69
593.717	7.84
594.057	8.28
594.396	8.41
594.735	9.03
595.074	9.7
595.414	11.44
595.753	9.26
596.092	10.64
596.431	8.35
596.77	7.25
597.109	7.33
597.448	7.36
597.786	7.77
598.125	7.91
598.464	7.72
598.803	7.98
599.141	8.03
599.48	8.89
599.819	8.5
600.157	9.32
600.495	10.81
600.834	11.11
601.172	13.08
601.511	14.07
601.849	16.11
602.187	17.91
602.525	17.67
602.864	17.77
603.202	18.07
603.54	17.4
603.878	17.1
604.216	16.51
604.554	17.19
604.891	17.24
605.229	15.03
605.567	11.92
605.905	10.23
606.243	10.76
606.58	11.4
606.918	9.86
607.255	12.61
607.593	13.77
607.93	13.84
608.268	13.02
608.605	12.64
608.942	13.59
609.28	15.24
609.617	15.01
609.954	17.36
610.291	17.65
610.628	20.27
610.965	18.06
611.302	15.49
611.639	14.61
611.976	15.43
612.313	15.4
612.65	14.09
612.987	13.93
613.323	11.4
613.66	11.11
613.997	10.22
614.333	9.43
614.67	9.57
615.006	10.7
615.343	10.62
615.679	12.15
616.015	11.97
616.352	12.11
616.688	10.75
617.024	13.26
617.36	9.77
617.696	9.68
618.032	9.56
618.368	9.84
618.704	11.34
619.04	11.64
619.376	11.88
619.712	12.77
620.048	14.59
620.383	15.23
620.719	15.15
621.055	16.11
621.39	18.83
621.726	18.06
622.061	17.73
622.397	16.44
622.732	18.76
623.068	17.74
623.403	17.64
623.738	17.48
624.073	18.9
624.409	18.52
624.744	19.01
625.079	17.9
625.414	19.59
625.749	21.91
626.084	23.14
626.419	23.65
626.753	23.4
627.088	23.34
627.423	21.01
627.758	20.42
628.092	22
628.427	24.03
628.762	22.59
629.096	22.4
629.431	20.28
629.765	20.49
630.099	17.83
630.434	18.58
630.768	17.62
631.102	18.74
631.436	19.64
631.77	20.93
632.105	19.5
632.439	18.47
632.773	18.26
633.107	19.69
633.44	20.28
633.774	22.93
634.108	23.73
634.442	25.43
634.776	27.42
635.109	26.83
635.443	23.76
635.776	25.12
636.11	26.93
636.443	27.38
636.777	25.99
637.11	22.07
637.444	20.75
637.777	21.58
638.11	20.5
638.443	18.97
638.776	17.9
639.11	18.84
639.443	16.86
639.776	15.76
640.109	17.31
640.441	15.85
640.774	18.59
641.107	18.81
641.44	17.67
641.773	17.47
642.105	20.16
642.438	21.81
642.77	22.31
643.103	23.4
643.435	27.45
643.768	24.24
644.1	26.73
644.433	25.9
644.765	26.44
645.097	26.23
645.429	28.32
645.761	28.01
646.094	28.06
646.426	27.01
646.758	28.93
647.09	27.74
647.422	30.01
647.753	30.49
648.085	30.22
648.417	32.44
648.749	33.67
649.08	34.38
649.412	34.59
649.744	34.64
650.075	37.49
650.407	36.93
650.738	37.5
651.069	35.89
651.401	35.3
651.732	36.01
652.063	32.05
652.394	33.75
652.726	30.68
653.057	29.36
653.388	28.65
653.719	29.5
654.05	27.97
654.381	24.99
654.712	27.74
655.042	28.9
655.373	28.22
655.704	30.36
656.034	28.4
656.365	29.57
656.696	28.97
657.026	27.23
657.357	25.15
657.687	25.19
658.018	26.77
658.348	26.62
658.678	25.39
659.008	28.48
659.339	26.86
659.669	24.44
659.999	24.57
660.329	24.94
660.659	27.31
660.989	28.47
661.319	28.08
661.649	28.8
661.978	29.48
662.308	28.58
662.638	28.6
662.968	30.09
663.297	31.83
663.627	31.69
663.956	30.58
664.286	29.65
664.615	31.69
664.945	33.84
665.274	33.49
665.603	33.02
665.932	34.83
666.262	31.57
666.591	30.33
666.92	29.34
667.249	27.9
667.578	30.61
667.907	29.95
668.236	27.91
668.564	25.28
668.893	28.6
669.222	27.1
669.551	27.34
669.879	26.86
670.208	28.2
670.537	30.09
670.865	32.8
671.194	32.7
671.522	34.59
671.85	33.81
672.179	35.16
672.507	29.24
672.835	29.56
673.163	27.89
673.491	30.95
673.819	29.39
674.147	27.77
674.475	27.53
674.803	27.17
675.131	26.9
675.459	26.62
675.787	28.16
676.115	29.66
676.442	29.38
676.77	28.06
677.098	29.34
677.425	30.1
677.753	31.38
678.08	30.2
678.407	27.41
678.735	26.59
679.062	24.8
679.389	21.7
679.717	24.2
680.044	24.03
680.371	23.24
680.698	20.68
681.025	20.69
681.352	18.2
681.679	17.67
682.006	18.14
682.332	19.14
682.659	21.06
682.986	22.43
683.313	22.15
683.639	21.65
683.966	22.48
684.292	21.66
684.619	23
684.945	24.12
685.272	24.9
685.598	24.7
685.924	23.01
686.25	21.61
686.577	22.11
686.903	20.45
687.229	20.55
687.555	22.24
687.881	24.15
688.207	22.69
688.533	23.69
688.858	22.09
689.184	23.66
689.51	23
689.836	26.38
690.161	26.65
690.487	25.02
690.813	24.5
691.138	23.05
691.463	21.39
691.789	20.38
692.114	18.78
692.44	22.26
692.765	21.53
693.09	21.17
693.415	18.36
693.74	15.45
694.065	16.23
694.39	16.69
694.715	17.97
695.04	18.14
695.365	19.85
695.69	20.49
696.015	18.91
696.339	19.03
696.664	21.92
696.989	22.08
697.313	24.17
697.638	23.51
697.962	23.95
698.287	25.66
698.611	26.64
698.935	26.2
699.26	25.81
699.584	25.74
699.908	24.72
700.232	25.75
700.556	24.98
700.88	25.64
701.204	25.86
701.528	26.78
701.852	27.2
702.176	26.27
702.5	25.47
702.823	24.9
703.147	23.78
703.471	24.2
703.794	21.06
704.118	24.06
704.441	23.28
704.765	22.27
705.088	22.02
705.411	18.68
705.735	18.08
706.058	18.61
706.381	18.69
706.704	19.01
707.027	19.92
707.35	21.22
707.673	18.89
707.996	19.82
708.319	21.47
708.642	22.56
708.965	24.49
709.288	25.47
709.61	23.61
709.933	24.73
710.256	24.07
710.578	21.67
710.901	21.68
711.223	22.22
711.546	20.23
711.868	20.69
712.19	19.33
712.512	19.57
712.835	18.24
713.157	21.82
713.479	21.84
713.801	22.32
714.123	25.34
714.445	25.05
714.767	23.53
715.089	23.88
715.411	23.02
715.732	22.73
716.054	21.62
716.376	22.53
716.697	18.91
717.019	19.14
717.34	22.18
717.662	21.42
717.983	21.19
718.305	21.53
718.626	21.27
718.947	20.31
719.268	19.15
719.589	19.23
719.911	18.57
720.232	20.35
720.553	19.4
720.874	15.16
721.195	17.84
721.515	18.43
721.836	17.24
722.157	17.28
722.478	18.82
722.798	19
723.119	18.2
723.44	17.66
723.76	14.93
724.081	14
724.401	14.83
724.721	12.39
725.042	11.14
725.362	12.3
725.682	13.01
726.002	13.83
726.322	13.93
726.642	14.05
726.962	15.31
727.282	16.49
727.602	18.35
727.922	17.69
728.242	15.91
728.562	15.49
728.882	14.8
729.201	12.74
729.521	11.16
729.84	11.27
730.16	10.62
730.479	9.85
730.799	10.05
731.118	9.82
731.437	9.97
731.757	11.45
732.076	13.18
732.395	14
732.714	15.5
733.033	15.99
733.352	16.05
733.671	17.94
733.99	17.07
734.309	18.92
734.628	18.68
734.947	19.82
735.265	19.38
735.584	20.03
735.903	18.7
736.221	16.97
736.54	15.14
736.858	14.7
737.177	12.77
737.495	14.02
737.813	11.62
738.132	10.07
738.45	9.78
738.768	10.91
739.086	10.2
739.404	12.52
739.722	13.49
740.04	14.15
740.358	13
740.676	15.31
740.994	15.48
741.311	15.1
741.629	15.77
741.947	17.57
742.264	17.67
742.582	14.36
742.899	14.92
743.217	15.53
743.534	15.5
743.852	15.61
744.169	12.76
744.486	11.27
744.803	11.15
745.121	12.74
745.438	10.6
745.755	8.95
746.072	9.91
746.389	7.4
746.706	6.06
747.022	7.42
747.339	8.02
747.656	8.38
747.973	8.3
748.289	10.59
748.606	10.09
748.923	11.4
749.239	10.97
749.555	11.85
749.872	10.69
750.188	9.76
750.505	8.72
750.821	9.95
751.137	9.7
751.453	8.88
751.769	6.75
752.085	6.22
752.401	1.24
752.717	2.06
753.033	3.26
753.349	3.83
753.665	7.09
753.98	7.07
754.296	6.32
754.612	7.78
754.927	10.81
755.243	12.68
755.558	12.22
755.874	15.8
756.189	13.86
756.505	12.28
756.82	13.23
757.135	12.2
757.45	11.39
757.765	9.94
758.08	9.94
758.395	8.86
758.71	8.25
759.025	7.88
759.34	5.81
759.655	8.01
759.97	9.64
760.285	9.02
760.599	8.84
760.914	9.45
761.228	10.39
761.543	11.03
761.857	12.45
762.172	13.94
762.486	13.85
762.8	15.97
763.115	13.93
763.429	14.3
763.743	15.39
764.057	14.65
764.371	14.43
764.685	13.41
764.999	10.5
765.313	8.4
765.627	5.12
765.941	4.49
766.255	8.01
766.568	10.43
766.882	9.81
767.195	10.77
767.509	9.5
767.823	9.35
768.136	7.94
768.449	9.26
768.763	9.35
769.076	11.16
769.389	11.55
769.702	5.83
770.016	4.48
770.329	2.32
770.642	-0.36
770.955	2.49
771.268	2.94
771.58	5.35
771.893	6.11
772.206	5.88
772.519	7.5
772.832	8.36
773.144	8.67
773.457	7.38
773.769	7.84
774.082	7.74
774.394	3.59
774.706	1.45
775.019	1.4
775.331	0.86
775.643	1.72
775.955	-1.91
776.268	-4.84
776.58	-2.3
776.892	-1.68
777.204	-1.69
777.515	-0.06
777.827	1.45
778.139	4.85
778.451	2.92
778.763	1.92
779.074	3.25
779.386	3.4
779.697	5.42
780.009	2.48
780.32	2.24
780.632	4.35
780.943	4.69
781.254	7.22
781.566	7.36
781.877	9.3
782.188	11.34
782.499	7.75
782.81	11.06
783.121	10.75
783.432	12.7
783.743	14.59
784.054	12.25
784.364	11.52
784.675	10.5
784.986	9.25
785.296	9.5
785.607	8.69
785.917	11.57
786.228	10.56
786.538	10.42
786.849	10.59
787.159	8.85
787.469	7.66
787.779	7.35
788.09	6.66
788.4	6.69
788.71	7.01
789.02	7.58
789.33	7
789.64	5.24
789.949	5.39
790.259	4.12
790.569	6.81
790.879	9.3
791.188	7.45
791.498	8.47
791.807	8.26
792.117	9.31
792.426	9
792.736	8.44
793.045	11.41
793.354	11.72
793.663	12.77
793.973	11.15
794.282	10.52
794.591	12.32
794.9	13.36
795.209	13.47
795.518	12.16
795.826	11.33
796.135	9.69
796.444	9.57
796.753	10.36
797.061	11.1
797.37	10.57
797.678	8.43
797.987	8.94
798.295	6.91
798.604	6.97
798.912	5.17
799.22	3.55
799.529	5.93
799.837	4.28
800.145	3.56
800.453	1.5
800.761	0.75
801.069	2.59
801.377	1.07
801.685	-2.24
801.993	-1.89
802.3	0.67
802.608	2.41
802.916	0.36
803.223	-0.52
803.531	0.77
803.838	1.24
804.146	3.66
804.453	5.48
804.76	4.48
805.068	7.32
805.375	6.68
805.682	3.16
805.989	3.6
806.296	5.31
806.603	5.97
806.91	1.89
807.217	2.72
807.524	-0.8
807.831	-2.89
808.138	-0.69
808.444	0.4
808.751	-1.17
809.058	2.93
809.364	1.1
809.671	-0.22
809.977	-2.58
810.284	1.08
810.59	-0.14
810.896	2.34
811.202	1.9
811.509	0.49
811.815	0.88
812.121	2.55
812.427	1.56
812.733	1.06
813.039	0.25
813.345	3.48
813.65	2.5
813.956	4.14
814.262	1.03
814.568	2.73
814.873	5.34
815.179	4.55
815.484	4.81
815.79	2.95
816.095	6.03
816.4	8.06
816.706	6.85
817.011	5.74
817.316	5.7
817.621	8.51
817.926	6.81
818.231	7.02
818.536	9.18
818.841	8.91
819.146	9.44
819.451	7
819.756	5.65
820.06	6.32
820.365	7.34
820.67	5.5
820.974	6.55
821.279	8.9
821.583	7.99
821.888	6.76
822.192	6.14
822.496	6.33
822.8	7.34
823.105	8.83
823.409	7.9
823.713	9.47
824.017	11.66
824.321	10.9
824.625	11.4
824.929	8.33
825.232	7.74
825.536	7.77
825.84	6.98
826.143	5
826.447	3.32
826.751	5.09
827.054	1.02
827.358	0.06
827.661	0.99
827.964	1.44
828.268	3.24
828.571	3.62
828.874	6.76
829.177	8.34
829.48	9.92
829.783	10.92
830.086	10.81
830.389	14.32
830.692	13.14
830.995	9.42
831.297	5.1
831.6	7.01
831.903	5.09
832.205	1.59
832.508	1.35
832.81	2.14
833.113	2.28
833.415	-0.49
833.718	0.93
834.02	3.6
834.322	5.61
834.624	7.47
834.926	4.99
835.228	5.9
835.53	6.02
835.832	6.36
836.134	5.39
836.436	6.88
836.738	8.81
837.04	6.98
837.341	3.53
837.643	4.85
837.944	3.65
838.246	6.56
838.547	7.6
838.849	6.59
839.15	5.6
839.452	5.76
839.753	6.31
840.054	3.72
840.355	4.84
840.656	7.8
840.957	7.61
841.258	8.86
841.559	7.64
841.86	5.59
842.161	5.48
842.462	5.33
842.762	8.24
843.063	6.41
843.364	9.16
843.664	9.12
843.965	7.59
844.265	8.66
844.566	8.36
844.866	9.52
845.166	11.84
845.467	16.78
845.767	18.05
846.067	14.18
846.367	14.8
846.667	14.07
846.967	11.61
847.267	10.65
847.567	10.98
847.867	11.11
848.166	8.74
848.466	9.17
848.766	5.75
849.065	5.5
849.365	5.84
849.664	6.65
849.964	7.44
850.263	9.48
850.562	10.95
850.862	10.44
851.161	12.14
851.46	16.94
851.759	17.49
852.058	17.76
852.357	16.57
852.656	17.41
852.955	16.42
853.254	13.88
853.553	13.61
853.851	14.5
854.15	11.22
854.449	11.28
854.747	8.31
855.046	4.95
855.344	3.3
855.643	5
855.941	6.01
856.239	5.55
856.538	8.09
856.836	6.28
857.134	7.12
857.432	8.72
857.73	6.45
858.028	5.69
858.326	6.73
858.624	6.27
858.922	5.24
859.219	3.55
859.517	4.22
859.815	4.34
860.112	6.83
860.41	7.4
860.707	7.15
861.005	10.12
861.302	9.59
861.6	10.95
861.897	13.28
862.194	13.11
862.491	12.49
862.788	12.05
863.085	11.6
863.382	8.4
863.679	4.99
863.976	6.38
864.273	4.59
864.57	5.18
864.867	5.17
865.163	3.92
865.46	4.72
865.757	4.84
866.053	6.09
866.349	6.14
866.646	7.06
866.942	8.5
867.239	6.97
867.535	6.93
867.831	7.23
868.127	6.97
868.423	8.89
868.719	9.25
869.015	11.4
869.311	9.05
869.607	8.52
869.903	9.58
870.199	9.4
870.494	11.43
870.79	13.1
871.086	10.84
871.381	7.91
871.677	6.35
871.972	4.34
872.267	3.12
872.563	4.16
872.858	6.57
873.153	5.77
873.448	6.4
873.743	5.36
874.038	3.12
874.333	6.31
874.628	11.32
874.923	11.44
875.218	11.56
875.513	11.4
875.808	14.23
876.102	14.01
876.397	14.84
876.691	15.08
876.986	14.89
877.28	15.97
877.575	14.85
877.869	10.14
878.163	10.75
878.458	11.08
878.752	12.91
879.046	10.38
879.34	8.66
879.634	8.19
879.928	6.82
880.222	6.2
880.516	6.68
880.809	5.15
881.103	6.49
881.397	6.9
881.691	6.85
881.984	6.03
882.278	4.45
882.571	5.28
882.864	6.43
883.158	9.27
883.451	11.43
883.744	12.2
884.038	14.4
884.331	14.75
884.624	14.85
884.917	15.3
885.21	14.3
885.503	14.93
885.796	14.66
886.088	14.62
886.381	13.84
886.674	9.57
886.966	4.59
887.259	2.62
887.552	6.02
887.844	4.43
888.136	4.02
888.429	4.3
888.721	4.53
889.013	3.34
889.306	1.68
889.598	-2.02
