# Supplementary material for: An on-demand, drop-on-drop method for studying enzyme catalysis by serial crystallography
Source: Nat Commun. 2021 Jul 22;12:4461. doi: 10.1038/s41467-021-24757-7 (PMC8298390; doi:10.1038/s41467-021-24757-7)
Supplement: Supplementary file 7 — Source Data [file 41467_2021_24757_MOESM7_ESM.zip › 01_raw data/9/9-fluo5N-fura-bg_OFX002211_20-49-48-315.txt]

Data from 9-fluo5N-fura-bg_OFX002211_20-49-48-315.txt Node

Date: Wed Jun 05 20:49:48 PDT 2019
User: Yachandra Lab
Spectrometer: OFX00221
Trigger mode: 0
Integration Time (sec): 3.000000E-1
Scans to average: 8
Nonlinearity correction enabled: false
Boxcar width: 5
Storing dark spectrum: false
XAxis mode: Wavelengths
Number of Pixels in Spectrum: 2136
>>>>>Begin Spectral Data<<<<<
156.111	2556.67
156.499	2557.61
156.887	2564.52
157.274	2563.24
157.662	2573.2
158.049	2582.47
158.437	2596.92
158.824	2595.32
159.211	2610.06
159.599	2615.15
159.986	2620.97
160.373	2618.2
160.761	2624.56
161.148	2620.25
161.535	2626.76
161.922	2617.68
162.309	2612.44
162.696	2598.33
163.083	2600.25
163.47	2589.18
163.857	2595.28
164.244	2591.84
164.631	2594.94
165.018	2588.25
165.405	2592.44
165.792	2587.55
166.179	2593.24
166.565	2587.91
166.952	2593.81
167.339	2592.41
167.725	2597.7
168.112	2592.73
168.498	2597.69
168.885	2592.45
169.271	2598.66
169.658	2594.26
170.044	2598.7
170.431	2593.39
170.817	2599.12
171.203	2594.02
171.59	2595.34
171.976	2589.91
172.362	2595.34
172.748	2590.17
173.134	2595.58
173.521	2588.41
173.907	2593.34
174.293	2588.53
174.679	2593.48
175.065	2586.88
175.451	2592.25
175.836	2586.11
176.222	2593.2
176.608	2597.7
176.994	2610.22
177.38	2609.62
177.765	2616.51
178.151	2607.99
178.537	2612.51
178.922	2608.72
179.308	2615.42
179.693	2609.81
180.079	2615.61
180.464	2608.62
180.85	2603.17
181.235	2589.69
181.621	2590.15
182.006	2584.03
182.391	2591.59
182.777	2586.78
183.162	2590.49
183.547	2584.65
183.932	2589.41
184.317	2583.77
184.702	2588.36
185.087	2583.39
185.472	2590.92
185.857	2587.34
186.242	2591.72
186.627	2587.06
187.012	2591.52
187.397	2584.91
187.782	2590.3
188.167	2585.02
188.551	2590.36
188.936	2745.67
189.321	2911.94
189.705	3068.6
190.09	3229.83
190.475	3420.94
190.859	3590.03
191.244	3749.16
191.628	3916.05
192.012	4074.31
192.397	4249.25
192.781	4406.69
193.166	4412.36
193.55	4406.55
193.934	4413.17
194.318	4413.78
194.702	4386.34
195.087	4381.19
195.471	4383.61
195.855	4383.9
196.239	4386.91
196.623	4377.83
197.007	4386.2
197.391	4387.42
197.775	4400.45
198.158	4397.53
198.542	4404.02
198.926	4402.07
199.31	4407.15
199.693	4407.64
200.077	4408.84
200.461	4410.15
200.844	4413.01
201.228	4408.39
201.611	4411.99
201.995	4403.01
202.378	4404.85
202.762	4404.85
203.145	4408.85
203.529	4408.38
203.912	4412.64
204.295	4414.77
204.679	4419.66
205.062	4421.55
205.445	4428.53
205.828	4425.18
206.211	4432.65
206.594	4433.31
206.977	4435.4
207.36	4438.24
207.743	4443.58
208.126	4445.14
208.509	4448.24
208.892	4448.28
209.275	4452.07
209.658	4453.55
210.04	4463.47
210.423	4461.09
210.806	4463.35
211.188	4462.58
211.571	4465.89
211.953	4465.74
212.336	4467.3
212.719	4467.07
213.101	4469.99
213.483	4469.67
213.866	4470.53
214.248	4469.72
214.63	4476.84
215.013	4478.86
215.395	4485.18
215.777	4488.57
216.159	4495.1
216.542	4497.86
216.924	4501.47
217.306	4498.6
217.688	4501.97
218.07	4500.66
218.452	4499.06
218.834	4497.23
219.216	4500.74
219.597	4499.85
219.979	4498.72
220.361	4538.89
220.743	4540.35
221.124	4546.45
221.506	4554.23
221.888	4553.95
222.269	4557.82
222.651	4559.89
223.032	4560.99
223.414	4562.32
223.795	4563.93
224.177	4564.17
224.558	4522.07
224.94	4520.47
225.321	4526.82
225.702	4523.31
226.083	4532.49
226.465	4546.75
226.846	4546.1
227.227	4546.69
227.608	4548.84
227.989	4548.25
228.37	4554.5
228.751	4558.38
229.132	4565.11
229.513	4554.44
229.894	4556
230.275	4548.41
230.655	4537.55
231.036	4544.86
231.417	4547.77
231.798	4546.43
232.178	4554.42
232.559	4550.68
232.94	4550.61
233.32	4547.35
233.701	4552.49
234.081	4556.32
234.462	4562.82
234.842	4563.51
235.222	4566.56
235.603	4569.76
235.983	4572.57
236.363	4573.11
236.743	4575.82
237.124	4575.91
237.504	4600.15
237.884	4597.97
238.264	4598.09
238.644	4594.26
239.024	4597.17
239.404	4591.65
239.784	4596.53
240.164	4597.92
240.544	4595.97
240.923	4595.74
241.303	4598.58
241.683	4575.47
242.063	4578.41
242.442	4576.64
242.822	4592.91
243.202	4588.44
243.581	4590.48
243.961	4594.22
244.34	4595.2
244.72	4593.08
245.099	4602
245.478	4597.78
245.858	4607.58
246.237	4607.69
246.616	4614.06
246.996	4602.34
247.375	4607.62
247.754	4610.73
248.133	4607.67
248.512	4607.42
248.891	4620.85
249.27	4615.36
249.649	4620.36
250.028	4615.6
250.407	4616.81
250.786	4613.4
251.165	4618
251.544	4619.9
251.922	4620.28
252.301	4618.11
252.68	4616.58
253.058	4605.8
253.437	4612.83
253.816	4618.5
254.194	4619.67
254.573	4618.34
254.951	4621.92
255.329	4616.1
255.708	4615.02
256.086	4617.83
256.465	4618.97
256.843	4630.55
257.221	4634.74
257.599	4629.78
257.977	4631.67
258.356	4637.25
258.734	4642.45
259.112	4648.33
259.49	4652.12
259.868	4653.02
260.246	4653.23
260.624	4659.11
261.001	4661.18
261.379	4665.89
261.757	4666.92
262.135	4660.38
262.513	4655.57
262.89	4654.23
263.268	4652
263.645	4650.3
264.023	4651.92
264.401	4655.69
264.778	4651.16
265.156	4640.16
265.533	4640.47
265.91	4634.83
266.288	4638.33
266.665	4635.08
267.042	4640.94
267.42	4639.91
267.797	4645.97
268.174	4646.69
268.551	4645.98
268.928	4648.27
269.305	4654.05
269.682	4648.16
270.059	4654.85
270.436	4652.86
270.813	4663.82
271.19	4660.66
271.567	4660.32
271.944	4656.07
272.32	4658.59
272.697	4666.97
273.074	4666.74
273.45	4663.88
273.827	4665.67
274.203	4666.64
274.58	4670.51
274.957	4660.33
275.333	4660.67
275.709	4660.32
276.086	4662.43
276.462	4657.82
276.838	4646.24
277.215	4645.59
277.591	4657.03
277.967	4656.59
278.343	4657.06
278.719	4653.09
279.095	4658.49
279.471	4656.93
279.847	4665.69
280.223	4664.73
280.599	4665.22
280.975	4664.73
281.351	4667.05
281.727	4656.68
282.103	4659.85
282.478	4656.14
282.854	4661.5
283.23	4657.26
283.605	4663.23
283.981	4653.15
284.357	4655.86
284.732	4658.28
285.108	4661.11
285.483	4661.91
285.858	4664.02
286.234	4661.44
286.609	4666.24
286.984	4662.01
287.36	4666.76
287.735	4666.42
288.11	4682.07
288.485	4679.1
288.86	4683.73
289.235	4682.9
289.61	4684.17
289.985	4688.89
290.36	4693.92
290.735	4691.51
291.11	4697.48
291.485	4697.84
291.86	4697.27
292.235	4693.01
292.609	4698.33
292.984	4694.4
293.359	4698.6
293.733	4697.09
294.108	4702.49
294.482	4694.62
294.857	4696.36
295.231	4697.83
295.606	4701.65
295.98	4697.69
296.354	4694.82
296.729	4689.85
297.103	4692.85
297.477	4690.28
297.851	4693.35
298.226	4686.32
298.6	4694.48
298.974	4695.55
299.348	4694.42
299.722	4692.73
300.096	4699.5
300.47	4696.83
300.844	4704.62
301.217	4701.4
301.591	4706.35
301.965	4710.26
302.339	4711.76
302.712	4706.51
303.086	4710.99
303.46	4708.95
303.833	4709.05
304.207	4705.3
304.58	4708.86
304.954	4704.25
305.327	4708.98
305.701	4702.14
306.074	4698.84
306.447	4694.27
306.821	4702.57
307.194	4699.2
307.567	4706.62
307.94	4703.15
308.313	4708.81
308.686	4705.1
309.059	4707.28
309.432	4703.1
309.805	4711.53
310.178	4705.67
310.551	4715.75
310.924	4711.75
311.297	4714.56
311.67	4708.45
312.042	4716.64
312.415	4713.74
312.788	4714.83
313.16	4711.35
313.533	4719.57
313.905	4717.82
314.278	4726.01
314.65	4714.86
315.023	4717.03
315.395	4710.55
315.768	4710.34
316.14	4704.53
316.512	4711.27
316.884	4710.68
317.257	4716.75
317.629	4710.45
318.001	4710.81
318.373	4705.52
318.745	4712.84
319.117	4709.05
319.489	4715.65
319.861	4717.98
320.233	4723.88
320.605	4713.93
320.977	4718
321.348	4713.55
321.72	4716.31
322.092	4708.94
322.463	4713.78
322.835	4707.09
323.207	4713.84
323.578	4707.91
323.95	4710
324.321	4704.14
324.693	4708.75
325.064	4707.77
325.435	4734.33
325.807	4729.86
326.178	4737.43
326.549	4738.69
326.92	4742.28
327.292	4736.11
327.663	4737.72
328.034	4733.89
328.405	4737.24
328.776	4731.75
329.147	4731.91
329.518	4706.01
329.889	4710.22
330.259	4705.16
330.63	4703.38
331.001	4701.11
331.372	4704.52
331.742	4702.36
332.113	4707.9
332.484	4702.75
332.854	4711.53
333.225	4709.1
333.595	4713.27
333.966	4709.94
334.336	4713.73
334.707	4707.99
335.077	4718.53
335.447	4714.94
335.817	4719.64
336.188	4708.38
336.558	4713.58
336.928	4706.89
337.298	4711.89
337.668	4711.32
338.038	4714.41
338.408	4737.49
338.778	4741.76
339.148	4754.28
339.518	4763.6
339.888	4757.93
340.258	4765.35
340.627	4760.05
340.997	4762.62
341.367	4754.66
341.736	4751.72
342.106	4747.83
342.475	4723.05
342.845	4756.78
343.214	4736.89
343.584	4724.92
343.953	4730.09
344.323	4724.03
344.692	4725.62
345.061	4720.67
345.431	4726.02
345.8	4721.4
346.169	4724.6
346.538	4721.36
346.907	4687.92
347.276	4685.23
347.645	4690.01
348.014	4684.09
348.383	4689.09
348.752	4683.95
349.121	4690.31
349.49	4688.32
349.858	4692.73
350.227	4690.74
350.596	4699.32
350.964	4693.8
351.333	4698.56
351.702	4700.49
352.07	4704.92
352.439	4700.4
352.807	4710.5
353.176	4704.2
353.544	4706.12
353.912	4708.85
354.281	4709.73
354.649	4698.92
355.017	4706
355.385	4697.93
355.753	4696.18
356.122	4691.74
356.49	4695.14
356.858	4689.2
357.226	4693.51
357.594	4683.58
357.961	4686.49
358.329	4687.76
358.697	4694.69
359.065	4688.24
359.433	4693.09
359.8	4688.44
360.168	4690.26
360.536	4685.65
360.903	4688.2
361.271	4680.11
361.638	4688.69
362.006	4676.57
362.373	4676.5
362.741	4665.78
363.108	4668.02
363.475	4663.51
363.843	4667.73
364.21	4665.19
364.577	4675.98
364.944	4668.39
365.311	4674.3
365.678	4692.42
366.045	4700.2
366.412	4702.17
366.779	4710.2
367.146	4706.57
367.513	4713.56
367.88	4705.85
368.247	4711.98
368.613	4703.58
368.98	4710.81
369.347	4704.01
369.713	4684.68
370.08	4679.09
370.447	4676.47
370.813	4668.05
371.18	4673.53
371.546	4663.49
371.912	4671.06
372.279	4668.88
372.645	4670.86
373.011	4666.28
373.378	4674.26
373.744	4666.97
374.11	4676.51
374.476	4669.77
374.842	4676.6
375.208	4680.47
375.574	4685.18
375.94	4678.05
376.306	4679.25
376.672	4676.93
377.038	4680.45
377.404	4673.84
377.769	4683.57
378.135	4672.83
378.501	4679.11
378.866	4675.05
379.232	4668
379.597	4666.05
379.963	4672.49
380.328	4667.09
380.694	4669.78
381.059	4662.91
381.425	4669.36
381.79	4660.58
382.155	4666.7
382.52	4661.81
382.886	4666.35
383.251	4661.76
383.616	4665.26
383.981	4660.33
384.346	4664.02
384.711	4658.9
385.076	4666.88
385.441	4658.72
385.806	4662.58
386.171	4655.44
386.535	4659.15
386.9	4654.51
387.265	4659.55
387.629	4652.85
387.994	4656.74
388.359	4651.76
388.723	4652.43
389.088	4646.15
389.452	4652.65
389.817	4648.58
390.181	4653.49
390.545	4651.2
390.91	4658.23
391.274	4652.23
391.638	4657.6
392.002	4650.51
392.366	4690.08
392.731	4686.7
393.095	4690.73
393.459	4688.31
393.823	4693.84
394.187	4687.48
394.55	4693.78
394.914	4691.4
395.278	4697.12
395.642	4689.33
396.006	4695.58
396.369	4652.32
396.733	4657.58
397.097	4650.1
397.46	4651.3
397.824	4643.97
398.187	4647.75
398.551	4641.24
398.914	4639.15
399.277	4633.55
399.641	4640.88
400.004	4640.82
400.367	4649.89
400.73	4643.12
401.094	4652.05
401.457	4646.5
401.82	4648.6
402.183	4643.12
402.546	4651.52
402.909	4645.62
403.272	4655.38
403.635	4648.97
403.998	4646.02
404.36	4637.73
404.723	4644.25
405.086	4634.75
405.448	4668.78
405.811	4665.97
406.174	4671.07
406.536	4657.93
406.899	4687.16
407.261	4678.49
407.624	4684.02
407.986	4684.75
408.348	4690.28
408.711	4690
409.073	4698.76
409.435	4662.78
409.797	4665.78
410.16	4662.28
410.522	4669.93
410.884	4641.92
411.246	4651.81
411.608	4643.23
411.97	4644.99
412.332	4638.3
412.693	4642.5
413.055	4632.77
413.417	4640.09
413.779	4634.07
414.14	4637.57
414.502	4627.68
414.864	4633.83
415.225	4623.95
415.587	4632.53
415.948	4624.52
416.31	4633.5
416.671	4622.58
417.033	4625.65
417.394	4620.45
417.755	4624.8
418.116	4617.94
418.478	4623.57
418.839	4617.11
419.2	4618.22
419.561	4612.68
419.922	4618.36
420.283	4610.65
420.644	4615.95
421.005	4612.65
421.366	4620.17
421.727	4622.89
422.087	4627.34
422.448	4623.24
422.809	4629
423.169	4626.17
423.53	4628.78
423.891	4620.82
424.251	4626.2
424.612	4618.09
424.972	4621.52
425.333	4608.52
425.693	4608.81
426.053	4603.81
426.414	4605.92
426.774	4596.78
427.134	4598.55
427.494	4589.64
427.854	4596.7
428.214	4588.22
428.574	4594.73
428.934	4591.48
429.294	4600.05
429.654	4592.77
430.014	4600.01
430.374	4594.59
430.734	4605.38
431.094	4601.31
431.453	4625.92
431.813	4622.19
432.173	4630.97
432.532	4627.09
432.892	4630.19
433.251	4623.48
433.611	4627.1
433.97	4618.6
434.33	4628.52
434.689	4621.16
435.048	4625.62
435.407	4610.78
435.767	4612.64
436.126	4602.23
436.485	4601.99
436.844	4595.26
437.203	4601.32
437.562	4598.12
437.921	4602.9
438.28	4593.42
438.639	4593.75
438.998	4612.78
439.356	4614.68
439.715	4610.26
440.074	4617.78
440.433	4615.06
440.791	4621.31
441.15	4613.26
441.508	4617.77
441.867	4611.39
442.225	4615.69
442.584	4610
442.942	4592.5
443.3	4583.28
443.659	4586.3
444.017	4581.12
444.375	4585.47
444.733	4582.51
445.092	4591.52
445.45	4589.39
445.808	4597.62
446.166	4594.9
446.524	4604.62
446.882	4595.08
447.239	4599.99
447.597	4596.2
447.955	4604.81
448.313	4600.9
448.67	4607.3
449.028	4598.8
449.386	4600.81
449.743	4601.7
450.101	4611.6
450.458	4603.47
450.816	4613.07
451.173	4611.66
451.531	4626.05
451.888	4617.41
452.245	4624.28
452.602	4618.11
452.96	4662.93
453.317	4660.39
453.674	4663.43
454.031	4655.62
454.388	4666.16
454.745	4658.6
455.102	4665
455.459	4654.98
455.816	4662.98
456.173	4660.52
456.529	4669.35
456.886	4628.38
457.243	4634.39
457.599	4627.26
457.956	4631.77
458.313	4625.9
458.669	4635.83
459.026	4630.84
459.382	4637.62
459.739	4635.12
460.095	4641.62
460.451	4637.09
460.807	4645.55
461.164	4643.42
461.52	4657.12
461.876	4651.68
462.232	4653.72
462.588	4646.07
462.944	4652.2
463.3	4647.31
463.656	4651.02
464.012	4640.41
464.368	4648.11
464.724	4639.33
465.079	4641.47
465.435	4625.24
465.791	4625.98
466.146	4622.53
466.502	4630.48
466.858	4621.81
467.213	4622.65
467.569	4621.25
467.924	4633.91
468.279	4621.09
468.635	4624.92
468.99	4617.01
469.345	4621.53
469.701	4617.23
470.056	4617.86
470.411	4605.93
470.766	4611.11
471.121	4606.74
471.476	4609.06
471.831	4594.3
472.186	4598.17
472.541	4591.34
472.895	4592.93
473.25	4583.33
473.605	4586.47
473.96	4578.85
474.314	4581.85
474.669	4569.59
475.024	4563.9
475.378	4547.36
475.733	4555.97
476.087	4547.88
476.441	4548.93
476.796	4538.84
477.15	4550.9
477.504	4541.55
477.859	4544.59
478.213	4536.42
478.567	4539.39
478.921	4540.95
479.275	4545.07
479.629	4537.93
479.983	4546.72
480.337	4537.99
480.691	4542.12
481.045	4527.27
481.399	4558.69
481.752	4552.01
482.106	4557.01
482.46	4549.68
482.813	4547.83
483.167	4542.11
483.52	4540.51
483.874	4544.15
484.227	4550.9
484.581	4543.62
484.934	4550.1
485.288	4515.07
485.641	4515.11
485.994	4505.64
486.347	4512.41
486.7	4506.51
487.054	4524.84
487.407	4519.78
487.76	4507.53
488.113	4500.64
488.466	4507.27
488.818	4502.81
489.171	4508.07
489.524	4504.73
489.877	4509.69
490.23	4504.34
490.582	4509.74
490.935	4490.92
491.288	4492.34
491.64	4484.67
491.993	4491.33
492.345	4486.49
492.698	4490.27
493.05	4487.65
493.402	4496.67
493.755	4496.22
494.107	4508.15
494.459	4516.03
494.811	4543.14
495.163	4565.19
495.515	4615.42
495.867	4661.2
496.219	4741.08
496.571	4826.76
496.923	4933.59
497.275	5043.49
497.627	5177.17
497.979	5296.82
498.33	5430.01
498.682	5537.75
499.034	5651.4
499.385	5739.44
499.737	5823.73
500.088	5873.4
500.44	5913.41
500.791	5931.68
501.143	5939.36
501.494	5928.35
501.845	5917.32
502.197	5883.6
502.548	5863.48
502.899	5829.75
503.25	5805.31
503.601	5766.81
503.952	5740.77
504.303	5698.97
504.654	5668.47
505.005	5629.77
505.356	5592.1
505.707	5552.62
506.058	5525.31
506.408	5488.06
506.759	5463.43
507.11	5426.33
507.46	5409.74
507.811	5376.86
508.161	5359.91
508.512	5328.32
508.862	5312.51
509.213	5287.81
509.563	5270.98
509.913	5246.82
510.263	5232.97
510.614	5207.93
510.964	5198.01
511.314	5164.99
511.664	5148.06
512.014	5123.47
512.364	5110.2
512.714	5084.32
513.064	5069.16
513.414	5046.76
513.764	5047.49
514.113	5029.74
514.463	5024.35
514.813	4996.48
515.162	4990.95
515.512	4976.57
515.862	4969.06
516.211	4956.22
516.561	4951.34
516.91	4940.78
517.259	4935.84
517.609	4904.02
517.958	4891.09
518.307	4872.58
518.656	4869.62
519.006	4859.56
519.355	4865.27
519.704	4857.9
520.053	4854.64
520.402	4840.27
520.751	4835.84
521.1	4824.77
521.448	4822.78
521.797	4814.73
522.146	4814.1
522.495	4805.25
522.843	4797.25
523.192	4775.53
523.541	4767.34
523.889	4754.49
524.238	4754.41
524.586	4745.9
524.935	4746.55
525.283	4741.27
525.631	4743.4
525.979	4727.92
526.328	4730.78
526.676	4724.43
527.024	4726.33
527.372	4717.59
527.72	4718.85
528.068	4710.61
528.416	4712.8
528.764	4704.15
529.112	4702.73
529.46	4687.02
529.808	4688.44
530.155	4674.01
530.503	4687.73
530.851	4692.14
531.198	4693.41
531.546	4682.18
531.893	4682.68
532.241	4667.44
532.588	4665.43
532.936	4660.78
533.283	4665.38
533.63	4664.06
533.978	4666.24
534.325	4649.75
534.672	4638.14
535.019	4631.99
535.366	4636.2
535.713	4630.03
536.06	4637.5
536.407	4634.77
536.754	4634.76
537.101	4628.03
537.448	4634.03
537.795	4629.62
538.141	4625.77
538.488	4613.94
538.835	4617.57
539.181	4607.3
539.528	4608.85
539.874	4600.31
540.221	4600.4
540.567	4590.48
540.914	4595.42
541.26	4584.95
541.606	4592.22
541.952	4588.11
542.299	4594.26
542.645	4589.57
542.991	4594.08
543.337	4589.02
543.683	4592.33
544.029	4584.78
544.375	4597.57
544.721	4593.27
545.066	4594.97
545.412	4588.38
545.758	4589.45
546.104	4584.68
546.449	4582.83
546.795	4585.09
547.141	4591.59
547.486	4583.74
547.832	4585.92
548.177	4573.05
548.522	4569.98
548.868	4563.15
549.213	4561.36
549.558	4557.03
549.903	4560.7
550.249	4559.4
550.594	4557.98
550.939	4546.6
551.284	4550.92
551.629	4547.5
551.974	4550.75
552.319	4549.8
552.664	4554.93
553.008	4551.34
553.353	4585.81
553.698	4582.77
554.043	4584.18
554.387	4576.6
554.732	4582.94
555.076	4576.36
555.421	4579.98
555.765	4573.9
556.11	4578.25
556.454	4569.14
556.798	4573.4
557.143	4537.24
557.487	4542.9
557.831	4536.02
558.175	4542.69
558.519	4538.38
558.863	4545.43
559.207	4539.32
559.551	4545.47
559.895	4542.73
560.239	4547.39
560.583	4541.22
560.927	4543.93
561.27	4535.91
561.614	4548.69
561.958	4540.72
562.301	4546.06
562.645	4536.9
562.988	4540.06
563.332	4534.92
563.675	4538.7
564.018	4540.65
564.362	4546.92
564.705	4543.38
565.048	4545.44
565.391	4532.83
565.735	4537.61
566.078	4529.8
566.421	4538.68
566.764	4536.97
567.107	4539.74
567.45	4531.38
567.792	4529.62
568.135	4519.92
568.478	4522.95
568.821	4519.12
569.163	4525.01
569.506	4521.08
569.849	4527.09
570.191	4520.92
570.534	4524.85
570.876	4520.5
571.219	4526.56
571.561	4521.9
571.903	4529.72
572.246	4524.35
572.588	4528.61
572.93	4520.45
573.272	4521.19
573.614	4515.08
573.956	4518.05
574.298	4512.38
574.64	4517.17
574.982	4508.97
575.324	4514.99
575.666	4506.8
576.008	4515.31
576.349	4508.81
576.691	4515.43
577.033	4514.03
577.374	4518.36
577.716	4512.72
578.057	4517.59
578.399	4510.59
578.74	4516.58
579.082	4514.34
579.423	4521.93
579.764	4521.76
580.105	4528.55
580.447	4526.28
580.788	4534.52
581.129	4537.33
581.47	4542.43
581.811	4536.88
582.152	4546.36
582.493	4562.69
582.834	4564.49
583.175	4559.15
583.515	4554.38
583.856	4548.8
584.197	4553.11
584.537	4542.95
584.878	4540.12
585.218	4535.99
585.559	4542.39
585.899	4534.23
586.24	4518.42
586.58	4511.78
586.921	4518.53
587.261	4514.3
587.601	4519.35
587.941	4512.32
588.281	4521.11
588.621	4516.74
588.961	4521.8
589.301	4514.19
589.641	4518.7
589.981	4514.39
590.321	4520.09
590.661	4514.33
591.001	4520.34
591.34	4518.53
591.68	4523.62
592.02	4513.49
592.359	4517.93
592.699	4510.31
593.038	4520.07
593.378	4513.67
593.717	4515.94
594.057	4507.8
594.396	4511.64
594.735	4505.58
595.074	4511.44
595.414	4503.44
595.753	4509.56
596.092	4503.4
596.431	4510.84
596.77	4503.43
597.109	4508.95
597.448	4502.32
597.786	4506.74
598.125	4498.4
598.464	4503.94
598.803	4494.2
599.141	4500.75
599.48	4492.83
599.819	4497.67
600.157	4487.62
600.495	4490.55
600.834	4487.33
601.172	4515.01
601.511	4511.48
601.849	4515.74
602.187	4512.85
602.525	4515.67
602.864	4507.3
603.202	4517.09
603.54	4512.6
603.878	4519.39
604.216	4510.8
604.554	4514.58
604.891	4485.64
605.229	4490.55
605.567	4486.99
605.905	4490.2
606.243	4483.76
606.58	4489.44
606.918	4478.8
607.255	4481.2
607.593	4478.06
607.93	4486.27
608.268	4479.47
608.605	4488.44
608.942	4487.51
609.28	4491.85
609.617	4485.8
609.954	4488.82
610.291	4486.55
610.628	4495.36
610.965	4492.25
611.302	4498.23
611.639	4493.27
611.976	4499.97
612.313	4495.11
612.65	4495.4
612.987	4487.86
613.323	4491.82
613.66	4489.12
613.997	4492.55
614.333	4485.12
614.67	4488.94
615.006	4481.08
615.343	4485.62
615.679	4478.88
616.015	4482.11
616.352	4475.56
616.688	4482.78
617.024	4477.9
617.36	4488.38
617.696	4483.28
618.032	4489.03
618.368	4482.85
618.704	4487.95
619.04	4481.17
619.376	4485.45
619.712	4481.64
620.048	4488.19
620.383	4482.12
620.719	4485.81
621.055	4476.14
621.39	4480.45
621.726	4472.07
622.061	4476
622.397	4471.41
622.732	4475.62
623.068	4468.19
623.403	4467.45
623.738	4460.28
624.073	4464.56
624.409	4459.35
624.744	4461.99
625.079	4454.33
625.414	4463.78
625.749	4460.23
626.084	4464.75
626.419	4462.73
626.753	4469.51
627.088	4464.24
627.423	4475.69
627.758	4469.68
628.092	4473.52
628.427	4467.66
628.762	4476.72
629.096	4469.03
629.431	4477.85
629.765	4471.07
630.099	4473.92
630.434	4467.38
630.768	4474.4
631.102	4463.26
631.436	4469.95
631.77	4465.01
632.105	4469.49
632.439	4463.49
632.773	4468.61
633.107	4459.38
633.44	4467.19
633.774	4459.31
634.108	4462.88
634.442	4455.41
634.776	4464.7
635.109	4458.68
635.443	4465.74
635.776	4461.84
636.11	4466.4
636.443	4461.17
636.777	4464.86
637.11	4453.7
637.444	4460.53
637.777	4457.89
638.11	4464.69
638.443	4453.91
638.776	4458.19
639.11	4449.65
639.443	4457.41
639.776	4451.25
640.109	4457.19
640.441	4452.66
640.774	4460.42
641.107	4453.24
641.44	4458.81
641.773	4451.41
642.105	4455.07
642.438	4450.9
642.77	4453.85
643.103	4444.22
643.435	4446.61
643.768	4442.51
644.1	4446.17
644.433	4441.08
644.765	4445.92
645.097	4447.77
645.429	4455.09
645.761	4452.02
646.094	4455.69
646.426	4451.36
646.758	4462.41
647.09	4456.66
647.422	4458.81
647.753	4453.41
648.085	4455.25
648.417	4449.62
648.749	4445.43
649.08	4437.65
649.412	4441.57
649.744	4438.18
650.075	4445.24
650.407	4433.92
650.738	4440.67
651.069	4435.12
651.401	4440.15
651.732	4436.85
652.063	4439.97
652.394	4434.74
652.726	4442.39
653.057	4438.7
653.388	4442
653.719	4434.85
654.05	4443.2
654.381	4438.83
654.712	4449.19
655.042	4441.9
655.373	4445.1
655.704	4442.77
656.034	4447.91
656.365	4442.72
656.696	4445.08
657.026	4439.85
657.357	4444.76
657.687	4433.61
658.018	4435.34
658.348	4423.76
658.678	4432.11
659.008	4428.51
659.339	4432.66
659.669	4425.15
659.999	4431.85
660.329	4425.72
660.659	4428.42
660.989	4422.99
661.319	4428.36
661.649	4424.85
661.978	4431.05
662.308	4423.33
662.638	4427.38
662.968	4424.76
663.297	4434.94
663.627	4426.17
663.956	4432.02
664.286	4427.2
664.615	4437.44
664.945	4435.36
665.274	4441.23
665.603	4437.17
665.932	4444.82
666.262	4440.34
666.591	4445.65
666.92	4437.66
667.249	4444.16
667.578	4444.1
667.907	4453.2
668.236	4448.73
668.564	4451.17
668.893	4448.36
669.222	4453.94
669.551	4446.44
669.879	4451.24
670.208	4439.45
670.537	4440.56
670.865	4431.14
671.194	4449.52
671.522	4443.41
671.85	4444.18
672.179	4441.06
672.507	4442.26
672.835	4434.1
673.163	4437.65
673.491	4434.2
673.819	4447.39
674.147	4444.86
674.475	4448.81
674.803	4426.11
675.131	4427.67
675.459	4425.16
675.787	4430.34
676.115	4424.19
676.442	4430.9
676.77	4426.58
677.098	4429.5
677.425	4419.28
677.753	4428.82
678.08	4426.93
678.407	4433.52
678.735	4434.52
679.062	4438.65
679.389	4431.33
679.717	4439.6
680.044	4432.03
680.371	4437.99
680.698	4432.41
681.025	4445.01
681.352	4439.7
681.679	4445.78
682.006	4438.81
682.332	4440.55
682.659	4433.27
682.986	4446.14
683.313	4441.74
683.639	4445.2
683.966	4439.91
684.292	4446
684.619	4432.03
684.945	4433.39
685.272	4431.45
685.598	4437.12
685.924	4436.43
686.25	4442.3
686.577	4432.3
686.903	4438.53
687.229	4436
687.555	4440.49
687.881	4434.49
688.207	4441.02
688.533	4440
688.858	4440.94
689.184	4436.92
689.51	4437.49
689.836	4432.76
690.161	4440.47
690.487	4430.83
690.813	4436.95
691.138	4435.16
691.463	4440.61
691.789	4440.73
692.114	4442.68
692.44	4436.52
692.765	4444.03
693.09	4442.8
693.415	4447.82
693.74	4436.57
694.065	4444.55
694.39	4440.47
694.715	4449.44
695.04	4447.82
695.365	4450.39
695.69	4444.22
696.015	4451.73
696.339	4447.57
696.664	4451.95
696.989	4448.6
697.313	4454.15
697.638	4451.05
697.962	4453.4
698.287	4440.78
698.611	4444.47
698.935	4438.43
699.26	4444.98
699.584	4440.76
699.908	4441.19
700.232	4432.16
700.556	4433.82
700.88	4432.35
701.204	4436.4
701.528	4429.67
701.852	4439.4
702.176	4454.08
702.5	4459.34
702.823	4468.47
703.147	4486.83
703.471	4482.27
703.794	4488.65
704.118	4502.98
704.441	4512.39
704.765	4503.69
705.088	4510.23
705.411	4508.34
705.735	4490.17
706.058	4482.36
706.381	4469.22
706.704	4454.02
707.027	4460.39
707.35	4453.68
707.673	4440.06
707.996	4427.16
708.319	4430.22
708.642	4425.7
708.965	4427.11
709.288	4422.91
709.61	4433.27
709.933	4431.24
710.256	4435.08
710.578	4427.5
710.901	4434.24
711.223	4427.75
711.546	4436.28
711.868	4440.16
712.19	4445.16
712.512	4437.31
712.835	4443.02
713.157	4433.56
713.479	4439.43
713.801	4431.64
714.123	4436.78
714.445	4433.3
714.767	4438.91
715.089	4431.78
715.411	4427.3
715.732	4420.75
716.054	4425.01
716.376	4421.33
716.697	4424.7
717.019	4424.56
717.34	4426.99
717.662	4424.23
717.983	4429.5
718.305	4429.9
718.626	4435.67
718.947	4434.06
719.268	4440.8
719.589	4436.28
719.911	4444.91
720.232	4443.34
720.553	4442.55
720.874	4438.85
721.195	4443.45
721.515	4433.81
721.836	4434.24
722.157	4425.75
722.478	4432.64
722.798	4424.99
723.119	4429.32
723.44	4417.58
723.76	4423.32
724.081	4417.74
724.401	4425.11
724.721	4430.01
725.042	4432.35
725.362	4427.6
725.682	4434.01
726.002	4427.65
726.322	4436.24
726.642	4434.51
726.962	4439.93
727.282	4436.97
727.602	4441.64
727.922	4431.25
728.242	4441.19
728.562	4442.51
728.882	4444.94
729.201	4439.5
729.521	4447.25
729.84	4441.64
730.16	4443.32
730.479	4447.05
730.799	4450.91
731.118	4446.1
731.437	4454.53
731.757	4431.3
732.076	4434.25
732.395	4431.18
732.714	4437.62
733.033	4427.12
733.352	4431.45
733.671	4430.69
733.99	4429.52
734.309	4424.06
734.628	4430.6
734.947	4426.34
735.265	4432.56
735.584	4425.23
735.903	4430.14
736.221	4423.83
736.54	4431.2
736.858	4423.6
737.177	4430.57
737.495	4426.97
737.813	4430.99
738.132	4424.56
738.45	4427.6
738.768	4423.93
739.086	4429.8
739.404	4429.75
739.722	4435.08
740.04	4432.17
740.358	4439.73
740.676	4431.58
740.994	4433.42
741.311	4429.97
741.629	4436.59
741.947	4431.67
742.264	4438.11
742.582	4437.94
742.899	4443.02
743.217	4440.51
743.534	4442.36
743.852	4437.23
744.169	4440.47
744.486	4438.57
744.803	4439.18
745.121	4433.18
745.438	4439.84
745.755	4430.51
746.072	4435.44
746.389	4424.8
746.706	4428.12
747.022	4425.31
747.339	4429.77
747.656	4430.84
747.973	4436.65
748.289	4434.35
748.606	4441.95
748.923	4436.97
749.239	4449.67
749.555	4443.06
749.872	4451.12
750.188	4448.66
750.505	4454.17
750.821	4450.33
751.137	4449.35
751.453	4442.01
751.769	4446.61
752.085	4438.15
752.401	4447.48
752.717	4437.1
753.033	4439.8
753.349	4435.88
753.665	4438.51
753.98	4432.05
754.296	4437
754.612	4433.48
754.927	4441.61
755.243	4441.2
755.558	4446.86
755.874	4439.19
756.189	4445.83
756.505	4438.15
756.82	4440.01
757.135	4433.36
757.45	4441.59
757.765	4441.39
758.08	4445.28
758.395	4436.22
758.71	4436.51
759.025	4432.41
759.34	4437.36
759.655	4435.15
759.97	4443.44
760.285	4446.34
760.599	4454.06
760.914	4445.36
761.228	4444.84
761.543	4438.32
761.857	4455.1
762.172	4449.16
762.486	4454.12
762.8	4453.89
763.115	4455.01
763.429	4451.24
763.743	4450.32
764.057	4444.83
764.371	4451.05
764.685	4450.66
764.999	4461.67
765.313	4454.18
765.627	4460.58
765.941	4455.51
766.255	4456.32
766.568	4453.01
766.882	4458.23
767.195	4452.9
767.509	4460.57
767.823	4460.61
768.136	4465.2
768.449	4458.69
768.763	4456.91
769.076	4452.77
769.389	4458.82
769.702	4454.7
770.016	4459.12
770.329	4452.59
770.642	4464.42
770.955	4457.19
771.268	4457.86
771.58	4454.77
771.893	4461.42
772.206	4454.92
772.519	4462
772.832	4455.94
773.144	4460.01
773.457	4455.5
773.769	4462.43
774.082	4451.7
774.394	4458.39
774.706	4456.01
775.019	4460.95
775.331	4453.77
775.643	4461.19
775.955	4456.11
776.268	4463.1
776.58	4459.56
776.892	4467.53
777.204	4462.88
777.515	4467.74
777.827	4468.85
778.139	4472.65
778.451	4467.32
778.763	4473.58
779.074	4469.12
779.386	4474.41
779.697	4470.17
780.009	4476.62
780.32	4471.53
780.632	4475.23
780.943	4475.11
781.254	4476.64
781.566	4471.19
781.877	4479.09
782.188	4474.52
782.499	4477.97
782.81	4475.67
783.121	4483.25
783.432	4478.19
783.743	4483.25
784.054	4480.39
784.364	4482.59
784.675	4476.52
784.986	4482.69
785.296	4477.99
785.607	4485.95
785.917	4508.28
786.228	4515.33
786.538	4509.98
786.849	4519
787.159	4513.91
787.469	4520.56
787.779	4519.76
788.09	4523.78
788.4	4524.81
788.71	4528.34
789.02	4523.74
789.33	4511.53
789.64	4506.72
789.949	4521.34
790.259	4511.95
790.569	4517.23
790.879	4513.06
791.188	4521.02
791.498	4519.2
791.807	4519.77
792.117	4515.52
792.426	4519.14
792.736	4508.23
793.045	4521.68
793.354	4505.66
793.663	4517.98
793.973	4514.07
794.282	4542.57
794.591	4534.94
794.9	4541.66
795.209	4541.12
795.518	4548.64
795.826	4546.07
796.135	4553.45
796.444	4543.08
796.753	4552.74
797.061	4543.27
797.37	4550.82
797.678	4528.7
797.987	4533.07
798.295	4529
798.604	4535.81
798.912	4531.52
799.22	4536.91
799.529	4535.12
799.837	4539.74
800.145	4534.65
800.453	4539.31
800.761	4540.09
801.069	4543.25
801.377	4541.02
801.685	4552.2
801.993	4549.3
802.3	4556.72
802.608	4552.75
802.916	4558.35
803.223	4564.64
803.531	4574.38
803.838	4574.27
804.146	4576.8
804.453	4571.56
804.76	4579.95
805.068	4574.72
805.375	4580.59
805.682	4576.95
805.989	4592.03
806.296	4589.84
806.603	4587.75
806.91	4583.95
807.217	4588.41
807.524	4587.11
807.831	4597.4
808.138	4592.01
808.444	4597.89
808.751	4595.95
809.058	4599.41
809.364	4590.06
809.671	4599.83
809.977	4594.02
810.284	4603.97
810.59	4603.72
810.896	4607.65
811.202	4604.31
811.509	4614.83
811.815	4610.52
812.121	4615.34
812.427	4612.53
812.733	4616.53
813.039	4615.06
813.345	4624.27
813.65	4617.7
813.956	4631.6
814.262	4630.39
814.568	4637.12
814.873	4632.56
815.179	4642.6
815.484	4638
815.79	4648.6
816.095	4649.91
816.4	4652.33
816.706	4646.07
817.011	4653.72
817.316	4645.55
817.621	4650.48
817.926	4652.32
818.231	4655.82
818.536	4651.25
818.841	4659.82
819.146	4654.98
819.451	4662.84
819.756	4656.95
820.06	4663.65
820.365	4660.19
820.67	4664.05
820.974	4662.59
821.279	4668.98
821.583	4667.19
821.888	4674.17
822.192	4672.47
822.496	4679.34
822.8	4674.1
823.105	4681.84
823.409	4679.69
823.713	4684.35
824.017	4682.45
824.321	4687.26
824.625	4682.33
824.929	4691.11
825.232	4689.43
825.536	4696.97
825.84	4693.3
826.143	4701.26
826.447	4700.77
826.751	4710.78
827.054	4712.06
827.358	4721.34
827.661	4742.97
827.964	4766.33
828.268	4764.32
828.571	4767.19
828.874	4760.02
829.177	4766.22
829.48	4760.72
829.783	4766.77
830.086	4762.55
830.389	4764.95
830.692	4758.9
830.995	4743.97
831.297	4727.98
831.6	4739.77
831.903	4739.31
832.205	4747.93
832.508	4744.66
832.81	4750.55
833.113	4748.57
833.415	4754.01
833.718	4752.81
834.02	4760.15
834.322	4755.55
834.624	4756.9
834.926	4750.86
835.228	4762.44
835.53	4760.35
835.832	4769.89
836.134	4769.84
836.436	4775.27
836.738	4778.02
837.04	4788.6
837.341	4785.77
837.643	4802.67
837.944	4800.01
838.246	4806.52
838.547	4800.34
838.849	4810.03
839.15	4809.42
839.452	4818.61
839.753	4815.5
840.054	4816.32
840.355	4809.6
840.656	4823.43
840.957	4814.14
841.258	4820.91
841.559	4814.25
841.86	4819.39
842.161	4813.73
842.462	4818.76
842.762	4811.84
843.063	4820.36
843.364	4828.7
843.664	4837.17
843.965	4832.95
844.265	4839.16
844.566	4838.43
844.866	4852.36
845.166	4848.3
845.467	4854.31
845.767	4845.12
846.067	4853.1
846.367	4850.11
846.667	4848.08
846.967	4844.86
847.267	4847.38
847.567	4842.75
847.867	4847.6
848.166	4839.8
848.466	4847.25
848.766	4843.52
849.065	4857.88
849.365	4853.24
849.664	4864.74
849.964	4861.31
850.263	4868.94
850.562	4864.2
850.862	4871.83
851.161	4869.74
851.46	4879.92
851.759	4878.47
852.058	4889.8
852.357	4885.77
852.656	4898.86
852.955	4891.16
853.254	4897.56
853.553	4893.94
853.851	4902.27
854.15	4900.59
854.449	4908.27
854.747	4899.34
855.046	4908.98
855.344	4901.75
855.643	4920.33
855.941	4916.39
856.239	4926.48
856.538	4926.73
856.836	4932.99
857.134	4929.82
857.432	4936.3
857.73	4934.39
858.028	4948.81
858.326	4942.24
858.624	4951.06
858.922	4936.51
859.219	4943.08
859.517	4937.25
859.815	4944.38
860.112	4945.39
860.41	4953.25
860.707	4948.5
861.005	4953.5
861.302	4947.17
861.6	4952.56
861.897	4953.89
862.194	4961.99
862.491	4960.81
862.788	4967.97
863.085	4962.34
863.382	4968.01
863.679	4964.34
863.976	4974.51
864.273	4971.65
864.57	4978.34
864.867	4974.98
865.163	4979.48
865.46	4978.82
865.757	4982.03
866.053	4978.11
866.349	4987.11
866.646	4986.75
866.942	4995.16
867.239	4992.02
867.535	5000.02
867.831	4996.17
868.127	5006.31
868.423	4998.45
868.719	5003.31
869.015	4996.91
869.311	5004.55
869.607	5001.4
869.903	5003.47
870.199	4998.84
870.494	5008.84
870.79	5002.31
871.086	5006.51
871.381	5001.09
871.677	5009.91
871.972	5005.14
872.267	5011.92
872.563	5006.08
872.858	5008.57
873.153	5003.53
873.448	5004.07
873.743	4991.82
874.038	4994.03
874.333	4989.3
874.628	4993.51
874.923	4987.98
875.218	4989.93
875.513	4983.03
875.808	4988.45
876.102	4985.73
876.397	4986.34
876.691	4983.84
876.986	4990.11
877.28	4987.81
877.575	4988.39
877.869	4984.93
878.163	4987.95
878.458	4982.5
878.752	4990.32
879.046	4983.52
879.34	4988.27
879.634	4986.24
879.928	4990.14
880.222	4981.02
880.516	4985.95
880.809	4979.73
881.103	4983.95
881.397	4973.8
881.691	4978.92
881.984	4971.93
882.278	4973.25
882.571	4981.68
882.864	4983.44
883.158	4973.56
883.451	4978.26
883.744	4968.27
884.038	4972.53
884.331	4963.7
884.624	4969.97
884.917	4962.41
885.21	4963.53
885.503	4958.01
885.796	4947.31
886.088	4943.65
886.381	4954.89
886.674	4946.64
886.966	4949.2
887.259	4949.98
887.552	4970.19
887.844	4967.39
888.136	4971.85
888.429	4972.71
888.721	4979.51
889.013	4974.61
889.306	4979.61
889.598	4973.65
