# Supplementary material for: An on-demand, drop-on-drop method for studying enzyme catalysis by serial crystallography
Source: Nat Commun. 2021 Jul 22;12:4461. doi: 10.1038/s41467-021-24757-7 (PMC8298390; doi:10.1038/s41467-021-24757-7)
Supplement: Supplementary file 7 — Source Data [file 41467_2021_24757_MOESM7_ESM.zip › 01_raw data/9/9-pico-off (11).txt]

Data from 9-fluo5N-fura-picooff_Subt8_20-52-59-590.txt Node

Date: Wed Jun 05 20:52:59 PDT 2019
User: Yachandra Lab
Spectrometer: OFX00221
Trigger mode: 0
Integration Time (sec): 3.000000E-1
Scans to average: 8
Nonlinearity correction enabled: false
Boxcar width: 5
Storing dark spectrum: false
XAxis mode: Wavelengths
Number of Pixels in Spectrum: 2136
>>>>>Begin Spectral Data<<<<<
156.111	2.35
156.499	3.29
156.887	2.92
157.274	1.82
157.662	1.1
158.049	0.93
158.437	1.17
158.824	1.43
159.211	1.43
159.599	0.74
159.986	1.11
160.373	1.12
160.761	-0.16
161.148	0.02
161.535	1.33
161.922	2.31
162.309	2.52
162.696	2.53
163.083	2.45
163.47	2.59
163.857	2.61
164.244	2.36
164.631	2.06
165.018	2.33
165.405	2.78
165.792	2.44
166.179	1.6
166.565	1.36
166.952	0.97
167.339	0.76
167.725	1.25
168.112	0.62
168.498	0.33
168.885	0.58
169.271	0.4
169.658	-0.42
170.044	-1.3
170.431	-0.88
170.817	-0.66
171.203	0.01
171.59	0.41
171.976	0.4
172.362	0.58
172.748	0.64
173.134	0.66
173.521	1.45
173.907	2.48
174.293	3.12
174.679	3.6
175.065	4.02
175.451	3.72
175.836	4.28
176.222	4.53
176.608	4.81
176.994	5.49
177.38	5.43
177.765	5.89
178.151	5.78
178.537	5.58
178.922	5.09
179.308	4.88
179.693	4.41
180.079	4.08
180.464	3.41
180.85	3.59
181.235	3.76
181.621	3.51
182.006	3.34
182.391	2.72
182.777	3.16
183.162	3.42
183.547	2.41
183.932	2.5
184.317	2.5
184.702	3.03
185.087	2.59
185.472	2.27
185.857	2.08
186.242	1.17
186.627	1.94
187.012	1.66
187.397	1.3
187.782	2.72
188.167	3.02
188.551	3.22
188.936	2.38
189.321	5.35
189.705	2.74
190.09	5.97
190.475	6.76
190.859	6.26
191.244	6.92
191.628	9.26
192.012	9.51
192.397	8.51
192.781	10.41
193.166	14.24
193.55	12.43
193.934	15.78
194.318	14.36
194.702	15.41
195.087	15.23
195.471	13.3
195.855	11.85
196.239	13.68
196.623	17.9
197.007	16.68
197.391	13.23
197.775	11.8
198.158	11.94
198.542	11.09
198.926	7.68
199.31	7.53
199.693	11.3
200.077	10.58
200.461	7.65
200.844	4.05
201.228	1.77
201.611	4.06
201.995	4.82
202.378	4.84
202.762	4.32
203.145	6.7
203.529	4
203.912	2.43
204.295	0.75
204.679	3
205.062	4.39
205.445	4.69
205.828	5.55
206.211	8.92
206.594	7.98
206.977	8.93
207.36	9.1
207.743	12.15
208.126	12.6
208.509	14.94
208.892	11.64
209.275	11.14
209.658	12.02
210.04	9.89
210.423	7.22
210.806	7.24
211.188	6.77
211.571	6.99
211.953	7.77
212.336	5.91
212.719	3.57
213.101	6.25
213.483	9.58
213.866	13.36
214.248	12.08
214.63	12.36
215.013	13.62
215.395	13.28
215.777	13.32
216.159	11.34
216.542	12.61
216.924	11.31
217.306	9.64
217.688	6.85
218.07	4.23
218.452	6.48
218.834	6.62
219.216	5.33
219.597	4.84
219.979	2.2
220.361	5.45
220.743	3.89
221.124	7.85
221.506	7.12
221.888	5.27
222.269	5.38
222.651	4.35
223.032	2.59
223.414	2.85
223.795	4.9
224.177	8.41
224.558	4.76
224.94	5.9
225.321	6.61
225.702	8.57
226.083	9.27
226.465	11.16
226.846	13.38
227.227	18.22
227.608	19.57
227.989	18.14
228.37	15.69
228.751	16.85
229.132	16.78
229.513	18.17
229.894	19.68
230.275	22.26
230.655	19.56
231.036	17.31
231.417	14.34
231.798	14.38
232.178	15.95
232.559	16.94
232.94	18.01
233.32	18.24
233.701	16.06
234.081	14.14
234.462	12.43
234.842	13.58
235.222	10.77
235.603	11.09
235.983	11.24
236.363	12.02
236.743	10.95
237.124	7.95
237.504	9.03
237.884	9.45
238.264	9.19
238.644	11.28
239.024	8.47
239.404	10.97
239.784	9.65
240.164	8.92
240.544	7.72
240.923	8.74
241.303	11.31
241.683	12.11
242.063	10.78
242.442	10.52
242.822	10.82
243.202	14.28
243.581	14.76
243.961	14.9
244.34	13.01
244.72	11.7
245.099	10.51
245.478	11.27
245.858	8.75
246.237	7.41
246.616	5.76
246.996	2.52
247.375	-0.41
247.754	-0.82
248.133	1.23
248.512	0.89
248.891	-0.7
249.27	1.5
249.649	2.53
250.028	3
250.407	4.51
250.786	6.4
251.165	9.5
251.544	10.99
251.922	11.89
252.301	7.42
252.68	10.56
253.058	11.88
253.437	12.95
253.816	10.95
254.194	11.86
254.573	11.36
254.951	12.86
255.329	7.35
255.708	8.89
256.086	9.03
256.465	10.92
256.843	11.01
257.221	12.24
257.599	8.93
257.977	10.3
258.356	8.89
258.734	8.89
259.112	10.61
259.49	13.74
259.868	11.84
260.246	11.94
260.624	11.78
261.001	8.84
261.379	8.76
261.757	10.55
262.135	10.69
262.513	14.93
262.89	14.76
263.268	12.28
263.645	11.33
264.023	12.95
264.401	12.95
264.778	12.1
265.156	11.2
265.533	13.09
265.91	12.51
266.288	12.1
266.665	7.51
267.042	9.83
267.42	6.77
267.797	8.76
268.174	5.7
268.551	4.7
268.928	6.53
269.305	8.59
269.682	7.11
270.059	7.78
270.436	6.99
270.813	6.16
271.19	6.1
271.567	8.3
271.944	8.28
272.32	9.92
272.697	10.56
273.074	8.9
273.45	10.7
273.827	8.73
274.203	6.57
274.58	5.6
274.957	7.7
275.333	4.64
275.709	4.14
276.086	0.39
276.462	1.23
276.838	1.2
277.215	2.2
277.591	1.84
277.967	0.16
278.343	1.42
278.719	1.74
279.095	1.9
279.471	3.14
279.847	1.34
280.223	2.09
280.599	2.65
280.975	5.42
281.351	4.55
281.727	3.57
282.103	6.39
282.478	7.82
282.854	8.02
283.23	9.92
283.605	11.49
283.981	16.58
284.357	20.02
284.732	19.92
285.108	17.22
285.483	17.61
285.858	17.09
286.234	17.69
286.609	17.11
286.984	18.81
287.36	16.61
287.735	14.36
288.11	11.43
288.485	11.49
288.86	9.07
289.235	8.3
289.61	8.78
289.985	8.86
290.36	6.59
290.735	6.81
291.11	3.31
291.485	4.75
291.86	5.19
292.235	6.97
292.609	4.98
292.984	4.31
293.359	3.08
293.733	4.14
294.108	6.88
294.482	8.88
294.857	8.73
295.231	11.55
295.606	11
295.98	12.24
296.354	9.39
296.729	11.67
297.103	12.53
297.477	11.86
297.851	10.31
298.226	6.58
298.6	6
298.974	6.45
299.348	5.67
299.722	4.19
300.096	5.68
300.47	7.6
300.844	7.06
301.217	6.57
301.591	8.17
301.965	7.39
302.339	7.8
302.712	9.23
303.086	9.47
303.46	9.28
303.833	11.1
304.207	9.91
304.58	11.9
304.954	12.8
305.327	13.27
305.701	13.22
306.074	16.06
306.447	17.53
306.821	16.78
307.194	16.51
307.567	18.24
307.94	16.64
308.313	15.97
308.686	15.06
309.059	13.16
309.432	13.95
309.805	16.66
310.178	16
310.551	16.4
310.924	15.62
311.297	14.5
311.67	11.28
312.042	12.97
312.415	12.76
312.788	10.67
313.16	12.19
313.533	11.93
313.905	9.14
314.278	8.03
314.65	7.89
315.023	7.75
315.395	7.39
315.768	8.7
316.14	9.01
316.512	8.86
316.884	9.05
317.257	5.57
317.629	6.26
318.001	5.61
318.373	6.49
318.745	4.01
319.117	5.23
319.489	8.19
319.861	10.67
320.233	7.31
320.605	7.67
320.977	8.68
321.348	11.8
321.72	10.67
322.092	12.6
322.463	12.3
322.835	13.02
323.207	11.6
323.578	9.99
323.95	7.18
324.321	9.89
324.693	10.81
325.064	11.76
325.435	8.32
325.807	8.89
326.178	6.98
326.549	6.11
326.92	6.83
327.292	8.17
327.663	7.42
328.034	8.43
328.405	9.9
328.776	6.57
329.147	3.53
329.518	4.16
329.889	5.02
330.259	4.92
330.63	4.62
331.001	4.92
331.372	5.51
331.742	5.01
332.113	7.11
332.484	5.61
332.854	8.49
333.225	11.72
333.595	15.59
333.966	14.94
334.336	16.25
334.707	18.92
335.077	18.95
335.447	18.95
335.817	19.06
336.188	18.6
336.558	19.17
336.928	21.03
337.298	19.2
337.668	18.24
338.038	21.73
338.408	22.45
338.778	23.33
339.148	23.7
339.518	20.72
339.888	21.03
340.258	17.86
340.627	13.83
340.997	9.64
341.367	11.07
341.736	9.62
342.106	4.39
342.475	2.67
342.845	-0.05
343.214	-0.36
343.584	2.26
343.953	2.69
344.323	4.32
344.692	7.49
345.061	6.51
345.431	5.06
345.8	5.28
346.169	5.95
346.538	8.86
346.907	9.53
347.276	8.33
347.645	8.76
348.014	6.47
348.383	6.45
348.752	4.27
349.121	8.99
349.49	8.01
349.858	9.17
350.227	10.01
350.596	8.32
350.964	7.01
351.333	7.9
351.702	5.76
352.07	7.25
352.439	4.57
352.807	7.61
353.176	6.36
353.544	6.3
353.912	4.84
354.281	4.11
354.649	4.35
355.017	5.14
355.385	4.75
355.753	4.4
356.122	4.61
356.49	7.75
356.858	8.27
357.226	8.6
357.594	11.67
357.961	11.73
358.329	11.72
358.697	12.11
359.065	12.11
359.433	11.44
359.8	14.99
360.168	15.09
360.536	15.76
360.903	13.4
361.271	12.68
361.638	10.85
362.006	9.53
362.373	11.59
362.741	10.76
363.108	12.27
363.475	13.45
363.843	10.32
364.21	11.11
364.577	9.35
364.944	9.51
365.311	10.68
365.678	8.45
366.045	10.25
366.412	8.01
366.779	5.89
367.146	4.43
367.513	4.3
367.88	2.89
368.247	1.61
368.613	0.73
368.98	4.01
369.347	1.1
369.713	4.53
370.08	3.24
370.447	5.57
370.813	7.16
371.18	9.92
371.546	11.53
371.912	10.75
372.279	13.35
372.645	14.52
373.011	11.07
373.378	14.43
373.744	12.19
374.11	14.65
374.476	11.69
374.842	13.88
375.208	11.02
375.574	9.16
375.94	11.53
376.306	9.72
376.672	10.55
377.038	9.14
377.404	7.98
377.769	10.67
378.135	10.76
378.501	12.35
378.866	11.8
379.232	11.01
379.597	10.81
379.963	13.99
380.328	11.99
380.694	9.94
381.059	11.91
381.425	10.99
381.79	6.84
382.155	2.81
382.52	3.58
382.886	3.85
383.251	5.53
383.616	4.83
383.981	3.65
384.346	4.16
384.711	5.17
385.076	4.88
385.441	5.32
385.806	6.98
386.171	8.17
386.535	9.5
386.9	6.15
387.265	6.77
387.629	7.25
387.994	4.26
388.359	4.06
388.723	4.69
389.088	5.26
389.452	3.91
389.817	8.26
390.181	7.82
390.545	4.24
390.91	5.32
391.274	2.08
391.638	2.27
392.002	1.94
392.366	4.99
392.731	5.18
393.095	5.34
393.459	7.61
393.823	3.56
394.187	5.94
394.55	6.44
394.914	7
395.278	6.61
395.642	6.7
396.006	9.58
396.369	6.56
396.733	7.03
397.097	6.07
397.46	5.31
397.824	4.99
398.187	4.43
398.551	7.75
398.914	8.45
399.277	8.82
399.641	9.55
400.004	8.82
400.367	10.03
400.73	9
401.094	9.17
401.457	9.67
401.82	10.23
402.183	9.61
402.546	6.75
402.909	8.38
403.272	10.12
403.635	9.11
403.998	8.91
404.36	9.69
404.723	10.09
405.086	7.77
405.448	5.44
405.811	3.68
406.174	6.69
406.536	5.86
406.899	3.99
407.261	2.44
407.624	1.19
407.986	0.7
408.348	1.44
408.711	3.05
409.073	4.3
409.435	6.72
409.797	7.23
410.16	3.85
410.522	5.69
410.884	4.92
411.246	4.74
411.608	7.16
411.97	7.42
412.332	5.18
412.693	4.58
413.055	6.24
413.417	6.51
413.779	9.02
414.14	10.47
414.502	11.74
414.864	11.18
415.225	12.62
415.587	11.81
415.948	12.36
416.31	11.73
416.671	9.33
417.033	9.15
417.394	9.98
417.755	5.97
418.116	3.82
418.478	0.91
418.839	1.22
419.2	2.01
419.561	2.8
419.922	2.06
420.283	3.05
420.644	4.51
421.005	4.17
421.366	4.65
421.727	9.15
422.087	10.82
422.448	11.82
422.809	11.76
423.169	10.59
423.53	9.38
423.891	9.35
424.251	10.68
424.612	10.41
424.972	10.98
425.333	9.19
425.693	8.3
426.053	9.09
426.414	10.69
426.774	12.78
427.134	14.44
427.494	13.8
427.854	14.88
428.214	13.16
428.574	12.19
428.934	11.36
429.294	10.14
429.654	9.6
430.014	5.53
430.374	4.6
430.734	3.97
431.094	3.6
431.453	5.24
431.813	3.95
432.173	3.43
432.532	4.62
432.892	5.65
433.251	7.49
433.611	7.38
433.97	11.16
434.33	10.65
434.689	10.05
435.048	11.34
435.407	8.83
435.767	8.32
436.126	7.55
436.485	8.25
436.844	5.83
437.203	6.07
437.562	7.1
437.921	7.44
438.28	6.19
438.639	5.4
438.998	4.78
439.356	8.81
439.715	9.55
440.074	11.45
440.433	9.44
440.791	9.64
441.15	8.68
441.508	7.05
441.867	3.99
442.225	5.68
442.584	6.95
442.942	8.6
443.3	4.64
443.659	5.52
444.017	4.24
444.375	5.86
444.733	7.81
445.092	7.86
445.45	6.93
445.808	7.59
446.166	8.18
446.524	7.34
446.882	4.74
447.239	4.74
447.597	5.03
447.955	6.36
448.313	4.24
448.67	3.98
449.028	5.08
449.386	5.24
449.743	5.4
450.101	3.11
450.458	4.88
450.816	3.58
451.173	4.39
451.531	2.61
451.888	3.06
452.245	3.73
452.602	4.47
452.96	3.24
453.317	7.02
453.674	9.05
454.031	11.83
454.388	9.33
454.745	12.53
455.102	13
455.459	13.99
455.816	15.28
456.173	16.51
456.529	15.91
456.886	14.98
457.243	13.98
457.599	11.3
457.956	9.99
458.313	13.9
458.669	13.11
459.026	13.99
459.382	14.62
459.739	13.52
460.095	11.62
460.451	12.11
460.807	10.26
461.164	11.08
461.52	12.67
461.876	12.49
462.232	8.7
462.588	7.74
462.944	8.53
463.3	7.02
463.656	6.11
464.012	6.47
464.368	4.57
464.724	7.23
465.079	4.75
465.435	4.02
465.791	0.42
466.146	2.97
466.502	0.19
466.858	-0.42
467.213	-0.32
467.569	-0.32
467.924	2.51
468.279	2.83
468.635	3.32
468.99	3.39
469.345	5.17
469.701	8.67
470.056	5.74
470.411	8.57
470.766	11.19
471.121	11.43
471.476	12.12
471.831	9.1
472.186	10.5
472.541	10.14
472.895	10.6
473.25	9.73
473.605	10.51
473.96	10.64
474.314	9.03
474.669	5.82
475.024	6.56
475.378	7.4
475.733	6.66
476.087	6.84
476.441	6.09
476.796	5.94
477.15	5.58
477.504	5.85
477.859	7.84
478.213	7.35
478.567	6.73
478.921	3.23
479.275	3.34
479.629	3.75
479.983	2.43
480.337	3.05
480.691	2.74
481.045	3.94
481.399	2.36
481.752	1.25
482.106	3.94
482.46	4.82
482.813	7.08
483.167	6.39
483.52	7.27
483.874	5.32
484.227	2.98
484.581	3.44
484.934	1.06
485.288	1.31
485.641	2.26
485.994	0.72
486.347	-0.27
486.7	-0.8
487.054	1.82
487.407	2.42
487.76	5.03
488.113	7
488.466	6.16
488.818	4.98
489.171	4.56
489.524	3.61
489.877	3.7
490.23	5.23
490.582	8.8
490.935	6.42
491.288	6.47
491.64	7.02
491.993	7.81
492.345	8.38
492.698	12.88
493.05	13.15
493.402	12.88
493.755	13.1
494.107	12.75
494.459	10.16
494.811	10.08
495.163	9.23
495.515	5.75
495.867	5.19
496.219	3.32
496.571	1.41
496.923	2.2
497.275	0.06
497.627	-6.73
497.979	-7.98
498.33	-10.03
498.682	-15.14
499.034	-15.78
499.385	-15.7
499.737	-16.39
500.088	-16.56
500.44	-19.88
500.791	-22.6
501.143	-24.45
501.494	-20.83
501.845	-21.18
502.197	-17.33
502.548	-15.28
502.899	-16.17
503.25	-12.59
503.601	-14.32
503.952	-13.12
504.303	-11.75
504.654	-8.15
505.005	-5.72
505.356	-1.94
505.707	-4.53
506.058	-5.16
506.408	-3.3
506.759	-3.57
507.11	-8.49
507.46	-4.52
507.811	-5.56
508.161	-3.93
508.512	-5.09
508.862	-5.62
509.213	-4.67
509.563	-1.51
509.913	-2.55
510.263	-3.24
510.614	-0.12
510.964	1.78
511.314	-0.67
511.664	3.17
512.014	4.28
512.364	5.52
512.714	9.34
513.064	6.05
513.414	4.12
513.764	2.74
514.113	4.28
514.463	2.64
514.813	4.52
515.162	4.64
515.512	0.31
515.862	0.27
516.211	-2.07
516.561	-3.94
516.91	-3.51
517.259	-2.68
517.609	-2.74
517.958	-4.3
518.307	-1.93
518.656	0.02
519.006	0.43
519.355	3.19
519.704	2.82
520.053	3.26
520.402	4.77
520.751	5.45
521.1	6.62
521.448	6.53
521.797	7.22
522.146	7.16
522.495	3.89
522.843	3.59
523.192	4.1
523.541	3
523.889	3.98
524.238	3.53
524.586	4.28
524.935	6.01
525.283	5.01
525.631	6.89
525.979	4.64
526.328	7.81
526.676	7.07
527.024	4.93
527.372	5.7
527.72	4.72
528.068	4.5
528.416	2.18
528.764	2.64
529.112	5.56
529.46	4.07
529.808	4.9
530.155	5.07
530.503	7.25
530.851	8.23
531.198	9.38
531.546	10.26
531.893	9.06
532.241	10
532.588	6.36
532.936	6.35
533.283	5.76
533.63	6.34
533.978	3.34
534.325	3.42
534.672	4.94
535.019	3.49
535.366	1.93
535.713	2.88
536.06	4.09
536.407	4.49
536.754	2.65
537.101	5.77
537.448	5.36
537.795	6.25
538.141	4.83
538.488	4.34
538.835	4.56
539.181	5.58
539.528	4.85
539.874	4.53
540.221	5.58
540.567	7.12
540.914	3.41
541.26	2.62
541.606	3.01
541.952	3.1
542.299	2.05
542.645	2.47
542.991	1.5
543.337	1.27
543.683	1.8
544.029	2.1
544.375	3.05
544.721	5.08
545.066	3.62
545.412	4.47
545.758	3.84
546.104	4.68
546.449	5.22
546.795	9.08
547.141	11.06
547.486	10.6
547.832	9.41
548.177	7.74
548.522	7.73
548.868	11.06
549.213	9.47
549.558	10.86
549.903	10.89
550.249	7.49
550.594	5.08
550.939	4.38
551.284	5.7
551.629	4.6
551.974	4.76
552.319	4.93
552.664	3.53
553.008	3.42
553.353	0.5
553.698	2.25
554.043	4.5
554.387	4.88
554.732	5.22
555.076	4.77
555.421	6.66
555.765	9.16
556.11	8.76
556.454	7.01
556.798	6.2
557.143	6.9
557.487	4.52
557.831	5.77
558.175	5.82
558.519	5.97
558.863	3.56
559.207	5.35
559.551	3.52
559.895	3.86
560.239	8.14
560.583	8.97
560.927	11.74
561.27	10.86
561.614	12.07
561.958	12.98
562.301	13.26
562.645	15.47
562.988	11.9
563.332	11.67
563.675	10.98
564.018	9.8
564.362	10.59
564.705	7.4
565.048	8.61
565.391	6.74
565.735	6.39
566.078	7.26
566.421	5.67
566.764	8.07
567.107	9.78
567.45	9.99
567.792	7.86
568.135	9.64
568.478	12.05
568.821	11.52
569.163	10.48
569.506	8.48
569.849	8.1
570.191	10.65
570.534	12.28
570.876	7.77
571.219	8.08
571.561	8.81
571.903	4.6
572.246	0.88
572.588	1.03
572.93	1.33
573.272	2.38
573.614	1.4
573.956	0.33
574.298	-2.48
574.64	1.15
574.982	1.77
575.324	2.06
575.666	5.68
576.008	9.01
576.349	9.08
576.691	10.11
577.033	11.09
577.374	10.99
577.716	9.06
578.057	8.64
578.399	8.7
578.74	8.97
579.082	8.55
579.423	7.2
579.764	6.76
580.105	5.14
580.447	4.39
580.788	3.24
581.129	4.45
581.47	5.48
581.811	7.58
582.152	8.36
582.493	5.49
582.834	5.48
583.175	6.24
583.515	6.74
583.856	6.92
584.197	5.22
584.537	3.64
584.878	3.95
585.218	4.72
585.559	0.88
585.899	-2.23
586.24	0.83
586.58	1.02
586.921	1.18
587.261	2.83
587.601	4.62
587.941	7.27
588.281	8.78
588.621	8.33
588.961	9.74
589.301	14.92
589.641	17.78
589.981	16.57
590.321	16.85
590.661	18.23
591.001	16.14
591.34	16.65
591.68	14.31
592.02	15.83
592.359	13.62
592.699	13.97
593.038	12.22
593.378	11.47
593.717	12.85
594.057	12.73
594.396	13.91
594.735	14.88
595.074	15.23
595.414	17.7
595.753	16.62
596.092	18.8
596.431	17.09
596.77	17.48
597.109	15.97
597.448	15.11
597.786	16.32
598.125	15.93
598.464	17.83
598.803	17.18
599.141	16.22
599.48	16.5
599.819	15.93
600.157	15.6
600.495	16.23
600.834	17.3
601.172	17.84
601.511	17.52
601.849	16.33
602.187	15.17
602.525	15
602.864	13.36
603.202	12.78
603.54	12.51
603.878	12.1
604.216	13.03
604.554	12.9
604.891	12.38
605.229	13.61
605.567	11.38
605.905	11.38
606.243	12.65
606.58	14.62
606.918	13.32
607.255	13.26
607.593	14.9
607.93	13.44
608.268	11.84
608.605	10.99
608.942	10.33
609.28	11.3
609.617	10.42
609.954	11.76
610.291	13.35
610.628	17.23
610.965	17.32
611.302	14.91
611.639	13.18
611.976	14.52
612.313	15.52
612.65	14.64
612.987	14.51
613.323	14.5
613.66	14.02
613.997	13.59
614.333	13.01
614.67	13.4
615.006	16.55
615.343	17.22
615.679	18.28
616.015	15.94
616.352	16.92
616.688	17.31
617.024	18.33
617.36	15.14
617.696	12.16
618.032	9.09
618.368	10.03
618.704	9.64
619.04	12.75
619.376	14.12
619.712	16.1
620.048	16.77
620.383	17.52
620.719	16.52
621.055	17.98
621.39	21.7
621.726	23.61
622.061	23.53
622.397	23.2
622.732	21.57
623.068	18.66
623.403	19.67
623.738	18.11
624.073	17.84
624.409	19.01
624.744	19.34
625.079	16.93
625.414	17.33
625.749	16.32
626.084	16.33
626.419	18.23
626.753	21.43
627.088	19.95
627.423	19.65
627.758	19.32
628.092	18.41
628.427	19.67
628.762	20.78
629.096	20.83
629.431	19.51
629.765	22.16
630.099	21.39
630.434	20
630.768	21.05
631.102	22.91
631.436	24.36
631.77	26.39
632.105	25.86
632.439	24.2
632.773	24.23
633.107	26.34
633.44	23.76
633.774	23.32
634.108	24.12
634.442	25.86
634.776	26.26
635.109	26.52
635.443	25.2
635.776	25.03
636.11	26.56
636.443	26.72
636.777	26.52
637.11	24.06
637.444	23.17
637.777	24.14
638.11	22.22
638.443	20.66
638.776	19.19
639.11	19.12
639.443	18.75
639.776	19.16
640.109	19.84
640.441	19.69
640.774	21.67
641.107	22.84
641.44	23.28
641.773	23.05
642.105	24.94
642.438	25.39
642.77	24.64
643.103	26.06
643.435	28.42
643.768	25.47
644.1	27.22
644.433	28.19
644.765	28.17
645.097	25.7
645.429	27.39
645.761	24.78
646.094	23.53
646.426	22.75
646.758	23.03
647.09	21.81
647.422	26.22
647.753	25.57
648.085	24.16
648.417	25.28
648.749	25.35
649.08	25.42
649.412	27.25
649.744	29.41
650.075	31
650.407	30.05
650.738	29.91
651.069	26.2
651.401	27.48
651.732	28.25
652.063	25.09
652.394	28.5
652.726	26.53
653.057	25.95
653.388	25.08
653.719	26.73
654.05	26.65
654.381	27.41
654.712	30.38
655.042	28.68
655.373	29.18
655.704	30.41
656.034	28.86
656.365	29.28
656.696	30.64
657.026	28.95
657.357	28.62
657.687	28.69
658.018	28.67
658.348	26.74
658.678	27.32
659.008	27.4
659.339	28.31
659.669	26.27
659.999	28.12
660.329	27.45
660.659	28.34
660.989	28.97
661.319	29.03
661.649	29.52
661.978	34.16
662.308	34
662.638	35.59
662.968	34.41
663.297	36.16
663.627	34.42
663.956	33.31
664.286	35.38
664.615	35.06
664.945	35.24
665.274	35.6
665.603	32.69
665.932	33.05
666.262	29.18
666.591	31.55
666.92	30.83
667.249	30.34
667.578	31.38
667.907	29.6
668.236	29.68
668.564	29
668.893	29.23
669.222	27.64
669.551	27.44
669.879	28.34
670.208	29.64
670.537	29.59
670.865	34
671.194	35.42
671.522	36
671.85	34.47
672.179	33.53
672.507	30.75
672.835	29.92
673.163	30.03
673.491	32.25
673.819	28.94
674.147	28.44
674.475	26.91
674.803	25.75
675.131	25.74
675.459	25.19
675.787	29.18
676.115	30.78
676.442	30.89
676.77	28.84
677.098	29.93
677.425	31.1
677.753	31.41
678.08	30.47
678.407	28.95
678.735	26.83
679.062	28.08
679.389	23.84
679.717	23.93
680.044	25.55
680.371	25.33
680.698	23.35
681.025	21.69
681.352	20.93
681.679	21.47
682.006	22.09
682.332	24.76
682.659	23.68
682.986	26.6
683.313	25.6
683.639	24.98
683.966	25.25
684.292	25.4
684.619	25.44
684.945	25.15
685.272	24.05
685.598	22.52
685.924	22.16
686.25	21.52
686.577	20.94
686.903	20.98
687.229	20.25
687.555	19.94
687.881	19.99
688.207	20.45
688.533	20.91
688.858	21.8
689.184	23.95
689.51	22.12
689.836	24.76
690.161	23.58
690.487	22.65
690.813	23.3
691.138	22.61
691.463	23.15
691.789	23.2
692.114	24.36
692.44	23.82
692.765	23.72
693.09	23.34
693.415	22.07
693.74	21.11
694.065	21.99
694.39	23.12
694.715	25.94
695.04	25.9
695.365	28.45
695.69	27.86
696.015	28.64
696.339	27.51
696.664	29.75
696.989	27.44
697.313	29.51
697.638	30.07
697.962	28.97
698.287	29.23
698.611	28.8
698.935	26.97
699.26	26.26
699.584	24.62
699.908	23.47
700.232	24.81
700.556	26.26
700.88	24.64
701.204	23.61
701.528	24.39
701.852	23.94
702.176	23.94
702.5	22.8
702.823	24.1
703.147	24.35
703.471	25.3
703.794	22.61
704.118	23.47
704.441	23.67
704.765	22.72
705.088	21.18
705.411	18.52
705.735	18.74
706.058	19.72
706.381	17.76
706.704	17.27
707.027	17.45
707.35	18.19
707.673	17.58
707.996	17.65
708.319	18.15
708.642	20.66
708.965	22.58
709.288	21.51
709.61	22
709.933	21.62
710.256	21.83
710.578	21.77
710.901	21.64
711.223	20.75
711.546	21.1
711.868	21.92
712.19	19.19
712.512	20.25
712.835	19.9
713.157	19.33
713.479	23.49
713.801	23.73
714.123	24.85
714.445	25.77
714.767	27.38
715.089	26.78
715.411	28.35
715.732	29.22
716.054	27.03
716.376	26.57
716.697	24.99
717.019	23.06
717.34	24.27
717.662	24.49
717.983	24.23
718.305	23.67
718.626	23.27
718.947	19.93
719.268	18.08
719.589	19.24
719.911	18.99
720.232	20.17
720.553	18.32
720.874	17.1
721.195	18.12
721.515	16.56
721.836	14.25
722.157	15.14
722.478	16.58
722.798	18.64
723.119	17.3
723.44	17.82
723.76	17.26
724.081	15.97
724.401	14.01
724.721	11.84
725.042	10.32
725.362	9.76
725.682	8.75
726.002	7.43
726.322	6.48
726.642	5.2
726.962	6.02
727.282	5.7
727.602	8.55
727.922	10.68
728.242	11.64
728.562	13.03
728.882	14.98
729.201	15.26
729.521	15.44
729.84	16.06
730.16	18.5
730.479	19.38
730.799	17.44
731.118	16.6
731.437	14.97
731.757	13.75
732.076	15.23
732.395	15.41
732.714	15.74
733.033	15.92
733.352	16.1
733.671	16.84
733.99	15.48
734.309	17.02
734.628	17.24
734.947	17.84
735.265	17.72
735.584	18.34
735.903	18.05
736.221	15.66
736.54	14.95
736.858	14.23
737.177	13.56
737.495	10.99
737.813	11.39
738.132	9.69
738.45	8.84
738.768	8.36
739.086	5.35
739.404	6.48
739.722	7.22
740.04	8.02
740.358	6.91
740.676	7.32
740.994	9.14
741.311	8.7
741.629	8.94
741.947	11.61
742.264	12.88
742.582	13.44
742.899	14.01
743.217	16.98
743.534	16.81
743.852	18.42
744.169	16.61
744.486	16.38
744.803	17.5
745.121	19.76
745.438	18.52
745.755	16.36
746.072	15.6
746.389	13.99
746.706	10.06
747.022	11.56
747.339	12.7
747.656	13.33
747.973	14.47
748.289	13.49
748.606	12.3
748.923	11.92
749.239	13.47
749.555	15.06
749.872	13.99
750.188	14.73
750.505	13.07
750.821	12.18
751.137	12.57
751.453	11.26
751.769	11.25
752.085	12.26
752.401	9.26
752.717	9.93
753.033	12.05
753.349	12.08
753.665	15.19
753.98	15.02
754.296	15.86
754.612	15.11
754.927	16.18
755.243	17.92
755.558	18.12
755.874	18.69
756.189	17.99
756.505	16.65
756.82	15.57
757.135	13.11
757.45	13.24
757.765	9.66
758.08	10.77
758.395	10.57
758.71	9.32
759.025	7.14
759.34	6.18
759.655	6.43
759.97	4.62
760.285	7.4
760.599	9.41
760.914	10.59
761.228	12.67
761.543	13.11
761.857	14.76
762.172	16.05
762.486	16.97
762.8	18.75
763.115	17
763.429	17.59
763.743	16.36
764.057	14.26
764.371	11.88
764.685	11.35
764.999	9.36
765.313	9.07
765.627	7.26
765.941	7.11
766.255	10.78
766.568	12.73
766.882	11.64
767.195	11
767.509	11.33
767.823	13.12
768.136	12.06
768.449	11.91
768.763	9.38
769.076	9.06
769.389	7.25
769.702	4.3
770.016	2.89
770.329	3.27
770.642	3.35
770.955	3.35
771.268	3.6
771.58	3.84
771.893	5.55
772.206	6.43
772.519	8.47
772.832	12.26
773.144	11.84
773.457	13.01
773.769	14.45
774.082	15.05
774.394	14.14
774.706	11.03
775.019	12.24
775.331	10.97
775.643	10.99
775.955	8.83
776.268	5.34
776.58	5.58
776.892	5.83
777.204	5.83
777.515	6.33
777.827	7.39
778.139	11.31
778.451	10.78
778.763	10.55
779.074	10.03
779.386	10.03
779.697	11.52
780.009	9.83
780.32	8.89
780.632	8.72
780.943	8.59
781.254	7.22
781.566	5.62
781.877	6.32
782.188	7.18
782.499	9.28
782.81	12.85
783.121	11.18
783.432	13.34
783.743	14.41
784.054	14.41
784.364	15.11
784.675	17.82
784.986	16.95
785.296	16.93
785.607	17.07
785.917	16.82
786.228	14.58
786.538	15.6
786.849	15.27
787.159	11.99
787.469	9.33
787.779	8.5
788.09	4.95
788.4	5.76
788.71	5.25
789.02	5.56
789.33	4.38
789.64	2.59
789.949	2.68
790.259	3.1
790.569	7.97
790.879	9.86
791.188	7.34
791.498	8.26
791.807	8.51
792.117	7.56
792.426	6.6
792.736	6.65
793.045	9.09
793.354	10.18
793.663	10.47
793.973	8.36
794.282	8.98
794.591	11.97
794.9	13.07
795.209	14.12
795.518	14.49
795.826	14.75
796.135	13.93
796.444	13.47
796.753	12.57
797.061	11.72
797.37	12.24
797.678	9.8
797.987	9.32
798.295	7.93
798.604	7.65
798.912	7.61
799.22	5.18
799.529	6
799.837	5.84
800.145	4.88
800.453	4.44
800.761	2.4
801.069	5.6
801.377	5.58
801.685	4.91
801.993	5.64
802.3	6.77
802.608	7.53
802.916	6.73
803.223	4.84
803.531	6.88
803.838	7.35
804.146	7.95
804.453	6.99
804.76	4.07
805.068	5.34
805.375	3.09
805.682	2.18
805.989	3.65
806.296	3.65
806.603	4.74
806.91	2.83
807.217	2.4
807.524	0.92
807.831	-0.25
808.138	1.56
808.444	1.65
808.751	1.26
809.058	2.42
809.364	2.67
809.671	4.62
809.977	4.64
810.284	5.22
810.59	4.69
810.896	5.16
811.202	5.33
811.509	7.06
811.815	7.09
812.121	7.62
812.427	7.48
812.733	7.5
813.039	3.99
813.345	3.3
813.65	2.94
813.956	3.68
814.262	2.99
814.568	3.6
814.873	1.8
815.179	2.32
815.484	2.52
815.79	0.31
816.095	-0.53
816.4	0.16
816.706	-0.76
817.011	-1.4
817.316	-0.28
817.621	2.3
817.926	2.02
818.231	2.48
818.536	2.34
818.841	3.31
819.146	4.41
819.451	5.81
819.756	7.69
820.06	10.34
820.365	12.08
820.67	12.94
820.974	12.57
821.279	13.78
821.583	14.15
821.888	14.95
822.192	13.34
822.496	13.01
822.8	11.2
823.105	11.09
823.409	7.81
823.713	8.52
824.017	6.19
824.321	6.22
824.625	4.56
824.929	4.77
825.232	3.77
825.536	3.6
825.84	4.19
826.143	4.69
826.447	6.68
826.751	9.26
827.054	6.8
827.358	7.99
827.661	8.3
827.964	10.64
828.268	8.14
828.571	10.06
828.874	11.02
829.177	12.62
829.48	13.64
829.783	10.99
830.086	11.22
830.389	11.27
830.692	10.53
830.995	9.91
831.297	7.35
831.6	10.07
831.903	8.28
832.205	7.32
832.508	5.7
832.81	6.27
833.113	7.22
833.415	5.45
833.718	7.36
834.02	8.31
834.322	7.08
834.624	8.33
834.926	6.65
835.228	8.14
835.53	10.34
835.832	13.47
836.134	10.72
836.436	10.48
836.738	12.57
837.04	10.7
837.341	8.5
837.643	10.06
837.944	8.1
838.246	9.78
838.547	8.4
838.849	6.65
839.15	4.67
839.452	6.02
839.753	5.18
840.054	1.26
840.355	3.67
840.656	6.85
840.957	8.6
841.258	11.86
841.559	12.68
841.86	13.32
842.161	14.9
842.462	14.67
842.762	16.53
843.063	18.43
843.364	21.01
843.664	18.64
843.965	17.31
844.265	15.88
844.566	14.48
844.866	15.28
845.166	16.8
845.467	16.84
845.767	16.89
846.067	16.1
846.367	13.64
846.667	13.55
846.967	14.52
847.267	12.82
847.567	13.98
847.867	13.39
848.166	10.82
848.466	7.99
848.766	6.89
849.065	5.53
849.365	4.23
849.664	7.58
849.964	7.77
850.263	9.35
850.562	10.85
850.862	9.4
851.161	11.16
851.46	12.48
851.759	13.33
852.058	13.52
852.357	13.75
852.656	13.7
852.955	12.27
853.254	12.86
853.553	11.18
853.851	9.34
854.15	6.33
854.449	7.11
854.747	7.08
855.046	4.24
855.344	2.86
855.643	1.67
855.941	1.43
856.239	-0.59
856.538	-0.47
856.836	-3.32
857.134	-1.53
857.432	0.18
857.73	-0.93
858.028	-1.69
858.326	0.4
858.624	0.77
858.922	1.48
859.219	0.07
859.517	0.07
859.815	-0.07
860.112	2.7
860.41	2.27
860.707	4.73
861.005	5.62
861.302	4.24
861.6	4.69
861.897	5.45
862.194	7.36
862.491	7.47
862.788	7.75
863.085	8.51
863.382	6.58
863.679	6.47
863.976	6.32
864.273	5.66
864.57	8.28
864.867	8
865.163	5.02
865.46	5.97
865.757	7.27
866.053	7.22
866.349	5.77
866.646	8.18
866.942	9.49
867.239	6.19
867.535	3.38
867.831	1
868.127	1.5
868.423	4.57
868.719	4.66
869.015	4.97
869.311	6.41
869.607	6.35
869.903	5.88
870.199	6.68
870.494	8.42
870.79	9.02
871.086	7.8
871.381	8.35
871.677	8.41
871.972	6.49
872.267	8.09
872.563	7.03
872.858	9.7
873.153	8.61
873.448	8.31
873.743	9.52
874.038	10.77
874.333	13.36
874.628	14.52
874.923	14.72
875.218	13.66
875.513	12.88
875.808	12.73
876.102	11.03
876.397	11.33
876.691	10.85
876.986	11.39
877.28	10.4
877.575	10.5
877.869	8.23
878.163	8.41
878.458	9.92
878.752	9.68
879.046	8.83
879.34	6.83
879.634	7.93
879.928	9.43
880.222	11.12
880.516	12.49
880.809	12.17
881.103	11.77
881.397	11.25
881.691	11.91
881.984	12.75
882.278	12.34
882.571	12.28
882.864	13.67
883.158	12.44
883.451	9.27
883.744	9.05
884.038	10.65
884.331	12.89
884.624	12.15
884.917	12.07
885.21	11.88
885.503	14.51
885.796	16.6
886.088	17.27
886.381	15.25
886.674	13.41
886.966	10.84
887.259	8.24
887.552	9.53
887.844	10.23
888.136	9.2
888.429	8.16
888.721	7.21
889.013	6.33
889.306	2.57
889.598	3.33
