# Supplementary material for: An on-demand, drop-on-drop method for studying enzyme catalysis by serial crystallography
Source: Nat Commun. 2021 Jul 22;12:4461. doi: 10.1038/s41467-021-24757-7 (PMC8298390; doi:10.1038/s41467-021-24757-7)
Supplement: Supplementary file 7 — Source Data [file 41467_2021_24757_MOESM7_ESM.zip › 01_raw data/9/9-pico-off (4).txt]

Data from 9-fluo5N-fura-picooff_Subt8_20-52-23-238.txt Node

Date: Wed Jun 05 20:52:23 PDT 2019
User: Yachandra Lab
Spectrometer: OFX00221
Trigger mode: 0
Integration Time (sec): 3.000000E-1
Scans to average: 8
Nonlinearity correction enabled: false
Boxcar width: 5
Storing dark spectrum: false
XAxis mode: Wavelengths
Number of Pixels in Spectrum: 2136
>>>>>Begin Spectral Data<<<<<
156.111	-0.27
156.499	0.59
156.887	0.56
157.274	-0.69
157.662	-1.61
158.049	-1.56
158.437	-1.47
158.824	-1.98
159.211	-1.1
159.599	-1.22
159.986	-1.52
160.373	-1.8
160.761	-2.26
161.148	-2.32
161.535	-1.01
161.922	0.3
162.309	0.07
162.696	0.26
163.083	0.9
163.47	0.74
163.857	0.32
164.244	1.26
164.631	1.32
165.018	1.45
165.405	1.15
165.792	1.65
166.179	0.4
166.565	0.58
166.952	0.42
167.339	-0.42
167.725	0.09
168.112	-0.06
168.498	-0.64
168.885	-0.24
169.271	-0.48
169.658	-1.36
170.044	-2.62
170.431	-1.93
170.817	-2.25
171.203	-1.39
171.59	-1.02
171.976	-1.1
172.362	-0.83
172.748	-0.7
173.134	-0.78
173.521	-0.5
173.907	1
174.293	1.68
174.679	2.15
175.065	3.12
175.451	2.47
175.836	2.85
176.222	2.48
176.608	1.67
176.994	1.23
177.38	0.74
177.765	0.74
178.151	0.57
178.537	0.17
178.922	-0.05
179.308	-0.61
179.693	-1.06
180.079	-1.01
180.464	-0.5
180.85	0.38
181.235	1.66
181.621	1.51
182.006	2.22
182.391	1.97
182.777	3.05
183.162	2.83
183.547	2.48
183.932	3.44
184.317	2.77
184.702	2.89
185.087	2.26
185.472	2.36
185.857	2.68
186.242	1.8
186.627	2.23
187.012	1.68
187.397	1.6
187.782	1.91
188.167	1.84
188.551	3.01
188.936	3.49
189.321	3.77
189.705	5.09
190.09	6.9
190.475	8.2
190.859	6.88
191.244	6.91
191.628	9.58
192.012	11.09
192.397	11.01
192.781	10.86
193.166	11.7
193.55	13.67
193.934	8.89
194.318	8.78
194.702	9.07
195.087	8.65
195.471	8.56
195.855	5.98
196.239	4.94
196.623	7.9
197.007	10.25
197.391	8.76
197.775	8.55
198.158	12.65
198.542	11.17
198.926	9.78
199.31	12.99
199.693	15.08
200.077	16.68
200.461	15.88
200.844	13.01
201.228	9.3
201.611	10.78
201.995	8.65
202.378	7.48
202.762	8.3
203.145	9.51
203.529	7.64
203.912	4.73
204.295	2.15
204.679	4.14
205.062	3.65
205.445	4.98
205.828	5.89
206.211	9.84
206.594	9.61
206.977	10.67
207.36	8.94
207.743	7.69
208.126	6.1
208.509	7.73
208.892	5.41
209.275	7.06
209.658	6.35
210.04	4.47
210.423	0.76
210.806	2.02
211.188	-0.26
211.571	1.2
211.953	3.22
212.336	4.02
212.719	2.66
213.101	4.82
213.483	5.47
213.866	7.64
214.248	7.32
214.63	7.81
215.013	8.62
215.395	10.43
215.777	11.35
216.159	9.65
216.542	11.06
216.924	11.93
217.306	9.86
217.688	7.76
218.07	7.28
218.452	8.68
218.834	9.7
219.216	8.02
219.597	7.24
219.979	3.19
220.361	7.05
220.743	7.93
221.124	7.28
221.506	7.84
221.888	6.74
222.269	7.72
222.651	4.8
223.032	2.39
223.414	2.17
223.795	2.74
224.177	5.08
224.558	1.39
224.94	1.27
225.321	2.1
225.702	1.05
226.083	2.07
226.465	0.4
226.846	2.98
227.227	6.67
227.608	8
227.989	6.47
228.37	7.32
228.751	8.53
229.132	6.23
229.513	8.82
229.894	12.41
230.275	14.44
230.655	13.16
231.036	12.39
231.417	8.95
231.798	8.26
232.178	9.77
232.559	9.7
232.94	9.09
233.32	10
233.701	7.66
234.081	6.52
234.462	4.4
234.842	6.17
235.222	3.7
235.603	6.01
235.983	6.7
236.363	8.8
236.743	6.9
237.124	7.07
237.504	7.99
237.884	8.67
238.264	8.41
238.644	10.26
239.024	7.34
239.404	10.57
239.784	10.58
240.164	10.99
240.544	7.95
240.923	10.28
241.303	9.27
241.683	10.61
242.063	10.1
242.442	9.24
242.822	10.12
243.202	12.33
243.581	11.39
243.961	10.89
244.34	8.1
244.72	7.25
245.099	5.55
245.478	6.35
245.858	3.47
246.237	2.57
246.616	2.07
246.996	1.5
247.375	0.95
247.754	1.31
248.133	1.33
248.512	1.55
248.891	0.07
249.27	1.35
249.649	5.62
250.028	7.27
250.407	7.7
250.786	7.66
251.165	8.34
251.544	8.14
251.922	8.23
252.301	8.27
252.68	9.74
253.058	10.6
253.437	12.14
253.816	6.75
254.194	6.38
254.573	5.49
254.951	8.18
255.329	3.08
255.708	4.44
256.086	4.86
256.465	4.05
256.843	5.41
257.221	7.52
257.599	3.66
257.977	7.32
258.356	9.67
258.734	9.82
259.112	7.51
259.49	10.94
259.868	10.7
260.246	9.89
260.624	12.22
261.001	10.75
261.379	11.59
261.757	12.4
262.135	12.22
262.513	11.52
262.89	11.43
263.268	11.48
263.645	10.89
264.023	9.49
264.401	9.69
264.778	8.09
265.156	7.76
265.533	8.06
265.91	8.35
266.288	7.41
266.665	7.5
267.042	7.5
267.42	8.35
267.797	10.09
268.174	9.51
268.551	11.58
268.928	12.02
269.305	12.12
269.682	10.84
270.059	12.61
270.436	11.74
270.813	10.52
271.19	11.45
271.567	12.27
271.944	10.65
272.32	12.55
272.697	11.19
273.074	10.86
273.45	10.14
273.827	10.89
274.203	7.18
274.58	7.03
274.957	5.88
275.333	6.08
275.709	3.01
276.086	1.47
276.462	3.24
276.838	3.9
277.215	1.2
277.591	1.27
277.967	-0.51
278.343	1.1
278.719	1.24
279.095	4.61
279.471	1.99
279.847	2.81
280.223	1.89
280.599	2.09
280.975	2.33
281.351	3.82
281.727	5.59
282.103	6.95
282.478	9.17
282.854	10.39
283.23	9.98
283.605	15.11
283.981	17.3
284.357	19.98
284.732	17.44
285.108	13.67
285.483	13.49
285.858	11.99
286.234	12.66
286.609	12.35
286.984	14.48
287.36	14.73
287.735	11.2
288.11	9.58
288.485	10.99
288.86	11.97
289.235	15.18
289.61	15.69
289.985	17.69
290.36	15.74
290.735	15.72
291.11	11.65
291.485	9.18
291.86	9.62
292.235	10.57
292.609	10.02
292.984	7
293.359	6.75
293.733	10.07
294.108	9.12
294.482	8.7
294.857	8.57
295.231	10.82
295.606	12.19
295.98	13.03
296.354	9.59
296.729	9.98
297.103	12.55
297.477	10.67
297.851	8.82
298.226	6.06
298.6	7.08
298.974	7.08
299.348	5.22
299.722	4.3
300.096	5.31
300.47	8.03
300.844	8.67
301.217	8.99
301.591	10.81
301.965	10.43
302.339	12.67
302.712	13.92
303.086	14.61
303.46	13.45
303.833	14.15
304.207	14.9
304.58	16.43
304.954	16.49
305.327	16.67
305.701	15.23
306.074	15.09
306.447	14.67
306.821	13.81
307.194	12.75
307.567	16.12
307.94	14.38
308.313	12.43
308.686	12.53
309.059	9.84
309.432	9.56
309.805	11.38
310.178	12.68
310.551	13.19
310.924	10.98
311.297	11.6
311.67	9.85
312.042	11.17
312.415	11.55
312.788	10.81
313.16	10.24
313.533	8.68
313.905	5.06
314.278	3.61
314.65	6.73
315.023	8.01
315.395	5.75
315.768	5.88
316.14	5.45
316.512	4.62
316.884	4.58
317.257	4.07
317.629	5.17
318.001	7.42
318.373	6.25
318.745	2.83
319.117	4.26
319.489	6.56
319.861	7.92
320.233	6.97
320.605	7.36
320.977	7.58
321.348	9.92
321.72	8.33
322.092	9.25
322.463	10.91
322.835	9.85
323.207	7.82
323.578	6.97
323.95	7.3
324.321	8.38
324.693	11.31
325.064	12.34
325.435	10.97
325.807	11.38
326.178	8.76
326.549	6.99
326.92	7.09
327.292	7.22
327.663	7.19
328.034	6.5
328.405	8.36
328.776	2.01
329.147	0.02
329.518	-0.4
329.889	0.14
330.259	2.9
330.63	1.36
331.001	3.15
331.372	4.58
331.742	4.51
332.113	4.43
332.484	3.72
332.854	6.8
333.225	9.09
333.595	12.09
333.966	10.81
334.336	9.9
334.707	12.53
335.077	13.61
335.447	12
335.817	12.82
336.188	13.05
336.558	11.97
336.928	14.15
337.298	11.32
337.668	10.35
338.038	13.17
338.408	12.06
338.778	13.09
339.148	11.39
339.518	9.88
339.888	8.38
340.258	5.16
340.627	4.67
340.997	2.09
341.367	4.72
341.736	2.18
342.106	1.08
342.475	2.24
342.845	2.19
343.214	1.28
343.584	4.1
343.953	4.39
344.323	6.45
344.692	7.09
345.061	8.11
345.431	6.97
345.8	9.62
346.169	8.12
346.538	9.18
346.907	9.02
347.276	8.99
347.645	10.56
348.014	9.11
348.383	8.64
348.752	7.08
349.121	7.44
349.49	5.53
349.858	5.95
350.227	6.85
350.596	6.08
350.964	4.28
351.333	6.18
351.702	2.76
352.07	0.97
352.439	1.1
352.807	2.01
353.176	1.59
353.544	2.18
353.912	-0.43
354.281	1.18
354.649	-0.34
355.017	-0.09
355.385	-1.76
355.753	0.05
356.122	2.16
356.49	2.28
356.858	4.3
357.226	4.91
357.594	6.95
357.961	7.85
358.329	5.02
358.697	7.41
359.065	7.84
359.433	6.09
359.8	8.47
360.168	9.55
360.536	11.28
360.903	8.15
361.271	8
361.638	6.01
362.006	7.34
362.373	8.95
362.741	7.69
363.108	10.23
363.475	13.32
363.843	9.95
364.21	9.72
364.577	9.32
364.944	10.67
365.311	8.68
365.678	8.52
366.045	7.52
366.412	7.17
366.779	5.4
367.146	1.72
367.513	0.09
367.88	0.76
368.247	1.24
368.613	0.16
368.98	2.57
369.347	2.72
369.713	3.31
370.08	3.8
370.447	3.51
370.813	5.28
371.18	8.77
371.546	8.91
371.912	7.97
372.279	8.64
372.645	8.06
373.011	5.92
373.378	8.38
373.744	7.58
374.11	7.78
374.476	9.49
374.842	11.5
375.208	9.55
375.574	7.92
375.94	9.18
376.306	7.12
376.672	8.8
377.038	8.12
377.404	5.98
377.769	7.01
378.135	8.43
378.501	9.23
378.866	7.92
379.232	6.41
379.597	9.67
379.963	11.07
380.328	12.41
380.694	9.33
381.059	10.59
381.425	11.77
381.79	11.15
382.155	7.14
382.52	5.33
382.886	5.93
383.251	6.84
383.616	3.8
383.981	3.2
384.346	2.9
384.711	4.89
385.076	2.86
385.441	2.16
385.806	3.07
386.171	4.45
386.535	6.74
386.9	2.85
387.265	2.68
387.629	4.03
387.994	3.2
388.359	4.39
388.723	4.64
389.088	7.15
389.452	7.16
389.817	7.81
390.181	8.89
390.545	7.2
390.91	8.42
391.274	10.44
391.638	12.57
392.002	10.53
392.366	10.34
392.731	10.18
393.095	9.07
393.459	9.55
393.823	7.78
394.187	8.17
394.55	8.73
394.914	8.62
395.278	5.16
395.642	3.69
396.006	5.6
396.369	3.55
396.733	4.11
397.097	4.56
397.46	4.25
397.824	4.14
398.187	2.39
398.551	2.06
398.914	3.02
399.277	5.19
399.641	4.86
400.004	3.64
400.367	5.95
400.73	5.5
401.094	3.89
401.457	5.36
401.82	5.98
402.183	4.53
402.546	4.33
402.909	5.82
403.272	3.44
403.635	3.53
403.998	6.1
404.36	4.77
404.723	4.66
405.086	3.94
405.448	1.67
405.811	0.24
406.174	4
406.536	3.5
406.899	1.73
407.261	1.98
407.624	1.65
407.986	-0.27
408.348	1.58
408.711	1.82
409.073	2.86
409.435	5.38
409.797	6.88
410.16	4.36
410.522	4.69
410.884	4.16
411.246	3.39
411.608	5.32
411.97	7.83
412.332	6.56
412.693	7.17
413.055	6.55
413.417	4.77
413.779	6.2
414.14	8.44
414.502	9.78
414.864	10.88
415.225	12.91
415.587	11.58
415.948	10.03
416.31	8.12
416.671	6.62
417.033	7.09
417.394	7.24
417.755	3.28
418.116	2.16
418.478	0.5
418.839	1.43
419.2	1.39
419.561	1.64
419.922	1.41
420.283	1.25
420.644	1.66
421.005	2.17
421.366	3.61
421.727	6.5
422.087	6.03
422.448	5.9
422.809	4.62
423.169	5.32
423.53	3.7
423.891	2.36
424.251	3.66
424.612	2.43
424.972	3.3
425.333	3.74
425.693	4.81
426.053	6.4
426.414	8.15
426.774	11.45
427.134	10.61
427.494	11.1
427.854	14.9
428.214	14.08
428.574	15.44
428.934	14.57
429.294	11.58
429.654	8.82
430.014	6.85
430.374	5
430.734	1.22
431.094	2.76
431.453	4.09
431.813	3.35
432.173	3.39
432.532	4.32
432.892	5.14
433.251	6.08
433.611	7.01
433.97	8.02
434.33	7.36
434.689	9.22
435.048	9.07
435.407	9.19
435.767	7.4
436.126	6.64
436.485	6.19
436.844	4.93
437.203	4.33
437.562	6.18
437.921	5.82
438.28	4.19
438.639	3.2
438.998	3.56
439.356	4.07
439.715	5.4
440.074	7.17
440.433	7.41
440.791	7.28
441.15	8.47
441.508	8.75
441.867	8.92
442.225	11.44
442.584	12.1
442.942	14.51
443.3	12.82
443.659	13.03
444.017	13.23
444.375	12.78
444.733	13.75
445.092	13.77
445.45	11.28
445.808	9.65
446.166	10.07
446.524	8.01
446.882	6.72
447.239	6.7
447.597	6.17
447.955	6.99
448.313	5.41
448.67	5.16
449.028	4.42
449.386	2.81
449.743	4.17
450.101	3.86
450.458	6.4
450.816	4.27
451.173	5.73
451.531	4.02
451.888	4.76
452.245	8.05
452.602	9.47
452.96	11.24
453.317	15.76
453.674	17.14
454.031	20.26
454.388	20.49
454.745	21.73
455.102	19.89
455.459	20.31
455.816	19.62
456.173	17.5
456.529	16.95
456.886	15.25
457.243	12.43
457.599	10.14
457.956	7.39
458.313	8.28
458.669	6.36
459.026	6.92
459.382	7.09
459.739	6.3
460.095	5.28
460.451	3.85
460.807	4.01
461.164	4.44
461.52	7.31
461.876	8
462.232	5.73
462.588	7.42
462.944	6.88
463.3	6.64
463.656	7.4
464.012	6.86
464.368	6.88
464.724	8.44
465.079	9.73
465.435	6.22
465.791	3.86
466.146	4.86
466.502	2.05
466.858	1.78
467.213	1.55
467.569	1.07
467.924	3.99
468.279	4.15
468.635	3.82
468.99	2.49
469.345	4.94
469.701	7.72
470.056	4.99
470.411	7.94
470.766	10.59
471.121	9.9
471.476	9.85
471.831	9.12
472.186	9.58
472.541	10.06
472.895	10.39
473.25	11.69
473.605	11.81
473.96	13.23
474.314	10.89
474.669	9.16
475.024	11.68
475.378	12.75
475.733	11.86
476.087	13.31
476.441	11.56
476.796	9.76
477.15	7.07
477.504	4.95
477.859	5.53
478.213	3.99
478.567	4.6
478.921	2.06
479.275	1.36
479.629	-1.09
479.983	-2.69
480.337	-2.55
480.691	-0.92
481.045	0.35
481.399	-0.03
481.752	-2.06
482.106	0.39
482.46	2.26
482.813	2.65
483.167	1.18
483.52	3.75
483.874	2.28
484.227	0.62
484.581	-0.26
484.934	-2.01
485.288	-1.51
485.641	1.94
485.994	1.08
486.347	-2.52
486.7	-1.73
487.054	0.27
487.407	-1.03
487.76	-0.53
488.113	1.16
488.466	1.64
488.818	1.43
489.171	1.36
489.524	-0.8
489.877	0.24
490.23	3.32
490.582	4.43
490.935	3.8
491.288	4.18
491.64	6.03
491.993	6.92
492.345	7.93
492.698	8.99
493.05	9.17
493.402	9.3
493.755	6.97
494.107	4.73
494.459	3.32
494.811	4.05
495.163	3.85
495.515	-0.05
495.867	-3.78
496.219	-6.77
496.571	-11.88
496.923	-15.44
497.275	-22.31
497.627	-28.31
497.979	-35.59
498.33	-45.92
498.682	-56.82
499.034	-61.09
499.385	-66.67
499.737	-71.85
500.088	-76.93
500.44	-78.69
500.791	-80.57
501.143	-81.27
501.494	-80.35
501.845	-78.97
502.197	-74.72
502.548	-73.17
502.899	-74.1
503.25	-68.33
503.601	-69.17
503.952	-67
504.303	-63.07
504.654	-58.57
505.005	-57.69
505.356	-54.33
505.707	-54.72
506.058	-50.15
506.408	-48.02
506.759	-45.98
507.11	-46.06
507.46	-37.81
507.811	-34.82
508.161	-34.91
508.512	-34.83
508.862	-33.45
509.213	-29.99
509.563	-26.73
509.913	-27.09
510.263	-24.89
510.614	-22.25
510.964	-23.7
511.314	-24.76
511.664	-23.26
512.014	-22.08
512.364	-22.17
512.714	-18.67
513.064	-20.8
513.414	-21.58
513.764	-21.42
514.113	-20.72
514.463	-21.93
514.813	-18.72
515.162	-20.51
515.512	-23.65
515.862	-22.8
516.211	-25.02
516.561	-24.19
516.91	-25.2
517.259	-23.19
517.609	-23.64
517.958	-21.49
518.307	-18.69
518.656	-17.4
519.006	-15.93
519.355	-13.27
519.704	-15.01
520.053	-11.31
520.402	-10.09
520.751	-7.85
521.1	-9.77
521.448	-8.8
521.797	-9.39
522.146	-8.93
522.495	-13.03
522.843	-14.05
523.192	-12.42
523.541	-11.55
523.889	-13.41
524.238	-13.16
524.586	-13
524.935	-9.95
525.283	-10.23
525.631	-10.32
525.979	-11.47
526.328	-8.35
526.676	-6.57
527.024	-7.83
527.372	-6.23
527.72	-5.08
528.068	-5.84
528.416	-6.6
528.764	-6.14
529.112	-5.74
529.46	-4.24
529.808	-2.35
530.155	-1
530.503	-1.17
530.851	2.18
531.198	2.81
531.546	4.03
531.893	2.67
532.241	5.17
532.588	4.35
532.936	5.31
533.283	5.06
533.63	4.7
533.978	2.83
534.325	3.11
534.672	-0.32
535.019	0.11
535.366	-3.31
535.713	-2.49
536.06	-3.09
536.407	-0.41
536.754	-1.43
537.101	-1.5
537.448	-1.31
537.795	0.68
538.141	1.42
538.488	2.69
538.835	1.47
539.181	4.65
539.528	3.24
539.874	3.53
540.221	0.9
540.567	1.28
540.914	-2.01
541.26	-3.3
541.606	-4.02
541.952	-3.86
542.299	-5.07
542.645	-5.84
542.991	-9.16
543.337	-7.15
543.683	-9.08
544.029	-10.57
544.375	-9.17
544.721	-3.9
545.066	-3.94
545.412	-3.05
545.758	-3.57
546.104	-2.74
546.449	-1.78
546.795	1.01
547.141	1.85
547.486	2.25
547.832	3.93
548.177	2.67
548.522	1.09
548.868	1.62
549.213	1.2
549.558	1.42
549.903	1.34
550.249	-0.07
550.594	0.08
550.939	-1.84
551.284	0.33
551.629	0.43
551.974	-0.53
552.319	0.73
552.664	0.76
553.008	-0.93
553.353	-1.66
553.698	-0.95
554.043	0.73
554.387	0.97
554.732	4.34
555.076	4.23
555.421	5.47
555.765	9.27
556.11	7.82
556.454	6.12
556.798	8.25
557.143	10.14
557.487	9.32
557.831	9.31
558.175	8.78
558.519	7.5
558.863	4.49
559.207	5.55
559.551	3.77
559.895	4.48
560.239	6.51
560.583	5.86
560.927	6.61
561.27	5.85
561.614	6.48
561.958	8
562.301	7.78
562.645	11.4
562.988	7.6
563.332	6.64
563.675	7.14
564.018	6.01
564.362	5.41
564.705	3.69
565.048	6.58
565.391	5.97
565.735	5.36
566.078	6.11
566.421	3.85
566.764	6.52
567.107	6.66
567.45	5.47
567.792	5.57
568.135	6.78
568.478	6.12
568.821	4.18
569.163	3.88
569.506	1.99
569.849	1.48
570.191	2.93
570.534	4.74
570.876	3.53
571.219	6.36
571.561	7.44
571.903	4.18
572.246	2.99
572.588	3.93
572.93	4.56
573.272	4.83
573.614	7.06
573.956	7.27
574.298	1.95
574.64	2.99
574.982	1.36
575.324	1.44
575.666	4.53
576.008	6.89
576.349	6.86
576.691	7.86
577.033	9.61
577.374	6.59
577.716	5.23
578.057	6.82
578.399	7.2
578.74	8.09
579.082	6.66
579.423	6.4
579.764	5.22
580.105	4.47
580.447	2.41
580.788	0.82
581.129	0.35
581.47	-0.47
581.811	1.18
582.152	2.14
582.493	0.47
582.834	0.68
583.175	2.69
583.515	3.74
583.856	3.33
584.197	5.35
584.537	5.39
584.878	6.78
585.218	8.25
585.559	5.05
585.899	2.51
586.24	4.05
586.58	3.48
586.921	2.81
587.261	2.56
587.601	2.82
587.941	4.17
588.281	4.49
588.621	3.38
588.961	3.74
589.301	7.36
589.641	10.65
589.981	10.35
590.321	12.33
590.661	11.66
591.001	11.69
591.34	13.76
591.68	10.15
592.02	10.97
592.359	12.17
592.699	14.31
593.038	16.67
593.378	15.93
593.717	13.17
594.057	12.78
594.396	13.41
594.735	12.91
595.074	11.62
595.414	13.06
595.753	12.19
596.092	12.66
596.431	9.65
596.77	9.22
597.109	7.51
597.448	9.64
597.786	10.97
598.125	10.64
598.464	11.45
598.803	11.16
599.141	10.45
599.48	12.38
599.819	12.58
600.157	13.64
600.495	13.69
600.834	14.6
601.172	14.89
601.511	13.91
601.849	15.78
602.187	19.35
602.525	19.23
602.864	20.6
603.202	20.2
603.54	18.94
603.878	18.8
604.216	17.86
604.554	17.34
604.891	19.48
605.229	20.18
605.567	15.38
605.905	13
606.243	13.33
606.58	14.28
606.918	11.88
607.255	13.64
607.593	13.81
607.93	13.67
608.268	14.48
608.605	12.32
608.942	11.9
609.28	12.82
609.617	11.23
609.954	13.38
610.291	13.27
610.628	17.08
610.965	15.7
611.302	15.31
611.639	14.32
611.976	15.25
612.313	12.88
612.65	12.43
612.987	13.35
613.323	13
613.66	13.64
613.997	12.77
614.333	12.06
614.67	12.76
615.006	13.99
615.343	13.72
615.679	14.45
616.015	16.02
616.352	14.61
616.688	14.68
617.024	16.27
617.36	11.32
617.696	9.41
618.032	7.14
618.368	7.14
618.704	9.22
619.04	10.74
619.376	9.11
619.712	10.33
620.048	12.05
620.383	10.86
620.719	11.51
621.055	14.6
621.39	20.06
621.726	22.77
622.061	22.81
622.397	20.56
622.732	20.19
623.068	19.68
623.403	20.38
623.738	21.78
624.073	25.92
624.409	24.4
624.744	23.75
625.079	18.9
625.414	18.66
625.749	19.32
626.084	19.51
626.419	21.55
626.753	25.03
627.088	23.16
627.423	22.01
627.758	19.52
628.092	19.66
628.427	21.78
628.762	22.49
629.096	21
629.431	18.88
629.765	19.74
630.099	15.52
630.434	14.26
630.768	15.1
631.102	15.32
631.436	15.17
631.77	16.27
632.105	15.57
632.439	16.05
632.773	17.77
633.107	19.98
633.44	18.36
633.774	21.23
634.108	21.09
634.442	22.55
634.776	25.18
635.109	27.82
635.443	29.92
635.776	29.34
636.11	30.05
636.443	29.75
636.777	31.15
637.11	29.6
637.444	29.4
637.777	30.45
638.11	29.95
638.443	27.57
638.776	25.77
639.11	24.34
639.443	23.86
639.776	23.36
640.109	24.61
640.441	22.07
640.774	23.92
641.107	24.22
641.44	24.15
641.773	23.48
642.105	25.55
642.438	25.82
642.77	25.36
643.103	26.49
643.435	28.05
643.768	25.92
644.1	26.84
644.433	27.72
644.765	28.44
645.097	25.76
645.429	25.67
645.761	22.97
646.094	24.64
646.426	23.53
646.758	25.14
647.09	24.42
647.422	24.77
647.753	23.83
648.085	22.9
648.417	22.28
648.749	24.09
649.08	25.67
649.412	27.18
649.744	27.91
650.075	29.18
650.407	27.52
650.738	27.05
651.069	25.25
651.401	28.53
651.732	29.14
652.063	28.15
652.394	29.25
652.726	27.05
653.057	26.09
653.388	25.17
653.719	24.74
654.05	25.47
654.381	26.02
654.712	28.81
655.042	27.65
655.373	29.27
655.704	30.41
656.034	29.3
656.365	30.42
656.696	31
657.026	29.92
657.357	30.98
657.687	29.82
658.018	30.7
658.348	32.01
658.678	30.77
659.008	30.08
659.339	31.08
659.669	31.75
659.999	33.62
660.329	33.43
660.659	33.08
660.989	32.75
661.319	32.69
661.649	32.51
661.978	32.19
662.308	31.5
662.638	32.05
662.968	29.19
663.297	27.4
663.627	25.34
663.956	24.57
664.286	25.49
664.615	26.93
664.945	29.95
665.274	29.4
665.603	28.82
665.932	31.69
666.262	29.42
666.591	31.61
666.92	32.57
667.249	32.36
667.578	32.64
667.907	31.05
668.236	30.02
668.564	26.92
668.893	29.45
669.222	27.88
669.551	26.49
669.879	26.72
670.208	26.8
670.537	26.58
670.865	27.28
671.194	28.55
671.522	30.88
671.85	31.27
672.179	32.14
672.507	27.82
672.835	27.93
673.163	27.26
673.491	27.66
673.819	27.58
674.147	28.44
674.475	28.93
674.803	29.85
675.131	30.09
675.459	30.55
675.787	32.55
676.115	33.8
676.442	34.91
676.77	33.92
677.098	36.3
677.425	36.3
677.753	36.36
678.08	35.83
678.407	32.81
678.735	30.08
679.062	27.35
679.389	24.92
679.717	26.45
680.044	27.7
680.371	27.58
680.698	26.08
681.025	26.02
681.352	23.56
681.679	23.12
682.006	23.1
682.332	25.26
682.659	26.08
682.986	26.19
683.313	25.64
683.639	23.39
683.966	23.98
684.292	22.48
684.619	22.09
684.945	22.45
685.272	23.76
685.598	23.84
685.924	22.41
686.25	22.73
686.577	23.27
686.903	22.43
687.229	19.76
687.555	19.6
687.881	22.68
688.207	22.78
688.533	24.43
688.858	23.35
689.184	25.94
689.51	26.81
689.836	27.93
690.161	27.94
690.487	27.67
690.813	29.92
691.138	30.74
691.463	28.66
691.789	28.42
692.114	27.6
692.44	26.91
692.765	25.25
693.09	22.62
693.415	22.25
693.74	20.08
694.065	20.48
694.39	22.01
694.715	21.35
695.04	22.72
695.365	23.93
695.69	25.43
696.015	27.6
696.339	27.25
696.664	29.82
696.989	28.99
697.313	29.23
697.638	27.86
697.962	27.35
698.287	28.58
698.611	28.22
698.935	26.94
699.26	25.24
699.584	22.53
699.908	22.33
700.232	21.43
700.556	19.35
700.88	19.35
701.204	21.78
701.528	20.78
701.852	20.65
702.176	19.65
702.5	18.82
702.823	18.77
703.147	18.9
703.471	18.59
703.794	17.98
704.118	19.2
704.441	20.58
704.765	18.12
705.088	18.93
705.411	16.94
705.735	15.41
706.058	17.39
706.381	16.72
706.704	17.38
707.027	17.76
707.35	18.05
707.673	17.19
707.996	16.93
708.319	19.91
708.642	20.26
708.965	22.01
709.288	23.24
709.61	20.74
709.933	20.39
710.256	21.17
710.578	19.45
710.901	19.8
711.223	20.1
711.546	18.16
711.868	16.33
712.19	17.36
712.512	17.82
712.835	17.16
713.157	19.15
713.479	21.03
713.801	19.08
714.123	22.84
714.445	21.86
714.767	22.72
715.089	23.98
715.411	24.93
715.732	23.26
716.054	21.67
716.376	20.35
716.697	18.75
717.019	19.11
717.34	23.09
717.662	20.67
717.983	21.41
718.305	21.16
718.626	19.41
718.947	15
719.268	13.16
719.589	12.8
719.911	13.49
720.232	13.81
720.553	13.07
720.874	9.35
721.195	12.08
721.515	11.99
721.836	10.62
722.157	12.32
722.478	17.22
722.798	19.35
723.119	20.42
723.44	19.75
723.76	20.06
724.081	18.88
724.401	19.97
724.721	17.6
725.042	17.16
725.362	18.57
725.682	18.82
726.002	16.92
726.322	14.9
726.642	13.78
726.962	15.98
727.282	14.95
727.602	16.1
727.922	16.15
728.242	16.03
728.562	15.8
728.882	16.02
729.201	15.1
729.521	13.6
729.84	15.07
730.16	15.42
730.479	13.69
730.799	13.49
731.118	12.39
731.437	9.98
731.757	10.33
732.076	9.86
732.395	9.02
732.714	9.64
733.033	10.18
733.352	10.11
733.671	10.03
733.99	9.67
734.309	8.69
734.628	10.92
734.947	12.83
735.265	11.23
735.584	13.1
735.903	13.85
736.221	12
736.54	12.38
736.858	11.59
737.177	12.28
737.495	13.14
737.813	14.33
738.132	13.59
738.45	12.45
738.768	13.48
739.086	12.6
739.404	13.91
739.722	15.39
740.04	14.34
740.358	14.84
740.676	17.41
740.994	16.97
741.311	16.43
741.629	13.75
741.947	15.36
742.264	16.24
742.582	14.33
742.899	12.44
743.217	14.14
743.534	16.07
743.852	16.47
744.169	12.24
744.486	11.95
744.803	12.61
745.121	15.47
745.438	14.97
745.755	13.99
746.072	15.52
746.389	16.11
746.706	15.58
747.022	16.39
747.339	17.88
747.656	18.72
747.973	18.44
748.289	18.78
748.606	16.66
748.923	17.88
749.239	19.18
749.555	18.67
749.872	16.07
750.188	13.11
750.505	11.68
750.821	10.86
751.137	10.77
751.453	10.01
751.769	10.17
752.085	11.27
752.401	7.24
752.717	6.09
753.033	6.8
753.349	8.67
753.665	10.64
753.98	9.94
754.296	7.75
754.612	8.73
754.927	10.7
755.243	10.12
755.558	11.76
755.874	13.55
756.189	12.2
756.505	11.7
756.82	10.48
757.135	11.38
757.45	10.14
757.765	11.55
758.08	11.97
758.395	12.18
758.71	14.2
759.025	11.03
759.34	10.45
759.655	11.97
759.97	12.81
760.285	14.66
760.599	13.32
760.914	15.25
761.228	13.98
761.543	15.4
761.857	15.68
762.172	14.5
762.486	16.28
762.8	17
763.115	15.72
763.429	15.31
763.743	14.1
764.057	13.2
764.371	12.68
764.685	11.11
764.999	10.19
765.313	10.17
765.627	9.07
765.941	6.43
766.255	7.78
766.568	10.01
766.882	9.09
767.195	10.35
767.509	12.14
767.823	11.95
768.136	13.93
768.449	10.67
768.763	10.34
769.076	10.08
769.389	11.36
769.702	8.42
770.016	7.77
770.329	7.19
770.642	6.51
770.955	5.31
771.268	6.18
771.58	6.23
771.893	7.83
772.206	6.44
772.519	9.77
772.832	10.97
773.144	12.65
773.457	10.42
773.769	11.19
774.082	10.78
774.394	8.81
774.706	6.5
775.019	6.6
775.331	6.18
775.643	8
775.955	3.05
776.268	2.14
776.58	1.95
776.892	4.67
777.204	4.6
777.515	6.23
777.827	7.85
778.139	11.16
778.451	10.73
778.763	11.67
779.074	12.09
779.386	12.73
779.697	12.56
780.009	9.99
780.32	7.85
780.632	8.44
780.943	7.08
781.254	8.25
781.566	7.18
781.877	8.38
782.188	8.3
782.499	8.47
782.81	11.24
783.121	12
783.432	15.83
783.743	18.49
784.054	19.81
784.364	19.31
784.675	18.93
784.986	17.82
785.296	16.56
785.607	17.28
785.917	16.39
786.228	15.06
786.538	13.98
786.849	10.48
787.159	6.12
787.469	2.69
787.779	2.03
788.09	1.27
788.4	0.52
788.71	0.07
789.02	-0.61
789.33	0.14
789.64	-0.68
789.949	0.73
790.259	3.76
790.569	4.99
790.879	5.44
791.188	4.68
791.498	4.67
791.807	6.01
792.117	7.06
792.426	6.94
792.736	5.42
793.045	7.74
793.354	7.77
793.663	7.25
793.973	8.41
794.282	11.24
794.591	13.24
794.9	15.5
795.209	15
795.518	15.05
795.826	15.35
796.135	15.03
796.444	13.2
796.753	13.62
797.061	13.89
797.37	14.45
797.678	11.19
797.987	9.82
798.295	7.15
798.604	9.16
798.912	7.08
799.22	4.99
799.529	6.09
799.837	7.73
800.145	5.26
800.453	3.08
800.761	3.41
801.069	5.32
801.377	7.02
801.685	5.61
801.993	4.18
802.3	4.92
802.608	5.95
802.916	4.06
803.223	2.9
803.531	6.01
803.838	6.85
804.146	6.91
804.453	7.94
804.76	5.44
805.068	5.65
805.375	5.26
805.682	5.35
805.989	5.77
806.296	7.67
806.603	7.92
806.91	5.75
807.217	5.89
807.524	1.56
807.831	0.23
808.138	2.52
808.444	5.66
808.751	4.43
809.058	5.73
809.364	4.67
809.671	4.31
809.977	2.24
810.284	3.01
810.59	3.22
810.896	6.15
811.202	6.35
811.509	6
811.815	5.52
812.121	7.4
812.427	7.6
812.733	7.34
813.039	6.28
813.345	6.61
813.65	5.94
813.956	6.49
814.262	5.2
814.568	6.11
814.873	8.01
815.179	5.7
815.484	4.92
815.79	3.03
816.095	4.45
816.4	4.61
816.706	3.64
817.011	1.74
817.316	1.9
817.621	3.22
817.926	1.62
818.231	0.77
818.536	2.09
818.841	3.17
819.146	4.59
819.451	4.01
819.756	5.42
820.06	8.45
820.365	9.57
820.67	10.26
820.974	11.25
821.279	11.72
821.583	10.48
821.888	10.81
822.192	9.12
822.496	8.52
822.8	9.58
823.105	8.36
823.409	5
823.713	7.24
824.017	5.5
824.321	4.7
824.625	3.89
824.929	2.9
825.232	3.72
825.536	4.98
825.84	2.6
826.143	-0.25
826.447	1.14
826.751	4.97
827.054	2.65
827.358	3.3
827.661	5.41
827.964	7.25
828.268	7.74
828.571	9.84
828.874	10.33
829.177	12.31
829.48	14.99
829.783	13.4
830.086	14.41
830.389	15.61
830.692	15.92
830.995	12.86
831.297	11.09
831.6	12.51
831.903	8.91
832.205	8.42
832.508	9
832.81	8.26
833.113	8.6
833.415	5.42
833.718	4.24
834.02	4.33
834.322	5.9
834.624	7.33
834.926	4.98
835.228	4.48
835.53	5.22
835.832	5.81
836.134	3.94
836.436	6.2
836.738	6.67
837.04	7.88
837.341	8.18
837.643	8.77
837.944	7.67
838.246	9.85
838.547	10.47
838.849	8.78
839.15	8.59
839.452	10.05
839.753	8.43
840.054	8.31
840.355	10.23
840.656	10.48
840.957	9.28
841.258	8.8
841.559	8.65
841.86	8.49
842.161	9.33
842.462	8.45
842.762	10.85
843.063	11.7
843.364	12.61
843.664	12.51
843.965	11.89
844.265	12.76
844.566	15.53
844.866	16.1
845.166	18.28
845.467	19.39
845.767	21.24
846.067	17.81
846.367	16.06
846.667	15.84
846.967	13.9
847.267	13.06
847.567	13.14
847.867	11.59
848.166	12.32
848.466	10.64
848.766	9.26
849.065	5.47
849.365	6.23
849.664	7.2
849.964	6.4
850.263	6.15
850.562	6.2
850.862	5.25
851.161	7.47
851.46	6.93
851.759	9.83
852.058	7.83
852.357	9.82
852.656	9.94
852.955	7.77
853.254	7.5
853.553	7.27
853.851	7.53
854.15	6.31
854.449	4.52
854.747	4.2
855.046	1.01
855.344	2.39
855.643	2.92
855.941	3.97
856.239	5.72
856.538	6.19
856.836	4.35
857.134	5.93
857.432	7.36
857.73	5.68
858.028	3.98
858.326	5.17
858.624	3.05
858.922	2.03
859.219	-1.41
859.517	-1.57
859.815	-0.51
860.112	2.47
860.41	3.06
860.707	2.62
861.005	5.56
861.302	5.41
861.6	4.38
861.897	6.49
862.194	8.19
862.491	7.14
862.788	7.14
863.085	7.11
863.382	4.56
863.679	3.85
863.976	5.47
864.273	2.47
864.57	4.72
864.867	4.59
865.163	2.81
865.46	5.5
865.757	7.48
866.053	7.38
866.349	6.52
866.646	9.17
866.942	7.85
867.239	6.68
867.535	6.43
867.831	5.48
868.127	5.2
868.423	8.36
868.719	5.98
869.015	6.3
869.311	8.67
869.607	7.26
869.903	4.48
870.199	3.86
870.494	3.97
870.79	4.55
871.086	2.2
871.381	4.74
871.677	5.15
871.972	1.72
872.267	3.69
872.563	1
872.858	4.26
873.153	5.08
873.448	9.39
873.743	9.92
874.038	11.62
874.333	14.48
874.628	14.83
874.923	15.18
875.218	16.92
875.513	16.83
875.808	17.83
876.102	16.31
876.397	16.8
876.691	14.06
876.986	14.18
877.28	13.92
877.575	13.52
877.869	10.07
878.163	8.73
878.458	10.93
878.752	11.69
879.046	11.36
879.34	11.82
879.634	14.25
879.928	13.23
880.222	14.06
880.516	15.14
880.809	12.86
881.103	12.33
881.397	14.07
881.691	14.08
881.984	12.12
882.278	9.89
882.571	8.07
882.864	8.8
883.158	8.84
883.451	8.57
883.744	8.18
884.038	11.91
884.331	13.7
884.624	12.05
884.917	11.76
885.21	12.44
885.503	14.75
885.796	18.66
886.088	18.42
886.381	19.49
886.674	18.41
886.966	14.06
887.259	9.89
887.552	12.05
887.844	11.93
888.136	8.75
888.429	8.83
888.721	8.53
889.013	4.91
889.306	0.95
889.598	-1.58
