# Supplementary material for: An on-demand, drop-on-drop method for studying enzyme catalysis by serial crystallography
Source: Nat Commun. 2021 Jul 22;12:4461. doi: 10.1038/s41467-021-24757-7 (PMC8298390; doi:10.1038/s41467-021-24757-7)
Supplement: Supplementary file 7 — Source Data [file 41467_2021_24757_MOESM7_ESM.zip › 01_raw data/9/9-pico-off (5).txt]

Data from 9-fluo5N-fura-picooff_Subt8_20-52-25-659.txt Node

Date: Wed Jun 05 20:52:25 PDT 2019
User: Yachandra Lab
Spectrometer: OFX00221
Trigger mode: 0
Integration Time (sec): 3.000000E-1
Scans to average: 8
Nonlinearity correction enabled: false
Boxcar width: 5
Storing dark spectrum: false
XAxis mode: Wavelengths
Number of Pixels in Spectrum: 2136
>>>>>Begin Spectral Data<<<<<
156.111	0.67
156.499	1.93
156.887	1
157.274	0.28
157.662	-0.26
158.049	0.31
158.437	0.25
158.824	0.99
159.211	1.16
159.599	0.41
159.986	0.31
160.373	-0.19
160.761	-0.9
161.148	-0.47
161.535	0.42
161.922	1.72
162.309	1.36
162.696	1.83
163.083	2.12
163.47	2.77
163.857	3.36
164.244	4.23
164.631	4.52
165.018	4.45
165.405	4.9
165.792	4.77
166.179	3.59
166.565	3.65
166.952	3.9
167.339	3.45
167.725	3.65
168.112	3.16
168.498	2.24
168.885	2.94
169.271	3.06
169.658	2.22
170.044	1.49
170.431	2.02
170.817	1.55
171.203	1.56
171.59	1.36
171.976	0.92
172.362	1.22
172.748	1.7
173.134	1.33
173.521	1.49
173.907	2.68
174.293	4.24
174.679	4.27
175.065	5.43
175.451	4.86
175.836	5.51
176.222	5.24
176.608	5.33
176.994	4.95
177.38	4.32
177.765	4.51
178.151	4.11
178.537	3.36
178.922	3.4
179.308	2.47
179.693	2.58
180.079	2.76
180.464	3.02
180.85	2.97
181.235	3.47
181.621	3.59
182.006	4.31
182.391	3.97
182.777	4.33
183.162	4.02
183.547	3.58
183.932	3.4
184.317	2.86
184.702	2.61
185.087	2.1
185.472	1.84
185.857	2.09
186.242	0.93
186.627	0.82
187.012	0.01
187.397	-0.05
187.782	1.03
188.167	1.57
188.551	1.72
188.936	2.02
189.321	3.84
189.705	4.28
190.09	5.53
190.475	5.95
190.859	4.5
191.244	6.01
191.628	4.75
192.012	4.61
192.397	2.67
192.781	3.8
193.166	4.94
193.55	4.68
193.934	3.91
194.318	4.81
194.702	5.4
195.087	6.22
195.471	4.31
195.855	6.05
196.239	5.51
196.623	9.55
197.007	10.48
197.391	9.43
197.775	7.69
198.158	9.72
198.542	8.4
198.926	5.17
199.31	7.69
199.693	10.23
200.077	11.11
200.461	12.64
200.844	8.81
201.228	7.68
201.611	10.52
201.995	12.38
202.378	10.92
202.762	11.45
203.145	14.4
203.529	10.74
203.912	11.34
204.295	10.76
204.679	8.35
205.062	9.51
205.445	9.33
205.828	10.19
206.211	13.39
206.594	12.81
206.977	13.66
207.36	12.95
207.743	14.17
208.126	11.03
208.509	12.66
208.892	12.27
209.275	14.25
209.658	12.72
210.04	9.49
210.423	5.36
210.806	5.45
211.188	2.43
211.571	2.89
211.953	4.01
212.336	4.76
212.719	1.45
213.101	3.68
213.483	3.61
213.866	5.92
214.248	5.36
214.63	6.62
215.013	9.83
215.395	10.61
215.777	11.64
216.159	12.85
216.542	14.06
216.924	14.28
217.306	14.34
217.688	13.08
218.07	13.28
218.452	15.75
218.834	14.43
219.216	12.07
219.597	12.14
219.979	8.89
220.361	8.41
220.743	8.2
221.124	9.86
221.506	8.65
221.888	5.73
222.269	3.57
222.651	0.57
223.032	-0.62
223.414	-0.97
223.795	0.08
224.177	2.45
224.558	2.58
224.94	3.69
225.321	2.23
225.702	2.73
226.083	3.76
226.465	4.48
226.846	6.23
227.227	11.14
227.608	14.42
227.989	13.56
228.37	14.35
228.751	13.05
229.132	9.3
229.513	12.85
229.894	15.27
230.275	17.35
230.655	17.61
231.036	17.61
231.417	12.73
231.798	8.72
232.178	9.9
232.559	10.4
232.94	11.61
233.32	13.39
233.701	10.92
234.081	9.15
234.462	5.36
234.842	6.36
235.222	2.28
235.603	4.75
235.983	6.97
236.363	7.65
236.743	5.27
237.124	1.55
237.504	4.23
237.884	5.82
238.264	4.17
238.644	10.26
239.024	7
239.404	12.38
239.784	13.22
240.164	11.48
240.544	9.94
240.923	12.24
241.303	16.2
241.683	16.85
242.063	13.58
242.442	17.81
242.822	18.01
243.202	21.24
243.581	17.41
243.961	16.6
244.34	18.38
244.72	18.77
245.099	17.6
245.478	16.16
245.858	13.02
246.237	12.33
246.616	9.33
246.996	7.44
247.375	6.24
247.754	7.68
248.133	8.41
248.512	7.32
248.891	6.15
249.27	7.51
249.649	9.35
250.028	9.11
250.407	11.68
250.786	10.36
251.165	10.51
251.544	9.27
251.922	8.84
252.301	7.58
252.68	8.58
253.058	8.26
253.437	9.06
253.816	7.8
254.194	7.81
254.573	6.18
254.951	7.14
255.329	3.48
255.708	7.75
256.086	8.11
256.465	7.12
256.843	7.05
257.221	6.42
257.599	0.97
257.977	1.9
258.356	4.32
258.734	4.35
259.112	5.5
259.49	8.84
259.868	5.5
260.246	6.02
260.624	5.88
261.001	3.85
261.379	5
261.757	8.28
262.135	8.64
262.513	8.45
262.89	10.72
263.268	11.14
263.645	9.45
264.023	12.48
264.401	12.22
264.778	11.93
265.156	11.15
265.533	14
265.91	12.36
266.288	10.84
266.665	9.76
267.042	7.58
267.42	4.64
267.797	7.26
268.174	2.34
268.551	1.91
268.928	4.09
269.305	4.7
269.682	2.17
270.059	4.08
270.436	5.24
270.813	5.52
271.19	8.09
271.567	10.77
271.944	9.26
272.32	10.23
272.697	12.09
273.074	10.47
273.45	10.23
273.827	11.52
274.203	8.86
274.58	6.98
274.957	5.2
275.333	4.33
275.709	2.67
276.086	1.7
276.462	5.09
276.838	5.31
277.215	4.67
277.591	6.94
277.967	5.19
278.343	8.35
278.719	8.48
279.095	9.48
279.471	8.12
279.847	7.26
280.223	4.94
280.599	5.16
280.975	4.69
281.351	4.4
281.727	2.67
282.103	2.48
282.478	2.34
282.854	5.4
283.23	5.43
283.605	7.88
283.981	10.62
284.357	14.32
284.732	13.62
285.108	12.49
285.483	12.16
285.858	14.34
286.234	17.67
286.609	17.42
286.984	16.99
287.36	17.2
287.735	14.34
288.11	13.69
288.485	11.98
288.86	10.53
289.235	10.12
289.61	11.9
289.985	11.51
290.36	6.4
290.735	7.08
291.11	4.27
291.485	3.53
291.86	3.84
292.235	3.08
292.609	4.64
292.984	2.58
293.359	3.69
293.733	3.12
294.108	4.11
294.482	6.38
294.857	6.69
295.231	8.2
295.606	10.25
295.98	10.7
296.354	9.16
296.729	9.22
297.103	11.18
297.477	10.23
297.851	10.32
298.226	7.97
298.6	7.92
298.974	6.7
299.348	5.44
299.722	1.94
300.096	3.2
300.47	6.68
300.844	7.99
301.217	7.42
301.591	7.24
301.965	6.58
302.339	7.23
302.712	7.88
303.086	9.49
303.46	9.83
303.833	11.65
304.207	12.02
304.58	12.23
304.954	12.15
305.327	13.91
305.701	15.72
306.074	16.15
306.447	15.19
306.821	15.59
307.194	13.58
307.567	15.06
307.94	12.5
308.313	10.68
308.686	10.93
309.059	10.45
309.432	9.01
309.805	9.3
310.178	10.9
310.551	10.84
310.924	9.36
311.297	10.73
311.67	7.91
312.042	11.15
312.415	11.51
312.788	9.19
313.16	8.91
313.533	8.14
313.905	5.56
314.278	3.67
314.65	4.76
315.023	5.11
315.395	3.2
315.768	5.45
316.14	4.55
316.512	3.86
316.884	2.19
317.257	0.22
317.629	-0.73
318.001	-0.23
318.373	0.52
318.745	-1.01
319.117	0.28
319.489	1.18
319.861	1.05
320.233	0.61
320.605	0.57
320.977	2.98
321.348	4.82
321.72	6.25
322.092	8.32
322.463	9.64
322.835	10.77
323.207	8.42
323.578	6.67
323.95	5.49
324.321	5.98
324.693	11.32
325.064	12.06
325.435	10.55
325.807	10.64
326.178	8
326.549	6.76
326.92	7.06
327.292	7.55
327.663	11.09
328.034	12.62
328.405	12.95
328.776	7.65
329.147	6.53
329.518	5.33
329.889	6.35
330.259	7.93
330.63	5.8
331.001	6.5
331.372	9.01
331.742	6.24
332.113	5.19
332.484	5.72
332.854	8.31
333.225	9.89
333.595	12.31
333.966	12.1
334.336	12.07
334.707	16.57
335.077	16.34
335.447	15.01
335.817	16.03
336.188	18.22
336.558	17.23
336.928	15.55
337.298	11.73
337.668	12.1
338.038	13.51
338.408	12.84
338.778	12.36
339.148	8.74
339.518	7.34
339.888	6.2
340.258	1.18
340.627	0.82
340.997	-0.03
341.367	2.55
341.736	0.43
342.106	-3.99
342.475	-5.66
342.845	-6.94
343.214	-2.5
343.584	-2.16
343.953	-2.16
344.323	1.03
344.692	2.7
345.061	3.62
345.431	3.74
345.8	6.38
346.169	9.28
346.538	11.74
346.907	12.97
347.276	10.52
347.645	12.94
348.014	13.26
348.383	12.81
348.752	12.41
349.121	12.83
349.49	10.9
349.858	10.35
350.227	12.89
350.596	9.5
350.964	8.28
351.333	8.74
351.702	5.62
352.07	4.43
352.439	2.56
352.807	2.22
353.176	1.6
353.544	2.53
353.912	2.39
354.281	0.14
354.649	3
355.017	2.17
355.385	1.1
355.753	2.42
356.122	4.5
356.49	8.15
356.858	8.98
357.226	9.43
357.594	11.45
357.961	9.1
358.329	6.98
358.697	8.17
359.065	6.05
359.433	6.07
359.8	7.23
360.168	5.77
360.536	6.48
360.903	4.59
361.271	5.41
361.638	2.33
362.006	5.58
362.373	7.91
362.741	7.8
363.108	11.14
363.475	14.18
363.843	12.72
364.21	14.1
364.577	12.26
364.944	12.45
365.311	11.64
365.678	12.47
366.045	11.32
366.412	10.4
366.779	6.28
367.146	4.44
367.513	2.33
367.88	1.6
368.247	1.4
368.613	-0.01
368.98	1.05
369.347	-0.76
369.713	-0.43
370.08	-0.95
370.447	-0.38
370.813	0.78
371.18	2.33
371.546	2.72
371.912	1.48
372.279	3.56
372.645	4.19
373.011	2.68
373.378	6.59
373.744	6.01
374.11	5.7
374.476	5.27
374.842	8.38
375.208	7.06
375.574	4.85
375.94	6.89
376.306	4.17
376.672	5.43
377.038	5.06
377.404	3.6
377.769	5.2
378.135	5.9
378.501	6.6
378.866	5.83
379.232	5.14
379.597	8.51
379.963	12.88
380.328	11.86
380.694	11.39
381.059	12.81
381.425	13.35
381.79	11.7
382.155	9.19
382.52	8.24
382.886	8.23
383.251	10.01
383.616	8.35
383.981	4.57
384.346	5.17
384.711	3.14
385.076	2.7
385.441	1.07
385.806	3.18
386.171	5.88
386.535	6.48
386.9	4.39
387.265	3.58
387.629	3.61
387.994	2.17
388.359	2.26
388.723	4.44
389.088	5.11
389.452	3.75
389.817	5.22
390.181	3.86
390.545	1.88
390.91	2.18
391.274	2.73
391.638	1.94
392.002	2.68
392.366	2.2
392.731	1.33
393.095	0.75
393.459	3.28
393.823	1.3
394.187	2.25
394.55	3.68
394.914	3.01
395.278	1.32
395.642	3.84
396.006	4.61
396.369	4.28
396.733	4.22
397.097	4.11
397.46	4.14
397.824	3.58
398.187	2.9
398.551	3.89
398.914	5.64
399.277	5.53
399.641	4.9
400.004	4.4
400.367	5.3
400.73	5.47
401.094	5.3
401.457	5.97
401.82	6.45
402.183	6.55
402.546	4.94
402.909	6.32
403.272	6.42
403.635	4.92
403.998	6.75
404.36	9.93
404.723	10.02
405.086	9.16
405.448	7.09
405.811	5.66
406.174	8.82
406.536	8.72
406.899	6.74
407.261	5.35
407.624	4.97
407.986	2.58
408.348	2.02
408.711	3.55
409.073	5.65
409.435	7.33
409.797	7.58
410.16	4.27
410.522	5.68
410.884	6.1
411.246	5.07
411.608	5.34
411.97	6.5
412.332	4.73
412.693	4.5
413.055	3.4
413.417	2.95
413.779	5.14
414.14	7.32
414.502	7.27
414.864	6.3
415.225	11.19
415.587	11.75
415.948	13.67
416.31	13.19
416.671	11.52
417.033	11.39
417.394	11.48
417.755	7.45
418.116	4.43
418.478	3.77
418.839	6.01
419.2	5.82
419.561	6.2
419.922	3.11
420.283	1.5
420.644	2.59
421.005	2.77
421.366	3.05
421.727	6.28
422.087	8.08
422.448	7.58
422.809	6.85
423.169	5.69
423.53	4.6
423.891	3.41
424.251	4.23
424.612	5.57
424.972	7.59
425.333	8.12
425.693	7.09
426.053	6.65
426.414	7.89
426.774	8.58
427.134	8.64
427.494	8.82
427.854	10.84
428.214	9.78
428.574	9.42
428.934	8.56
429.294	7.7
429.654	6.51
430.014	6.02
430.374	3.61
430.734	2.11
431.094	4.74
431.453	4.36
431.813	3.2
432.173	5.33
432.532	5.12
432.892	5.18
433.251	4.2
433.611	4.23
433.97	5.11
434.33	6.62
434.689	6.74
435.048	5.75
435.407	6.78
435.767	7.25
436.126	5.58
436.485	4.41
436.844	1.57
437.203	1.2
437.562	4.86
437.921	5.28
438.28	5.42
438.639	5.89
438.998	4.72
439.356	5.45
439.715	5.59
440.074	8.57
440.433	7.81
440.791	9.6
441.15	9.34
441.508	7.64
441.867	8.12
442.225	8.53
442.584	10.34
442.942	11.12
443.3	10.15
443.659	11.94
444.017	10.16
444.375	11.32
444.733	11.17
445.092	13.06
445.45	11.22
445.808	8.44
446.166	9.75
446.524	6.77
446.882	6.57
447.239	4.98
447.597	4.94
447.955	4.84
448.313	5.06
448.67	5.53
449.028	5.34
449.386	4.92
449.743	5.05
450.101	2.35
450.458	3.89
450.816	2.41
451.173	3.17
451.531	1.91
451.888	3.61
452.245	3.44
452.602	2.69
452.96	2.06
453.317	7.03
453.674	8.02
454.031	10.55
454.388	9.65
454.745	10.48
455.102	11.49
455.459	11.51
455.816	11.48
456.173	11.19
456.529	11.26
456.886	10.88
457.243	7.65
457.599	7.41
457.956	5.95
458.313	6.22
458.669	5.4
459.026	5.77
459.382	8.3
459.739	7.06
460.095	4.2
460.451	3.32
460.807	3.9
461.164	4.48
461.52	4.91
461.876	6.27
462.232	6.19
462.588	8.84
462.944	8.18
463.3	5.05
463.656	6.95
464.012	9.85
464.368	10.86
464.724	12.23
465.079	11.97
465.435	10.94
465.791	9.36
466.146	10.09
466.502	7.66
466.858	7.61
467.213	8.98
467.569	6.45
467.924	8.15
468.279	7.51
468.635	8.32
468.99	6.33
469.345	8.93
469.701	9.78
470.056	8.67
470.411	9.86
470.766	13.08
471.121	12.23
471.476	14.44
471.831	10.95
472.186	12.51
472.541	10.3
472.895	11.67
473.25	9.11
473.605	8.86
473.96	10.05
474.314	9.48
474.669	6.52
475.024	5.82
475.378	5.19
475.733	5.97
476.087	5.17
476.441	5.03
476.796	5.03
477.15	6.86
477.504	6.01
477.859	6.73
478.213	4.61
478.567	5.23
478.921	5.44
479.275	6.56
479.629	6.27
479.983	6.25
480.337	6.49
480.691	6.38
481.045	6.12
481.399	6.77
481.752	3.97
482.106	7.2
482.46	8.6
482.813	8.47
483.167	6.95
483.52	7.77
483.874	6.64
484.227	3.72
484.581	3.23
484.934	2.3
485.288	1.8
485.641	3.51
485.994	1.57
486.347	0.64
486.7	1.27
487.054	2.24
487.407	0.6
487.76	1.58
488.113	4.44
488.466	5.58
488.818	4.01
489.171	4.57
489.524	4.4
489.877	4.36
490.23	5.01
490.582	5.78
490.935	4.3
491.288	5.68
491.64	5.27
491.993	4.55
492.345	4.34
492.698	6.38
493.05	6.01
493.402	3.14
493.755	3
494.107	1.14
494.459	0.16
494.811	1.11
495.163	1.6
495.515	0.65
495.867	-0.85
496.219	-3.85
496.571	-5.72
496.923	-10
497.275	-14.06
497.627	-24.93
497.979	-27.58
498.33	-34.2
498.682	-44.6
499.034	-49.33
499.385	-54.09
499.737	-58.02
500.088	-61.69
500.44	-66.32
500.791	-65.9
501.143	-67.09
501.494	-62.07
501.845	-64.42
502.197	-61.64
502.548	-58.89
502.899	-60.82
503.25	-57.33
503.601	-57.82
503.952	-56.14
504.303	-51.91
504.654	-51.07
505.005	-46.76
505.356	-43.57
505.707	-43.91
506.058	-41.14
506.408	-38.72
506.759	-36.01
507.11	-36.65
507.46	-33.11
507.811	-32
508.161	-30.89
508.512	-32.31
508.862	-32.34
509.213	-30.41
509.563	-27.74
509.913	-30.02
510.263	-26.99
510.614	-23.77
510.964	-24.62
511.314	-24.57
511.664	-20.85
512.014	-21.43
512.364	-17.75
512.714	-15.3
513.064	-18.02
513.414	-18.42
513.764	-18.43
514.113	-17.77
514.463	-20.32
514.813	-18
515.162	-16.59
515.512	-18.61
515.862	-19.1
516.211	-19.72
516.561	-20.23
516.91	-18.05
517.259	-18.59
517.609	-18.5
517.958	-20
518.307	-17.28
518.656	-15.22
519.006	-14.83
519.355	-14.94
519.704	-14.7
520.053	-15.12
520.402	-13.67
520.751	-15.24
521.1	-14.07
521.448	-11.41
521.797	-10.93
522.146	-10.33
522.495	-14.49
522.843	-15.32
523.192	-13.65
523.541	-13.05
523.889	-11.9
524.238	-12.19
524.586	-8.41
524.935	-4.98
525.283	-5.56
525.631	-4.62
525.979	-4.85
526.328	1.33
526.676	1.33
527.024	0.08
527.372	1.49
527.72	0.09
528.068	-0.33
528.416	-0.88
528.764	-2.78
529.112	-1.33
529.46	-1.08
529.808	-2.84
530.155	-5.33
530.503	-4.27
530.851	-2.85
531.198	-1.99
531.546	0.73
531.893	1.72
532.241	1.55
532.588	-0.38
532.936	-1.02
533.283	-0.2
533.63	-0.05
533.978	-0.19
534.325	-0.53
534.672	2.02
535.019	-0.27
535.366	-0.82
535.713	-0.56
536.06	-1.17
536.407	1.01
536.754	0.48
537.101	0.39
537.448	3.03
537.795	3.49
538.141	4.22
538.488	3.09
538.835	4.43
539.181	4.92
539.528	3.76
539.874	5.7
540.221	4.4
540.567	4.27
540.914	1.73
541.26	0.89
541.606	1.5
541.952	0.09
542.299	-1.7
542.645	-2.65
542.991	-5.9
543.337	-5.78
543.683	-6.89
544.029	-6.05
544.375	-4.07
544.721	-0.08
545.066	-0.01
545.412	-0.58
545.758	1.39
546.104	1.62
546.449	3.05
546.795	6.99
547.141	8.02
547.486	6.39
547.832	7.58
548.177	5.24
548.522	3.97
548.868	4.34
549.213	6.17
549.558	5.7
549.903	6.95
550.249	4.34
550.594	2.31
550.939	0.84
551.284	4.15
551.629	3.36
551.974	4.49
552.319	6.66
552.664	5
553.008	3.9
553.353	3.47
553.698	3.85
554.043	5.68
554.387	6.41
554.732	9.36
555.076	7.24
555.421	7.76
555.765	9.03
556.11	6.15
556.454	6.36
556.798	6.53
557.143	6.18
557.487	4.18
557.831	5.42
558.175	5.61
558.519	3.51
558.863	4.78
559.207	7.23
559.551	6.5
559.895	7.72
560.239	9.22
560.583	8.43
560.927	10.69
561.27	11.57
561.614	10.4
561.958	11.05
562.301	14.09
562.645	14.75
562.988	11.23
563.332	11.83
563.675	12.05
564.018	11.67
564.362	12.34
564.705	11.65
565.048	11.74
565.391	11.73
565.735	11.65
566.078	8.84
566.421	6.48
566.764	6.62
567.107	7.11
567.45	5.86
567.792	2.98
568.135	2.81
568.478	2.25
568.821	2.42
569.163	2.58
569.506	2.68
569.849	3.06
570.191	5.74
570.534	9.76
570.876	7.06
571.219	8.88
571.561	11.55
571.903	10
572.246	8.81
572.588	9.02
572.93	10.01
573.272	8.26
573.614	9.84
573.956	8.73
574.298	4.73
574.64	7.9
574.982	6.73
575.324	7.42
575.666	9.39
576.008	10.67
576.349	9.07
576.691	9.86
577.033	11.36
577.374	9.27
577.716	9.62
578.057	9.5
578.399	8.08
578.74	7.68
579.082	7.28
579.423	6.83
579.764	5.65
580.105	6.27
580.447	3.57
580.788	4.84
581.129	7.14
581.47	4.55
581.811	7.06
582.152	6.99
582.493	4.17
582.834	3.39
583.175	2.99
583.515	2.47
583.856	1.97
584.197	3.75
584.537	1.07
584.878	-0.77
585.218	0.03
585.559	-3.06
585.899	-3.9
586.24	0.43
586.58	0.33
586.921	-0.15
587.261	1.19
587.601	2.76
587.941	2.43
588.281	4.65
588.621	5.05
588.961	7.76
589.301	9.41
589.641	10.56
589.981	10.56
590.321	10.76
590.661	10.44
591.001	11.56
591.34	10.66
591.68	8.69
592.02	7.24
592.359	7.27
592.699	5.9
593.038	6.32
593.378	5.58
593.717	3.08
594.057	3.5
594.396	6.07
594.735	3.57
595.074	5.85
595.414	8.94
595.753	10.27
596.092	9.78
596.431	9.66
596.77	10.41
597.109	10.31
597.448	10.73
597.786	12.57
598.125	11.97
598.464	14.3
598.803	11.9
599.141	10.31
599.48	10.98
599.819	12.51
600.157	14.14
600.495	14.14
600.834	14.72
601.172	15.09
601.511	12.4
601.849	13.76
602.187	14.91
602.525	15.57
602.864	16.22
603.202	16.39
603.54	15.34
603.878	13.07
604.216	14.01
604.554	12.18
604.891	12.73
605.229	13.3
605.567	10.19
605.905	8.8
606.243	9.18
606.58	8.88
606.918	5.89
607.255	7.73
607.593	9.34
607.93	7.5
608.268	8.66
608.605	9.23
608.942	9.84
609.28	10.44
609.617	9.64
609.954	11.1
610.291	12.65
610.628	16.24
610.965	13.62
611.302	12.88
611.639	13.18
611.976	14.01
612.313	12.61
612.65	12.06
612.987	11.68
613.323	11.43
613.66	12.06
613.997	10.8
614.333	7.74
614.67	8.65
615.006	10.66
615.343	9.88
615.679	10.38
616.015	10.7
616.352	11.81
616.688	13.67
617.024	14.06
617.36	11
617.696	11.27
618.032	11.47
618.368	12.17
618.704	10.83
619.04	12.73
619.376	12.86
619.712	13.36
620.048	13.9
620.383	13.89
620.719	15.06
621.055	16.17
621.39	17.91
621.726	19.78
622.061	20.49
622.397	20.91
622.732	20.78
623.068	18.77
623.403	16.97
623.738	17.89
624.073	18.4
624.409	19.59
624.744	19.27
625.079	17.49
625.414	17.95
625.749	18.05
626.084	19.08
626.419	20.22
626.753	22.77
627.088	24.1
627.423	22.57
627.758	20.9
628.092	20.58
628.427	23.09
628.762	22.39
629.096	22.78
629.431	22.35
629.765	22.07
630.099	21.48
630.434	22.86
630.768	24.94
631.102	26.36
631.436	28.66
631.77	28.81
632.105	27.02
632.439	29.28
632.773	27.64
633.107	27.85
633.44	25.7
633.774	25.65
634.108	25.02
634.442	24.57
634.776	24.44
635.109	22.43
635.443	21.28
635.776	20.27
636.11	19.02
636.443	20.07
636.777	20.01
637.11	18.74
637.444	18.2
637.777	17.43
638.11	16.64
638.443	15.16
638.776	16.42
639.11	17.75
639.443	20.15
639.776	20.64
640.109	21.97
640.441	21.25
640.774	24.34
641.107	24.72
641.44	26.26
641.773	26.58
642.105	28.31
642.438	25.69
642.77	25.45
643.103	25.41
643.435	26.27
643.768	23.22
644.1	22.84
644.433	22.35
644.765	22.53
645.097	19.25
645.429	20.3
645.761	20.09
646.094	22.07
646.426	21.15
646.758	20.27
647.09	20.33
647.422	22.48
647.753	23.03
648.085	22.99
648.417	24.84
648.749	28.09
649.08	29.22
649.412	28.07
649.744	30.11
650.075	31.91
650.407	32.33
650.738	33.19
651.069	31.52
651.401	33.3
651.732	32.85
652.063	30.14
652.394	30.12
652.726	27.42
653.057	28.1
653.388	26.45
653.719	26.44
654.05	27.14
654.381	25.25
654.712	28.58
655.042	28.41
655.373	30.22
655.704	30.97
656.034	30.18
656.365	32.11
656.696	32.19
657.026	29.62
657.357	29.42
657.687	28.35
658.018	29.81
658.348	29.14
658.678	27.89
659.008	28.41
659.339	27.9
659.669	28.05
659.999	27.99
660.329	27.94
660.659	29.19
660.989	29.22
661.319	28.86
661.649	28.98
661.978	30.47
662.308	31.12
662.638	31.9
662.968	32.81
663.297	33
663.627	32.95
663.956	32.03
664.286	32.38
664.615	32.97
664.945	34.9
665.274	34.52
665.603	32.89
665.932	33.33
666.262	28.93
666.591	29.19
666.92	27.1
667.249	23.55
667.578	24.94
667.907	24.08
668.236	23.51
668.564	21.75
668.893	21.84
669.222	20.38
669.551	19.9
669.879	20.76
670.208	19.92
670.537	23.26
670.865	27.75
671.194	29.42
671.522	31.26
671.85	30.44
672.179	31.23
672.507	30.15
672.835	32.33
673.163	34.05
673.491	34.85
673.819	35.86
674.147	33.34
674.475	32.81
674.803	30.84
675.131	30.68
675.459	30.85
675.787	32.53
676.115	32.62
676.442	31.42
676.77	28.23
677.098	29.98
677.425	28.01
677.753	28.7
678.08	28.45
678.407	27.78
678.735	26.55
679.062	25.09
679.389	22.86
679.717	24.27
680.044	24.6
680.371	23.94
680.698	24.06
681.025	26.33
681.352	24.35
681.679	25.12
682.006	25.33
682.332	28.28
682.659	30.36
682.986	31.55
683.313	31.58
683.639	29.33
683.966	30.4
684.292	29
684.619	27.74
684.945	29.14
685.272	26.74
685.598	27.85
685.924	25.97
686.25	25.27
686.577	26.65
686.903	24.7
687.229	23.56
687.555	22.09
687.881	23.53
688.207	23.06
688.533	22.86
688.858	24.1
689.184	25.83
689.51	27.52
689.836	29.6
690.161	28.44
690.487	29.03
690.813	30.91
691.138	32.36
691.463	32.8
691.789	31.53
692.114	31.72
692.44	31.8
692.765	29.58
693.09	26.7
693.415	25.56
693.74	22.43
694.065	22.97
694.39	24.42
694.715	25.82
695.04	24.76
695.365	28.24
695.69	28.44
696.015	28.19
696.339	28.47
696.664	29.66
696.989	26.69
697.313	27.83
697.638	26.74
697.962	25.09
698.287	25.67
698.611	24.93
698.935	22.47
699.26	20.89
699.584	20.19
699.908	19.45
700.232	21.09
700.556	22.45
700.88	23.78
701.204	25.97
701.528	26.36
701.852	26.01
702.176	25.33
702.5	25.86
702.823	27.85
703.147	27.67
703.471	28.78
703.794	26.2
704.118	25.85
704.441	25.67
704.765	23.41
705.088	24.34
705.411	22.67
705.735	24.62
706.058	25.55
706.381	23.78
706.704	24.23
707.027	21.59
707.35	21.78
707.673	22.03
707.996	20.33
708.319	20.18
708.642	20.7
708.965	21.08
709.288	19.82
709.61	18.01
709.933	17.33
710.256	16.7
710.578	17.09
710.901	19.31
711.223	19.62
711.546	16.9
711.868	16.74
712.19	14.74
712.512	16.6
712.835	15.53
713.157	15.8
713.479	19.06
713.801	17.97
714.123	19.82
714.445	18.95
714.767	18.78
715.089	22.66
715.411	24.34
715.732	23.6
716.054	20.74
716.376	20.81
716.697	21.53
717.019	19.65
717.34	22.32
717.662	21.28
717.983	20.44
718.305	18.99
718.626	16.89
718.947	14.48
719.268	15.34
719.589	14.56
719.911	14.72
720.232	13.92
720.553	13.08
720.874	10.68
721.195	12.25
721.515	10.58
721.836	9.53
722.157	11.95
722.478	14.02
722.798	15.67
723.119	18.19
723.44	17.4
723.76	18.42
724.081	18
724.401	19.52
724.721	18.12
725.042	18.9
725.362	21.02
725.682	20.4
726.002	18.27
726.322	16.64
726.642	13.74
726.962	15.22
727.282	13.42
727.602	15.39
727.922	15.89
728.242	13.81
728.562	14.44
728.882	14.39
729.201	13.42
729.521	13.8
729.84	13.75
730.16	15.65
730.479	14.42
730.799	13.42
731.118	12.36
731.437	9.59
731.757	12.3
732.076	12.97
732.395	12.51
732.714	13.93
733.033	14.62
733.352	14.67
733.671	14.42
733.99	14.81
734.309	17.44
734.628	18.35
734.947	18.11
735.265	17.02
735.584	16.9
735.903	17.67
736.221	13.99
736.54	13.49
736.858	13.94
737.177	12.86
737.495	10.85
737.813	9.14
738.132	7.65
738.45	7.84
738.768	6.89
739.086	4.89
739.404	4.47
739.722	7.41
740.04	6.62
740.358	4.51
740.676	7.53
740.994	11.33
741.311	10.74
741.629	9.72
741.947	13.35
742.264	15.15
742.582	15.02
742.899	15.47
743.217	15.94
743.534	16.5
743.852	16.85
744.169	14.15
744.486	12.52
744.803	11.49
745.121	14.34
745.438	12.64
745.755	12.07
746.072	12.24
746.389	11.38
746.706	9.99
747.022	11.18
747.339	13.17
747.656	13.36
747.973	12.32
748.289	15.35
748.606	13.94
748.923	14.95
749.239	13.5
749.555	14.65
749.872	12.1
750.188	9.57
750.505	8.99
750.821	7.6
751.137	7.33
751.453	4.89
751.769	2.94
752.085	4.11
752.401	1.1
752.717	2.25
753.033	3.28
753.349	4.64
753.665	7.1
753.98	6.33
754.296	7.43
754.612	8.12
754.927	12.22
755.243	14.38
755.558	13.48
755.874	15
756.189	13.09
756.505	12.98
756.82	13.59
757.135	14.03
757.45	12.55
757.765	10.61
758.08	11.19
758.395	9.51
758.71	8.31
759.025	8.19
759.34	5.47
759.655	6.53
759.97	6.08
760.285	7.06
760.599	6.57
760.914	9.36
761.228	8.38
761.543	9.47
761.857	11.58
762.172	13.69
762.486	12.98
762.8	14.75
763.115	14.65
763.429	13.31
763.743	12.59
764.057	10.67
764.371	10.32
764.685	10.44
764.999	8.18
765.313	6.16
765.627	2.85
765.941	2.89
766.255	5.81
766.568	5.91
766.882	5.01
767.195	6.82
767.509	9.12
767.823	8.6
768.136	9.99
768.449	9.44
768.763	8.57
769.076	9.34
769.389	7.23
769.702	3.42
770.016	4.01
770.329	3.59
770.642	1.05
770.955	0.25
771.268	1.02
771.58	1.85
771.893	3.02
772.206	4.89
772.519	5.9
772.832	10.45
773.144	11.69
773.457	10.82
773.769	12.36
774.082	13.1
774.394	12.12
774.706	10.68
775.019	9.48
775.331	9.73
775.643	9.66
775.955	8.93
776.268	5.7
776.58	4.51
776.892	5.77
777.204	5.03
777.515	5.52
777.827	6.83
778.139	7.9
778.451	7.83
778.763	6.98
779.074	7.58
779.386	6.59
779.697	7.3
780.009	8.07
780.32	7.23
780.632	8.98
780.943	7.58
781.254	7.89
781.566	7.61
781.877	6.92
782.188	6.17
782.499	4.83
782.81	8.77
783.121	9.35
783.432	9.39
783.743	10.28
784.054	9.9
784.364	12.57
784.675	13.86
784.986	13.91
785.296	14.78
785.607	15.23
785.917	14.98
786.228	12.44
786.538	11.98
786.849	11.35
787.159	9.24
787.469	6.85
787.779	5.78
788.09	4.18
788.4	4.3
788.71	5.48
789.02	6.77
789.33	7.32
789.64	4.76
789.949	5.11
790.259	6.95
790.569	8.82
790.879	11.12
791.188	10.66
791.498	9.53
791.807	10.72
792.117	10.17
792.426	9.74
792.736	10.36
793.045	13.64
793.354	14.4
793.663	12.43
793.973	11.85
794.282	10.18
794.591	9.01
794.9	9.9
795.209	8.67
795.518	8.62
795.826	9.83
796.135	7.8
796.444	8.84
796.753	8.77
797.061	10.24
797.37	10.82
797.678	11.2
797.987	11.09
798.295	10.66
798.604	9.93
798.912	9.99
799.22	5.93
799.529	8.52
799.837	4.91
800.145	3.22
800.453	2.12
800.761	1.48
801.069	3.01
801.377	2.97
801.685	1.23
801.993	2.55
802.3	1.73
802.608	4.39
802.916	1.6
803.223	2.01
803.531	3.94
803.838	3.2
804.146	4.66
804.453	4.82
804.76	3.53
805.068	4.77
805.375	5.24
805.682	4.41
805.989	4.4
806.296	6.66
806.603	7.8
806.91	5.03
807.217	4.97
807.524	0.5
807.831	-1.44
808.138	1.05
808.444	0.88
808.751	-1.43
809.058	0.9
809.364	1.6
809.671	1.9
809.977	0.32
810.284	1.99
810.59	3.64
810.896	4.72
811.202	5.62
811.509	4.72
811.815	5.28
812.121	6.93
812.427	5.68
812.733	3.47
813.039	-0.6
813.345	0.12
813.65	-0.86
813.956	-1.73
814.262	-2.85
814.568	-4.06
814.873	-1.25
815.179	1.17
815.484	-1.2
815.79	-1.7
816.095	0.9
816.4	3.14
816.706	3.74
817.011	1.74
817.316	2.06
817.621	5.76
817.926	6.86
818.231	6.86
818.536	5.01
818.841	6.16
819.146	6.16
819.451	3.86
819.756	5.25
820.06	6.17
820.365	8.66
820.67	9.91
820.974	10.06
821.279	9.94
821.583	9.01
821.888	8.99
822.192	9.18
822.496	9.53
822.8	10.51
823.105	11.1
823.409	10.02
823.713	10.08
824.017	10.47
824.321	11.05
824.625	12.33
824.929	9.95
825.232	9.69
825.536	10.24
825.84	11.62
826.143	9.28
826.447	8.84
826.751	10.2
827.054	11.01
827.358	11.62
827.661	10.16
827.964	11.18
828.268	11.18
828.571	11.93
828.874	12.4
829.177	10.38
829.48	12.42
829.783	11.08
830.086	11.65
830.389	10.83
830.692	9.65
830.995	8.84
831.297	7.35
831.6	8.65
831.903	8.48
832.205	7.97
832.508	6.75
832.81	7.33
833.113	7.45
833.415	4.78
833.718	5.12
834.02	5.2
834.322	4.8
834.624	4.36
834.926	1.35
835.228	2.07
835.53	2.45
835.832	4.99
836.134	5.02
836.436	4.77
836.738	7.67
837.04	8.31
837.341	6.49
837.643	8.44
837.944	7.88
838.246	10.06
838.547	8.62
838.849	7.32
839.15	6.28
839.452	4.84
839.753	5.35
840.054	2.01
840.355	2.05
840.656	4.65
840.957	2.62
841.258	3.95
841.559	5.75
841.86	7.15
842.161	7.66
842.462	9.3
842.762	10.92
843.063	9.84
843.364	12.14
843.664	11.36
843.965	8.78
844.265	9.95
844.566	7.68
844.866	7.75
845.166	7.64
845.467	9.15
845.767	9.66
846.067	7.19
846.367	6.5
846.667	6.41
846.967	5.82
847.267	5.83
847.567	6.67
847.867	8.99
848.166	10.34
848.466	10.09
848.766	7.11
849.065	4.24
849.365	3.78
849.664	5.42
849.964	4.75
850.263	6.64
850.562	8.17
850.862	7.03
851.161	5.99
851.46	5.88
851.759	3.78
852.058	4.16
852.357	6.73
852.656	7.64
852.955	6.94
853.254	4.35
853.553	1.11
853.851	-0.43
854.15	-0.01
854.449	0.65
854.747	0.28
855.046	0.47
855.344	0.02
855.643	-2.19
855.941	-0.49
856.239	-0.19
856.538	2.58
856.836	1.47
857.134	2.75
857.432	2.78
857.73	3.64
858.028	1.72
858.326	3.2
858.624	2.35
858.922	2.88
859.219	1.7
859.517	0.89
859.815	2.32
860.112	5.62
860.41	6.06
860.707	4.8
861.005	3.36
861.302	3.26
861.6	3.28
861.897	6.32
862.194	7.83
862.491	5.58
862.788	6.15
863.085	4.07
863.382	4.67
863.679	3.72
863.976	6.55
864.273	8
864.57	8.77
864.867	8.86
865.163	6.07
865.46	4.84
865.757	6.77
866.053	8.88
866.349	10.05
866.646	7.69
866.942	8.05
867.239	4.18
867.535	0.01
867.831	-0.02
868.127	1.31
868.423	4.35
868.719	4.8
869.015	3.83
869.311	3.02
869.607	2.14
869.903	2.26
870.199	0.82
870.494	2.61
870.79	5.59
871.086	3.45
871.381	2.47
871.677	1.59
871.972	0.41
872.267	3.02
872.563	2.66
872.858	3.85
873.153	7.09
873.448	9.05
873.743	10.41
874.038	9.81
874.333	13.1
874.628	16.27
874.923	15.65
875.218	15.77
875.513	14.6
875.808	14.31
876.102	13.65
876.397	12.07
876.691	13.92
876.986	12.11
877.28	15.15
877.575	13.65
877.869	10.59
878.163	11.55
878.458	11.3
878.752	11.34
879.046	10.05
879.34	11.27
879.634	10.69
879.928	6.78
880.222	10.47
880.516	9.08
880.809	6.62
881.103	6.86
881.397	5.61
881.691	7.75
881.984	9.77
882.278	9.78
882.571	8.51
882.864	11.56
883.158	14.3
883.451	14.03
883.744	12.69
884.038	16.18
884.331	15.99
884.624	16.86
884.917	17.84
885.21	16.56
885.503	17.22
885.796	19.83
886.088	20.41
886.381	20.55
886.674	19.56
886.966	16.97
887.259	13.51
887.552	16.09
887.844	16.38
888.136	12.82
888.429	12.96
888.721	14.33
889.013	11.36
889.306	6.89
889.598	4.29
