# Supplementary material for: An on-demand, drop-on-drop method for studying enzyme catalysis by serial crystallography
Source: Nat Commun. 2021 Jul 22;12:4461. doi: 10.1038/s41467-021-24757-7 (PMC8298390; doi:10.1038/s41467-021-24757-7)
Supplement: Supplementary file 7 — Source Data [file 41467_2021_24757_MOESM7_ESM.zip › 01_raw data/9/9-pico-off (10).txt]

Data from 9-fluo5N-fura-picooff_Subt8_20-52-37-758.txt Node

Date: Wed Jun 05 20:52:37 PDT 2019
User: Yachandra Lab
Spectrometer: OFX00221
Trigger mode: 0
Integration Time (sec): 3.000000E-1
Scans to average: 8
Nonlinearity correction enabled: false
Boxcar width: 5
Storing dark spectrum: false
XAxis mode: Wavelengths
Number of Pixels in Spectrum: 2136
>>>>>Begin Spectral Data<<<<<
156.111	-2.19
156.499	-0.3
156.887	-0.27
157.274	-1.5
157.662	-2.2
158.049	-1.97
158.437	-1.3
158.824	-1.38
159.211	-1.89
159.599	-2.09
159.986	-1.52
160.373	-1.66
160.761	-2.5
161.148	-2.15
161.535	-1.2
161.922	-0.23
162.309	-0.75
162.696	-0.02
163.083	0.48
163.47	1.62
163.857	1.76
164.244	2.14
164.631	1.4
165.018	1.01
165.405	0.57
165.792	0.57
166.179	0.08
166.565	0.66
166.952	-0.03
167.339	-1.2
167.725	-1.45
168.112	-1.99
168.498	-3.38
168.885	-2.69
169.271	-2.58
169.658	-2.69
170.044	-3.77
170.431	-3.36
170.817	-3.53
171.203	-3.28
171.59	-2.41
171.976	-2.11
172.362	-2.24
172.748	-1.02
173.134	-1
173.521	-0.3
173.907	0.23
174.293	1
174.679	0.97
175.065	1.3
175.451	0.92
175.836	0.9
176.222	1.08
176.608	1.44
176.994	1.38
177.38	0.66
177.765	0.33
178.151	-0.3
178.537	0.18
178.922	-0.09
179.308	0.07
179.693	0.34
180.079	0.45
180.464	0.73
180.85	1.03
181.235	1.41
181.621	1.57
182.006	2.15
182.391	2.35
182.777	2.58
183.162	2.66
183.547	1.83
183.932	1.22
184.317	0.93
184.702	1.07
185.087	-0.24
185.472	-0.59
185.857	-0.44
186.242	-2.09
186.627	-1.64
187.012	-1.95
187.397	-2.48
187.782	-1.72
188.167	-1.01
188.551	-0.25
188.936	-0.6
189.321	1.9
189.705	-0.62
190.09	-0.19
190.475	0.48
190.859	1.17
191.244	0.07
191.628	1.12
192.012	2.1
192.397	0.23
192.781	-0.35
193.166	0.57
193.55	-2.9
193.934	0.65
194.318	1.4
194.702	3.52
195.087	1.27
195.471	1.64
195.855	3.76
196.239	2.97
196.623	8.91
197.007	10.51
197.391	9.56
197.775	13
198.158	13.36
198.542	12.06
198.926	8.24
199.31	10.7
199.693	12.69
200.077	11.84
200.461	11.56
200.844	8.5
201.228	6.64
201.611	6.92
201.995	4.67
202.378	5.74
202.762	7.16
203.145	8.85
203.529	4.05
203.912	1.94
204.295	-1.07
204.679	0.11
205.062	-0.68
205.445	-0.31
205.828	1.23
206.211	4.81
206.594	2.19
206.977	3.22
207.36	5.44
207.743	12
208.126	12.27
208.509	14.6
208.892	13.32
209.275	14.32
209.658	13.62
210.04	12.47
210.423	10.15
210.806	10.88
211.188	9.88
211.571	7.77
211.953	5.5
212.336	6.69
212.719	4.65
213.101	6.67
213.483	5.72
213.866	7.85
214.248	6.03
214.63	6.05
215.013	7.74
215.395	7.68
215.777	8.86
216.159	7.89
216.542	7.86
216.924	8.8
217.306	6.53
217.688	6.15
218.07	6.73
218.452	10.09
218.834	10
219.216	7.43
219.597	6.27
219.979	5.25
220.361	6.51
220.743	5.73
221.124	6.85
221.506	6.75
221.888	6.74
222.269	7.89
222.651	5.31
223.032	5.52
223.414	7.33
223.795	10.31
224.177	9.76
224.558	8.12
224.94	8.26
225.321	6.72
225.702	6.35
226.083	4.98
226.465	2.33
226.846	4.93
227.227	5.43
227.608	6.42
227.989	4.73
228.37	6.42
228.751	7.16
229.132	8.03
229.513	9.58
229.894	13.36
230.275	16.26
230.655	16.41
231.036	14.36
231.417	13.33
231.798	10.78
232.178	11
232.559	10.24
232.94	12.24
233.32	12.18
233.701	11.9
234.081	9.22
234.462	8.22
234.842	7.91
235.222	5.66
235.603	6.6
235.983	9.12
236.363	10.69
236.743	7.35
237.124	5.43
237.504	4.92
237.884	4.56
238.264	4.9
238.644	5.06
239.024	5
239.404	7.98
239.784	8
240.164	4.8
240.544	4.15
240.923	8.72
241.303	9.26
241.683	8.67
242.063	9.33
242.442	10.1
242.822	11.6
243.202	12.74
243.581	12.39
243.961	14.2
244.34	15.18
244.72	13.39
245.099	11.62
245.478	12.84
245.858	13.33
246.237	12.09
246.616	11.38
246.996	11.33
247.375	9.08
247.754	8.38
248.133	7.25
248.512	5.35
248.891	4.94
249.27	5.91
249.649	6.01
250.028	6.45
250.407	6.65
250.786	6.12
251.165	6.36
251.544	9.12
251.922	7.06
252.301	5.08
252.68	9.97
253.058	10.39
253.437	11.5
253.816	7.16
254.194	8.62
254.573	7.2
254.951	7.7
255.329	1.91
255.708	2.16
256.086	4.53
256.465	5.3
256.843	6.14
257.221	5.47
257.599	3.3
257.977	7.67
258.356	7.05
258.734	6.8
259.112	6.68
259.49	11.17
259.868	9.86
260.246	9.88
260.624	8.64
261.001	5.03
261.379	4.62
261.757	6.31
262.135	4.53
262.513	4.09
262.89	3.69
263.268	4.93
263.645	4.55
264.023	5.27
264.401	6.72
264.778	7.09
265.156	6.77
265.533	9.67
265.91	7.15
266.288	9.64
266.665	7.32
267.042	9.98
267.42	7.11
267.797	8.14
268.174	6.88
268.551	6.12
268.928	6.48
269.305	5.34
269.682	3.72
270.059	6.06
270.436	3.45
270.813	3.4
271.19	3.62
271.567	3.61
271.944	3.94
272.32	4.07
272.697	3.77
273.074	4.86
273.45	6.33
273.827	5.1
274.203	2.39
274.58	1.88
274.957	2.23
275.333	0.75
275.709	1.6
276.086	-1.98
276.462	-0.84
276.838	0.11
277.215	-1.72
277.591	0.15
277.967	0.48
278.343	2.33
278.719	2.77
279.095	4.26
279.471	4.12
279.847	3.93
280.223	5.1
280.599	4.56
280.975	3.88
281.351	5.11
281.727	4.9
282.103	4.82
282.478	5.9
282.854	6.88
283.23	8.82
283.605	12.07
283.981	12.31
284.357	14.77
284.732	13.43
285.108	12.45
285.483	12.08
285.858	12.16
286.234	16.93
286.609	17.25
286.984	16.94
287.36	15.25
287.735	12.82
288.11	11.25
288.485	11.45
288.86	11.73
289.235	13.48
289.61	13.94
289.985	13.77
290.36	8.97
290.735	9.44
291.11	8.62
291.485	7.32
291.86	7.48
292.235	9.28
292.609	9.15
292.984	7.49
293.359	6.66
293.733	5.82
294.108	7.45
294.482	7.91
294.857	7.26
295.231	7.75
295.606	11.18
295.98	12.07
296.354	11.53
296.729	12.65
297.103	14.32
297.477	13.16
297.851	15.56
298.226	11.72
298.6	13.42
298.974	11.68
299.348	10.6
299.722	8.3
300.096	9.5
300.47	9.91
300.844	8.3
301.217	7.32
301.591	9.07
301.965	9.36
302.339	11.08
302.712	9.25
303.086	11.66
303.46	10.86
303.833	12.02
304.207	11.72
304.58	13.81
304.954	15.42
305.327	18.26
305.701	17.84
306.074	17.62
306.447	16.55
306.821	17.5
307.194	14.53
307.567	17.02
307.94	14.9
308.313	15.1
308.686	15.93
309.059	13.55
309.432	11.56
309.805	12.51
310.178	11.31
310.551	12.39
310.924	12.92
311.297	14.12
311.67	12.12
312.042	12.2
312.415	11.88
312.788	10.03
313.16	9.17
313.533	8.14
313.905	4.51
314.278	5.03
314.65	4.84
315.023	4.34
315.395	3.73
315.768	3.94
316.14	5.5
316.512	5.39
316.884	4.76
317.257	4.2
317.629	6.24
318.001	8.47
318.373	7.11
318.745	4.57
319.117	4.88
319.489	6.3
319.861	10
320.233	8.67
320.605	7.05
320.977	6.51
321.348	10.55
321.72	8.39
322.092	8.86
322.463	11.26
322.835	12.4
323.207	10.55
323.578	8.14
323.95	5.78
324.321	7.28
324.693	8.32
325.064	10.48
325.435	8.1
325.807	8.15
326.178	7.64
326.549	5.02
326.92	6.65
327.292	8.14
327.663	8.41
328.034	9.22
328.405	9.27
328.776	7.73
329.147	4.31
329.518	2.27
329.889	5.01
330.259	4
330.63	1.58
331.001	0.03
331.372	1.1
331.742	3.59
332.113	4.94
332.484	5.55
332.854	8.34
333.225	12.1
333.595	14.97
333.966	13.11
334.336	12.9
334.707	17.12
335.077	19.85
335.447	17.16
335.817	16.39
336.188	14.38
336.558	12.25
336.928	10.61
337.298	8.41
337.668	7.6
338.038	9.97
338.408	11.9
338.778	11.76
339.148	10.32
339.518	9.68
339.888	9.59
340.258	7.24
340.627	5.49
340.997	3.18
341.367	5.19
341.736	3.44
342.106	0.23
342.475	-1.72
342.845	-1.6
343.214	-1.45
343.584	-0.18
343.953	-1.41
344.323	-1.57
344.692	0.8
345.061	2.05
345.431	-1.39
345.8	0.85
346.169	1.27
346.538	3.89
346.907	3.02
347.276	0.93
347.645	2.78
348.014	2.32
348.383	4.07
348.752	4.49
349.121	6.66
349.49	8.28
349.858	6.47
350.227	7.56
350.596	5.91
350.964	4.16
351.333	5.44
351.702	1.42
352.07	2.88
352.439	3.41
352.807	4.3
353.176	2.84
353.544	1.75
353.912	4.23
354.281	3.01
354.649	3.26
355.017	3.75
355.385	2.65
355.753	6.23
356.122	6.26
356.49	8.08
356.858	7.62
357.226	6.1
357.594	8.16
357.961	6.6
358.329	6.36
358.697	8.48
359.065	5.82
359.433	4.67
359.8	5.11
360.168	4.05
360.536	2.77
360.903	2.56
361.271	5.62
361.638	4.43
362.006	5.16
362.373	7.78
362.741	5.11
363.108	9.03
363.475	12.19
363.843	9.99
364.21	12.27
364.577	11.92
364.944	12.16
365.311	9.75
365.678	9.8
366.045	10.1
366.412	7.08
366.779	6.14
367.146	5.33
367.513	4.47
367.88	5.77
368.247	5.4
368.613	6.56
368.98	5.68
369.347	5.06
369.713	4.5
370.08	2.02
370.447	5.18
370.813	6.65
371.18	9.65
371.546	8.42
371.912	5.69
372.279	5.47
372.645	4.57
373.011	4.1
373.378	7.98
373.744	6.9
374.11	8.72
374.476	7.61
374.842	8.77
375.208	6.66
375.574	5.62
375.94	8.51
376.306	8.25
376.672	8.1
377.038	8.31
377.404	7.69
377.769	9.75
378.135	9.43
378.501	10.17
378.866	9.92
379.232	8.34
379.597	10.52
379.963	11.59
380.328	11.64
380.694	8.99
381.059	8.81
381.425	7.68
381.79	6.35
382.155	5.58
382.52	3.93
382.886	3.75
383.251	4.86
383.616	4.91
383.981	3.1
384.346	1.91
384.711	5.75
385.076	5.27
385.441	5.65
385.806	5.27
386.171	5.43
386.535	7.32
386.9	6.25
387.265	6.11
387.629	4.94
387.994	6.23
388.359	6.56
388.723	5.5
389.088	6.84
389.452	6.36
389.817	10.38
390.181	11.84
390.545	9.58
390.91	8.6
391.274	7.47
391.638	8.92
392.002	7.49
392.366	8.93
392.731	9.5
393.095	9.5
393.459	10.19
393.823	6.14
394.187	5.39
394.55	7.47
394.914	8.75
395.278	9.01
395.642	9.06
396.006	10.92
396.369	8.62
396.733	8.81
397.097	8.27
397.46	7.49
397.824	7.53
398.187	7.93
398.551	7.27
398.914	6.11
399.277	6.88
399.641	5.83
400.004	4.08
400.367	5.25
400.73	4.56
401.094	4.94
401.457	7.16
401.82	7.86
402.183	6.94
402.546	6.36
402.909	8.86
403.272	7.94
403.635	8.27
403.998	9.11
404.36	9.44
404.723	7.48
405.086	4.66
405.448	-1.18
405.811	-1.78
406.174	-0.06
406.536	-0.92
406.899	-2.47
407.261	-3.67
407.624	-4.47
407.986	-6.15
408.348	-4.03
408.711	-1.66
409.073	0.76
409.435	7.14
409.797	7.49
410.16	7.27
410.522	9.43
410.884	9.86
411.246	10.8
411.608	11.32
411.97	13.27
412.332	9.52
412.693	9.23
413.055	7.73
413.417	4.77
413.779	8.65
414.14	10.67
414.502	11.41
414.864	11.28
415.225	11.38
415.587	13.35
415.948	13.93
416.31	13.93
416.671	13.83
417.033	15.65
417.394	15.39
417.755	8.93
418.116	5.56
418.478	4.23
418.839	5.26
419.2	6.81
419.561	6.55
419.922	4.99
420.283	6.31
420.644	5.2
421.005	3.94
421.366	5.33
421.727	9.16
422.087	12.24
422.448	13.44
422.809	10.97
423.169	10.3
423.53	8.18
423.891	7.25
424.251	8.44
424.612	9.07
424.972	10.99
425.333	10.86
425.693	11.07
426.053	8.19
426.414	8.7
426.774	13.17
427.134	14.33
427.494	13.36
427.854	17.66
428.214	14.28
428.574	14.15
428.934	12.88
429.294	10.55
429.654	10.57
430.014	9.81
430.374	7.9
430.734	3.49
431.094	4.22
431.453	6.67
431.813	4.74
432.173	5.5
432.532	5.5
432.892	5.31
433.251	6.03
433.611	6.53
433.97	6.66
434.33	5.45
434.689	7.81
435.048	7.51
435.407	9.27
435.767	8.86
436.126	9.76
436.485	9.55
436.844	8.58
437.203	9.86
437.562	10.91
437.921	12.15
438.28	11.77
438.639	10.8
438.998	9.8
439.356	8.53
439.715	7.81
440.074	8.9
440.433	9.34
440.791	11.14
441.15	11.07
441.508	9.81
441.867	9.89
442.225	11.58
442.584	13.32
442.942	16.24
443.3	15.93
443.659	18.59
444.017	16.26
444.375	15.77
444.733	16.07
445.092	15.82
445.45	14.53
445.808	12.09
446.166	12.3
446.524	9.27
446.882	5.69
447.239	3.06
447.597	0.39
447.955	2.52
448.313	0.75
448.67	0.32
449.028	-0.11
449.386	0.12
449.743	-0.4
450.101	-3.42
450.458	-3.3
450.816	-3.67
451.173	-4.23
451.531	-2.84
451.888	-3.31
452.245	-0.07
452.602	1.4
452.96	2.59
453.317	5.28
453.674	7.47
454.031	12.06
454.388	13.43
454.745	14.58
455.102	16.48
455.459	15.19
455.816	14.81
456.173	15.64
456.529	13.61
456.886	13.78
457.243	12.26
457.599	11.18
457.956	9.76
458.313	10.03
458.669	10.65
459.026	12.24
459.382	13.84
459.739	13.88
460.095	9.68
460.451	10.69
460.807	10.86
461.164	9.99
461.52	11.5
461.876	11.39
462.232	11.86
462.588	12.2
462.944	10.81
463.3	9.44
463.656	9.8
464.012	10.6
464.368	9.2
464.724	8.45
465.079	8.35
465.435	7.18
465.791	4.75
466.146	3.89
466.502	2.8
466.858	3.09
467.213	1.48
467.569	0.1
467.924	3.11
468.279	2.49
468.635	3.2
468.99	3.76
469.345	6.78
469.701	10.09
470.056	9.5
470.411	10.22
470.766	12.26
471.121	14.55
471.476	17.91
471.831	15.77
472.186	17.82
472.541	18.58
472.895	18.78
473.25	18.91
473.605	17.18
473.96	16.69
474.314	16.36
474.669	15.31
475.024	15.36
475.378	13.45
475.733	12.52
476.087	12.26
476.441	11.26
476.796	11.85
477.15	8.73
477.504	8.53
477.859	10.76
478.213	9.62
478.567	9.5
478.921	8.18
479.275	9.45
479.629	8.32
479.983	8.51
480.337	7.64
480.691	7.03
481.045	9.51
481.399	8.03
481.752	5.62
482.106	7.11
482.46	7.45
482.813	7.41
483.167	8.14
483.52	11.23
483.874	10.95
484.227	10.4
484.581	7.18
484.934	4.01
485.288	6.83
485.641	8.19
485.994	7.61
486.347	5.95
486.7	6.33
487.054	4.53
487.407	2.39
487.76	2.8
488.113	1.76
488.466	4.31
488.818	7.16
489.171	5.55
489.524	4.55
489.877	5.45
490.23	6.43
490.582	7.62
490.935	6.5
491.288	7.49
491.64	7.91
491.993	11
492.345	11.49
492.698	11.45
493.05	12.49
493.402	13.06
493.755	11.27
494.107	10.94
494.459	8.12
494.811	10.07
495.163	11.01
495.515	8.86
495.867	6.67
496.219	4.86
496.571	3.56
496.923	1.07
497.275	0.32
497.627	-2.2
497.979	-1.33
498.33	-2.27
498.682	-7.14
499.034	-8.81
499.385	-11.84
499.737	-12.33
500.088	-13.45
500.44	-16.27
500.791	-13.03
501.143	-14.07
501.494	-12.27
501.845	-16.05
502.197	-14.42
502.548	-14.89
502.899	-15.52
503.25	-11.67
503.601	-13.32
503.952	-11.84
504.303	-9.94
504.654	-12.41
505.005	-11.68
505.356	-10.78
505.707	-9.2
506.058	-8.94
506.408	-6.28
506.759	-5.84
507.11	-7.24
507.46	-5.59
507.811	-6.8
508.161	-5.72
508.512	-3.68
508.862	-2.59
509.213	1.31
509.563	-1.58
509.913	-0.1
510.263	1.27
510.614	3.76
510.964	1.82
511.314	0.33
511.664	5.48
512.014	4.3
512.364	5.31
512.714	6.11
513.064	4
513.414	5.91
513.764	3.14
514.113	3.57
514.463	1.82
514.813	4.65
515.162	7.11
515.512	3.41
515.862	3.35
516.211	1.68
516.561	-0.15
516.91	-1.98
517.259	-2
517.609	-0.74
517.958	-3.81
518.307	-2.91
518.656	-0.26
519.006	-2.78
519.355	-3.32
519.704	-2.05
520.053	-3.75
520.402	-2.38
520.751	-1.3
521.1	-0.9
521.448	-0.73
521.797	2.27
522.146	2.78
522.495	-1.18
522.843	0.06
523.192	0.49
523.541	-1.82
523.889	-1.56
524.238	-1
524.586	-1.66
524.935	0.02
525.283	-0.27
525.631	-0.83
525.979	-2.14
526.328	2.2
526.676	3.5
527.024	2.83
527.372	5.1
527.72	5.15
528.068	2.19
528.416	1.83
528.764	1.18
529.112	1.73
529.46	2.97
529.808	4.42
530.155	2.75
530.503	1.23
530.851	2.67
531.198	3.52
531.546	4.93
531.893	7.44
532.241	8.73
532.588	8.5
532.936	9.74
533.283	9.09
533.63	7.75
533.978	6.98
534.325	6.98
534.672	8.93
535.019	7.81
535.366	7.42
535.713	7.09
536.06	5.98
536.407	7.62
536.754	4.24
537.101	3.8
537.448	4.85
537.795	4.91
538.141	6.07
538.488	5.75
538.835	6.49
539.181	7.89
539.528	7.33
539.874	9.8
540.221	8.43
540.567	10.19
540.914	8.22
541.26	6.18
541.606	7.01
541.952	6.02
542.299	3.95
542.645	3.39
542.991	0.35
543.337	1.33
543.683	-1.77
544.029	-2.49
544.375	-0.81
544.721	1.45
545.066	2.24
545.412	2.36
545.758	3.94
546.104	4.59
546.449	5.51
546.795	8.23
547.141	6.86
547.486	7.73
547.832	9.28
548.177	6.17
548.522	6.34
548.868	6.19
549.213	5.97
549.558	6.25
549.903	6
550.249	4.92
550.594	4.36
550.939	3.56
551.284	3.19
551.629	1.83
551.974	1.6
552.319	3.75
552.664	4.95
553.008	4.49
553.353	3.14
553.698	5.17
554.043	6.19
554.387	6.82
554.732	9.55
555.076	10.74
555.421	11.76
555.765	16.28
556.11	12.9
556.454	10.67
556.798	12.03
557.143	13.33
557.487	12.07
557.831	11.43
558.175	10.58
558.519	9.98
558.863	9.23
559.207	11.31
559.551	8.3
559.895	11.83
560.239	14.58
560.583	13.85
560.927	14.7
561.27	14.1
561.614	15.03
561.958	16.25
562.301	17.9
562.645	18.19
562.988	15.34
563.332	15.86
563.675	14.18
564.018	14.48
564.362	13.58
564.705	10.72
565.048	9.88
565.391	8.83
565.735	7.03
566.078	3.3
566.421	0.67
566.764	1.36
567.107	2.4
567.45	2.02
567.792	-2
568.135	-1.12
568.478	0.99
568.821	2.53
569.163	1.49
569.506	2.2
569.849	5.45
570.191	9.64
570.534	9.98
570.876	7.19
571.219	6.23
571.561	9.08
571.903	6.17
572.246	4.93
572.588	5.15
572.93	6.11
573.272	6.03
573.614	6.88
573.956	5.93
574.298	3.94
574.64	4.67
574.982	5.27
575.324	5.07
575.666	8.23
576.008	8.67
576.349	7.86
576.691	10.3
577.033	10.94
577.374	8.84
577.716	7.94
578.057	9.2
578.399	10.72
578.74	11.53
579.082	11.18
579.423	10.98
579.764	10.74
580.105	9.94
580.447	6.89
580.788	6.44
581.129	6.17
581.47	5.08
581.811	6.25
582.152	5.68
582.493	6.19
582.834	6.42
583.175	5.83
583.515	6.7
583.856	6.6
584.197	6.39
584.537	6.25
584.878	7.41
585.218	6.31
585.559	5.55
585.899	5.12
586.24	3.61
586.58	5.14
586.921	6.22
587.261	6.62
587.601	7.43
587.941	8.83
588.281	8.88
588.621	7.99
588.961	10.69
589.301	10.47
589.641	11.89
589.981	13.03
590.321	12.26
590.661	10.48
591.001	9.74
591.34	9.88
591.68	7.84
592.02	8.62
592.359	7.81
592.699	9.58
593.038	10.07
593.378	9.81
593.717	7.93
594.057	6.7
594.396	9.81
594.735	9.25
595.074	10.47
595.414	11.36
595.753	11
596.092	11.5
596.431	9.83
596.77	9.84
597.109	7.7
597.448	8.35
597.786	9.8
598.125	6.53
598.464	7.11
598.803	5.78
599.141	6.38
599.48	8.05
599.819	8.75
600.157	9.74
600.495	10.35
600.834	12.49
601.172	13.43
601.511	12.24
601.849	14.62
602.187	16.31
602.525	16.19
602.864	17.07
603.202	14.5
603.54	14.14
603.878	14.3
604.216	14.83
604.554	13.09
604.891	13.32
605.229	15.4
605.567	13.5
605.905	11.19
606.243	10.58
606.58	9.9
606.918	10.2
607.255	11.41
607.593	9.98
607.93	9.27
608.268	10.34
608.605	9.73
608.942	9.69
609.28	11.52
609.617	13.36
609.954	16.09
610.291	17.4
610.628	19.7
610.965	19.25
611.302	19.48
611.639	19.31
611.976	19.6
612.313	19.84
612.65	19.43
612.987	18.16
613.323	14.75
613.66	15
613.997	13.4
614.333	12.97
614.67	12.49
615.006	14.14
615.343	14.93
615.679	17.45
616.015	17.34
616.352	16.17
616.688	16.24
617.024	19.05
617.36	16.98
617.696	18.94
618.032	16.84
618.368	18.12
618.704	17.93
619.04	17.03
619.376	15.33
619.712	15.65
620.048	17.06
620.383	16.72
620.719	16.64
621.055	17.03
621.39	18.12
621.726	18.82
622.061	18.93
622.397	17.1
622.732	17.69
623.068	16.16
623.403	15.17
623.738	16.23
624.073	18.82
624.409	18.56
624.744	18.17
625.079	14.33
625.414	14.91
625.749	15.83
626.084	17.26
626.419	17.6
626.753	18.89
627.088	19.27
627.423	18.53
627.758	16.6
628.092	16.86
628.427	19.7
628.762	21.59
629.096	20.89
629.431	17.26
629.765	18.05
630.099	17.73
630.434	18.49
630.768	18.99
631.102	18.65
631.436	19.11
631.77	18.49
632.105	15.24
632.439	14.94
632.773	15.5
633.107	16.88
633.44	13.39
633.774	13.02
634.108	12.72
634.442	14.53
634.776	15.97
635.109	16.73
635.443	18.78
635.776	20.52
636.11	21.12
636.443	21.27
636.777	22.62
637.11	23.45
637.444	23.27
637.777	22.86
638.11	20.34
638.443	19.86
638.776	20.22
639.11	19.8
639.443	19.85
639.776	18.42
640.109	20.88
640.441	18.8
640.774	19.75
641.107	19.68
641.44	20.85
641.773	21.44
642.105	22.56
642.438	20.76
642.77	19.51
643.103	19.91
643.435	22.73
643.768	18.69
644.1	19.15
644.433	20.6
644.765	22.76
645.097	24.08
645.429	24.17
645.761	23.05
646.094	25.34
646.426	24.07
646.758	24.35
647.09	21.75
647.422	24.45
647.753	25.59
648.085	24.72
648.417	23.14
648.749	20.74
649.08	22.14
649.412	21.68
649.744	19.57
650.075	21.99
650.407	20.77
650.738	22.82
651.069	21.26
651.401	22.18
651.732	21.59
652.063	21.14
652.394	22.7
652.726	21.66
653.057	20.68
653.388	20.16
653.719	19.58
654.05	20.56
654.381	19.94
654.712	22.27
655.042	21.25
655.373	21.26
655.704	23.9
656.034	24.98
656.365	25.03
656.696	26.07
657.026	25.58
657.357	27.15
657.687	26.61
658.018	27.17
658.348	25.25
658.678	25.5
659.008	26.85
659.339	24.33
659.669	22.43
659.999	21.8
660.329	21.66
660.659	21.76
660.989	21.18
661.319	20.05
661.649	18.83
661.978	21.02
662.308	20.55
662.638	22.38
662.968	23.14
663.297	22.93
663.627	23.69
663.956	22.99
664.286	24.81
664.615	24.81
664.945	27.17
665.274	27.44
665.603	27.91
665.932	28.78
666.262	24.92
666.591	25.15
666.92	23.9
667.249	22.91
667.578	24.86
667.907	23.78
668.236	25.19
668.564	21.78
668.893	23.81
669.222	19.64
669.551	19.15
669.879	20.12
670.208	20.19
670.537	22.98
670.865	25.38
671.194	27.01
671.522	27.98
671.85	25.84
672.179	28.56
672.507	26.09
672.835	28.03
673.163	27.18
673.491	27.94
673.819	26.1
674.147	24.47
674.475	23.6
674.803	21.16
675.131	21.64
675.459	21.83
675.787	23.06
676.115	24.14
676.442	24.22
676.77	23.83
677.098	25.7
677.425	27.27
677.753	27.9
678.08	28.53
678.407	26.15
678.735	25.97
679.062	24.56
679.389	21.98
679.717	22.93
680.044	24.69
680.371	24.95
680.698	23.23
681.025	23.97
681.352	20.53
681.679	20.18
682.006	21.56
682.332	21.69
682.659	23.39
682.986	24.64
683.313	25.5
683.639	22.88
683.966	24.05
684.292	23.28
684.619	21.61
684.945	24.57
685.272	25.15
685.598	25.23
685.924	23.52
686.25	22.73
686.577	23.26
686.903	19.85
687.229	18.7
687.555	17.92
687.881	19.14
688.207	18.32
688.533	17.81
688.858	15.39
689.184	17.38
689.51	18.59
689.836	19.61
690.161	19.17
690.487	19.14
690.813	20.18
691.138	21.07
691.463	21.01
691.789	23.25
692.114	22.09
692.44	24.45
692.765	21.83
693.09	20.31
693.415	20.23
693.74	17.81
694.065	19.82
694.39	19.95
694.715	20.32
695.04	19.31
695.365	18.8
695.69	21.49
696.015	21.5
696.339	22.23
696.664	24.14
696.989	23.1
697.313	25.01
697.638	24.69
697.962	23.98
698.287	23.61
698.611	22.39
698.935	22.02
699.26	18.75
699.584	18.07
699.908	16.81
700.232	17.53
700.556	18.27
700.88	16.59
701.204	15.51
701.528	17.16
701.852	16.84
702.176	19.32
702.5	18.36
702.823	20.57
703.147	21.09
703.471	22.67
703.794	20.2
704.118	20.25
704.441	21.55
704.765	22.3
705.088	22.82
705.411	21.11
705.735	20.06
706.058	21.12
706.381	20.1
706.704	20.28
707.027	19.45
707.35	19.44
707.673	16.97
707.996	16.15
708.319	16.32
708.642	16.56
708.965	17.07
709.288	17.06
709.61	18.18
709.933	18.14
710.256	15.52
710.578	13.72
710.901	15.07
711.223	16.59
711.546	14.49
711.868	12.41
712.19	11.27
712.512	13.62
712.835	12.89
713.157	14
713.479	16.01
713.801	16.14
714.123	19.16
714.445	20.23
714.767	20.98
715.089	23.44
715.411	25.74
715.732	24.5
716.054	22.69
716.376	22.4
716.697	18.77
717.019	16.82
717.34	19.61
717.662	20.1
717.983	18.8
718.305	16.73
718.626	15.12
718.947	12.27
719.268	12.2
719.589	11.44
719.911	13.01
720.232	14.84
720.553	15.09
720.874	11.25
721.195	12.66
721.515	11.42
721.836	10.85
722.157	12.3
722.478	14.62
722.798	15.67
723.119	15.98
723.44	13.86
723.76	12.81
724.081	11.1
724.401	11.51
724.721	8.73
725.042	9.38
725.362	10.53
725.682	10.75
726.002	10.86
726.322	11.39
726.642	11.57
726.962	12.53
727.282	12.09
727.602	12.61
727.922	14.01
728.242	12.41
728.562	11.1
728.882	11.39
729.201	11.42
729.521	9.19
729.84	8.09
730.16	6.5
730.479	6.48
730.799	5.93
731.118	7.6
731.437	4.76
731.757	5.85
732.076	9.1
732.395	7.25
732.714	6.61
733.033	7.51
733.352	7.84
733.671	11.32
733.99	11.35
734.309	12.32
734.628	12.85
734.947	16.3
735.265	18
735.584	16.7
735.903	18.5
736.221	18.72
736.54	18.32
736.858	19.19
737.177	15.94
737.495	15.56
737.813	15
738.132	13.15
738.45	12.12
738.768	9.53
739.086	6.86
739.404	6.68
739.722	6.76
740.04	7.06
740.358	3.92
740.676	9.05
740.994	10.64
741.311	11.7
741.629	12.52
741.947	11.36
742.264	12.4
742.582	13.65
742.899	13.89
743.217	14.18
743.534	14.44
743.852	16.62
744.169	11.64
744.486	9.08
744.803	7.4
745.121	8.7
745.438	9.34
745.755	8.69
746.072	9.22
746.389	9.75
746.706	8.34
747.022	9.94
747.339	10.2
747.656	11.94
747.973	13.23
748.289	14.8
748.606	12.03
748.923	12.8
749.239	12.42
749.555	12.38
749.872	10.18
750.188	11.06
750.505	8.85
750.821	9.41
751.137	8.45
751.453	6.59
751.769	6.84
752.085	7.91
752.401	6.25
752.717	6.48
753.033	8.25
753.349	9.84
753.665	9.95
753.98	10
754.296	8.11
754.612	7.74
754.927	9.55
755.243	10.48
755.558	11.02
755.874	11.95
756.189	12.28
756.505	11.8
756.82	10.51
757.135	11.15
757.45	10.1
757.765	11.09
758.08	12.17
758.395	11.56
758.71	8.98
759.025	7.7
759.34	6.9
759.655	7.92
759.97	7.09
760.285	8.58
760.599	8.85
760.914	10.07
761.228	9.8
761.543	12.8
761.857	14.15
762.172	16.69
762.486	18.1
762.8	18.52
763.115	16.81
763.429	16.14
763.743	17
764.057	13.88
764.371	13.5
764.685	11.73
764.999	7.62
765.313	5.97
765.627	3.6
765.941	3.31
766.255	5.88
766.568	7.32
766.882	8.43
767.195	7.76
767.509	9.76
767.823	9.23
768.136	9.75
768.449	9.78
768.763	9.36
769.076	8.68
769.389	6.75
769.702	1.78
770.016	1.74
770.329	0.59
770.642	-1.15
770.955	-1.52
771.268	0.93
771.58	1.45
771.893	2.42
772.206	1.81
772.519	4.91
772.832	8.81
773.144	10.9
773.457	10.07
773.769	9.41
774.082	9.11
774.394	8.68
774.706	6.66
775.019	6.39
775.331	5.69
775.643	6.56
775.955	4.36
776.268	0.56
776.58	1.14
776.892	1.99
777.204	2.17
777.515	4.39
777.827	4.62
778.139	6.81
778.451	6.01
778.763	7.66
779.074	8.89
779.386	9.07
779.697	11.14
780.009	8.77
780.32	7.75
780.632	8.8
780.943	6.6
781.254	7.05
781.566	7.26
781.877	9.62
782.188	8.1
782.499	6.08
782.81	8.57
783.121	7.34
783.432	12.4
783.743	13.51
784.054	12.3
784.364	13.88
784.675	13.14
784.986	11.3
785.296	10.31
785.607	13.42
785.917	13.72
786.228	12.4
786.538	12.53
786.849	8.35
787.159	6.77
787.469	6.67
787.779	5.31
788.09	5.41
788.4	6.08
788.71	8.25
789.02	6.62
789.33	6.59
789.64	5.14
789.949	6.2
790.259	8.08
790.569	8.11
790.879	8.98
791.188	8.3
791.498	9.74
791.807	9.33
792.117	8.55
792.426	6.88
792.736	6.41
793.045	8.92
793.354	9.68
793.663	7.82
793.973	8.8
794.282	8.44
794.591	10.36
794.9	11.17
795.209	11.01
795.518	8.98
795.826	9.57
796.135	12.36
796.444	9.9
796.753	8.07
797.061	9.26
797.37	10.06
797.678	8.58
797.987	7.65
798.295	5.2
798.604	5.91
798.912	5.03
799.22	2.58
799.529	0.84
799.837	0.48
800.145	-1.11
800.453	-0.51
800.761	-2.98
801.069	-0.92
801.377	-1.12
801.685	-3.2
801.993	-1.76
802.3	0.58
802.608	0.2
802.916	-1.97
803.223	-2.55
803.531	-0.26
803.838	-0.91
804.146	0.61
804.453	1.23
804.76	-0.44
805.068	1.23
805.375	-1.1
805.682	-1.53
805.989	0.43
806.296	2.52
806.603	2.49
806.91	0.34
807.217	-0.9
807.524	-3.76
807.831	-4.89
808.138	-2.62
808.444	-2.01
808.751	-3.92
809.058	-3.94
809.364	-3.45
809.671	-2.8
809.977	-2.1
810.284	-0.9
810.59	0.26
810.896	3.33
811.202	3.75
811.509	3.43
811.815	3.51
812.121	4.8
812.427	5.09
812.733	5.61
813.039	4.11
813.345	5.01
813.65	6.19
813.956	6.33
814.262	3.48
814.568	3.36
814.873	3.16
815.179	2.57
815.484	3.59
815.79	3.42
816.095	4.94
816.4	5.41
816.706	3.62
817.011	1.77
817.316	2.32
817.621	4.55
817.926	3.91
818.231	4.48
818.536	6.59
818.841	6.43
819.146	5.28
819.451	2.66
819.756	3.27
820.06	5.32
820.365	6.74
820.67	7.56
820.974	7.81
821.279	9.81
821.583	11.74
821.888	11.03
822.192	11.65
822.496	13.66
822.8	13.27
823.105	12.41
823.409	10.22
823.713	10.65
824.017	9.99
824.321	10.68
824.625	9.1
824.929	6.98
825.232	6.92
825.536	5.35
825.84	4.02
826.143	3.08
826.447	4.27
826.751	6.92
827.054	5.42
827.358	5.9
827.661	7.07
827.964	7.93
828.268	6.49
828.571	8.62
828.874	10.66
829.177	11.9
829.48	13.4
829.783	13.07
830.086	13.52
830.389	14.14
830.692	12.62
830.995	9.61
831.297	7.94
831.6	11.02
831.903	7.66
832.205	6.89
832.508	3.36
832.81	3.43
833.113	5.16
833.415	2.01
833.718	2.83
834.02	5.7
834.322	8.38
834.624	9.68
834.926	6.11
835.228	6.83
835.53	6.56
835.832	9.68
836.134	9.17
836.436	8.06
836.738	9.07
837.04	8.9
837.341	6.55
837.643	4.14
837.944	3.02
838.246	6.61
838.547	6.08
838.849	6.01
839.15	5.38
839.452	6.27
839.753	4.85
840.054	3.08
840.355	1.61
840.656	1.85
840.957	3.19
841.258	2.36
841.559	0.16
841.86	2.4
842.161	2.74
842.462	2.19
842.762	5.09
843.063	4.59
843.364	7.08
843.664	7.86
843.965	8.19
844.265	8.78
844.566	10.08
844.866	12.6
845.166	10.85
845.467	13.88
845.767	16.32
846.067	14.6
846.367	15.42
846.667	13.75
846.967	13.06
847.267	11.62
847.567	11.73
847.867	11.62
848.166	10.15
848.466	10.44
848.766	5.85
849.065	2.41
849.365	1.76
849.664	2.25
849.964	3.11
850.263	4.91
850.562	5.62
850.862	5.82
851.161	6.94
851.46	8.02
851.759	8.84
852.058	10.22
852.357	12.67
852.656	12.02
852.955	10.31
853.254	9.1
853.553	7.84
853.851	7.44
854.15	4.93
854.449	6.2
854.747	7.76
855.046	7.97
855.344	5.2
855.643	4.93
855.941	4.88
856.239	6.72
856.538	7.68
856.836	4.44
857.134	7.24
857.432	9.01
857.73	4.77
858.028	1.56
858.326	1.6
858.624	1.28
858.922	-0.56
859.219	-3.49
859.517	-3.94
859.815	-0.02
860.112	4.76
860.41	3.83
860.707	2.84
861.005	6.1
861.302	7.48
861.6	6.18
861.897	8.28
862.194	10.14
862.491	12.45
862.788	11.19
863.085	8.61
863.382	5.07
863.679	4.8
863.976	5.68
864.273	4.27
864.57	4.52
864.867	5.24
865.163	6.14
865.46	6.07
865.757	6.48
866.053	9.05
866.349	9.2
866.646	10.49
866.942	9.92
867.239	8.68
867.535	7.22
867.831	6.35
868.127	5.57
868.423	7.01
868.719	6.74
869.015	6.08
869.311	6.88
869.607	7.55
869.903	8.7
870.199	8.94
870.494	9.32
870.79	11.33
871.086	10.23
871.381	8.84
871.677	7.73
871.972	7.4
872.267	6.12
872.563	3.06
872.858	3.62
873.153	3.19
873.448	6.27
873.743	5.49
874.038	5.44
874.333	8.18
874.628	10.44
874.923	11.38
875.218	9.95
875.513	12.52
875.808	14.78
876.102	14.22
876.397	13.95
876.691	12.8
876.986	14.57
877.28	14.4
877.575	13.32
877.869	12.57
878.163	13.5
878.458	13.61
878.752	13.85
879.046	12.35
879.34	12.31
879.634	11.83
879.928	10.43
880.222	10.82
880.516	9.98
880.809	9.4
881.103	8.95
881.397	5.14
881.691	6.64
881.984	6.03
882.278	5.81
882.571	5.12
882.864	8.03
883.158	8.98
883.451	10.22
883.744	10.8
884.038	12.47
884.331	12.02
884.624	12.33
884.917	13.32
885.21	12.3
885.503	13.94
885.796	14.78
886.088	14.44
886.381	13.82
886.674	13
886.966	9.35
887.259	5.51
887.552	9.33
887.844	10.77
888.136	8.1
888.429	9.09
888.721	8.31
889.013	6.59
889.306	4.04
889.598	1.23
