# Supplementary material for: An on-demand, drop-on-drop method for studying enzyme catalysis by serial crystallography
Source: Nat Commun. 2021 Jul 22;12:4461. doi: 10.1038/s41467-021-24757-7 (PMC8298390; doi:10.1038/s41467-021-24757-7)
Supplement: Supplementary file 7 — Source Data [file 41467_2021_24757_MOESM7_ESM.zip › 01_raw data/9/9-pico-off (30).txt]

Data from 9-fluo5N-fura-picooff_Subt8_20-55-49-216.txt Node

Date: Wed Jun 05 20:55:49 PDT 2019
User: Yachandra Lab
Spectrometer: OFX00221
Trigger mode: 0
Integration Time (sec): 3.000000E-1
Scans to average: 8
Nonlinearity correction enabled: false
Boxcar width: 5
Storing dark spectrum: false
XAxis mode: Wavelengths
Number of Pixels in Spectrum: 2136
>>>>>Begin Spectral Data<<<<<
156.111	-3.08
156.499	-2.16
156.887	-2.5
157.274	-3.31
157.662	-4.25
158.049	-4.28
158.437	-4.65
158.824	-4.47
159.211	-3.82
159.599	-4.49
159.986	-4.36
160.373	-4.2
160.761	-4.52
161.148	-4.52
161.535	-3.14
161.922	-1.99
162.309	-1.69
162.696	-1.01
163.083	-0.62
163.47	0.38
163.857	0.26
164.244	0.8
164.631	0.57
165.018	0.34
165.405	0.68
165.792	0.39
166.179	-0.34
166.565	-0.51
166.952	-0.41
167.339	-1.2
167.725	-1.43
168.112	-1.43
168.498	-1.68
168.885	-1.34
169.271	-0.97
169.658	-1.59
170.044	-2.89
170.431	-2.69
170.817	-2.64
171.203	-2.19
171.59	-1.85
171.976	-1.58
172.362	-1.88
172.748	-2.06
173.134	-2.33
173.521	-2.9
173.907	-2.18
174.293	-0.76
174.679	-0.64
175.065	0.3
175.451	-0.16
175.836	-0.15
176.222	-0.64
176.608	-0.51
176.994	-0.31
177.38	-0.78
177.765	-0.42
178.151	-0.36
178.537	-1.47
178.922	-1.33
179.308	-2.5
179.693	-2.27
180.079	-2.33
180.464	-2.03
180.85	-1.64
181.235	-1.31
181.621	-1.52
182.006	-1.15
182.391	-1.53
182.777	-0.9
183.162	-0.84
183.547	-1.58
183.932	-1.98
184.317	-1.88
184.702	-2.36
185.087	-2.56
185.472	-2.91
185.857	-2.07
186.242	-2.36
186.627	-2.2
187.012	-2.22
187.397	-2.3
187.782	-1.14
188.167	-0.6
188.551	-0.15
188.936	0.31
189.321	1.75
189.705	3.27
190.09	4.32
190.475	7.2
190.859	6.8
191.244	4.5
191.628	6.02
192.012	8.27
192.397	7.85
192.781	8.38
193.166	10.09
193.55	9.26
193.934	8.38
194.318	8.26
194.702	6.48
195.087	7.6
195.471	11.5
195.855	10.34
196.239	7.5
196.623	10.76
197.007	11.55
197.391	11.52
197.775	12.52
198.158	14.58
198.542	14.43
198.926	12.02
199.31	12.03
199.693	12.45
200.077	14.97
200.461	13.3
200.844	11.65
201.228	10.42
201.611	9.56
201.995	8.91
202.378	8.27
202.762	8.32
203.145	9.62
203.529	7.3
203.912	7.47
204.295	1.43
204.679	6.73
205.062	4.51
205.445	3.83
205.828	6.49
206.211	7.94
206.594	5.75
206.977	6.47
207.36	7.23
207.743	10.11
208.126	7.64
208.509	12.81
208.892	8.85
209.275	10.83
209.658	12.48
210.04	10.69
210.423	7.83
210.806	7.55
211.188	7.3
211.571	7.7
211.953	6.44
212.336	7.62
212.719	7.43
213.101	11.65
213.483	14.33
213.866	14.85
214.248	14.55
214.63	17.41
215.013	20.25
215.395	21.25
215.777	20.76
216.159	22.39
216.542	24.1
216.924	22.83
217.306	18.53
217.688	15.18
218.07	15.03
218.452	15.88
218.834	13.23
219.216	10.35
219.597	7.09
219.979	5.82
220.361	7.08
220.743	5.62
221.124	6.74
221.506	7.12
221.888	4.85
222.269	5.35
222.651	4.27
223.032	5.9
223.414	7.06
223.795	8.38
224.177	9.15
224.558	6.28
224.94	3.75
225.321	0.09
225.702	1.34
226.083	3.56
226.465	1.86
226.846	1.64
227.227	3.8
227.608	4.28
227.989	5.41
228.37	4.78
228.751	4.65
229.132	7.52
229.513	11.94
229.894	14.41
230.275	16.28
230.655	18.08
231.036	18.18
231.417	14.47
231.798	14.98
232.178	15.66
232.559	18.07
232.94	21.16
233.32	21.92
233.701	21.07
234.081	19.01
234.462	15.42
234.842	14.66
235.222	12.67
235.603	16.24
235.983	17.11
236.363	17.83
236.743	13.68
237.124	10.45
237.504	10.12
237.884	10.32
238.264	9.67
238.644	14.48
239.024	12.77
239.404	14.38
239.784	12.94
240.164	11.52
240.544	10.02
240.923	14.85
241.303	16.15
241.683	16.27
242.063	15
242.442	16.23
242.822	15.85
243.202	19.09
243.581	18.14
243.961	18.48
244.34	18.64
244.72	18.45
245.099	15.66
245.478	16.43
245.858	15.24
246.237	15.06
246.616	15.89
246.996	14.3
247.375	11.34
247.754	12.86
248.133	13.08
248.512	13.17
248.891	12.25
249.27	14.59
249.649	16.18
250.028	15.08
250.407	17.41
250.786	16.43
251.165	15.27
251.544	14.66
251.922	14.6
252.301	12.31
252.68	12.88
253.058	13.64
253.437	13.86
253.816	9.38
254.194	11.74
254.573	9.35
254.951	9.12
255.329	7.32
255.708	10.78
256.086	11.75
256.465	11.99
256.843	11.34
257.221	10.98
257.599	9.55
257.977	12.45
258.356	11.69
258.734	9.16
259.112	10.26
259.49	12.83
259.868	12.15
260.246	9.66
260.624	9.42
261.001	7.32
261.379	6.44
261.757	6.15
262.135	6.99
262.513	9.4
262.89	12.58
263.268	11.55
263.645	11.23
264.023	8.97
264.401	11.65
264.778	10.68
265.156	12.36
265.533	15.8
265.91	14.24
266.288	12.94
266.665	10.68
267.042	9.36
267.42	6.88
267.797	7.07
268.174	6.9
268.551	3.84
268.928	6.28
269.305	5.31
269.682	1.81
270.059	4.41
270.436	2.88
270.813	2.39
271.19	4.88
271.567	7.43
271.944	7.28
272.32	8.86
272.697	10.93
273.074	9.68
273.45	9.09
273.827	10.45
274.203	10.57
274.58	10.09
274.957	8.27
275.333	6.19
275.709	4.69
276.086	3.09
276.462	3.67
276.838	4.92
277.215	4.75
277.591	7.35
277.967	6.74
278.343	5.69
278.719	8.12
279.095	9.66
279.471	10.61
279.847	9.76
280.223	10.14
280.599	8.33
280.975	8.43
281.351	9.25
281.727	7.86
282.103	7.12
282.478	7.94
282.854	6.93
283.23	8.53
283.605	11.94
283.981	15.88
284.357	17.14
284.732	18.2
285.108	15.78
285.483	13.65
285.858	14.34
286.234	16.99
286.609	16.36
286.984	16.45
287.36	14.86
287.735	12.32
288.11	10.51
288.485	11.15
288.86	10.01
289.235	11.32
289.61	13.81
289.985	13.57
290.36	11.61
290.735	11.24
291.11	11.02
291.485	9.61
291.86	8.5
292.235	8.91
292.609	9.8
292.984	8.07
293.359	7.83
293.733	9.81
294.108	11.39
294.482	11.28
294.857	11.85
295.231	13.16
295.606	14.6
295.98	13.82
296.354	10.03
296.729	9.38
297.103	11.03
297.477	9.39
297.851	5.98
298.226	2.39
298.6	2.52
298.974	1.83
299.348	-0.61
299.722	-0.06
300.096	2.28
300.47	5.88
300.844	7.39
301.217	6.72
301.591	8.18
301.965	9.02
302.339	11.45
302.712	12.43
303.086	12.61
303.46	13.2
303.833	14.81
304.207	16.7
304.58	16.39
304.954	15.31
305.327	18.15
305.701	19.34
306.074	21.18
306.447	18.91
306.821	19.51
307.194	20.73
307.567	22.68
307.94	19.35
308.313	16.41
308.686	19.38
309.059	18.57
309.432	17.14
309.805	15.9
310.178	15.42
310.551	17.25
310.924	16.55
311.297	15.15
311.67	13.81
312.042	16.43
312.415	16.68
312.788	14.02
313.16	13.64
313.533	13.38
313.905	13.53
314.278	13.68
314.65	14.88
315.023	14.44
315.395	12.62
315.768	12.07
316.14	9.91
316.512	9.18
316.884	8.99
317.257	8.94
317.629	5.89
318.001	4.92
318.373	2.39
318.745	0.83
319.117	0.34
319.489	4.9
319.861	8.3
320.233	8.55
320.605	8.7
320.977	8.78
321.348	8.64
321.72	11.24
322.092	12.73
322.463	12.81
322.835	12.42
323.207	13.45
323.578	12.3
323.95	11.36
324.321	11.61
324.693	13.19
325.064	15.07
325.435	14.83
325.807	15.09
326.178	13.18
326.549	12.55
326.92	13.33
327.292	12.08
327.663	11.01
328.034	10.33
328.405	12.62
328.776	9.76
329.147	6.59
329.518	5.18
329.889	5.99
330.259	7.19
330.63	7.05
331.001	6.47
331.372	8.02
331.742	8.23
332.113	7.01
332.484	6.68
332.854	7.65
333.225	10.43
333.595	13.92
333.966	14.17
334.336	14.36
334.707	16.48
335.077	18.12
335.447	17.3
335.817	17.03
336.188	20.84
336.558	18.69
336.928	18.93
337.298	16.78
337.668	16.03
338.038	16.99
338.408	17.26
338.778	19.35
339.148	17.66
339.518	15.35
339.888	16.05
340.258	10.36
340.627	8.62
340.997	8.07
341.367	8.74
341.736	6.98
342.106	5.33
342.475	2.82
342.845	0.2
343.214	0.59
343.584	3.83
343.953	2.69
344.323	6.02
344.692	8.78
345.061	10.61
345.431	10.59
345.8	13.43
346.169	13.06
346.538	16.49
346.907	17.4
347.276	16.05
347.645	15.67
348.014	15.44
348.383	13.86
348.752	12.72
349.121	13.42
349.49	11.94
349.858	12.62
350.227	12.24
350.596	10.97
350.964	10.14
351.333	11.77
351.702	10.4
352.07	9.9
352.439	10.03
352.807	11.61
353.176	9.61
353.544	11.17
353.912	9.18
354.281	10.48
354.649	8.43
355.017	8.08
355.385	7.5
355.753	8.03
356.122	8.64
356.49	10.65
356.858	9.97
357.226	9.15
357.594	10.18
357.961	9.26
358.329	6.62
358.697	8.91
359.065	7.98
359.433	6.61
359.8	7.41
360.168	7.02
360.536	5.73
360.903	5.34
361.271	6.18
361.638	5.15
362.006	6.02
362.373	9.02
362.741	9.52
363.108	12.84
363.475	16.12
363.843	15.2
364.21	16.09
364.577	16.1
364.944	16.64
365.311	17.35
365.678	14.36
366.045	14.14
366.412	13.73
366.779	9.36
367.146	6.55
367.513	4.16
367.88	5.61
368.247	3.56
368.613	2.82
368.98	3.4
369.347	1.42
369.713	4.89
370.08	5
370.447	6
370.813	9.07
371.18	12.92
371.546	14.57
371.912	11.34
372.279	12.77
372.645	13.2
373.011	12.43
373.378	15.9
373.744	15.32
374.11	14.27
374.476	12.45
374.842	13.03
375.208	10.34
375.574	7.36
375.94	8.95
376.306	9.48
376.672	8.17
377.038	7.44
377.404	6.93
377.769	5.19
378.135	6.98
378.501	8.38
378.866	8.43
379.232	9.17
379.597	10.61
379.963	12.82
380.328	13.05
380.694	14.22
381.059	14.26
381.425	14.15
381.79	14.43
382.155	12.53
382.52	11.47
382.886	10.98
383.251	10.7
383.616	9.77
383.981	9.59
384.346	10.74
384.711	11.72
385.076	12.77
385.441	12
385.806	13.26
386.171	12.65
386.535	15.11
386.9	14.07
387.265	13.6
387.629	14.45
387.994	11.7
388.359	10.07
388.723	9.33
389.088	8.95
389.452	8.81
389.817	10.74
390.181	10.4
390.545	6.78
390.91	7.55
391.274	8
391.638	9.06
392.002	10.19
392.366	9.95
392.731	10.55
393.095	11.47
393.459	13.6
393.823	11.33
394.187	12.56
394.55	12.08
394.914	12.9
395.278	10.53
395.642	9.25
396.006	9.99
396.369	9.31
396.733	10.66
397.097	8.58
397.46	8.11
397.824	7.25
398.187	6.27
398.551	7.97
398.914	6.62
399.277	5.82
399.641	6.17
400.004	6.14
400.367	9.15
400.73	7.24
401.094	7.26
401.457	7.07
401.82	8.68
402.183	9.57
402.546	9.48
402.909	11
403.272	11.82
403.635	12.72
403.998	12.93
404.36	9.86
404.723	8.49
405.086	7.11
405.448	2.41
405.811	2.28
406.174	5.11
406.536	3.81
406.899	2.11
407.261	3.15
407.624	1.15
407.986	0.74
408.348	3.08
408.711	3.72
409.073	5
409.435	10.41
409.797	9.52
410.16	5.86
410.522	6.92
410.884	8.14
411.246	6.4
411.608	6.91
411.97	7.05
412.332	6.56
412.693	7.93
413.055	6.83
413.417	4.82
413.779	7.51
414.14	11.14
414.502	11.73
414.864	10.59
415.225	13.01
415.587	12.51
415.948	12.99
416.31	10.75
416.671	10.42
417.033	12.76
417.394	14.01
417.755	9.64
418.116	5.91
418.478	6.15
418.839	8
419.2	6.84
419.561	9.62
419.922	7.1
420.283	7.12
420.644	6.05
421.005	5.44
421.366	5.19
421.727	7.77
422.087	9.1
422.448	8.82
422.809	7.82
423.169	8.26
423.53	5.89
423.891	7.59
424.251	7.95
424.612	9.28
424.972	9.81
425.333	9.61
425.693	8.94
426.053	8.97
426.414	10.42
426.774	11.92
427.134	12.55
427.494	11.17
427.854	12.7
428.214	12.91
428.574	12.41
428.934	11.64
429.294	9.99
429.654	11.76
430.014	11.95
430.374	10.64
430.734	8.44
431.094	8.1
431.453	11.15
431.813	9.92
432.173	10.52
432.532	9.85
432.892	12.86
433.251	12.75
433.611	9.53
433.97	9.31
434.33	7.26
434.689	9.26
435.048	10.82
435.407	8.91
435.767	6.27
436.126	4.61
436.485	4.74
436.844	0.08
437.203	1.55
437.562	4.43
437.921	3.83
438.28	2.43
438.639	1.12
438.998	-0.25
439.356	2.03
439.715	5.24
440.074	6.05
440.433	7.23
440.791	10.24
441.15	8.75
441.508	8.83
441.867	9.69
442.225	13.25
442.584	15.26
442.942	17.58
443.3	16.01
443.659	14.09
444.017	13.36
444.375	13.06
444.733	14.77
445.092	16.36
445.45	11.95
445.808	9.24
446.166	10.77
446.524	8.89
446.882	6.62
447.239	6.14
447.597	7.1
447.955	8.99
448.313	6.35
448.67	4.33
449.028	3.81
449.386	5.77
449.743	7.43
450.101	3.9
450.458	4.36
450.816	2.78
451.173	3.22
451.531	2.51
451.888	1.36
452.245	4.88
452.602	4.59
452.96	5.83
453.317	7.61
453.674	7.23
454.031	11.93
454.388	9.2
454.745	11.16
455.102	11.89
455.459	11.93
455.816	12.6
456.173	14.02
456.529	16.07
456.886	13.89
457.243	12.86
457.599	13.1
457.956	9.55
458.313	12.9
458.669	12.83
459.026	13.75
459.382	15.6
459.739	15.5
460.095	12.61
460.451	10.89
460.807	10.85
461.164	10.18
461.52	12.92
461.876	14.43
462.232	11.02
462.588	11.51
462.944	10.57
463.3	8.33
463.656	8.75
464.012	7.49
464.368	5.61
464.724	5.51
465.079	6.24
465.435	3.14
465.791	0.81
466.146	2.57
466.502	-0.02
466.858	0.18
467.213	0.17
467.569	0.81
467.924	2.5
468.279	3.91
468.635	4.5
468.99	4.02
469.345	5.61
469.701	8.56
470.056	7.72
470.411	9.99
470.766	12.95
471.121	14.6
471.476	15.98
471.831	15.44
472.186	18.06
472.541	19.68
472.895	19.57
473.25	20.03
473.605	18.7
473.96	18.08
474.314	16.16
474.669	12.39
475.024	10.16
475.378	9.52
475.733	8.58
476.087	6.42
476.441	3.58
476.796	3.93
477.15	4.44
477.504	3.66
477.859	5.8
478.213	6.52
478.567	7.82
478.921	8.93
479.275	8.2
479.629	6.55
479.983	6.25
480.337	6.11
480.691	5.85
481.045	5.74
481.399	5.64
481.752	3
482.106	3.49
482.46	1.34
482.813	1.07
483.167	0.32
483.52	2.45
483.874	1.32
484.227	1.44
484.581	1.35
484.934	-0.69
485.288	-1.1
485.641	-0.25
485.994	-1.2
486.347	-0.41
486.7	-0.28
487.054	0.61
487.407	1.02
487.76	0.9
488.113	1.88
488.466	3.52
488.818	2.69
489.171	3.86
489.524	5.17
489.877	5.08
490.23	6.39
490.582	8.49
490.935	8.19
491.288	8.17
491.64	9.45
491.993	10.53
492.345	9.47
492.698	10.67
493.05	9.48
493.402	8.92
493.755	8.52
494.107	7.5
494.459	3.19
494.811	3.2
495.163	1.41
495.515	-1.33
495.867	-4.68
496.219	-8.1
496.571	-11.36
496.923	-16.25
497.275	-24.38
497.627	-32.51
497.979	-39.95
498.33	-47.74
498.682	-58.22
499.034	-63.28
499.385	-69.69
499.737	-74.57
500.088	-79.32
500.44	-84.18
500.791	-87.34
501.143	-86.82
501.494	-85.65
501.845	-83.52
502.197	-77.16
502.548	-75.76
502.899	-74.06
503.25	-68.72
503.601	-70.76
503.952	-68.51
504.303	-64.26
504.654	-59.88
505.005	-56.23
505.356	-51
505.707	-51.11
506.058	-50.24
506.408	-46.6
506.759	-46.02
507.11	-48.6
507.46	-39.55
507.811	-35.1
508.161	-31.06
508.512	-30.65
508.862	-31.92
509.213	-32.51
509.563	-31.41
509.913	-32.35
510.263	-30.93
510.614	-28.17
510.964	-25.15
511.314	-29.14
511.664	-29.01
512.014	-31.14
512.364	-27.81
512.714	-23.24
513.064	-23.16
513.414	-22.38
513.764	-22.18
514.113	-18.49
514.463	-18.83
514.813	-18.36
515.162	-16.24
515.512	-17.64
515.862	-18.14
516.211	-19.92
516.561	-19
516.91	-16.91
517.259	-16.14
517.609	-15.84
517.958	-18.18
518.307	-16.51
518.656	-13.67
519.006	-16.86
519.355	-14.6
519.704	-14.11
520.053	-12.85
520.402	-12.84
520.751	-11.67
521.1	-11.56
521.448	-8.24
521.797	-7.38
522.146	-7.43
522.495	-9.19
522.843	-5.53
523.192	-6.06
523.541	-6.88
523.889	-8.08
524.238	-8.23
524.586	-8.69
524.935	-4.89
525.283	-6.91
525.631	-6.55
525.979	-6.44
526.328	-3.57
526.676	-1.41
527.024	-2.02
527.372	0.95
527.72	3.92
528.068	3.36
528.416	3.12
528.764	2.74
529.112	4.09
529.46	4.89
529.808	3.83
530.155	2.74
530.503	2.62
530.851	5.25
531.198	7.27
531.546	5.39
531.893	4.86
532.241	6.44
532.588	4.42
532.936	4.8
533.283	4.99
533.63	6.26
533.978	5.19
534.325	2.78
534.672	2.72
535.019	1.48
535.366	0.89
535.713	2.98
536.06	0.82
536.407	2.42
536.754	-1.73
537.101	-0.65
537.448	-0.53
537.795	-0.43
538.141	-0.18
538.488	-1.34
538.835	-1.67
539.181	-0.07
539.528	-0.97
539.874	0.89
540.221	-0.23
540.567	2.68
540.914	-1.11
541.26	0.43
541.606	0.81
541.952	1.44
542.299	0.49
542.645	-2.61
542.991	-0.75
543.337	-0.69
543.683	-1.4
544.029	-2.22
544.375	-0.98
544.721	1.47
545.066	-1.06
545.412	-0.48
545.758	-0.15
546.104	-1.03
546.449	2.84
546.795	2.39
547.141	2.55
547.486	2.34
547.832	1.55
548.177	0.09
548.522	1.03
548.868	1.42
549.213	0.91
549.558	2.6
549.903	4.9
550.249	1.55
550.594	-0.93
550.939	-2.73
551.284	-1.94
551.629	-0.15
551.974	-0.97
552.319	0.26
552.664	0.83
553.008	-0.66
553.353	-3.2
553.698	-4.25
554.043	-2.2
554.387	-0.9
554.732	2.99
555.076	3.81
555.421	3.06
555.765	6.5
556.11	5.01
556.454	3.7
556.798	5.27
557.143	8.08
557.487	7.36
557.831	7.14
558.175	6.49
558.519	5.45
558.863	3.25
559.207	7.08
559.551	5.73
559.895	5.88
560.239	7.7
560.583	8.64
560.927	7.05
561.27	8.67
561.614	10
561.958	10.84
562.301	10.66
562.645	12.03
562.988	5.82
563.332	5.49
563.675	5.17
564.018	4.84
564.362	2.34
564.705	2.38
565.048	3.16
565.391	2.56
565.735	4.94
566.078	2.84
566.421	0.68
566.764	2.89
567.107	6.25
567.45	4.14
567.792	2.64
568.135	4.61
568.478	3.92
568.821	2.66
569.163	1.15
569.506	-4.03
569.849	0.01
570.191	3.56
570.534	5.75
570.876	1.33
571.219	3.14
571.561	5.74
571.903	4.68
572.246	3.73
572.588	4
572.93	3.89
573.272	5.41
573.614	3.49
573.956	1.41
574.298	-1.24
574.64	-0.01
574.982	0.32
575.324	0.16
575.666	2.22
576.008	3.08
576.349	2.61
576.691	5.35
577.033	6.72
577.374	4.17
577.716	4.08
578.057	7.53
578.399	8.72
578.74	8.95
579.082	8.03
579.423	7.18
579.764	7.42
580.105	7.19
580.447	3.69
580.788	3.85
581.129	5.68
581.47	6.41
581.811	4.88
582.152	5.52
582.493	4.88
582.834	4.36
583.175	4.34
583.515	4.83
583.856	5.4
584.197	8.39
584.537	8.36
584.878	9.47
585.218	8.58
585.559	8.55
585.899	6.43
586.24	6.32
586.58	6.84
586.921	6.95
587.261	7.1
587.601	6.53
587.941	6.4
588.281	6.5
588.621	6.18
588.961	7.78
589.301	8.64
589.641	10.69
589.981	11.22
590.321	11.84
590.661	11.61
591.001	12
591.34	14.18
591.68	13.56
592.02	14.5
592.359	13.95
592.699	15.01
593.038	14.03
593.378	12
593.717	10.95
594.057	10.55
594.396	10.77
594.735	8.95
595.074	8.1
595.414	8.73
595.753	7.81
596.092	8.36
596.431	6.8
596.77	7.99
597.109	8.22
597.448	9.22
597.786	10.07
598.125	12.49
598.464	15.67
598.803	14.75
599.141	14.02
599.48	14.58
599.819	15.95
600.157	17.02
600.495	17.33
600.834	16.06
601.172	18.56
601.511	17.06
601.849	17.45
602.187	18.27
602.525	19.55
602.864	18.66
603.202	18.53
603.54	16.86
603.878	15.48
604.216	15.8
604.554	17.3
604.891	16.22
605.229	17.39
605.567	14.03
605.905	12.72
606.243	12.74
606.58	14.52
606.918	12.49
607.255	14.27
607.593	14.15
607.93	14.53
608.268	13.45
608.605	12.76
608.942	12.7
609.28	12.17
609.617	12.48
609.954	14.15
610.291	14.61
610.628	17.45
610.965	15.22
611.302	16.8
611.639	14.81
611.976	16.56
612.313	16.17
612.65	15.94
612.987	16.86
613.323	15.49
613.66	15.02
613.997	13.52
614.333	13.19
614.67	13.93
615.006	14.14
615.343	13.56
615.679	15.81
616.015	15.22
616.352	13.99
616.688	15.38
617.024	17.01
617.36	14.45
617.696	15.22
618.032	13.81
618.368	14.99
618.704	16.93
619.04	17.93
619.376	16.42
619.712	17.74
620.048	19.93
620.383	17.47
620.719	16.33
621.055	18.06
621.39	18.62
621.726	22.11
622.061	22.33
622.397	18.76
622.732	20.4
623.068	19.34
623.403	18.57
623.738	18.14
624.073	21.85
624.409	23.14
624.744	23.73
625.079	21.41
625.414	18.17
625.749	17.92
626.084	18.76
626.419	19.17
626.753	21.68
627.088	21.06
627.423	20.11
627.758	18.4
628.092	16.47
628.427	16.61
628.762	18.36
629.096	20.06
629.431	18.5
629.765	21.52
630.099	19.85
630.434	18.73
630.768	20.06
631.102	21.77
631.436	21.69
631.77	23.07
632.105	22.24
632.439	22.86
632.773	23.77
633.107	24.19
633.44	20.76
633.774	21.27
634.108	20.75
634.442	22.93
634.776	24.4
635.109	24.77
635.443	25.9
635.776	27.11
636.11	27.39
636.443	24.82
636.777	26.44
637.11	26.17
637.444	25.77
637.777	28.67
638.11	25.74
638.443	22.11
638.776	23.15
639.11	22.36
639.443	22.44
639.776	22.93
640.109	24.53
640.441	21.88
640.774	22.53
641.107	23.95
641.44	22.25
641.773	23.85
642.105	26.15
642.438	26.64
642.77	25.66
643.103	25.77
643.435	27.11
643.768	24.66
644.1	26.61
644.433	27.18
644.765	27.39
645.097	27.8
645.429	27.57
645.761	28.16
646.094	25.94
646.426	25.24
646.758	26.97
647.09	26.36
647.422	28.55
647.753	30.61
648.085	31.06
648.417	31.72
648.749	32.32
649.08	33.28
649.412	32.82
649.744	33.03
650.075	34.05
650.407	31.5
650.738	30.75
651.069	29.34
651.401	28.03
651.732	27.88
652.063	25.72
652.394	25.2
652.726	22.43
653.057	21.74
653.388	21.48
653.719	23.32
654.05	23.82
654.381	22.64
654.712	25.39
655.042	24.92
655.373	25.31
655.704	27.5
656.034	27.9
656.365	29.53
656.696	30.6
657.026	30.23
657.357	28.66
657.687	28.81
658.018	31.45
658.348	31.99
658.678	31.89
659.008	33.75
659.339	32.3
659.669	31.23
659.999	32.53
660.329	32.5
660.659	32.23
660.989	33.16
661.319	31.9
661.649	30.98
661.978	31.35
662.308	31.11
662.638	30.05
662.968	29.05
663.297	30.15
663.627	29.91
663.956	28.78
664.286	31.14
664.615	31.58
664.945	33.27
665.274	34.07
665.603	32.97
665.932	34.99
666.262	33.34
666.591	33.95
666.92	32.31
667.249	30.95
667.578	30.8
667.907	29.78
668.236	29.49
668.564	28.07
668.893	28.77
669.222	28.07
669.551	26.83
669.879	27.65
670.208	28.6
670.537	28.3
670.865	30.35
671.194	32.06
671.522	32.09
671.85	31.01
672.179	31.55
672.507	29.18
672.835	28.65
673.163	29.48
673.491	29.51
673.819	28.93
674.147	29.4
674.475	27.81
674.803	26.53
675.131	27.72
675.459	28.5
675.787	29.51
676.115	31.09
676.442	30.52
676.77	28.34
677.098	27.84
677.425	29.25
677.753	29.36
678.08	30.4
678.407	29.57
678.735	27.6
679.062	26.53
679.389	25.8
679.717	23.91
680.044	25.64
680.371	24.64
680.698	24.72
681.025	24.17
681.352	23.99
681.679	22.61
682.006	21.59
682.332	23.99
682.659	26.43
682.986	28.51
683.313	29.15
683.639	26.97
683.966	27.61
684.292	29.22
684.619	28.33
684.945	28.1
685.272	28.59
685.598	28.41
685.924	26.12
686.25	23.72
686.577	22.17
686.903	19.94
687.229	18.94
687.555	19.5
687.881	20.01
688.207	20.15
688.533	19.74
688.858	20.85
689.184	23.42
689.51	23.77
689.836	25.28
690.161	24.7
690.487	24.89
690.813	27.1
691.138	27.07
691.463	26.4
691.789	27.62
692.114	27.83
692.44	27.31
692.765	26.5
693.09	25.67
693.415	24.35
693.74	22.33
694.065	23.24
694.39	24.95
694.715	25.55
695.04	24.07
695.365	24.27
695.69	24.06
696.015	23.45
696.339	23.49
696.664	24.02
696.989	23.19
697.313	26
697.638	27.9
697.962	26.51
698.287	27.23
698.611	28.03
698.935	26.81
699.26	28.83
699.584	29.2
699.908	27.83
700.232	29.39
700.556	30.23
700.88	28.82
701.204	28.76
701.528	26.73
701.852	26.48
702.176	27.73
702.5	27.69
702.823	26.92
703.147	27.16
703.471	27.94
703.794	26.61
704.118	28.3
704.441	29.27
704.765	28.97
705.088	30.74
705.411	29.8
705.735	27.4
706.058	28.15
706.381	26.98
706.704	26.53
707.027	27.12
707.35	26.8
707.673	25.01
707.996	23.8
708.319	24.24
708.642	25.01
708.965	24.4
709.288	24.47
709.61	24.73
709.933	23.16
710.256	21.76
710.578	20.39
710.901	22.02
711.223	21.83
711.546	17.99
711.868	15.68
712.19	15.6
712.512	17.83
712.835	16.91
713.157	15.67
713.479	18.85
713.801	17.4
714.123	19.66
714.445	17.74
714.767	18.24
715.089	21.39
715.411	24.44
715.732	23.32
716.054	21.73
716.376	21.82
716.697	21.26
717.019	20.24
717.34	24.3
717.662	23.57
717.983	24.88
718.305	23.6
718.626	24.39
718.947	18.93
719.268	18.61
719.589	17.69
719.911	17.97
720.232	17.73
720.553	17.15
720.874	14.11
721.195	16.74
721.515	16.17
721.836	15.33
722.157	15.72
722.478	18.99
722.798	20.28
723.119	21.89
723.44	21.16
723.76	21.73
724.081	22.02
724.401	22.14
724.721	18.44
725.042	16.09
725.362	16.5
725.682	16.41
726.002	16.22
726.322	15.15
726.642	12.92
726.962	14.23
727.282	11.91
727.602	10.65
727.922	11.19
728.242	11.57
728.562	12.83
728.882	11.47
729.201	11.41
729.521	9.45
729.84	9.23
730.16	10.24
730.479	8.9
730.799	9.34
731.118	10.89
731.437	9.58
731.757	9.35
732.076	9.47
732.395	11.77
732.714	12.06
733.033	13.19
733.352	12.76
733.671	12.41
733.99	12.36
734.309	13.78
734.628	13.67
734.947	16.12
735.265	17.94
735.584	19.02
735.903	19.57
736.221	16.89
736.54	16.19
736.858	16.41
737.177	15.49
737.495	15.56
737.813	14.24
738.132	13.34
738.45	10.93
738.768	9.69
739.086	7.93
739.404	8.18
739.722	9.32
740.04	11.05
740.358	9.25
740.676	12.92
740.994	12.8
741.311	11.73
741.629	11.57
741.947	12.49
742.264	13.85
742.582	13.78
742.899	13.65
743.217	15.44
743.534	14.95
743.852	16.84
744.169	13.62
744.486	14.43
744.803	15.48
745.121	17.05
745.438	18.11
745.755	16.42
746.072	16.8
746.389	15.51
746.706	13.88
747.022	13.91
747.339	13.91
747.656	14.01
747.973	15.43
748.289	17.47
748.606	15.23
748.923	14.44
749.239	12.89
749.555	12.27
749.872	11.52
750.188	9.77
750.505	9.66
750.821	10.51
751.137	9.44
751.453	5.65
751.769	3.91
752.085	6.76
752.401	5.35
752.717	6.67
753.033	8.72
753.349	9.32
753.665	10.42
753.98	10.52
754.296	10.32
754.612	12.31
754.927	16.23
755.243	17.7
755.558	16.18
755.874	16.28
756.189	14.99
756.505	13.28
756.82	12.98
757.135	13.6
757.45	13
757.765	11.14
758.08	11.03
758.395	10.2
758.71	9.52
759.025	9.1
759.34	9.19
759.655	10.52
759.97	11.47
760.285	12.35
760.599	12.7
760.914	13.2
761.228	12.78
761.543	14.48
761.857	15.7
762.172	16.31
762.486	16.16
762.8	17.5
763.115	18.16
763.429	17.3
763.743	17.27
764.057	16.64
764.371	15.01
764.685	15.2
764.999	12.89
765.313	11.53
765.627	8.9
765.941	9.38
766.255	11.17
766.568	10.35
766.882	10.15
767.195	11.09
767.509	10.89
767.823	12.02
768.136	12.31
768.449	11.05
768.763	9.58
769.076	10.51
769.389	8.11
769.702	5.65
770.016	5.03
770.329	4.9
770.642	2.91
770.955	4.35
771.268	5.25
771.58	6.22
771.893	8.55
772.206	9.57
772.519	12.55
772.832	13.76
773.144	12.6
773.457	10.23
773.769	11.76
774.082	12.97
774.394	9.15
774.706	7.49
775.019	7.94
775.331	7.35
775.643	8.39
775.955	4.47
776.268	3.48
776.58	5.27
776.892	9.52
777.204	8.78
777.515	9
777.827	11.27
778.139	12.83
778.451	11.6
778.763	12.22
779.074	11.69
779.386	12.91
779.697	13.61
780.009	11.05
780.32	8.57
780.632	8.59
780.943	8.97
781.254	9.89
781.566	7.94
781.877	9.06
782.188	6.72
782.499	6.19
782.81	10.12
783.121	10.89
783.432	12.93
783.743	13.39
784.054	13.36
784.364	12.42
784.675	12.15
784.986	13.32
785.296	11.9
785.607	13.74
785.917	14.03
786.228	11.62
786.538	10.2
786.849	9.17
787.159	8.06
787.469	8.66
787.779	6.92
788.09	5.25
788.4	4.32
788.71	5.41
789.02	6.56
789.33	7.31
789.64	4.42
789.949	7.77
790.259	8.47
790.569	10.78
790.879	9.45
791.188	9.97
791.498	11.43
791.807	12.42
792.117	12.91
792.426	10.47
792.736	8.02
793.045	11.95
793.354	11.36
793.663	13.01
793.973	12.68
794.282	13.73
794.591	14.34
794.9	15.1
795.209	14.78
795.518	12.7
795.826	14.14
796.135	14.84
796.444	13.34
796.753	13.64
797.061	13.03
797.37	13.78
797.678	11.39
797.987	9.76
798.295	7.3
798.604	8.23
798.912	7.8
799.22	5.74
799.529	7.02
799.837	7.53
800.145	4.2
800.453	2.69
800.761	-0.03
801.069	3.45
801.377	3.23
801.685	2.67
801.993	2.5
802.3	3.66
802.608	2.86
802.916	0.85
803.223	-1.22
803.531	2.85
803.838	2.86
804.146	5.11
804.453	4.06
804.76	4.06
805.068	6.11
805.375	6.1
805.682	5.02
805.989	7.27
806.296	8.99
806.603	10.61
806.91	7.07
807.217	7.82
807.524	4.05
807.831	2.05
808.138	3.34
808.444	2.9
808.751	0.16
809.058	1.81
809.364	1.14
809.671	0.67
809.977	-1.41
810.284	0.82
810.59	-0.01
810.896	1.92
811.202	4.11
811.509	5.26
811.815	3.69
812.121	4.94
812.427	4.75
812.733	4.68
813.039	3.28
813.345	4.94
813.65	4.8
813.956	6.41
814.262	5.77
814.568	5.24
814.873	4.65
815.179	6.53
815.484	8.81
815.79	7.84
816.095	7.44
816.4	6.08
816.706	4.61
817.011	2.25
817.316	1.85
817.621	4
817.926	3.44
818.231	2.84
818.536	4.69
818.841	2.86
819.146	3.69
819.451	4.12
819.756	6.39
820.06	8.95
820.365	10.64
820.67	9.62
820.974	8.42
821.279	8.65
821.583	10.01
821.888	9.94
822.192	9.73
822.496	8.95
822.8	9.74
823.105	12.5
823.409	9.52
823.713	10.07
824.017	10.97
824.321	12.72
824.625	13.12
824.929	12.05
825.232	11.14
825.536	12.27
825.84	11.5
826.143	10.98
826.447	8.74
826.751	9.9
827.054	8.95
827.358	6.7
827.661	7.91
827.964	9.75
828.268	9.51
828.571	10.33
828.874	10.86
829.177	13.61
829.48	11.67
829.783	11.15
830.086	12.82
830.389	14.06
830.692	15.89
830.995	13.26
831.297	11.15
831.6	13.16
831.903	10.68
832.205	9.88
832.508	8.33
832.81	10.75
833.113	13.34
833.415	9.07
833.718	7.82
834.02	7.31
834.322	6.9
834.624	7.81
834.926	4.76
835.228	5.48
835.53	4.6
835.832	5.4
836.134	2.49
836.436	0.12
836.738	2.18
837.04	3.52
837.341	4.03
837.643	4.44
837.944	3.31
838.246	6.97
838.547	6.45
838.849	5.82
839.15	5.85
839.452	6.94
839.753	6.95
840.054	5.16
840.355	2.86
840.656	2.33
840.957	1.81
841.258	3.12
841.559	1.81
841.86	2.8
842.161	5.07
842.462	4.72
842.762	7.39
843.063	8.93
843.364	12.42
843.664	13.24
843.965	13.26
844.265	15.35
844.566	13.09
844.866	14.48
845.166	14.65
845.467	14
845.767	14.58
846.067	13.47
846.367	10.9
846.667	11
846.967	12.75
847.267	11.39
847.567	10.58
847.867	10.88
848.166	9.24
848.466	9.76
848.766	9.41
849.065	8.32
849.365	7.75
849.664	11.35
849.964	10.88
850.263	11.61
850.562	14.16
850.862	13.59
851.161	15.66
851.46	18.11
851.759	16.07
852.058	14.12
852.357	14.24
852.656	13.98
852.955	10.51
853.254	7.32
853.553	4.75
853.851	2.73
854.15	0.85
854.449	2.28
854.747	0.52
855.046	1.82
855.344	2.89
855.643	3.73
855.941	2.94
856.239	3.95
856.538	5.94
856.836	3.98
857.134	6.72
857.432	8.52
857.73	5.1
858.028	3.15
858.326	3.72
858.624	2.7
858.922	0.95
859.219	1.64
859.517	2.47
859.815	3.64
860.112	6.93
860.41	7.1
860.707	7.85
861.005	10.43
861.302	10.48
861.6	9.36
861.897	10.86
862.194	9.85
862.491	9.75
862.788	7.88
863.085	7.38
863.382	5.36
863.679	2.93
863.976	3.4
864.273	0.83
864.57	1.65
864.867	0.89
865.163	-0.51
865.46	1.11
865.757	1.23
866.053	0.75
866.349	0.82
866.646	1.08
866.942	3.4
867.239	2.95
867.535	1.73
867.831	2
868.127	5.03
868.423	9.53
868.719	11.8
869.015	11.68
869.311	14.85
869.607	15.94
869.903	15.16
870.199	13.51
870.494	12.08
870.79	13.77
871.086	11.66
871.381	10.47
871.677	8.67
871.972	5.15
872.267	4.57
872.563	3.98
872.858	5
873.153	5.62
873.448	6.59
873.743	8.27
874.038	9.36
874.333	12.2
874.628	14.12
874.923	14.42
875.218	14.6
875.513	17.51
875.808	16.24
876.102	15.36
876.397	15.34
876.691	16.57
876.986	17.03
877.28	16.99
877.575	18.11
877.869	14.76
878.163	14.44
878.458	14.58
878.752	13.42
879.046	13.03
879.34	13.08
879.634	11.66
879.928	8.68
880.222	8.77
880.516	9.09
880.809	5.73
881.103	6.75
881.397	5.32
881.691	8.49
881.984	9.35
882.278	8.57
882.571	7.99
882.864	12.14
883.158	15.02
883.451	16.41
883.744	15.61
884.038	18.9
884.331	19.59
884.624	18.18
884.917	18.22
885.21	16.62
885.503	18.75
885.796	20.1
886.088	21.09
886.381	19.69
886.674	16.97
886.966	13.36
887.259	11.26
887.552	12.31
887.844	14.65
888.136	12.81
888.429	13.73
888.721	13.07
889.013	10.78
889.306	6.82
889.598	5.44
