# Supplementary material for: An on-demand, drop-on-drop method for studying enzyme catalysis by serial crystallography
Source: Nat Commun. 2021 Jul 22;12:4461. doi: 10.1038/s41467-021-24757-7 (PMC8298390; doi:10.1038/s41467-021-24757-7)
Supplement: Supplementary file 7 — Source Data [file 41467_2021_24757_MOESM7_ESM.zip › 01_raw data/9/9-fluo5N-fura-bg_OFX002211_20-48-58-586.txt]

Data from 9-fluo5N-fura-bg_OFX002211_20-48-58-586.txt Node

Date: Wed Jun 05 20:48:58 PDT 2019
User: Yachandra Lab
Spectrometer: OFX00221
Trigger mode: 0
Integration Time (sec): 3.000000E-1
Scans to average: 4
Nonlinearity correction enabled: false
Boxcar width: 5
Storing dark spectrum: false
XAxis mode: Wavelengths
Number of Pixels in Spectrum: 2136
>>>>>Begin Spectral Data<<<<<
156.111	2560.17
156.499	2559.64
156.887	2566.81
157.274	2565.72
157.662	2575
158.049	2584.36
158.437	2599.7
158.824	2598.34
159.211	2613.02
159.599	2618.91
159.986	2624.05
160.373	2621.7
160.761	2629.55
161.148	2624.73
161.535	2631.25
161.922	2622.75
162.309	2618.27
162.696	2603.7
163.083	2605.57
163.47	2594.2
163.857	2600.64
164.244	2596.2
164.631	2598.34
165.018	2591.16
165.405	2596.18
165.792	2590.2
166.179	2595.82
166.565	2589.14
166.952	2594.86
167.339	2592.32
167.725	2597.64
168.112	2591.98
168.498	2598.34
168.885	2593.32
169.271	2598.86
169.658	2593.11
170.044	2598.55
170.431	2593.05
170.817	2599.57
171.203	2593.93
171.59	2595.59
171.976	2590.66
172.362	2596.5
172.748	2590.48
173.134	2595.73
173.521	2590.39
173.907	2596.23
174.293	2590.66
174.679	2595.39
175.065	2587.3
175.451	2592.36
175.836	2586.64
176.222	2593.14
176.608	2597.41
176.994	2610.43
177.38	2609.11
177.765	2614.93
178.151	2606.41
178.537	2612.05
178.922	2608.45
179.308	2616.8
179.693	2611.68
180.079	2617.57
180.464	2610.8
180.85	2606.64
181.235	2594.43
181.621	2595.5
182.006	2589.3
182.391	2597.34
182.777	2591.64
183.162	2595.61
183.547	2589.34
183.932	2594.3
184.317	2588.91
184.702	2593.91
185.087	2588.55
185.472	2593.98
185.857	2590.32
186.242	2594.95
186.627	2590.48
187.012	2595.39
187.397	2588.95
187.782	2594.95
188.167	2589.48
188.551	2594.23
188.936	2748.05
189.321	2914.75
189.705	3070.84
190.09	3231.66
190.475	3424.36
190.859	3593.3
191.244	3752.61
191.628	3919.43
192.012	4076.02
192.397	4253.3
192.781	4409.02
193.166	4418.73
193.55	4412.52
193.934	4420.68
194.318	4421.91
194.702	4392.52
195.087	4385.91
195.471	4389.84
195.855	4389.66
196.239	4394.73
196.623	4384.64
197.007	4395
197.391	4393.14
197.775	4405.45
198.158	4399.43
198.542	4406.82
198.926	4406.82
199.31	4412.57
199.693	4411.09
200.077	4413.18
200.461	4414.23
200.844	4416.36
201.228	4411.75
201.611	4415.57
201.995	4407.61
202.378	4412.66
202.762	4410.23
203.145	4410.86
203.529	4411.84
203.912	4416
204.295	4417.18
204.679	4421.18
205.062	4420.98
205.445	4425.7
205.828	4423.16
206.211	4426.27
206.594	4428.43
206.977	4431.55
207.36	4434.5
207.743	4435.66
208.126	4437.02
208.509	4441.23
208.892	4441.09
209.275	4445.95
209.658	4450.82
210.04	4458.2
210.423	4459.34
210.806	4459.02
211.188	4459.86
211.571	4461.86
211.953	4461.45
212.336	4462.05
212.719	4460.36
213.101	4463.86
213.483	4462.77
213.866	4462.93
214.248	4462.34
214.63	4466.7
215.013	4469.61
215.395	4473.23
215.777	4480.05
216.159	4488.11
216.542	4490.05
216.924	4494.52
217.306	4489.32
217.688	4494.57
218.07	4493.61
218.452	4494.3
218.834	4496.27
219.216	4498.5
219.597	4498.11
219.979	4496.25
220.361	4537.48
220.743	4542.23
221.124	4543.07
221.506	4552.34
221.888	4552.75
222.269	4554.32
222.651	4558
223.032	4557.98
223.414	4558.64
223.795	4558.91
224.177	4560.27
224.558	4516.82
224.94	4512.25
225.321	4521.39
225.702	4517.14
226.083	4522.45
226.465	4535.7
226.846	4532.8
227.227	4532.2
227.608	4535.93
227.989	4533.98
228.37	4539.41
228.751	4542.41
229.132	4549.14
229.513	4540.09
229.894	4541.95
230.275	4537.39
230.655	4529.16
231.036	4536.52
231.417	4539.84
231.798	4538.84
232.178	4552.52
232.559	4549.14
232.94	4552.23
233.32	4550.27
233.701	4554.18
234.081	4559.2
234.462	4563.95
234.842	4562.77
235.222	4563.91
235.603	4564.95
235.983	4566.16
236.363	4562.68
236.743	4563.82
237.124	4561.89
237.504	4584.57
237.884	4585.23
238.264	4585.55
238.644	4583.52
239.024	4587.82
239.404	4584.55
239.784	4589.48
240.164	4592.64
240.544	4590.91
240.923	4591.02
241.303	4593.36
241.683	4571.45
242.063	4575.77
242.442	4572.82
242.822	4588.55
243.202	4583.5
243.581	4586.02
243.961	4591.77
244.34	4594.89
244.72	4593.32
245.099	4600.23
245.478	4598.45
245.858	4608.84
246.237	4607.34
246.616	4611.61
246.996	4596.77
247.375	4603.36
247.754	4602.77
248.133	4600.11
248.512	4597
248.891	4608.8
249.27	4603.73
249.649	4607.91
250.028	4604
250.407	4604.3
250.786	4603.14
251.165	4611.45
251.544	4611.66
251.922	4615.27
252.301	4612.59
252.68	4611.64
253.058	4601.86
253.437	4612.52
253.816	4614.75
254.194	4617.39
254.573	4614.39
254.951	4617.2
255.329	4609.75
255.708	4607.23
256.086	4608.57
256.465	4611.98
256.843	4622.93
257.221	4627.59
257.599	4620.34
257.977	4624.77
258.356	4627.98
258.734	4636.61
259.112	4642.52
259.49	4648.05
259.868	4651.91
260.246	4651.41
260.624	4657.59
261.001	4660.11
261.379	4666.23
261.757	4671.27
262.135	4665.77
262.513	4660.02
262.89	4656.05
263.268	4655.66
263.645	4655.34
264.023	4653.11
264.401	4656.64
264.778	4652.09
265.156	4642
265.533	4642.2
265.91	4633.39
266.288	4635.93
266.665	4635.68
267.042	4637.82
267.42	4633.84
267.797	4637.18
268.174	4642.05
268.551	4645.11
268.928	4646.09
269.305	4650.36
269.682	4648.89
270.059	4654.5
270.436	4654.95
270.813	4660.84
271.19	4662.36
271.567	4667.14
271.944	4662.95
272.32	4665.25
272.697	4671.75
273.074	4671.73
273.45	4667.66
273.827	4667
274.203	4667.27
274.58	4669.32
274.957	4663.59
275.333	4664.2
275.709	4661.48
276.086	4665.07
276.462	4659.36
276.838	4646.89
277.215	4645.16
277.591	4656.89
277.967	4654.64
278.343	4655.7
278.719	4653.7
279.095	4658.48
279.471	4655.75
279.847	4660.8
280.223	4656.43
280.599	4660.7
280.975	4659.43
281.351	4661.86
281.727	4651.8
282.103	4655.59
282.478	4652.57
282.854	4658.18
283.23	4652.14
283.605	4659.89
283.981	4653.77
284.357	4659.8
284.732	4659.41
285.108	4663.57
285.483	4664.34
285.858	4668.8
286.234	4664.32
286.609	4666.98
286.984	4660.09
287.36	4667.3
287.735	4664.59
288.11	4677.89
288.485	4675.84
288.86	4678.55
289.235	4677.2
289.61	4678.93
289.985	4682.02
290.36	4685.55
290.735	4683.11
291.11	4689.5
291.485	4687.27
291.86	4686.48
292.235	4680.95
292.609	4684.05
292.984	4682.68
293.359	4688.5
293.733	4684.93
294.108	4691.23
294.482	4686.09
294.857	4687.82
295.231	4687.82
295.606	4691.7
295.98	4688.02
296.354	4687.61
296.729	4683.45
297.103	4686.95
297.477	4683.25
297.851	4687.32
298.226	4679.57
298.6	4686.25
298.974	4690.93
299.348	4694.7
299.722	4698.36
300.096	4708.48
300.47	4706.73
300.844	4713.89
301.217	4711.64
301.591	4715.61
301.965	4721.73
302.339	4723.98
302.712	4722
303.086	4724.52
303.46	4717.57
303.833	4714
304.207	4710.77
304.58	4713.59
304.954	4709.05
305.327	4710.8
305.701	4704.2
306.074	4701
306.447	4695.45
306.821	4700.5
307.194	4694.66
307.567	4703.36
307.94	4700.61
308.313	4703.23
308.686	4700.32
309.059	4702.84
309.432	4698.98
309.805	4707.61
310.178	4700.52
310.551	4711.27
310.924	4709.73
311.297	4715.77
311.67	4711.02
312.042	4719.68
312.415	4716.5
312.788	4717.45
313.16	4716.39
313.533	4724.18
313.905	4723.95
314.278	4733.95
314.65	4724.77
315.023	4729.05
315.395	4720.59
315.768	4720.48
316.14	4711.75
316.512	4718.05
316.884	4717.11
317.257	4722.93
317.629	4717.18
318.001	4714.98
318.373	4707
318.745	4712
319.117	4704.27
319.489	4713.59
319.861	4715.75
320.233	4724.16
320.605	4716.39
320.977	4719.57
321.348	4713.34
321.72	4716.11
322.092	4709.34
322.463	4718.3
322.835	4711.14
323.207	4718.66
323.578	4710.8
323.95	4711.25
324.321	4703.32
324.693	4705.86
325.064	4704.5
325.435	4727.09
325.807	4721.5
326.178	4731.68
326.549	4726.02
326.92	4731.16
327.292	4722.66
327.663	4727.89
328.034	4725
328.405	4728.11
328.776	4723.55
329.147	4726.27
329.518	4700.09
329.889	4703.59
330.259	4698.64
330.63	4700.7
331.001	4698
331.372	4703.32
331.742	4699.07
332.113	4705
332.484	4702.09
332.854	4709.95
333.225	4703.64
333.595	4710.95
333.966	4709.68
334.336	4711.73
334.707	4706.11
335.077	4717.27
335.447	4713.68
335.817	4720.84
336.188	4708.48
336.558	4713.89
336.928	4709.5
337.298	4715.7
337.668	4714.23
338.038	4716.52
338.408	4740.77
338.778	4745.91
339.148	4757.91
339.518	4767.02
339.888	4758.8
340.258	4766.57
340.627	4760.57
340.997	4762.55
341.367	4754.7
341.736	4751.5
342.106	4746.68
342.475	4722.05
342.845	4753.64
343.214	4731.05
343.584	4719.91
343.953	4725.91
344.323	4720.11
344.692	4721.09
345.061	4717.3
345.431	4723.95
345.8	4721.34
346.169	4725.8
346.538	4721.02
346.907	4688.64
347.276	4688.75
347.645	4692.23
348.014	4685.73
348.383	4692.89
348.752	4690.05
349.121	4696.82
349.49	4695.98
349.858	4700.43
350.227	4698.86
350.596	4707.23
350.964	4702.98
351.333	4706.48
351.702	4708.5
352.07	4712.98
352.439	4701.48
352.807	4711
353.176	4700.95
353.544	4700.77
353.912	4698.84
354.281	4698.66
354.649	4690.77
355.017	4695.3
355.385	4687.82
355.753	4687.43
356.122	4680.55
356.49	4688.55
356.858	4679.82
357.226	4685.14
357.594	4675.02
357.961	4683.61
358.329	4685.73
358.697	4690.66
359.065	4684.48
359.433	4689.41
359.8	4684.27
360.168	4691.05
360.536	4687.95
360.903	4690.86
361.271	4683.3
361.638	4692.05
362.006	4676
362.373	4676.41
362.741	4665.86
363.108	4667.11
363.475	4661.98
363.843	4665.59
364.21	4658.61
364.577	4670.75
364.944	4663.18
365.311	4668.7
365.678	4685.95
366.045	4695.84
366.412	4696.55
366.779	4703.43
367.146	4701.2
367.513	4706.55
367.88	4700.32
368.247	4704.5
368.613	4693.34
368.98	4700.16
369.347	4694.41
369.713	4676.77
370.08	4673
370.447	4671.23
370.813	4662.3
371.18	4668.8
371.546	4663.39
371.912	4667.75
372.279	4667.25
372.645	4669.3
373.011	4666.36
373.378	4674.32
373.744	4666.93
374.11	4674.75
374.476	4666.91
374.842	4673.8
375.208	4676.32
375.574	4679.02
375.94	4674.95
376.306	4677.75
376.672	4674.14
377.038	4678.5
377.404	4672.41
377.769	4681.25
378.135	4670.52
378.501	4677.5
378.866	4674.89
379.232	4670.02
379.597	4665.66
379.963	4672.66
380.328	4665.14
380.694	4669.61
381.059	4661.75
381.425	4667.09
381.79	4658.05
382.155	4666.09
382.52	4658.45
382.886	4662.36
383.251	4655.39
383.616	4661.2
383.981	4651.77
384.346	4655.93
384.711	4651.34
385.076	4658.32
385.441	4649.77
385.806	4652.61
386.171	4644.45
386.535	4651.23
386.9	4649
387.265	4655.5
387.629	4649.09
387.994	4655.59
388.359	4652.77
388.723	4656.02
389.088	4651.66
389.452	4657
389.817	4653.32
390.181	4656.91
390.545	4653.32
390.91	4657.95
391.274	4651.84
391.638	4656.95
392.002	4649.5
392.366	4689.64
392.731	4680.89
393.095	4683.5
393.459	4683.02
393.823	4686.2
394.187	4681.84
394.55	4689.89
394.914	4688.32
395.278	4692.86
395.642	4685.02
396.006	4691.3
396.369	4650.66
396.733	4657.55
397.097	4649.41
397.46	4650.11
397.824	4647.59
398.187	4650
398.551	4643.59
398.914	4641.75
399.277	4634.95
399.641	4643.3
400.004	4642.16
400.367	4646.55
400.73	4640.02
401.094	4645.66
401.457	4640.98
401.82	4642.23
402.183	4638.36
402.546	4646.14
402.909	4638.39
403.272	4647.27
403.635	4637.48
403.998	4635.05
404.36	4627.27
404.723	4633.8
405.086	4629.43
405.448	4661.34
405.811	4659.73
406.174	4663.52
406.536	4650.61
406.899	4678.66
407.261	4673.02
407.624	4678.09
407.986	4679.07
408.348	4685.84
408.711	4686.61
409.073	4693.5
409.435	4658.7
409.797	4662.27
410.16	4656.25
410.522	4663.32
410.884	4635.89
411.246	4645.95
411.608	4642.36
411.97	4646.43
412.332	4637.23
412.693	4640.34
413.055	4628.8
413.417	4636.52
413.779	4628.68
414.14	4635.36
414.502	4626.36
414.864	4635.45
415.225	4625.07
415.587	4631.66
415.948	4620.91
416.31	4629.75
416.671	4619.16
417.033	4622.48
417.394	4615.3
417.755	4620.61
418.116	4612.57
418.478	4614.91
418.839	4603.93
419.2	4603.84
419.561	4596.68
419.922	4602.18
420.283	4598
420.644	4602.95
421.005	4605.45
421.366	4612.43
421.727	4616.52
422.087	4621.66
422.448	4618.14
422.809	4627.77
423.169	4626.2
423.53	4627.52
423.891	4620.48
424.251	4624.57
424.612	4618.84
424.972	4620.2
425.333	4609.39
425.693	4604.52
426.053	4599.18
426.414	4603.16
426.774	4592.86
427.134	4594.61
427.494	4590.84
427.854	4598.18
428.214	4589.55
428.574	4594.5
428.934	4591.5
429.294	4600.09
429.654	4593.39
430.014	4599.41
430.374	4596.82
430.734	4610.02
431.094	4604.89
431.453	4626.34
431.813	4621.02
432.173	4628.95
432.532	4624.41
432.892	4627.39
433.251	4621.57
433.611	4628.07
433.97	4618.95
434.33	4626.59
434.689	4618.2
435.048	4624.11
435.407	4609.95
435.767	4614.32
436.126	4606
436.485	4605.61
436.844	4600.23
437.203	4607.7
437.562	4605.27
437.921	4612.18
438.28	4603.09
438.639	4601.64
438.998	4618.82
439.356	4618.02
439.715	4613.27
440.074	4620.61
440.433	4617.7
440.791	4620.09
441.15	4610.39
441.508	4612.93
441.867	4607.27
442.225	4615.02
442.584	4609.5
442.942	4591.77
443.3	4584.7
443.659	4587.84
444.017	4581.18
444.375	4586.61
444.733	4583.14
445.092	4592.16
445.45	4590.8
445.808	4595.45
446.166	4587.09
446.524	4596.59
446.882	4588.32
447.239	4594.32
447.597	4588.75
447.955	4595.32
448.313	4589.95
448.67	4599.36
449.028	4591.7
449.386	4594.61
449.743	4597.23
450.101	4610.05
450.458	4603.57
450.816	4614.48
451.173	4612.84
451.531	4625.27
451.888	4617.82
452.245	4624.14
452.602	4617.43
452.96	4660.18
453.317	4655.43
453.674	4657.57
454.031	4649.14
454.388	4658.57
454.745	4649.11
455.102	4654.95
455.459	4647.84
455.816	4653.39
456.173	4653.57
456.529	4663.86
456.886	4623.36
457.243	4632.27
457.599	4624.61
457.956	4628.59
458.313	4625.59
458.669	4636.68
459.026	4633.16
459.382	4638.61
459.739	4638.48
460.095	4643.25
460.451	4636.55
460.807	4642.93
461.164	4638.59
461.52	4655.05
461.876	4650.27
462.232	4650.93
462.588	4643.36
462.944	4646.39
463.3	4641.82
463.656	4647.57
464.012	4636.02
464.368	4646.89
464.724	4641.16
465.079	4643
465.435	4626.84
465.791	4627.25
466.146	4623.07
466.502	4631.57
466.858	4624.8
467.213	4628.02
467.569	4625
467.924	4639.93
468.279	4625.3
468.635	4628.5
468.99	4622.57
469.345	4626.45
469.701	4622.39
470.056	4621.41
470.411	4607.89
470.766	4613.18
471.121	4607.16
471.476	4610.16
471.831	4594.64
472.186	4597.34
472.541	4590.09
472.895	4591.91
473.25	4585.41
473.605	4587.91
473.96	4580.93
474.314	4583.8
474.669	4573.43
475.024	4570.32
475.378	4554.82
475.733	4562.5
476.087	4555.7
476.441	4558.2
476.796	4547.39
477.15	4555.32
477.504	4546.02
477.859	4548.18
478.213	4539.45
478.567	4541.48
478.921	4541.93
479.275	4544.66
479.629	4537.84
479.983	4544.84
480.337	4535.61
480.691	4543.64
481.045	4529.98
481.399	4563.05
481.752	4557.32
482.106	4562.27
482.46	4552.59
482.813	4551.07
483.167	4544.48
483.52	4542.25
483.874	4546.2
484.227	4554.57
484.581	4542.36
484.934	4548.3
485.288	4511.64
485.641	4514.82
485.994	4506.86
486.347	4515.5
486.7	4509
487.054	4528.57
487.407	4524.11
487.76	4511.8
488.113	4499.48
488.466	4505.64
488.818	4500.18
489.171	4506.3
489.524	4499.23
489.877	4501.27
490.23	4493.98
490.582	4498.55
490.935	4478.95
491.288	4480.91
491.64	4474.5
491.993	4481.68
492.345	4478.61
492.698	4484.64
493.05	4481.52
493.402	4491.5
493.755	4494.48
494.107	4507.09
494.459	4511.43
494.811	4535.09
495.163	4558.16
495.515	4606.39
495.867	4652.23
496.219	4734.07
496.571	4818.23
496.923	4927.43
497.275	5037.77
497.627	5170.66
497.979	5291.48
498.33	5427.7
498.682	5541.86
499.034	5654.16
499.385	5740.75
499.737	5824.64
500.088	5871.86
500.44	5911.7
500.791	5926.34
501.143	5931.7
501.494	5919.55
501.845	5906.77
502.197	5869
502.548	5844.93
502.899	5808.73
503.25	5788.86
503.601	5754.16
503.952	5729.25
504.303	5691.66
504.654	5662.57
505.005	5626.77
505.356	5588.8
505.707	5550.86
506.058	5529.68
506.408	5492.25
506.759	5472.5
507.11	5432.14
507.46	5414
507.811	5379.39
508.161	5359.5
508.512	5328.95
508.862	5311.77
509.213	5291.48
509.563	5274.89
509.913	5245.84
510.263	5232.73
510.614	5202.66
510.964	5193.45
511.314	5160.89
511.664	5144.57
512.014	5115
512.364	5102.09
512.714	5077.68
513.064	5055.8
513.414	5031.66
513.764	5036.41
514.113	5020.64
514.463	5014.23
514.813	4986.59
515.162	4977.64
515.512	4964.07
515.862	4964.43
516.211	4948.02
516.561	4940.95
516.91	4933.18
517.259	4930.16
517.609	4897.84
517.958	4883.66
518.307	4868.34
518.656	4868.14
519.006	4860.48
519.355	4863.2
519.704	4852.75
520.053	4851.41
520.402	4835.84
520.751	4833.14
521.1	4820.64
521.448	4821.25
521.797	4812.61
522.146	4813.48
522.495	4804.25
522.843	4797.57
523.192	4778.64
523.541	4770.11
523.889	4758.09
524.238	4761.8
524.586	4753.45
524.935	4753.18
525.283	4745.23
525.631	4747
525.979	4732.2
526.328	4731.75
526.676	4723.18
527.024	4724.66
527.372	4715.34
527.72	4718.57
528.068	4710.05
528.416	4710.89
528.764	4702.93
529.112	4703
529.46	4689.11
529.808	4691.61
530.155	4678.32
530.503	4694.36
530.851	4696.68
531.198	4697.16
531.546	4685.02
531.893	4686.57
532.241	4671.16
532.588	4667.07
532.936	4660.11
533.283	4665.36
533.63	4660.02
533.978	4660.82
534.325	4645.3
534.672	4636.27
535.019	4631.7
535.366	4633.57
535.713	4624.52
536.06	4633.18
536.407	4632.8
536.754	4633.68
537.101	4626.11
537.448	4634.05
537.795	4630.66
538.141	4625.23
538.488	4613.82
538.835	4618.3
539.181	4608.61
539.528	4611.09
539.874	4602.16
540.221	4602.84
540.567	4592.23
540.914	4595.02
541.26	4586.91
541.606	4593.39
541.952	4591.27
542.299	4595.82
542.645	4589.82
542.991	4595.43
543.337	4588.02
543.683	4591.05
544.029	4583.7
544.375	4595.77
544.721	4594.05
545.066	4594.41
545.412	4586.95
545.758	4586.16
546.104	4582.16
546.449	4579.23
546.795	4580.66
547.141	4589.52
547.486	4582.02
547.832	4585.18
548.177	4572.52
548.522	4569.73
548.868	4560.25
549.213	4564.11
549.558	4560.91
549.903	4562.18
550.249	4562.59
550.594	4562.09
550.939	4549.57
551.284	4553.36
551.629	4548.93
551.974	4555.07
552.319	4552.52
552.664	4559.8
553.008	4553.68
553.353	4588.11
553.698	4587.45
554.043	4589
554.387	4579.23
554.732	4584.93
555.076	4579.02
555.421	4583
555.765	4575.05
556.11	4579.91
556.454	4568.27
556.798	4567.59
557.143	4530.84
557.487	4535.86
557.831	4527.61
558.175	4536.5
558.519	4533.59
558.863	4541.34
559.207	4532
559.551	4536.66
559.895	4532.89
560.239	4540.93
560.583	4537.16
560.927	4539.41
561.27	4532.34
561.614	4545.7
561.958	4534.64
562.301	4542.2
562.645	4530.45
562.988	4537.36
563.332	4534.73
563.675	4539.95
564.018	4541.23
564.362	4546.75
564.705	4543.43
565.048	4543.8
565.391	4529.05
565.735	4531.8
566.078	4522.89
566.421	4534.43
566.764	4529.23
567.107	4532.23
567.45	4524.84
567.792	4521.89
568.135	4514.55
568.478	4517.57
568.821	4515.05
569.163	4523.68
569.506	4520.5
569.849	4527.66
570.191	4520.41
570.534	4526.7
570.876	4521.27
571.219	4527.32
571.561	4521.55
571.903	4528.98
572.246	4525.09
572.588	4527.52
572.93	4519.11
573.272	4524.7
573.614	4514.23
573.956	4515.39
574.298	4509.66
574.64	4514.75
574.982	4505.41
575.324	4509.95
575.666	4504.05
576.008	4509.93
576.349	4507.2
576.691	4512.82
577.033	4508.75
577.374	4516.32
577.716	4512.43
578.057	4519.98
578.399	4512.3
578.74	4517.64
579.082	4518.41
579.423	4524.23
579.764	4526.3
580.105	4530.8
580.447	4528.07
580.788	4535.16
581.129	4536.32
581.47	4542.91
581.811	4536.82
582.152	4545.73
582.493	4563.59
582.834	4566.5
583.175	4561.27
583.515	4558.93
583.856	4553.02
584.197	4555.84
584.537	4548.86
584.878	4546.16
585.218	4542
585.559	4544.61
585.899	4537.14
586.24	4520.55
586.58	4513.75
586.921	4517.55
587.261	4510.18
587.601	4515.8
587.941	4512.2
588.281	4518.82
588.621	4515.64
588.961	4518.73
589.301	4512.11
589.641	4518.64
589.981	4513.39
590.321	4517
590.661	4511.45
591.001	4517.36
591.34	4513.86
591.68	4517.75
592.02	4509.39
592.359	4514.43
592.699	4507.73
593.038	4517.61
593.378	4509
593.717	4513.18
594.057	4507.43
594.396	4514.61
594.735	4508.02
595.074	4514.52
595.414	4507.14
595.753	4512.36
596.092	4505.48
596.431	4511.41
596.77	4504.16
597.109	4509.68
597.448	4499.2
597.786	4504.27
598.125	4495.43
598.464	4500.98
598.803	4490.48
599.141	4495.07
599.48	4486.64
599.819	4491.57
600.157	4483.52
600.495	4486.32
600.834	4484.16
601.172	4516.32
601.511	4513.3
601.849	4517.59
602.187	4513.02
602.525	4519.8
602.864	4515.41
603.202	4525.41
603.54	4519.32
603.878	4525.82
604.216	4522.11
604.554	4524.93
604.891	4493.64
605.229	4495.59
605.567	4489.18
605.905	4494.3
606.243	4483.95
606.58	4487.66
606.918	4477.86
607.255	4480.75
607.593	4478.61
607.93	4482.14
608.268	4475.57
608.605	4483.52
608.942	4483.59
609.28	4491.55
609.617	4487.18
609.954	4493.18
610.291	4490.07
610.628	4498.68
610.965	4494.14
611.302	4497.55
611.639	4493.66
611.976	4502.18
612.313	4497.23
612.65	4496.25
612.987	4484.86
613.323	4488.16
613.66	4484.61
613.997	4489.64
614.333	4483.07
614.67	4490.23
615.006	4484.89
615.343	4489.25
615.679	4482.16
616.015	4485.25
616.352	4477.91
616.688	4488.02
617.024	4481.05
617.36	4490.52
617.696	4484.93
618.032	4487.84
618.368	4479.61
618.704	4482.52
619.04	4476.61
619.376	4479.7
619.712	4477.68
620.048	4484.39
620.383	4476.75
620.719	4481.61
621.055	4471.5
621.39	4476.8
621.726	4469.41
622.061	4474.25
622.397	4470.07
622.732	4472.3
623.068	4464.55
623.403	4464.75
623.738	4456.68
624.073	4461.11
624.409	4456.55
624.744	4458.52
625.079	4448.95
625.414	4459.82
625.749	4454.57
626.084	4459.7
626.419	4457.45
626.753	4462.11
627.088	4457.16
627.423	4472.45
627.758	4467.52
628.092	4469.48
628.427	4465.39
628.762	4473.82
629.096	4464.7
629.431	4473.73
629.765	4466.86
630.099	4468.41
630.434	4461.91
630.768	4468.7
631.102	4458.16
631.436	4465.11
631.77	4462.11
632.105	4465.43
632.439	4461.07
632.773	4465.32
633.107	4457.48
633.44	4465.27
633.774	4459.77
634.108	4465.8
634.442	4458.23
634.776	4461.82
635.109	4456.41
635.443	4463.57
635.776	4460.16
636.11	4464.52
636.443	4460.95
636.777	4463.45
637.11	4451.48
637.444	4458.86
637.777	4454.11
638.11	4459.07
638.443	4452.57
638.776	4456.73
639.11	4447.91
639.443	4456.64
639.776	4450.52
640.109	4457.2
640.441	4451.09
640.774	4460.23
641.107	4453.43
641.44	4461.36
641.773	4455.16
642.105	4458.07
642.438	4453.93
642.77	4456.48
643.103	4447.27
643.435	4448.43
643.768	4445.64
644.1	4454.18
644.433	4446.23
644.765	4451.16
645.097	4453.77
645.429	4461.43
645.761	4458.43
646.094	4461.39
646.426	4457.11
646.758	4465.73
647.09	4462.52
647.422	4461.86
647.753	4456.25
648.085	4463
648.417	4456.5
648.749	4450.95
649.08	4444.86
649.412	4450.07
649.744	4445.73
650.075	4453.18
650.407	4444.18
650.738	4449.41
651.069	4444.84
651.401	4449.2
651.732	4443.98
652.063	4449.02
652.394	4445.18
652.726	4450.77
653.057	4446.73
653.388	4451.18
653.719	4444.66
654.05	4450.36
654.381	4445.55
654.712	4455.05
655.042	4445.14
655.373	4445.14
655.704	4443.68
656.034	4447.18
656.365	4441.66
656.696	4445.18
657.026	4438.41
657.357	4444.05
657.687	4436.7
658.018	4439.91
658.348	4429.41
658.678	4439.64
659.008	4439.07
659.339	4440.43
659.669	4435.95
659.999	4441.59
660.329	4433.23
660.659	4436.7
660.989	4428.39
661.319	4433.09
661.649	4427.93
661.978	4434.25
662.308	4425.77
662.638	4428.59
662.968	4424.32
663.297	4432.48
663.627	4425.2
663.956	4430.34
664.286	4426.95
664.615	4438.57
664.945	4433.95
665.274	4440.95
665.603	4434.25
665.932	4442.34
666.262	4437.48
666.591	4443.48
666.92	4434.36
667.249	4441.55
667.578	4445.52
667.907	4453.68
668.236	4448.34
668.564	4453.77
668.893	4450.45
669.222	4456.95
669.551	4451.41
669.879	4459.07
670.208	4449.77
670.537	4454.2
670.865	4445.25
671.194	4460.75
671.522	4452.3
671.85	4454.36
672.179	4448.16
672.507	4451.27
672.835	4441.77
673.163	4444.86
673.491	4438.18
673.819	4449.7
674.147	4444.98
674.475	4448.98
674.803	4423.3
675.131	4426.98
675.459	4422.32
675.787	4431.7
676.115	4423.34
676.442	4432.45
676.77	4427.14
677.098	4430.52
677.425	4421.61
677.753	4430.52
678.08	4426.07
678.407	4435.02
678.735	4437.18
679.062	4442.32
679.389	4433.14
679.717	4441.02
680.044	4434.2
680.371	4437.7
680.698	4433.16
681.025	4442.27
681.352	4436.84
681.679	4443.43
682.006	4436.02
682.332	4432.77
682.659	4427.82
682.986	4438.16
683.313	4433.98
683.639	4437.02
683.966	4433.34
684.292	4440.7
684.619	4429.07
684.945	4431.77
685.272	4428.84
685.598	4435.64
685.924	4438.48
686.25	4442.07
686.577	4434.2
686.903	4441.66
687.229	4439.43
687.555	4445.34
687.881	4440.48
688.207	4448.64
688.533	4448.07
688.858	4450.41
689.184	4445.18
689.51	4444.8
689.836	4439.66
690.161	4447.32
690.487	4436.64
690.813	4440.59
691.138	4439.52
691.463	4443.09
691.789	4440.45
692.114	4441.61
692.44	4435.32
692.765	4443.07
693.09	4441.93
693.415	4447.95
693.74	4438.45
694.065	4447.2
694.39	4446.16
694.715	4452.64
695.04	4449.07
695.365	4453.55
695.69	4447.05
696.015	4454.23
696.339	4451.11
696.664	4454.09
696.989	4451.57
697.313	4454.68
697.638	4450.61
697.962	4452.23
698.287	4439.73
698.611	4447.2
698.935	4439.82
699.26	4446.8
699.584	4441.95
699.908	4442.07
700.232	4435.16
700.556	4435.82
700.88	4434.86
701.204	4439.23
701.528	4433.5
701.852	4443.59
702.176	4457.16
702.5	4462.2
702.823	4471.32
703.147	4491.2
703.471	4484.59
703.794	4489.75
704.118	4503.61
704.441	4510.77
704.765	4501.36
705.088	4505.48
705.411	4504.7
705.735	4485.91
706.058	4479.02
706.381	4465.16
706.704	4448.27
707.027	4455.34
707.35	4450.98
707.673	4436.43
707.996	4427.32
708.319	4429.73
708.642	4426.05
708.965	4424.95
709.288	4421.27
709.61	4431.07
709.933	4430
710.256	4435.23
710.578	4426.16
710.901	4429.45
711.223	4425.09
711.546	4433.82
711.868	4438.66
712.19	4445.34
712.512	4437.98
712.835	4440.5
713.157	4431.18
713.479	4435.25
713.801	4425.57
714.123	4433.86
714.445	4433
714.767	4438.05
715.089	4430.18
715.411	4427.98
715.732	4419.25
716.054	4426.61
716.376	4424.59
716.697	4427.61
717.019	4428.11
717.34	4433.16
717.662	4427.14
717.983	4430.05
718.305	4430.73
718.626	4434.82
718.947	4431.41
719.268	4438.98
719.589	4431.41
719.911	4441.95
720.232	4438.27
720.553	4437.41
720.874	4432.05
721.195	4440.11
721.515	4431.75
721.836	4432.23
722.157	4424.84
722.478	4430.77
722.798	4422.11
723.119	4428.84
723.44	4414.86
723.76	4424.45
724.081	4420.48
724.401	4428.84
724.721	4433.89
725.042	4438.3
725.362	4430.84
725.682	4435.98
726.002	4429.75
726.322	4440.25
726.642	4436.93
726.962	4442.39
727.282	4437.93
727.602	4442.59
727.922	4432.68
728.242	4441.89
728.562	4441.5
728.882	4447.39
729.201	4442.95
729.521	4450.75
729.84	4443.27
730.16	4444.73
730.479	4449.18
730.799	4451.68
731.118	4447.23
731.437	4456.14
731.757	4432.18
732.076	4437
732.395	4432.07
732.714	4438.34
733.033	4429.89
733.352	4433.77
733.671	4434.55
733.99	4435.43
734.309	4431.41
734.628	4436.16
734.947	4429.3
735.265	4435.93
735.584	4428.89
735.903	4433.95
736.221	4427.95
736.54	4435.52
736.858	4429.41
737.177	4436.3
737.495	4429.18
737.813	4433.61
738.132	4428.95
738.45	4431.86
738.768	4428.52
739.086	4431.98
739.404	4429.55
739.722	4433.61
740.04	4429.07
740.358	4438.07
740.676	4428.86
740.994	4433.43
741.311	4428.48
741.629	4432.61
741.947	4429.5
742.264	4435.32
742.582	4436.8
742.899	4444.07
743.217	4443.59
743.534	4445.32
743.852	4434.18
744.169	4436.98
744.486	4432.43
744.803	4434.27
745.121	4428.5
745.438	4433.86
745.755	4426.25
746.072	4431.18
746.389	4421.68
746.706	4423.23
747.022	4418.86
747.339	4427.09
747.656	4428.43
747.973	4433.77
748.289	4431.84
748.606	4438.98
748.923	4434.02
749.239	4444.84
749.555	4438.43
749.872	4448.7
750.188	4445.61
750.505	4455.32
750.821	4451.16
751.137	4450.64
751.453	4445.77
751.769	4450.64
752.085	4444.41
752.401	4456.59
752.717	4445.07
753.033	4448.45
753.349	4440.32
753.665	4445.45
753.98	4435.48
754.296	4440.66
754.612	4437.91
754.927	4444.8
755.243	4443.5
755.558	4448.45
755.874	4440.52
756.189	4448.68
756.505	4440.95
756.82	4444.75
757.135	4434.09
757.45	4446.14
757.765	4447.27
758.08	4448.07
758.395	4437.68
758.71	4437.32
759.025	4433.36
759.34	4437.43
759.655	4434.5
759.97	4441.16
760.285	4444.82
760.599	4454.11
760.914	4443.61
761.228	4439.8
761.543	4436.8
761.857	4455.36
762.172	4446.34
762.486	4451.39
762.8	4448.89
763.115	4451.82
763.429	4448.75
763.743	4446.11
764.057	4441.75
764.371	4447.36
764.685	4447.68
764.999	4455.91
765.313	4447.25
765.627	4456.93
765.941	4451.02
766.255	4452.18
766.568	4447.2
766.882	4451.93
767.195	4448.18
767.509	4455.48
767.823	4454.11
768.136	4458.18
768.449	4451.84
768.763	4451.61
769.076	4448.23
769.389	4453.18
769.702	4449.09
770.016	4454.05
770.329	4449.98
770.642	4459.89
770.955	4454.14
771.268	4455.7
771.58	4452.89
771.893	4458.95
772.206	4452.02
772.519	4457.34
772.832	4452.8
773.144	4457.93
773.457	4453.27
773.769	4458.52
774.082	4449.18
774.394	4454.32
774.706	4453.73
775.019	4460.05
775.331	4454.5
775.643	4461.82
775.955	4457.95
776.268	4464.91
776.58	4460.55
776.892	4466.75
777.204	4461.14
777.515	4467.05
777.827	4469.59
778.139	4474.18
778.451	4467.5
778.763	4473.59
779.074	4467.86
779.386	4472.55
779.697	4469.57
780.009	4477.64
780.32	4475.23
780.632	4481.32
780.943	4479.59
781.254	4481.64
781.566	4475.8
781.877	4487.23
782.188	4483.64
782.499	4490.75
782.81	4492.75
783.121	4498.93
783.432	4493.09
783.743	4499.2
784.054	4492.7
784.364	4493.75
784.675	4486.64
784.986	4490.41
785.296	4484.09
785.607	4489.64
785.917	4512.23
786.228	4516.2
786.538	4507.75
786.849	4516.3
787.159	4509.41
787.469	4517.25
787.779	4519.32
788.09	4524.66
788.4	4526.05
788.71	4529.36
789.02	4527.32
789.33	4510.73
789.64	4505.2
789.949	4521.11
790.259	4513.48
790.569	4517.16
790.879	4514.43
791.188	4522.05
791.498	4518.27
791.807	4518.02
792.117	4511.93
792.426	4512.64
792.736	4503.82
793.045	4517.77
793.354	4502.16
793.663	4512.41
793.973	4512.7
794.282	4540.55
794.591	4530.39
794.9	4535.52
795.209	4535.55
795.518	4546
795.826	4544.7
796.135	4552.75
796.444	4540.64
796.753	4551.5
797.061	4542.89
797.37	4547.32
797.678	4525.89
797.987	4532.77
798.295	4527.84
798.604	4533.84
798.912	4524.73
799.22	4529.59
799.529	4527.75
799.837	4533.3
800.145	4529.73
800.453	4537.68
800.761	4537.23
801.069	4539.18
801.377	4537.16
801.685	4552.95
801.993	4552.2
802.3	4566.52
802.608	4562.05
802.916	4568.23
803.223	4575.39
803.531	4584.18
803.838	4580.07
804.146	4583.84
804.453	4581.11
804.76	4588.77
805.068	4582.95
805.375	4589.73
805.682	4583.55
805.989	4600.14
806.296	4595.11
806.603	4591.52
806.91	4585.32
807.217	4590.48
807.524	4586.91
807.831	4592.95
808.138	4585.18
808.444	4588.98
808.751	4586.34
809.058	4590.41
809.364	4582.07
809.671	4593.32
809.977	4590.59
810.284	4599.05
810.59	4596.73
810.896	4604.57
811.202	4599.98
811.509	4610.45
811.815	4607.91
812.121	4610.75
812.427	4608.02
812.733	4612.77
813.039	4610.75
813.345	4619.61
813.65	4617.2
813.956	4632.84
814.262	4633.02
814.568	4641.98
814.873	4638.57
815.179	4647.02
815.484	4643.82
815.79	4652.77
816.095	4653.66
816.4	4653.95
816.706	4644.61
817.011	4650.91
817.316	4643.43
817.621	4645.98
817.926	4648.57
818.231	4651.68
818.536	4647.11
818.841	4656.05
819.146	4653.3
819.451	4658.34
819.756	4655.91
820.06	4662.89
820.365	4661.82
820.67	4667.41
820.974	4664.27
821.279	4669.91
821.583	4669.11
821.888	4674.95
822.192	4673
822.496	4677.59
822.8	4670.7
823.105	4676.23
823.409	4678
823.713	4680.52
824.017	4678.98
824.321	4685.89
824.625	4682.2
824.929	4689.09
825.232	4688.5
825.536	4694.61
825.84	4692.57
826.143	4701.95
826.447	4701.18
826.751	4708.84
827.054	4708.66
827.358	4717.66
827.661	4739.95
827.964	4764.68
828.268	4765.48
828.571	4767.41
828.874	4762.09
829.177	4767.98
829.48	4764.8
829.783	4772.77
830.086	4769.95
830.389	4774.09
830.692	4764.61
830.995	4746.77
831.297	4726.91
831.6	4736.93
831.903	4735.09
832.205	4742.84
832.508	4739.57
832.81	4746.52
833.113	4747.45
833.415	4749.7
833.718	4748.36
834.02	4756.2
834.322	4753.36
834.624	4758.18
834.926	4751.18
835.228	4765.73
835.53	4762.41
835.832	4772.7
836.134	4770.39
836.436	4772.36
836.738	4775.55
837.04	4783.11
837.341	4783.7
837.643	4798.45
837.944	4796.7
838.246	4807.27
838.547	4798.64
838.849	4808.84
839.15	4806.3
839.452	4816.18
839.753	4815
840.054	4817.45
840.355	4813.66
840.656	4820.86
840.957	4815.07
841.258	4819.75
841.559	4812.93
841.86	4822.05
842.161	4816.59
842.462	4823.5
842.762	4817.5
843.063	4822.36
843.364	4829.05
843.664	4839.05
843.965	4842.3
844.265	4846.57
844.566	4841.52
844.866	4852.48
845.166	4847.61
845.467	4855.95
845.767	4845.86
846.067	4853.8
846.367	4853.09
846.667	4854.91
846.967	4849.66
847.267	4845.77
847.567	4842.64
847.867	4849
848.166	4839.91
848.466	4847.2
848.766	4844.09
849.065	4855.25
849.365	4851.98
849.664	4861.98
849.964	4853.82
850.263	4861.57
850.562	4863.45
850.862	4869.8
851.161	4870.5
851.46	4884.93
851.759	4882.48
852.058	4888.86
852.357	4887.09
852.656	4895.8
852.955	4889.59
853.254	4898.32
853.553	4895.91
853.851	4900.84
854.15	4898.95
854.449	4901.18
854.747	4888.8
855.046	4896.95
855.344	4887.77
855.643	4907.27
855.941	4905.25
856.239	4916.18
856.538	4913.75
856.836	4921.02
857.134	4915.89
857.432	4924.64
857.73	4929.2
858.028	4945
858.326	4941.84
858.624	4953.59
858.922	4939.32
859.219	4944
859.517	4935.86
859.815	4946.66
860.112	4944.32
860.41	4953.07
860.707	4947.25
861.005	4951.32
861.302	4942.61
861.6	4945.86
861.897	4947.7
862.194	4956.55
862.491	4957.14
862.788	4966.05
863.085	4958.3
863.382	4965.18
863.679	4963.98
863.976	4971.55
864.273	4968.16
864.57	4977.14
864.867	4974.41
865.163	4980.41
865.46	4978.39
865.757	4983.5
866.053	4979.93
866.349	4989.05
866.646	4988.98
866.942	4997.73
867.239	4997.82
867.535	5005.3
867.831	4998.93
868.127	5011.57
868.423	5003.05
868.719	5010.59
869.015	5001.95
869.311	5011.07
869.607	5009.5
869.903	5010.55
870.199	5002.68
870.494	5009.36
870.79	5004.3
871.086	5012.41
871.381	5007
871.677	5015.93
871.972	5005.48
872.267	5011.5
872.563	5003.36
872.858	5004.36
873.153	4999.32
873.448	5002.23
873.743	4990.8
874.038	4992.66
874.333	4985.23
874.628	4986.64
874.923	4977.98
875.218	4983.59
875.513	4981.16
875.808	4986.68
876.102	4982.66
876.397	4984.61
876.691	4980.34
876.986	4984.61
877.28	4980.3
877.575	4983.66
877.869	4982.41
878.163	4986.41
878.458	4979.05
878.752	4985.16
879.046	4977.77
879.34	4980.5
879.634	4974.18
879.928	4976.34
880.222	4968.98
880.516	4977.14
880.809	4970.84
881.103	4973.77
881.397	4966.52
881.691	4967.86
881.984	4960
882.278	4962.75
882.571	4975.86
882.864	4982.95
883.158	4977.14
883.451	4986.73
883.744	4976.73
884.038	4981.57
884.331	4969.91
884.624	4976.66
884.917	4972.91
885.21	4973.77
885.503	4968.14
885.796	4956.3
886.088	4950.25
886.381	4960.11
886.674	4950.43
886.966	4954.73
887.259	4949.68
887.552	4972.48
887.844	4967.7
888.136	4974
888.429	4974.82
888.721	4980.78
889.013	4976.5
889.306	4984
889.598	4978.33
