# Supplementary material for: An on-demand, drop-on-drop method for studying enzyme catalysis by serial crystallography
Source: Nat Commun. 2021 Jul 22;12:4461. doi: 10.1038/s41467-021-24757-7 (PMC8298390; doi:10.1038/s41467-021-24757-7)
Supplement: Supplementary file 7 — Source Data [file 41467_2021_24757_MOESM7_ESM.zip › 01_raw data/9/9-pico-off (26).txt]

Data from 9-fluo5N-fura-picooff_Subt8_20-55-39-532.txt Node

Date: Wed Jun 05 20:55:39 PDT 2019
User: Yachandra Lab
Spectrometer: OFX00221
Trigger mode: 0
Integration Time (sec): 3.000000E-1
Scans to average: 8
Nonlinearity correction enabled: false
Boxcar width: 5
Storing dark spectrum: false
XAxis mode: Wavelengths
Number of Pixels in Spectrum: 2136
>>>>>Begin Spectral Data<<<<<
156.111	-1.04
156.499	0.45
156.887	0.52
157.274	-0.92
157.662	-1.6
158.049	-1.62
158.437	-0.74
158.824	-0.74
159.211	-0.83
159.599	-1.58
159.986	-1.72
160.373	-2.61
160.761	-3.16
161.148	-3.27
161.535	-2.06
161.922	-1.81
162.309	-1.97
162.696	-1.7
163.083	-1.56
163.47	-1.64
163.857	-2.22
164.244	-2.1
164.631	-1.83
165.018	-1.44
165.405	-1.17
165.792	-1.34
166.179	-1.02
166.565	-0.36
166.952	-1.24
167.339	-1.83
167.725	-1.38
168.112	-0.85
168.498	-0.89
168.885	-0.43
169.271	-1.57
169.658	-2.65
170.044	-3.39
170.431	-3.32
170.817	-3.73
171.203	-2.77
171.59	-2.16
171.976	-1.62
172.362	-1.93
172.748	-1.99
173.134	-1.74
173.521	-1.08
173.907	0.09
174.293	1.48
174.679	2.14
175.065	2.94
175.451	2.34
175.836	2.02
176.222	1.09
176.608	1.73
176.994	2.17
177.38	1.67
177.765	1.59
178.151	1.35
178.537	0.77
178.922	-0.19
179.308	-0.81
179.693	-0.65
180.079	-0.07
180.464	0.38
180.85	0.49
181.235	0.76
181.621	0.44
182.006	1.17
182.391	1.07
182.777	1.42
183.162	2.1
183.547	1.56
183.932	0.92
184.317	0.47
184.702	0.16
185.087	-0.65
185.472	-1.59
185.857	-0.86
186.242	-1.86
186.627	-1.57
187.012	-1.91
187.397	-2.98
187.782	-2.69
188.167	-2.15
188.551	-1.7
188.936	-1.33
189.321	0.86
189.705	2.4
190.09	2.14
190.475	6.34
190.859	6.33
191.244	7.64
191.628	9.73
192.012	9.38
192.397	8.86
192.781	9.11
193.166	10.75
193.55	10.6
193.934	8.19
194.318	10.1
194.702	6.66
195.087	6.47
195.471	4.47
195.855	4.81
196.239	6.89
196.623	10.34
197.007	12.58
197.391	12.42
197.775	12.8
198.158	15.61
198.542	12.65
198.926	11.17
199.31	11.62
199.693	13.61
200.077	13.05
200.461	12.28
200.844	10.32
201.228	6.98
201.611	7.33
201.995	3.45
202.378	3.8
202.762	5.76
203.145	8.03
203.529	5.74
203.912	4.75
204.295	3.1
204.679	2.62
205.062	1.65
205.445	2.8
205.828	4.85
206.211	10.75
206.594	9.52
206.977	10.72
207.36	10.25
207.743	12.19
208.126	11.99
208.509	12.8
208.892	14.27
209.275	15.68
209.658	14.7
210.04	13.34
210.423	9.86
210.806	9.51
211.188	6.17
211.571	5.18
211.953	5.88
212.336	5.6
212.719	5.27
213.101	4.66
213.483	5.43
213.866	7.68
214.248	5.62
214.63	5.18
215.013	7.76
215.395	9.56
215.777	11.06
216.159	10.84
216.542	14.35
216.924	14.09
217.306	12.83
217.688	13.2
218.07	13.44
218.452	13.85
218.834	14.25
219.216	10.05
219.597	10.33
219.979	7.6
220.361	10.43
220.743	9.27
221.124	10.61
221.506	10.76
221.888	9.1
222.269	8.27
222.651	6.2
223.032	5.76
223.414	7.6
223.795	8.03
224.177	9.34
224.558	4.92
224.94	2.08
225.321	1.34
225.702	1.81
226.083	0.93
226.465	2.08
226.846	4.09
227.227	7.76
227.608	8.93
227.989	9.09
228.37	9.05
228.751	10.69
229.132	11.92
229.513	13.36
229.894	13.55
230.275	16.92
230.655	13.2
231.036	13.77
231.417	11.31
231.798	11.09
232.178	10.03
232.559	10.47
232.94	11.43
233.32	12.17
233.701	9.58
234.081	10.91
234.462	7.47
234.842	11.47
235.222	8.68
235.603	7.92
235.983	8.61
236.363	11.55
236.743	9.18
237.124	6.86
237.504	8.61
237.884	10.56
238.264	10.91
238.644	13.5
239.024	9.99
239.404	12
239.784	14.16
240.164	12.34
240.544	12.66
240.923	16.42
241.303	17.81
241.683	16.58
242.063	17.39
242.442	15.94
242.822	17.89
243.202	19.28
243.581	19.99
243.961	18.58
244.34	19.47
244.72	16.43
245.099	15
245.478	15.48
245.858	14.36
246.237	10.56
246.616	11.41
246.996	8.12
247.375	6.99
247.754	7.67
248.133	8.11
248.512	5
248.891	4.35
249.27	5.36
249.649	7.61
250.028	6.75
250.407	9.99
250.786	8.23
251.165	9.42
251.544	10.92
251.922	9.02
252.301	8.98
252.68	13.64
253.058	13.69
253.437	14.57
253.816	11.97
254.194	14.35
254.573	13.27
254.951	14.36
255.329	11.44
255.708	12.09
256.086	14.19
256.465	12.65
256.843	10.09
257.221	11.57
257.599	7.19
257.977	6.67
258.356	7.03
258.734	4.86
259.112	4.31
259.49	6.5
259.868	5.62
260.246	5.77
260.624	4.7
261.001	4.74
261.379	5.16
261.757	9.39
262.135	10.09
262.513	11.14
262.89	12.18
263.268	11.82
263.645	11.44
264.023	10.85
264.401	10.34
264.778	11.59
265.156	11.08
265.533	13.07
265.91	11.47
266.288	11.01
266.665	7.81
267.042	7.99
267.42	6.34
267.797	5.81
268.174	5.61
268.551	5.74
268.928	7.32
269.305	9.74
269.682	6.95
270.059	8.5
270.436	8.43
270.813	7.76
271.19	9.09
271.567	12.05
271.944	13.26
272.32	14.07
272.697	14.07
273.074	11.47
273.45	8.5
273.827	7.82
274.203	4.92
274.58	4.67
274.957	4.58
275.333	5.24
275.709	4.14
276.086	2.88
276.462	4.82
276.838	5.42
277.215	7.32
277.591	10.03
277.967	10.51
278.343	11.32
278.719	11.47
279.095	13.68
279.471	12.72
279.847	11.7
280.223	9.47
280.599	7.36
280.975	7.66
281.351	6.97
281.727	7.56
282.103	6.1
282.478	7.42
282.854	8.3
283.23	8.66
283.605	9.93
283.981	12.83
284.357	16.14
284.732	17.93
285.108	16.3
285.483	17
285.858	17.01
286.234	20.97
286.609	21.93
286.984	21.93
287.36	21.14
287.735	17.72
288.11	16.2
288.485	16.8
288.86	15.14
289.235	14.61
289.61	15.83
289.985	14.61
290.36	10.58
290.735	8.88
291.11	7.23
291.485	6.16
291.86	9.5
292.235	9.34
292.609	8.98
292.984	7.91
293.359	9.27
293.733	8.01
294.108	9.25
294.482	9.88
294.857	11.1
295.231	13.27
295.606	12.49
295.98	11.67
296.354	10.72
296.729	10.48
297.103	10.1
297.477	8.28
297.851	9.12
298.226	5.83
298.6	7.59
298.974	7.22
299.348	6.14
299.722	5.2
300.096	4.02
300.47	6.42
300.844	7.44
301.217	7.59
301.591	7.69
301.965	6.8
302.339	7.72
302.712	7.47
303.086	7.15
303.46	5.82
303.833	8.24
304.207	11.08
304.58	10.57
304.954	11.24
305.327	14.03
305.701	14.18
306.074	15.1
306.447	16.89
306.821	16.66
307.194	16.3
307.567	18.28
307.94	15.42
308.313	13.47
308.686	13.47
309.059	10.65
309.432	9.75
309.805	10.57
310.178	11.33
310.551	10.85
310.924	10.24
311.297	10.83
311.67	7.64
312.042	9.42
312.415	12.48
312.788	11.76
313.16	11.97
313.533	10.07
313.905	6.73
314.278	5.2
314.65	5.08
315.023	4.38
315.395	2.61
315.768	5.1
316.14	7.34
316.512	7.03
316.884	8.68
317.257	8.84
317.629	7.33
318.001	9.61
318.373	9.08
318.745	8.55
319.117	10.16
319.489	12.61
319.861	13.48
320.233	12.4
320.605	9.07
320.977	7.35
321.348	7.35
321.72	8.51
322.092	8.26
322.463	10.36
322.835	10.31
323.207	9.1
323.578	8.1
323.95	7.15
324.321	6.22
324.693	9.2
325.064	10.11
325.435	10.8
325.807	10.61
326.178	9.84
326.549	6.62
326.92	7.2
327.292	8.76
327.663	8.84
328.034	11.55
328.405	14.2
328.776	9.2
329.147	6.91
329.518	5.11
329.889	7.24
330.259	8.84
330.63	7.95
331.001	7.75
331.372	6.03
331.742	5.05
332.113	4.33
332.484	2.69
332.854	5.22
333.225	9.99
333.595	12.22
333.966	13.14
334.336	13.47
334.707	16.94
335.077	17.17
335.447	18.03
335.817	20.93
336.188	19.43
336.558	18.1
336.928	20.82
337.298	16.68
337.668	16.98
338.038	18.05
338.408	18.15
338.778	19.58
339.148	19.48
339.518	16.92
339.888	14.99
340.258	12.92
340.627	12.53
340.997	9.39
341.367	9.08
341.736	5.65
342.106	1.2
342.475	0.03
342.845	-1.64
343.214	-2.18
343.584	0.74
343.953	0.58
344.323	2.01
344.692	3.09
345.061	2.72
345.431	6.12
345.8	9.28
346.169	11.69
346.538	13.31
346.907	13.66
347.276	13.06
347.645	12.86
348.014	11.12
348.383	11.31
348.752	9.16
349.121	12.82
349.49	8.55
349.858	8.22
350.227	7.39
350.596	5.15
350.964	5.1
351.333	8.78
351.702	6.23
352.07	6.31
352.439	5.17
352.807	9.43
353.176	7.18
353.544	7.31
353.912	7.22
354.281	8.6
354.649	10.12
355.017	8.84
355.385	5.27
355.753	6.84
356.122	6.6
356.49	9.32
356.858	9.36
357.226	8.59
357.594	10.18
357.961	8.85
358.329	5.75
358.697	7.19
359.065	6.4
359.433	6.93
359.8	10.64
360.168	12.24
360.536	12.84
360.903	12.14
361.271	12.67
361.638	12.41
362.006	14.49
362.373	18.03
362.741	15.86
363.108	18.41
363.475	18.59
363.843	14.53
364.21	14.25
364.577	13.16
364.944	12.18
365.311	12.14
365.678	11.8
366.045	11.53
366.412	9.03
366.779	7.38
367.146	4.05
367.513	4.44
367.88	3.64
368.247	4.08
368.613	3.01
368.98	3.07
369.347	1.41
369.713	1.98
370.08	-0.39
370.447	2.52
370.813	4.86
371.18	7.39
371.546	5.97
371.912	5.84
372.279	8.01
372.645	8.48
373.011	8.5
373.378	12.27
373.744	11.51
374.11	12.8
374.476	11.88
374.842	11.36
375.208	10.99
375.574	11.94
375.94	13.64
376.306	11.24
376.672	10.95
377.038	9.81
377.404	8.3
377.769	9.9
378.135	10.48
378.501	10.25
378.866	11.43
379.232	9.38
379.597	9.74
379.963	10.75
380.328	9.7
380.694	8.8
381.059	10.02
381.425	11.84
381.79	10.15
382.155	9.5
382.52	9.55
382.886	10.51
383.251	10.86
383.616	8.75
383.981	8.81
384.346	9.43
384.711	10.56
385.076	10.39
385.441	8.52
385.806	10.31
386.171	10.53
386.535	12.66
386.9	9.73
387.265	11.56
387.629	12.95
387.994	11.39
388.359	13.05
388.723	12.14
389.088	13.56
389.452	12.99
389.817	14.47
390.181	11.94
390.545	7.91
390.91	8.11
391.274	7.83
391.638	8.07
392.002	7.44
392.366	6.95
392.731	7.7
393.095	6.94
393.459	8.41
393.823	4.64
394.187	7.89
394.55	8.8
394.914	10.08
395.278	8.48
395.642	9.38
396.006	11.83
396.369	12.27
396.733	11.64
397.097	9.99
397.46	8.78
397.824	10.42
398.187	8.75
398.551	9.84
398.914	10.43
399.277	11.38
399.641	10.7
400.004	10.61
400.367	11.36
400.73	11.42
401.094	11.86
401.457	10.43
401.82	10.32
402.183	10.38
402.546	9.24
402.909	8.52
403.272	7.91
403.635	7.53
403.998	6.92
404.36	5.27
404.723	5.02
405.086	2.98
405.448	1.06
405.811	0.85
406.174	4.2
406.536	4.17
406.899	3.45
407.261	2.19
407.624	-0.47
407.986	-1.28
408.348	0.17
408.711	2.22
409.073	3.56
409.435	8.08
409.797	7.58
410.16	4.35
410.522	4.83
410.884	5.22
411.246	5.51
411.608	7.41
411.97	7.35
412.332	5.83
412.693	6.06
413.055	7.66
413.417	6.72
413.779	9.11
414.14	11.88
414.502	12.62
414.864	12.41
415.225	13.83
415.587	14.99
415.948	17.03
416.31	16.73
416.671	15.27
417.033	14
417.394	15.07
417.755	10.77
418.116	8.18
418.478	8.2
418.839	8.66
419.2	8.45
419.561	7.77
419.922	6.43
420.283	5.83
420.644	5.56
421.005	4.51
421.366	5.51
421.727	9.19
422.087	9.2
422.448	7.67
422.809	8.05
423.169	8.98
423.53	8.49
423.891	7.43
424.251	9.67
424.612	11.84
424.972	13.66
425.333	11.7
425.693	9.77
426.053	10.93
426.414	13.77
426.774	15.67
427.134	13.92
427.494	11.93
427.854	14.14
428.214	10.66
428.574	7.09
428.934	7.44
429.294	6.74
429.654	7.31
430.014	4.38
430.374	0.9
430.734	-0.45
431.094	1.57
431.453	6
431.813	5.03
432.173	7.15
432.532	10
432.892	9.97
433.251	9.93
433.611	10.14
433.97	12.48
434.33	12.76
434.689	12.65
435.048	13.01
435.407	9.65
435.767	8.24
436.126	6.39
436.485	5.24
436.844	4.58
437.203	5.76
437.562	4.85
437.921	5.49
438.28	5.98
438.639	6.58
438.998	5.01
439.356	8.8
439.715	9.73
440.074	11.98
440.433	12.1
440.791	11.98
441.15	11.68
441.508	13.06
441.867	12.43
442.225	11.48
442.584	11.53
442.942	13.86
443.3	10.03
443.659	12.74
444.017	11.55
444.375	10.07
444.733	10.94
445.092	10.78
445.45	10.67
445.808	9.85
446.166	12.67
446.524	10.23
446.882	9.77
447.239	11.52
447.597	9.86
447.955	9.82
448.313	12.49
448.67	12.18
449.028	12.27
449.386	12.59
449.743	11.43
450.101	7.68
450.458	10.99
450.816	7.53
451.173	6.39
451.531	5.58
451.888	6.55
452.245	5.69
452.602	6.68
452.96	7.8
453.317	9.06
453.674	9.28
454.031	14.62
454.388	11.88
454.745	13.39
455.102	14.85
455.459	14.81
455.816	16.47
456.173	17.2
456.529	16.56
456.886	14.8
457.243	14.22
457.599	15.51
457.956	12.67
458.313	13.22
458.669	14.66
459.026	14.3
459.382	14.82
459.739	14.75
460.095	11.52
460.451	10.19
460.807	11.41
461.164	10.47
461.52	11.8
461.876	12.89
462.232	11.56
462.588	11.27
462.944	11.92
463.3	11.81
463.656	9.75
464.012	11.18
464.368	11.66
464.724	11.33
465.079	12.8
465.435	11.07
465.791	9.8
466.146	12.32
466.502	9.81
466.858	8.61
467.213	7.11
467.569	6.95
467.924	9.01
468.279	7.98
468.635	9.25
468.99	7.62
469.345	8.91
469.701	9.77
470.056	7.55
470.411	9.05
470.766	11.23
471.121	13.12
471.476	14.61
471.831	12.69
472.186	14.77
472.541	13.5
472.895	13.91
473.25	13.51
473.605	15.14
473.96	13.89
474.314	13.17
474.669	13.3
475.024	13.33
475.378	12.6
475.733	12.01
476.087	10.91
476.441	10
476.796	8.9
477.15	8.61
477.504	5.2
477.859	8.19
478.213	7.28
478.567	6.28
478.921	5.35
479.275	7.41
479.629	6.73
479.983	6.49
480.337	6.53
480.691	8.07
481.045	10.7
481.399	12.27
481.752	10.65
482.106	13.26
482.46	11.75
482.813	11.78
483.167	10.56
483.52	12.02
483.874	13.85
484.227	13.06
484.581	11.33
484.934	8.31
485.288	6.8
485.641	8.06
485.994	6.32
486.347	7.92
486.7	8.25
487.054	8.15
487.407	7.91
487.76	6.18
488.113	8.34
488.466	9.52
488.818	9.8
489.171	10.16
489.524	8.62
489.877	9.01
490.23	10.72
490.582	11.6
490.935	10.09
491.288	10.4
491.64	12.74
491.993	12.22
492.345	11.51
492.698	12.52
493.05	13.73
493.402	13.85
493.755	12.47
494.107	8.7
494.459	7.92
494.811	8.67
495.163	6.27
495.515	0.08
495.867	-3.43
496.219	-9.24
496.571	-16.82
496.923	-24.52
497.275	-34.76
497.627	-46.05
497.979	-55.34
498.33	-67.44
498.682	-81.69
499.034	-87.59
499.385	-93.74
499.737	-99.97
500.088	-104.18
500.44	-107.85
500.791	-111.1
501.143	-111.6
501.494	-107.62
501.845	-103.92
502.197	-99
502.548	-96.41
502.899	-97.19
503.25	-91.02
503.601	-90.88
503.952	-86.93
504.303	-84.75
504.654	-79.65
505.005	-75.47
505.356	-74.19
505.707	-74.44
506.058	-71.09
506.408	-65.95
506.759	-65.03
507.11	-66.03
507.46	-61.18
507.811	-59.09
508.161	-54.81
508.512	-54.45
508.862	-53.14
509.213	-46.02
509.563	-44.51
509.913	-45.64
510.263	-44.16
510.614	-39
510.964	-37.75
511.314	-36.86
511.664	-35.49
512.014	-34.83
512.364	-33.75
512.714	-29.94
513.064	-30.66
513.414	-28.89
513.764	-26.55
514.113	-23.15
514.463	-23.43
514.813	-22.02
515.162	-22.67
515.512	-23.73
515.862	-24.34
516.211	-23.68
516.561	-23.52
516.91	-25.61
517.259	-26.39
517.609	-26.86
517.958	-28.15
518.307	-25.56
518.656	-22.9
519.006	-21.43
519.355	-20.38
519.704	-18.83
520.053	-16.34
520.402	-14.97
520.751	-11.55
521.1	-9.88
521.448	-8.51
521.797	-7.34
522.146	-8.48
522.495	-12.64
522.843	-11.51
523.192	-11.66
523.541	-11.52
523.889	-13.4
524.238	-14.05
524.586	-15.47
524.935	-13.25
525.283	-14.12
525.631	-13.66
525.979	-13.6
526.328	-9.4
526.676	-9.17
527.024	-8.94
527.372	-6.57
527.72	-3.24
528.068	-2.33
528.416	-0.66
528.764	-0.62
529.112	-0.27
529.46	0.84
529.808	1.94
530.155	0.22
530.503	-1
530.851	1.64
531.198	2.83
531.546	1.17
531.893	-0.53
532.241	-0.01
532.588	-2.28
532.936	-1.47
533.283	-3.65
533.63	-2.42
533.978	-2.31
534.325	-0.06
534.672	-0.26
535.019	-1.77
535.366	-2.91
535.713	-0.93
536.06	-3.52
536.407	-2.64
536.754	-4.55
537.101	-1.4
537.448	-3.94
537.795	-3.55
538.141	-4.27
538.488	-3.74
538.835	-4.41
539.181	-3.2
539.528	-4.78
539.874	-2.89
540.221	-3.58
540.567	-1.49
540.914	-4.19
541.26	-2.75
541.606	-0.62
541.952	0
542.299	-1.23
542.645	-2.08
542.991	-0.88
543.337	0.73
543.683	-0.05
544.029	0.81
544.375	1.67
544.721	3.53
545.066	3.2
545.412	3.97
545.758	3.58
546.104	3.78
546.449	5.53
546.795	4.81
547.141	5.89
547.486	6.41
547.832	8.02
548.177	6.07
548.522	5.27
548.868	5.02
549.213	4.88
549.558	4.82
549.903	4.95
550.249	3.76
550.594	4.3
550.939	1.51
551.284	2.74
551.629	1.97
551.974	1.83
552.319	3.97
552.664	4.53
553.008	1.06
553.353	-0.18
553.698	0.56
554.043	1.03
554.387	-1.06
554.732	1.43
555.076	1.72
555.421	1.85
555.765	6.3
556.11	3.59
556.454	3.31
556.798	4.9
557.143	5.76
557.487	4.23
557.831	5.25
558.175	6.43
558.519	7.43
558.863	5.43
559.207	6.7
559.551	3.59
559.895	5.26
560.239	5.74
560.583	5.49
560.927	7.16
561.27	7.28
561.614	8.06
561.958	10.1
562.301	9.72
562.645	11.67
562.988	8.97
563.332	10.42
563.675	10.51
564.018	11.23
564.362	10.53
564.705	8.08
565.048	9.15
565.391	7.82
565.735	6.88
566.078	4.8
566.421	2.15
566.764	3.86
567.107	3.26
567.45	3.45
567.792	2.8
568.135	4.42
568.478	5.77
568.821	6.56
569.163	4.56
569.506	1.74
569.849	2.8
570.191	5.11
570.534	6.47
570.876	2.67
571.219	2.05
571.561	2.42
571.903	1.03
572.246	-1.39
572.588	-1.26
572.93	-0.2
573.272	1.18
573.614	1.43
573.956	2.2
574.298	-0.41
574.64	4.32
574.982	4.4
575.324	3.39
575.666	4.97
576.008	7.39
576.349	7.89
576.691	10.56
577.033	12.61
577.374	11.12
577.716	9.32
578.057	10.41
578.399	8.9
578.74	7.9
579.082	9.36
579.423	9.88
579.764	8.17
580.105	7.5
580.447	5.6
580.788	4.15
581.129	6.82
581.47	7.14
581.811	8.74
582.152	8.77
582.493	8.18
582.834	6.07
583.175	6.05
583.515	7.53
583.856	5.33
584.197	4.93
584.537	5.64
584.878	4.75
585.218	3.91
585.559	1
585.899	0.52
586.24	2.84
586.58	5.2
586.921	3.95
587.261	3.56
587.601	6.19
587.941	7.49
588.281	7.93
588.621	7.78
588.961	9.57
589.301	13.12
589.641	14.55
589.981	13.53
590.321	13.01
590.661	14.67
591.001	15.81
591.34	16.19
591.68	14.19
592.02	14.03
592.359	13.74
592.699	14.32
593.038	13.86
593.378	13.77
593.717	12.27
594.057	12.19
594.396	11.22
594.735	10.65
595.074	8.99
595.414	11.4
595.753	10.18
596.092	11.58
596.431	9.48
596.77	10.22
597.109	8.11
597.448	9.85
597.786	9.99
598.125	10.64
598.464	11.97
598.803	12.58
599.141	11.84
599.48	14.1
599.819	13.56
600.157	16.31
600.495	16.27
600.834	17.15
601.172	17.41
601.511	18.05
601.849	18.23
602.187	20.34
602.525	21.72
602.864	21.26
603.202	18.92
603.54	17.93
603.878	16.27
604.216	17.69
604.554	18.38
604.891	19.57
605.229	18.26
605.567	16.2
605.905	13.19
606.243	11.98
606.58	13.32
606.918	13.12
607.255	15.64
607.593	15
607.93	11.97
608.268	12.3
608.605	11.62
608.942	13.95
609.28	13.86
609.617	12.97
609.954	16.36
610.291	16.3
610.628	20.48
610.965	17.53
611.302	18.72
611.639	19.39
611.976	19.3
612.313	18.52
612.65	17.5
612.987	18.16
613.323	19.01
613.66	16.06
613.997	15.65
614.333	13.98
614.67	14.5
615.006	14.55
615.343	13.97
615.679	15.39
616.015	15.65
616.352	13.67
616.688	14.01
617.024	15.23
617.36	13.49
617.696	11.1
618.032	9.07
618.368	9.49
618.704	10.24
619.04	10.3
619.376	9.44
619.712	10.61
620.048	12.59
620.383	13.95
620.719	12.64
621.055	14.64
621.39	19.9
621.726	21.81
622.061	23.03
622.397	22.95
622.732	24.65
623.068	23.6
623.403	24.2
623.738	25.36
624.073	24.84
624.409	26.07
624.744	25.83
625.079	21.38
625.414	21.14
625.749	21.82
626.084	21.61
626.419	21.11
626.753	22.09
627.088	20.77
627.423	21.09
627.758	21.85
628.092	20.85
628.427	22.58
628.762	24.74
629.096	26.44
629.431	23.68
629.765	24.82
630.099	24.11
630.434	24.59
630.768	25.12
631.102	24.12
631.436	24.89
631.77	28.08
632.105	27.09
632.439	26.73
632.773	26.47
633.107	28.55
633.44	27.51
633.774	27.92
634.108	29.27
634.442	30.64
634.776	32.94
635.109	31.85
635.443	31
635.776	30.03
636.11	29.53
636.443	27.26
636.777	28.77
637.11	27.27
637.444	25.76
637.777	26.64
638.11	25.65
638.443	23.26
638.776	23.8
639.11	22.69
639.443	25.02
639.776	26.7
640.109	29.12
640.441	26.42
640.774	26.91
641.107	27.24
641.44	27.08
641.773	25.94
642.105	26.75
642.438	26.55
642.77	27.02
643.103	25.73
643.435	26.66
643.768	24
644.1	24.44
644.433	26.77
644.765	29.81
645.097	28.42
645.429	30.97
645.761	31.56
646.094	30.85
646.426	29.69
646.758	32.17
647.09	31.91
647.422	33.99
647.753	35.36
648.085	34.52
648.417	36.17
648.749	37.01
649.08	37.32
649.412	36.6
649.744	39.28
650.075	40.8
650.407	39.14
650.738	38.57
651.069	37.55
651.401	37.36
651.732	35.91
652.063	32.22
652.394	31.9
652.726	28.36
653.057	27.44
653.388	24.16
653.719	24.07
654.05	24.51
654.381	24.02
654.712	27.6
655.042	29.32
655.373	32.15
655.704	33.61
656.034	33.97
656.365	34.83
656.696	35.11
657.026	34.56
657.357	34.76
657.687	33.61
658.018	34.3
658.348	31.5
658.678	28.86
659.008	29.08
659.339	30.24
659.669	29.42
659.999	30.44
660.329	30.66
660.659	32.39
660.989	33.8
661.319	35.03
661.649	34.61
661.978	37.89
662.308	39.24
662.638	38.12
662.968	37.44
663.297	38.34
663.627	39.67
663.956	40.49
664.286	39.36
664.615	38.78
664.945	39.75
665.274	40.26
665.603	37.6
665.932	37.38
666.262	35.7
666.591	34.62
666.92	32.67
667.249	30.99
667.578	30.62
667.907	31.03
668.236	30.72
668.564	28.55
668.893	30.1
669.222	28.82
669.551	29.66
669.879	29.06
670.208	29.67
670.537	30.24
670.865	32.91
671.194	33.66
671.522	34.82
671.85	32.35
672.179	31.59
672.507	27.65
672.835	27.53
673.163	26.76
673.491	30.1
673.819	29.42
674.147	30.08
674.475	29.53
674.803	29.66
675.131	30.97
675.459	32.51
675.787	34.44
676.115	36.44
676.442	36.28
676.77	33.62
677.098	32.61
677.425	32.24
677.753	32.66
678.08	29.95
678.407	27.59
678.735	25
679.062	23.14
679.389	20.76
679.717	22.43
680.044	23.14
680.371	23.56
680.698	24.72
681.025	23.72
681.352	23.3
681.679	24.69
682.006	25.44
682.332	26.49
682.659	29.03
682.986	31
683.313	31.05
683.639	30.57
683.966	31.55
684.292	29.98
684.619	31.45
684.945	29.23
685.272	29.82
685.598	29.23
685.924	29.25
686.25	28.14
686.577	28.86
686.903	26.73
687.229	25.76
687.555	26.06
687.881	28.11
688.207	26.5
688.533	28.65
688.858	27.8
689.184	29.33
689.51	30.03
689.836	31.09
690.161	30.27
690.487	31.19
690.813	32.6
691.138	32.23
691.463	30.92
691.789	33.07
692.114	30.93
692.44	30.56
692.765	30.25
693.09	27.28
693.415	26.86
693.74	25.4
694.065	24.23
694.39	25.03
694.715	26.43
695.04	24.42
695.365	24.78
695.69	26.57
696.015	28.14
696.339	29.23
696.664	31.9
696.989	29.62
697.313	30.85
697.638	30.33
697.962	29.77
698.287	29.57
698.611	30.27
698.935	28.34
699.26	28.64
699.584	26.74
699.908	22.74
700.232	22.65
700.556	24.52
700.88	23.27
701.204	24.19
701.528	24.07
701.852	23.53
702.176	24.16
702.5	24.36
702.823	25.09
703.147	24.48
703.471	25.49
703.794	24.26
704.118	25.75
704.441	25.65
704.765	25.61
705.088	25.5
705.411	23.78
705.735	23.05
706.058	24.39
706.381	22.67
706.704	24.66
707.027	24.34
707.35	25.33
707.673	22.15
707.996	23.4
708.319	22.84
708.642	23.88
708.965	24
709.288	23.42
709.61	21.92
709.933	20.66
710.256	18.72
710.578	19.77
710.901	20.48
711.223	23.27
711.546	21.73
711.868	21.39
712.19	20.61
712.512	23.31
712.835	23.85
713.157	25.51
713.479	27.41
713.801	27.8
714.123	28.44
714.445	27.56
714.767	26.07
715.089	26.47
715.411	28.78
715.732	28.55
716.054	26.06
716.376	25.03
716.697	23.33
717.019	21.65
717.34	24.26
717.662	22.26
717.983	21.5
718.305	19.41
718.626	18.08
718.947	14.27
719.268	14.22
719.589	15.47
719.911	16.58
720.232	17.74
720.553	19.47
720.874	15.17
721.195	18.53
721.515	18.26
721.836	18.43
722.157	20.92
722.478	22.35
722.798	22.88
723.119	23.08
723.44	22.45
723.76	20.72
724.081	19.42
724.401	20.08
724.721	18.38
725.042	17.34
725.362	19.39
725.682	17.36
726.002	18.31
726.322	17.01
726.642	15.72
726.962	17.25
727.282	17.22
727.602	20.1
727.922	21.27
728.242	22.05
728.562	22.33
728.882	20.45
729.201	21.5
729.521	19.74
729.84	19.99
730.16	18.73
730.479	17.01
730.799	16.7
731.118	15.27
731.437	14.5
731.757	14.08
732.076	15.68
732.395	17.08
732.714	16.84
733.033	17.34
733.352	17.75
733.671	19.64
733.99	20.72
734.309	21.85
734.628	22.19
734.947	24.03
735.265	23.43
735.584	22.93
735.903	24.02
736.221	22.51
736.54	22.24
736.858	21.36
737.177	21.34
737.495	19.67
737.813	18.16
738.132	15.41
738.45	13.6
738.768	13.1
739.086	12.41
739.404	12.75
739.722	14.33
740.04	15.19
740.358	14.4
740.676	16.65
740.994	17.93
741.311	18.85
741.629	20
741.947	20.75
742.264	21.06
742.582	20.23
742.899	19.44
743.217	20.01
743.534	19.2
743.852	19.93
744.169	15.9
744.486	15.64
744.803	15.17
745.121	17.1
745.438	16.36
745.755	15.26
746.072	14.97
746.389	13.69
746.706	12.93
747.022	13.73
747.339	14.39
747.656	14.89
747.973	14.06
748.289	15.19
748.606	12.83
748.923	13.41
749.239	14.48
749.555	15.97
749.872	14.34
750.188	13.11
750.505	11.32
750.821	12.8
751.137	13.61
751.453	14
751.769	13.77
752.085	14.98
752.401	14.01
752.717	13.84
753.033	14.01
753.349	16.32
753.665	19.08
753.98	19.32
754.296	18.64
754.612	18.44
754.927	17.52
755.243	17.74
755.558	17.99
755.874	17.84
756.189	15.65
756.505	15.25
756.82	13.85
757.135	12.24
757.45	11.76
757.765	10.06
758.08	8.88
758.395	9.93
758.71	10.33
759.025	8.61
759.34	6.69
759.655	10.23
759.97	10.06
760.285	9.98
760.599	10.7
760.914	11.17
761.228	9.42
761.543	13.11
761.857	12.85
762.172	11.83
762.486	12.9
762.8	15.92
763.115	13.56
763.429	13.91
763.743	14.32
764.057	12.91
764.371	12.38
764.685	13.64
764.999	10.99
765.313	10.15
765.627	10.01
765.941	9.49
766.255	9.64
766.568	11
766.882	10.49
767.195	11.85
767.509	13.41
767.823	14.08
768.136	13.6
768.449	12.36
768.763	11.49
769.076	11.16
769.389	8.98
769.702	6.6
770.016	7.36
770.329	5.01
770.642	3.73
770.955	2.38
771.268	3.94
771.58	4.72
771.893	7.8
772.206	10.61
772.519	11.85
772.832	14.58
773.144	15.73
773.457	14
773.769	15.57
774.082	15.43
774.394	14.08
774.706	11.51
775.019	11.24
775.331	10.16
775.643	8.92
775.955	6.67
776.268	5.01
776.58	3.88
776.892	4.41
777.204	3.77
777.515	4.07
777.827	4.06
778.139	7.26
778.451	6.56
778.763	5.22
779.074	7.28
779.386	7.47
779.697	8.76
780.009	7.94
780.32	5.94
780.632	7.77
780.943	6.84
781.254	8.58
781.566	7.49
781.877	8.5
782.188	8.45
782.499	6.36
782.81	9.28
783.121	7.84
783.432	10.14
783.743	12.9
784.054	13.55
784.364	15.38
784.675	15.91
784.986	14.68
785.296	13.48
785.607	14.82
785.917	16.65
786.228	15.59
786.538	16.32
786.849	15.41
787.159	13.91
787.469	11.06
787.779	9.8
788.09	8.55
788.4	9.35
788.71	12.06
789.02	12.2
789.33	10.97
789.64	7.31
789.949	8.61
790.259	9.53
790.569	10.18
790.879	11.51
791.188	8.98
791.498	9.53
791.807	8.57
792.117	6.31
792.426	6.42
792.736	5.3
793.045	10.39
793.354	10.01
793.663	6.82
793.973	7.02
794.282	8.56
794.591	11.86
794.9	13.31
795.209	14.38
795.518	15.39
795.826	14.74
796.135	16.27
796.444	14.86
796.753	14.42
797.061	17.18
797.37	19.38
797.678	16.59
797.987	16.05
798.295	13.49
798.604	14.45
798.912	15.38
799.22	13.34
799.529	13.99
799.837	11.88
800.145	10.91
800.453	9.5
800.761	7.34
801.069	9.27
801.377	6.22
801.685	4.85
801.993	5.6
802.3	4.14
802.608	5.88
802.916	2.82
803.223	5.14
803.531	6.17
803.838	7.08
804.146	7.93
804.453	9.12
804.76	10.19
805.068	11.42
805.375	10.02
805.682	9.7
805.989	9.35
806.296	11.05
806.603	9.93
806.91	6.85
807.217	8.18
807.524	4.68
807.831	1.49
808.138	4.49
808.444	4.97
808.751	4.88
809.058	4.15
809.364	4.93
809.671	5.4
809.977	2.98
810.284	5.58
810.59	4.01
810.896	3.84
811.202	3.59
811.509	0.98
811.815	1.02
812.121	0.19
812.427	2.18
812.733	1.43
813.039	-1.38
813.345	2.57
813.65	2.9
813.956	5.88
814.262	7.49
814.568	7.09
814.873	8.64
815.179	9.53
815.484	10.24
815.79	8.59
816.095	9.65
816.4	9.82
816.706	6.44
817.011	4.52
817.316	2.92
817.621	5.33
817.926	6.72
818.231	6.88
818.536	8.01
818.841	8.03
819.146	7.84
819.451	6.72
819.756	7.06
820.06	8.41
820.365	8.67
820.67	8
820.974	7.26
821.279	7.9
821.583	8.77
821.888	7.25
822.192	7.38
822.496	8.58
822.8	10.33
823.105	13.88
823.409	14.23
823.713	14.61
824.017	14.45
824.321	13.94
824.625	14
824.929	12.18
825.232	12.09
825.536	9.69
825.84	8.51
826.143	5
826.447	3.36
826.751	4.09
827.054	3
827.358	2.9
827.661	4.15
827.964	6.51
828.268	5.66
828.571	5.6
828.874	8.26
829.177	9.8
829.48	10.43
829.783	9.97
830.086	9.36
830.389	11.44
830.692	12.51
830.995	9.95
831.297	7.11
831.6	9.8
831.903	8.49
832.205	8.65
832.508	8.42
832.81	8.03
833.113	9.09
833.415	8.39
833.718	9.39
834.02	10.53
834.322	12.36
834.624	15.89
834.926	16.25
835.228	18.28
835.53	17.95
835.832	17.32
836.134	17.47
836.436	16.02
836.738	17.12
837.04	16.07
837.341	13.33
837.643	13.17
837.944	11.5
838.246	10.59
838.547	12.59
838.849	12
839.15	12.8
839.452	13.33
839.753	15.1
840.054	12.67
840.355	14.11
840.656	15.98
840.957	16.34
841.258	15.41
841.559	14.62
841.86	10.89
842.161	10.86
842.462	10.05
842.762	11.89
843.063	10.64
843.364	14.48
843.664	12.6
843.965	11.31
844.265	8.98
844.566	8.48
844.866	10.18
845.166	12.1
845.467	13.18
845.767	14.64
846.067	14.55
846.367	12.69
846.667	10.75
846.967	11.91
847.267	12.17
847.567	12.81
847.867	12.28
848.166	10.33
848.466	9.47
848.766	7.45
849.065	5.35
849.365	3.09
849.664	6.39
849.964	4.35
850.263	4.23
850.562	3.83
850.862	3.97
851.161	5.94
851.46	7.88
851.759	7.45
852.058	8.42
852.357	8.72
852.656	9.76
852.955	9.2
853.254	8.5
853.553	7.73
853.851	7.34
854.15	5.93
854.449	5.92
854.747	3.76
855.046	5.82
855.344	3.64
855.643	6.22
855.941	6.78
856.239	5.32
856.538	9.88
856.836	7.6
857.134	7.56
857.432	7.25
857.73	6.56
858.028	6.35
858.326	4.64
858.624	5.08
858.922	2.76
859.219	2.44
859.517	1.16
859.815	0.8
860.112	3.01
860.41	4.67
860.707	6.75
861.005	8.08
861.302	7.65
861.6	7.9
861.897	10.75
862.194	11.12
862.491	10.38
862.788	12.31
863.085	9.67
863.382	8.67
863.679	8.39
863.976	9.17
864.273	7.01
864.57	8.42
864.867	7.68
865.163	4.73
865.46	4.39
865.757	3.88
866.053	4.09
866.349	5.47
866.646	5.53
866.942	4.55
867.239	0.75
867.535	-1.45
867.831	-0.39
868.127	-0.07
868.423	2.72
868.719	5.06
869.015	4.7
869.311	4.2
869.607	4.51
869.903	4.25
870.199	6.14
870.494	7.83
870.79	10.66
871.086	7.64
871.381	8.08
871.677	6.57
871.972	3.31
872.267	2.75
872.563	3.65
872.858	3.65
873.153	6.94
873.448	7.94
873.743	8.48
874.038	8.43
874.333	11.02
874.628	12.68
874.923	14.51
875.218	14.28
875.513	15.45
875.808	15.12
876.102	16.76
876.397	13.16
876.691	12.48
876.986	11.78
877.28	11.62
877.575	11.52
877.869	10.55
878.163	9.38
878.458	12.61
878.752	11.1
879.046	9.92
879.34	8.44
879.634	11.42
879.928	9.6
880.222	14.02
880.516	17.18
880.809	16.22
881.103	16.32
881.397	16.57
881.691	16.55
881.984	17.98
882.278	17.66
882.571	16.06
882.864	15.66
883.158	17.06
883.451	14.97
883.744	10.94
884.038	12.64
884.331	13.7
884.624	12.83
884.917	11.25
885.21	13.24
885.503	15.86
885.796	18.02
886.088	20.17
886.381	19.75
886.674	18.09
886.966	15.77
887.259	12.19
887.552	10.59
887.844	10.78
888.136	10.51
888.429	9.6
888.721	7.51
889.013	5.78
889.306	0.5
889.598	-2.54
