# Supplementary material for: An on-demand, drop-on-drop method for studying enzyme catalysis by serial crystallography
Source: Nat Commun. 2021 Jul 22;12:4461. doi: 10.1038/s41467-021-24757-7 (PMC8298390; doi:10.1038/s41467-021-24757-7)
Supplement: Supplementary file 7 — Source Data [file 41467_2021_24757_MOESM7_ESM.zip › 01_raw data/9/9-pico-off (9).txt]

Data from 9-fluo5N-fura-picooff_Subt8_20-52-35-339.txt Node

Date: Wed Jun 05 20:52:35 PDT 2019
User: Yachandra Lab
Spectrometer: OFX00221
Trigger mode: 0
Integration Time (sec): 3.000000E-1
Scans to average: 8
Nonlinearity correction enabled: false
Boxcar width: 5
Storing dark spectrum: false
XAxis mode: Wavelengths
Number of Pixels in Spectrum: 2136
>>>>>Begin Spectral Data<<<<<
156.111	2.62
156.499	3.3
156.887	3.53
157.274	2.96
157.662	2.23
158.049	2.12
158.437	1.65
158.824	1.6
159.211	2.55
159.599	2.52
159.986	2.32
160.373	1.61
160.761	0.83
161.148	0.25
161.535	0.93
161.922	1.42
162.309	1.67
162.696	2.09
163.083	1.94
163.47	1.9
163.857	1.67
164.244	1.8
164.631	2.03
165.018	2.84
165.405	3.55
165.792	3.03
166.179	2.93
166.565	3.05
166.952	3.19
167.339	3.73
167.725	4.02
168.112	3.82
168.498	3.44
168.885	3.95
169.271	3.7
169.658	3.12
170.044	2.43
170.431	2.47
170.817	2.01
171.203	2.25
171.59	2.1
171.976	2.11
172.362	2.68
172.748	2.94
173.134	2.6
173.521	2.61
173.907	3.56
174.293	3.75
174.679	4.05
175.065	4.28
175.451	3.7
175.836	3.74
176.222	3.56
176.608	3.33
176.994	3.58
177.38	3.22
177.765	2.98
178.151	2.51
178.537	3.11
178.922	2.85
179.308	3.1
179.693	3.58
180.079	3.39
180.464	3.69
180.85	4.07
181.235	4.92
181.621	4.44
182.006	5.58
182.391	5.24
182.777	5.55
183.162	5.75
183.547	4.95
183.932	4.48
184.317	4.36
184.702	4.25
185.087	3.47
185.472	3.08
185.857	4.02
186.242	3.22
186.627	4.01
187.012	4.01
187.397	3.76
187.782	4.55
188.167	5.2
188.551	5.44
188.936	4
189.321	3.3
189.705	3.36
190.09	5.49
190.475	5.58
190.859	4.58
191.244	6.23
191.628	8.39
192.012	9.7
192.397	9.66
192.781	10.62
193.166	13.48
193.55	15.09
193.934	14.18
194.318	14.7
194.702	15.67
195.087	15.68
195.471	13.05
195.855	13.1
196.239	12.02
196.623	14.68
197.007	14.94
197.391	12.36
197.775	11.35
198.158	12.8
198.542	10.08
198.926	7.24
199.31	10.15
199.693	13.42
200.077	12.8
200.461	12.22
200.844	10.14
201.228	8.18
201.611	10.42
201.995	10.47
202.378	9.39
202.762	11.56
203.145	13.24
203.529	7.97
203.912	5.75
204.295	0.91
204.679	1.77
205.062	0.83
205.445	1.27
205.828	2.11
206.211	5.19
206.594	4.41
206.977	1.65
207.36	3.81
207.743	6.6
208.126	6.25
208.509	9.68
208.892	7.27
209.275	8.07
209.658	7.94
210.04	6.9
210.423	3.48
210.806	6.25
211.188	6.26
211.571	1.49
211.953	1.76
212.336	0.75
212.719	1.49
213.101	5.69
213.483	7.74
213.866	9.53
214.248	11.2
214.63	13.57
215.013	12.05
215.395	12.99
215.777	16.91
216.159	16.88
216.542	19.88
216.924	19.62
217.306	17.02
217.688	16.41
218.07	16.69
218.452	15.25
218.834	12.55
219.216	10.34
219.597	9.56
219.979	6.17
220.361	9.14
220.743	6.85
221.124	6.51
221.506	7.51
221.888	5.51
222.269	3.08
222.651	2.07
223.032	3.31
223.414	4.15
223.795	4.82
224.177	6.93
224.558	2.32
224.94	1.48
225.321	1.18
225.702	1.1
226.083	1.05
226.465	2.36
226.846	4.94
227.227	8.07
227.608	10.64
227.989	10.17
228.37	9.58
228.751	11.98
229.132	14.26
229.513	16.32
229.894	17.34
230.275	18.28
230.655	17.4
231.036	15.67
231.417	11.97
231.798	11.42
232.178	11.6
232.559	14
232.94	14.24
233.32	13.18
233.701	10.23
234.081	9.51
234.462	7.97
234.842	8.38
235.222	4.67
235.603	6.42
235.983	7.19
236.363	8.73
236.743	4.75
237.124	2.02
237.504	2.84
237.884	5.33
238.264	4.89
238.644	5.9
239.024	2.82
239.404	5.44
239.784	5.49
240.164	4.02
240.544	3.19
240.923	6.4
241.303	8.3
241.683	8.83
242.063	9.5
242.442	11.12
242.822	13.98
243.202	19.38
243.581	21.3
243.961	20.32
244.34	21.72
244.72	21.65
245.099	20.23
245.478	20.32
245.858	19.22
246.237	15.61
246.616	13.59
246.996	11.94
247.375	8.25
247.754	6.24
248.133	7.6
248.512	5.58
248.891	5.12
249.27	6.5
249.649	9.2
250.028	10.16
250.407	12.12
250.786	11.84
251.165	11.32
251.544	12.95
251.922	13.14
252.301	9.22
252.68	9.89
253.058	8.42
253.437	7.98
253.816	4.89
254.194	3.77
254.573	2.75
254.951	3.89
255.329	2.39
255.708	2.01
256.086	2.35
256.465	5.57
256.843	4.84
257.221	5.84
257.599	3.59
257.977	3.92
258.356	5.24
258.734	4.17
259.112	5.47
259.49	7.32
259.868	6.94
260.246	8.44
260.624	5.58
261.001	6.55
261.379	6.99
261.757	9.76
262.135	10.72
262.513	11.74
262.89	13.95
263.268	11.12
263.645	10.52
264.023	11.28
264.401	10.41
264.778	11.7
265.156	10.64
265.533	12.99
265.91	10.17
266.288	9.47
266.665	6.38
267.042	5.72
267.42	5.62
267.797	7.72
268.174	6.49
268.551	5.86
268.928	6.56
269.305	7.02
269.682	4.86
270.059	7.57
270.436	7.28
270.813	8.6
271.19	9.41
271.567	12.24
271.944	9.7
272.32	11.24
272.697	10.48
273.074	10.81
273.45	10.9
273.827	10.51
274.203	9.48
274.58	9.34
274.957	7.5
275.333	6.18
275.709	4.05
276.086	2.26
276.462	4.89
276.838	7.42
277.215	7.74
277.591	7.81
277.967	7.91
278.343	8.14
278.719	8.94
279.095	11.33
279.471	13.42
279.847	9.73
280.223	9.82
280.599	7.83
280.975	7.61
281.351	6.44
281.727	6.53
282.103	6.44
282.478	7.27
282.854	7.66
283.23	8.22
283.605	8.47
283.981	14.69
284.357	17.76
284.732	18.18
285.108	16.49
285.483	17.62
285.858	17.35
286.234	18.76
286.609	18.51
286.984	18.84
287.36	17.99
287.735	16.11
288.11	12.03
288.485	11.84
288.86	10.48
289.235	11.7
289.61	10.45
289.985	12.86
290.36	10.64
290.735	9.64
291.11	6.36
291.485	6.78
291.86	6.68
292.235	9.26
292.609	9.75
292.984	7.59
293.359	7.15
293.733	8.76
294.108	9.32
294.482	8.3
294.857	9.53
295.231	12.82
295.606	11.75
295.98	10.98
296.354	7.73
296.729	6.85
297.103	9.08
297.477	8.67
297.851	9.51
298.226	4.66
298.6	6.92
298.974	6.11
299.348	3.2
299.722	2.8
300.096	4.01
300.47	5.39
300.844	5.5
301.217	5.45
301.591	4
301.965	1.45
302.339	4.92
302.712	6.48
303.086	6.19
303.46	4.78
303.833	5.7
304.207	7.47
304.58	10.26
304.954	10.98
305.327	12
305.701	13.76
306.074	16.86
306.447	15.2
306.821	13.93
307.194	14.66
307.567	19.93
307.94	18.53
308.313	17.22
308.686	16.5
309.059	15.74
309.432	15.44
309.805	16.31
310.178	15.24
310.551	17.07
310.924	14.59
311.297	13.12
311.67	11.1
312.042	11.17
312.415	10.95
312.788	9.15
313.16	6.98
313.533	6.09
313.905	3.5
314.278	3.65
314.65	2.74
315.023	4.02
315.395	4.07
315.768	3.93
316.14	5.2
316.512	6.68
316.884	6.99
317.257	9.82
317.629	10.11
318.001	10.32
318.373	8.97
318.745	9.23
319.117	11.35
319.489	12.92
319.861	14.12
320.233	13.92
320.605	12.14
320.977	13.39
321.348	13.07
321.72	12
322.092	13.69
322.463	15.02
322.835	12.05
323.207	9.14
323.578	6.62
323.95	5.56
324.321	6.9
324.693	9.27
325.064	8.5
325.435	7.49
325.807	7.93
326.178	6.67
326.549	4
326.92	5.59
327.292	7.52
327.663	9.22
328.034	10.07
328.405	10.19
328.776	5.27
329.147	4.83
329.518	2.92
329.889	3.65
330.259	3.17
330.63	2.94
331.001	2.85
331.372	2.81
331.742	2.64
332.113	1.44
332.484	1.03
332.854	5.5
333.225	6.8
333.595	10.25
333.966	12.67
334.336	13.74
334.707	17.95
335.077	18.74
335.447	18.17
335.817	19.15
336.188	20.3
336.558	19.8
336.928	17.83
337.298	17.11
337.668	15.32
338.038	13.23
338.408	11.91
338.778	10.28
339.148	9.61
339.518	9.51
339.888	10.39
340.258	8.15
340.627	8.57
340.997	6.31
341.367	7.88
341.736	7.22
342.106	6
342.475	5.45
342.845	4.32
343.214	4.11
343.584	4.11
343.953	1.82
344.323	2.95
344.692	3.03
345.061	6.09
345.431	5.24
345.8	7.2
346.169	7.62
346.538	10.25
346.907	8.65
347.276	8.01
347.645	8.6
348.014	6.93
348.383	6.35
348.752	5.09
349.121	6.49
349.49	4.38
349.858	5.85
350.227	6.36
350.596	5.35
350.964	7.55
351.333	9.47
351.702	7.49
352.07	9.36
352.439	8.2
352.807	8.26
353.176	8.15
353.544	9.06
353.912	7.15
354.281	6.12
354.649	7.28
355.017	7.32
355.385	5.59
355.753	6.83
356.122	6.57
356.49	9.32
356.858	9.86
357.226	5.75
357.594	6.88
357.961	4.53
358.329	2.52
358.697	2.32
359.065	1.19
359.433	1.77
359.8	4.15
360.168	4.73
360.536	4.53
360.903	2.97
361.271	7.09
361.638	6.51
362.006	7.8
362.373	11.84
362.741	11.67
363.108	13.82
363.475	12.95
363.843	10.38
364.21	11.14
364.577	11.94
364.944	11.01
365.311	8.97
365.678	8.02
366.045	7.88
366.412	5.95
366.779	3.62
367.146	-1.34
367.513	0.55
367.88	0.85
368.247	0.56
368.613	0.78
368.98	4.12
369.347	3.58
369.713	5.53
370.08	5.07
370.447	6.2
370.813	7.83
371.18	13.52
371.546	13.23
371.912	11.43
372.279	11.35
372.645	8.62
373.011	7.8
373.378	11.22
373.744	8.91
374.11	9.38
374.476	7.69
374.842	8.69
375.208	5.72
375.574	5.77
375.94	8.88
376.306	8.34
376.672	9.59
377.038	8.97
377.404	6.93
377.769	8.38
378.135	8.24
378.501	10
378.866	10.39
379.232	10.69
379.597	9.94
379.963	10.66
380.328	10.32
380.694	9.18
381.059	9.97
381.425	10.28
381.79	9.06
382.155	8.93
382.52	7.92
382.886	7.86
383.251	9.93
383.616	9.94
383.981	7.77
384.346	8.78
384.711	10.57
385.076	10.48
385.441	8.99
385.806	9.62
386.171	11.67
386.535	14.27
386.9	12.11
387.265	10.82
387.629	10.55
387.994	10.41
388.359	10.9
388.723	8.97
389.088	8.7
389.452	8.93
389.817	11.45
390.181	9.4
390.545	5.35
390.91	5.89
391.274	4.18
391.638	5.27
392.002	4.62
392.366	3.97
392.731	3.61
393.095	3.28
393.459	5.38
393.823	1.89
394.187	2.16
394.55	4.19
394.914	5.52
395.278	7.14
395.642	7.69
396.006	9.22
396.369	7.94
396.733	7.22
397.097	6.34
397.46	5.47
397.824	6.89
398.187	7.58
398.551	6.51
398.914	5.08
399.277	4.78
399.641	2.91
400.004	-0.44
400.367	0.61
400.73	3.53
401.094	4.49
401.457	5.18
401.82	3.05
402.183	0.9
402.546	1.6
402.909	3.28
403.272	2.8
403.635	3.49
403.998	7.18
404.36	7.78
404.723	7.1
405.086	4.41
405.448	0.18
405.811	1.64
406.174	5.31
406.536	4.72
406.899	2.31
407.261	0.03
407.624	-1.32
407.986	-2.61
408.348	-2.44
408.711	-1.44
409.073	2.22
409.435	7.22
409.797	7.36
410.16	4.25
410.522	5.75
410.884	5.95
411.246	5.39
411.608	7.24
411.97	8.81
412.332	6.66
412.693	5.18
413.055	3.78
413.417	1.26
413.779	3.39
414.14	6.09
414.502	4.99
414.864	5.97
415.225	10.08
415.587	10.35
415.948	11.03
416.31	11.18
416.671	12.27
417.033	13.62
417.394	15.11
417.755	10.31
418.116	7.47
418.478	6.09
418.839	6.11
419.2	4.67
419.561	7.41
419.922	5.61
420.283	6.53
420.644	6.25
421.005	3.86
421.366	2.35
421.727	4.99
422.087	6.38
422.448	8.3
422.809	7.93
423.169	7.88
423.53	3.02
423.891	3.53
424.251	3.51
424.612	3.17
424.972	4.01
425.333	4.36
425.693	4.9
426.053	5.95
426.414	6.93
426.774	8.84
427.134	9.27
427.494	9.8
427.854	9.66
428.214	9.65
428.574	10.1
428.934	9.43
429.294	9.48
429.654	9.36
430.014	8.19
430.374	6.45
430.734	5
431.094	5.97
431.453	9.25
431.813	8.61
432.173	7.05
432.532	5.34
432.892	7.11
433.251	8.75
433.611	8.28
433.97	8.41
434.33	9.19
434.689	9.69
435.048	9.85
435.407	7.27
435.767	6.97
436.126	8.15
436.485	9.05
436.844	7.16
437.203	6.38
437.562	8.62
437.921	9.59
438.28	7.75
438.639	8.32
438.998	9.41
439.356	11.22
439.715	11.76
440.074	12.32
440.433	12.34
440.791	14.34
441.15	14.34
441.508	12.02
441.867	10.74
442.225	11.76
442.584	11.38
442.942	11.97
443.3	10.27
443.659	11
444.017	9.81
444.375	8.85
444.733	8.67
445.092	6.99
445.45	7.03
445.808	6.15
446.166	7.18
446.524	5.43
446.882	2.95
447.239	1.51
447.597	2.01
447.955	2.99
448.313	2.73
448.67	1.73
449.028	3.15
449.386	3.4
449.743	5.45
450.101	3.7
450.458	6.14
450.816	5.64
451.173	6.34
451.531	5.38
451.888	4.93
452.245	7.99
452.602	10.62
452.96	10.62
453.317	13.3
453.674	11.32
454.031	14.98
454.388	13.76
454.745	14.64
455.102	15.14
455.459	14.65
455.816	16.19
456.173	16.74
456.529	15.9
456.886	15.36
457.243	12.57
457.599	13.08
457.956	11
458.313	12.95
458.669	13.51
459.026	14.59
459.382	15.47
459.739	14.97
460.095	8.66
460.451	7.93
460.807	7.34
461.164	6.2
461.52	7.7
461.876	8.55
462.232	5.34
462.588	4.91
462.944	3.91
463.3	3.08
463.656	4.33
464.012	7.92
464.368	7.86
464.724	9.47
465.079	11.72
465.435	9.57
465.791	7.28
466.146	9.01
466.502	5.47
466.858	5.82
467.213	5.61
467.569	5.1
467.924	6.72
468.279	4.78
468.635	4.88
468.99	2.6
469.345	4.02
469.701	5.75
470.056	3.44
470.411	5.4
470.766	7.59
471.121	8.61
471.476	9.9
471.831	8.09
472.186	9.97
472.541	9.24
472.895	10.76
473.25	10.42
473.605	10.6
473.96	10.15
474.314	11.06
474.669	9.12
475.024	8.2
475.378	7.53
475.733	8.14
476.087	7.07
476.441	6.44
476.796	5.43
477.15	5.51
477.504	2.98
477.859	6.44
478.213	5.68
478.567	6.49
478.921	5.81
479.275	5.1
479.629	2.73
479.983	3.59
480.337	5.32
480.691	5.44
481.045	7.27
481.399	9.18
481.752	7.82
482.106	10.05
482.46	8.69
482.813	9.43
483.167	8.51
483.52	9.53
483.874	6.81
484.227	3.24
484.581	2.44
484.934	1.23
485.288	-0.1
485.641	0
485.994	-1.98
486.347	-2.62
486.7	-1.91
487.054	-1.55
487.407	-1.28
487.76	0.73
488.113	2.91
488.466	4.55
488.818	2.2
489.171	2.61
489.524	1.68
489.877	1.07
490.23	3.62
490.582	3.99
490.935	2.65
491.288	2.45
491.64	2.22
491.993	1.48
492.345	1.82
492.698	3.94
493.05	5.85
493.402	5.48
493.755	5.78
494.107	3.67
494.459	1.68
494.811	2.02
495.163	3.75
495.515	1.5
495.867	-0.55
496.219	-2.58
496.571	-3.98
496.923	-7.7
497.275	-11.35
497.627	-17.72
497.979	-18.68
498.33	-21.66
498.682	-29.08
499.034	-35.27
499.385	-37.11
499.737	-36.83
500.088	-40.89
500.44	-44.43
500.791	-45.86
501.143	-46.78
501.494	-44.12
501.845	-43.99
502.197	-41.07
502.548	-34.97
502.899	-35.93
503.25	-33.99
503.601	-35.43
503.952	-34.48
504.303	-32.86
504.654	-30.82
505.005	-28.18
505.356	-24.35
505.707	-25.16
506.058	-25.72
506.408	-25.47
506.759	-21.98
507.11	-21.55
507.46	-18.69
507.811	-14.4
508.161	-14.43
508.512	-13.93
508.862	-14.52
509.213	-14.62
509.563	-13.65
509.913	-12.64
510.263	-13.83
510.614	-11.47
510.964	-10.48
511.314	-10.95
511.664	-10.36
512.014	-9.12
512.364	-7.7
512.714	-3.81
513.064	-2.66
513.414	-5.52
513.764	-6.33
514.113	-4.39
514.463	-4.28
514.813	-3.93
515.162	-3.39
515.512	-6.43
515.862	-6.55
516.211	-4.38
516.561	-6.18
516.91	-8.18
517.259	-7.75
517.609	-6.53
517.958	-5.93
518.307	-4.82
518.656	-4.36
519.006	-6.22
519.355	-4.53
519.704	-3.82
520.053	-6.65
520.402	-4.42
520.751	-1.52
521.1	-0.27
521.448	0.69
521.797	1.74
522.146	3.12
522.495	2.05
522.843	1.52
523.192	1.12
523.541	0.75
523.889	1.43
524.238	0.03
524.586	-1.7
524.935	1.26
525.283	-0.36
525.631	-1.07
525.979	-3
526.328	0.7
526.676	4.19
527.024	3.49
527.372	4.15
527.72	4.76
528.068	4.33
528.416	4.36
528.764	4.98
529.112	6.4
529.46	6.7
529.808	6.58
530.155	3.6
530.503	4.02
530.851	8.7
531.198	9.88
531.546	8.83
531.893	9.88
532.241	9.67
532.588	5.34
532.936	4.41
533.283	3.32
533.63	2.74
533.978	2.7
534.325	0.18
534.672	-1.08
535.019	-2.34
535.366	-1.94
535.713	-0.39
536.06	-1.19
536.407	1.6
536.754	0.62
537.101	2.23
537.448	2.92
537.795	3.08
538.141	3.68
538.488	4.3
538.835	6.17
539.181	6.33
539.528	5.85
539.874	7.66
540.221	6.28
540.567	7.31
540.914	4.84
541.26	3.94
541.606	4.1
541.952	4.47
542.299	2.23
542.645	0.35
542.991	0.45
543.337	-2.01
543.683	-2.82
544.029	-1.48
544.375	-0.65
544.721	2.52
545.066	3.57
545.412	4.98
545.758	5.44
546.104	6.38
546.449	8.16
546.795	8.18
547.141	9.99
547.486	9.61
547.832	8.95
548.177	7.01
548.522	6.82
548.868	4.86
549.213	3.62
549.558	4.81
549.903	4.99
550.249	2.36
550.594	3.19
550.939	0.64
551.284	1.05
551.629	2.22
551.974	1.92
552.319	3.01
552.664	4.26
553.008	4.74
553.353	3.19
553.698	3.82
554.043	7.2
554.387	4.3
554.732	6.57
555.076	7.41
555.421	6.32
555.765	9.73
556.11	8.23
556.454	7.23
556.798	7.02
557.143	8.18
557.487	5.97
557.831	5.44
558.175	8.69
558.519	9.6
558.863	8.03
559.207	10.58
559.551	10.31
559.895	10.9
560.239	12.89
560.583	13.85
560.927	14.86
561.27	15.47
561.614	14.59
561.958	14.8
562.301	14.61
562.645	16.5
562.988	12.01
563.332	10.26
563.675	9.5
564.018	9.15
564.362	9.36
564.705	6.76
565.048	7.35
565.391	6.41
565.735	5.39
566.078	5.42
566.421	4.88
566.764	6.43
567.107	9.15
567.45	8.85
567.792	6.69
568.135	5.76
568.478	6.5
568.821	5.3
569.163	5.17
569.506	3.53
569.849	4.47
570.191	5.6
570.534	6.92
570.876	2.85
571.219	3.43
571.561	6.25
571.903	5.64
572.246	5.24
572.588	6.69
572.93	7.86
573.272	7.31
573.614	6.57
573.956	8.19
574.298	6.1
574.64	6.99
574.982	5.42
575.324	4
575.666	5.1
576.008	4.67
576.349	4.09
576.691	6.33
577.033	7.73
577.374	6.08
577.716	1.27
578.057	3.86
578.399	5.42
578.74	8.88
579.082	9.69
579.423	9.94
579.764	10.49
580.105	8.81
580.447	6.67
580.788	6.53
581.129	7.85
581.47	9.18
581.811	8.01
582.152	7.01
582.493	4.26
582.834	3.02
583.175	1.2
583.515	1.73
583.856	3.11
584.197	2.6
584.537	1.7
584.878	2.32
585.218	2.36
585.559	2.16
585.899	2.32
586.24	3.9
586.58	5.6
586.921	7.5
587.261	9.33
587.601	7.9
587.941	10.81
588.281	13.28
588.621	13.1
588.961	15.95
589.301	16.47
589.641	16.38
589.981	15.45
590.321	13.98
590.661	14
591.001	11.51
591.34	16.4
591.68	12.69
592.02	11.8
592.359	10.67
592.699	10.57
593.038	10.25
593.378	10.42
593.717	9.68
594.057	10.1
594.396	8.78
594.735	11.24
595.074	8.75
595.414	11.89
595.753	11.84
596.092	12.83
596.431	10.16
596.77	10.17
597.109	9.59
597.448	8.93
597.786	9.56
598.125	11.65
598.464	10.33
598.803	9.14
599.141	7.88
599.48	9.27
599.819	10.17
600.157	12.7
600.495	16
600.834	16.11
601.172	17.84
601.511	18.26
601.849	19.38
602.187	21.17
602.525	20.9
602.864	20.28
603.202	18.73
603.54	17.19
603.878	16.16
604.216	14.31
604.554	14.84
604.891	15.92
605.229	15.85
605.567	13.05
605.905	10.48
606.243	11.9
606.58	12.33
606.918	11.12
607.255	12.31
607.593	13.3
607.93	12.55
608.268	11.72
608.605	10.31
608.942	9.02
609.28	9.94
609.617	11.16
609.954	13.28
610.291	13.02
610.628	17.18
610.965	15.31
611.302	13.15
611.639	13
611.976	15.07
612.313	13.98
612.65	15.45
612.987	14.69
613.323	11.58
613.66	10.72
613.997	9.76
614.333	8.17
614.67	9.4
615.006	10.02
615.343	10.65
615.679	10.97
616.015	12.15
616.352	10.3
616.688	9.02
617.024	11.68
617.36	9.07
617.696	11.34
618.032	11.76
618.368	12.4
618.704	13.5
619.04	15.2
619.376	12.91
619.712	14.67
620.048	17.31
620.383	18.65
620.719	18.52
621.055	20.17
621.39	19.36
621.726	18.02
622.061	17.39
622.397	16.75
622.732	15.78
623.068	15.11
623.403	13.32
623.738	12.38
624.073	14.89
624.409	16.93
624.744	16.41
625.079	15.81
625.414	16.88
625.749	16.95
626.084	17.05
626.419	17.27
626.753	20.53
627.088	19.69
627.423	21.01
627.758	17.92
628.092	15.97
628.427	16.16
628.762	14.99
629.096	15.11
629.431	14.11
629.765	14.02
630.099	12.74
630.434	12.57
630.768	14.06
631.102	14.2
631.436	18.44
631.77	19.08
632.105	18.9
632.439	20.78
632.773	20.72
633.107	22.52
633.44	22.31
633.774	23.76
634.108	23.59
634.442	23.75
634.776	22.97
635.109	20.18
635.443	20.45
635.776	21.39
636.11	20.57
636.443	19.67
636.777	21.55
637.11	18.08
637.444	17.57
637.777	18.67
638.11	18.35
638.443	17.69
638.776	17.76
639.11	18.17
639.443	18.32
639.776	18.19
640.109	19.41
640.441	16.09
640.774	18.42
641.107	20.69
641.44	20.26
641.773	18.89
642.105	20.65
642.438	20.24
642.77	20.24
643.103	21.26
643.435	24.1
643.768	22.67
644.1	23.89
644.433	25.01
644.765	23.48
645.097	22.68
645.429	24.02
645.761	23.98
646.094	23.49
646.426	20.97
646.758	21.07
647.09	20.36
647.422	21.91
647.753	22.07
648.085	23.55
648.417	23.7
648.749	24.24
649.08	24.64
649.412	22.86
649.744	26.12
650.075	28.05
650.407	29.01
650.738	28.66
651.069	28.08
651.401	29.82
651.732	28.14
652.063	27.12
652.394	28.2
652.726	27.4
653.057	27.52
653.388	25.57
653.719	26.75
654.05	24.86
654.381	23.93
654.712	25.35
655.042	25.3
655.373	26.27
655.704	26.19
656.034	24.99
656.365	24.76
656.696	26.02
657.026	24.66
657.357	24.56
657.687	24.66
658.018	25.68
658.348	24.33
658.678	23.93
659.008	25.57
659.339	26.22
659.669	25.88
659.999	28.17
660.329	28.14
660.659	27.94
660.989	28.1
661.319	28.39
661.649	28.06
661.978	31.56
662.308	30.98
662.638	29.61
662.968	30.52
663.297	31.08
663.627	30.22
663.956	30.07
664.286	32.09
664.615	32.9
664.945	33.25
665.274	34.94
665.603	32.09
665.932	33.43
666.262	31.91
666.591	30.86
666.92	28.65
667.249	24.53
667.578	24.48
667.907	21.53
668.236	22.72
668.564	21.18
668.893	21.59
669.222	20.17
669.551	18.3
669.879	18.85
670.208	19.65
670.537	23.26
670.865	26.69
671.194	28.44
671.522	30.59
671.85	29
672.179	29.99
672.507	27.36
672.835	28
673.163	28.41
673.491	29.68
673.819	28.12
674.147	25.44
674.475	25.69
674.803	25.06
675.131	26.5
675.459	23.91
675.787	27.66
676.115	29.77
676.442	29.06
676.77	26.74
677.098	27.98
677.425	28.09
677.753	30.3
678.08	30.64
678.407	28.27
678.735	27.08
679.062	26.5
679.389	22.56
679.717	22.91
680.044	24.7
680.371	25.05
680.698	24.43
681.025	26.2
681.352	24.62
681.679	25.24
682.006	24.15
682.332	25.26
682.659	27.44
682.986	27.93
683.313	25.4
683.639	21.76
683.966	21.73
684.292	20.23
684.619	18.61
684.945	18.02
685.272	17.84
685.598	19.06
685.924	18.78
686.25	16.69
686.577	17.12
686.903	15.22
687.229	16.3
687.555	17.8
687.881	19.49
688.207	19.49
688.533	19.53
688.858	18.41
689.184	21.03
689.51	19.69
689.836	22.9
690.161	22.7
690.487	25.48
690.813	26.58
691.138	25.38
691.463	22.45
691.789	21.44
692.114	22.42
692.44	23.33
692.765	21.98
693.09	20.33
693.415	18.11
693.74	15.22
694.065	14.83
694.39	15.45
694.715	16.8
695.04	18.6
695.365	21.69
695.69	21.42
696.015	22.27
696.339	21.62
696.664	24.92
696.989	24.7
697.313	28.14
697.638	27.57
697.962	27.26
698.287	27.62
698.611	27.53
698.935	25.16
699.26	25.6
699.584	24.62
699.908	23.17
700.232	22.8
700.556	22.94
700.88	20.69
701.204	20.8
701.528	19.93
701.852	18.93
702.176	19.01
702.5	18.47
702.823	17.91
703.147	17.34
703.471	19.18
703.794	18.01
704.118	19.23
704.441	20.75
704.765	21.65
705.088	22.88
705.411	21.98
705.735	20.31
706.058	21.33
706.381	20.26
706.704	20.39
707.027	18.67
707.35	18.66
707.673	16.77
707.996	15.82
708.319	13.2
708.642	13.97
708.965	14.33
709.288	14.16
709.61	14.6
709.933	15.39
710.256	13.27
710.578	12.88
710.901	12.73
711.223	13.42
711.546	11.27
711.868	12.52
712.19	11.6
712.512	14.56
712.835	14.61
713.157	14.36
713.479	15.28
713.801	17.12
714.123	18.11
714.445	18.86
714.767	19.9
715.089	19.99
715.411	21.86
715.732	22.25
716.054	18.86
716.376	20.22
716.697	19.2
717.019	17.24
717.34	18.5
717.662	19.93
717.983	20.36
718.305	20.95
718.626	20.36
718.947	16.68
719.268	14.72
719.589	16.38
719.911	17.16
720.232	17
720.553	18.59
720.874	16.18
721.195	17.41
721.515	17.81
721.836	12.94
722.157	15.52
722.478	18.28
722.798	19.12
723.119	18.09
723.44	15.91
723.76	15.28
724.081	14.01
724.401	14.27
724.721	11.32
725.042	9.02
725.362	12.26
725.682	12.67
726.002	13.19
726.322	13.15
726.642	13.57
726.962	15.97
727.282	15.98
727.602	16.72
727.922	17.11
728.242	17.58
728.562	17.62
728.882	15.77
729.201	15.36
729.521	13
729.84	13.45
730.16	13.98
730.479	13.58
730.799	12.06
731.118	12.3
731.437	11.27
731.757	11.42
732.076	12.47
732.395	14.34
732.714	13.57
733.033	13.76
733.352	13.7
733.671	13.92
733.99	11.65
734.309	13.38
734.628	13.25
734.947	15.14
735.265	15.77
735.584	15.72
735.903	15.36
736.221	15.28
736.54	14.35
736.858	14.06
737.177	12.72
737.495	12.89
737.813	13.44
738.132	12.1
738.45	9.26
738.768	8.73
739.086	6.44
739.404	7.8
739.722	7.77
740.04	6.97
740.358	5.33
740.676	5.98
740.994	7.41
741.311	7.58
741.629	7.77
741.947	9.99
742.264	11.02
742.582	11.01
742.899	11.03
743.217	12.83
743.534	13.24
743.852	15.53
744.169	14.14
744.486	12.72
744.803	12.39
745.121	13.9
745.438	12.8
745.755	11.61
746.072	12.3
746.389	9.93
746.706	7.22
747.022	9.77
747.339	8.49
747.656	9.03
747.973	9.36
748.289	8.75
748.606	7.45
748.923	6.8
749.239	6.47
749.555	7.39
749.872	7.48
750.188	6.07
750.505	5.33
750.821	8.75
751.137	8.89
751.453	7.67
751.769	10.33
752.085	11.24
752.401	10.62
752.717	11.25
753.033	10.58
753.349	11.89
753.665	15.39
753.98	15.24
754.296	13
754.612	12.49
754.927	14.73
755.243	14.44
755.558	16.03
755.874	16.09
756.189	12.64
756.505	14.16
756.82	12.65
757.135	11.25
757.45	10.15
757.765	7.97
758.08	9.93
758.395	8.14
758.71	5.12
759.025	0.91
759.34	1.15
759.655	3.67
759.97	2.58
760.285	2.41
760.599	3.18
760.914	4.17
761.228	4.06
761.543	3.83
761.857	6.12
762.172	7.42
762.486	9.65
762.8	11.23
763.115	10.1
763.429	11.25
763.743	12.59
764.057	10.38
764.371	10.57
764.685	11.4
764.999	9.98
765.313	8.7
765.627	7.91
765.941	8.19
766.255	9.26
766.568	12.18
766.882	10.74
767.195	12.42
767.509	13.95
767.823	14.67
768.136	13.49
768.449	14.82
768.763	13.69
769.076	13.93
769.389	12.39
769.702	9.91
770.016	9.41
770.329	9.91
770.642	8
770.955	9.01
771.268	9.22
771.58	10.4
771.893	10.07
772.206	9.28
772.519	11.99
772.832	14.88
773.144	16.83
773.457	14.64
773.769	16.45
774.082	16.88
774.394	15.82
774.706	14.48
775.019	15.03
775.331	13.67
775.643	16.27
775.955	13.05
776.268	8.61
776.58	8.02
776.892	9.02
777.204	5.68
777.515	5.05
777.827	5.53
778.139	7.03
778.451	5.99
778.763	6.55
779.074	7.68
779.386	7.86
779.697	9.01
780.009	7.28
780.32	6.44
780.632	8.64
780.943	6.78
781.254	4.92
781.566	4.19
781.877	5.43
782.188	5.44
782.499	2.68
782.81	5.12
783.121	5.3
783.432	5.94
783.743	7.75
784.054	5.26
784.364	6.92
784.675	9.67
784.986	9.72
785.296	9.55
785.607	10.38
785.917	11.17
786.228	9.64
786.538	9.19
786.849	8.53
787.159	4.62
787.469	2.5
787.779	2.22
788.09	-0.3
788.4	-1.17
788.71	-1.32
789.02	-1.75
789.33	-1.26
789.64	-1.68
789.949	0.53
790.259	2.51
790.569	3.86
790.879	6.62
791.188	6.53
791.498	7.27
791.807	8.05
792.117	8.16
792.426	7.1
792.736	7.43
793.045	10.7
793.354	11.4
793.663	10.89
793.973	12.67
794.282	13.07
794.591	12.66
794.9	14.72
795.209	14.68
795.518	14.97
795.826	16.45
796.135	15.33
796.444	14.62
796.753	13.12
797.061	13.06
797.37	13.24
797.678	11.2
797.987	11.17
798.295	7.58
798.604	8.53
798.912	6.31
799.22	4.26
799.529	5.95
799.837	3.22
800.145	2.27
800.453	0.88
800.761	-0.01
801.069	2.75
801.377	4.05
801.685	4.16
801.993	3.72
802.3	6.49
802.608	6.35
802.916	2.09
803.223	3.33
803.531	5.98
803.838	6.98
804.146	9.4
804.453	9.67
804.76	8.4
805.068	9.26
805.375	8.7
805.682	5.88
805.989	5.76
806.296	8.73
806.603	8.06
806.91	3.92
807.217	3.9
807.524	-1.9
807.831	-3.23
808.138	-3.64
808.444	-2.52
808.751	-3.8
809.058	-2.07
809.364	-0.98
809.671	-1.92
809.977	-2.05
810.284	0.95
810.59	1.72
810.896	4.28
811.202	3.58
811.509	5.99
811.815	6.11
812.121	5.84
812.427	7.9
812.733	7.82
813.039	8.85
813.345	9.66
813.65	8.48
813.956	8.74
814.262	8.23
814.568	8.82
814.873	7.01
815.179	5.9
815.484	6.17
815.79	3.6
816.095	3.34
816.4	1.38
816.706	0.58
817.011	-1.07
817.316	-0.64
817.621	2.43
817.926	2.42
818.231	2.8
818.536	5.31
818.841	7.27
819.146	6.31
819.451	6.53
819.756	9.38
820.06	9.56
820.365	10.14
820.67	10.75
820.974	10.2
821.279	11.69
821.583	11.2
821.888	11.88
822.192	9.19
822.496	9.65
822.8	11.53
823.105	11.64
823.409	10.98
823.713	12.82
824.017	11.55
824.321	11.19
824.625	11.31
824.929	11.19
825.232	9.12
825.536	9.97
825.84	9.65
826.143	5.88
826.447	6.2
826.751	7.94
827.054	6
827.358	6.09
827.661	5.94
827.964	8.65
828.268	8.38
828.571	11.22
828.874	13.16
829.177	13.83
829.48	13.82
829.783	12.66
830.086	10.82
830.389	13.73
830.692	13.17
830.995	12.25
831.297	9.31
831.6	9.57
831.903	6.11
832.205	6.72
832.508	6.84
832.81	8.05
833.113	7.35
833.415	6.94
833.718	5.15
834.02	5.57
834.322	7.27
834.624	5.05
834.926	4.06
835.228	3.75
835.53	2.59
835.832	3.4
836.134	2.72
836.436	2.47
836.738	3.59
837.04	4.8
837.341	4.76
837.643	4.22
837.944	5.5
838.246	7
838.547	6.82
838.849	6.81
839.15	7.34
839.452	8.57
839.753	7.86
840.054	6.64
840.355	6.74
840.656	7.58
840.957	7.01
841.258	8.64
841.559	10.93
841.86	11.84
842.161	11.64
842.462	10.55
842.762	9.49
843.063	11.38
843.364	13.53
843.664	13.15
843.965	11.77
844.265	10.85
844.566	9.93
844.866	10.3
845.166	11.76
845.467	10.99
845.767	10.67
846.067	10.49
846.367	7.23
846.667	5.95
846.967	6.24
847.267	5.84
847.567	7.1
847.867	7
848.166	3.82
848.466	0.42
848.766	0.72
849.065	-1.07
849.365	-1.91
849.664	1.65
849.964	-0.12
850.263	1.03
850.562	1.48
850.862	1.49
851.161	2.16
851.46	4.27
851.759	6.58
852.058	5.67
852.357	8.62
852.656	10.35
852.955	9.47
853.254	10.02
853.553	8.75
853.851	7.35
854.15	5.43
854.449	5.95
854.747	5.36
855.046	4.45
855.344	4.4
855.643	4.61
855.941	4.15
856.239	3.82
856.538	7.92
856.836	4.36
857.134	5.91
857.432	5.74
857.73	2.84
858.028	2.51
858.326	3.64
858.624	1.76
858.922	0.17
859.219	-1.32
859.517	-1.15
859.815	-3.4
860.112	0.01
860.41	2.6
860.707	5.08
861.005	6.66
861.302	3.6
861.6	2.5
861.897	4.55
862.194	3.78
862.491	4.58
862.788	4.11
863.085	2.16
863.382	1.67
863.679	1.89
863.976	1.61
864.273	2.26
864.57	5.06
864.867	5.18
865.163	5.16
865.46	7.24
865.757	8
866.053	9.35
866.349	10.3
866.646	8.05
866.942	4.25
867.239	2.28
867.535	-1.43
867.831	-2.02
868.127	-2.23
868.423	0.36
868.719	1.14
869.015	-0.07
869.311	-0.4
869.607	-0.02
869.903	0.86
870.199	2.67
870.494	5.27
870.79	7.94
871.086	7.15
871.381	6.53
871.677	5.06
871.972	2.55
872.267	3.26
872.563	0.7
872.858	2.02
873.153	1.55
873.448	2.33
873.743	0.65
874.038	1.66
874.333	5.88
874.628	8.3
874.923	7.16
875.218	6.62
875.513	7.35
875.808	10
876.102	10.35
876.397	11.86
876.691	11.47
876.986	12.43
877.28	11.83
877.575	9.27
877.869	5.18
878.163	7.9
878.458	9.95
878.752	11.11
879.046	11.16
879.34	9.67
879.634	9.11
879.928	7.15
880.222	8.69
880.516	9.48
880.809	9.08
881.103	12.56
881.397	11.48
881.691	10.1
881.984	8.43
882.278	8.82
882.571	8.53
882.864	11.14
883.158	14.68
883.451	15.41
883.744	14.69
884.038	16.59
884.331	17.24
884.624	16.62
884.917	17.89
885.21	20.9
885.503	18.64
885.796	20.11
886.088	21.05
886.381	18.18
886.674	16.03
886.966	11.78
887.259	8.88
887.552	10.53
887.844	11.32
888.136	11.47
888.429	9.69
888.721	11.35
889.013	10.16
889.306	6.41
889.598	6.48
