# Supplementary material for: An on-demand, drop-on-drop method for studying enzyme catalysis by serial crystallography
Source: Nat Commun. 2021 Jul 22;12:4461. doi: 10.1038/s41467-021-24757-7 (PMC8298390; doi:10.1038/s41467-021-24757-7)
Supplement: Supplementary file 7 — Source Data [file 41467_2021_24757_MOESM7_ESM.zip › 01_raw data/9/9-pico-on (11).txt]

Data from 9-fluo5N-fura-picoon_Subt8_20-54-41-374.txt Node

Date: Wed Jun 05 20:54:41 PDT 2019
User: Yachandra Lab
Spectrometer: OFX00221
Trigger mode: 0
Integration Time (sec): 3.000000E-1
Scans to average: 8
Nonlinearity correction enabled: false
Boxcar width: 5
Storing dark spectrum: false
XAxis mode: Wavelengths
Number of Pixels in Spectrum: 2136
>>>>>Begin Spectral Data<<<<<
156.111	-0.9
156.499	1.5
156.887	1.83
157.274	0.83
157.662	0.12
158.049	0.05
158.437	-0.03
158.824	0.24
159.211	1.12
159.599	0.75
159.986	1.82
160.373	1.08
160.761	-0.01
161.148	0.02
161.535	0.93
161.922	1.89
162.309	1.66
162.696	2.02
163.083	2.68
163.47	2.26
163.857	1.95
164.244	1.41
164.631	2
165.018	1.74
165.405	1.6
165.792	1.5
166.179	0.33
166.565	0.45
166.952	0.26
167.339	-0.77
167.725	-1.15
168.112	-1.17
168.498	-1.44
168.885	-1.33
169.271	-1.81
169.658	-2.99
170.044	-3.73
170.431	-2.57
170.817	-3.09
171.203	-2.74
171.59	-2.45
171.976	-1.02
172.362	-0.94
172.748	-0.66
173.134	-0.17
173.521	1.1
173.907	2.45
174.293	3.14
174.679	3.12
175.065	4.4
175.451	4.44
175.836	4.33
176.222	3.62
176.608	3.8
176.994	3.72
177.38	2.8
177.765	1.99
178.151	1.65
178.537	1.44
178.922	0.65
179.308	0.02
179.693	0.09
180.079	0.09
180.464	0.15
180.85	0.2
181.235	0.66
181.621	1.25
182.006	1.74
182.391	1.39
182.777	2.1
183.162	2.47
183.547	1.65
183.932	1.25
184.317	1.12
184.702	1.38
185.087	0.53
185.472	0.45
185.857	0.68
186.242	0.07
186.627	0.28
187.012	-0.45
187.397	-0.51
187.782	0.35
188.167	-0.18
188.551	0.67
188.936	-0.42
189.321	2.68
189.705	1.8
190.09	3.56
190.475	5.58
190.859	5.35
191.244	4.64
191.628	5.25
192.012	5.84
192.397	7.16
192.781	7.67
193.166	11.64
193.55	11.66
193.934	13.53
194.318	14.07
194.702	14.15
195.087	15.97
195.471	19.07
195.855	20.47
196.239	20.69
196.623	22.98
197.007	25.43
197.391	22.6
197.775	20.72
198.158	22.35
198.542	19.88
198.926	18.51
199.31	19.66
199.693	20.82
200.077	21.4
200.461	20.33
200.844	19.35
201.228	15.31
201.611	16.65
201.995	17.31
202.378	17.34
202.762	18.86
203.145	18.49
203.529	14.03
203.912	11.11
204.295	9
204.679	11.73
205.062	11.6
205.445	12.43
205.828	13.44
206.211	15.66
206.594	14.2
206.977	13.91
207.36	14.81
207.743	17.05
208.126	16.16
208.509	17.89
208.892	14.53
209.275	13.61
209.658	14.12
210.04	12.38
210.423	11.28
210.806	8.88
211.188	7.16
211.571	6.98
211.953	6.19
212.336	6.7
212.719	6.24
213.101	9
213.483	9.33
213.866	11.11
214.248	11.4
214.63	10.41
215.013	13.09
215.395	14.6
215.777	15.91
216.159	15.74
216.542	18.23
216.924	17.82
217.306	15.74
217.688	15.81
218.07	14.55
218.452	16.32
218.834	16.16
219.216	14.45
219.597	14.66
219.979	12.95
220.361	14.16
220.743	13.52
221.124	13.92
221.506	14.92
221.888	11.66
222.269	11.53
222.651	11.48
223.032	11.39
223.414	11.73
223.795	12.89
224.177	14.08
224.558	12.47
224.94	10.43
225.321	9.41
225.702	9.78
226.083	14.03
226.465	12.42
226.846	11.03
227.227	12.26
227.608	15.75
227.989	14.06
228.37	12.65
228.751	13.65
229.132	14.61
229.513	15.31
229.894	15.36
230.275	14.61
230.655	17.02
231.036	16.39
231.417	16.05
231.798	15.15
232.178	16.52
232.559	19.11
232.94	21.24
233.32	21.49
233.701	20.66
234.081	21.6
234.462	21.31
234.842	19.94
235.222	17.67
235.603	16.48
235.983	16.02
236.363	18.31
236.743	13.65
237.124	10.2
237.504	11.42
237.884	11.84
238.264	12.53
238.644	14.69
239.024	11.64
239.404	14.88
239.784	17.11
240.164	16.67
240.544	13.56
240.923	19.61
241.303	21.78
241.683	20.47
242.063	19.18
242.442	19.51
242.822	20.35
243.202	24.26
243.581	21.68
243.961	20.68
244.34	21.15
244.72	21.91
245.099	17.3
245.478	17.2
245.858	15.91
246.237	15.11
246.616	13.77
246.996	10.19
247.375	9.27
247.754	12
248.133	11.72
248.512	9.77
248.891	7.45
249.27	9.48
249.649	10.83
250.028	12.14
250.407	15.14
250.786	14.17
251.165	16.44
251.544	16.84
251.922	15.03
252.301	15.72
252.68	17.8
253.058	19.42
253.437	19.83
253.816	18.14
254.194	17.57
254.573	14.99
254.951	14.17
255.329	10.14
255.708	10.98
256.086	12.55
256.465	11.95
256.843	10.61
257.221	9.43
257.599	6.66
257.977	6.76
258.356	9.11
258.734	8.77
259.112	10.09
259.49	11.27
259.868	10.88
260.246	9.82
260.624	5.92
261.001	5.83
261.379	6.47
261.757	9.34
262.135	10.2
262.513	10.26
262.89	12.62
263.268	12.65
263.645	12.89
264.023	12.31
264.401	13.98
264.778	15.35
265.156	13.47
265.533	14.41
265.91	12.73
266.288	12.34
266.665	11.59
267.042	11.73
267.42	9.4
267.797	9.92
268.174	8.22
268.551	7.39
268.928	9.27
269.305	10.76
269.682	8.95
270.059	10.24
270.436	9.28
270.813	8.31
271.19	8.35
271.567	10.25
271.944	10.47
272.32	14.14
272.697	13.97
273.074	13.74
273.45	14.66
273.827	15.07
274.203	14.53
274.58	15.2
274.957	14.28
275.333	13.62
275.709	14.14
276.086	12.32
276.462	13.06
276.838	14.44
277.215	15.25
277.591	14.75
277.967	13.88
278.343	13.98
278.719	12.55
279.095	14
279.471	14.12
279.847	10.26
280.223	11.19
280.599	9.18
280.975	9.09
281.351	6.48
281.727	7.58
282.103	9.3
282.478	9.33
282.854	12.75
283.23	14.83
283.605	16.88
283.981	21.53
284.357	23.4
284.732	24.36
285.108	22.34
285.483	24.19
285.858	23.23
286.234	24.47
286.609	25.94
286.984	25.19
287.36	22.15
287.735	20.72
288.11	18.65
288.485	18.72
288.86	16.33
289.235	18.56
289.61	19.25
289.985	20.31
290.36	16.99
290.735	14.99
291.11	11.89
291.485	10.99
291.86	10.82
292.235	12.06
292.609	12.26
292.984	10.1
293.359	7.48
293.733	6.83
294.108	6.61
294.482	7.43
294.857	8.62
295.231	10.9
295.606	13.38
295.98	12.19
296.354	10.74
296.729	11.26
297.103	13.25
297.477	14.1
297.851	15.36
298.226	12.9
298.6	14.33
298.974	12.7
299.348	12.08
299.722	9.26
300.096	10.59
300.47	12.83
300.844	12.06
301.217	13.08
301.591	12.8
301.965	11.15
302.339	14.51
302.712	13.72
303.086	14.67
303.46	14.03
303.833	15.17
304.207	15.94
304.58	14.83
304.954	16.16
305.327	16.52
305.701	17.93
306.074	19.68
306.447	18.07
306.821	18.85
307.194	18
307.567	19.88
307.94	18.4
308.313	16.65
308.686	18.81
309.059	17.57
309.432	17.78
309.805	17.59
310.178	17.35
310.551	18.22
310.924	16.4
311.297	17.43
311.67	14.85
312.042	18.18
312.415	19.52
312.788	17.44
313.16	15.31
313.533	14.57
313.905	12.7
314.278	11.31
314.65	11.18
315.023	13.97
315.395	13.15
315.768	13.27
316.14	12.06
316.512	12.93
316.884	11.52
317.257	12.48
317.629	11.83
318.001	10.75
318.373	11.2
318.745	9.32
319.117	7.81
319.489	11.06
319.861	14.77
320.233	15.49
320.605	12.93
320.977	15.7
321.348	16.42
321.72	15.28
322.092	17.99
322.463	17.75
322.835	18.4
323.207	21.06
323.578	16.01
323.95	12.93
324.321	12.91
324.693	15.34
325.064	15.89
325.435	14.84
325.807	17.2
326.178	15.38
326.549	13.93
326.92	13.99
327.292	12.51
327.663	14.75
328.034	15.97
328.405	16.26
328.776	13.05
329.147	10.26
329.518	9.44
329.889	9.47
330.259	10.15
330.63	9.67
331.001	9.48
331.372	8.4
331.742	9.53
332.113	9.2
332.484	8.62
332.854	10.97
333.225	15.84
333.595	18.65
333.966	17.26
334.336	18.2
334.707	21.39
335.077	23.92
335.447	24.06
335.817	24.1
336.188	24.11
336.558	23.49
336.928	24.05
337.298	20.23
337.668	18.11
338.038	21.08
338.408	20.14
338.778	21.47
339.148	18.75
339.518	16.99
339.888	16.75
340.258	15.88
340.627	14.99
340.997	11.94
341.367	13.34
341.736	12.91
342.106	11.74
342.475	10.94
342.845	8.17
343.214	6.69
343.584	8.35
343.953	5.39
344.323	7.35
344.692	7.77
345.061	10.62
345.431	8.98
345.8	9.78
346.169	9.24
346.538	11.81
346.907	16.02
347.276	17.93
347.645	19.88
348.014	20.33
348.383	19.7
348.752	19.55
349.121	20.45
349.49	19.2
349.858	19.31
350.227	20.35
350.596	17.19
350.964	12.83
351.333	13.35
351.702	10.25
352.07	9.85
352.439	7.67
352.807	9.51
353.176	7.44
353.544	7.88
353.912	8.4
354.281	7
354.649	10.6
355.017	10.41
355.385	9.65
355.753	10.95
356.122	12.44
356.49	16.22
356.858	15
357.226	14.43
357.594	16.65
357.961	15.73
358.329	13.99
358.697	13.86
359.065	12.61
359.433	10
359.8	12.86
360.168	12.91
360.536	12.85
360.903	14.7
361.271	17.92
361.638	14.78
362.006	16.09
362.373	19.23
362.741	16.76
363.108	18.31
363.475	22.41
363.843	20.52
364.21	20.84
364.577	20.76
364.944	19.06
365.311	15.86
365.678	15.88
366.045	16.39
366.412	16.34
366.779	14.62
367.146	14.97
367.513	13.62
367.88	12.35
368.247	11.52
368.613	10.89
368.98	9.97
369.347	8.83
369.713	10.61
370.08	9.01
370.447	9.19
370.813	10.51
371.18	12.59
371.546	11.51
371.912	10.2
372.279	11.78
372.645	10.18
373.011	8.68
373.378	13.31
373.744	13.32
374.11	15.43
374.476	12.59
374.842	16.07
375.208	14.86
375.574	16.01
375.94	16.55
376.306	17.3
376.672	17.62
377.038	19.35
377.404	16.08
377.769	16.48
378.135	16.43
378.501	19.39
378.866	18.03
379.232	16.43
379.597	16.92
379.963	20.78
380.328	19.31
380.694	19.25
381.059	20.24
381.425	21.68
381.79	21.48
382.155	17.57
382.52	16.12
382.886	16.41
383.251	17.14
383.616	15.5
383.981	14.18
384.346	14.47
384.711	13.5
385.076	12.31
385.441	11.25
385.806	11.93
386.171	13.41
386.535	14.61
386.9	11.86
387.265	11.51
387.629	10.4
387.994	7.23
388.359	7.88
388.723	8.93
389.088	10.31
389.452	9.64
389.817	9.57
390.181	9.49
390.545	7.57
390.91	7.52
391.274	7.61
391.638	10.86
392.002	11.53
392.366	9.68
392.731	10.65
393.095	10.42
393.459	12.86
393.823	10.32
394.187	10.43
394.55	10.67
394.914	12.07
395.278	12.15
395.642	10.56
396.006	13.48
396.369	12.7
396.733	11.34
397.097	10.81
397.46	11.58
397.824	13.23
398.187	14.01
398.551	15.41
398.914	16.14
399.277	15.34
399.641	17.7
400.004	15.41
400.367	17.64
400.73	18.36
401.094	17.76
401.457	17.92
401.82	18.7
402.183	16.73
402.546	15.93
402.909	17.33
403.272	18.32
403.635	17.82
403.998	18.88
404.36	17.97
404.723	18.55
405.086	18.66
405.448	15.4
405.811	14.64
406.174	19.74
406.536	19.9
406.899	15.43
407.261	13.31
407.624	12.22
407.986	10.86
408.348	11.75
408.711	11.64
409.073	13.08
409.435	15.31
409.797	13.92
410.16	10.6
410.522	11.12
410.884	11.42
411.246	10.65
411.608	10.5
411.97	12.5
412.332	10.7
412.693	11.39
413.055	10.19
413.417	10.48
413.779	12.86
414.14	13.67
414.502	14.84
414.864	17.47
415.225	20.35
415.587	18.59
415.948	18.11
416.31	18.57
416.671	18.03
417.033	19.53
417.394	18.82
417.755	15.76
418.116	16.68
418.478	15.74
418.839	17.18
419.2	16.8
419.561	19.39
419.922	17.78
420.283	17.81
420.644	15.97
421.005	13.41
421.366	13.42
421.727	14.2
422.087	11.56
422.448	11.72
422.809	10.92
423.169	11.84
423.53	9.8
423.891	10.85
424.251	11.15
424.612	13.67
424.972	15.19
425.333	14.06
425.693	16.52
426.053	17.51
426.414	17.48
426.774	17.16
427.134	15.78
427.494	15.05
427.854	13.84
428.214	12.52
428.574	12.38
428.934	11.84
429.294	12.32
429.654	11.28
430.014	10.32
430.374	8.74
430.734	8.23
431.094	10.36
431.453	13.03
431.813	13.01
432.173	13.76
432.532	12.56
432.892	13.78
433.251	13.28
433.611	13.4
433.97	13.76
434.33	13.3
434.689	14.75
435.048	14.23
435.407	12.58
435.767	12.84
436.126	12.64
436.485	12.38
436.844	10.7
437.203	10.64
437.562	11.66
437.921	11.59
438.28	12.06
438.639	12.15
438.998	9.24
439.356	11.42
439.715	12.14
440.074	12.69
440.433	12.14
440.791	13.72
441.15	12.56
441.508	13.35
441.867	13.43
442.225	14.27
442.584	14.72
442.942	18.39
443.3	16.08
443.659	16.67
444.017	17.2
444.375	17.34
444.733	16.12
445.092	18.38
445.45	14.89
445.808	14.9
446.166	15.92
446.524	12.76
446.882	11.36
447.239	11.18
447.597	11.5
447.955	11.44
448.313	12.36
448.67	13.11
449.028	15.08
449.386	14.99
449.743	13.35
450.101	12.03
450.458	14.59
450.816	12.62
451.173	12.34
451.531	12.03
451.888	11.68
452.245	13.1
452.602	14.28
452.96	11.65
453.317	16.25
453.674	17.93
454.031	20.86
454.388	18.3
454.745	20.72
455.102	22.1
455.459	22.53
455.816	23.91
456.173	22.11
456.529	21.61
456.886	21.15
457.243	17.76
457.599	18.74
457.956	16.62
458.313	19.27
458.669	20.24
459.026	19.75
459.382	19.75
459.739	19.47
460.095	17.44
460.451	16.26
460.807	16.57
461.164	16.72
461.52	16.45
461.876	15.57
462.232	13.69
462.588	10.84
462.944	11.98
463.3	10.94
463.656	9.09
464.012	9.18
464.368	7.15
464.724	9.58
465.079	11.11
465.435	9.61
465.791	6.83
466.146	7.07
466.502	5.97
466.858	6.67
467.213	4.89
467.569	5.72
467.924	8.1
468.279	10.11
468.635	6.98
468.99	5.41
469.345	8.22
469.701	11.83
470.056	10.85
470.411	11.67
470.766	12.27
471.121	14.09
471.476	17.8
471.831	17.39
472.186	19.76
472.541	21.09
472.895	21.55
473.25	20.14
473.605	20.68
473.96	20.65
474.314	21.33
474.669	20.27
475.024	20.24
475.378	18.08
475.733	17.15
476.087	16.14
476.441	15.3
476.796	15.19
477.15	15.11
477.504	12.06
477.859	12.59
478.213	12.34
478.567	11.05
478.921	10.52
479.275	10.09
479.629	7.81
479.983	6.11
480.337	6.69
480.691	6.51
481.045	7.2
481.399	7.49
481.752	5.56
482.106	7.72
482.46	7.7
482.813	6.34
483.167	7.52
483.52	9.42
483.874	9.02
484.227	7
484.581	7.49
484.934	6.45
485.288	6.92
485.641	9.65
485.994	6.89
486.347	7.7
486.7	8.66
487.054	7.53
487.407	6.75
487.76	7.9
488.113	8.95
488.466	9.38
488.818	7.95
489.171	8.47
489.524	7.85
489.877	8.66
490.23	9.17
490.582	10.47
490.935	9.25
491.288	12.39
491.64	13.6
491.993	12.98
492.345	10.76
492.698	12.95
493.05	12.95
493.402	11.82
493.755	10.98
494.107	9.62
494.459	9.18
494.811	11.24
495.163	9.43
495.515	6.89
495.867	8.09
496.219	7.26
496.571	9.11
496.923	11.4
497.275	10.4
497.627	7.18
497.979	8.94
498.33	7.72
498.682	3.2
499.034	4.52
499.385	5.39
499.737	6.48
500.088	9.23
500.44	7.84
500.791	8.69
501.143	11.12
501.494	12.83
501.845	12.11
502.197	15.94
502.548	21.25
502.899	18.61
503.25	22.19
503.601	20.65
503.952	20.47
504.303	21.69
504.654	22.31
505.005	24.48
505.356	32.24
505.707	35.25
506.058	39.24
506.408	41.05
506.759	45.28
507.11	45.31
507.46	50.93
507.811	55.3
508.161	58.2
508.512	61.32
508.862	63.76
509.213	65.67
509.563	66.12
509.913	66.43
510.263	68.59
510.614	73.59
510.964	74.61
511.314	76.36
511.664	81.23
512.014	82.32
512.364	83.66
512.714	85
513.064	84.88
513.414	84.85
513.764	83.64
514.113	86.24
514.463	86.82
514.813	90.51
515.162	89.6
515.512	86.27
515.862	87.27
516.211	86
516.561	88.16
516.91	89.67
517.259	92.52
517.609	93.7
517.958	91.51
518.307	91.28
518.656	91.33
519.006	92.47
519.355	91.99
519.704	91.3
520.053	93.23
520.402	92.36
520.751	90.35
521.1	89.68
521.448	87.76
521.797	89.75
522.146	89.45
522.495	87.72
522.843	86.72
523.192	89.17
523.541	88.81
523.889	88
524.238	88.95
524.586	90.95
524.935	94.45
525.283	94.02
525.631	92.59
525.979	92.39
526.328	96.22
526.676	95.73
527.024	94.27
527.372	96.17
527.72	97.61
528.068	95.25
528.416	94.23
528.764	92.26
529.112	95.32
529.46	93.44
529.808	91.72
530.155	88.95
530.503	88.75
530.851	89.16
531.198	90.22
531.546	87.98
531.893	87.95
532.241	88.11
532.588	84.69
532.936	83.53
533.283	84.39
533.63	86.22
533.978	82.52
534.325	83.53
534.672	82.18
535.019	79.51
535.366	78.03
535.713	79.28
536.06	77.88
536.407	79.27
536.754	76.58
537.101	77.03
537.448	73.38
537.795	75.33
538.141	72.73
538.488	74.05
538.835	73.31
539.181	73.77
539.528	70.77
539.874	70.03
540.221	69.6
540.567	70
540.914	66.32
541.26	67.53
541.606	67.77
541.952	68.18
542.299	66.03
542.645	64.98
542.991	62.88
543.337	64.01
543.683	64.03
544.029	63.52
544.375	64.94
544.721	65.93
545.066	65.11
545.412	65.9
545.758	65.56
546.104	65.89
546.449	66.38
546.795	68.68
547.141	68.28
547.486	66.48
547.832	66.5
548.177	64.43
548.522	66.44
548.868	68.97
549.213	65.86
549.558	68.75
549.903	68.9
550.249	65.88
550.594	65.78
550.939	64.42
551.284	66.48
551.629	65.55
551.974	65.26
552.319	64.5
552.664	62.4
553.008	62.78
553.353	59.67
553.698	59.2
554.043	63
554.387	59.93
554.732	61.99
555.076	61.89
555.421	61.97
555.765	65.02
556.11	64.34
556.454	63.62
556.798	64.05
557.143	65.33
557.487	63.78
557.831	64.03
558.175	67.41
558.519	65.88
558.863	65.09
559.207	65.76
559.551	63.14
559.895	63.61
560.239	65.22
560.583	64.92
560.927	63.14
561.27	62.64
561.614	61.4
561.958	60.15
562.301	59.64
562.645	60.61
562.988	57.41
563.332	56.94
563.675	57.12
564.018	55.93
564.362	55.44
564.705	55.09
565.048	55.47
565.391	53.7
565.735	51.31
566.078	52.12
566.421	49.28
566.764	51.89
567.107	52.74
567.45	52.51
567.792	51.06
568.135	51.88
568.478	54.03
568.821	55.61
569.163	54.85
569.506	56.2
569.849	56.83
570.191	60.01
570.534	60.3
570.876	56.25
571.219	56.23
571.561	57.01
571.903	54.82
572.246	51.16
572.588	50.8
572.93	52.68
573.272	50.38
573.614	50.97
573.956	47.9
574.298	44.89
574.64	47.56
574.982	45.78
575.324	45.88
575.666	47.85
576.008	48.82
576.349	47.77
576.691	49.07
577.033	50.56
577.374	47.53
577.716	47.03
578.057	48.62
578.399	49
578.74	49.47
579.082	48.94
579.423	49.74
579.764	51.34
580.105	49.01
580.447	46.12
580.788	45.39
581.129	45.55
581.47	45.32
581.811	45.7
582.152	45.69
582.493	44.9
582.834	43.05
583.175	41.6
583.515	37.58
583.856	38.32
584.197	36.61
584.537	35.19
584.878	35.97
585.218	35.88
585.559	33
585.899	31.27
586.24	31.01
586.58	32.43
586.921	32.39
587.261	34.83
587.601	34.55
587.941	36.05
588.281	37.88
588.621	35.65
588.961	37.59
589.301	40.48
589.641	42
589.981	41.2
590.321	39.43
590.661	38.98
591.001	37.3
591.34	39.12
591.68	39.35
592.02	39.16
592.359	39.31
592.699	37.78
593.038	36.85
593.378	36.38
593.717	36.55
594.057	37.88
594.396	38.42
594.735	38.83
595.074	38.62
595.414	37.77
595.753	37.05
596.092	38.36
596.431	39.41
596.77	41.09
597.109	38.52
597.448	38.3
597.786	36.74
598.125	36.56
598.464	39.34
598.803	38.41
599.141	37.61
599.48	38.41
599.819	37.17
600.157	37.34
600.495	36.35
600.834	37.36
601.172	38.59
601.511	38.22
601.849	39.45
602.187	39.84
602.525	38.98
602.864	39.91
603.202	38.69
603.54	39.31
603.878	37.74
604.216	37.47
604.554	39.25
604.891	38.61
605.229	41.12
605.567	37.32
605.905	34.02
606.243	34.19
606.58	33.95
606.918	31.95
607.255	33.24
607.593	33.7
607.93	32.82
608.268	29.62
608.605	30.49
608.942	28.69
609.28	29.69
609.617	31.25
609.954	33.64
610.291	34.44
610.628	38.66
610.965	36.2
611.302	33.84
611.639	31.24
611.976	33.14
612.313	31.78
612.65	32.7
612.987	31.89
613.323	28.88
613.66	28.41
613.997	28.62
614.333	27.18
614.67	26.77
615.006	29.66
615.343	31.53
615.679	33.83
616.015	32.55
616.352	31.92
616.688	31.95
617.024	35.25
617.36	30.99
617.696	30.12
618.032	29.25
618.368	29.07
618.704	29.72
619.04	29.59
619.376	26.02
619.712	27.56
620.048	30.07
620.383	30.89
620.719	28.59
621.055	31.05
621.39	33.4
621.726	33.07
622.061	34.1
622.397	32.6
622.732	33.43
623.068	33.4
623.403	33.28
623.738	32.35
624.073	34.65
624.409	37.95
624.744	39.82
625.079	36.68
625.414	37.45
625.749	37.6
626.084	38.93
626.419	38.12
626.753	38.86
627.088	37.32
627.423	36.19
627.758	34.26
628.092	30.8
628.427	29.65
628.762	30
629.096	29.52
629.431	29.33
629.765	29.98
630.099	31.28
630.434	30.59
630.768	33.1
631.102	32.94
631.436	32.81
631.77	33.18
632.105	32.26
632.439	30.94
632.773	32.36
633.107	34.05
633.44	31.05
633.774	31.77
634.108	33.49
634.442	34.05
634.776	36.74
635.109	35.77
635.443	37.42
635.776	37.76
636.11	39.56
636.443	36.77
636.777	35.8
637.11	36.07
637.444	34.03
637.777	34.12
638.11	31.12
638.443	26.76
638.776	28
639.11	26.12
639.443	26.97
639.776	26.39
640.109	28.61
640.441	27.94
640.774	28.18
641.107	28.94
641.44	28.48
641.773	29.82
642.105	33.66
642.438	34.27
642.77	34.77
643.103	33.48
643.435	34.18
643.768	31.62
644.1	31.93
644.433	32.98
644.765	33.83
645.097	34.16
645.429	34.26
645.761	33.31
646.094	32.61
646.426	31.85
646.758	33.68
647.09	33.73
647.422	35.76
647.753	36.55
648.085	36.52
648.417	37.01
648.749	36.65
649.08	36.51
649.412	36.95
649.744	39.78
650.075	41.25
650.407	39.5
650.738	40.22
651.069	40.31
651.401	40.95
651.732	39.88
652.063	37.85
652.394	39.49
652.726	38.9
653.057	37.24
653.388	35.19
653.719	35
654.05	35.3
654.381	34.6
654.712	35.28
655.042	35.73
655.373	37.41
655.704	38.14
656.034	37.49
656.365	38.12
656.696	39.67
657.026	37.35
657.357	38.55
657.687	38.36
658.018	38.95
658.348	39.27
658.678	36.32
659.008	35.39
659.339	33.74
659.669	32.42
659.999	31.81
660.329	29.93
660.659	30.17
660.989	29.67
661.319	28.5
661.649	27.24
661.978	28.7
662.308	29.3
662.638	29.83
662.968	29.92
663.297	30.07
663.627	31.17
663.956	32.78
664.286	34.22
664.615	34
664.945	36.16
665.274	35.81
665.603	34.27
665.932	35.27
666.262	33.52
666.591	33.98
666.92	32.16
667.249	29.66
667.578	29.58
667.907	26.1
668.236	26.78
668.564	23.43
668.893	25.78
669.222	23.75
669.551	24.35
669.879	23.58
670.208	23.34
670.537	25.77
670.865	28.7
671.194	27.4
671.522	30.03
671.85	28.8
672.179	30.92
672.507	28.23
672.835	27.86
673.163	26.43
673.491	29.24
673.819	29.9
674.147	27.32
674.475	25.98
674.803	26.33
675.131	27.39
675.459	27.62
675.787	28.32
676.115	28.95
676.442	29.62
676.77	28.17
677.098	28.83
677.425	29.03
677.753	30.18
678.08	30.31
678.407	28.83
678.735	26.18
679.062	24.57
679.389	23.38
679.717	24.67
680.044	24.99
680.371	23.55
680.698	21.64
681.025	19.91
681.352	18.78
681.679	17.26
682.006	17.76
682.332	19.8
682.659	20.95
682.986	22.09
683.313	21.74
683.639	19.32
683.966	21.23
684.292	20.78
684.619	20.51
684.945	20.61
685.272	21.52
685.598	20.68
685.924	19.1
686.25	18.28
686.577	17.98
686.903	15.94
687.229	17.78
687.555	18.39
687.881	19.48
688.207	20.14
688.533	20.25
688.858	19.18
689.184	21.67
689.51	22.51
689.836	23.16
690.161	23.32
690.487	23.31
690.813	21.56
691.138	21.56
691.463	20.66
691.789	21.69
692.114	22.12
692.44	23
692.765	22.57
693.09	21.89
693.415	22.59
693.74	19.97
694.065	19.82
694.39	22.12
694.715	21.12
695.04	21.66
695.365	23.07
695.69	23.89
696.015	24.38
696.339	24.19
696.664	23.94
696.989	22.4
697.313	25.65
697.638	26.33
697.962	25.38
698.287	27.43
698.611	27.03
698.935	24.85
699.26	25.74
699.584	26.89
699.908	23.44
700.232	25.62
700.556	27.91
700.88	26.51
701.204	27.09
701.528	27.31
701.852	27.5
702.176	27.49
702.5	27.34
702.823	27.18
703.147	25.07
703.471	27.84
703.794	25.14
704.118	24.91
704.441	25.44
704.765	24.8
705.088	27.42
705.411	25.58
705.735	24.9
706.058	25.67
706.381	22.14
706.704	23.05
707.027	21.08
707.35	21.99
707.673	20.11
707.996	20.32
708.319	20.43
708.642	19.15
708.965	19.35
709.288	20.43
709.61	20.12
709.933	23.81
710.256	22.4
710.578	22.41
710.901	22.36
711.223	21.93
711.546	20.32
711.868	19.48
712.19	18.84
712.512	21.74
712.835	20.49
713.157	21.06
713.479	20.59
713.801	21.8
714.123	25.81
714.445	26.69
714.767	27.66
715.089	27.8
715.411	28.16
715.732	27.95
716.054	23.85
716.376	23.07
716.697	22.67
717.019	21.68
717.34	23.62
717.662	21.55
717.983	21.83
718.305	22.11
718.626	21.17
718.947	20.11
719.268	18.81
719.589	19.82
719.911	21.23
720.232	21.33
720.553	23.03
720.874	19.99
721.195	22.64
721.515	21
721.836	18.3
722.157	19.82
722.478	21.85
722.798	22.82
723.119	23.88
723.44	23.4
723.76	23.64
724.081	22.23
724.401	21.82
724.721	19.27
725.042	20.19
725.362	21.45
725.682	20.25
726.002	20
726.322	20.19
726.642	20.34
726.962	19.39
727.282	18.01
727.602	17.98
727.922	18.94
728.242	20.57
728.562	19.57
728.882	18.42
729.201	19.08
729.521	17.15
729.84	16.72
730.16	16.44
730.479	16.09
730.799	16.73
731.118	16.61
731.437	15.99
731.757	12.77
732.076	14.2
732.395	14.73
732.714	15.48
733.033	17.53
733.352	16.94
733.671	17.31
733.99	16.58
734.309	17
734.628	18.98
734.947	20.56
735.265	22.45
735.584	21.2
735.903	22.81
736.221	20.35
736.54	19.15
736.858	20.89
737.177	18.9
737.495	18.95
737.813	18.1
738.132	16.27
738.45	15.32
738.768	13.55
739.086	12.61
739.404	13.83
739.722	15.02
740.04	14.52
740.358	12.08
740.676	15.17
740.994	17.93
741.311	17.51
741.629	16.18
741.947	17.35
742.264	17.61
742.582	16.58
742.899	15.31
743.217	16.32
743.534	15.76
743.852	16.73
744.169	12.72
744.486	10.84
744.803	12.98
745.121	15.19
745.438	13.98
745.755	14.62
746.072	15.95
746.389	15.85
746.706	14.15
747.022	17.12
747.339	18.39
747.656	19.86
747.973	20.33
748.289	20.01
748.606	16.7
748.923	17.86
749.239	17.69
749.555	18.41
749.872	16.06
750.188	14.78
750.505	12.84
750.821	12.41
751.137	12.49
751.453	12.61
751.769	12.3
752.085	13.45
752.401	10.89
752.717	11.34
753.033	12.12
753.349	14.18
753.665	16.39
753.98	16.72
754.296	16.86
754.612	16.39
754.927	17.75
755.243	18.55
755.558	20.83
755.874	22.09
756.189	20.19
756.505	20.01
756.82	18.88
757.135	19.59
757.45	18.19
757.765	16.83
758.08	18.26
758.395	16.33
758.71	15.72
759.025	13.42
759.34	12.9
759.655	15.49
759.97	14.6
760.285	15.62
760.599	15.44
760.914	17.51
761.228	17.36
761.543	19.33
761.857	20.69
762.172	21.5
762.486	21.55
762.8	21.86
763.115	20.07
763.429	19.8
763.743	18.81
764.057	17
764.371	15.15
764.685	15.58
764.999	13.08
765.313	12.83
765.627	10.09
765.941	10.18
766.255	13.1
766.568	14.23
766.882	14.89
767.195	16.58
767.509	17.38
767.823	18.9
768.136	18.32
768.449	16.32
768.763	14.73
769.076	15.03
769.389	12.7
769.702	7.22
770.016	6.33
770.329	4.67
770.642	2.32
770.955	2.58
771.268	3.35
771.58	2.76
771.893	6.35
772.206	6.74
772.519	9.86
772.832	14.41
773.144	15.05
773.457	14.73
773.769	15.56
774.082	15.82
774.394	15.17
774.706	13.11
775.019	14.34
775.331	13.16
775.643	13.08
775.955	8.62
776.268	6.97
776.58	8.85
776.892	10.83
777.204	11.36
777.515	12.78
777.827	13.61
778.139	16.73
778.451	16.12
778.763	15.48
779.074	17.83
779.386	17.77
779.697	17
780.009	15.4
780.32	12.97
780.632	14.39
780.943	12.95
781.254	13.55
781.566	11.39
781.877	12.9
782.188	12.82
782.499	11.56
782.81	16.61
783.121	17.12
783.432	20.57
783.743	21.69
784.054	20.85
784.364	22.15
784.675	23.06
784.986	23.2
785.296	21.99
785.607	24.47
785.917	25.24
786.228	23.86
786.538	23.82
786.849	20.82
787.159	20.01
787.469	17.41
787.779	17.28
788.09	15.47
788.4	14.77
788.71	15.15
789.02	11.81
789.33	11.19
789.64	6.85
789.949	6.43
790.259	9.1
790.569	9.92
790.879	11.59
791.188	10.24
791.498	11.22
791.807	11.59
792.117	14.26
792.426	17.15
792.736	15.76
793.045	20.24
793.354	20.91
793.663	19.27
793.973	18.59
794.282	17.27
794.591	18.17
794.9	18.57
795.209	16.98
795.518	13.69
795.826	13.18
796.135	14.05
796.444	13.09
796.753	12.27
797.061	11.31
797.37	11.43
797.678	13.36
797.987	13.41
798.295	12.48
798.604	16.28
798.912	16.55
799.22	13.33
799.529	14.8
799.837	14.52
800.145	14.44
800.453	14.28
800.761	15.49
801.069	14.74
801.377	14.1
801.685	12.12
801.993	11.9
802.3	12.39
802.608	14.11
802.916	12.48
803.223	12.02
803.531	14.26
803.838	16.98
804.146	17.33
804.453	19.45
804.76	20.33
805.068	21.26
805.375	20.84
805.682	20.75
805.989	21.44
806.296	21.25
806.603	21.78
806.91	20.49
807.217	18.4
807.524	14.6
807.831	12.58
808.138	14.23
808.444	16.22
808.751	13.31
809.058	15.18
809.364	14.76
809.671	17.2
809.977	15.84
810.284	17.05
810.59	17.58
810.896	20.17
811.202	21.82
811.509	21.61
811.815	20.83
812.121	23.06
812.427	22.67
812.733	23.52
813.039	20.25
813.345	22.15
813.65	21.77
813.956	24.61
814.262	23.48
814.568	24.27
814.873	23.48
815.179	24.32
815.484	23.72
815.79	22.4
816.095	21.66
816.4	23.81
816.706	23.39
817.011	22.6
817.316	20.8
817.621	22.35
817.926	21.01
818.231	22.24
818.536	21.68
818.841	23.56
819.146	23.5
819.451	23.67
819.756	23.61
820.06	25.56
820.365	26.44
820.67	26.19
820.974	27.43
821.279	27.17
821.583	29.19
821.888	28.6
822.192	28.07
822.496	27.4
822.8	28.17
823.105	27.88
823.409	25.72
823.713	27.26
824.017	27.35
824.321	25.85
824.625	26.83
824.929	23.16
825.232	24.24
825.536	22.76
825.84	22.48
826.143	21.03
826.447	22.43
826.751	23.17
827.054	20.39
827.358	21.65
827.661	22.47
827.964	23.5
828.268	24.05
828.571	25.62
828.874	27.35
829.177	26.78
829.48	27.59
829.783	26.64
830.086	29
830.389	30
830.692	29.69
830.995	28.67
831.297	27.25
831.6	28.15
831.903	25.78
832.205	24.75
832.508	26.53
832.81	27.52
833.113	29.4
833.415	26.6
833.718	28.6
834.02	30.25
834.322	31.26
834.624	32.76
834.926	32.2
835.228	34.14
835.53	35.4
835.832	36.17
836.134	32.43
836.436	33.82
836.738	35.93
837.04	34.41
837.341	33.07
837.643	34.33
837.944	33.31
838.246	35.64
838.547	33.95
838.849	34.38
839.15	35.33
839.452	37.07
839.753	34.91
840.054	32.77
840.355	34.06
840.656	33.47
840.957	33.36
841.258	32.53
841.559	31.9
841.86	33.72
842.161	32.5
842.462	31.93
842.762	35.92
843.063	33.84
843.364	35.02
843.664	34.28
843.965	33.35
844.265	34.45
844.566	36.23
844.866	36.02
845.166	35.84
845.467	38.84
845.767	39.86
846.067	37.1
846.367	37.77
846.667	34.94
846.967	34.73
847.267	35.95
847.567	36.02
847.867	35.93
848.166	35.35
848.466	33.17
848.766	29.94
849.065	28.18
849.365	27.23
849.664	31.89
849.964	34.53
850.263	36.08
850.562	35.99
850.862	34.32
851.161	35.45
851.46	37.58
851.759	37.68
852.058	37.93
852.357	38.28
852.656	37.95
852.955	34.47
853.254	33.09
853.553	32.77
853.851	31.59
854.15	30.6
854.449	29.73
854.747	28.48
855.046	29.66
855.344	29.45
855.643	30.19
855.941	31.49
856.239	31.07
856.538	33.68
856.836	31.25
857.134	34.97
857.432	36.48
857.73	35.61
858.028	35.91
858.326	35.95
858.624	36.11
858.922	35.51
859.219	36.17
859.517	35.89
859.815	34.39
860.112	37.75
860.41	37.11
860.707	36.3
861.005	37.24
861.302	35.07
861.6	34.4
861.897	34.28
862.194	34.09
862.491	33.86
862.788	33.22
863.085	36.01
863.382	33.6
863.679	31.03
863.976	34.73
864.273	34.09
864.57	35.92
864.867	36.49
865.163	37.09
865.46	38.55
865.757	39.51
866.053	43
866.349	40.16
866.646	41.19
866.942	42.22
867.239	39.42
867.535	37.91
867.831	36.57
868.127	37.73
868.423	38.55
868.719	38.93
869.015	37.31
869.311	37.56
869.607	38.98
869.903	38.01
870.199	39.28
870.494	39.2
870.79	41.22
871.086	38.36
871.381	36.39
871.677	35.36
871.972	32.34
872.267	31.64
872.563	27.32
872.858	26
873.153	25.9
873.448	25.19
873.743	26.09
874.038	26.14
874.333	30.73
874.628	35.44
874.923	35.84
875.218	36.07
875.513	38.3
875.808	40.34
876.102	41.53
876.397	42.28
876.691	42.83
876.986	41.49
877.28	42.01
877.575	41.23
877.869	36.68
878.163	38.6
878.458	40.49
878.752	39.68
879.046	39.33
879.34	39.11
879.634	39.39
879.928	39.35
880.222	40.57
880.516	38.18
880.809	35.2
881.103	36.1
881.397	32.48
881.691	32.39
881.984	33.26
882.278	30.5
882.571	27.53
882.864	28.19
883.158	28.36
883.451	27.91
883.744	28.85
884.038	33.44
884.331	35.02
884.624	35.9
884.917	34.66
885.21	33.94
885.503	35.93
885.796	39.26
886.088	38.89
886.381	37.43
886.674	36.59
886.966	34.74
887.259	30.95
887.552	30.55
887.844	29.65
888.136	29.12
888.429	28.38
888.721	28.68
889.013	26.34
889.306	24.16
889.598	22.67
