# Supplementary material for: An on-demand, drop-on-drop method for studying enzyme catalysis by serial crystallography
Source: Nat Commun. 2021 Jul 22;12:4461. doi: 10.1038/s41467-021-24757-7 (PMC8298390; doi:10.1038/s41467-021-24757-7)
Supplement: Supplementary file 7 — Source Data [file 41467_2021_24757_MOESM7_ESM.zip › 01_raw data/9/9-pico-on (2).txt]

Data from 9-fluo5N-fura-picoon_Subt8_20-54-00-168.txt Node

Date: Wed Jun 05 20:54:00 PDT 2019
User: Yachandra Lab
Spectrometer: OFX00221
Trigger mode: 0
Integration Time (sec): 3.000000E-1
Scans to average: 8
Nonlinearity correction enabled: false
Boxcar width: 5
Storing dark spectrum: false
XAxis mode: Wavelengths
Number of Pixels in Spectrum: 2136
>>>>>Begin Spectral Data<<<<<
156.111	2.42
156.499	2.89
156.887	2.5
157.274	0.86
157.662	-0.2
158.049	-0.38
158.437	-0.32
158.824	-0.58
159.211	0.4
159.599	-0.39
159.986	-0.84
160.373	-1.25
160.761	-1.7
161.148	-0.82
161.535	1.33
161.922	2.27
162.309	2.19
162.696	2.9
163.083	2.43
163.47	2.07
163.857	2.48
164.244	2.73
164.631	2.45
165.018	2.86
165.405	1.75
165.792	0.84
166.179	-0.14
166.565	0.56
166.952	0.33
167.339	0.56
167.725	0.69
168.112	0.3
168.498	-0.32
168.885	-0.26
169.271	-0.98
169.658	-1.28
170.044	-1.78
170.431	-1.23
170.817	-2.2
171.203	-2.16
171.59	-2.16
171.976	-2.15
172.362	-2.36
172.748	-2.03
173.134	-1.86
173.521	-1.9
173.907	-0.83
174.293	0.33
174.679	1.24
175.065	2.03
175.451	1.41
175.836	1.6
176.222	1.81
176.608	1.74
176.994	1.93
177.38	1.73
177.765	2.26
178.151	1.93
178.537	1.3
178.922	0.72
179.308	0.35
179.693	0.92
180.079	1.11
180.464	0.64
180.85	1.39
181.235	2
181.621	1.84
182.006	2.23
182.391	1.61
182.777	1.86
183.162	2.07
183.547	2.09
183.932	2.05
184.317	1.33
184.702	1.56
185.087	1.17
185.472	0.42
185.857	0.95
186.242	0.08
186.627	0.72
187.012	-0.09
187.397	-0.4
187.782	-0.4
188.167	-0.32
188.551	0.7
188.936	1.75
189.321	2.11
189.705	2.17
190.09	4.15
190.475	6.5
190.859	6.68
191.244	7.15
191.628	8.94
192.012	8.91
192.397	10.07
192.781	11.34
193.166	12.15
193.55	14.56
193.934	15.07
194.318	14.83
194.702	15.03
195.087	13.28
195.471	12.06
195.855	11.51
196.239	13.64
196.623	15.88
197.007	17.75
197.391	17.32
197.775	15.14
198.158	15.35
198.542	14.85
198.926	12.16
199.31	14.26
199.693	17.85
200.077	17.48
200.461	17.4
200.844	15.49
201.228	10.1
201.611	10.44
201.995	8.83
202.378	9.14
202.762	8.38
203.145	9.58
203.529	6.76
203.912	7.12
204.295	8.15
204.679	7.98
205.062	7.52
205.445	8.14
205.828	9.28
206.211	13.44
206.594	13.35
206.977	13.75
207.36	13.77
207.743	18.74
208.126	15.58
208.509	15.53
208.892	14.12
209.275	14.31
209.658	16.41
210.04	18.68
210.423	17.55
210.806	15.76
211.188	14.84
211.571	15.73
211.953	13.43
212.336	13.05
212.719	12.34
213.101	13.51
213.483	15.18
213.866	18.01
214.248	12.81
214.63	11.88
215.013	16.51
215.395	17.43
215.777	16.47
216.159	15.84
216.542	17.57
216.924	16.35
217.306	14.19
217.688	10.69
218.07	9.69
218.452	11.28
218.834	12.32
219.216	9.03
219.597	7.52
219.979	5.05
220.361	7.22
220.743	7.06
221.124	8.16
221.506	9.14
221.888	10.06
222.269	8.82
222.651	7.93
223.032	7.6
223.414	7.81
223.795	10.09
224.177	13.47
224.558	9.92
224.94	10.1
225.321	9.83
225.702	9.58
226.083	9.91
226.465	9.85
226.846	10.31
227.227	12.45
227.608	12.32
227.989	11.01
228.37	9.6
228.751	11.78
229.132	11.17
229.513	11.77
229.894	14.56
230.275	15.61
230.655	15.15
231.036	16.73
231.417	13.38
231.798	15.5
232.178	16.23
232.559	17.88
232.94	18.12
233.32	19.26
233.701	19.4
234.081	20.41
234.462	18.42
234.842	18.72
235.222	14.4
235.603	16.3
235.983	14.94
236.363	17.5
236.743	14.16
237.124	13.49
237.504	14.26
237.884	14.7
238.264	14.19
238.644	15.99
239.024	13.93
239.404	16.48
239.784	17.32
240.164	18.17
240.544	14.49
240.923	17.25
241.303	18.51
241.683	18.01
242.063	19.28
242.442	17.15
242.822	20.07
243.202	22.52
243.581	21.34
243.961	18.01
244.34	16.28
244.72	16.86
245.099	15.47
245.478	14.26
245.858	12.09
246.237	8.27
246.616	8.91
246.996	5.39
247.375	3.33
247.754	3.75
248.133	5.5
248.512	5.62
248.891	3.99
249.27	5.75
249.649	7.24
250.028	8.5
250.407	8.94
250.786	8.38
251.165	8.56
251.544	9.73
251.922	9.94
252.301	9.57
252.68	13.06
253.058	14.15
253.437	14.91
253.816	14.67
254.194	16.18
254.573	16.23
254.951	16.93
255.329	15.05
255.708	16.27
256.086	16.51
256.465	17.27
256.843	14.06
257.221	15.64
257.599	12.18
257.977	11.69
258.356	11.47
258.734	11.64
259.112	9.9
259.49	10.14
259.868	10.83
260.246	12.2
260.624	10.43
261.001	10.49
261.379	9.12
261.757	11.47
262.135	11.5
262.513	13.44
262.89	14.42
263.268	15.91
263.645	17.17
264.023	15.23
264.401	17.17
264.778	17.07
265.156	16.27
265.533	19.26
265.91	17.95
266.288	17.31
266.665	13.94
267.042	14.41
267.42	12.09
267.797	13.89
268.174	11.68
268.551	10.11
268.928	13.33
269.305	12.17
269.682	8.93
270.059	11.16
270.436	10.62
270.813	9.99
271.19	10.12
271.567	12.59
271.944	10.9
272.32	13.07
272.697	9.28
273.074	6.88
273.45	9.78
273.827	10.91
274.203	7.24
274.58	7.73
274.957	7.85
275.333	6.56
275.709	7.25
276.086	5.72
276.462	8.58
276.838	12.6
277.215	11.85
277.591	12.81
277.967	12.6
278.343	15.55
278.719	16.3
279.095	16.26
279.471	16.67
279.847	13.18
280.223	13.94
280.599	11.01
280.975	10.58
281.351	9.43
281.727	8.32
282.103	7.89
282.478	7.36
282.854	8.18
283.23	10.38
283.605	12.47
283.981	15.49
284.357	17.98
284.732	19.66
285.108	17.24
285.483	18.19
285.858	17.97
286.234	19.84
286.609	21.59
286.984	21.98
287.36	21.78
287.735	19.75
288.11	18.84
288.485	19.23
288.86	17.65
289.235	20.27
289.61	21.09
289.985	19.73
290.36	16.49
290.735	15.51
291.11	13.09
291.485	11.44
291.86	10.49
292.235	10.85
292.609	8.75
292.984	6.42
293.359	4.45
293.733	6.14
294.108	9.17
294.482	10
294.857	10.48
295.231	13.55
295.606	14.31
295.98	15.33
296.354	12.26
296.729	13.03
297.103	14.5
297.477	13.57
297.851	11.19
298.226	7.85
298.6	8.26
298.974	8.57
299.348	3.55
299.722	1.77
300.096	3.07
300.47	7.14
300.844	6.57
301.217	7.67
301.591	8.75
301.965	9.58
302.339	11.76
302.712	13.02
303.086	14.16
303.46	16.41
303.833	18.02
304.207	19.98
304.58	20.55
304.954	22.3
305.327	22.66
305.701	22.91
306.074	24.69
306.447	23.64
306.821	23.81
307.194	23.26
307.567	22.9
307.94	22.11
308.313	16.77
308.686	18.57
309.059	18.25
309.432	18.77
309.805	19.06
310.178	19.78
310.551	19.77
310.924	18.62
311.297	15.69
311.67	14.97
312.042	14.39
312.415	18.19
312.788	14.07
313.16	11.78
313.533	10.17
313.905	8.33
314.278	4.23
314.65	5.82
315.023	5.97
315.395	6
315.768	7.31
316.14	9.84
316.512	7.97
316.884	7.66
317.257	9.43
317.629	7.25
318.001	10.34
318.373	12.32
318.745	9.51
319.117	10.85
319.489	11.59
319.861	15.18
320.233	12.03
320.605	12.05
320.977	12.02
321.348	12.49
321.72	14.74
322.092	13.42
322.463	12.97
322.835	13.45
323.207	12.55
323.578	11.34
323.95	8.65
324.321	10.97
324.693	13.11
325.064	14.73
325.435	11.18
325.807	11.57
326.178	10
326.549	10.6
326.92	12.01
327.292	11.93
327.663	13.75
328.034	12.53
328.405	13.35
328.776	9.72
329.147	8.7
329.518	7.73
329.889	8.34
330.259	10.48
330.63	7.78
331.001	5.1
331.372	5.5
331.742	5.58
332.113	7.18
332.484	5.91
332.854	8.98
333.225	11.74
333.595	15.99
333.966	14.77
334.336	13.93
334.707	17
335.077	20.18
335.447	18.93
335.817	18.88
336.188	18.51
336.558	20.53
336.928	19.07
337.298	15.84
337.668	15.17
338.038	15.9
338.408	16.39
338.778	15.64
339.148	13.78
339.518	11.06
339.888	10.39
340.258	7.67
340.627	5.12
340.997	4.74
341.367	6.35
341.736	3.2
342.106	2.52
342.475	1.72
342.845	1.68
343.214	2.58
343.584	4.89
343.953	3.99
344.323	6.28
344.692	5.84
345.061	7.02
345.431	6.9
345.8	9.65
346.169	10.1
346.538	11.74
346.907	10.84
347.276	10.22
347.645	11.56
348.014	9.7
348.383	9.51
348.752	9.25
349.121	8.05
349.49	5.72
349.858	7.4
350.227	8.38
350.596	7.05
350.964	8.49
351.333	9.47
351.702	9.4
352.07	11.6
352.439	9.98
352.807	12.64
353.176	13.89
353.544	13.47
353.912	11.91
354.281	11.48
354.649	11.67
355.017	8.84
355.385	6.91
355.753	6.5
356.122	6.49
356.49	10.83
356.858	10.06
357.226	9.17
357.594	11.52
357.961	11.35
358.329	9.76
358.697	12.95
359.065	12.98
359.433	12.85
359.8	15.24
360.168	14.97
360.536	13.07
360.903	12.25
361.271	12.67
361.638	10.17
362.006	11.36
362.373	14.17
362.741	9.93
363.108	13.91
363.475	15.5
363.843	11.72
364.21	12.36
364.577	12.62
364.944	12.69
365.311	10.85
365.678	11.77
366.045	11.19
366.412	8.8
366.779	7.24
367.146	5.5
367.513	5.32
367.88	5.53
368.247	5.02
368.613	3.91
368.98	5.35
369.347	4.85
369.713	5.16
370.08	3.3
370.447	4.47
370.813	6.94
371.18	7.76
371.546	8.53
371.912	6.82
372.279	8.7
372.645	8.59
373.011	6.73
373.378	10.92
373.744	12.23
374.11	12.28
374.476	11.53
374.842	12.3
375.208	12.51
375.574	9.86
375.94	11.55
376.306	9.92
376.672	9.6
377.038	9.7
377.404	8.38
377.769	8.67
378.135	10.86
378.501	11.65
378.866	12.28
379.232	10.67
379.597	12.6
379.963	16.15
380.328	15.57
380.694	14.67
381.059	15.56
381.425	15.99
381.79	13.32
382.155	11.34
382.52	10.84
382.886	9.43
383.251	10.6
383.616	9.03
383.981	7.1
384.346	8.39
384.711	10.05
385.076	9.4
385.441	9.33
385.806	10.56
386.171	10.6
386.535	13.53
386.9	11.48
387.265	11.55
387.629	12.44
387.994	12.31
388.359	11.9
388.723	12.2
389.088	12.7
389.452	13.01
389.817	14.55
390.181	15.14
390.545	11.55
390.91	13.66
391.274	12.51
391.638	14.08
392.002	12.44
392.366	10.56
392.731	9.44
393.095	9.4
393.459	9.8
393.823	8.24
394.187	8.09
394.55	9.28
394.914	9.44
395.278	9.3
395.642	9.22
396.006	10.5
396.369	11.49
396.733	11.08
397.097	10.4
397.46	9
397.824	9.11
398.187	8.81
398.551	9.28
398.914	8.88
399.277	7.65
399.641	6.31
400.004	6.1
400.367	7.73
400.73	11.24
401.094	10.88
401.457	11.92
401.82	11.77
402.183	11.36
402.546	10.67
402.909	12.91
403.272	14.81
403.635	14.61
403.998	14.75
404.36	12.61
404.723	10.03
405.086	8.12
405.448	4.89
405.811	4.91
406.174	9.05
406.536	9
406.899	6.58
407.261	4.19
407.624	3.81
407.986	4.7
408.348	7.51
408.711	8.27
409.073	10.55
409.435	15.03
409.797	15.48
410.16	12.22
410.522	13.32
410.884	13.32
411.246	12.67
411.608	13.99
411.97	14.1
412.332	12.26
412.693	10.62
413.055	11.84
413.417	9.26
413.779	10.41
414.14	11.85
414.502	10.44
414.864	10.17
415.225	13.43
415.587	13.25
415.948	13.32
416.31	12.39
416.671	13.89
417.033	12.17
417.394	12.41
417.755	9.25
418.116	7.84
418.478	8.32
418.839	8.76
419.2	9.03
419.561	11.48
419.922	11.06
420.283	11.16
420.644	11.01
421.005	11.03
421.366	12.26
421.727	15.36
422.087	16.07
422.448	17.6
422.809	17.78
423.169	16.72
423.53	13.06
423.891	12.22
424.251	13.98
424.612	13.4
424.972	16.17
425.333	14.1
425.693	14.64
426.053	15.77
426.414	14.44
426.774	15.6
427.134	14.89
427.494	16.47
427.854	16.62
428.214	14.86
428.574	14.32
428.934	11.53
429.294	10.17
429.654	9.73
430.014	8.26
430.374	7.24
430.734	5.72
431.094	7.78
431.453	7.08
431.813	6.22
432.173	8.23
432.532	10.67
432.892	12.23
433.251	14.45
433.611	13.68
433.97	13.32
434.33	13.19
434.689	15.69
435.048	17.19
435.407	16.31
435.767	16.53
436.126	14.07
436.485	11.52
436.844	9.45
437.203	10
437.562	10.9
437.921	10.45
438.28	9.47
438.639	8.51
438.998	6.03
439.356	7.26
439.715	9.01
440.074	10.43
440.433	9.52
440.791	11.38
441.15	11.67
441.508	11.03
441.867	14.23
442.225	15.45
442.584	15.51
442.942	19.08
443.3	18.31
443.659	17.41
444.017	17.05
444.375	17.41
444.733	16.6
445.092	15.97
445.45	13.74
445.808	10.09
446.166	11.5
446.524	9.8
446.882	8.89
447.239	8.48
447.597	9.61
447.955	10.07
448.313	11.41
448.67	10.76
449.028	12.56
449.386	11.75
449.743	11.57
450.101	10.25
450.458	13.26
450.816	9.27
451.173	9.67
451.531	9.25
451.888	9.26
452.245	10.41
452.602	12.35
452.96	11.39
453.317	14.83
453.674	15.93
454.031	18.19
454.388	14.47
454.745	16.2
455.102	17.23
455.459	14.88
455.816	16.38
456.173	15.98
456.529	16.52
456.886	16.18
457.243	14.83
457.599	14.58
457.956	12.6
458.313	15.09
458.669	14.12
459.026	11.84
459.382	13.78
459.739	11.15
460.095	8.03
460.451	6.25
460.807	6.33
461.164	6.56
461.52	8.31
461.876	9.12
462.232	8.15
462.588	8.39
462.944	10.02
463.3	10.36
463.656	11.11
464.012	12.28
464.368	11.11
464.724	12.18
465.079	13.26
465.435	10.43
465.791	7.56
466.146	10.02
466.502	7.81
466.858	8.4
467.213	6.74
467.569	7.81
467.924	9.91
468.279	10.57
468.635	7.49
468.99	6.3
469.345	8.73
469.701	10.28
470.056	6.89
470.411	8.58
470.766	10.33
471.121	11.86
471.476	12.64
471.831	11.15
472.186	12.77
472.541	14.84
472.895	15.15
473.25	15.19
473.605	17.34
473.96	17.24
474.314	17.76
474.669	13.81
475.024	12.06
475.378	11.66
475.733	13.31
476.087	12.27
476.441	11.66
476.796	11.92
477.15	11.97
477.504	9.4
477.859	11.15
478.213	10.05
478.567	12.35
478.921	12.81
479.275	13.06
479.629	10.73
479.983	11.26
480.337	11.43
480.691	11.65
481.045	10.99
481.399	13.24
481.752	11.65
482.106	12.19
482.46	13.38
482.813	14.25
483.167	14.06
483.52	15.74
483.874	14.47
484.227	13.74
484.581	13.59
484.934	12.44
485.288	10
485.641	10.75
485.994	11.88
486.347	12.27
486.7	12.3
487.054	12.19
487.407	11.44
487.76	12.38
488.113	12.24
488.466	11.64
488.818	11.33
489.171	13.15
489.524	13.16
489.877	10.86
490.23	8.6
490.582	9.89
490.935	10.47
491.288	10.44
491.64	10.92
491.993	10.35
492.345	10.76
492.698	11.85
493.05	10.95
493.402	8.41
493.755	8.44
494.107	8.44
494.459	6.81
494.811	7.58
495.163	8.95
495.515	6.19
495.867	6.86
496.219	4.47
496.571	5.38
496.923	6.5
497.275	7.93
497.627	6.01
497.979	10.35
498.33	8.14
498.682	3.14
499.034	3.88
499.385	4.81
499.737	5.12
500.088	7.48
500.44	6.83
500.791	5.38
501.143	7.52
501.494	11.35
501.845	9.84
502.197	16.85
502.548	19.45
502.899	19.02
503.25	26.8
503.601	28.02
503.952	30.41
504.303	31.73
504.654	36.99
505.005	38.82
505.356	43.27
505.707	44.05
506.058	44.59
506.408	48.14
506.759	50.1
507.11	46.31
507.46	52.67
507.811	56.75
508.161	60.77
508.512	62.72
508.862	60.99
509.213	64.32
509.563	66.93
509.913	67.09
510.263	69.16
510.614	70.4
510.964	72.5
511.314	69
511.664	70.5
512.014	71.09
512.364	71.78
512.714	76.76
513.064	73.02
513.414	70.76
513.764	71.75
514.113	71.47
514.463	74.14
514.813	75.86
515.162	77.81
515.512	75.73
515.862	76.28
516.211	74.07
516.561	74.18
516.91	77.23
517.259	76.8
517.609	76.25
517.958	77.1
518.307	76.1
518.656	77.84
519.006	76.98
519.355	76.09
519.704	75.56
520.053	76.32
520.402	78.69
520.751	77.62
521.1	80.11
521.448	81.67
521.797	84.14
522.146	85.77
522.495	81.47
522.843	81.18
523.192	81.59
523.541	81.42
523.889	81.12
524.238	76.97
524.586	77.35
524.935	78.16
525.283	78.09
525.631	76.59
525.979	73.67
526.328	78.82
526.676	79.64
527.024	79.56
527.372	79.84
527.72	81.16
528.068	81.86
528.416	81.35
528.764	81.31
529.112	79.14
529.46	78.19
529.808	79.91
530.155	75.3
530.503	76.83
530.851	79.44
531.198	78.86
531.546	78.27
531.893	78.82
532.241	77.74
532.588	75.17
532.936	74.61
533.283	73.12
533.63	71.97
533.978	71.34
534.325	68.66
534.672	66.66
535.019	64.43
535.366	63.68
535.713	64.42
536.06	63.68
536.407	66.01
536.754	65.27
537.101	67.08
537.448	65.85
537.795	67.76
538.141	66.32
538.488	65.78
538.835	65.65
539.181	65.34
539.528	62.81
539.874	65.67
540.221	62.39
540.567	62.35
540.914	59.7
541.26	61.33
541.606	61.16
541.952	62.95
542.299	61.64
542.645	61.83
542.991	60.68
543.337	61.26
543.683	57.44
544.029	58.93
544.375	59.99
544.721	60.07
545.066	57.03
545.412	56
545.758	55.27
546.104	54.94
546.449	55.33
546.795	57.44
547.141	58.61
547.486	58.43
547.832	56.78
548.177	53.4
548.522	53.92
548.868	54.78
549.213	55.48
549.558	56.35
549.903	56.3
550.249	54.22
550.594	52.7
550.939	49.35
551.284	51.77
551.629	53.26
551.974	54.42
552.319	55.4
552.664	54.94
553.008	54.57
553.353	51.27
553.698	52.86
554.043	54.99
554.387	52.66
554.732	54.99
555.076	52.47
555.421	49.84
555.765	52.77
556.11	51.56
556.454	52.51
556.798	50.39
557.143	53.49
557.487	51.56
557.831	51.99
558.175	52.24
558.519	51.92
558.863	50.12
559.207	54.24
559.551	51.44
559.895	52.28
560.239	51.57
560.583	50.67
560.927	49.09
561.27	49.1
561.614	50.4
561.958	51.02
562.301	51.1
562.645	53.39
562.988	49.78
563.332	50.33
563.675	49.52
564.018	50.75
564.362	51.89
564.705	51.95
565.048	53
565.391	51.58
565.735	53.19
566.078	51.85
566.421	51.33
566.764	50.59
567.107	52.26
567.45	53.52
567.792	52.3
568.135	53.35
568.478	53.57
568.821	53.38
569.163	53.06
569.506	50.14
569.849	50.89
570.191	52.25
570.534	56.14
570.876	51.83
571.219	48.41
571.561	49.86
571.903	48.19
572.246	45.82
572.588	43.41
572.93	42.39
573.272	41.98
573.614	42.18
573.956	41.59
574.298	36.68
574.64	39.23
574.982	39.55
575.324	36.1
575.666	37.66
576.008	37.61
576.349	36.4
576.691	37.19
577.033	38.45
577.374	37.94
577.716	36.9
578.057	38.81
578.399	36.8
578.74	39.42
579.082	38.31
579.423	37.55
579.764	39.27
580.105	41.52
580.447	38.35
580.788	38.12
581.129	37.69
581.47	37.03
581.811	37.72
582.152	38.82
582.493	35.77
582.834	36.58
583.175	36.19
583.515	34.45
583.856	34.1
584.197	35.33
584.537	33.33
584.878	33.99
585.218	34.09
585.559	30.44
585.899	27.81
586.24	27.24
586.58	28.35
586.921	26.57
587.261	27.45
587.601	26.84
587.941	29.3
588.281	31.36
588.621	29.69
588.961	30.09
589.301	31.75
589.641	34.36
589.981	34.12
590.321	32.76
590.661	34.69
591.001	34.42
591.34	33.09
591.68	29.38
592.02	29.49
592.359	28.23
592.699	29.16
593.038	30.4
593.378	29.16
593.717	29.14
594.057	29.59
594.396	29.56
594.735	27.74
595.074	29.28
595.414	29.02
595.753	29.74
596.092	32.07
596.431	30.74
596.77	33.1
597.109	33.41
597.448	34.4
597.786	34.16
598.125	33.94
598.464	35.41
598.803	33.6
599.141	35.02
599.48	33.2
599.819	33.15
600.157	33.11
600.495	31.12
600.834	31.32
601.172	30.86
601.511	31.6
601.849	32.67
602.187	33.32
602.525	33.19
602.864	33.93
603.202	34.62
603.54	33.61
603.878	32.77
604.216	33.52
604.554	33.47
604.891	35.7
605.229	34.43
605.567	31.08
605.905	29.89
606.243	30.62
606.58	28.41
606.918	25.9
607.255	25.65
607.593	26.41
607.93	23.2
608.268	21.97
608.605	19.93
608.942	21.34
609.28	22.7
609.617	22.02
609.954	24.09
610.291	26.19
610.628	28.39
610.965	27.66
611.302	26.81
611.639	27.8
611.976	29.32
612.313	27.86
612.65	28.16
612.987	27.81
613.323	27.49
613.66	28.07
613.997	27.58
614.333	27.83
614.67	28.56
615.006	30.19
615.343	29.78
615.679	31.14
616.015	32.12
616.352	30.8
616.688	30.93
617.024	32.02
617.36	26.88
617.696	27.17
618.032	27.16
618.368	28.2
618.704	28.76
619.04	28.55
619.376	25.91
619.712	26.25
620.048	28.18
620.383	27.18
620.719	28.74
621.055	32.68
621.39	35.16
621.726	34.7
622.061	33.91
622.397	31.86
622.732	33.41
623.068	32.25
623.403	33.55
623.738	33.95
624.073	36.43
624.409	35.51
624.744	33.24
625.079	29.09
625.414	30.18
625.749	32.16
626.084	32.6
626.419	34.64
626.753	38.51
627.088	35.93
627.423	35.41
627.758	35.15
628.092	33.8
628.427	37.83
628.762	38.64
629.096	36.91
629.431	33.68
629.765	35.4
630.099	33.09
630.434	31.39
630.768	32.45
631.102	30.9
631.436	30.94
631.77	32
632.105	29.62
632.439	29.7
632.773	30.47
633.107	31.18
633.44	27.77
633.774	28.84
634.108	29.66
634.442	32.09
634.776	33.12
635.109	31.75
635.443	33.24
635.776	33.34
636.11	32.58
636.443	31.9
636.777	33.74
637.11	33.36
637.444	31.09
637.777	32.32
638.11	30.75
638.443	31.02
638.776	32.3
639.11	31.62
639.443	30.95
639.776	32.17
640.109	33.43
640.441	30.98
640.774	31.65
641.107	32.53
641.44	31.81
641.773	30.51
642.105	30.64
642.438	29.22
642.77	26.38
643.103	26.4
643.435	27.5
643.768	24.52
644.1	25.34
644.433	26.75
644.765	26.98
645.097	26.1
645.429	27.06
645.761	26.4
646.094	27.07
646.426	27.58
646.758	27.91
647.09	27
647.422	27.81
647.753	27.5
648.085	27.51
648.417	29.06
648.749	27.86
649.08	28.66
649.412	27.66
649.744	27.73
650.075	28.5
650.407	27.48
650.738	27.38
651.069	26.84
651.401	28.51
651.732	27.03
652.063	23.51
652.394	25.77
652.726	23.15
653.057	23.78
653.388	23.53
653.719	24.61
654.05	26.5
654.381	26.19
654.712	28.56
655.042	26.94
655.373	29.49
655.704	31.41
656.034	30.25
656.365	32.23
656.696	34.06
657.026	30.44
657.357	30.08
657.687	29.1
658.018	31.1
658.348	30.03
658.678	30.27
659.008	28.7
659.339	29.26
659.669	27.95
659.999	29.07
660.329	26.62
660.659	28.33
660.989	29.97
661.319	29.25
661.649	28.91
661.978	32.31
662.308	30.52
662.638	31.83
662.968	30.9
663.297	32.11
663.627	30.28
663.956	28.51
664.286	28.7
664.615	28.01
664.945	29.18
665.274	27.08
665.603	25
665.932	26.99
666.262	24.97
666.591	25.77
666.92	23.85
667.249	22.31
667.578	24.05
667.907	24.16
668.236	25.07
668.564	21.97
668.893	23.49
669.222	22.3
669.551	22.92
669.879	22.81
670.208	22.5
670.537	24.24
670.865	27.72
671.194	28.39
671.522	30.9
671.85	28.84
672.179	31.75
672.507	30.32
672.835	30.06
673.163	29.45
673.491	29.7
673.819	28.41
674.147	27.6
674.475	25.61
674.803	25.47
675.131	23.07
675.459	22.62
675.787	22.89
676.115	23.92
676.442	24.93
676.77	20.72
677.098	23.12
677.425	22.15
677.753	23.74
678.08	24.32
678.407	24.85
678.735	24.59
679.062	24.95
679.389	23.68
679.717	23.61
680.044	23.6
680.371	25.82
680.698	23.38
681.025	25.74
681.352	22.7
681.679	22.6
682.006	20.67
682.332	22.16
682.659	22.47
682.986	22.7
683.313	22.25
683.639	19.18
683.966	21.01
684.292	20.93
684.619	20.23
684.945	21.47
685.272	20.84
685.598	21.01
685.924	20.82
686.25	19.7
686.577	20.15
686.903	18.57
687.229	19.1
687.555	17.11
687.881	18.38
688.207	17.59
688.533	17.6
688.858	17.51
689.184	20.72
689.51	19.4
689.836	20.84
690.161	21.85
690.487	21.59
690.813	22.47
691.138	23.77
691.463	23.43
691.789	24.07
692.114	21.7
692.44	23.39
692.765	20.84
693.09	20.42
693.415	19.74
693.74	16.6
694.065	18.09
694.39	18.78
694.715	19.19
695.04	19.22
695.365	20.4
695.69	22.53
696.015	23.19
696.339	24.27
696.664	26.81
696.989	26.33
697.313	27.62
697.638	29.16
697.962	27.3
698.287	26.86
698.611	24.09
698.935	22.99
699.26	24.15
699.584	21.92
699.908	19.55
700.232	19.01
700.556	19.51
700.88	19.66
701.204	18.36
701.528	20
701.852	20.48
702.176	21.53
702.5	21.02
702.823	22.35
703.147	22.27
703.471	23.61
703.794	21.6
704.118	22.76
704.441	24.72
704.765	24.03
705.088	25.91
705.411	24.98
705.735	26.38
706.058	27.02
706.381	25.62
706.704	25.16
707.027	23.4
707.35	25.25
707.673	22.61
707.996	21.73
708.319	21.31
708.642	21.23
708.965	21.35
709.288	20.64
709.61	21.18
709.933	20.61
710.256	20.11
710.578	20.69
710.901	19.78
711.223	20.93
711.546	17.08
711.868	15.69
712.19	15.51
712.512	18.78
712.835	18.08
713.157	17.68
713.479	17.3
713.801	17.52
714.123	20.35
714.445	21.9
714.767	23.91
715.089	27.77
715.411	30.82
715.732	28.88
716.054	25.43
716.376	25.74
716.697	26
717.019	25.58
717.34	26.88
717.662	23.75
717.983	22.19
718.305	20.97
718.626	18.88
718.947	14.81
719.268	13.33
719.589	14.24
719.911	15.65
720.232	14.81
720.553	14.94
720.874	14.23
721.195	17.77
721.515	16.81
721.836	13.88
722.157	14.85
722.478	17.9
722.798	19.11
723.119	18.94
723.44	16.64
723.76	16.99
724.081	16.06
724.401	15.38
724.721	13.14
725.042	14.01
725.362	14.51
725.682	15.12
726.002	14.31
726.322	14.56
726.642	13.95
726.962	17.61
727.282	16.49
727.602	17.62
727.922	18.15
728.242	19.22
728.562	19.78
728.882	20.52
729.201	20.31
729.521	19.75
729.84	20.52
730.16	20.66
730.479	18.51
730.799	16.84
731.118	16.92
731.437	15.52
731.757	14.35
732.076	15.36
732.395	15.36
732.714	14.9
733.033	14.55
733.352	13.75
733.671	13.92
733.99	12.8
734.309	14.26
734.628	14.84
734.947	16.85
735.265	17.35
735.584	16.53
735.903	16.44
736.221	14.12
736.54	14.62
736.858	15.89
737.177	14.61
737.495	13.19
737.813	11.42
738.132	9.73
738.45	8.15
738.768	7.1
739.086	6.08
739.404	7.38
739.722	8.62
740.04	7.64
740.358	4.65
740.676	7.42
740.994	11.32
741.311	12.43
741.629	13.73
741.947	15.33
742.264	16.39
742.582	15.23
742.899	14.85
743.217	17.32
743.534	17.74
743.852	20.27
744.169	15.34
744.486	13.43
744.803	15
745.121	14.85
745.438	13.43
745.755	12.18
746.072	12.49
746.389	10.94
746.706	7.38
747.022	9.58
747.339	8.25
747.656	10.74
747.973	11.16
748.289	10.59
748.606	10.6
748.923	13.45
749.239	15.09
749.555	15.7
749.872	15.47
750.188	16.51
750.505	14.5
750.821	16.9
751.137	16.9
751.453	14.73
751.769	14.83
752.085	15.08
752.401	11.5
752.717	10.88
753.033	11.56
753.349	12.7
753.665	14.3
753.98	13.75
754.296	13.19
754.612	13.67
754.927	15.09
755.243	15.62
755.558	15.31
755.874	15.11
756.189	13.36
756.505	14.86
756.82	13.67
757.135	13.59
757.45	13.83
757.765	11.24
758.08	12.02
758.395	10.85
758.71	11.78
759.025	10.73
759.34	10.11
759.655	11.69
759.97	9.67
760.285	10.53
760.599	9.75
760.914	11.27
761.228	11.8
761.543	13.1
761.857	15.93
762.172	14.5
762.486	16.05
762.8	16.31
763.115	14.94
763.429	15.27
763.743	15.75
764.057	13.73
764.371	13.57
764.685	12.75
764.999	10.09
765.313	9.61
765.627	8.72
765.941	8.52
766.255	11.92
766.568	12.86
766.882	14.57
767.195	16.45
767.509	18.03
767.823	17.2
768.136	18.62
768.449	17.6
768.763	17.69
769.076	17.22
769.389	15.58
769.702	12.62
770.016	13.2
770.329	9.62
770.642	5.67
770.955	6.78
771.268	6.7
771.58	6.2
771.893	7.67
772.206	6.25
772.519	7.26
772.832	10.03
773.144	10.76
773.457	8.49
773.769	11.73
774.082	13.35
774.394	11.64
774.706	11.01
775.019	12.58
775.331	10.76
775.643	11.74
775.955	10.52
776.268	6.66
776.58	7.64
776.892	8.7
777.204	5.89
777.515	5.9
777.827	5.19
778.139	6.93
778.451	5.3
778.763	6.5
779.074	7.12
779.386	7.56
779.697	9.52
780.009	8.66
780.32	9.38
780.632	13.2
780.943	13.49
781.254	15.56
781.566	15.85
781.877	16.08
782.188	18
782.499	16.56
782.81	20.56
783.121	19.65
783.432	21.05
783.743	22.51
784.054	19.7
784.364	20.98
784.675	20.61
784.986	20.3
785.296	18.95
785.607	17.42
785.917	18.19
786.228	14.53
786.538	13.93
786.849	11.15
787.159	7.33
787.469	6.23
787.779	5.64
788.09	5.5
788.4	4.53
788.71	7.39
789.02	8.57
789.33	7.75
789.64	8.03
789.949	10.23
790.259	12.15
790.569	16.01
790.879	17.47
791.188	16.12
791.498	15.73
791.807	16.86
792.117	17.82
792.426	18.61
792.736	20.25
793.045	22.73
793.354	22.18
793.663	22.18
793.973	21.51
794.282	24.01
794.591	24.74
794.9	27.02
795.209	25.58
795.518	24.45
795.826	23.66
796.135	22.03
796.444	22.81
796.753	22.43
797.061	23.1
797.37	23.84
797.678	19.83
797.987	18.48
798.295	16.36
798.604	18.51
798.912	16.61
799.22	12.55
799.529	13.92
799.837	10.97
800.145	11.23
800.453	8.81
800.761	5.53
801.069	7.76
801.377	8.35
801.685	6.18
801.993	6.19
802.3	8.3
802.608	12.09
802.916	8.45
803.223	8.41
803.531	10.19
803.838	13.09
804.146	16.67
804.453	16.5
804.76	14.89
805.068	16.15
805.375	15.89
805.682	13.93
805.989	14.06
806.296	18.77
806.603	18.51
806.91	16.41
807.217	14.6
807.524	10.61
807.831	8.81
808.138	11.32
808.444	13.11
808.751	11.88
809.058	12.93
809.364	12.42
809.671	12.31
809.977	13.07
810.284	14.19
810.59	14.64
810.896	15.83
811.202	16.19
811.509	16.97
811.815	15.74
812.121	16.85
812.427	17.19
812.733	16.48
813.039	12.78
813.345	13.3
813.65	13.11
813.956	14.66
814.262	15.49
814.568	16.89
814.873	16.72
815.179	16.31
815.484	16.44
815.79	17.47
816.095	17.7
816.4	18.94
816.706	20.65
817.011	19.67
817.316	19.57
817.621	20.43
817.926	19.23
818.231	19.84
818.536	22.08
818.841	20.24
819.146	17.93
819.451	17
819.756	18.11
820.06	16.24
820.365	17.92
820.67	17.08
820.974	16.23
821.279	18.65
821.583	17.58
821.888	17.95
822.192	19.83
822.496	20.99
822.8	22.56
823.105	23.95
823.409	23.27
823.713	23.42
824.017	24.88
824.321	26.99
824.625	24.76
824.929	23.74
825.232	23.98
825.536	22.32
825.84	20.9
826.143	19.51
826.447	18.92
826.751	20.91
827.054	18.36
827.358	17.42
827.661	18.28
827.964	21.89
828.268	22.38
828.571	21.69
828.874	25.01
829.177	27.07
829.48	28.08
829.783	28.67
830.086	28.19
830.389	30.23
830.692	31.83
830.995	30.88
831.297	27.47
831.6	28.25
831.903	27.82
832.205	24.6
832.508	22.6
832.81	23.86
833.113	24.62
833.415	24.52
833.718	25.18
834.02	24.74
834.322	24.47
834.624	26.94
834.926	26.6
835.228	27.08
835.53	28.67
835.832	33.14
836.134	31.44
836.436	31.68
836.738	33.26
837.04	33.51
837.341	32.09
837.643	31.62
837.944	30.06
838.246	31.28
838.547	31.49
838.849	33.58
839.15	30.82
839.452	32.47
839.753	31.14
840.054	28.82
840.355	29.56
840.656	30.18
840.957	30.91
841.258	31.38
841.559	30.84
841.86	31.3
842.161	29.72
842.462	29.12
842.762	30.06
843.063	30.39
843.364	32.43
843.664	32.32
843.965	31.97
844.265	31.72
844.566	31.9
844.866	33.4
845.166	33.57
845.467	35.75
845.767	37.83
846.067	34.97
846.367	33.45
846.667	31.64
846.967	29.49
847.267	28.86
847.567	29.18
847.867	30.49
848.166	29.44
848.466	28.06
848.766	26.92
849.065	25.48
849.365	25.32
849.664	26.7
849.964	27.53
850.263	31.05
850.562	30.74
850.862	30.17
851.161	29.18
851.46	32.77
851.759	35.48
852.058	35.52
852.357	35.51
852.656	37.83
852.955	37.18
853.254	36.26
853.553	33.97
853.851	34.15
854.15	33.53
854.449	35.01
854.747	35.07
855.046	33.39
855.344	31.64
855.643	34
855.941	36.22
856.239	36.48
856.538	38.28
856.836	36.68
857.134	38.99
857.432	39.74
857.73	38.26
858.028	34.86
858.326	35.34
858.624	33.83
858.922	31.18
859.219	26.81
859.517	28.01
859.815	26.85
860.112	28.59
860.41	28.26
860.707	28.02
861.005	28.43
861.302	29
861.6	28.4
861.897	29.67
862.194	31.52
862.491	32.7
862.788	30.51
863.085	32.33
863.382	31.7
863.679	31.08
863.976	31.83
864.273	30.67
864.57	31.8
864.867	29.58
865.163	29.36
865.46	29.16
865.757	29.11
866.053	30.58
866.349	28.91
866.646	28.65
866.942	28.9
867.239	27.7
867.535	27.61
867.831	27.15
868.127	29.52
868.423	31.72
868.719	32.2
869.015	32.36
869.311	33.48
869.607	32.53
869.903	33.59
870.199	35.22
870.494	35.6
870.79	36.55
871.086	33.42
871.381	33.28
871.677	32.03
871.972	27.84
872.267	28.23
872.563	27.56
872.858	30.93
873.153	31.42
873.448	32.09
873.743	31.92
874.038	31.5
874.333	33.16
874.628	35.34
874.923	35.75
875.218	37.77
875.513	38.41
875.808	40.33
876.102	39.59
876.397	37.3
876.691	36.02
876.986	36.09
877.28	35.72
877.575	37.12
877.869	34.06
878.163	35.53
878.458	37.56
878.752	38.77
879.046	34.85
879.34	32.17
879.634	33.09
879.928	31.6
880.222	33.2
880.516	33.53
880.809	31.38
881.103	30.98
881.397	27.94
881.691	27.68
881.984	27.27
882.278	26.5
882.571	26.65
882.864	28.41
883.158	30.35
883.451	30.42
883.744	28.5
884.038	29.25
884.331	29.12
884.624	29.24
884.917	29.41
885.21	29.4
885.503	30.8
885.796	32.2
886.088	32.81
886.381	30.27
886.674	28.76
886.966	30.49
887.259	28.35
887.552	31.24
887.844	32.48
888.136	29.6
888.429	28.23
888.721	28.69
889.013	27.75
889.306	24.59
889.598	24.98
