# Supplementary material for: An on-demand, drop-on-drop method for studying enzyme catalysis by serial crystallography
Source: Nat Commun. 2021 Jul 22;12:4461. doi: 10.1038/s41467-021-24757-7 (PMC8298390; doi:10.1038/s41467-021-24757-7)
Supplement: Supplementary file 7 — Source Data [file 41467_2021_24757_MOESM7_ESM.zip › 01_raw data/11/11-pico-off (9).txt]

Data from 11-fluo5N-fura-picooff_Subt16_21-12-30-991.txt Node

Date: Wed Jun 05 21:12:30 PDT 2019
User: Yachandra Lab
Spectrometer: OFX00221
Trigger mode: 0
Integration Time (sec): 3.000000E-1
Scans to average: 4
Nonlinearity correction enabled: false
Boxcar width: 5
Storing dark spectrum: false
XAxis mode: Wavelengths
Number of Pixels in Spectrum: 2136
>>>>>Begin Spectral Data<<<<<
156.111	-4.83
156.499	-6.36
156.887	-5.16
157.274	-4.08
157.662	-3.4
158.049	-3.25
158.437	-2.59
158.824	-2.89
159.211	-1
159.599	-0.2
159.986	-0.11
160.373	0.77
160.761	1.68
161.148	0.84
161.535	-0.18
161.922	-0.23
162.309	-0.14
162.696	-1.11
163.083	-0.52
163.47	-1.43
163.857	-1.73
164.244	-2.48
164.631	-2.68
165.018	-2.27
165.405	-2.05
165.792	-0.84
166.179	-0.89
166.565	-0.73
166.952	0.14
167.339	-0.64
167.725	-0.98
168.112	-1.57
168.498	-0.3
168.885	-0.2
169.271	-0.57
169.658	-0.11
170.044	0.05
170.431	-0.82
170.817	-0.8
171.203	-0.7
171.59	-0.02
171.976	-0.09
172.362	-0.48
172.748	-1.95
173.134	-2.61
173.521	-1.89
173.907	-1.91
174.293	-2.39
174.679	-1.07
175.065	-0.5
175.451	-0.98
175.836	-0.2
176.222	0
176.608	0.41
176.994	1.16
177.38	1.39
177.765	0.95
178.151	1.23
178.537	1.05
178.922	0.02
179.308	-0.3
179.693	-1.55
180.079	-1.73
180.464	-1.43
180.85	-0.77
181.235	0.3
181.621	1.32
182.006	1.2
182.391	0.05
182.777	-0.75
183.162	-0.27
183.547	0.57
183.932	1.82
184.317	1.64
184.702	1.02
185.087	1.18
185.472	1
185.857	0.75
186.242	1.5
186.627	2.27
187.012	3.16
187.397	3.09
187.782	1.77
188.167	1.32
188.551	1.39
188.936	-1.89
189.321	-2.05
189.705	-4.11
190.09	-5.3
190.475	-7.5
190.859	-6.77
191.244	-7.64
191.628	-4.32
192.012	-7.61
192.397	-4.68
192.781	-1.32
193.166	1.16
193.55	-2.43
193.934	-2.91
194.318	1.73
194.702	3.64
195.087	2.16
195.471	3.7
195.855	1.43
196.239	6.48
196.623	3.73
197.007	1.75
197.391	1.8
197.775	4.61
198.158	6.41
198.542	4.27
198.926	7.36
199.31	5.89
199.693	6.36
200.077	8.82
200.461	9.55
200.844	9.05
201.228	6.39
201.611	7.64
201.995	10.75
202.378	10.55
202.762	7.07
203.145	5.43
203.529	6.91
203.912	8
204.295	8.57
204.679	5.09
205.062	4.73
205.445	6.32
205.828	8.09
206.211	4.86
206.594	4.68
206.977	4.27
207.36	2.52
207.743	2.98
208.126	-0.73
208.509	-5.66
208.892	-5.8
209.275	-3.93
209.658	-8.64
210.04	-7.2
210.423	-6.14
210.806	-5.41
211.188	-4.73
211.571	-1.09
211.953	0
212.336	0.41
212.719	-1.14
213.101	-1.48
213.483	-3.43
213.866	-1.27
214.248	-3.5
214.63	-4.64
215.013	-8.09
215.395	-4.91
215.777	-10.09
216.159	-8.57
216.542	-11.59
216.924	-9.59
217.306	-10.52
217.688	-7.73
218.07	-5.41
218.452	-5.73
218.834	-6.2
219.216	-2.68
219.597	-2.34
219.979	0.09
220.361	-3.5
220.743	-1.64
221.124	-1.32
221.506	0.34
221.888	-2
222.269	-1.18
222.651	-1.57
223.032	0.16
223.414	-1.23
223.795	-7.98
224.177	-8.93
224.558	-10.07
224.94	-5.2
225.321	-1.93
225.702	0.86
226.083	4.68
226.465	4.55
226.846	5.66
227.227	2.75
227.608	1.95
227.989	7.41
228.37	5.55
228.751	7.48
229.132	5
229.513	2.16
229.894	-3.36
230.275	-6.5
230.655	-8.61
231.036	-9.36
231.417	-9.32
231.798	-8.32
232.178	-7.7
232.559	-7
232.94	-5.25
233.32	-3.48
233.701	-6.02
234.081	-6.3
234.462	-5.89
234.842	-4.23
235.222	-6
235.603	-4.8
235.983	-2.45
236.363	-3.41
236.743	-0.59
237.124	-1.32
237.504	-3.64
237.884	-2.34
238.264	2.5
238.644	3.73
239.024	1.86
239.404	3.36
239.784	3.48
240.164	-0.25
240.544	-0.57
240.923	-3.64
241.303	-2.7
241.683	-4.82
242.063	-1.3
242.442	-3.93
242.822	-5.95
243.202	-6.93
243.581	-7.77
243.961	-6.14
244.34	-2.64
244.72	-2.55
245.099	-0.7
245.478	-2.39
245.858	-0.48
246.237	-4.34
246.616	-0.23
246.996	-0.05
247.375	3.57
247.754	3.39
248.133	0.57
248.512	-2.55
248.891	-3.25
249.27	-0.68
249.649	0
250.028	2.07
250.407	2.93
250.786	3.57
251.165	1.36
251.544	-1.93
251.922	-0.59
252.301	3.09
252.68	2.91
253.058	6.34
253.437	5.61
253.816	3.89
254.194	4.73
254.573	6.77
254.951	4.75
255.329	9.59
255.708	14.05
256.086	12.34
256.465	9.07
256.843	12.55
257.221	11.75
257.599	9.25
257.977	8.98
258.356	3.16
258.734	1
259.112	1
259.49	-4.11
259.868	-5.75
260.246	-5.14
260.624	-5.55
261.001	-5.73
261.379	-7
261.757	-7.16
262.135	-3.93
262.513	-2.66
262.89	-1.05
263.268	-3.89
263.645	-2.75
264.023	-0.14
264.401	-1.18
264.778	4.73
265.156	4.07
265.533	5.07
265.91	5.45
266.288	3.84
266.665	5.18
267.042	7.05
267.42	10.75
267.797	16.89
268.174	11.39
268.551	11.2
268.928	12.18
269.305	9.41
269.682	9.98
270.059	12.11
270.436	13.57
270.813	13.27
271.19	9.91
271.567	4.89
271.944	-1.02
272.32	0.93
272.697	1.07
273.074	-1.43
273.45	0.14
273.827	-0.59
274.203	-3.02
274.58	-2.66
274.957	-1.14
275.333	-0.93
275.709	1.98
276.086	4.18
276.462	5.27
276.838	5.55
277.215	2.93
277.591	4.77
277.967	5.98
278.343	3.98
278.719	2.16
279.095	1.14
279.471	0.8
279.847	4.77
280.223	4.25
280.599	2.55
280.975	2.57
281.351	6
281.727	5.34
282.103	3.82
282.478	6.59
282.854	6.8
283.23	5.93
283.605	6.55
283.981	2.52
284.357	3.73
284.732	1.09
285.108	4.82
285.483	2.32
285.858	1.09
286.234	1.34
286.609	1.05
286.984	3.48
287.36	3.66
287.735	3.25
288.11	4.05
288.485	2.86
288.86	7.82
289.235	6.98
289.61	6.86
289.985	6.07
290.36	3.86
290.735	3.84
291.11	-1.7
291.485	-0.75
291.86	-1.43
292.235	-2.07
292.609	0.27
292.984	0.43
293.359	-1.45
293.733	-4.14
294.108	-4.32
294.482	0.02
294.857	0.73
295.231	1.55
295.606	-1.55
295.98	-1.48
296.354	-3.41
296.729	-4.95
297.103	-7.18
297.477	-3
297.851	1.09
298.226	1.61
298.6	-1.48
298.974	-1.75
299.348	1.98
299.722	6.16
300.096	8.34
300.47	13.07
300.844	17.16
301.217	18.48
301.591	12.61
301.965	12
302.339	14.55
302.712	15.7
303.086	15.27
303.46	13.84
303.833	13.41
304.207	10.7
304.58	5.39
304.954	-0.16
305.327	-2.98
305.701	-1.66
306.074	-3.02
306.447	-3.09
306.821	-5.02
307.194	-4.57
307.567	-5.16
307.94	-4.55
308.313	-3.27
308.686	0.41
309.059	0.23
309.432	2.41
309.805	3.75
310.178	4.43
310.551	5.8
310.924	5.7
311.297	6.05
311.67	9.57
312.042	7.32
312.415	7.43
312.788	7.98
313.16	6.5
313.533	11.36
313.905	12.16
314.278	11.3
314.65	9.41
315.023	8.2
315.395	9.93
315.768	5.41
316.14	6.89
316.512	8.7
316.884	8.07
317.257	10.55
317.629	4.95
318.001	3.43
318.373	0.14
318.745	-1.5
319.117	-0.57
319.489	-1.93
319.861	1.39
320.233	2.95
320.605	0.91
320.977	2.14
321.348	0.18
321.72	4.59
322.092	6.2
322.463	9.02
322.835	12.61
323.207	15.18
323.578	15.39
323.95	13.57
324.321	11.98
324.693	12.27
325.064	11.5
325.435	12.11
325.807	8.07
326.178	9.05
326.549	12.09
326.92	10.64
327.292	8.73
327.663	7.16
328.034	5.32
328.405	6.89
328.776	8.52
329.147	9.2
329.518	11.55
329.889	11.57
330.259	7.02
330.63	3.41
331.001	5.25
331.372	6.3
331.742	5.45
332.113	6.68
332.484	5.61
332.854	4.16
333.225	2.3
333.595	1.25
333.966	0.95
334.336	1.3
334.707	2.82
335.077	0.02
335.447	-1.14
335.817	-2.5
336.188	-2.5
336.558	-5.23
336.928	-5.41
337.298	-6.16
337.668	-3.86
338.038	-2.93
338.408	-1.43
338.778	-2.05
339.148	-6.61
339.518	-8.07
339.888	-5.25
340.258	-1.73
340.627	-0.95
340.997	-2.2
341.367	-2.14
341.736	-3.07
342.106	-1.91
342.475	-4
342.845	-0.93
343.214	3.43
343.584	6.55
343.953	6.36
344.323	2.48
344.692	-0.41
345.061	-1.59
345.431	-1.48
345.8	-5.34
346.169	-6.8
346.538	-5.89
346.907	-7.36
347.276	-7.09
347.645	-7.36
348.014	-9.59
348.383	-10.59
348.752	-5.45
349.121	-2.61
349.49	-2.7
349.858	-2.64
350.227	-1.61
350.596	0.7
350.964	-0.32
351.333	-1.25
351.702	-3.27
352.07	-0.45
352.439	2.41
352.807	-0.09
353.176	-3
353.544	-3.02
353.912	-2.52
354.281	-3.43
354.649	-4.3
355.017	-4.18
355.385	-4.23
355.753	-4.68
356.122	-2.95
356.49	-4.3
356.858	-2.57
357.226	-0.32
357.594	2.7
357.961	2.98
358.329	2.86
358.697	3.14
359.065	3.75
359.433	1.77
359.8	-0.7
360.168	-0.41
360.536	-2.11
360.903	-5.05
361.271	-4.11
361.638	-7.68
362.006	-7.45
362.373	-4.8
362.741	-5.48
363.108	-6.16
363.475	-2.14
363.843	2.82
364.21	1.57
364.577	5.66
364.944	12.27
365.311	13.61
365.678	13.32
366.045	15.05
366.412	11.02
366.779	9.52
367.146	11.89
367.513	11.11
367.88	12.18
368.247	12.75
368.613	9.36
368.98	6.45
369.347	4.7
369.713	7.14
370.08	5.05
370.447	4.77
370.813	5.89
371.18	4.2
371.546	4.59
371.912	-0.36
372.279	-4.52
372.645	-2.2
373.011	-3.48
373.378	-6.66
373.744	-7.25
374.11	-7.82
374.476	-7.16
374.842	-7.11
375.208	-6.73
375.574	-7.68
375.94	-2.93
376.306	1.73
376.672	5.05
377.038	5.75
377.404	10.18
377.769	10.3
378.135	14.11
378.501	16.16
378.866	16.05
379.232	15.57
379.597	15.5
379.963	14.64
380.328	11.02
380.694	5.86
381.059	7.95
381.425	10.14
381.79	9.66
382.155	7.98
382.52	7.59
382.886	6.5
383.251	8.23
383.616	7.91
383.981	9.43
384.346	11.07
384.711	9.61
385.076	7.43
385.441	2.39
385.806	4.14
386.171	3.39
386.535	5
386.9	7.07
387.265	5.43
387.629	5.43
387.994	4.57
388.359	5.66
388.723	7.5
389.088	6.59
389.452	7.07
389.817	5.98
390.181	6.39
390.545	1.27
390.91	2.05
391.274	1.95
391.638	5.45
392.002	3.84
392.366	0.07
392.731	1.89
393.095	3.25
393.459	5.07
393.823	4.41
394.187	8.36
394.55	8.57
394.914	5.84
395.278	6.23
395.642	2.34
396.006	0.77
396.369	1.61
396.733	-1.27
397.097	-1.36
397.46	-2.05
397.824	-3.2
398.187	-4.57
398.551	-2.91
398.914	0.02
399.277	-1.11
399.641	-3.55
400.004	-1.73
400.367	-2.18
400.73	-1.2
401.094	-0.82
401.457	-1
401.82	2.07
402.183	1.59
402.546	2.36
402.909	2.36
403.272	3.18
403.635	5.5
403.998	2.82
404.36	5.3
404.723	6.14
405.086	4.77
405.448	2.82
405.811	2.34
406.174	2.16
406.536	0.41
406.899	-0.59
407.261	-0.73
407.624	-0.11
407.986	2.16
408.348	0.61
408.711	-0.73
409.073	-0.05
409.435	3.07
409.797	1.89
410.16	0.91
410.522	3.66
410.884	2.23
411.246	-0.25
411.608	-0.07
411.97	-1.5
412.332	-3.82
412.693	-1.66
413.055	-0.39
413.417	-2
413.779	-2.02
414.14	-1.82
414.502	-4.39
414.864	-1.09
415.225	-0.68
415.587	1.43
415.948	1.45
416.31	4.95
416.671	6.77
417.033	3.66
417.394	5.55
417.755	6.7
418.116	4.98
418.478	7.11
418.839	7.86
419.2	9.52
419.561	7.89
419.922	6.34
420.283	4.02
420.644	-0.93
421.005	0.91
421.366	1.7
421.727	0.8
422.087	1.68
422.448	2.36
422.809	1.23
423.169	-0.32
423.53	-1.18
423.891	0.77
424.251	2.34
424.612	8.45
424.972	9.45
425.333	8.25
425.693	6.02
426.053	7.73
426.414	6.86
426.774	4.7
427.134	4.89
427.494	5.09
427.854	6.7
428.214	7.48
428.574	7.41
428.934	8.66
429.294	7.3
429.654	6.66
430.014	4.61
430.374	5.2
430.734	6.27
431.094	7.75
431.453	7.73
431.813	8.2
432.173	8.36
432.532	5.05
432.892	2.3
433.251	0.14
433.611	3.43
433.97	1.86
434.33	1.68
434.689	-0.05
435.048	-1.45
435.407	0.39
435.767	-1.45
436.126	0.11
436.485	-1.7
436.844	-2.55
437.203	2.41
437.562	1.09
437.921	6.07
438.28	5.39
438.639	7.59
438.998	8.2
439.356	8.59
439.715	7.05
440.074	5.91
440.433	6.68
440.791	7.34
441.15	5.27
441.508	7.48
441.867	5.59
442.225	4.14
442.584	-0.57
442.942	-0.57
443.3	-3.36
443.659	-0.84
444.017	-1.73
444.375	-3
444.733	-2.14
445.092	-5.32
445.45	-5.3
445.808	-4.48
446.166	-3.16
446.524	1.27
446.882	2.82
447.239	1.16
447.597	-0.77
447.955	-0.41
448.313	1.11
448.67	0.64
449.028	6.14
449.386	3.48
449.743	1.93
450.101	3.14
450.458	1.93
450.816	-1.86
451.173	-0.43
451.531	0.34
451.888	-3.34
452.245	-0.5
452.602	-0.3
452.96	-0.68
453.317	-1.43
453.674	-1.95
454.031	-3.55
454.388	-5
454.745	-0.8
455.102	-2.23
455.459	0.09
455.816	0.66
456.173	1.34
456.529	0.02
456.886	-1.2
457.243	4.14
457.599	4.45
457.956	2.07
458.313	3.25
458.669	4.66
459.026	6.34
459.382	6.16
459.739	9.2
460.095	5.8
460.451	9.36
460.807	10.57
461.164	8.66
461.52	10.84
461.876	14.98
462.232	15.02
462.588	13.52
462.944	12.98
463.3	11.14
463.656	13.73
464.012	15.14
464.368	11.43
464.724	7.39
465.079	4.27
465.435	3.93
465.791	0.32
466.146	3.25
466.502	2.64
466.858	4.27
467.213	3.91
467.569	1.8
467.924	-0.3
468.279	-0.52
468.635	-0.59
468.99	1.23
469.345	0.18
469.701	2.45
470.056	2.23
470.411	1.84
470.766	0.86
471.121	1.77
471.476	0.98
471.831	4.07
472.186	2.95
472.541	7.18
472.895	4.86
473.25	3.66
473.605	3.77
473.96	0.77
474.314	0.61
474.669	0.82
475.024	-2.11
475.378	-0.82
475.733	-3.23
476.087	0.34
476.441	-1
476.796	4.66
477.15	4.98
477.504	4.59
477.859	4.86
478.213	7.39
478.567	6.45
478.921	11.23
479.275	8.09
479.629	7.98
479.983	10
480.337	7.66
480.691	6.89
481.045	6.73
481.399	8.95
481.752	8.95
482.106	7.18
482.46	7.09
482.813	5.84
483.167	8.66
483.52	8.27
483.874	4.11
484.227	7.05
484.581	5.43
484.934	5.09
485.288	3.11
485.641	2.61
485.994	1.25
486.347	2.2
486.7	1.64
487.054	3.2
487.407	6.23
487.76	7.41
488.113	6.95
488.466	6.27
488.818	7.86
489.171	6.34
489.524	8.75
489.877	6.91
490.23	10.02
490.582	10.55
490.935	5.66
491.288	6.11
491.64	5.61
491.993	3.86
492.345	2.25
492.698	-0.09
493.05	2.91
493.402	1.2
493.755	3.82
494.107	1.27
494.459	2.95
494.811	8.8
495.163	7
495.515	8.93
495.867	12.2
496.219	14.59
496.571	16.2
496.923	16.18
497.275	10.45
497.627	6.8
497.979	4.86
498.33	-0.41
498.682	-2.43
499.034	-3.32
499.385	-3.25
499.737	-3.7
500.088	-5.93
500.44	-7.84
500.791	-14.57
501.143	-6.64
501.494	-5.02
501.845	-3.36
502.197	0.3
502.548	-3.91
502.899	-9.75
503.25	-15.52
503.601	-15.77
503.952	-14.95
504.303	-17
504.654	-10.73
505.005	-10.8
505.356	-8.95
505.707	-7.59
506.058	-8.07
506.408	-6.2
506.759	0.39
507.11	5.61
507.46	1.64
507.811	2.34
508.161	-0.75
508.512	-3.55
508.862	-1.48
509.213	1.34
509.563	2.98
509.913	1.3
510.263	3.23
510.614	1.16
510.964	-0.57
511.314	0.41
511.664	0.55
512.014	7.14
512.364	7.98
512.714	4.7
513.064	3.27
513.414	2
513.764	0.66
514.113	0
514.463	2.57
514.813	2.45
515.162	3.64
515.512	2.11
515.862	1.89
516.211	3.98
516.561	1.5
516.91	-2
517.259	-3.14
517.609	-2.07
517.958	-0.8
518.307	-5.14
518.656	-2.68
519.006	-4.8
519.355	-3.45
519.704	-4.89
520.053	-6.86
520.402	-0.5
520.751	-4.39
521.1	-4.61
521.448	-3.23
521.797	-4.82
522.146	-5.09
522.495	-4.89
522.843	-2.36
523.192	-2.36
523.541	-2
523.889	-0.64
524.238	-5.14
524.586	1.3
524.935	2.98
525.283	5.48
525.631	0.48
525.979	2.95
526.328	0.14
526.676	-0.84
527.024	-2.48
527.372	1.39
527.72	-1.14
528.068	-0.68
528.416	1.34
528.764	0.84
529.112	0.05
529.46	7.3
529.808	9.43
530.155	11.27
530.503	8.52
530.851	9.89
531.198	4.41
531.546	5.73
531.893	4.45
532.241	-1.07
532.588	-4.3
532.936	-2.64
533.283	-5.25
533.63	-7.39
533.978	-8.82
534.325	-6.95
534.672	-9.23
535.019	-6.55
535.366	-6.61
535.713	-3.52
536.06	0.14
536.407	3.66
536.754	1.25
537.101	3.16
537.448	4.93
537.795	9.02
538.141	12.59
538.488	14.18
538.835	13.64
539.181	15.18
539.528	13.09
539.874	12.95
540.221	11.02
540.567	9.75
540.914	7.93
541.26	5.41
541.606	4.8
541.952	2
542.299	1.48
542.645	5.84
542.991	6.84
543.337	7.77
543.683	5.64
544.029	10
544.375	12.11
544.721	11.43
545.066	12.59
545.412	11.57
545.758	11.95
546.104	9.84
546.449	7.32
546.795	2.43
547.141	2.16
547.486	2.68
547.832	-0.91
548.177	2.11
548.522	4.34
548.868	3.55
549.213	-1.66
549.558	0.07
549.903	2.2
550.249	0.11
550.594	3.23
550.939	1.39
551.284	1.14
551.629	2.18
551.974	0.84
552.319	-1.3
552.664	2.86
553.008	5.27
553.353	6.25
553.698	5.48
554.043	9.57
554.387	8.68
554.732	9.52
555.076	9.89
555.421	8.84
555.765	6.7
556.11	7.2
556.454	5.11
556.798	3.05
557.143	0.16
557.487	2.02
557.831	1.48
558.175	3.25
558.519	1.75
558.863	3.32
559.207	3.32
559.551	2.27
559.895	0.8
560.239	-1.27
560.583	0.39
560.927	1.7
561.27	2.25
561.614	2.86
561.958	3.05
562.301	6.59
562.645	5.3
562.988	5.77
563.332	7.86
563.675	9.41
564.018	11.14
564.362	13.2
564.705	11
565.048	10.5
565.391	7.23
565.735	5.68
566.078	4.02
566.421	7.84
566.764	7.77
567.107	6.14
567.45	8.77
567.792	10.16
568.135	10.18
568.478	13.59
568.821	15.68
569.163	15.91
569.506	18.61
569.849	17.09
570.191	14.14
570.534	17.11
570.876	16.34
571.219	13.3
571.561	13.82
571.903	15.05
572.246	12.2
572.588	10.45
572.93	9.82
573.272	8.07
573.614	9.25
573.956	10.89
574.298	3.82
574.64	4.66
574.982	5.59
575.324	1.57
575.666	1.3
576.008	1.02
576.349	-1.07
576.691	0.55
577.033	1.34
577.374	1.98
577.716	-0.89
578.057	2.39
578.399	3.3
578.74	1.55
579.082	4.93
579.423	4.91
579.764	6.36
580.105	7.36
580.447	9
580.788	12.89
581.129	12.91
581.47	17.52
581.811	18.82
582.152	18.91
582.493	21.02
582.834	20.45
583.175	22.82
583.515	25.23
583.856	25.14
584.197	23.68
584.537	20.07
584.878	17.86
585.218	16.23
585.559	17.18
585.899	15.8
586.24	16.66
586.58	16.34
586.921	14.95
587.261	11.18
587.601	12.34
587.941	12.14
588.281	11.66
588.621	14.43
588.961	14.25
589.301	12.8
589.641	16.2
589.981	16.5
590.321	17.11
590.661	14.61
591.001	19.16
591.34	19.77
591.68	21.05
592.02	24.23
592.359	22.59
592.699	22.2
593.038	22.41
593.378	20.95
593.717	20.55
594.057	18.89
594.396	23.68
594.735	20.48
595.074	17.89
595.414	15.84
595.753	12.95
596.092	15.2
596.431	14.09
596.77	15.14
597.109	17.09
597.448	18.91
597.786	24.07
598.125	20.82
598.464	23.45
598.803	24.2
599.141	25.18
599.48	26.45
599.819	24.8
600.157	25.52
600.495	25.91
600.834	24.07
601.172	19.75
601.511	13.5
601.849	15.2
602.187	12.2
602.525	15.64
602.864	17.39
603.202	17.57
603.54	20.77
603.878	20.68
604.216	21.05
604.554	19.57
604.891	23.34
605.229	28.23
605.567	27.55
605.905	27.16
606.243	27.66
606.58	25.64
606.918	25.89
607.255	23.75
607.593	25.68
607.93	26.68
608.268	33.09
608.605	30.11
608.942	29.14
609.28	29.41
609.617	32.3
609.954	32.64
610.291	35.14
610.628	33.34
610.965	35.57
611.302	33.73
611.639	31.7
611.976	27.73
612.313	31.23
612.65	30.18
612.987	31.95
613.323	32.45
613.66	32.2
613.997	32.66
614.333	37
614.67	35.84
615.006	37.68
615.343	41.32
615.679	41.61
616.015	41.89
616.352	44.16
616.688	42.91
617.024	45.34
617.36	47
617.696	46.25
618.032	46.25
618.368	47.59
618.704	47.02
619.04	42.48
619.376	41.64
619.712	39.14
620.048	38.41
620.383	39.59
620.719	37.25
621.055	34.64
621.39	34.25
621.726	30.55
622.061	29.61
622.397	28.93
622.732	33.5
623.068	34.36
623.403	35.77
623.738	35.84
624.073	35.84
624.409	35.98
624.744	38.2
625.079	37.82
625.414	41.16
625.749	42.05
626.084	43.3
626.419	40.52
626.753	38.89
627.088	42.91
627.423	43.89
627.758	43.48
628.092	42.95
628.427	42.32
628.762	42.2
629.096	39.32
629.431	38.89
629.765	36.39
630.099	37.23
630.434	39.82
630.768	36.68
631.102	34.27
631.436	32.34
631.77	34.66
632.105	34.52
632.439	38.61
632.773	38.66
633.107	40.05
633.44	41.32
633.774	39.8
634.108	39.5
634.442	37.68
634.776	40.77
635.109	42.7
635.443	43.5
635.776	44.25
636.11	43.91
636.443	44.5
636.777	43.25
637.11	44.5
637.444	45.43
637.777	46.43
638.11	48.91
638.443	48.05
638.776	47.09
639.11	48.07
639.443	48.95
639.776	51.43
640.109	54.07
640.441	55.09
640.774	60.14
641.107	62.07
641.44	60.5
641.773	61.02
642.105	62
642.438	61.64
642.77	57.84
643.103	58.82
643.435	56.36
643.768	54.61
644.1	55.68
644.433	52.86
644.765	54.45
645.097	56.27
645.429	55.7
645.761	52.89
646.094	54.64
646.426	55.82
646.758	56.23
647.09	53.89
647.422	56.3
647.753	55.43
648.085	56.5
648.417	55.77
648.749	56.45
649.08	58.86
649.412	64.89
649.744	67.52
650.075	68.23
650.407	62.11
650.738	65.45
651.069	63.52
651.401	68.55
651.732	68.98
652.063	68.05
652.394	67.48
652.726	64.66
653.057	63.43
653.388	60.89
653.719	57.34
654.05	62.02
654.381	60.66
654.712	63.98
655.042	61.84
655.373	60.25
655.704	64.3
656.034	65.75
656.365	71.66
656.696	71.7
657.026	72.25
657.357	77.27
657.687	78.11
658.018	75.75
658.348	72.34
658.678	71.3
659.008	76.52
659.339	73.36
659.669	73.48
659.999	71.25
660.329	70.07
660.659	69.36
660.989	66.95
661.319	63.07
661.649	67.55
661.978	71.8
662.308	69.95
662.638	68.59
662.968	71.11
663.297	68.82
663.627	69.86
663.956	67.68
664.286	69.45
664.615	69.09
664.945	71.7
665.274	69.68
665.603	66.59
665.932	69.34
666.262	67.68
666.591	65.14
666.92	66.75
667.249	65.23
667.578	68.91
667.907	68.73
668.236	71.8
668.564	71.59
668.893	67.16
669.222	68.41
669.551	66.45
669.879	67.43
670.208	68.5
670.537	71.09
670.865	67
671.194	69.48
671.522	68
671.85	66.98
672.179	64.95
672.507	72.89
672.835	72.59
673.163	72.95
673.491	71.18
673.819	71.3
674.147	68.61
674.475	73.07
674.803	69.95
675.131	73.34
675.459	72.75
675.787	77.43
676.115	73
676.442	71.34
676.77	71.59
677.098	71.98
677.425	70.11
677.753	69.68
678.08	67.89
678.407	66.64
678.735	64.61
679.062	65.36
679.389	62.5
679.717	63.93
680.044	64.84
680.371	64.95
680.698	65.09
681.025	65.48
681.352	64.7
681.679	66.64
682.006	68
682.332	67.93
682.659	68.23
682.986	69.52
683.313	68.27
683.639	67.98
683.966	69.93
684.292	72.45
684.619	71.18
684.945	69.55
685.272	67.68
685.598	63.14
685.924	62.34
686.25	61.16
686.577	60
686.903	62.2
687.229	62.66
687.555	62.84
687.881	58.07
688.207	59.34
688.533	61.48
688.858	60.11
689.184	61.57
689.51	61.45
689.836	62.25
690.161	61.52
690.487	60.07
690.813	58.64
691.138	55.64
691.463	53.2
691.789	52.55
692.114	50.32
692.44	52.45
692.765	56.32
693.09	57.18
693.415	55.95
693.74	56
694.065	55.61
694.39	55.34
694.715	59.14
695.04	62.25
695.365	62.14
695.69	64.36
696.015	61.84
696.339	58.27
696.664	59.66
696.989	57.61
697.313	57.7
697.638	58.23
697.962	60.25
698.287	57.16
698.611	56.75
698.935	53.55
699.26	51.3
699.584	51.61
699.908	51.61
700.232	49.57
700.556	49.95
700.88	51.5
701.204	52.23
701.528	51.07
701.852	50.18
702.176	47.5
702.5	49.86
702.823	49.66
703.147	49.52
703.471	47.18
703.794	46.32
704.118	46.23
704.441	42.52
704.765	41.48
705.088	40.11
705.411	36.91
705.735	38.16
706.058	42.91
706.381	43.02
706.704	44.91
707.027	46.68
707.35	46.95
707.673	48.45
707.996	48.86
708.319	47.5
708.642	47.89
708.965	51.68
709.288	53.73
709.61	46.93
709.933	46.95
710.256	44.02
710.578	43.34
710.901	41.7
711.223	40.8
711.546	42.45
711.868	44.11
712.19	44.14
712.512	41.91
712.835	36.77
713.157	39.93
713.479	41.68
713.801	42.84
714.123	42.05
714.445	43.11
714.767	39.7
715.089	40.09
715.411	36.89
715.732	33.39
716.054	31.84
716.376	33.77
716.697	31.57
717.019	26.7
717.34	26.52
717.662	27.7
717.983	25.64
718.305	23.7
718.626	23.34
718.947	23.82
719.268	26.32
719.589	27.86
719.911	26.64
720.232	26.14
720.553	28.45
720.874	29.25
721.195	27.5
721.515	26.95
721.836	32
722.157	29.64
722.478	30.61
722.798	31.41
723.119	31.32
723.44	32.7
723.76	32.14
724.081	34.11
724.401	30.41
724.721	33.32
725.042	33.52
725.362	30.34
725.682	31.09
726.002	29.16
726.322	28.84
726.642	26.86
726.962	29.8
727.282	32.48
727.602	30.05
727.922	29.09
728.242	29.66
728.562	33.25
728.882	35.93
729.201	33.52
729.521	33.7
729.84	32.07
730.16	33.95
730.479	31.45
730.799	30.36
731.118	31.2
731.437	34.16
731.757	31.68
732.076	31.39
732.395	30.8
732.714	36.25
733.033	37.61
733.352	39.55
733.671	38.45
733.99	37.27
734.309	35.52
734.628	34.32
734.947	33.59
735.265	35.7
735.584	32.89
735.903	33.3
736.221	28.55
736.54	26.48
736.858	24.14
737.177	23.34
737.495	21.8
737.813	22.27
738.132	21.36
738.45	22.43
738.768	20.98
739.086	20.36
739.404	21.11
739.722	20.82
740.04	20.73
740.358	20.3
740.676	19.82
740.994	20.27
741.311	20.91
741.629	25.16
741.947	26.16
742.264	26.02
742.582	24.7
742.899	22
743.217	24.61
743.534	25.11
743.852	24.89
744.169	26.34
744.486	26.45
744.803	22.09
745.121	19.41
745.438	16.57
745.755	15.34
746.072	15.61
746.389	14.75
746.706	10.84
747.022	10.93
747.339	9.57
747.656	9.8
747.973	12.55
748.289	14.3
748.606	14.36
748.923	15.39
749.239	13.32
749.555	12.16
749.872	13.2
750.188	14.93
750.505	14.05
750.821	15.14
751.137	14.36
751.453	10.27
751.769	11.52
752.085	11.43
752.401	9.8
752.717	10
753.033	11.55
753.349	11.84
753.665	11.48
753.98	11.61
754.296	13.82
754.612	14
754.927	16.43
755.243	16.57
755.558	15.18
755.874	15.14
756.189	17.59
756.505	17.68
756.82	17.02
757.135	16.25
757.45	13.8
757.765	14.32
758.08	14.02
758.395	11.14
758.71	9.68
759.025	11.95
759.34	11.05
759.655	11.48
759.97	11.43
760.285	10.48
760.599	11.25
760.914	15.5
761.228	13.68
761.543	13.57
761.857	16.91
762.172	19.61
762.486	19
762.8	19.59
763.115	20.02
763.429	19.77
763.743	21.5
764.057	22.02
764.371	19.16
764.685	16.95
764.999	19.77
765.313	21.32
765.627	18.3
765.941	16.45
766.255	15.48
766.568	14.89
766.882	14.77
767.195	13.5
767.509	14.55
767.823	13.48
768.136	15.64
768.449	10.8
768.763	6.93
769.076	6.27
769.389	6.48
769.702	9.8
770.016	7.18
770.329	4.61
770.642	5.73
770.955	2.91
771.268	4.09
771.58	4.86
771.893	8.27
772.206	10.91
772.519	9.73
772.832	7.91
773.144	8.57
773.457	6.91
773.769	9.61
774.082	7.64
774.394	6.77
774.706	2.84
775.019	2.16
775.331	-1.23
775.643	-1.64
775.955	1.73
776.268	2.95
776.58	-0.25
776.892	0.7
777.204	-0.73
777.515	2.91
777.827	3.3
778.139	7.61
778.451	6.3
778.763	6.55
779.074	5.05
779.386	3.68
779.697	1.48
780.009	1.3
780.32	3.45
780.632	4.68
780.943	2.41
781.254	4.43
781.566	6.45
781.877	5.75
782.188	6.57
782.499	5.18
782.81	6
783.121	10.05
783.432	10.5
783.743	10.39
784.054	13.61
784.364	14.57
784.675	14.59
784.986	13.3
785.296	15.43
785.607	14.91
785.917	18.18
786.228	19.25
786.538	18.7
786.849	18.43
787.159	17.09
787.469	16.77
787.779	16.18
788.09	18.89
788.4	19.68
788.71	19.48
789.02	18.7
789.33	18.41
789.64	18.98
789.949	17.2
790.259	16.43
790.569	18.18
790.879	16.14
791.188	15.3
791.498	12.02
791.807	12.32
792.117	10.59
792.426	14.57
792.736	11.2
793.045	5.05
793.354	5.75
793.663	6.02
793.973	8.93
794.282	8.73
794.591	9.98
794.9	11.61
795.209	11.43
795.518	13.16
795.826	8.91
796.135	10.14
796.444	16.2
796.753	17.27
797.061	18.16
797.37	14.98
797.678	15.11
797.987	13.09
798.295	12.3
798.604	11.34
798.912	11.89
799.22	12.86
799.529	13.18
799.837	11.32
800.145	8.39
800.453	11.66
800.761	12.7
801.069	12.98
801.377	16.34
801.685	14.98
801.993	16.27
802.3	15.89
802.608	15.95
802.916	16.84
803.223	16.39
803.531	20.66
803.838	17.86
804.146	15.73
804.453	18.66
804.76	15.84
805.068	16.93
805.375	12.8
805.682	11.95
805.989	16.73
806.296	20.89
806.603	21.77
806.91	19.75
807.217	19.89
807.524	18.02
807.831	12.2
808.138	12.34
808.444	12.23
808.751	13.8
809.058	11.75
809.364	9.89
809.671	5.02
809.977	3.93
810.284	7.2
810.59	7.84
810.896	10.57
811.202	13.84
811.509	18.7
811.815	18.09
812.121	19.73
812.427	23.61
812.733	23.2
813.039	24.25
813.345	26.27
813.65	22.73
813.956	21.48
814.262	23.73
814.568	25.3
814.873	20.23
815.179	20.14
815.484	18.5
815.79	19.7
816.095	18.73
816.4	16.91
816.706	19.75
817.011	21.57
817.316	21.3
817.621	20.2
817.926	16.11
818.231	15.98
818.536	16.5
818.841	17.73
819.146	16.02
819.451	18.2
819.756	21.7
820.06	17
820.365	17.2
820.67	18.45
820.974	17.77
821.279	20.68
821.583	21.18
821.888	20.68
822.192	19.23
822.496	16.07
822.8	15.14
823.105	17.09
823.409	20.61
823.713	19.52
824.017	21.23
824.321	19.61
824.625	22.73
824.929	25.73
825.232	27.8
825.536	28.8
825.84	33.23
826.143	33.27
826.447	28.11
826.751	22.8
827.054	23.36
827.358	21.05
827.661	23.57
827.964	18.14
828.268	16.59
828.571	17.16
828.874	19.57
829.177	16.68
829.48	13.66
829.783	16.5
830.086	20.07
830.389	21.45
830.692	22.91
830.995	21.07
831.297	23.95
831.6	23.75
831.903	20.93
832.205	20.34
832.508	21.89
832.81	23.55
833.113	20.91
833.415	22.39
833.718	20.14
834.02	17.64
834.322	20.11
834.624	19.52
834.926	20.14
835.228	21.11
835.53	20.36
835.832	19.55
836.134	18.68
836.436	22.14
836.738	21.45
837.04	22.25
837.341	26.05
837.643	22.48
837.944	21.43
838.246	24.61
838.547	25.77
838.849	23.14
839.15	26.55
839.452	27.23
839.753	28.23
840.054	28.84
840.355	28.73
840.656	29.66
840.957	30.82
841.258	32.61
841.559	28.07
841.86	25.75
842.161	28
842.462	26.45
842.762	27.77
843.063	23.34
843.364	21.39
843.664	23.48
843.965	22.16
844.265	25.07
844.566	21.91
844.866	26.73
845.166	33.02
845.467	32.07
845.767	28.86
846.067	29
846.367	33.3
846.667	34.84
846.967	32.73
847.267	30.59
847.567	27.82
847.867	28.23
848.166	25.84
848.466	22.93
848.766	22.68
849.065	26.57
849.365	23.27
849.664	21.55
849.964	22.68
850.263	23.86
850.562	26.75
850.862	28.84
851.161	33.57
851.46	32.36
851.759	31.91
852.058	33.5
852.357	30.68
852.656	33.77
852.955	37.09
853.254	33.64
853.553	31.73
853.851	30.27
854.15	29.39
854.449	30.45
854.747	31.95
855.046	30.55
855.344	30.52
855.643	31.11
855.941	32.27
856.239	27.39
856.538	30.07
856.836	32.45
857.134	37.5
857.432	35.02
857.73	29.89
858.028	27.82
858.326	26.61
858.624	24.64
858.922	27.07
859.219	24.07
859.517	21.32
859.815	18.91
860.112	22.7
860.41	21.55
860.707	25.64
861.005	28.48
861.302	31.11
861.6	34.95
861.897	38.68
862.194	38.3
862.491	43.45
862.788	47.89
863.085	51.2
863.382	48.8
863.679	46.66
863.976	47.98
864.273	45.34
864.57	44.16
864.867	41.39
865.163	43.11
865.46	44.55
865.757	43.57
866.053	44.23
866.349	44.39
866.646	43.32
866.942	41.41
867.239	44.05
867.535	47.07
867.831	47.77
868.127	49.59
868.423	49.43
868.719	48.75
869.015	44.66
869.311	43.34
869.607	42
869.903	43.64
870.199	44.48
870.494	39.41
870.79	34.25
871.086	33.18
871.381	36.18
871.677	31.59
871.972	32.3
872.267	33.89
872.563	35.45
872.858	37.32
873.153	37.61
873.448	39.82
873.743	42.73
874.038	46.41
874.333	46.77
874.628	49.98
874.923	51.82
875.218	51.61
875.513	55
875.808	58.82
876.102	58.2
876.397	55.48
876.691	51.82
876.986	51.05
877.28	48.34
877.575	46.25
877.869	38.45
878.163	38.95
878.458	32.95
878.752	31.45
879.046	28.86
879.34	29.55
879.634	29.93
879.928	30.23
880.222	28.3
880.516	28.89
880.809	29.93
881.103	30.95
881.397	32.32
881.691	38.59
881.984	36.86
882.278	34.05
882.571	30.75
882.864	29.43
883.158	27.3
883.451	28.48
883.744	29.55
884.038	30.8
884.331	28.14
884.624	24.07
884.917	22.82
885.21	23
885.503	25.14
885.796	26.02
886.088	29.2
886.381	34.45
886.674	30.91
886.966	29.61
887.259	27.18
887.552	32.14
887.844	34.82
888.136	31.05
888.429	30.97
888.721	28.61
889.013	28.97
889.306	24.71
889.598	19.04
