# Supplementary material for: An on-demand, drop-on-drop method for studying enzyme catalysis by serial crystallography
Source: Nat Commun. 2021 Jul 22;12:4461. doi: 10.1038/s41467-021-24757-7 (PMC8298390; doi:10.1038/s41467-021-24757-7)
Supplement: Supplementary file 7 — Source Data [file 41467_2021_24757_MOESM7_ESM.zip › 01_raw data/11/11-pico-off (5).txt]

Data from 11-fluo5N-fura-picooff_Subt16_21-12-26-138.txt Node

Date: Wed Jun 05 21:12:26 PDT 2019
User: Yachandra Lab
Spectrometer: OFX00221
Trigger mode: 0
Integration Time (sec): 3.000000E-1
Scans to average: 4
Nonlinearity correction enabled: false
Boxcar width: 5
Storing dark spectrum: false
XAxis mode: Wavelengths
Number of Pixels in Spectrum: 2136
>>>>>Begin Spectral Data<<<<<
156.111	-0.62
156.499	-2.57
156.887	-2.66
157.274	-1.22
157.662	-1.12
158.049	-1.3
158.437	-1.05
158.824	-1.61
159.211	-0.84
159.599	-0.61
159.986	0.52
160.373	0.43
160.761	2.68
161.148	3.09
161.535	1.57
161.922	1.7
162.309	2.5
162.696	2.23
163.083	2.18
163.47	2.16
163.857	1.75
164.244	0.05
164.631	0.43
165.018	-0.32
165.405	-0.16
165.792	0.23
166.179	-0.09
166.565	-0.55
166.952	-0.2
167.339	0.3
167.725	-0.02
168.112	0.66
168.498	2
168.885	2.27
169.271	1.48
169.658	2.32
170.044	2.18
170.431	2.57
170.817	3.77
171.203	3.89
171.59	3.73
171.976	4.02
172.362	3.48
172.748	2.52
173.134	1.57
173.521	2.32
173.907	1.68
174.293	2.3
174.679	3.27
175.065	3.27
175.451	2.48
175.836	3.23
176.222	2.09
176.608	1.86
176.994	2.61
177.38	3.59
177.765	3.25
178.151	3.27
178.537	3.3
178.922	2.45
179.308	1.64
179.693	2.45
180.079	2.39
180.464	3.66
180.85	4.25
181.235	4.43
181.621	4.34
182.006	4.64
182.391	4.25
182.777	3.95
183.162	3.32
183.547	2.95
183.932	3.41
184.317	3.52
184.702	2.14
185.087	2.5
185.472	2.95
185.857	3.73
186.242	4.59
186.627	4.36
187.012	4.82
187.397	5.8
187.782	5.95
188.167	5.41
188.551	4.89
188.936	3.45
189.321	5.91
189.705	5.07
190.09	3.59
190.475	2.5
190.859	-0.7
191.244	-3.59
191.628	-3.66
192.012	-6.11
192.397	-7.45
192.781	-8.23
193.166	-8.09
193.55	-12.2
193.934	-11.25
194.318	-10.3
194.702	-8.82
195.087	-4.91
195.471	-3.75
195.855	-2.82
196.239	-3.05
196.623	-2.16
197.007	0.86
197.391	3.2
197.775	2.55
198.158	2.77
198.542	4.34
198.926	5.2
199.31	4.73
199.693	4.09
200.077	5.2
200.461	11.43
200.844	12.23
201.228	8.7
201.611	9.77
201.995	8.66
202.378	8.27
202.762	6.52
203.145	3.5
203.529	3.02
203.912	4.25
204.295	2.57
204.679	-2.68
205.062	-3.39
205.445	-0.82
205.828	-2.84
206.211	1.3
206.594	1.2
206.977	1.11
207.36	-0.14
207.743	0.43
208.126	3.34
208.509	3.64
208.892	4.09
209.275	2.23
209.658	0.14
210.04	2.98
210.423	2
210.806	0.59
211.188	1.55
211.571	3.23
211.953	1.2
212.336	-2
212.719	-5.27
213.101	-4.36
213.483	-6.3
213.866	-6.36
214.248	-11.23
214.63	-11.2
215.013	-11.25
215.395	-12.11
215.777	-11.25
216.159	-8.93
216.542	-10.39
216.924	-7.5
217.306	-7.7
217.688	-1.41
218.07	0.05
218.452	2.14
218.834	0.77
219.216	2.02
219.597	0.52
219.979	-1.25
220.361	-4.34
220.743	0.43
221.124	0.66
221.506	2.32
221.888	0.25
222.269	-2.84
222.651	-3.98
223.032	-4.27
223.414	-4.18
223.795	-5.11
224.177	-5.02
224.558	-6.3
224.94	-8.45
225.321	-6.75
225.702	-3.84
226.083	-5.25
226.465	-4.3
226.846	-1.84
227.227	-2.05
227.608	-4.41
227.989	-3.32
228.37	-2.34
228.751	0.57
229.132	3.18
229.513	0.98
229.894	-7.16
230.275	-5.66
230.655	-6.14
231.036	-4.09
231.417	-4.95
231.798	-4.05
232.178	-0.57
232.559	0.91
232.94	3.52
233.32	0.93
233.701	-0.34
234.081	0.14
234.462	-2.3
234.842	-1.14
235.222	-3.57
235.603	-2.82
235.983	1.18
236.363	-0.05
236.743	-1.89
237.124	-0.68
237.504	2
237.884	4.05
238.264	8.8
238.644	12.11
239.024	11.25
239.404	12.98
239.784	13.09
240.164	7.43
240.544	4.11
240.923	4.27
241.303	2.61
241.683	0.25
242.063	-1.91
242.442	-7.25
242.822	-11.23
243.202	-9.7
243.581	-12.25
243.961	-11.09
244.34	-9.55
244.72	-9.73
245.099	-7.57
245.478	-7.2
245.858	-9.39
246.237	-9.16
246.616	-2.05
246.996	2.25
247.375	-0.61
247.754	-0.36
248.133	0.91
248.512	3.14
248.891	6.14
249.27	6.89
249.649	6.27
250.028	7.07
250.407	7.52
250.786	7
251.165	4.45
251.544	5.82
251.922	8.32
252.301	7.05
252.68	2.59
253.058	3.34
253.437	2.27
253.816	-0.11
254.194	4.14
254.573	4.55
254.951	1.73
255.329	2.11
255.708	3.91
256.086	0.11
256.465	-1.52
256.843	2.95
257.221	3.57
257.599	1.84
257.977	2.98
258.356	-1.02
258.734	-0.75
259.112	0.52
259.49	1.5
259.868	-0.5
260.246	1.43
260.624	0.52
261.001	-0.73
261.379	0.59
261.757	-0.41
262.135	-0.61
262.513	-0.5
262.89	3.11
263.268	2.14
263.645	1.64
264.023	2.32
264.401	0.11
264.778	5.36
265.156	5.43
265.533	0.84
265.91	2.91
266.288	0.77
266.665	1.48
267.042	-1.25
267.42	0.41
267.797	4.7
268.174	5.3
268.551	4.23
268.928	4.34
269.305	4.52
269.682	3.7
270.059	6.55
270.436	10.16
270.813	10.8
271.19	10.2
271.567	7.5
271.944	5.86
272.32	9.2
272.697	11.25
273.074	8.34
273.45	7.55
273.827	9.61
274.203	6.91
274.58	8.66
274.957	8.75
275.333	11.59
275.709	13.07
276.086	9.64
276.462	5.39
276.838	4.23
277.215	4.02
277.591	3.84
277.967	6.52
278.343	5.25
278.719	3.41
279.095	2.7
279.471	-1.93
279.847	-0.89
280.223	0.39
280.599	3
280.975	4.3
281.351	5.84
281.727	7.93
282.103	7.3
282.478	8.55
282.854	4.23
283.23	1.59
283.605	3.18
283.981	1.98
284.357	0.11
284.732	-5.61
285.108	-3.93
285.483	-3.61
285.858	-3.41
286.234	-4.14
286.609	-6.2
286.984	-1.09
287.36	0.66
287.735	-1.66
288.11	-2
288.485	-1.8
288.86	5.8
289.235	4.73
289.61	5.77
289.985	7
290.36	3.5
290.735	6.2
291.11	3.86
291.485	3.05
291.86	5.93
292.235	6.89
292.609	10.59
292.984	8.64
293.359	7.45
293.733	1.86
294.108	-0.77
294.482	-1.34
294.857	-5.48
295.231	-3.64
295.606	-4.18
295.98	-5.95
296.354	-4.68
296.729	-6.73
297.103	-7.5
297.477	-3.11
297.851	-0.23
298.226	1.05
298.6	4.95
298.974	7.59
299.348	9.41
299.722	11.93
300.096	13.73
300.47	12.05
300.844	13.32
301.217	15.45
301.591	12.77
301.965	16.16
302.339	17.05
302.712	17.7
303.086	17.98
303.46	13.52
303.833	14.95
304.207	8.48
304.58	9
304.954	5.5
305.327	1.25
305.701	2.68
306.074	1.02
306.447	0.82
306.821	-1.7
307.194	-4.86
307.567	-4.61
307.94	-8.18
308.313	-2.39
308.686	-2.3
309.059	-2
309.432	0.43
309.805	0.52
310.178	-0.55
310.551	-1.48
310.924	-0.52
311.297	3.32
311.67	7.93
312.042	8.09
312.415	10.55
312.788	13.16
313.16	14.2
313.533	18.64
313.905	15.93
314.278	17.18
314.65	18.05
315.023	17.73
315.395	17.82
315.768	9.82
316.14	15.16
316.512	13.5
316.884	9.55
317.257	9.86
317.629	7.25
318.001	8.82
318.373	1.86
318.745	-0.18
319.117	1.02
319.489	-0.75
319.861	4.11
320.233	-1.09
320.605	-4.18
320.977	-2.57
321.348	-1.3
321.72	-3.45
322.092	-6.18
322.463	-1.23
322.835	-0.95
323.207	-1.55
323.578	0.39
323.95	-0.52
324.321	0.61
324.693	3.2
325.064	1.18
325.435	-1.55
325.807	-3.25
326.178	0.3
326.549	1.93
326.92	2.82
327.292	1
327.663	-1.27
328.034	-1.09
328.405	0.09
328.776	-1.43
329.147	2.07
329.518	4.02
329.889	4.7
330.259	1.73
330.63	3.77
331.001	3.55
331.372	7.5
331.742	9.7
332.113	11.2
332.484	10.89
332.854	10.98
333.225	5.34
333.595	3.77
333.966	2.59
334.336	3.45
334.707	0.43
335.077	2.89
335.447	0.55
335.817	-2.77
336.188	-2.64
336.558	-2.23
336.928	-3.77
337.298	0.18
337.668	2.3
338.038	4.91
338.408	6.98
338.778	8.91
339.148	2.68
339.518	3.39
339.888	6.05
340.258	6.43
340.627	4.59
340.997	7.41
341.367	5.93
341.736	5.34
342.106	7.45
342.475	4.7
342.845	3.86
343.214	8.82
343.584	8.91
343.953	10.61
344.323	8.48
344.692	8.95
345.061	6.32
345.431	5.68
345.8	2.11
346.169	-2.61
346.538	-2.43
346.907	-3.05
347.276	-5.18
347.645	-8.07
348.014	-12.7
348.383	-12
348.752	-9.41
349.121	-7.07
349.49	-7.68
349.858	-5.66
350.227	-2.73
350.596	0.59
350.964	1.5
351.333	4.02
351.702	6.84
352.07	8.11
352.439	8.84
352.807	5.3
353.176	7
353.544	9.23
353.912	10.68
354.281	9.2
354.649	6.98
355.017	8.86
355.385	6.16
355.753	8.25
356.122	10.52
356.49	9.7
356.858	14.36
357.226	14.18
357.594	15.3
357.961	14.41
358.329	18.3
358.697	17.77
359.065	16.73
359.433	17.55
359.8	12.05
360.168	12.3
360.536	11.43
360.903	9.84
361.271	8.98
361.638	6.64
362.006	6.86
362.373	5.2
362.741	2.86
363.108	1.02
363.475	1.23
363.843	5.11
364.21	4.45
364.577	6.36
364.944	4.45
365.311	4.82
365.678	5.68
366.045	6.61
366.412	6.59
366.779	7.45
367.146	7.48
367.513	7.8
367.88	8.95
368.247	9.95
368.613	8.8
368.98	9.18
369.347	9.95
369.713	12.18
370.08	12.18
370.447	10.86
370.813	13.43
371.18	13.05
371.546	11.61
371.912	10.55
372.279	8.2
372.645	10.5
373.011	7.77
373.378	7.02
373.744	4.11
374.11	3.61
374.476	3.2
374.842	2.16
375.208	1.3
375.574	1.39
375.94	1.48
376.306	2.41
376.672	2.14
377.038	5.05
377.404	6.3
377.769	7.86
378.135	8.02
378.501	7.73
378.866	6.66
379.232	9.64
379.597	10.73
379.963	8.23
380.328	8.41
380.694	5.59
381.059	6.75
381.425	4.82
381.79	1.36
382.155	1.16
382.52	-0.36
382.886	0.39
383.251	-1.89
383.616	-0.25
383.981	3.41
384.346	3.02
384.711	-1.61
385.076	-4.98
385.441	-9.34
385.806	-5.86
386.171	-7.43
386.535	-3.77
386.9	-1.73
387.265	-4.59
387.629	-6.43
387.994	-10.2
388.359	-9.8
388.723	-5.16
389.088	-5.34
389.452	-2.7
389.817	-1.27
390.181	-1.55
390.545	-4.68
390.91	-5.8
391.274	0.02
391.638	2.14
392.002	4.77
392.366	1.36
392.731	1.43
393.095	5.5
393.459	6.77
393.823	3.84
394.187	5.68
394.55	5.43
394.914	5.68
395.278	3.36
395.642	-0.3
396.006	-1.16
396.369	2.41
396.733	1.95
397.097	-0.18
397.46	0.95
397.824	3.8
398.187	6.7
398.551	8.73
398.914	8.93
399.277	10.5
399.641	10.86
400.004	8.98
400.367	7.55
400.73	7.45
401.094	7.64
401.457	7.32
401.82	6
402.183	4.7
402.546	4.05
402.909	2.82
403.272	2.48
403.635	4.32
403.998	2
404.36	3.14
404.723	7.18
405.086	7.34
405.448	6.59
405.811	6.75
406.174	7.98
406.536	5.84
406.899	5.43
407.261	4.11
407.624	5.84
407.986	7.86
408.348	5.93
408.711	1.2
409.073	-0.77
409.435	1.66
409.797	-0.2
410.16	-2.84
410.522	2.3
410.884	2.66
411.246	-0.11
411.608	-3.27
411.97	-2.95
412.332	0.25
412.693	4.95
413.055	5.75
413.417	2.57
413.779	4.11
414.14	2.84
414.502	-1.25
414.864	2.36
415.225	5.73
415.587	5.8
415.948	5.48
416.31	2.09
416.671	1.45
417.033	0.84
417.394	1.39
417.755	2.43
418.116	0.8
418.478	1.82
418.839	-1.89
419.2	-3.07
419.561	-2.18
419.922	-2.95
420.283	-2.86
420.644	-3.77
421.005	-2.91
421.366	1.66
421.727	-0.64
422.087	1.93
422.448	0.73
422.809	2.91
423.169	3.48
423.53	0.09
423.891	3.23
424.251	5.2
424.612	5.23
424.972	6.3
425.333	4.27
425.693	5.52
426.053	7.39
426.414	11.25
426.774	10.2
427.134	9.11
427.494	12.11
427.854	11.7
428.214	11.89
428.574	13.64
428.934	14.57
429.294	11.84
429.654	10.66
430.014	9.89
430.374	9.48
430.734	11.91
431.094	13.8
431.453	12.64
431.813	11.84
432.173	14.14
432.532	12.23
432.892	11.55
433.251	12.52
433.611	13.89
433.97	9.7
434.33	8.98
434.689	5.02
435.048	4.16
435.407	7.82
435.767	7.55
436.126	5.91
436.485	4.55
436.844	4.39
437.203	3.34
437.562	0.77
437.921	6.23
438.28	6.02
438.639	7.93
438.998	9.64
439.356	8
439.715	10.05
440.074	10.55
440.433	10.25
440.791	10.8
441.15	13
441.508	14.91
441.867	13.2
442.225	11.64
442.584	8.36
442.942	7.52
443.3	8.43
443.659	5.41
444.017	4.7
444.375	5.86
444.733	4.23
445.092	-1.2
445.45	-1.98
445.808	-3.41
446.166	-4.32
446.524	-0.52
446.882	-1.98
447.239	-3.55
447.597	-2.11
447.955	-4.41
448.313	-6.48
448.67	-6.09
449.028	-1.73
449.386	-1.45
449.743	0.82
450.101	3.59
450.458	1.91
450.816	1.23
451.173	0.23
451.531	0.43
451.888	-0.27
452.245	3.05
452.602	2.95
452.96	5.36
453.317	6.25
453.674	2.8
454.031	2.59
454.388	1.11
454.745	4.39
455.102	1.48
455.459	0.7
455.816	-0.09
456.173	-0.11
456.529	0.61
456.886	-1.86
457.243	-1.34
457.599	0.95
457.956	-0.98
458.313	0.18
458.669	1.43
459.026	2.73
459.382	3.7
459.739	8.02
460.095	7.07
460.451	7.7
460.807	11.34
461.164	8.7
461.52	10.02
461.876	14.39
462.232	15.14
462.588	9.52
462.944	12.8
463.3	12.02
463.656	10.18
464.012	9.82
464.368	8.84
464.724	5.34
465.079	8.75
465.435	9.16
465.791	4.82
466.146	6.45
466.502	6.16
466.858	8.18
467.213	7.82
467.569	8.11
467.924	4.23
468.279	4.11
468.635	0.95
468.99	0.45
469.345	-1.3
469.701	1.18
470.056	1.59
470.411	2.93
470.766	0.05
471.121	1.59
471.476	0.59
471.831	6.75
472.186	3.59
472.541	4.64
472.895	2.52
473.25	4.07
473.605	0.23
473.96	-2.89
474.314	1.02
474.669	-0.45
475.024	-1.52
475.378	-3.05
475.733	-8.36
476.087	-3.14
476.441	0.23
476.796	2.16
477.15	-0.2
477.504	3.27
477.859	3.66
478.213	3.27
478.567	3.27
478.921	3.91
479.275	5.32
479.629	7.25
479.983	8.61
480.337	3.8
480.691	3.98
481.045	6.52
481.399	6.43
481.752	7.36
482.106	6.59
482.46	6.73
482.813	4.82
483.167	8
483.52	10.16
483.874	2.57
484.227	7.7
484.581	6.7
484.934	5.09
485.288	1.98
485.641	0.84
485.994	-0.32
486.347	1.11
486.7	4.64
487.054	2.66
487.407	6.73
487.76	12.57
488.113	11.43
488.466	11.25
488.818	8.82
489.171	8.89
489.524	12.93
489.877	12.93
490.23	13.14
490.582	10.7
490.935	11.02
491.288	5.59
491.64	2.91
491.993	0.77
492.345	0.68
492.698	1.75
493.05	4.32
493.402	1.73
493.755	0.66
494.107	-2.09
494.459	-0.89
494.811	0.93
495.163	1.61
495.515	2.16
495.867	9.43
496.219	14.75
496.571	19.89
496.923	25.3
497.275	27.84
497.627	31.73
497.979	39.82
498.33	48.41
498.682	57.11
499.034	59.75
499.385	68.91
499.737	72.3
500.088	74.11
500.44	81.3
500.791	80.75
501.143	86.64
501.494	88.68
501.845	86.91
502.197	86.27
502.548	78.86
502.899	79.59
503.25	73.55
503.601	68.48
503.952	65.14
504.303	54.95
504.654	52.27
505.005	50.34
505.356	51.11
505.707	50.07
506.058	44.77
506.408	43.52
506.759	45.57
507.11	50.59
507.46	51.45
507.811	53.34
508.161	57.09
508.512	60.32
508.862	58.8
509.213	59.25
509.563	60.98
509.913	60.95
510.263	60.77
510.614	56.39
510.964	51.73
511.314	48.82
511.664	45.64
512.014	43.25
512.364	38.11
512.714	34.11
513.064	30.25
513.414	27.93
513.764	24.34
514.113	24.82
514.463	27.27
514.813	28.16
515.162	26.64
515.512	23.84
515.862	24.11
516.211	25.59
516.561	23.45
516.91	23.07
517.259	23.36
517.609	26.36
517.958	25.05
518.307	20.11
518.656	17.18
519.006	14.66
519.355	12.14
519.704	12.52
520.053	13.09
520.402	17.43
520.751	10.75
521.1	9
521.448	8.09
521.797	8.55
522.146	9.05
522.495	9.25
522.843	14.2
523.192	20.52
523.541	15
523.889	11.91
524.238	10.5
524.586	15.55
524.935	17.59
525.283	18.68
525.631	17.07
525.979	17.25
526.328	18.75
526.676	16.91
527.024	14.09
527.372	20.25
527.72	21.39
528.068	20.09
528.416	22.52
528.764	20.27
529.112	18.25
529.46	19.61
529.808	19.59
530.155	19.39
530.503	18.8
530.851	20.27
531.198	15.48
531.546	13.7
531.893	14.68
532.241	11.25
532.588	9.43
532.936	9.75
533.283	8.82
533.63	9.5
533.978	5.86
534.325	2.09
534.672	-1.16
535.019	1.93
535.366	2.07
535.713	1.57
536.06	2.45
536.407	5.91
536.754	5.23
537.101	4.86
537.448	4.3
537.795	6.91
538.141	11.84
538.488	16.93
538.835	15.86
539.181	18.32
539.528	18.73
539.874	17.36
540.221	14.82
540.567	12.36
540.914	12.68
541.26	13.3
541.606	12.98
541.952	10.84
542.299	5.66
542.645	11
542.991	10.68
543.337	12.3
543.683	13.05
544.029	17.84
544.375	21.07
544.721	21.52
545.066	18.59
545.412	19.14
545.758	19.8
546.104	19.5
546.449	16.09
546.795	11.55
547.141	8
547.486	8.61
547.832	4.34
548.177	4.16
548.522	4.68
548.868	7.7
549.213	6.43
549.558	6.25
549.903	7
550.249	1.86
550.594	5.84
550.939	5.07
551.284	5.68
551.629	6.66
551.974	7.84
552.319	8
552.664	9.02
553.008	8.73
553.353	10.77
553.698	13.05
554.043	18.05
554.387	16.18
554.732	16.64
555.076	14.95
555.421	13.43
555.765	11.66
556.11	10.5
556.454	7.91
556.798	4.89
557.143	-1.43
557.487	-3.07
557.831	-5.61
558.175	-3.39
558.519	-3.25
558.863	-1.23
559.207	-0.66
559.551	-0.34
559.895	1.02
560.239	1.59
560.583	4.34
560.927	7.66
561.27	8.5
561.614	11.45
561.958	10
562.301	14.3
562.645	11.8
562.988	11.68
563.332	10.86
563.675	10.66
564.018	10.25
564.362	13.45
564.705	13.16
565.048	12.39
565.391	12.5
565.735	14.16
566.078	10.48
566.421	14.45
566.764	18.36
567.107	19.43
567.45	16.52
567.792	20.43
568.135	16.59
568.478	21.73
568.821	24.98
569.163	21.61
569.506	21.41
569.849	18.43
570.191	15.61
570.534	14.89
570.876	15.89
571.219	15.95
571.561	17.34
571.903	19.05
572.246	14.3
572.588	11.07
572.93	13.34
573.272	12.86
573.614	14.36
573.956	16.59
574.298	10.02
574.64	9.7
574.982	10.25
575.324	6.05
575.666	8.93
576.008	6.41
576.349	7.16
576.691	5.84
577.033	6.05
577.374	7.18
577.716	4
578.057	3.73
578.399	1.98
578.74	1.95
579.082	1.57
579.423	0.02
579.764	4.3
580.105	3.16
580.447	3.86
580.788	3.77
581.129	3.86
581.47	4.32
581.811	9.73
582.152	10.11
582.493	10.8
582.834	12.55
583.175	14.61
583.515	17.77
583.856	19.61
584.197	18.7
584.537	19.18
584.878	17.75
585.218	21.34
585.559	20.11
585.899	18.75
586.24	23.39
586.58	22.11
586.921	19.48
587.261	14.95
587.601	14.3
587.941	14.68
588.281	15.84
588.621	19.68
588.961	16.59
589.301	18.41
589.641	20.98
589.981	17.2
590.321	16.95
590.661	14.64
591.001	16.73
591.34	16.55
591.68	16.55
592.02	18.66
592.359	15.93
592.699	17.7
593.038	15.45
593.378	15.32
593.717	16.8
594.057	17.55
594.396	24.36
594.735	24.18
595.074	21.89
595.414	24.55
595.753	21.45
596.092	24.36
596.431	24.39
596.77	23.3
597.109	22.93
597.448	24.95
597.786	27.98
598.125	23.18
598.464	24.5
598.803	24.05
599.141	22.16
599.48	22
599.819	20
600.157	21.8
600.495	25
600.834	26.52
601.172	21
601.511	14.98
601.849	19.14
602.187	15.66
602.525	21.34
602.864	22.14
603.202	21.16
603.54	19.27
603.878	18.68
604.216	17.8
604.554	14.89
604.891	17
605.229	22.23
605.567	19.32
605.905	21.34
606.243	20.02
606.58	18.09
606.918	20.09
607.255	24.32
607.593	27.89
607.93	28.8
608.268	31.32
608.605	30.16
608.942	32.68
609.28	29.8
609.617	30.34
609.954	32
610.291	34.23
610.628	31.07
610.965	31.32
611.302	27
611.639	28.36
611.976	28.86
612.313	34.3
612.65	33.73
612.987	35.66
613.323	35.95
613.66	35.61
613.997	36.36
614.333	40.89
614.67	39.27
615.006	37.7
615.343	37.48
615.679	38.32
616.015	37.84
616.352	36.36
616.688	35.09
617.024	36.39
617.36	34.75
617.696	34.41
618.032	34.02
618.368	37.18
618.704	40.98
619.04	37.36
619.376	38.09
619.712	36.52
620.048	37.14
620.383	41.41
620.719	39.84
621.055	42.09
621.39	41.75
621.726	42.34
622.061	41.86
622.397	40.57
622.732	43.93
623.068	42
623.403	42.95
623.738	41.34
624.073	43
624.409	43.32
624.744	40.52
625.079	40.25
625.414	39.18
625.749	37
626.084	35.64
626.419	36.11
626.753	36.84
627.088	38.8
627.423	40.39
627.758	36.8
628.092	38.16
628.427	41.45
628.762	43.59
629.096	40.48
629.431	38.59
629.765	37.86
630.099	37.55
630.434	40.07
630.768	39.66
631.102	38.02
631.436	36.36
631.77	35.45
632.105	34.68
632.439	35.86
632.773	38.36
633.107	44.2
633.44	48.18
633.774	49.66
634.108	50.07
634.442	50.66
634.776	54.52
635.109	56.82
635.443	57.89
635.776	58.25
636.11	58.98
636.443	60.25
636.777	58.5
637.11	56.93
637.444	54.41
637.777	55.48
638.11	54.91
638.443	53.55
638.776	51.45
639.11	53.23
639.443	54.8
639.776	55.11
640.109	56.95
640.441	54.55
640.774	58.23
641.107	58.77
641.44	54.27
641.773	51.5
642.105	49.89
642.438	52.25
642.77	53.48
643.103	53.52
643.435	49.61
643.768	47.14
644.1	48.95
644.433	46.48
644.765	51.95
645.097	55.59
645.429	56.66
645.761	56.43
646.094	60.73
646.426	59.3
646.758	60.43
647.09	61.43
647.422	64.57
647.753	65.41
648.085	66.14
648.417	63.39
648.749	62.39
649.08	68.16
649.412	69.86
649.744	67.91
650.075	69.66
650.407	64.7
650.738	65.41
651.069	63.41
651.401	63.89
651.732	64.39
652.063	65.27
652.394	65.48
652.726	62.48
653.057	63.27
653.388	63.64
653.719	57.11
654.05	61.18
654.381	61.7
654.712	65.86
655.042	67.45
655.373	69.66
655.704	70.75
656.034	69.39
656.365	70.07
656.696	72.18
657.026	69.98
657.357	75.57
657.687	77.59
658.018	79.36
658.348	75.8
658.678	75.05
659.008	74
659.339	70.61
659.669	72.39
659.999	71.41
660.329	67.45
660.659	67.93
660.989	63.61
661.319	57.98
661.649	58.36
661.978	63.18
662.308	64.64
662.638	64.23
662.968	68.11
663.297	66.7
663.627	67.95
663.956	69.66
664.286	72.8
664.615	77.02
664.945	79.57
665.274	78.73
665.603	73.59
665.932	73.34
666.262	72.27
666.591	70.68
666.92	72.66
667.249	71.23
667.578	74.89
667.907	75.77
668.236	75.09
668.564	72.66
668.893	70.43
669.222	71.25
669.551	67.23
669.879	70.52
670.208	70.32
670.537	71.16
670.865	69.2
671.194	66.86
671.522	62.11
671.85	61.3
672.179	63.05
672.507	66.52
672.835	70.25
673.163	73.41
673.491	67.66
673.819	67.8
674.147	64.18
674.475	67.52
674.803	67.36
675.131	71.32
675.459	71.8
675.787	73.05
676.115	71.2
676.442	65.89
676.77	64.23
677.098	67.93
677.425	68.77
677.753	69.39
678.08	69
678.407	66.82
678.735	66.18
679.062	65.18
679.389	66.11
679.717	65.91
680.044	65.43
680.371	65.5
680.698	62.41
681.025	61.5
681.352	63.48
681.679	63.89
682.006	67.86
682.332	68.11
682.659	71.02
682.986	69.82
683.313	67.59
683.639	69.07
683.966	71.36
684.292	72.75
684.619	72.11
684.945	70.55
685.272	71.09
685.598	65.41
685.924	64.16
686.25	60.36
686.577	59.68
686.903	62.75
687.229	63.32
687.555	62.02
687.881	60.93
688.207	59.59
688.533	60.16
688.858	54.91
689.184	58.98
689.51	57.34
689.836	59.59
690.161	55.77
690.487	53.02
690.813	54.66
691.138	54.48
691.463	53.14
691.789	50.89
692.114	50.41
692.44	53.11
692.765	50.16
693.09	51.41
693.415	50.95
693.74	51.93
694.065	50.55
694.39	48.82
694.715	49.02
695.04	51.91
695.365	53.95
695.69	55.23
696.015	53.36
696.339	55.14
696.664	53.57
696.989	51.32
697.313	54.07
697.638	57.02
697.962	56.05
698.287	55.34
698.611	55.52
698.935	53.18
699.26	50.07
699.584	49.02
699.908	48.34
700.232	47.48
700.556	47.98
700.88	49.02
701.204	51.59
701.528	54
701.852	53.52
702.176	51.68
702.5	53.27
702.823	53.07
703.147	52.59
703.471	51.43
703.794	53.89
704.118	55.14
704.441	49.98
704.765	45.89
705.088	44.91
705.411	42.86
705.735	41.73
706.058	44.25
706.381	47.48
706.704	51.77
707.027	52.09
707.35	49.84
707.673	47.2
707.996	49.45
708.319	48.41
708.642	44.39
708.965	46.45
709.288	48.09
709.61	42.84
709.933	39.05
710.256	36.8
710.578	35.82
710.901	37.16
711.223	37.36
711.546	37.39
711.868	36.73
712.19	37.3
712.512	35.36
712.835	31.55
713.157	31.52
713.479	32.41
713.801	32.5
714.123	32.86
714.445	30.98
714.767	29.7
715.089	28.07
715.411	29.14
715.732	28.25
716.054	27.86
716.376	30.55
716.697	33.36
717.019	32.27
717.34	32.25
717.662	32.16
717.983	31.73
718.305	28.16
718.626	32.14
718.947	28.82
719.268	26.68
719.589	29
719.911	29.48
720.232	26.84
720.553	26.48
720.874	27.23
721.195	25.66
721.515	22.45
721.836	26.07
722.157	20.5
722.478	22.18
722.798	23.66
723.119	20.95
723.44	20.64
723.76	21.43
724.081	24.32
724.401	22.14
724.721	23.34
725.042	26.27
725.362	24.98
725.682	26.23
726.002	26.11
726.322	29.84
726.642	29.64
726.962	31.18
727.282	31.68
727.602	29.5
727.922	26.98
728.242	28.5
728.562	30.27
728.882	32.23
729.201	32.84
729.521	33.59
729.84	29.84
730.16	29.36
730.479	26.77
730.799	26.59
731.118	28
731.437	30.14
731.757	29.09
732.076	29.23
732.395	29.23
732.714	30.27
733.033	28.16
733.352	31.36
733.671	30.95
733.99	29.98
734.309	26.82
734.628	24.16
734.947	22.11
735.265	22.86
735.584	20.07
735.903	22.91
736.221	23.41
736.54	24.84
736.858	24.45
737.177	23.39
737.495	22.5
737.813	24.68
738.132	26.89
738.45	31.27
738.768	28.36
739.086	28.91
739.404	27.11
739.722	26.27
740.04	24.14
740.358	22.8
740.676	22.61
740.994	21.25
741.311	21.11
741.629	21.36
741.947	20.55
742.264	22.66
742.582	20.39
742.899	19.11
743.217	15.77
743.534	16.93
743.852	16.91
744.169	19.41
744.486	20.3
744.803	19.43
745.121	18.2
745.438	15.05
745.755	14.91
746.072	16.75
746.389	13.93
746.706	16.25
747.022	18.23
747.339	15.82
747.656	13.73
747.973	17.32
748.289	17.7
748.606	17.11
748.923	18.23
749.239	14.64
749.555	13.16
749.872	13.5
750.188	11.91
750.505	12.48
750.821	11.66
751.137	14.55
751.453	12.41
751.769	11.23
752.085	10.93
752.401	8.25
752.717	9.57
753.033	9.77
753.349	12.89
753.665	13.82
753.98	9.55
754.296	13.84
754.612	15.09
754.927	13.75
755.243	13.82
755.558	12.66
755.874	11.64
756.189	12.93
756.505	13.3
756.82	9.09
757.135	9.84
757.45	10.98
757.765	8.48
758.08	3.73
758.395	2.93
758.71	1.36
759.025	2.34
759.34	5.8
759.655	4.7
759.97	6.93
760.285	8.68
760.599	6.57
760.914	8.32
761.228	9.98
761.543	12.59
761.857	14.73
762.172	17.66
762.486	18.32
762.8	16.5
763.115	17.39
763.429	14.8
763.743	14.2
764.057	14.98
764.371	13.07
764.685	9.36
764.999	8.41
765.313	10.05
765.627	9.23
765.941	10.3
766.255	10.09
766.568	11.32
766.882	14.41
767.195	16.93
767.509	18.61
767.823	18.7
768.136	20.75
768.449	21.93
768.763	20.09
769.076	21.23
769.389	19.86
769.702	22.2
770.016	17.48
770.329	11.57
770.642	12.86
770.955	10.09
771.268	11.27
771.58	13.61
771.893	14.57
772.206	14.5
772.519	11.93
772.832	12.43
773.144	12.89
773.457	13.75
773.769	16
774.082	12.86
774.394	14.73
774.706	13.05
775.019	11.18
775.331	7.05
775.643	7.11
775.955	10.41
776.268	6.14
776.58	4.77
776.892	5.16
777.204	5.66
777.515	6.2
777.827	5.64
778.139	7.77
778.451	6.16
778.763	7.39
779.074	6.41
779.386	6.32
779.697	7.68
780.009	8.77
780.32	10
780.632	9.3
780.943	7.02
781.254	6.32
781.566	7.3
781.877	8.23
782.188	8.64
782.499	7.11
782.81	7.18
783.121	8.34
783.432	6.16
783.743	4.93
784.054	9.32
784.364	10.25
784.675	13.48
784.986	12.02
785.296	11.07
785.607	11.55
785.917	12.57
786.228	11.18
786.538	13.59
786.849	12.18
787.159	12.66
787.469	11.27
787.779	13.23
788.09	14.5
788.4	13.82
788.71	13.68
789.02	13.95
789.33	12.45
789.64	13.64
789.949	11.36
790.259	11.64
790.569	15.16
790.879	14
791.188	15.98
791.498	13.16
791.807	10.66
792.117	12.16
792.426	13.11
792.736	14.55
793.045	9.95
793.354	7.32
793.663	9.32
793.973	7.25
794.282	7.82
794.591	4.48
794.9	5.64
795.209	10.45
795.518	10.43
795.826	4.34
796.135	4.07
796.444	10.52
796.753	13.91
797.061	12.68
797.37	12.43
797.678	11.2
797.987	9.68
798.295	9.86
798.604	5.89
798.912	6.52
799.22	10.11
799.529	9.8
799.837	7.25
800.145	6.27
800.453	6.57
800.761	6.05
801.069	5.45
801.377	8.95
801.685	7
801.993	7.5
802.3	6.93
802.608	6.52
802.916	6.57
803.223	5.34
803.531	7.75
803.838	11.43
804.146	11.82
804.453	13.64
804.76	11.39
805.068	12.36
805.375	15.66
805.682	15.52
805.989	16.82
806.296	18.45
806.603	22.32
806.91	21.34
807.217	19.55
807.524	19.64
807.831	16.07
808.138	13.27
808.444	13.09
808.751	9.14
809.058	9.61
809.364	9
809.671	10.43
809.977	8.8
810.284	10.3
810.59	11.11
810.896	11.52
811.202	13.05
811.509	19.77
811.815	17.2
812.121	22.11
812.427	21.7
812.733	20.64
813.039	19.11
813.345	18.68
813.65	16.05
813.956	11.52
814.262	11.52
814.568	12.23
814.873	6.75
815.179	8.91
815.484	4.18
815.79	4.68
816.095	9.05
816.4	9.48
816.706	8.64
817.011	9.91
817.316	14.73
817.621	16.25
817.926	17.73
818.231	19.91
818.536	20.59
818.841	22.16
819.146	24.86
819.451	24.7
819.756	27.82
820.06	25.86
820.365	27.89
820.67	26.05
820.974	26.86
821.279	25.02
821.583	25.43
821.888	24.75
822.192	24.02
822.496	21.41
822.8	21.84
823.105	21.3
823.409	24.8
823.713	19.66
824.017	21.57
824.321	19.14
824.625	21.23
824.929	24.14
825.232	26.2
825.536	29.91
825.84	30.98
826.143	31.59
826.447	27.7
826.751	27
827.054	30.66
827.358	29.91
827.661	28.64
827.964	27.11
828.268	25.05
828.571	23.68
828.874	23.2
829.177	21.52
829.48	22.2
829.783	24.7
830.086	24.73
830.389	25.93
830.692	26.25
830.995	28.2
831.297	29.82
831.6	27.02
831.903	23.61
832.205	20.23
832.508	19.57
832.81	14.82
833.113	16.39
833.415	16.41
833.718	16.3
834.02	14.23
834.322	13.45
834.624	12.98
834.926	16.5
835.228	19
835.53	21.91
835.832	24.11
836.134	24.57
836.436	22.52
836.738	23.43
837.04	23.45
837.341	25.89
837.643	23.95
837.944	23.45
838.246	22.39
838.547	20.36
838.849	18.61
839.15	20.55
839.452	21.16
839.753	23.11
840.054	22.14
840.355	18.82
840.656	19.95
840.957	20.2
841.258	23.84
841.559	24.52
841.86	26.8
842.161	26.23
842.462	25.27
842.762	26.7
843.063	22.86
843.364	22.16
843.664	25.57
843.965	23.2
844.265	28.84
844.566	24.34
844.866	23.16
845.166	27.32
845.467	25.48
845.767	24.11
846.067	24.93
846.367	29.89
846.667	31.34
846.967	29.55
847.267	30.41
847.567	27.05
847.867	30.16
848.166	30.75
848.466	25.7
848.766	29.25
849.065	30.61
849.365	30.32
849.664	29.5
849.964	29.93
850.263	31.52
850.562	33.45
850.862	35.48
851.161	35.86
851.46	38
851.759	40.34
852.058	42.23
852.357	39.59
852.656	38.77
852.955	37.91
853.254	40.75
853.553	36.93
853.851	35.45
854.15	31.95
854.449	32.34
854.747	31.39
855.046	28.34
855.344	27.64
855.643	29.82
855.941	29.95
856.239	26.91
856.538	21.95
856.836	26.55
857.134	25.86
857.432	24.86
857.73	21.86
858.028	23.89
858.326	28.07
858.624	25.73
858.922	29.11
859.219	28
859.517	26.48
859.815	28.23
860.112	29.48
860.41	32.57
860.707	36.3
861.005	39.7
861.302	40.18
861.6	36
861.897	40.07
862.194	38.59
862.491	41.82
862.788	43.95
863.085	42.8
863.382	41.09
863.679	40.32
863.976	37.39
864.273	34.75
864.57	31.84
864.867	36.55
865.163	36.09
865.46	33.45
865.757	33.75
866.053	39.18
866.349	39.68
866.646	34.61
866.942	32.32
867.239	40.32
867.535	38.98
867.831	40
868.127	41.82
868.423	41.52
868.719	44.55
869.015	40.45
869.311	33.27
869.607	33.36
869.903	38.18
870.199	39.34
870.494	37.95
870.79	37.57
871.086	35.91
871.381	36.11
871.677	35.02
871.972	35.32
872.267	39.77
872.563	46.09
872.858	49.7
873.153	50.86
873.448	48.8
873.743	43.14
874.038	45.27
874.333	45.05
874.628	44.36
874.923	42.16
875.218	37.64
875.513	39.16
875.808	40.86
876.102	39.66
876.397	37.45
876.691	38.27
876.986	39.11
877.28	36.95
877.575	38.23
877.869	36.07
878.163	36.84
878.458	38.75
878.752	33.95
879.046	32.93
879.34	30.64
879.634	31.32
879.928	29.75
880.222	28.25
880.516	30
880.809	26.98
881.103	25.45
881.397	29.11
881.691	27.55
881.984	27.34
882.278	24.09
882.571	23.98
882.864	24.34
883.158	25.3
883.451	29.89
883.744	31.93
884.038	34.64
884.331	32.09
884.624	28.52
884.917	29.61
885.21	27.09
885.503	27.5
885.796	26.55
886.088	28.2
886.381	30.52
886.674	28.16
886.966	25.82
887.259	27.07
887.552	28.32
887.844	28.2
888.136	28.09
888.429	31.12
888.721	30.08
889.013	32.22
889.306	28.61
889.598	25.96
