# Supplementary material for: An on-demand, drop-on-drop method for studying enzyme catalysis by serial crystallography
Source: Nat Commun. 2021 Jul 22;12:4461. doi: 10.1038/s41467-021-24757-7 (PMC8298390; doi:10.1038/s41467-021-24757-7)
Supplement: Supplementary file 7 — Source Data [file 41467_2021_24757_MOESM7_ESM.zip › 01_raw data/11/11-pico-off (4).txt]

Data from 11-fluo5N-fura-picooff_Subt16_21-12-24-924.txt Node

Date: Wed Jun 05 21:12:24 PDT 2019
User: Yachandra Lab
Spectrometer: OFX00221
Trigger mode: 0
Integration Time (sec): 3.000000E-1
Scans to average: 4
Nonlinearity correction enabled: false
Boxcar width: 5
Storing dark spectrum: false
XAxis mode: Wavelengths
Number of Pixels in Spectrum: 2136
>>>>>Begin Spectral Data<<<<<
156.111	-0.96
156.499	-2.71
156.887	-3.56
157.274	-2.5
157.662	-2.38
158.049	-2.75
158.437	-2.5
158.824	-3.39
159.211	-3.75
159.599	-3.45
159.986	-2.75
160.373	-2.93
160.761	-1.77
161.148	-1.75
161.535	-2.8
161.922	-2.95
162.309	-1.86
162.696	-2
163.083	-1.32
163.47	-0.57
163.857	0.91
164.244	0.7
164.631	0.2
165.018	1.23
165.405	2.16
165.792	2.25
166.179	2.2
166.565	2
166.952	3.09
167.339	2.98
167.725	2.86
168.112	1.68
168.498	1.86
168.885	2.91
169.271	1.36
169.658	1.73
170.044	3.27
170.431	4.52
170.817	4.43
171.203	3.55
171.59	3.16
171.976	3.64
172.362	2.98
172.748	2.91
173.134	1.57
173.521	2.89
173.907	2.34
174.293	1.02
174.679	0.93
175.065	1.2
175.451	1.3
175.836	1.77
176.222	1.41
176.608	1.3
176.994	2.64
177.38	3.25
177.765	1.91
178.151	2.59
178.537	2.98
178.922	2.05
179.308	1.98
179.693	1.61
180.079	1.91
180.464	1.82
180.85	2.5
181.235	1.8
181.621	2.2
182.006	2.7
182.391	1.93
182.777	1.93
183.162	1.43
183.547	1.34
183.932	2.09
184.317	2.86
184.702	2.07
185.087	2.34
185.472	2.64
185.857	2.52
186.242	3.68
186.627	4.73
187.012	5.32
187.397	5.82
187.782	5.5
188.167	6.11
188.551	5.7
188.936	4.84
189.321	7
189.705	1.86
190.09	3.3
190.475	-1.05
190.859	-2.68
191.244	-4.43
191.628	-2.95
192.012	-4.86
192.397	-5.43
192.781	-3.86
193.166	-1.27
193.55	-6.25
193.934	-4.41
194.318	-1.41
194.702	4.02
195.087	3.45
195.471	4.89
195.855	4.55
196.239	7.55
196.623	7
197.007	8
197.391	5.57
197.775	6.36
198.158	9.5
198.542	10.16
198.926	10.23
199.31	10.59
199.693	9.7
200.077	11.59
200.461	12.55
200.844	11.8
201.228	6.91
201.611	10.23
201.995	12.59
202.378	10.84
202.762	3.11
203.145	0.39
203.529	1.18
203.912	1.02
204.295	-0.36
204.679	-1.93
205.062	-3.64
205.445	-2.23
205.828	-3.3
206.211	-6.82
206.594	-5.18
206.977	-2.77
207.36	-5.09
207.743	-5.39
208.126	-4.34
208.509	-3.27
208.892	-5.18
209.275	-2.09
209.658	-2.34
210.04	-2.43
210.423	0.07
210.806	0.23
211.188	0
211.571	2.16
211.953	2.64
212.336	2.43
212.719	-0.48
213.101	-1.3
213.483	-0.64
213.866	-1.11
214.248	0.14
214.63	-1.27
215.013	-2
215.395	-0.8
215.777	-0.34
216.159	-0.75
216.542	-1.89
216.924	-2.48
217.306	-0.34
217.688	-1.09
218.07	-0.41
218.452	-2.45
218.834	-3.16
219.216	-1.98
219.597	-3.02
219.979	0.07
220.361	-2.02
220.743	1.25
221.124	1.84
221.506	1.07
221.888	-2.66
222.269	-3.2
222.651	-2.89
223.032	0.23
223.414	-3.57
223.795	-7.32
224.177	-10.18
224.558	-13
224.94	-14.25
225.321	-13.39
225.702	-6.68
226.083	-1.14
226.465	-1.75
226.846	0.8
227.227	-1.07
227.608	-0.5
227.989	4.75
228.37	1.91
228.751	6.66
229.132	6.73
229.513	8.39
229.894	-1.8
230.275	-3.48
230.655	-0.73
231.036	-2.66
231.417	-3.11
231.798	0
232.178	0.93
232.559	4.23
232.94	6.36
233.32	6
233.701	3.41
234.081	3.02
234.462	0.5
234.842	1.16
235.222	-1.3
235.603	-0.61
235.983	-0.64
236.363	-1.7
236.743	-4.57
237.124	-5.18
237.504	-5.09
237.884	-5.52
238.264	-0.95
238.644	3.43
239.024	0.93
239.404	4.3
239.784	4.84
240.164	2.41
240.544	0.84
240.923	-0.68
241.303	1.02
241.683	-0.41
242.063	1.73
242.442	2.77
242.822	2
243.202	1.18
243.581	0.5
243.961	0.52
244.34	0.8
244.72	-0.95
245.099	3.82
245.478	1.66
245.858	1.5
246.237	0.57
246.616	1.93
246.996	-0.61
247.375	0.68
247.754	-0.52
248.133	-0.16
248.512	5.18
248.891	6.34
249.27	11.09
249.649	14.18
250.028	15.23
250.407	15.11
250.786	14.55
251.165	11.75
251.544	10.27
251.922	12.18
252.301	11.61
252.68	6.89
253.058	7.48
253.437	3.68
253.816	0.07
254.194	-0.55
254.573	-2.09
254.951	-3.57
255.329	-0.95
255.708	0.39
256.086	-3.98
256.465	-3.18
256.843	-1.82
257.221	-2.02
257.599	-3.55
257.977	-4.77
258.356	-6.23
258.734	-3.82
259.112	-4.41
259.49	-2.75
259.868	-3.68
260.246	-0.5
260.624	-3.82
261.001	-4.02
261.379	-3.95
261.757	-0.61
262.135	2.84
262.513	3.64
262.89	3.66
263.268	3.57
263.645	0.86
264.023	1.25
264.401	-0.86
264.778	4.45
265.156	4.16
265.533	5.2
265.91	2.93
266.288	1.2
266.665	1.48
267.042	3.77
267.42	6.05
267.797	8.66
268.174	9.07
268.551	9.36
268.928	11.91
269.305	12.59
269.682	13.14
270.059	12.25
270.436	12.45
270.813	13.8
271.19	11.64
271.567	9.95
271.944	8.41
272.32	7.86
272.697	11.86
273.074	4.77
273.45	4.07
273.827	3.98
274.203	3.16
274.58	3.66
274.957	4.91
275.333	5.34
275.709	6.36
276.086	7.23
276.462	8.11
276.838	5.86
277.215	6.84
277.591	8.11
277.967	11.48
278.343	11.66
278.719	11.84
279.095	10.82
279.471	10.75
279.847	11.23
280.223	14.32
280.599	14.5
280.975	14.82
281.351	16.07
281.727	17.07
282.103	15.64
282.478	13.93
282.854	11.3
283.23	10.91
283.605	9.5
283.981	6.14
284.357	0.61
284.732	-2.86
285.108	-1.25
285.483	-0.77
285.858	-4.84
286.234	-6.02
286.609	-6
286.984	-3.43
287.36	-3.34
287.735	-5.73
288.11	-1.91
288.485	-2.61
288.86	2.18
289.235	1.5
289.61	2.18
289.985	4.89
290.36	1.52
290.735	2.95
291.11	1.27
291.485	0.86
291.86	1.98
292.235	0.7
292.609	3.75
292.984	2.27
293.359	1.07
293.733	-2.68
294.108	-5.64
294.482	-3.32
294.857	-2.73
295.231	-3.41
295.606	-3.39
295.98	-6.27
296.354	-7.41
296.729	-4.61
297.103	-6.39
297.477	-3.55
297.851	-1.02
298.226	0.27
298.6	-0.41
298.974	-0.66
299.348	1.25
299.722	0.77
300.096	7.75
300.47	9.05
300.844	7.18
301.217	9.55
301.591	4.43
301.965	9.18
302.339	12.16
302.712	14.75
303.086	17.23
303.46	17.77
303.833	17.25
304.207	10.36
304.58	10.89
304.954	11.05
305.327	10.16
305.701	14.82
306.074	8.84
306.447	4.7
306.821	3.45
307.194	-0.45
307.567	-4.95
307.94	-6.66
308.313	-1.89
308.686	-1
309.059	-2.36
309.432	-1.41
309.805	-5.64
310.178	-3.95
310.551	-0.89
310.924	-0.59
311.297	1.77
311.67	7.52
312.042	10.59
312.415	10.59
312.788	7.59
313.16	6.77
313.533	10.93
313.905	12.61
314.278	13.89
314.65	12.77
315.023	12.86
315.395	15.77
315.768	10.11
316.14	12.45
316.512	14.86
316.884	16.91
317.257	18.43
317.629	15
318.001	12.82
318.373	7.2
318.745	7.7
319.117	3.82
319.489	-0.55
319.861	0.61
320.233	-2.18
320.605	-6.32
320.977	-6.27
321.348	-7.39
321.72	-4.34
322.092	-0.59
322.463	3.75
322.835	2.64
323.207	7.36
323.578	5.3
323.95	7.09
324.321	9.77
324.693	11.2
325.064	9.86
325.435	10.95
325.807	5.66
326.178	2.16
326.549	1.61
326.92	5.02
327.292	1.8
327.663	5.23
328.034	6.86
328.405	2.64
328.776	4
329.147	7.61
329.518	7.27
329.889	7.45
330.259	8.27
330.63	8.95
331.001	7.2
331.372	9.5
331.742	8.55
332.113	6.57
332.484	7.32
332.854	6.45
333.225	2.73
333.595	4.77
333.966	4.77
334.336	5.23
334.707	3.41
335.077	5.82
335.447	6.39
335.817	6.07
336.188	6.5
336.558	6.7
336.928	5.32
337.298	7.27
337.668	5.5
338.038	9.77
338.408	11.02
338.778	12.45
339.148	6.07
339.518	3.36
339.888	3.68
340.258	6.77
340.627	6.39
340.997	5.61
341.367	5.11
341.736	7.48
342.106	6.2
342.475	5.32
342.845	6.82
343.214	13.32
343.584	14.68
343.953	15.52
344.323	8.64
344.692	9.68
345.061	10.45
345.431	7.59
345.8	5.2
346.169	2.66
346.538	3.09
346.907	3.2
347.276	-0.32
347.645	-2.36
348.014	-2.75
348.383	-0.84
348.752	-0.73
349.121	-0.14
349.49	0.52
349.858	-0.5
350.227	-1.23
350.596	-1.95
350.964	-4.93
351.333	-4.48
351.702	-5.34
352.07	-4.52
352.439	-0.68
352.807	-0.64
353.176	-0.84
353.544	0
353.912	-1.16
354.281	2.48
354.649	3.84
355.017	4.57
355.385	3.18
355.753	3.93
356.122	0.61
356.49	-1.23
356.858	-0.39
357.226	4.2
357.594	5.23
357.961	7.07
358.329	5.34
358.697	2.61
359.065	4.68
359.433	5.75
359.8	6.25
360.168	9.36
360.536	8.52
360.903	4.98
361.271	0.59
361.638	-0.86
362.006	1.02
362.373	1.91
362.741	2.3
363.108	-0.02
363.475	1.8
363.843	4.93
364.21	6.18
364.577	9.11
364.944	12.68
365.311	15.75
365.678	15.75
366.045	13.8
366.412	10.09
366.779	9.34
367.146	12.43
367.513	9.34
367.88	8.93
368.247	9.23
368.613	6.73
368.98	7.57
369.347	7.68
369.713	12.41
370.08	14.64
370.447	15.91
370.813	18.43
371.18	15.7
371.546	16.77
371.912	14.27
372.279	10.89
372.645	11.93
373.011	8.93
373.378	4.95
373.744	-1.82
374.11	-6.11
374.476	-7.8
374.842	-8.07
375.208	-6
375.574	-8.61
375.94	-7.34
376.306	-5.32
376.672	-4.34
377.038	-0.95
377.404	1.57
377.769	3.23
378.135	7.7
378.501	10.14
378.866	7.43
379.232	7.11
379.597	8.86
379.963	7.48
380.328	4.25
380.694	4.55
381.059	3.95
381.425	3.8
381.79	6.09
382.155	4.43
382.52	6.91
382.886	8.36
383.251	8.73
383.616	11.36
383.981	13.57
384.346	15.52
384.711	11.34
385.076	7.32
385.441	3.41
385.806	1.5
386.171	1.43
386.535	2.16
386.9	6.09
387.265	2.82
387.629	1.05
387.994	-0.95
388.359	-1.32
388.723	0.7
389.088	4.18
389.452	6.36
389.817	9.36
390.181	9.36
390.545	5.77
390.91	1.02
391.274	3.55
391.638	4.82
392.002	6.75
392.366	5.48
392.731	3.84
393.095	2.36
393.459	2.73
393.823	0.27
394.187	1.2
394.55	1.11
394.914	-0.32
395.278	-0.34
395.642	-0.73
396.006	-3.73
396.369	-1.77
396.733	-1.09
397.097	0.91
397.46	2.16
397.824	3.07
398.187	3.68
398.551	5.34
398.914	9.59
399.277	10.02
399.641	7.41
400.004	10.98
400.367	10.98
400.73	10.18
401.094	7.59
401.457	6.02
401.82	6.27
402.183	4.98
402.546	4.3
402.909	0.82
403.272	0.02
403.635	2.64
403.998	-0.64
404.36	-0.68
404.723	3.5
405.086	8.43
405.448	6.61
405.811	5.84
406.174	7.25
406.536	6.11
406.899	9.61
407.261	10.59
407.624	7.77
407.986	8.05
408.348	9.8
408.711	5.55
409.073	1.39
409.435	4.27
409.797	4.86
410.16	1.75
410.522	6.7
410.884	5.61
411.246	0.84
411.608	1.23
411.97	3.55
412.332	1.73
412.693	3.48
413.055	1.91
413.417	2.14
413.779	1.34
414.14	2.3
414.502	-3.45
414.864	-4.11
415.225	-0.95
415.587	-0.3
415.948	-2.82
416.31	-2.07
416.671	0.05
417.033	0.57
417.394	-1.3
417.755	-0.43
418.116	-0.98
418.478	2.61
418.839	1.34
419.2	2.39
419.561	3.48
419.922	2.43
420.283	-0.57
420.644	0.02
421.005	1.18
421.366	3.8
421.727	2.98
422.087	4.57
422.448	4.18
422.809	8.16
423.169	5.61
423.53	2.59
423.891	6.66
424.251	8.84
424.612	6.5
424.972	8.52
425.333	8.64
425.693	9.05
426.053	10.16
426.414	10.66
426.774	6.39
427.134	6.09
427.494	11.34
427.854	12.3
428.214	12.75
428.574	13.73
428.934	13.91
429.294	10.77
429.654	9.75
430.014	8.93
430.374	9.18
430.734	12.98
431.094	13.75
431.453	9.5
431.813	8.43
432.173	6.59
432.532	6.39
432.892	2.68
433.251	1.52
433.611	1.43
433.97	-3.77
434.33	-5.77
434.689	-8.32
435.048	-9.11
435.407	-6.02
435.767	-7.77
436.126	-3.14
436.485	-5.14
436.844	-2.09
437.203	1.45
437.562	2.34
437.921	7.66
438.28	7.45
438.639	10.18
438.998	12.43
439.356	11.16
439.715	11.09
440.074	9.07
440.433	8.84
440.791	7.66
441.15	6.18
441.508	4.32
441.867	4.86
442.225	4.25
442.584	2.52
442.942	1.93
443.3	5.52
443.659	3.41
444.017	2.07
444.375	-0.64
444.733	-0.93
445.092	-3.45
445.45	-1.5
445.808	-1.48
446.166	-3.39
446.524	-3.39
446.882	-1.23
447.239	-5.09
447.597	-2.64
447.955	-2.73
448.313	-0.02
448.67	2.2
449.028	5.5
449.386	4.91
449.743	0.66
450.101	5.52
450.458	4.05
450.816	1.32
451.173	-1.5
451.531	-1.86
451.888	-2.75
452.245	-0.5
452.602	-0.57
452.96	-0.61
453.317	-2.36
453.674	0.5
454.031	-1.14
454.388	-0.77
454.745	0.32
455.102	1.11
455.459	0.52
455.816	-2.11
456.173	-3.27
456.529	-7.11
456.886	-6.75
457.243	-4.8
457.599	-4.55
457.956	-7.36
458.313	-8.64
458.669	-5.07
459.026	-4.2
459.382	-1.16
459.739	1.68
460.095	5.07
460.451	6.57
460.807	8.66
461.164	10.89
461.52	11.82
461.876	18.18
462.232	22.2
462.588	17.66
462.944	20.09
463.3	16.86
463.656	17.43
464.012	16.95
464.368	16.36
464.724	14.89
465.079	13.16
465.435	11.61
465.791	6.7
466.146	3.07
466.502	5.39
466.858	3.98
467.213	4.23
467.569	3
467.924	-0.41
468.279	0.45
468.635	-2.32
468.99	0.18
469.345	0.43
469.701	1.68
470.056	5.5
470.411	4.64
470.766	3.73
471.121	6.09
471.476	9.25
471.831	11.75
472.186	9.64
472.541	10.11
472.895	5
473.25	5.73
473.605	4.39
473.96	0.05
474.314	0.61
474.669	2.14
475.024	0.64
475.378	0.27
475.733	-2.34
476.087	2.8
476.441	2.66
476.796	4.89
477.15	3.86
477.504	6.52
477.859	9.05
478.213	8.93
478.567	5.34
478.921	6.95
479.275	3.93
479.629	5.68
479.983	5.23
480.337	4.27
480.691	4.48
481.045	6.82
481.399	5.59
481.752	5
482.106	4.14
482.46	6.02
482.813	5.61
483.167	11.52
483.52	13.09
483.874	9.16
484.227	12.27
484.581	14.3
484.934	13.59
485.288	9.41
485.641	9.77
485.994	9.8
486.347	9.36
486.7	9.68
487.054	6.5
487.407	7.27
487.76	8.68
488.113	7.75
488.466	4.91
488.818	2
489.171	5
489.524	7.32
489.877	6.55
490.23	11.2
490.582	10.93
490.935	9.07
491.288	8.84
491.64	8.86
491.993	8.27
492.345	9.64
492.698	9.73
493.05	8.98
493.402	8.23
493.755	8.52
494.107	5.23
494.459	6.05
494.811	9.43
495.163	9.39
495.515	11.27
495.867	16.02
496.219	22.32
496.571	28.61
496.923	36.75
497.275	33.8
497.627	36.59
497.979	42.52
498.33	48.57
498.682	55.18
499.034	59.05
499.385	67.93
499.737	74.73
500.088	74.25
500.44	74.93
500.791	75.23
501.143	80.8
501.494	83.8
501.845	80.59
502.197	77.77
502.548	74.34
502.899	73.05
503.25	63.91
503.601	58.73
503.952	58.05
504.303	54.27
504.654	52.34
505.005	54.3
505.356	54.66
505.707	53.48
506.058	49.82
506.408	50.23
506.759	53.52
507.11	57.27
507.46	59.59
507.811	62.07
508.161	62.64
508.512	59.73
508.862	59.98
509.213	60.75
509.563	67.36
509.913	70.07
510.263	71.52
510.614	63.93
510.964	59.57
511.314	54.91
511.664	52.8
512.014	53.18
512.364	50.09
512.714	44.89
513.064	40.34
513.414	34.91
513.764	31.59
514.113	25.41
514.463	29.64
514.813	31.68
515.162	28.52
515.512	24.8
515.862	21.68
516.211	25.09
516.561	24.23
516.91	22.39
517.259	22.39
517.609	22.59
517.958	24.43
518.307	19.34
518.656	19.07
519.006	19.64
519.355	19.5
519.704	18.36
520.053	14.64
520.402	16.84
520.751	17.34
521.1	16.07
521.448	17.93
521.797	15
522.146	15.86
522.495	15.45
522.843	15.07
523.192	14.2
523.541	15.43
523.889	17.7
524.238	17.66
524.586	14.27
524.935	16.2
525.283	18.27
525.631	17.93
525.979	16.75
526.328	17.07
526.676	19.59
527.024	18.95
527.372	22.05
527.72	20.75
528.068	20.41
528.416	27.5
528.764	27.68
529.112	23.32
529.46	25.14
529.808	28.98
530.155	28.66
530.503	23.14
530.851	22.34
531.198	18.36
531.546	19.11
531.893	17.59
532.241	15.52
532.588	11.02
532.936	13.86
533.283	14.8
533.63	9.86
533.978	7.7
534.325	6.07
534.672	6.3
535.019	9.11
535.366	10.8
535.713	11.55
536.06	9.14
536.407	13.11
536.754	9.48
537.101	8.14
537.448	11.55
537.795	12.98
538.141	19.27
538.488	19.64
538.835	20.52
539.181	20.32
539.528	20.89
539.874	20.86
540.221	17
540.567	16.66
540.914	17.75
541.26	16.3
541.606	15.52
541.952	14.86
542.299	13.18
542.645	16.02
542.991	16.82
543.337	15.98
543.683	15.09
544.029	19.27
544.375	22.18
544.721	20.23
545.066	19.25
545.412	17.55
545.758	15.57
546.104	16.7
546.449	12.02
546.795	6.66
547.141	5.98
547.486	7.66
547.832	5.82
548.177	4.95
548.522	6.73
548.868	6.73
549.213	5.07
549.558	5.27
549.903	6.95
550.249	7.36
550.594	9.8
550.939	9.61
551.284	8.57
551.629	7.7
551.974	10.23
552.319	11.84
552.664	13.57
553.008	14.91
553.353	15.09
553.698	12.64
554.043	13.57
554.387	11.16
554.732	10.36
555.076	10.68
555.421	11
555.765	7.52
556.11	3.55
556.454	2.89
556.798	2.86
557.143	-0.07
557.487	1.11
557.831	0.07
558.175	3.16
558.519	3.68
558.863	3.23
559.207	5.18
559.551	4.41
559.895	6.75
560.239	5.8
560.583	6.61
560.927	10.61
561.27	11.02
561.614	11.5
561.958	13.93
562.301	16.75
562.645	15.8
562.988	13.93
563.332	16.52
563.675	15.52
564.018	18.11
564.362	19.48
564.705	18.14
565.048	16.07
565.391	16.93
565.735	15.16
566.078	12.39
566.421	13.68
566.764	16.14
567.107	13.8
567.45	11.68
567.792	13.45
568.135	13.02
568.478	15.45
568.821	18.61
569.163	15.16
569.506	15.95
569.849	15.82
570.191	14.14
570.534	13.5
570.876	12.27
571.219	11
571.561	9.45
571.903	6.98
572.246	8.8
572.588	5.68
572.93	8.45
573.272	5.52
573.614	2.89
573.956	4.41
574.298	1.05
574.64	3.64
574.982	7.82
575.324	6.11
575.666	11.25
576.008	7.07
576.349	5.02
576.691	2.82
577.033	5.27
577.374	7.09
577.716	2.5
578.057	1.8
578.399	1.82
578.74	1.91
579.082	1.73
579.423	-0.59
579.764	-0.48
580.105	4.48
580.447	6.41
580.788	7.27
581.129	10.77
581.47	16.64
581.811	21.32
582.152	17.93
582.493	17.43
582.834	18.2
583.175	20.18
583.515	25.89
583.856	23.82
584.197	23.82
584.537	20.73
584.878	14.34
585.218	15.16
585.559	13
585.899	13.93
586.24	15.23
586.58	13.2
586.921	9.98
587.261	4.84
587.601	5.75
587.941	6.14
588.281	7.18
588.621	12.09
588.961	9.95
589.301	8.41
589.641	11.45
589.981	8.34
590.321	8.27
590.661	7.8
591.001	10.98
591.34	10.95
591.68	10.5
592.02	16.34
592.359	15.98
592.699	17.34
593.038	19.8
593.378	20.34
593.717	21.8
594.057	21.3
594.396	25.61
594.735	20.32
595.074	19.14
595.414	18.84
595.753	13.27
596.092	15.3
596.431	15.7
596.77	14.98
597.109	17.91
597.448	17.82
597.786	22.86
598.125	21.55
598.464	25.11
598.803	24.39
599.141	26.27
599.48	27.39
599.819	23.52
600.157	25.39
600.495	23.48
600.834	20.86
601.172	19
601.511	14.75
601.849	13.66
602.187	11.66
602.525	15.2
602.864	17.57
603.202	17.09
603.54	17.39
603.878	14.41
604.216	19.52
604.554	17.57
604.891	22.05
605.229	28.23
605.567	27.64
605.905	27.05
606.243	27.77
606.58	23.32
606.918	23.68
607.255	26.61
607.593	31.73
607.93	32.14
608.268	33.86
608.605	30.25
608.942	29.86
609.28	30.48
609.617	33.16
609.954	34.11
610.291	33.41
610.628	33.7
610.965	35.23
611.302	29.82
611.639	27.68
611.976	25.57
612.313	28.23
612.65	25.05
612.987	27.07
613.323	29.52
613.66	30.07
613.997	34.25
614.333	34.84
614.67	35.3
615.006	37.82
615.343	40.02
615.679	40.02
616.015	39.23
616.352	38.3
616.688	38.18
617.024	37.82
617.36	37.23
617.696	36.23
618.032	36
618.368	34.18
618.704	35.45
619.04	31.77
619.376	34.2
619.712	33.55
620.048	35.45
620.383	34.82
620.719	32
621.055	32.32
621.39	30.59
621.726	29.05
622.061	28.84
622.397	27.98
622.732	31.61
623.068	30.07
623.403	33.82
623.738	35.05
624.073	35.89
624.409	37.23
624.744	36.64
625.079	38.02
625.414	40.48
625.749	41.95
626.084	42.98
626.419	39.68
626.753	41.41
627.088	42.5
627.423	43.2
627.758	42.73
628.092	43.11
628.427	40.43
628.762	40.52
629.096	38.89
629.431	38.68
629.765	34.93
630.099	36.34
630.434	35.09
630.768	33.41
631.102	31.73
631.436	29.18
631.77	28.59
632.105	32.75
632.439	36.34
632.773	38.91
633.107	39.8
633.44	42.23
633.774	44.18
634.108	46.89
634.442	48.43
634.776	49.25
635.109	52.73
635.443	54.68
635.776	52.05
636.11	50.64
636.443	49.98
636.777	50.16
637.11	50.43
637.444	50.34
637.777	50.16
638.11	49.59
638.443	49.66
638.776	48.14
639.11	50.57
639.443	51.25
639.776	50.89
640.109	51.98
640.441	51.41
640.774	54.41
641.107	52.34
641.44	52.36
641.773	50.36
642.105	49
642.438	48.66
642.77	45.14
643.103	46.3
643.435	44.27
643.768	41.23
644.1	42.48
644.433	41.82
644.765	45.64
645.097	46.57
645.429	48.41
645.761	49.48
646.094	54
646.426	54.5
646.758	56.45
647.09	56.34
647.422	58.95
647.753	58.64
648.085	58.05
648.417	52.8
648.749	53
649.08	53.86
649.412	55.05
649.744	54.55
650.075	53.77
650.407	49.89
650.738	53.5
651.069	53.73
651.401	53.82
651.732	57.23
652.063	62.84
652.394	62.48
652.726	61.98
653.057	63.02
653.388	60.64
653.719	61.8
654.05	64.82
654.381	62.98
654.712	63.91
655.042	67.43
655.373	66.84
655.704	67.3
656.034	67.18
656.365	68.66
656.696	67.02
657.026	67.84
657.357	68.23
657.687	70.45
658.018	71.11
658.348	71.7
658.678	67.52
659.008	66.05
659.339	65.32
659.669	65.75
659.999	63.52
660.329	62.52
660.659	65.34
660.989	63.48
661.319	59.2
661.649	62.14
661.978	61.23
662.308	62.89
662.638	65.02
662.968	64.64
663.297	61.95
663.627	63.86
663.956	64.68
664.286	64.8
664.615	66.25
664.945	69.89
665.274	67.75
665.603	66.34
665.932	65.34
666.262	63.2
666.591	63.84
666.92	66.09
667.249	63.77
667.578	67.77
667.907	67.18
668.236	69.05
668.564	67.41
668.893	63.43
669.222	65.11
669.551	64.39
669.879	64.89
670.208	63.57
670.537	66.55
670.865	67.89
671.194	67.66
671.522	66.89
671.85	66.61
672.179	67.91
672.507	72.39
672.835	74.3
673.163	75.8
673.491	74.8
673.819	75.59
674.147	72.27
674.475	75
674.803	73.41
675.131	75.07
675.459	72.52
675.787	71.16
676.115	69.68
676.442	65.32
676.77	64.95
677.098	65.27
677.425	64.66
677.753	65.27
678.08	62.48
678.407	59.77
678.735	60.61
679.062	62.64
679.389	62.8
679.717	64.84
680.044	68.43
680.371	69.02
680.698	69.02
681.025	67.7
681.352	64.8
681.679	65.48
682.006	69.84
682.332	68.5
682.659	69.11
682.986	68.3
683.313	66.07
683.639	62.09
683.966	65.68
684.292	65.05
684.619	63.77
684.945	65.73
685.272	63.8
685.598	55.41
685.924	54.75
686.25	52.66
686.577	52.07
686.903	56.05
687.229	56.14
687.555	51.59
687.881	50.5
688.207	53.68
688.533	55.8
688.858	56.27
689.184	60.64
689.51	58.48
689.836	61.32
690.161	60.5
690.487	55.16
690.813	59.34
691.138	59.02
691.463	56.57
691.789	51.25
692.114	47
692.44	49.8
692.765	51.2
693.09	51.43
693.415	51.07
693.74	51.39
694.065	48.59
694.39	45.23
694.715	47.86
695.04	50.98
695.365	54.55
695.69	57.66
696.015	54.86
696.339	52.73
696.664	53.59
696.989	50
697.313	50.98
697.638	54.39
697.962	55.23
698.287	52.11
698.611	55.89
698.935	52.2
699.26	50.43
699.584	47.05
699.908	46.07
700.232	43.55
700.556	42.2
700.88	43.45
701.204	43.95
701.528	44.05
701.852	44.91
702.176	38.5
702.5	43.57
702.823	40.95
703.147	42.02
703.471	41.93
703.794	43
704.118	46.89
704.441	43.8
704.765	45.45
705.088	44.95
705.411	41.39
705.735	42.11
706.058	39.98
706.381	43.18
706.704	45.89
707.027	47.18
707.35	46.68
707.673	45.43
707.996	45.02
708.319	42.8
708.642	40.39
708.965	44.75
709.288	47.75
709.61	48.34
709.933	47.34
710.256	44.93
710.578	44.91
710.901	44.55
711.223	44.91
711.546	47.45
711.868	47.39
712.19	47.61
712.512	44.23
712.835	38.27
713.157	36.55
713.479	36.7
713.801	36.59
714.123	34.73
714.445	35.32
714.767	31.14
715.089	26.84
715.411	25.77
715.732	26.64
716.054	25.18
716.376	27.55
716.697	28.59
717.019	25.73
717.34	24.86
717.662	26.55
717.983	24.16
718.305	23.57
718.626	29.16
718.947	29.57
719.268	26.11
719.589	27.34
719.911	26.93
720.232	26.91
720.553	26.45
720.874	29.09
721.195	28.7
721.515	31.16
721.836	35.16
722.157	29.39
722.478	28.23
722.798	29.43
723.119	30.23
723.44	31.32
723.76	29.55
724.081	34.11
724.401	31.57
724.721	32.64
725.042	30.23
725.362	25.25
725.682	26.91
726.002	26.43
726.322	28.61
726.642	27.43
726.962	26.52
727.282	28
727.602	23.66
727.922	23.39
728.242	23
728.562	25.73
728.882	29.73
729.201	27.5
729.521	27.07
729.84	23.2
730.16	24.61
730.479	25.32
730.799	22.5
731.118	24.2
731.437	27.27
731.757	23.86
732.076	22.11
732.395	21.61
732.714	25.5
733.033	24.55
733.352	29.5
733.671	25.39
733.99	24.36
734.309	26.91
734.628	27.14
734.947	23.36
735.265	25.8
735.584	25.39
735.903	25.32
736.221	22.57
736.54	23.34
736.858	21.98
737.177	22.95
737.495	19.77
737.813	18.64
738.132	17.34
738.45	19.7
738.768	21.16
739.086	18.73
739.404	17.91
739.722	19.02
740.04	17.84
740.358	17
740.676	16.48
740.994	18.82
741.311	19.84
741.629	21.84
741.947	22.07
742.264	20.89
742.582	20.25
742.899	20.93
743.217	19.66
743.534	21.02
743.852	19.45
744.169	23.48
744.486	23.27
744.803	19.59
745.121	17.32
745.438	14.57
745.755	13.75
746.072	17.57
746.389	15.18
746.706	12.98
747.022	12.52
747.339	13.3
747.656	12.43
747.973	12.66
748.289	12.84
748.606	12.91
748.923	10.25
749.239	8.16
749.555	6.73
749.872	4.68
750.188	5.95
750.505	7.48
750.821	7.98
751.137	5.75
751.453	5.23
751.769	6.3
752.085	6.5
752.401	8.23
752.717	5.61
753.033	3.5
753.349	7.3
753.665	9.16
753.98	7.16
754.296	7.66
754.612	11.61
754.927	12.14
755.243	10.23
755.558	11.68
755.874	11.73
756.189	16.8
756.505	15.43
756.82	15.32
757.135	13.18
757.45	12.75
757.765	13.02
758.08	8.48
758.395	7.5
758.71	7.68
759.025	7.59
759.34	9.23
759.655	6.98
759.97	10.34
760.285	10.45
760.599	11.16
760.914	12.41
761.228	11.57
761.543	11.57
761.857	14.25
762.172	17.16
762.486	17.34
762.8	16.18
763.115	16.45
763.429	13.95
763.743	12.59
764.057	13.16
764.371	11.57
764.685	9.73
764.999	10.8
765.313	11.95
765.627	10.77
765.941	10.39
766.255	10.98
766.568	14.18
766.882	17.64
767.195	18.48
767.509	20.25
767.823	23.07
768.136	23.14
768.449	26.34
768.763	23.64
769.076	24.23
769.389	25.61
769.702	27.48
770.016	22.84
770.329	20.73
770.642	20.77
770.955	17.16
771.268	14.16
771.58	16.2
771.893	15.41
772.206	16.32
772.519	14.16
772.832	9.77
773.144	7.5
773.457	7.41
773.769	7.52
774.082	7.32
774.394	8.2
774.706	6.52
775.019	5.25
775.331	1.27
775.643	-0.18
775.955	1.45
776.268	2.02
776.58	2.68
776.892	4.14
777.204	2.5
777.515	1.3
777.827	0.5
778.139	4.3
778.451	3.68
778.763	3.18
779.074	4.11
779.386	4.75
779.697	4.98
780.009	5.11
780.32	4.18
780.632	4.09
780.943	0.93
781.254	1.7
781.566	2.18
781.877	1.84
782.188	2.59
782.499	0.57
782.81	-0.43
783.121	0.73
783.432	0.89
783.743	1.52
784.054	5.11
784.364	6.52
784.675	8.84
784.986	8.43
785.296	10.75
785.607	10.77
785.917	12.43
786.228	14.57
786.538	12.73
786.849	10.43
787.159	10.55
787.469	9.89
787.779	12.98
788.09	14.86
788.4	11.66
788.71	9.02
789.02	8.45
789.33	7.66
789.64	8.05
789.949	8.91
790.259	9.09
790.569	8.68
790.879	9.05
791.188	11.14
791.498	7.82
791.807	10.45
792.117	9.89
792.426	10.45
792.736	9.77
793.045	3.61
793.354	3.41
793.663	4.43
793.973	6.75
794.282	8.66
794.591	5.02
794.9	5.32
795.209	6.27
795.518	9.48
795.826	7.36
796.135	10.68
796.444	14.61
796.753	16.55
797.061	18.7
797.37	16.7
797.678	13.68
797.987	15.75
798.295	16.2
798.604	14
798.912	15.16
799.22	17.5
799.529	13.11
799.837	13.2
800.145	13.2
800.453	9.45
800.761	8.48
801.069	8.02
801.377	8.7
801.685	7.07
801.993	9.93
802.3	9.98
802.608	10.91
802.916	13.93
803.223	15.05
803.531	16.32
803.838	19.3
804.146	20.66
804.453	20.86
804.76	18.91
805.068	22.61
805.375	21.48
805.682	19.3
805.989	20.95
806.296	23.5
806.603	25.61
806.91	22.61
807.217	20.32
807.524	19.14
807.831	18.75
808.138	19.07
808.444	17.41
808.751	15.8
809.058	15.89
809.364	14.41
809.671	11.09
809.977	5.93
810.284	7.98
810.59	11.55
810.896	14.14
811.202	13.05
811.509	16.11
811.815	17.16
812.121	18.18
812.427	16.75
812.733	16.95
813.039	17.25
813.345	18.32
813.65	15.91
813.956	11.39
814.262	13.27
814.568	17.09
814.873	12.16
815.179	10.14
815.484	8
815.79	9.07
816.095	9.84
816.4	8.98
816.706	10.82
817.011	12.84
817.316	14.25
817.621	12.66
817.926	12.57
818.231	12.45
818.536	14.23
818.841	16.59
819.146	19.36
819.451	19.5
819.756	24.8
820.06	20.52
820.365	23.93
820.67	24.25
820.974	24.57
821.279	22.02
821.583	23.95
821.888	19.59
822.192	20
822.496	17.43
822.8	16.41
823.105	13.25
823.409	16.64
823.713	9.05
824.017	10.64
824.321	7.61
824.625	9.86
824.929	13.45
825.232	15.82
825.536	17.25
825.84	19.16
826.143	21.11
826.447	20.05
826.751	20.73
827.054	25.45
827.358	25.14
827.661	25.34
827.964	24.43
828.268	19.57
828.571	20.75
828.874	18.91
829.177	18.8
829.48	17.45
829.783	19.5
830.086	21.07
830.389	21.32
830.692	23.23
830.995	25.66
831.297	24.82
831.6	24.73
831.903	24.27
832.205	22.48
832.508	21.75
832.81	20.98
833.113	21.93
833.415	22.14
833.718	20.18
834.02	17.07
834.322	16.09
834.624	19.07
834.926	18.34
835.228	19.02
835.53	20.43
835.832	23.95
836.134	22.48
836.436	22.75
836.738	22.61
837.04	25.64
837.341	27.41
837.643	25.2
837.944	20.91
838.246	25.16
838.547	24.3
838.849	23.32
839.15	22.68
839.452	22.7
839.753	19.77
840.054	17.86
840.355	14.27
840.656	16.66
840.957	17.39
841.258	21.41
841.559	22.48
841.86	23.43
842.161	22.45
842.462	19.14
842.762	23.98
843.063	22.36
843.364	23.52
843.664	24.5
843.965	23.39
844.265	27.3
844.566	24.27
844.866	23.3
845.166	24.66
845.467	26.82
845.767	28.16
846.067	23.57
846.367	27.02
846.667	24.8
846.967	23.77
847.267	20.73
847.567	18.5
847.867	18.5
848.166	18.91
848.466	15.73
848.766	16.07
849.065	17.05
849.365	17.02
849.664	15.5
849.964	16
850.263	17.39
850.562	18.95
850.862	19.73
851.161	21.09
851.46	20.27
851.759	20.57
852.058	20.52
852.357	17.11
852.656	17.45
852.955	19.43
853.254	20.02
853.553	20.43
853.851	20.43
854.15	22.14
854.449	24.07
854.747	21.77
855.046	20.86
855.344	20.7
855.643	22.3
855.941	22.82
856.239	18.68
856.538	17.18
856.836	18.48
857.134	20.14
857.432	17.18
857.73	19.02
858.028	19.11
858.326	21.25
858.624	22.93
858.922	27.11
859.219	25.61
859.517	25.07
859.815	25.18
860.112	23.14
860.41	23.5
860.707	25.57
861.005	25.18
861.302	27.11
861.6	27.23
861.897	27.39
862.194	25.14
862.491	30.89
862.788	32.45
863.085	36.73
863.382	38.52
863.679	36.3
863.976	37.23
864.273	35.8
864.57	34.25
864.867	32.09
865.163	30.84
865.46	29.23
865.757	26.82
866.053	31.36
866.349	28.73
866.646	27.55
866.942	28.05
867.239	27.95
867.535	26
867.831	26.3
868.127	28.36
868.423	31.2
868.719	32.73
869.015	30.66
869.311	30.18
869.607	27.3
869.903	27.2
870.199	28.16
870.494	25.77
870.79	25
871.086	27.82
871.381	29.48
871.677	27.91
871.972	28.41
872.267	30.18
872.563	28.43
872.858	33.95
873.153	34.84
873.448	33.66
873.743	35.07
874.038	37.77
874.333	36.14
874.628	36.32
874.923	32.43
875.218	31.66
875.513	32.75
875.808	37.86
876.102	37.84
876.397	35.91
876.691	38.43
876.986	37.86
877.28	33.59
877.575	33.09
877.869	31.14
878.163	33.18
878.458	31.8
878.752	28.66
879.046	24.11
879.34	22.3
879.634	23.14
879.928	19.18
880.222	15.55
880.516	14.02
880.809	11.52
881.103	12.02
881.397	14.16
881.691	16.3
881.984	14.75
882.278	13.18
882.571	12.3
882.864	10.27
883.158	9.2
883.451	17.39
883.744	22.32
884.038	23.73
884.331	21.86
884.624	18.3
884.917	17.7
885.21	20.5
885.503	21.5
885.796	26.77
886.088	31.82
886.381	34.32
886.674	27.64
886.966	24.41
887.259	24.61
887.552	26.18
887.844	27.2
888.136	23.52
888.429	24.07
888.721	22.47
889.013	15.78
889.306	10.71
889.598	8.62
