# Supplementary material for: An on-demand, drop-on-drop method for studying enzyme catalysis by serial crystallography
Source: Nat Commun. 2021 Jul 22;12:4461. doi: 10.1038/s41467-021-24757-7 (PMC8298390; doi:10.1038/s41467-021-24757-7)
Supplement: Supplementary file 7 — Source Data [file 41467_2021_24757_MOESM7_ESM.zip › 01_raw data/11/11-pico-on (1).txt]

Data from 11-fluo5N-fura-picoon_Subt16_21-13-08-883.txt Node

Date: Wed Jun 05 21:13:08 PDT 2019
User: Yachandra Lab
Spectrometer: OFX00221
Trigger mode: 0
Integration Time (sec): 3.000000E-1
Scans to average: 4
Nonlinearity correction enabled: false
Boxcar width: 5
Storing dark spectrum: false
XAxis mode: Wavelengths
Number of Pixels in Spectrum: 2136
>>>>>Begin Spectral Data<<<<<
156.111	-1.62
156.499	-2.54
156.887	-1.66
157.274	-1.53
157.662	-1.1
158.049	-0.8
158.437	0.48
158.824	0.98
159.211	1.57
159.599	1.86
159.986	2.82
160.373	3.39
160.761	4.3
161.148	3.59
161.535	2.55
161.922	1.55
162.309	1.93
162.696	0.77
163.083	1.14
163.47	0.25
163.857	-0.23
164.244	-1.73
164.631	-2.59
165.018	-2.77
165.405	-2.8
165.792	-1.8
166.179	-1.93
166.565	-2.73
166.952	-2.07
167.339	-2.34
167.725	-2.09
168.112	-2.43
168.498	-1.98
168.885	-1.14
169.271	-1.41
169.658	-0.55
170.044	-0.57
170.431	-0.16
170.817	0.48
171.203	0.18
171.59	0.55
171.976	0.86
172.362	0.23
172.748	-0.5
173.134	-0.89
173.521	-0.43
173.907	-0.18
174.293	-0.3
174.679	0.66
175.065	0.25
175.451	0.25
175.836	0.27
176.222	-0.89
176.608	-0.14
176.994	1.27
177.38	1.25
177.765	0.5
178.151	0.09
178.537	-0.16
178.922	-0.36
179.308	0.57
179.693	0.8
180.079	1.39
180.464	2.05
180.85	3.02
181.235	2.93
181.621	3.57
182.006	4.66
182.391	4
182.777	4.55
183.162	4.07
183.547	3.73
183.932	4.07
184.317	3.91
184.702	2.91
185.087	1.75
185.472	2
185.857	2
186.242	2.45
186.627	2.73
187.012	2.3
187.397	2.91
187.782	2.41
188.167	1.95
188.551	1.59
188.936	0.89
189.321	3.02
189.705	-0.45
190.09	0.64
190.475	-2.11
190.859	-2.98
191.244	-1.34
191.628	-0.48
192.012	-2.61
192.397	-3.45
192.781	-3.91
193.166	-1.93
193.55	-5.43
193.934	-4.07
194.318	-3.7
194.702	0.2
195.087	1.95
195.471	2.8
195.855	2.75
196.239	6.61
196.623	8.18
197.007	13.05
197.391	13.75
197.775	15.7
198.158	18.05
198.542	17.27
198.926	16.3
199.31	14.43
199.693	15.11
200.077	15.93
200.461	18.95
200.844	18.23
201.228	12.59
201.611	15.18
201.995	15.2
202.378	15.43
202.762	12.91
203.145	11.16
203.529	10.45
203.912	8.64
204.295	8.32
204.679	1.41
205.062	-1.3
205.445	-2.11
205.828	-6.25
206.211	-7.75
206.594	-9.7
206.977	-8.66
207.36	-7.59
207.743	-6.09
208.126	-7.43
208.509	-7.91
208.892	-6.91
209.275	-2.73
209.658	-2.41
210.04	0.7
210.423	3.84
210.806	5.27
211.188	7.3
211.571	6.43
211.953	7.02
212.336	5.64
212.719	3.14
213.101	5.34
213.483	3.48
213.866	1.36
214.248	-0.48
214.63	-2.73
215.013	-6.27
215.395	-7.14
215.777	-6.82
216.159	-6.86
216.542	-2.98
216.924	0.48
217.306	-1.11
217.688	-0.61
218.07	2.57
218.452	3.91
218.834	3.02
219.216	5.43
219.597	2.39
219.979	2.34
220.361	3.45
220.743	1.23
221.124	1.77
221.506	2.14
221.888	-2.68
222.269	-2.93
222.651	-2.75
223.032	0.09
223.414	-2.14
223.795	-2.09
224.177	-3.3
224.558	-5.91
224.94	-4.64
225.321	-4.8
225.702	-2.7
226.083	-1.68
226.465	4.48
226.846	2.86
227.227	0.93
227.608	1.77
227.989	4.68
228.37	5.23
228.751	6.57
229.132	5.18
229.513	3.25
229.894	-1.36
230.275	3.57
230.655	0.52
231.036	2.64
231.417	-1.34
231.798	-1.98
232.178	1.14
232.559	4.14
232.94	5.48
233.32	7.52
233.701	5.14
234.081	6.36
234.462	2.23
234.842	2.11
235.222	-0.5
235.603	6
235.983	10.82
236.363	8.41
236.743	7.36
237.124	7.75
237.504	6.18
237.884	9.16
238.264	12.59
238.644	17.89
239.024	12.86
239.404	13.91
239.784	12.55
240.164	10.61
240.544	6.55
240.923	2.64
241.303	0.73
241.683	-0.09
242.063	-1.86
242.442	-4.2
242.822	-5.66
243.202	-2.2
243.581	-4.55
243.961	-2.55
244.34	-1.68
244.72	1.05
245.099	4.93
245.478	4.16
245.858	5.2
246.237	6.68
246.616	8.43
246.996	6.11
247.375	4.77
247.754	5.02
248.133	3.27
248.512	2.59
248.891	3.07
249.27	7.89
249.649	10.77
250.028	12.52
250.407	11.16
250.786	12.48
251.165	13.75
251.544	16.48
251.922	19.93
252.301	22
252.68	21.32
253.058	23.16
253.437	17.93
253.816	15.91
254.194	16.09
254.573	16.2
254.951	13.68
255.329	11.34
255.708	10.02
256.086	7.93
256.465	3.07
256.843	4.14
257.221	4.2
257.599	4.11
257.977	2.75
258.356	-1.61
258.734	-1.82
259.112	-0.84
259.49	2.55
259.868	-0.11
260.246	1.39
260.624	0.61
261.001	-0.18
261.379	-2.61
261.757	-3.09
262.135	0.75
262.513	0.07
262.89	2.23
263.268	-0.59
263.645	-1.95
264.023	2.68
264.401	2.64
264.778	6.8
265.156	3.91
265.533	2.91
265.91	3.91
266.288	-1.23
266.665	3.52
267.042	5.43
267.42	8.84
267.797	13.73
268.174	11.61
268.551	7.91
268.928	9.95
269.305	13.16
269.682	12.05
270.059	15.93
270.436	22.64
270.813	18.64
271.19	15.34
271.567	13.23
271.944	8.84
272.32	6.86
272.697	9.52
273.074	7.32
273.45	4.89
273.827	9.77
274.203	5.02
274.58	4.93
274.957	7.75
275.333	8.18
275.709	11.39
276.086	10.32
276.462	12.43
276.838	12.57
277.215	9.95
277.591	12.93
277.967	14.45
278.343	12.98
278.719	9.98
279.095	11.07
279.471	11.98
279.847	9.36
280.223	12.36
280.599	12.2
280.975	11.5
281.351	14
281.727	13.07
282.103	10.27
282.478	13.48
282.854	12.14
283.23	9.61
283.605	7.5
283.981	7.55
284.357	4.93
284.732	0.66
285.108	1.48
285.483	-0.55
285.858	-1.2
286.234	-1.93
286.609	-4.27
286.984	-0.11
287.36	-1.95
287.735	-3.36
288.11	-1.02
288.485	-2.86
288.86	0.64
289.235	2.68
289.61	3.84
289.985	3.64
290.36	3.36
290.735	3.36
291.11	-4.2
291.485	-3.73
291.86	-2.7
292.235	-2.39
292.609	1.89
292.984	2.36
293.359	-1.45
293.733	-4.18
294.108	-2.59
294.482	-2.52
294.857	-2.32
295.231	-2.2
295.606	-0.32
295.98	0.68
296.354	-1.25
296.729	-1.45
297.103	-1.36
297.477	2.3
297.851	4.43
298.226	3.41
298.6	1.7
298.974	0.27
299.348	7.73
299.722	9.52
300.096	10.95
300.47	9.68
300.844	8.82
301.217	9.07
301.591	5.25
301.965	9.05
302.339	12.05
302.712	12.73
303.086	14.57
303.46	12.32
303.833	12.59
304.207	9.95
304.58	9.75
304.954	8.8
305.327	7.98
305.701	10.59
306.074	7.75
306.447	6.98
306.821	10.25
307.194	8.8
307.567	7.84
307.94	6.52
308.313	10.75
308.686	13.36
309.059	14.7
309.432	16.84
309.805	16.14
310.178	15.84
310.551	15.59
310.924	15.5
311.297	19.39
311.67	23.2
312.042	22.48
312.415	21.48
312.788	20.23
313.16	18.36
313.533	20.95
313.905	22.8
314.278	22.43
314.65	23.09
315.023	19.77
315.395	18.18
315.768	11.84
316.14	15.25
316.512	14
316.884	12.75
317.257	14.93
317.629	13.68
318.001	11.98
318.373	10.93
318.745	8.75
319.117	11.2
319.489	7.91
319.861	10.14
320.233	9.2
320.605	9.77
320.977	14.57
321.348	14.55
321.72	11.93
322.092	11.52
322.463	10.52
322.835	12
323.207	11.41
323.578	13.2
323.95	14.41
324.321	11.98
324.693	14.2
325.064	10.66
325.435	11.66
325.807	12.57
326.178	13.41
326.549	17.77
326.92	17.41
327.292	14.73
327.663	14.68
328.034	13.2
328.405	15.43
328.776	12.25
329.147	18.45
329.518	16.66
329.889	14.41
330.259	15.02
330.63	14.77
331.001	14.45
331.372	19.07
331.742	20.64
332.113	20.77
332.484	20.36
332.854	21.14
333.225	12.77
333.595	12.89
333.966	11.05
334.336	7.14
334.707	4.93
335.077	5.73
335.447	3.98
335.817	2.98
336.188	1.86
336.558	1.18
336.928	-0.57
337.298	1.68
337.668	2.75
338.038	7.2
338.408	9.64
338.778	11.82
339.148	10.18
339.518	12.05
339.888	10.7
340.258	12.43
340.627	10.2
340.997	12.55
341.367	10.39
341.736	10.98
342.106	11.82
342.475	9.11
342.845	5.91
343.214	8.32
343.584	8.43
343.953	12.2
344.323	12.43
344.692	10.8
345.061	9.11
345.431	9.34
345.8	7.8
346.169	4.66
346.538	6.14
346.907	7.68
347.276	5.34
347.645	0.66
348.014	-2.73
348.383	-3.66
348.752	1.27
349.121	1.36
349.49	0.18
349.858	-1.41
350.227	0.14
350.596	3.77
350.964	3.91
351.333	3.45
351.702	4.77
352.07	5.45
352.439	4.34
352.807	1.27
353.176	-0.45
353.544	5.25
353.912	4.41
354.281	3.89
354.649	0.59
355.017	1.14
355.385	-0.05
355.753	-0.48
356.122	-1.25
356.49	-0.93
356.858	4.11
357.226	7.52
357.594	4.57
357.961	9.57
358.329	8.89
358.697	10.07
359.065	12.86
359.433	15.3
359.8	15.11
360.168	20.14
360.536	17.84
360.903	13.7
361.271	12.43
361.638	12.14
362.006	11.41
362.373	14.8
362.741	12.27
363.108	8.59
363.475	8.55
363.843	10.89
364.21	10.14
364.577	16.18
364.944	20.32
365.311	22.05
365.678	25.41
366.045	23.27
366.412	21.59
366.779	23.86
367.146	26.59
367.513	29.5
367.88	30.52
368.247	30.89
368.613	25.07
368.98	23.39
369.347	21.16
369.713	20.02
370.08	21.16
370.447	19.39
370.813	19.16
371.18	18.98
371.546	14.7
371.912	12
372.279	9.98
372.645	14.14
373.011	11.23
373.378	13.36
373.744	12
374.11	10.07
374.476	10.59
374.842	10.8
375.208	7.86
375.574	7.89
375.94	7.32
376.306	7.61
376.672	7.25
377.038	12
377.404	12.09
377.769	12.75
378.135	15.2
378.501	13.41
378.866	14.27
379.232	13.68
379.597	15.27
379.963	14.7
380.328	12.36
380.694	11.84
381.059	8.93
381.425	7.41
381.79	4.45
382.155	3.43
382.52	3.52
382.886	3.7
383.251	7.39
383.616	6.11
383.981	9.77
384.346	8.7
384.711	3.98
385.076	2.73
385.441	-1.27
385.806	1.91
386.171	0.27
386.535	2.68
386.9	0.07
387.265	-2.55
387.629	-0.25
387.994	-3.52
388.359	-1.18
388.723	3.25
389.088	4.68
389.452	10.16
389.817	11
390.181	11.57
390.545	9.25
390.91	8.93
391.274	12.05
391.638	11.27
392.002	14.57
392.366	14.84
392.731	12.91
393.095	12.14
393.459	9.02
393.823	7.77
394.187	11
394.55	11.68
394.914	12
395.278	11.41
395.642	10.27
396.006	8.23
396.369	8.98
396.733	9.8
397.097	8.84
397.46	11.89
397.824	12.98
398.187	12.5
398.551	14.91
398.914	17.14
399.277	16.52
399.641	16.34
400.004	16.41
400.367	13.75
400.73	13.82
401.094	11.98
401.457	11.7
401.82	11.84
402.183	11.8
402.546	10.82
402.909	10.68
403.272	11.39
403.635	12.61
403.998	11.66
404.36	12.09
404.723	15.68
405.086	18.3
405.448	17.05
405.811	14.93
406.174	14.3
406.536	13.64
406.899	13.77
407.261	12.93
407.624	11.41
407.986	10.91
408.348	12.68
408.711	7.91
409.073	5.98
409.435	5.98
409.797	4.7
410.16	2.36
410.522	2.68
410.884	-0.77
411.246	-4.39
411.608	-4.68
411.97	-2.32
412.332	-2.11
412.693	-0.93
413.055	-0.27
413.417	-0.16
413.779	0.7
414.14	1.52
414.502	-1.43
414.864	2.64
415.225	2.86
415.587	2.95
415.948	0.05
416.31	-2.77
416.671	-0.55
417.033	-0.05
417.394	0.39
417.755	0.27
418.116	-1.77
418.478	2.93
418.839	-0.07
419.2	1.73
419.561	4.32
419.922	3.7
420.283	4.48
420.644	6.59
421.005	6.77
421.366	9.89
421.727	8.11
422.087	11.36
422.448	11.61
422.809	14.39
423.169	14.8
423.53	12.3
423.891	15.34
424.251	15.66
424.612	14.64
424.972	16.32
425.333	13.39
425.693	15.64
426.053	16.34
426.414	15.89
426.774	14.34
427.134	12.39
427.494	13.66
427.854	15.3
428.214	14.61
428.574	13.05
428.934	16.23
429.294	16.34
429.654	13.86
430.014	14.25
430.374	13.34
430.734	13.93
431.094	14.27
431.453	12.91
431.813	8.52
432.173	9.18
432.532	8.2
432.892	3.07
433.251	0.48
433.611	1.91
433.97	-3.41
434.33	-2.32
434.689	-3
435.048	-0.02
435.407	0.68
435.767	0.89
436.126	5.25
436.485	5.43
436.844	9.2
437.203	13.41
437.562	16.34
437.921	22.16
438.28	21.86
438.639	25.64
438.998	21.84
439.356	22.57
439.715	24.61
440.074	22.23
440.433	21.86
440.791	23.02
441.15	20.95
441.508	20.68
441.867	18.8
442.225	16.45
442.584	10.57
442.942	13.27
443.3	13.8
443.659	10.77
444.017	9.77
444.375	10.82
444.733	6.82
445.092	2.45
445.45	-0.3
445.808	-0.09
446.166	-0.32
446.524	2.95
446.882	2.61
447.239	0.36
447.597	0.55
447.955	0.36
448.313	-2.16
448.67	-2.34
449.028	3.43
449.386	6.55
449.743	4.93
450.101	9.07
450.458	5.77
450.816	5.55
451.173	7.2
451.531	8.39
451.888	7.3
452.245	9.82
452.602	9.7
452.96	10.14
453.317	6.25
453.674	6.89
454.031	3.66
454.388	6.18
454.745	7.66
455.102	3.39
455.459	5.41
455.816	3.77
456.173	5.34
456.529	5.89
456.886	7.95
457.243	11.75
457.599	12.09
457.956	12.41
458.313	11.11
458.669	13.61
459.026	14.8
459.382	16.48
459.739	20.39
460.095	18.73
460.451	18.16
460.807	14.05
461.164	11.57
461.52	12.91
461.876	14.52
462.232	15.73
462.588	9.89
462.944	11.43
463.3	9.36
463.656	8.27
464.012	11.39
464.368	12.89
464.724	12.3
465.079	14.59
465.435	15.34
465.791	11.8
466.146	12.14
466.502	15.75
466.858	19
467.213	18.27
467.569	15.95
467.924	11.86
468.279	10.98
468.635	11.11
468.99	11.05
469.345	10.39
469.701	11.14
470.056	12.93
470.411	13.52
470.766	11.66
471.121	13.25
471.476	14.45
471.831	19.18
472.186	18.55
472.541	19.41
472.895	17.07
473.25	16.07
473.605	17.05
473.96	14.93
474.314	13.86
474.669	12.75
475.024	12.59
475.378	14.48
475.733	11.5
476.087	12.55
476.441	14.36
476.796	16.02
477.15	14.82
477.504	17.16
477.859	16.39
478.213	13.68
478.567	13.59
478.921	13.86
479.275	13.07
479.629	11.98
479.983	14
480.337	9.73
480.691	11.2
481.045	12
481.399	10.8
481.752	11.05
482.106	12.77
482.46	11.64
482.813	10.16
483.167	12.2
483.52	13.39
483.874	11.18
484.227	12.84
484.581	11.16
484.934	11.02
485.288	7.66
485.641	7.18
485.994	7.64
486.347	9.27
486.7	11.52
487.054	9.59
487.407	10.07
487.76	9.16
488.113	8.82
488.466	8.59
488.818	6.45
489.171	7.3
489.524	11.16
489.877	10.52
490.23	12.45
490.582	9.39
490.935	9.18
491.288	9.09
491.64	8.57
491.993	9.89
492.345	11.95
492.698	14.3
493.05	15.66
493.402	15.75
493.755	18.27
494.107	15.73
494.459	24.7
494.811	32.98
495.163	42.7
495.515	55.11
495.867	74.02
496.219	98.41
496.571	126.7
496.923	160.95
497.275	191.64
497.627	225.95
497.979	269.2
498.33	309.16
498.682	354.3
499.034	388.73
499.385	425.52
499.737	456.68
500.088	475.41
500.44	494.25
500.791	501.93
501.143	515.89
501.494	526.55
501.845	528.02
502.197	524.25
502.548	512.02
502.899	506.93
503.25	494.77
503.601	484.93
503.952	478.36
504.303	466.61
504.654	463
505.005	455.86
505.356	443.14
505.707	435.09
506.058	429
506.408	425.73
506.759	422.89
507.11	424.14
507.46	422.3
507.811	420.2
508.161	417.68
508.512	415.07
508.862	410.8
509.213	413.25
509.563	414.68
509.913	409.93
510.263	406.14
510.614	399.7
510.964	394.34
511.314	385.34
511.664	380.66
512.014	380.68
512.364	375.18
512.714	369.14
513.064	366.05
513.414	361.82
513.764	357.05
514.113	352.2
514.463	353.93
514.813	353.18
515.162	353.43
515.512	351.2
515.862	345.73
516.211	344.48
516.561	344.11
516.91	338.2
517.259	336.05
517.609	333.64
517.958	331.84
518.307	325.57
518.656	323.91
519.006	324.16
519.355	321.89
519.704	322.95
520.053	320.61
520.402	320
520.751	313.27
521.1	308.82
521.448	311.55
521.797	312.11
522.146	309.98
522.495	305.43
522.843	301.45
523.192	299.75
523.541	291.55
523.889	289.98
524.238	287.98
524.586	287.84
524.935	288.02
525.283	287.5
525.631	281.2
525.979	279.11
526.328	277.68
526.676	274.45
527.024	270.93
527.372	274.86
527.72	271.48
528.068	268.41
528.416	270.41
528.764	266.23
529.112	261.66
529.46	260.09
529.808	260.7
530.155	256.64
530.503	252.77
530.851	250.55
531.198	245.25
531.546	242
531.893	235.52
532.241	230.89
532.588	227.18
532.936	223.73
533.283	220.3
533.63	213
533.978	210.7
534.325	208.2
534.672	205.95
535.019	203.77
535.366	200.8
535.713	200.89
536.06	201.57
536.407	199.27
536.754	197.23
537.101	198.61
537.448	198.66
537.795	198.18
538.141	196.93
538.488	197.93
538.835	194.2
539.181	196.91
539.528	197.89
539.874	193.98
540.221	192.66
540.567	189.23
540.914	187.57
541.26	187.95
541.606	188.77
541.952	188.84
542.299	181.39
542.645	185.45
542.991	183.34
543.337	180.36
543.683	176.59
544.029	178.7
544.375	180.39
544.721	179.16
545.066	175.39
545.412	171.3
545.758	169.11
546.104	170.25
546.449	167.73
546.795	165.2
547.141	162.36
547.486	164.41
547.832	159.64
548.177	156.43
548.522	153.59
548.868	155.55
549.213	152.05
549.558	152.95
549.903	152.18
550.249	149.75
550.594	151.3
550.939	150.32
551.284	149.73
551.629	147.77
551.974	146.5
552.319	148.84
552.664	148.5
553.008	150.82
553.353	150.52
553.698	149.84
554.043	150.86
554.387	148.61
554.732	149.11
555.076	145.93
555.421	148.95
555.765	149.07
556.11	145.84
556.454	144.5
556.798	140.8
557.143	134.86
557.487	133.16
557.831	130.11
558.175	130.34
558.519	125.32
558.863	125.98
559.207	124.61
559.551	122.89
559.895	123.57
560.239	121.64
560.583	125.07
560.927	127.61
561.27	128.73
561.614	130.52
561.958	128.95
562.301	133.84
562.645	134.32
562.988	133.45
563.332	134.77
563.675	134.32
564.018	132.05
564.362	130.39
564.705	129.43
565.048	130.98
565.391	130.59
565.735	129.16
566.078	126.84
566.421	127.36
566.764	126.14
567.107	123.86
567.45	120.66
567.792	126.39
568.135	125.84
568.478	126.14
568.821	125.91
569.163	123.34
569.506	124.5
569.849	123.09
570.191	117.7
570.534	119.68
570.876	118.86
571.219	117.66
571.561	114.14
571.903	114.39
572.246	115.16
572.588	113.77
572.93	112.75
573.272	112.27
573.614	111.34
573.956	113.11
574.298	106.66
574.64	105.8
574.982	106.93
575.324	104.32
575.666	102.89
576.008	96.86
576.349	92.66
576.691	93.66
577.033	93.75
577.374	92.14
577.716	91.57
578.057	90
578.399	91.18
578.74	90.64
579.082	93.57
579.423	93.25
579.764	96.34
580.105	97.93
580.447	97.95
580.788	95.64
581.129	97.02
581.47	95.84
581.811	100.48
582.152	100.34
582.493	103.07
582.834	99.86
583.175	99.59
583.515	100.68
583.856	98.93
584.197	98.05
584.537	95.77
584.878	92.95
585.218	94.68
585.559	92.09
585.899	89
586.24	87.82
586.58	87.61
586.921	86.07
587.261	82.52
587.601	84.43
587.941	81.11
588.281	81.91
588.621	85.39
588.961	80.39
589.301	81.57
589.641	85.93
589.981	81.86
590.321	79.41
590.661	78.14
591.001	80.48
591.34	78.57
591.68	80.16
592.02	84.39
592.359	82.75
592.699	86.8
593.038	86.98
593.378	85
593.717	86.36
594.057	84.91
594.396	88.45
594.735	87.57
595.074	85.43
595.414	83.59
595.753	80.02
596.092	77.57
596.431	76.64
596.77	73
597.109	73.34
597.448	72.82
597.786	78.11
598.125	75.55
598.464	73.86
598.803	74.84
599.141	75.77
599.48	72.23
599.819	73.32
600.157	74.34
600.495	76.89
600.834	76.82
601.172	72.14
601.511	67.02
601.849	67.93
602.187	67.75
602.525	67.89
602.864	70.61
603.202	72.66
603.54	71.68
603.878	70.55
604.216	70.18
604.554	66.27
604.891	68
605.229	71.77
605.567	67.75
605.905	65.89
606.243	65.68
606.58	61.34
606.918	61.09
607.255	62.75
607.593	65.82
607.93	64.75
608.268	68.8
608.605	69.27
608.942	66.07
609.28	66.77
609.617	69.77
609.954	71.7
610.291	73.02
610.628	69.98
610.965	71.14
611.302	64.75
611.639	67.55
611.976	64.09
612.313	65.68
612.65	66.48
612.987	68.18
613.323	67.3
613.66	66.27
613.997	67.82
614.333	71.66
614.67	69.52
615.006	73.11
615.343	71.73
615.679	70.34
616.015	70.41
616.352	69.2
616.688	70.18
617.024	69.93
617.36	70.16
617.696	69.48
618.032	72.16
618.368	72.05
618.704	71.57
619.04	69.45
619.376	69.11
619.712	66.77
620.048	68.09
620.383	67.05
620.719	68.07
621.055	68.93
621.39	67.48
621.726	62.07
622.061	60.82
622.397	57.02
622.732	58.89
623.068	61.32
623.403	65.41
623.738	65.36
624.073	65.14
624.409	62.23
624.744	61.64
625.079	60.11
625.414	61.8
625.749	65.8
626.084	71.91
626.419	70.75
626.753	70.5
627.088	70.8
627.423	72.64
627.758	73.5
628.092	74.41
628.427	70.84
628.762	71.82
629.096	68.41
629.431	63.57
629.765	58.23
630.099	58.45
630.434	58.82
630.768	57.16
631.102	55.23
631.436	54.45
631.77	55.11
632.105	58.61
632.439	62.5
632.773	67.52
633.107	73.14
633.44	72.89
633.774	72.93
634.108	72.89
634.442	73.86
634.776	76.18
635.109	75
635.443	76.05
635.776	74.39
636.11	71.82
636.443	70.27
636.777	65.23
637.11	65.61
637.444	63.55
637.777	63.66
638.11	63.34
638.443	58.59
638.776	58.61
639.11	60.5
639.443	62.25
639.776	63.61
640.109	64.86
640.441	65.57
640.774	67.18
641.107	69.82
641.44	68.34
641.773	66.52
642.105	67.82
642.438	68.16
642.77	65.02
643.103	63.34
643.435	63.14
643.768	61
644.1	62.5
644.433	64.57
644.765	63.52
645.097	64.48
645.429	65.34
645.761	65.52
646.094	65.68
646.426	66.86
646.758	67.98
647.09	65.18
647.422	65.77
647.753	67.2
648.085	64.27
648.417	64.55
648.749	65.73
649.08	67.3
649.412	68.36
649.744	70.86
650.075	71.36
650.407	70.57
650.738	72.93
651.069	70.52
651.401	67.43
651.732	68.59
652.063	69.25
652.394	66.91
652.726	67.16
653.057	69.34
653.388	65.05
653.719	60.66
654.05	61.91
654.381	58.5
654.712	61.3
655.042	64.2
655.373	67.82
655.704	69.77
656.034	71.11
656.365	70.48
656.696	67.95
657.026	69.75
657.357	73.41
657.687	73.5
658.018	75.02
658.348	75.14
658.678	72.57
659.008	69.09
659.339	66.2
659.669	65.59
659.999	63.64
660.329	62.02
660.659	59.77
660.989	56.27
661.319	53.57
661.649	54.48
661.978	58.14
662.308	58.23
662.638	60.11
662.968	62.05
663.297	60.52
663.627	60.8
663.956	62.07
664.286	65.98
664.615	69.23
664.945	70.98
665.274	72.52
665.603	67.5
665.932	67.93
666.262	64.34
666.591	64.14
666.92	65.34
667.249	62.75
667.578	65.07
667.907	65.86
668.236	67.18
668.564	67.25
668.893	62.77
669.222	63.57
669.551	61.57
669.879	62.16
670.208	62.25
670.537	64.16
670.865	65.23
671.194	64.82
671.522	61.11
671.85	58.73
672.179	58.27
672.507	62.77
672.835	61.86
673.163	63.52
673.491	62.57
673.819	60.27
674.147	57.32
674.475	60.61
674.803	58.91
675.131	62.39
675.459	61.59
675.787	60.73
676.115	57.02
676.442	57.68
676.77	58.98
677.098	59.27
677.425	58.86
677.753	58.23
678.08	57.07
678.407	56.43
678.735	57.5
679.062	58.16
679.389	56.86
679.717	60.23
680.044	60.27
680.371	58.16
680.698	60.27
681.025	61.14
681.352	62.91
681.679	59.73
682.006	63.91
682.332	62.36
682.659	62.32
682.986	62.52
683.313	58.95
683.639	54.48
683.966	56.43
684.292	55.11
684.619	55.52
684.945	54.36
685.272	55.39
685.598	46.98
685.924	46.77
686.25	45.25
686.577	47.3
686.903	49.41
687.229	52.43
687.555	52.14
687.881	49.57
688.207	50.05
688.533	48.93
688.858	47.8
689.184	52.84
689.51	51.5
689.836	54.5
690.161	50.77
690.487	48.27
690.813	48.57
691.138	48.59
691.463	47.43
691.789	42.68
692.114	43.41
692.44	46.36
692.765	44.52
693.09	45
693.415	43.02
693.74	44.02
694.065	42.95
694.39	43.05
694.715	43.34
695.04	45.18
695.365	48.18
695.69	50.02
696.015	48.7
696.339	49.55
696.664	49.16
696.989	47.52
697.313	46.89
697.638	48.36
697.962	47.66
698.287	45.91
698.611	45.91
698.935	43.2
699.26	42.09
699.584	39.57
699.908	37.84
700.232	34.75
700.556	34.34
700.88	34.2
701.204	35.09
701.528	36.39
701.852	36.86
702.176	39
702.5	41.64
702.823	41.86
703.147	41.2
703.471	38.32
703.794	40.43
704.118	43.64
704.441	42.18
704.765	41.25
705.088	42.09
705.411	39.3
705.735	36.3
706.058	37.84
706.381	37.64
706.704	40.75
707.027	43.59
707.35	41.36
707.673	36.98
707.996	37.95
708.319	38.66
708.642	33.93
708.965	35.95
709.288	37.89
709.61	34.02
709.933	33.45
710.256	34.5
710.578	37.36
710.901	38.64
711.223	41.2
711.546	41.91
711.868	41.84
712.19	43.41
712.512	42.16
712.835	40.2
713.157	41.7
713.479	41.7
713.801	41.02
714.123	37.05
714.445	36.55
714.767	33.98
715.089	35.98
715.411	31.39
715.732	27.98
716.054	28.95
716.376	32.39
716.697	31.82
717.019	29.09
717.34	28.05
717.662	28.05
717.983	28.32
718.305	30.57
718.626	29.91
718.947	32.23
719.268	33.39
719.589	36.45
719.911	33.55
720.232	33.55
720.553	33.95
720.874	34.84
721.195	34.16
721.515	33.7
721.836	32.75
722.157	30.41
722.478	31.43
722.798	33.95
723.119	29.27
723.44	28.41
723.76	27.27
724.081	31.25
724.401	28.98
724.721	31.34
725.042	29.41
725.362	29.57
725.682	29.45
726.002	28.09
726.322	29
726.642	26.91
726.962	28.2
727.282	30.2
727.602	26.36
727.922	26
728.242	28.2
728.562	31.43
728.882	30.86
729.201	29.52
729.521	28.3
729.84	24.07
730.16	27.57
730.479	27.52
730.799	26.77
731.118	26.61
731.437	25.2
731.757	21.23
732.076	19.93
732.395	22.16
732.714	23.73
733.033	22.8
733.352	27.64
733.671	24.52
733.99	23.84
734.309	24.14
734.628	24.36
734.947	24.23
735.265	25.07
735.584	26.61
735.903	25.14
736.221	25.68
736.54	28.25
736.858	27.32
737.177	26.84
737.495	26.05
737.813	23.93
738.132	22.57
738.45	25.16
738.768	22.73
739.086	19.59
739.404	19
739.722	16.34
740.04	14.23
740.358	12.8
740.676	13.91
740.994	14.09
741.311	14.52
741.629	17.89
741.947	19.2
742.264	23.66
742.582	23.02
742.899	23.55
743.217	24.07
743.534	25.82
743.852	25.2
744.169	25.91
744.486	25.14
744.803	22.34
745.121	20.52
745.438	17.16
745.755	14.11
746.072	14.77
746.389	12.43
746.706	12.52
747.022	12.61
747.339	9.5
747.656	9.23
747.973	10.43
748.289	12.73
748.606	13
748.923	10.98
749.239	9.98
749.555	8.14
749.872	5.43
750.188	5.34
750.505	5.55
750.821	6.77
751.137	8.41
751.453	5.3
751.769	4.82
752.085	2.23
752.401	3.3
752.717	1.73
753.033	1.05
753.349	5.34
753.665	6.25
753.98	4.82
754.296	8.86
754.612	10.11
754.927	13.02
755.243	13.73
755.558	16.2
755.874	16.32
756.189	18.2
756.505	18.43
756.82	17.41
757.135	17.36
757.45	18.32
757.765	14.43
758.08	11.45
758.395	9.98
758.71	9.09
759.025	7.95
759.34	7.73
759.655	9.23
759.97	10.39
760.285	9.84
760.599	10.93
760.914	11.59
761.228	15
761.543	15.86
761.857	18
762.172	19.39
762.486	22.66
762.8	21.8
763.115	23
763.429	22.09
763.743	23.64
764.057	23.07
764.371	23.66
764.685	21.3
764.999	20.86
765.313	22.68
765.627	20.82
765.941	19.18
766.255	20.07
766.568	18.66
766.882	23.8
767.195	20.77
767.509	22.02
767.823	20.3
768.136	20.73
768.449	20.95
768.763	18.86
769.076	19.16
769.389	17.82
769.702	20.27
770.016	17.8
770.329	10.75
770.642	15.05
770.955	13.27
771.268	12.61
771.58	12.77
771.893	13.45
772.206	14.2
772.519	13.59
772.832	14.45
773.144	13.25
773.457	10.43
773.769	12.84
774.082	7.39
774.394	5.77
774.706	3.11
775.019	3.23
775.331	0.73
775.643	-1.36
775.955	1.48
776.268	0.5
776.58	0.27
776.892	5
777.204	5.41
777.515	8.11
777.827	10.45
778.139	14.18
778.451	12.16
778.763	13.41
779.074	13.36
779.386	12.45
779.697	11.41
780.009	11.18
780.32	11.55
780.632	12.14
780.943	10.43
781.254	9.23
781.566	10.77
781.877	12.32
782.188	12.64
782.499	11.68
782.81	11.34
783.121	12.68
783.432	10.32
783.743	12.41
784.054	16.86
784.364	19.25
784.675	20.91
784.986	20.09
785.296	19.8
785.607	16.3
785.917	16.07
786.228	16.64
786.538	18.68
786.849	21.7
787.159	19.75
787.469	16.91
787.779	18.55
788.09	19.34
788.4	16.55
788.71	17.86
789.02	21.82
789.33	22.82
789.64	23.89
789.949	22.75
790.259	23.91
790.569	24.64
790.879	23.95
791.188	23.89
791.498	22.52
791.807	26.11
792.117	26.34
792.426	25.66
792.736	25.2
793.045	22.7
793.354	22.32
793.663	19.66
793.973	20.02
794.282	20.5
794.591	20.09
794.9	22.05
795.209	23.39
795.518	23.27
795.826	20.18
796.135	20.64
796.444	23.8
796.753	25.82
797.061	28.57
797.37	27.89
797.678	26.95
797.987	24.36
798.295	23.98
798.604	20.61
798.912	20.98
799.22	22.61
799.529	21.43
799.837	19.61
800.145	16.98
800.453	16.11
800.761	14.95
801.069	15.7
801.377	18.8
801.685	17.82
801.993	17.77
802.3	16.7
802.608	15.55
802.916	18.48
803.223	17.34
803.531	16.55
803.838	17.59
804.146	17.7
804.453	19.57
804.76	18.98
805.068	17.7
805.375	17.02
805.682	19.68
805.989	26.48
806.296	27.57
806.603	28.89
806.91	29.5
807.217	28.95
807.524	28.61
807.831	27.84
808.138	26.7
808.444	29.07
808.751	29.89
809.058	26.16
809.364	22.25
809.671	22.14
809.977	20.86
810.284	21.23
810.59	20.93
810.896	24.14
811.202	25.27
811.509	27.36
811.815	25.48
812.121	30.02
812.427	33.07
812.733	33.27
813.039	31.52
813.345	31.25
813.65	30.8
813.956	30.32
814.262	29.07
814.568	28.43
814.873	27.95
815.179	27.86
815.484	25.43
815.79	26.7
816.095	26.5
816.4	24.36
816.706	25.34
817.011	30.5
817.316	34.27
817.621	36.48
817.926	34.2
818.231	34.2
818.536	38.98
818.841	41.43
819.146	40.89
819.451	43.84
819.756	51
820.06	52.25
820.365	51.55
820.67	48.34
820.974	46.43
821.279	46.45
821.583	44.52
821.888	41.59
822.192	38.77
822.496	36.68
822.8	35.18
823.105	34.61
823.409	38.11
823.713	33.18
824.017	34.91
824.321	35.27
824.625	40.23
824.929	45.09
825.232	45.32
825.536	45.3
825.84	49.75
826.143	52.5
826.447	49.98
826.751	48
827.054	51.93
827.358	50.59
827.661	51.02
827.964	48.57
828.268	49.68
828.571	50.8
828.874	51.39
829.177	46.93
829.48	42.84
829.783	41.41
830.086	43.95
830.389	42.64
830.692	46.59
830.995	46.82
831.297	47.11
831.6	42.27
831.903	40.64
832.205	42.25
832.508	46.61
832.81	49.7
833.113	56.07
833.415	53.18
833.718	52.75
834.02	45.59
834.322	46.73
834.624	46.84
834.926	50.27
835.228	50.5
835.53	50.16
835.832	48.86
836.134	45.77
836.436	41.82
836.738	44.09
837.04	47.84
837.341	53.45
837.643	52.11
837.944	51.32
838.246	52.09
838.547	51.86
838.849	50.23
839.15	50.55
839.452	53.68
839.753	55.02
840.054	49.93
840.355	45.25
840.656	46.98
840.957	44.98
841.258	47.52
841.559	47.07
841.86	48.73
842.161	47.07
842.462	48
842.762	49.52
843.063	45.89
843.364	46.48
843.664	49.8
843.965	46.07
844.265	49.98
844.566	48.7
844.866	48.27
845.166	49.25
845.467	50.41
845.767	46.55
846.067	45.2
846.367	49.59
846.667	52.61
846.967	52.27
847.267	56.34
847.567	55.89
847.867	56.25
848.166	55.57
848.466	53.64
848.766	54.95
849.065	58.25
849.365	57.27
849.664	57.23
849.964	57.8
850.263	58.39
850.562	57.66
850.862	60.91
851.161	60.25
851.46	62.59
851.759	66.68
852.058	69.43
852.357	67.41
852.656	69.52
852.955	69.59
853.254	71.02
853.553	67.84
853.851	64.77
854.15	62.14
854.449	66.11
854.747	64.09
855.046	60.36
855.344	59.5
855.643	59.7
855.941	57
856.239	56.61
856.538	56.02
856.836	62.18
857.134	65.45
857.432	62.61
857.73	58.55
858.028	60.18
858.326	59.91
858.624	57.95
858.922	60.5
859.219	59.93
859.517	60.25
859.815	59.86
860.112	58.52
860.41	59.41
860.707	63.36
861.005	68.68
861.302	70.23
861.6	72.27
861.897	73.41
862.194	71.91
862.491	77.75
862.788	75.43
863.085	75.93
863.382	75.8
863.679	75.02
863.976	74.73
864.273	69.89
864.57	67.27
864.867	67.41
865.163	70.34
865.46	74.34
865.757	69.57
866.053	73.82
866.349	73.82
866.646	73.5
866.942	73.43
867.239	77.8
867.535	78.32
867.831	80.36
868.127	78.7
868.423	77.93
868.719	74.52
869.015	75.98
869.311	72.89
869.607	69.41
869.903	70.36
870.199	68.57
870.494	63.86
870.79	61.32
871.086	57.95
871.381	61.11
871.677	57.82
871.972	56.57
872.267	58.3
872.563	62.09
872.858	71.14
873.153	69.18
873.448	71.59
873.743	71.82
874.038	74.84
874.333	75.8
874.628	75.98
874.923	77.91
875.218	79.09
875.513	77.98
875.808	77.82
876.102	72.32
876.397	72.43
876.691	69.45
876.986	68.61
877.28	66.09
877.575	63.73
877.869	60.43
878.163	59.36
878.458	56.73
878.752	56.02
879.046	56
879.34	56.41
879.634	60.39
879.928	57.27
880.222	55.18
880.516	55.93
880.809	57.11
881.103	57.11
881.397	57.59
881.691	58.36
881.984	56.02
882.278	48.98
882.571	46.48
882.864	40.11
883.158	40.98
883.451	44.5
883.744	46.73
884.038	48.45
884.331	48.93
884.624	46.43
884.917	46.05
885.21	46.7
885.503	52.16
885.796	53.7
886.088	56.57
886.381	57.73
886.674	53
886.966	49.09
887.259	46.95
887.552	47.07
887.844	47.25
888.136	44.05
888.429	44.1
888.721	39.64
889.013	36.72
889.306	32.54
889.598	31.96
