# Supplementary material for: An on-demand, drop-on-drop method for studying enzyme catalysis by serial crystallography
Source: Nat Commun. 2021 Jul 22;12:4461. doi: 10.1038/s41467-021-24757-7 (PMC8298390; doi:10.1038/s41467-021-24757-7)
Supplement: Supplementary file 7 — Source Data [file 41467_2021_24757_MOESM7_ESM.zip › 01_raw data/11/11-pico-on (10).txt]

Data from 11-fluo5N-fura-picoon_Subt16_21-13-19-925.txt Node

Date: Wed Jun 05 21:13:19 PDT 2019
User: Yachandra Lab
Spectrometer: OFX00221
Trigger mode: 0
Integration Time (sec): 3.000000E-1
Scans to average: 4
Nonlinearity correction enabled: false
Boxcar width: 5
Storing dark spectrum: false
XAxis mode: Wavelengths
Number of Pixels in Spectrum: 2136
>>>>>Begin Spectral Data<<<<<
156.111	1.54
156.499	-1.5
156.887	-1.97
157.274	-1.94
157.662	-1.9
158.049	-1.64
158.437	-1.82
158.824	-2.7
159.211	-2.77
159.599	-3.23
159.986	-3.61
160.373	-3.64
160.761	-1.84
161.148	-1.82
161.535	-1.57
161.922	-1.34
162.309	-1.82
162.696	-2.2
163.083	-1.64
163.47	-1.66
163.857	-1.64
164.244	-2.2
164.631	-2.11
165.018	-2.09
165.405	-0.68
165.792	-0.39
166.179	-0.59
166.565	-0.39
166.952	0.36
167.339	0.09
167.725	0.18
168.112	0.34
168.498	0.2
168.885	0.8
169.271	0.68
169.658	0.18
170.044	-0.43
170.431	-1.09
170.817	-0.23
171.203	0.07
171.59	0.68
171.976	0.36
172.362	-0.3
172.748	0.43
173.134	-0.34
173.521	0.02
173.907	-0.93
174.293	-0.7
174.679	-0.16
175.065	-0.55
175.451	-1.91
175.836	-3
176.222	-2.8
176.608	-2.48
176.994	-2.86
177.38	-3.34
177.765	-3.5
178.151	-2.02
178.537	-1.5
178.922	-1.98
179.308	-1.89
179.693	-1.86
180.079	-0.43
180.464	-0.14
180.85	0.11
181.235	0.39
181.621	1.23
182.006	1.43
182.391	0.66
182.777	-0.25
183.162	0.43
183.547	0.64
183.932	2.07
184.317	1.05
184.702	-0.05
185.087	0.43
185.472	1.95
185.857	1.8
186.242	1.48
186.627	0.95
187.012	2.02
187.397	2.43
187.782	1.93
188.167	1.98
188.551	3.11
188.936	0.61
189.321	3.34
189.705	-1.09
190.09	-0.11
190.475	-1.86
190.859	-0.73
191.244	-3.02
191.628	-1.48
192.012	-4.09
192.397	-4.66
192.781	-4.16
193.166	-2.34
193.55	-7.48
193.934	-6.82
194.318	-3.07
194.702	-0.64
195.087	-1.52
195.471	-0.32
195.855	-4.11
196.239	-1.95
196.623	-3.2
197.007	-2.23
197.391	1.77
197.775	2.93
198.158	4.89
198.542	1.5
198.926	0.32
199.31	-1.55
199.693	1.77
200.077	7.14
200.461	9.18
200.844	8.91
201.228	5.5
201.611	2.3
201.995	4.36
202.378	4.93
202.762	3.86
203.145	3.86
203.529	4.52
203.912	0.36
204.295	0.07
204.679	-1.45
205.062	-1.16
205.445	-4.43
205.828	-2
206.211	-1.07
206.594	-2.2
206.977	-4.91
207.36	-5.86
207.743	-6.73
208.126	-4.41
208.509	-8.45
208.892	-10.64
209.275	-8.18
209.658	-3.84
210.04	-4.41
210.423	-7.14
210.806	-6.95
211.188	-5.32
211.571	-4.14
211.953	-0.84
212.336	-1.93
212.719	-0.8
213.101	0.73
213.483	0.5
213.866	-1.55
214.248	-1.66
214.63	-2.89
215.013	-4.39
215.395	-0.14
215.777	-0.95
216.159	-0.48
216.542	0.8
216.924	0.5
217.306	-1.43
217.688	-2.86
218.07	-2.84
218.452	-3.84
218.834	-2.61
219.216	-1.77
219.597	-6.77
219.979	-3.66
220.361	-8.2
220.743	-11.09
221.124	-10.02
221.506	-8.3
221.888	-8.02
222.269	-6.93
222.651	-6.14
223.032	-3.57
223.414	-4.32
223.795	-7.02
224.177	-9.05
224.558	-7.86
224.94	-7
225.321	-5.68
225.702	-0.64
226.083	0.3
226.465	3.36
226.846	4.18
227.227	2.11
227.608	2.75
227.989	7.09
228.37	6.05
228.751	7.77
229.132	8.43
229.513	6.52
229.894	-1.07
230.275	-1.91
230.655	-4.64
231.036	-4.66
231.417	-6.8
231.798	-8.34
232.178	-5.82
232.559	-3.7
232.94	-5.16
233.32	-3.8
233.701	-6.09
234.081	-4.2
234.462	-5.93
234.842	-4.55
235.222	-7.43
235.603	-5.18
235.983	-1.5
236.363	-4.11
236.743	-4.57
237.124	-1.66
237.504	-1.84
237.884	0.64
238.264	1.43
238.644	6
239.024	3.48
239.404	6.23
239.784	4
240.164	-0.39
240.544	0.36
240.923	-2.11
241.303	-2.18
241.683	-3.98
242.063	-4.18
242.442	-4.02
242.822	-6.75
243.202	-5.14
243.581	-5.32
243.961	-2.8
244.34	0.23
244.72	-1.34
245.099	-0.14
245.478	-1.05
245.858	-0.2
246.237	-2.86
246.616	0.09
246.996	4.07
247.375	2.84
247.754	0.73
248.133	3.32
248.512	5.36
248.891	7.23
249.27	10.7
249.649	10.68
250.028	11.45
250.407	12.61
250.786	14.2
251.165	8.95
251.544	7.11
251.922	7.8
252.301	6.66
252.68	2.95
253.058	1.5
253.437	0.32
253.816	0.23
254.194	1.36
254.573	3.95
254.951	0.09
255.329	1.45
255.708	6.66
256.086	6.5
256.465	4.27
256.843	5.86
257.221	10.61
257.599	9.93
257.977	11.23
258.356	6.75
258.734	4.59
259.112	3.43
259.49	3.84
259.868	3.57
260.246	4.77
260.624	3.7
261.001	5.23
261.379	3
261.757	3.57
262.135	2.36
262.513	2.98
262.89	4.68
263.268	5.95
263.645	5.16
264.023	3.61
264.401	-0.32
264.778	3.14
265.156	2.89
265.533	3.11
265.91	3.05
266.288	4.25
266.665	7.34
267.042	8.57
267.42	8.98
267.797	13.34
268.174	12
268.551	11.61
268.928	14.09
269.305	13.57
269.682	12.07
270.059	14.02
270.436	12.18
270.813	8.41
271.19	8.2
271.567	5.68
271.944	0.48
272.32	2
272.697	4.64
273.074	0.95
273.45	1.32
273.827	1.55
274.203	-1.77
274.58	0.14
274.957	4.93
275.333	4.32
275.709	8
276.086	6.73
276.462	9.43
276.838	8.64
277.215	5.8
277.591	5.52
277.967	8.32
278.343	5.16
278.719	4.32
279.095	1.39
279.471	0.2
279.847	-1.93
280.223	0.98
280.599	-0.34
280.975	0.16
281.351	3.91
281.727	4.11
282.103	2.11
282.478	4.09
282.854	1.27
283.23	1.55
283.605	0.23
283.981	1.18
284.357	0.66
284.732	-2.95
285.108	-0.93
285.483	-1
285.858	-0.86
286.234	-0.23
286.609	1.73
286.984	7.75
287.36	9
287.735	9.91
288.11	11.66
288.485	9.95
288.86	11.61
289.235	9.86
289.61	11.02
289.985	9.36
290.36	7.16
290.735	6.98
291.11	0.07
291.485	-1.39
291.86	-0.93
292.235	-4.11
292.609	-1.34
292.984	0.77
293.359	-1
293.733	-4.86
294.108	-1.84
294.482	-0.89
294.857	-1.39
295.231	2.84
295.606	5
295.98	4.84
296.354	6
296.729	5.93
297.103	4.57
297.477	11.75
297.851	12.43
298.226	9.07
298.6	6.93
298.974	5.89
299.348	5.91
299.722	4.36
300.096	7.73
300.47	8.57
300.844	10.3
301.217	11.5
301.591	6
301.965	9.18
302.339	12.11
302.712	12.91
303.086	14.18
303.46	13.45
303.833	14.48
304.207	8.18
304.58	5
304.954	2.68
305.327	-0.07
305.701	2.25
306.074	1.39
306.447	0.41
306.821	2.91
307.194	1.73
307.567	0.41
307.94	-1.75
308.313	-0.07
308.686	3.82
309.059	2.07
309.432	1.23
309.805	0.11
310.178	-1.25
310.551	0.93
310.924	0.27
311.297	2.73
311.67	3.57
312.042	4.77
312.415	9.05
312.788	8.77
313.16	8.48
313.533	12.7
313.905	13.8
314.278	13.52
314.65	14.57
315.023	14.93
315.395	17.11
315.768	13.3
316.14	12.2
316.512	12.48
316.884	11.59
317.257	12.3
317.629	13.5
318.001	11.41
318.373	7.84
318.745	1.98
319.117	0.91
319.489	-5.48
319.861	-2.3
320.233	-3.7
320.605	-6.73
320.977	-6.48
321.348	-5.05
321.72	-6.91
322.092	-7.23
322.463	-5.32
322.835	-1.02
323.207	-3
323.578	-3.3
323.95	-3.82
324.321	-0.93
324.693	-1
325.064	-2.16
325.435	-0.32
325.807	-2.64
326.178	1.52
326.549	1.91
326.92	-0.11
327.292	1.89
327.663	5
328.034	6.45
328.405	6.73
328.776	7.61
329.147	10.95
329.518	7.73
329.889	10.41
330.259	3.86
330.63	6.66
331.001	7.41
331.372	5.84
331.742	4.59
332.113	4.32
332.484	3.09
332.854	3.55
333.225	0.48
333.595	2.25
333.966	-1
334.336	-0.45
334.707	-2.61
335.077	-1.64
335.447	-0.68
335.817	-0.41
336.188	-0.27
336.558	0.52
336.928	-1.73
337.298	-1.02
337.668	-1.5
338.038	3.52
338.408	6.16
338.778	8.25
339.148	6.7
339.518	5.25
339.888	5.45
340.258	5.39
340.627	5.07
340.997	5.18
341.367	5.98
341.736	7.55
342.106	5
342.475	4.41
342.845	6.41
343.214	6.5
343.584	5.45
343.953	6.11
344.323	4.45
344.692	4
345.061	2.93
345.431	2.57
345.8	-0.14
346.169	-4.3
346.538	-4.23
346.907	-6.07
347.276	-5.11
347.645	-2.59
348.014	-3.34
348.383	-3.48
348.752	-0.68
349.121	2.34
349.49	-0.7
349.858	-3.07
350.227	0.45
350.596	1.73
350.964	1.77
351.333	3.8
351.702	2.34
352.07	3.41
352.439	7.61
352.807	6.16
353.176	2.95
353.544	5
353.912	8.61
354.281	9.45
354.649	8.59
355.017	6.5
355.385	2.41
355.753	3.93
356.122	2.55
356.49	-0.43
356.858	1.5
357.226	3.3
357.594	2.82
357.961	2.32
358.329	1.86
358.697	3.2
359.065	4.89
359.433	3.89
359.8	1.3
360.168	2.68
360.536	-0.45
360.903	-4.55
361.271	-5.68
361.638	-7.02
362.006	-6.25
362.373	-3.55
362.741	-7.05
363.108	-7.93
363.475	-5.55
363.843	-1.09
364.21	0.55
364.577	4.32
364.944	7.95
365.311	9.2
365.678	14.05
366.045	13.57
366.412	10.23
366.779	12.02
367.146	14
367.513	15.45
367.88	13.82
368.247	11.77
368.613	11.3
368.98	8.43
369.347	8.25
369.713	6.82
370.08	7
370.447	8.7
370.813	8.07
371.18	5.14
371.546	2.7
371.912	2
372.279	2.8
372.645	4.43
373.011	5.73
373.378	7.07
373.744	3.55
374.11	1.68
374.476	0.48
374.842	-1.41
375.208	-0.7
375.574	-1.16
375.94	-0.64
376.306	-4.82
376.672	-5.75
377.038	-6.64
377.404	-8.95
377.769	-5.86
378.135	-3.2
378.501	-5.23
378.866	-3.82
379.232	-1.64
379.597	2.43
379.963	2.14
380.328	4.84
380.694	2.57
381.059	6.25
381.425	8.8
381.79	8.55
382.155	8.91
382.52	13.41
382.886	15.18
383.251	13.23
383.616	11.77
383.981	13.59
384.346	12.91
384.711	12.73
385.076	7.5
385.441	5.66
385.806	5.66
386.171	3.82
386.535	3.07
386.9	5.09
387.265	3.95
387.629	5.61
387.994	3.8
388.359	4.86
388.723	5.91
389.088	5.2
389.452	5.98
389.817	5.84
390.181	7.32
390.545	5.59
390.91	2.25
391.274	4.09
391.638	4.55
392.002	5.5
392.366	0.18
392.731	3.2
393.095	7.09
393.459	9.3
393.823	8.52
394.187	9.39
394.55	7.64
394.914	7
395.278	6.32
395.642	1.14
396.006	-0.61
396.369	5.57
396.733	4.52
397.097	5.11
397.46	4.95
397.824	5.48
398.187	4.89
398.551	6.43
398.914	9.16
399.277	8.41
399.641	11.2
400.004	12.5
400.367	9.2
400.73	8.61
401.094	6.27
401.457	4.32
401.82	5.84
402.183	2.55
402.546	1.39
402.909	0.32
403.272	2.64
403.635	0.3
403.998	-3.02
404.36	-2.05
404.723	-1.77
405.086	0.43
405.448	-1.11
405.811	-2.68
406.174	1.61
406.536	0.07
406.899	0.55
407.261	1.02
407.624	3.18
407.986	5.36
408.348	6.05
408.711	4.23
409.073	0.2
409.435	2.59
409.797	1.61
410.16	-1.89
410.522	2.59
410.884	-0.91
411.246	-6.36
411.608	-7.36
411.97	-6.27
412.332	-5.61
412.693	-3.8
413.055	-1.27
413.417	-1.84
413.779	1.27
414.14	2.55
414.502	0.52
414.864	5.27
415.225	9.57
415.587	9.98
415.948	7.45
416.31	7.77
416.671	7.66
417.033	3.89
417.394	4.16
417.755	3.64
418.116	4.3
418.478	4.68
418.839	4.61
419.2	3.93
419.561	3.91
419.922	5.27
420.283	6.11
420.644	5.8
421.005	11.89
421.366	14.14
421.727	13.05
422.087	11.25
422.448	13.16
422.809	12.48
423.169	9.89
423.53	8.52
423.891	11.09
424.251	9.3
424.612	10.59
424.972	7.89
425.333	6.93
425.693	6.14
426.053	10.07
426.414	10.36
426.774	9.66
427.134	10.68
427.494	10.2
427.854	10.36
428.214	12.14
428.574	11
428.934	14.45
429.294	8.89
429.654	9.36
430.014	8.86
430.374	7.39
430.734	9.43
431.094	8.59
431.453	10.43
431.813	6.64
432.173	6.77
432.532	6.09
432.892	2.8
433.251	4.77
433.611	4.39
433.97	-1.73
434.33	-1.98
434.689	-5.07
435.048	-3.05
435.407	-4.23
435.767	-3.23
436.126	-1.3
436.485	-2.95
436.844	-2.23
437.203	0.39
437.562	0
437.921	7.86
438.28	6.2
438.639	9.3
438.998	10.95
439.356	12.73
439.715	13.68
440.074	13.45
440.433	14.7
440.791	13.5
441.15	14.3
441.508	16.23
441.867	13.68
442.225	15.52
442.584	12.93
442.942	11.16
443.3	9.61
443.659	7.59
444.017	5.14
444.375	5.07
444.733	6.82
445.092	2.02
445.45	2.32
445.808	1.57
446.166	0.11
446.524	3.77
446.882	4.95
447.239	5.91
447.597	6.86
447.955	8.61
448.313	10.23
448.67	11.59
449.028	14.05
449.386	13.16
449.743	11.23
450.101	15.11
450.458	8.98
450.816	7.32
451.173	4.52
451.531	3.34
451.888	0.48
452.245	0.43
452.602	-3.45
452.96	-2.5
453.317	-4.66
453.674	-4.41
454.031	-4.32
454.388	-1.5
454.745	-2.39
455.102	-1.02
455.459	2.11
455.816	0.59
456.173	2.11
456.529	2.11
456.886	2.05
457.243	4.8
457.599	5.14
457.956	-1.66
458.313	-3.23
458.669	0.84
459.026	-0.3
459.382	1.16
459.739	2.36
460.095	-0.75
460.451	0.7
460.807	3.55
461.164	2.11
461.52	3.43
461.876	9.36
462.232	12.02
462.588	8.48
462.944	8.91
463.3	5.18
463.656	4.95
464.012	7.7
464.368	7.34
464.724	2.82
465.079	2.64
465.435	2.55
465.791	-2.3
466.146	-4.36
466.502	-4.82
466.858	-3.48
467.213	-0.02
467.569	1.36
467.924	-2.57
468.279	-3.84
468.635	-4.59
468.99	-4.3
469.345	-2.73
469.701	0.16
470.056	2.23
470.411	4.3
470.766	5.11
471.121	5.75
471.476	7.75
471.831	12.8
472.186	13.48
472.541	16.18
472.895	13.45
473.25	12.48
473.605	11.64
473.96	10.2
474.314	11.09
474.669	10.48
475.024	5.95
475.378	5.27
475.733	1.02
476.087	3.55
476.441	3.16
476.796	6.07
477.15	6.68
477.504	9.59
477.859	11.82
478.213	11.23
478.567	11.05
478.921	11
479.275	9.95
479.629	12.86
479.983	13.25
480.337	12.27
480.691	11.41
481.045	11.34
481.399	9.77
481.752	10.52
482.106	12.59
482.46	9.91
482.813	10.09
483.167	13.45
483.52	9.77
483.874	5.66
484.227	6.93
484.581	6.5
484.934	6.64
485.288	5.48
485.641	1.11
485.994	-2.95
486.347	1.09
486.7	3.27
487.054	1.86
487.407	6.23
487.76	7.36
488.113	8.73
488.466	11.64
488.818	9.23
489.171	9.8
489.524	13.95
489.877	12.75
490.23	11.09
490.582	10.43
490.935	8.05
491.288	7.09
491.64	9.02
491.993	6.05
492.345	5.39
492.698	6.93
493.05	6.93
493.402	7.82
493.755	11.89
494.107	11.2
494.459	15.23
494.811	17.41
495.163	19.64
495.515	20.39
495.867	27.05
496.219	31.2
496.571	38.93
496.923	41
497.275	39.84
497.627	39.48
497.979	45.18
498.33	50.82
498.682	60.82
499.034	66.66
499.385	80.5
499.737	88.16
500.088	91.73
500.44	93.7
500.791	101.64
501.143	110.39
501.494	118.73
501.845	128.84
502.197	133.59
502.548	132.25
502.899	135
503.25	130.48
503.601	130.45
503.952	136.41
504.303	136.25
504.654	138.8
505.005	144.5
505.356	152.73
505.707	152.14
506.058	154.39
506.408	160.07
506.759	165.2
507.11	173.43
507.46	178.77
507.811	180.84
508.161	184.89
508.512	186.64
508.862	189.59
509.213	194.25
509.563	201.77
509.913	204.18
510.263	207.64
510.614	208.27
510.964	204.57
511.314	207.86
511.664	211.2
512.014	218.2
512.364	220.34
512.714	224.05
513.064	224.93
513.414	227.02
513.764	229.91
514.113	232.68
514.463	239.73
514.813	244.98
515.162	245.86
515.512	246.75
515.862	245.34
516.211	254.55
516.561	258.05
516.91	255.5
517.259	254.34
517.609	252.89
517.958	256.25
518.307	253.36
518.656	254.57
519.006	254.59
519.355	255.43
519.704	258.45
520.053	255.93
520.402	255.55
520.751	253.25
521.1	255.27
521.448	259.39
521.797	255.5
522.146	253.89
522.495	255
522.843	257.11
523.192	258.5
523.541	256.66
523.889	253.84
524.238	250.77
524.586	251.91
524.935	250.64
525.283	249.66
525.631	246.52
525.979	247.25
526.328	249.73
526.676	245.75
527.024	241.7
527.372	241.68
527.72	241
528.068	237.39
528.416	238.86
528.764	236.84
529.112	232.93
529.46	234.91
529.808	235.8
530.155	228.32
530.503	225
530.851	222.64
531.198	216.73
531.546	214.66
531.893	211.25
532.241	205.32
532.588	201.86
532.936	202.95
533.283	198.89
533.63	192.66
533.978	191.16
534.325	189.82
534.672	189.61
535.019	192.32
535.366	192.18
535.713	193.25
536.06	197.82
536.407	194.68
536.754	190.41
537.101	189.52
537.448	189.16
537.795	188.36
538.141	189.64
538.488	189.75
538.835	187.25
539.181	187.34
539.528	187.27
539.874	181.16
540.221	180.43
540.567	180.41
540.914	179.66
541.26	178.32
541.606	176.34
541.952	174.11
542.299	169.45
542.645	170.75
542.991	168.68
543.337	167.8
543.683	167.3
544.029	167.64
544.375	169.27
544.721	168.41
545.066	166.25
545.412	168.16
545.758	166.98
546.104	166.66
546.449	163.05
546.795	160.52
547.141	158.2
547.486	157.93
547.832	158.91
548.177	157.09
548.522	158.14
548.868	159.43
549.213	155.16
549.558	155.55
549.903	155.45
550.249	155.55
550.594	157.59
550.939	154.8
551.284	153.66
551.629	151.98
551.974	149.07
552.319	148.39
552.664	148.75
553.008	149.55
553.353	148.11
553.698	148.68
554.043	152.66
554.387	147.7
554.732	150.57
555.076	150.16
555.421	148.36
555.765	146.93
556.11	143.16
556.454	141.2
556.798	139.34
557.143	137.07
557.487	136.64
557.831	131.8
558.175	135.5
558.519	132.43
558.863	131.32
559.207	132.55
559.551	131.55
559.895	131.14
560.239	129.48
560.583	129.2
560.927	131.84
561.27	130.73
561.614	133.41
561.958	129.8
562.301	133.66
562.645	134.64
562.988	135.23
563.332	138.7
563.675	141.82
564.018	144.61
564.362	147.02
564.705	142.84
565.048	143.32
565.391	140.93
565.735	138.8
566.078	135.98
566.421	138.25
566.764	135.45
567.107	131.8
567.45	130.91
567.792	134.82
568.135	131.8
568.478	133.57
568.821	134.2
569.163	131.2
569.506	133.82
569.849	130.27
570.191	125.23
570.534	124.05
570.876	121.93
571.219	117.77
571.561	112.66
571.903	112.02
572.246	112.57
572.588	112.18
572.93	112.52
573.272	109.73
573.614	108.84
573.956	109.89
574.298	109.52
574.64	110.84
574.982	110.57
575.324	107.61
575.666	108.86
576.008	101.14
576.349	98.89
576.691	98.25
577.033	99.05
577.374	96.8
577.716	92.82
578.057	89.68
578.399	90.3
578.74	91.55
579.082	91.82
579.423	87.66
579.764	92.91
580.105	93.32
580.447	92.07
580.788	95.07
581.129	98.41
581.47	103.73
581.811	105.36
582.152	101.36
582.493	100.39
582.834	99.73
583.175	104.98
583.515	107.77
583.856	105.05
584.197	105.57
584.537	100.5
584.878	99.11
585.218	97.18
585.559	95.86
585.899	93.52
586.24	93.25
586.58	92.16
586.921	88.16
587.261	82.61
587.601	81.23
587.941	80.2
588.281	81.95
588.621	83.09
588.961	82.36
589.301	83.11
589.641	85.95
589.981	84.36
590.321	82.59
590.661	80.18
591.001	81.36
591.34	82.39
591.68	80.93
592.02	81.34
592.359	79.34
592.699	77.5
593.038	77.91
593.378	78.18
593.717	80.73
594.057	79.86
594.396	86.8
594.735	88.43
595.074	85.57
595.414	85.77
595.753	82.16
596.092	84.93
596.431	83.2
596.77	82.11
597.109	83.3
597.448	82.64
597.786	88.64
598.125	82.98
598.464	83.48
598.803	85.45
599.141	85.5
599.48	85.61
599.819	80.27
600.157	82.14
600.495	82.43
600.834	80.77
601.172	75.61
601.511	68.14
601.849	66.91
602.187	62.64
602.525	62.95
602.864	60.89
603.202	58.77
603.54	58.23
603.878	58.55
604.216	56.61
604.554	54.98
604.891	57.11
605.229	63.02
605.567	64.8
605.905	63.66
606.243	61.59
606.58	63.11
606.918	63.75
607.255	66.68
607.593	69.09
607.93	69.98
608.268	69.27
608.605	67.23
608.942	61.02
609.28	58.64
609.617	60.23
609.954	63.32
610.291	62.64
610.628	62.66
610.965	63.95
611.302	59.8
611.639	59.11
611.976	60.39
612.313	64.89
612.65	67.61
612.987	69.14
613.323	69.77
613.66	65.11
613.997	65.68
614.333	67.68
614.67	63.45
615.006	62.5
615.343	61.8
615.679	60.32
616.015	57.48
616.352	57.5
616.688	57.2
617.024	56.45
617.36	60.41
617.696	60.82
618.032	60.93
618.368	63.25
618.704	66.45
619.04	64.89
619.376	65.8
619.712	62.39
620.048	62.45
620.383	61.41
620.719	59.34
621.055	57.05
621.39	55.95
621.726	54.02
622.061	53.52
622.397	52.93
622.732	55.18
623.068	55.8
623.403	63.18
623.738	62.84
624.073	65.73
624.409	67.07
624.744	66.77
625.079	65.91
625.414	65.91
625.749	66.73
626.084	66.23
626.419	65.57
626.753	64.18
627.088	63.7
627.423	64.34
627.758	61.05
628.092	59.89
628.427	59.02
628.762	59.82
629.096	58.36
629.431	57.39
629.765	54.32
630.099	57
630.434	57.75
630.768	55.09
631.102	53.11
631.436	50.7
631.77	49.18
632.105	49.95
632.439	50.8
632.773	53
633.107	53.84
633.44	55.39
633.774	54.25
634.108	55.23
634.442	57.86
634.776	58.84
635.109	62.68
635.443	65.07
635.776	66.5
636.11	68.82
636.443	66.5
636.777	66.5
637.11	65.73
637.444	64.16
637.777	63.77
638.11	59.7
638.443	57.89
638.776	55.75
639.11	57.52
639.443	57.66
639.776	54.09
640.109	56.34
640.441	56.3
640.774	57.25
641.107	59.36
641.44	57.64
641.773	56.8
642.105	56.7
642.438	57.73
642.77	56.84
643.103	59.3
643.435	60.25
643.768	60.64
644.1	61.07
644.433	64.95
644.765	63.95
645.097	65.5
645.429	68.59
645.761	67.93
646.094	66.66
646.426	65.61
646.758	65.27
647.09	63.93
647.422	63.75
647.753	62.11
648.085	58.82
648.417	55.93
648.749	56.86
649.08	55.48
649.412	57.3
649.744	59.66
650.075	59.52
650.407	54.18
650.738	53.68
651.069	52.41
651.401	52.39
651.732	51.8
652.063	56.68
652.394	53.61
652.726	54.32
653.057	57.77
653.388	54.48
653.719	51.84
654.05	56
654.381	55.14
654.712	55.11
655.042	58.55
655.373	60.77
655.704	61.66
656.034	64.18
656.365	65.09
656.696	63.27
657.026	63.8
657.357	67.41
657.687	67.25
658.018	66.66
658.348	68.91
658.678	65.23
659.008	63.3
659.339	60.39
659.669	57.8
659.999	57.95
660.329	53.98
660.659	55.05
660.989	53.5
661.319	49.2
661.649	52.7
661.978	54.93
662.308	56.25
662.638	57.98
662.968	59.34
663.297	57.73
663.627	56.34
663.956	57.98
664.286	59.23
664.615	58.73
664.945	62.73
665.274	61.41
665.603	55.77
665.932	55.8
666.262	52.2
666.591	50.43
666.92	50.34
667.249	48.23
667.578	52.7
667.907	52.93
668.236	54.57
668.564	50.95
668.893	49.18
669.222	51.16
669.551	49.45
669.879	52.25
670.208	51.57
670.537	56.91
670.865	57.27
671.194	56.95
671.522	55
671.85	53.45
672.179	55.2
672.507	59.39
672.835	61.39
673.163	62.32
673.491	59.52
673.819	60.02
674.147	56.39
674.475	59.5
674.803	57.39
675.131	60.5
675.459	60.32
675.787	61.02
676.115	56.66
676.442	51.82
676.77	51.68
677.098	53.91
677.425	53.7
677.753	55.02
678.08	52.14
678.407	51.34
678.735	51.8
679.062	51.3
679.389	49.61
679.717	52.41
680.044	54.16
680.371	51.18
680.698	51
681.025	50.09
681.352	48.57
681.679	48.98
682.006	50.89
682.332	48.8
682.659	51.16
682.986	53.41
683.313	52.57
683.639	52.09
683.966	55.77
684.292	56.77
684.619	55.18
684.945	56.5
685.272	59.07
685.598	52.02
685.924	51.34
686.25	48.68
686.577	46.64
686.903	46.02
687.229	45.32
687.555	43
687.881	41.43
688.207	43.27
688.533	43.27
688.858	40
689.184	46.23
689.51	46.39
689.836	48.77
690.161	48.45
690.487	47.23
690.813	48.64
691.138	50.18
691.463	46.89
691.789	44.75
692.114	42.75
692.44	43.89
692.765	44.34
693.09	44.16
693.415	43.34
693.74	42
694.065	43.05
694.39	42.93
694.715	43.82
695.04	47.95
695.365	47.75
695.69	49.57
696.015	48.11
696.339	44.23
696.664	44.23
696.989	42.5
697.313	45.25
697.638	44.89
697.962	44.68
698.287	43.59
698.611	40.59
698.935	39.93
699.26	39.05
699.584	38.39
699.908	41.23
700.232	42.23
700.556	39.32
700.88	40.27
701.204	40.52
701.528	41.41
701.852	41.2
702.176	40.91
702.5	43.5
702.823	42.34
703.147	39.14
703.471	33.91
703.794	33.02
704.118	37
704.441	30.91
704.765	31.68
705.088	31.36
705.411	29.48
705.735	28.64
706.058	29.16
706.381	31.52
706.704	35.41
707.027	36.41
707.35	35.64
707.673	33.95
707.996	35.66
708.319	35.36
708.642	33.16
708.965	32.68
709.288	33.25
709.61	29.73
709.933	28.66
710.256	25.09
710.578	27.89
710.901	24.95
711.223	24.7
711.546	25.5
711.868	22.43
712.19	21.75
712.512	22.43
712.835	20.36
713.157	23.73
713.479	21.3
713.801	24.68
714.123	23.39
714.445	26.02
714.767	24.84
715.089	24.36
715.411	21.91
715.732	20.82
716.054	20.5
716.376	22.07
716.697	19.27
717.019	18.36
717.34	18.45
717.662	17.14
717.983	15.55
718.305	14.27
718.626	17.27
718.947	18.93
719.268	19.05
719.589	19.34
719.911	20.84
720.232	22.89
720.553	25.73
720.874	27.18
721.195	28.32
721.515	29.89
721.836	31.95
722.157	27.66
722.478	30.98
722.798	31.75
723.119	30.89
723.44	29.5
723.76	28.93
724.081	29.64
724.401	25.95
724.721	25.11
725.042	22.61
725.362	23.68
725.682	24.36
726.002	23.18
726.322	25.09
726.642	24.7
726.962	23.84
727.282	22.66
727.602	19.57
727.922	20.05
728.242	22.82
728.562	27.48
728.882	25.43
729.201	20.7
729.521	18.07
729.84	13.82
730.16	14.5
730.479	15.86
730.799	16.36
731.118	18.91
731.437	19.09
731.757	19.41
732.076	16.77
732.395	20.73
732.714	27.52
733.033	27.2
733.352	31.57
733.671	29.64
733.99	29.7
734.309	28.16
734.628	28.02
734.947	26
735.265	23
735.584	21.16
735.903	19.14
736.221	16.7
736.54	18.95
736.858	18.48
737.177	18.25
737.495	19.3
737.813	19.11
738.132	13.59
738.45	15.73
738.768	16.09
739.086	16.93
739.404	15.45
739.722	16.07
740.04	13.66
740.358	11.64
740.676	11.2
740.994	7.8
741.311	7.89
741.629	12.98
741.947	12.95
742.264	15.09
742.582	14.55
742.899	16.89
743.217	15.7
743.534	17.34
743.852	15.68
744.169	17.84
744.486	18.07
744.803	18.34
745.121	17.59
745.438	18.14
745.755	15.57
746.072	14.2
746.389	10.23
746.706	9.23
747.022	10.7
747.339	11.95
747.656	11.39
747.973	9.77
748.289	8.68
748.606	8.57
748.923	4.73
749.239	3.34
749.555	4.89
749.872	3.34
750.188	5.23
750.505	4.61
750.821	2.5
751.137	2.02
751.453	3.48
751.769	2.89
752.085	0.86
752.401	1
752.717	-0.18
753.033	-1.32
753.349	3.43
753.665	3.95
753.98	1.02
754.296	5.02
754.612	6.86
754.927	8.5
755.243	8.36
755.558	8.43
755.874	7.45
756.189	11.14
756.505	10.64
756.82	9.48
757.135	8.77
757.45	10.05
757.765	9.45
758.08	8.3
758.395	6.61
758.71	5.84
759.025	6.45
759.34	8.27
759.655	6.43
759.97	7.66
760.285	8.36
760.599	8.68
760.914	10.05
761.228	9.25
761.543	6.23
761.857	8.75
762.172	12.02
762.486	11.91
762.8	13.32
763.115	13.05
763.429	11.41
763.743	10.23
764.057	9.64
764.371	8.73
764.685	9.43
764.999	12.75
765.313	13.05
765.627	10.43
765.941	14.89
766.255	13
766.568	14.14
766.882	17.32
767.195	15.45
767.509	15.68
767.823	15.86
768.136	13.2
768.449	16.59
768.763	13
769.076	16.48
769.389	13
769.702	16.52
770.016	14.8
770.329	12.02
770.642	15.55
770.955	11.57
771.268	12.75
771.58	14.43
771.893	13.84
772.206	15.43
772.519	13.89
772.832	12.43
773.144	11.43
773.457	9.93
773.769	9.45
774.082	4.39
774.394	9.52
774.706	4.05
775.019	4.8
775.331	1.52
775.643	-0.41
775.955	0.05
776.268	0.52
776.58	0.43
776.892	1.02
777.204	1.91
777.515	5.77
777.827	2.68
778.139	6.89
778.451	5.41
778.763	6
779.074	9.93
779.386	9.05
779.697	9.75
780.009	8.7
780.32	13.3
780.632	13.27
780.943	11.18
781.254	13
781.566	15.2
781.877	16.05
782.188	17.39
782.499	13.23
782.81	14.07
783.121	14.93
783.432	12.95
783.743	9.05
784.054	9.75
784.364	12.91
784.675	15.64
784.986	13.98
785.296	15.59
785.607	11.02
785.917	10.43
786.228	11.36
786.538	11.43
786.849	13.02
787.159	13.3
787.469	13.39
787.779	11.64
788.09	11.45
788.4	9.91
788.71	6.8
789.02	8.84
789.33	10.57
789.64	13.39
789.949	10.7
790.259	11.27
790.569	13.05
790.879	13.68
791.188	17.18
791.498	14.95
791.807	16.41
792.117	18.18
792.426	18.36
792.736	18.89
793.045	14.11
793.354	15.3
793.663	15.84
793.973	18.84
794.282	20.59
794.591	15.84
794.9	16.14
795.209	16.16
795.518	16.55
795.826	13.45
796.135	15.57
796.444	17.41
796.753	20.98
797.061	22.64
797.37	22.16
797.678	21.02
797.987	22.98
798.295	26.75
798.604	26.86
798.912	29.16
799.22	33.23
799.529	31.39
799.837	31.02
800.145	27.02
800.453	26.14
800.761	21.77
801.069	20.61
801.377	21.02
801.685	19.43
801.993	22.39
802.3	21.7
802.608	20.39
802.916	21.86
803.223	19
803.531	22.11
803.838	24.18
804.146	26.7
804.453	28.57
804.76	27.77
805.068	27.3
805.375	23.8
805.682	23.82
805.989	27.59
806.296	29.91
806.603	35.3
806.91	33.98
807.217	32.95
807.524	31.41
807.831	27.23
808.138	26.75
808.444	23.86
808.751	24.7
809.058	22.48
809.364	19.8
809.671	18.82
809.977	14.95
810.284	15.32
810.59	15.93
810.896	18.77
811.202	22.05
811.509	25.89
811.815	26.64
812.121	28.25
812.427	29.02
812.733	28.34
813.039	27.86
813.345	30.27
813.65	24.75
813.956	21.48
814.262	21.23
814.568	22.98
814.873	17.45
815.179	18.75
815.484	17.18
815.79	18.09
816.095	20.91
816.4	18
816.706	18.02
817.011	24.61
817.316	28.86
817.621	27.91
817.926	26.82
818.231	30.05
818.536	34.02
818.841	35.7
819.146	38
819.451	38.3
819.756	43.41
820.06	39.02
820.365	38.27
820.67	37.59
820.974	40.61
821.279	38.89
821.583	38
821.888	34.7
822.192	35.75
822.496	32.64
822.8	33.41
823.105	33.27
823.409	38.2
823.713	37.11
824.017	39.43
824.321	39.82
824.625	40.5
824.929	42.16
825.232	42.18
825.536	39.2
825.84	39.5
826.143	38.55
826.447	37.55
826.751	36.68
827.054	40.55
827.358	34.27
827.661	30.68
827.964	28.93
828.268	31.02
828.571	33.7
828.874	35.61
829.177	35.23
829.48	34.64
829.783	35.93
830.086	36.43
830.389	36.27
830.692	42.27
830.995	44.52
831.297	50.66
831.6	46.91
831.903	44.09
832.205	43.02
832.508	47.09
832.81	47.02
833.113	45.16
833.415	44.89
833.718	41.95
834.02	36.32
834.322	34.07
834.624	32.68
834.926	36.09
835.228	37.27
835.53	39.05
835.832	36.98
836.134	36.48
836.436	38.95
836.738	40.25
837.04	42.89
837.341	48.07
837.643	46.25
837.944	47.02
838.246	48.27
838.547	47.2
838.849	44.07
839.15	45.45
839.452	47.11
839.753	45
840.054	44.77
840.355	44.84
840.656	47.7
840.957	51.16
841.258	51.39
841.559	46.66
841.86	48.11
842.161	48.05
842.462	46
842.762	47.32
843.063	46.95
843.364	45.48
843.664	46.27
843.965	40.66
844.265	44.07
844.566	41.73
844.866	45.18
845.166	46.05
845.467	47.2
845.767	47.09
846.067	45.39
846.367	49.41
846.667	50.7
846.967	49.23
847.267	48.16
847.567	46.14
847.867	47.48
848.166	46.73
848.466	43.14
848.766	45.32
849.065	46.8
849.365	45.82
849.664	42.73
849.964	44.25
850.263	43.86
850.562	46.2
850.862	46.86
851.161	49.39
851.46	48.61
851.759	51.84
852.058	53.18
852.357	49.8
852.656	51.91
852.955	53.27
853.254	51.25
853.553	48.34
853.851	50.68
854.15	49.41
854.449	48.05
854.747	51.61
855.046	50.64
855.344	49.43
855.643	52.75
855.941	49.57
856.239	46.93
856.538	48.25
856.836	53.11
857.134	53.09
857.432	49.55
857.73	47.8
858.028	45.3
858.326	48.39
858.624	48.39
858.922	47.41
859.219	49.45
859.517	47.93
859.815	45.61
860.112	45.68
860.41	46.57
860.707	51.98
861.005	53.07
861.302	57.32
861.6	55.3
861.897	57.43
862.194	62.64
862.491	67.55
862.788	70.59
863.085	73.73
863.382	73.57
863.679	74.89
863.976	75.77
864.273	75.48
864.57	70.8
864.867	71.2
865.163	73.52
865.46	68.98
865.757	67.36
866.053	71.52
866.349	72.86
866.646	68.2
866.942	64.64
867.239	66.77
867.535	65.43
867.831	68.41
868.127	68.95
868.423	67.32
868.719	69.32
869.015	64.73
869.311	60.05
869.607	57.14
869.903	59.64
870.199	59.18
870.494	56.43
870.79	55.25
871.086	53
871.381	55.14
871.677	50.75
871.972	51.36
872.267	50.89
872.563	51.59
872.858	55.18
873.153	56.32
873.448	57.23
873.743	56.39
874.038	58.41
874.333	59
874.628	58.05
874.923	59.7
875.218	59.73
875.513	62.59
875.808	65.84
876.102	62.61
876.397	59.25
876.691	57.07
876.986	55.02
877.28	51.45
877.575	49.77
877.869	45.09
878.163	45.2
878.458	38.89
878.752	38.77
879.046	35.59
879.34	37.95
879.634	42.64
879.928	41.16
880.222	40.57
880.516	41.66
880.809	40.7
881.103	42.18
881.397	43.23
881.691	44.09
881.984	45.23
882.278	44.07
882.571	40.18
882.864	36.41
883.158	36.02
883.451	41.75
883.744	43.98
884.038	46.39
884.331	45.09
884.624	41.32
884.917	43.57
885.21	39.3
885.503	39.48
885.796	43.25
886.088	45.25
886.381	48.57
886.674	41.86
886.966	37
887.259	36.91
887.552	38.39
887.844	37.2
888.136	35.18
888.429	36.8
888.721	35.69
889.013	31.62
889.306	29.14
889.598	24.92
