# Supplementary material for: An on-demand, drop-on-drop method for studying enzyme catalysis by serial crystallography
Source: Nat Commun. 2021 Jul 22;12:4461. doi: 10.1038/s41467-021-24757-7 (PMC8298390; doi:10.1038/s41467-021-24757-7)
Supplement: Supplementary file 7 — Source Data [file 41467_2021_24757_MOESM7_ESM.zip › 01_raw data/11/11-pico-off (8).txt]

Data from 11-fluo5N-fura-picooff_Subt16_21-12-29-790.txt Node

Date: Wed Jun 05 21:12:29 PDT 2019
User: Yachandra Lab
Spectrometer: OFX00221
Trigger mode: 0
Integration Time (sec): 3.000000E-1
Scans to average: 4
Nonlinearity correction enabled: false
Boxcar width: 5
Storing dark spectrum: false
XAxis mode: Wavelengths
Number of Pixels in Spectrum: 2136
>>>>>Begin Spectral Data<<<<<
156.111	1.83
156.499	-0.11
156.887	-0.12
157.274	0.5
157.662	0.75
158.049	0.98
158.437	0.95
158.824	-0.02
159.211	0.8
159.599	0.91
159.986	1.09
160.373	0.5
160.761	0.5
161.148	-0.45
161.535	-2.43
161.922	-2.91
162.309	-3.77
162.696	-3.36
163.083	-2.68
163.47	-3.7
163.857	-3
164.244	-4.61
164.631	-4.64
165.018	-3.55
165.405	-1.8
165.792	0.95
166.179	2
166.565	2.86
166.952	2.8
167.339	2
167.725	2.57
168.112	3.14
168.498	4.89
168.885	4.86
169.271	4.27
169.658	4.25
170.044	2.95
170.431	2.18
170.817	2.8
171.203	2.11
171.59	3
171.976	3.59
172.362	1.55
172.748	0
173.134	-0.11
173.521	0.82
173.907	0.45
174.293	0.95
174.679	0.75
175.065	0.61
175.451	0.73
175.836	1.5
176.222	0.45
176.608	1.82
176.994	3.02
177.38	2.89
177.765	2.16
178.151	2.93
178.537	2.5
178.922	2.75
179.308	2.64
179.693	2.84
180.079	2.39
180.464	3.61
180.85	4.2
181.235	3.57
181.621	4.64
182.006	5.2
182.391	4.25
182.777	3.82
183.162	3.68
183.547	3.91
183.932	4.09
184.317	4.07
184.702	2.73
185.087	2.68
185.472	3.05
185.857	2.86
186.242	3.05
186.627	3.73
187.012	4.61
187.397	4.45
187.782	3.82
188.167	3.95
188.551	3.16
188.936	3.27
189.321	2.84
189.705	-0.25
190.09	0.7
190.475	0.2
190.859	-0.84
191.244	-2.5
191.628	0.11
192.012	-2.95
192.397	-3.05
192.781	-2.75
193.166	-0.77
193.55	-1.43
193.934	-0.39
194.318	3.09
194.702	3.5
195.087	1.43
195.471	2.86
195.855	2.25
196.239	7.2
196.623	9.68
197.007	12.34
197.391	12.39
197.775	12.45
198.158	16.57
198.542	13.18
198.926	13.61
199.31	16.68
199.693	16.7
200.077	18.48
200.461	19.66
200.844	16.55
201.228	14.95
201.611	13.89
201.995	15.95
202.378	13.98
202.762	10.2
203.145	10.32
203.529	9.36
203.912	10.82
204.295	6.55
204.679	0.09
205.062	-1.91
205.445	-5.27
205.828	-3.84
206.211	-7.25
206.594	-8.59
206.977	-5.02
207.36	-5.39
207.743	-4.3
208.126	-2.95
208.509	-0.34
208.892	3.66
209.275	7.09
209.658	9.27
210.04	10.27
210.423	11.05
210.806	10.84
211.188	9.59
211.571	8.64
211.953	10.68
212.336	7.41
212.719	6.45
213.101	7.32
213.483	3.7
213.866	2.34
214.248	-1.32
214.63	0.14
215.013	0.27
215.395	1.02
215.777	2
216.159	-1.05
216.542	1.27
216.924	-0.39
217.306	-2.02
217.688	1.86
218.07	3.64
218.452	4.57
218.834	1.91
219.216	2.57
219.597	2.7
219.979	2.18
220.361	1.52
220.743	0.07
221.124	2.41
221.506	2.43
221.888	-2.84
222.269	-3.84
222.651	-3.16
223.032	-1.3
223.414	-1.66
223.795	-5.3
224.177	-5.64
224.558	-7.57
224.94	-6.02
225.321	-4.14
225.702	-3.27
226.083	-0.64
226.465	-0.32
226.846	0.68
227.227	-0.5
227.608	-2.86
227.989	3.36
228.37	3.73
228.751	6.64
229.132	2.84
229.513	1.23
229.894	-1.48
230.275	-1.77
230.655	-1.07
231.036	-2.32
231.417	-2.36
231.798	0.55
232.178	0.57
232.559	1.75
232.94	2.82
233.32	6.7
233.701	3.82
234.081	4.18
234.462	5.36
234.842	5.45
235.222	3.43
235.603	4.73
235.983	9.61
236.363	6.8
236.743	4.57
237.124	6.11
237.504	4
237.884	8.07
238.264	8.57
238.644	12.32
239.024	13.02
239.404	14.86
239.784	15.3
240.164	10.43
240.544	6.09
240.923	9.25
241.303	9.86
241.683	11.14
242.063	9.36
242.442	8.3
242.822	4.91
243.202	1.68
243.581	1.82
243.961	2.84
244.34	2.7
244.72	5.52
245.099	4.2
245.478	0.02
245.858	-3.27
246.237	-4.73
246.616	2.36
246.996	1.39
247.375	5.68
247.754	2.32
248.133	0.39
248.512	5.84
248.891	8.16
249.27	9.11
249.649	12.86
250.028	13.7
250.407	14.2
250.786	10.68
251.165	9.82
251.544	6.2
251.922	10.73
252.301	15.02
252.68	9
253.058	9.8
253.437	8.5
253.816	4.61
254.194	4.52
254.573	3.16
254.951	1.32
255.329	3.75
255.708	7.43
256.086	5.8
256.465	-0.82
256.843	1.41
257.221	-2.16
257.599	-1.84
257.977	-4.14
258.356	-7.41
258.734	-5.5
259.112	-4.34
259.49	-5.39
259.868	-7.7
260.246	-5
260.624	-4.41
261.001	-6.14
261.379	-4.18
261.757	-3.32
262.135	2.75
262.513	5.43
262.89	6.45
263.268	8.02
263.645	8.39
264.023	6.75
264.401	2.41
264.778	5.14
265.156	5.8
265.533	5.25
265.91	2.75
266.288	-0.91
266.665	3.34
267.042	3.98
267.42	3.98
267.797	4.66
268.174	4.36
268.551	4.16
268.928	7.84
269.305	5
269.682	4.7
270.059	7.23
270.436	9.18
270.813	7.55
271.19	6.68
271.567	3.59
271.944	0.59
272.32	6.34
272.697	10.93
273.074	7.95
273.45	11.45
273.827	14.48
274.203	14.57
274.58	15.25
274.957	15.73
275.333	14.61
275.709	18.77
276.086	22.23
276.462	17.91
276.838	13.84
277.215	11.57
277.591	8.18
277.967	7.18
278.343	4.11
278.719	4.77
279.095	3.43
279.471	4.09
279.847	2.16
280.223	5.57
280.599	7.7
280.975	8.18
281.351	8.09
281.727	11.3
282.103	10.34
282.478	9.61
282.854	8.55
283.23	6.7
283.605	6.39
283.981	4.91
284.357	-0.3
284.732	-3.5
285.108	-0.8
285.483	0.95
285.858	-0.18
286.234	0.68
286.609	3.09
286.984	3.59
287.36	4.36
287.735	2.16
288.11	5.84
288.485	5.61
288.86	7.57
289.235	7.64
289.61	7.82
289.985	7.3
290.36	4.59
290.735	5.77
291.11	2.86
291.485	2.86
291.86	5.34
292.235	3.14
292.609	5.66
292.984	7
293.359	4.45
293.733	2.55
294.108	2.95
294.482	6.05
294.857	6.91
295.231	5.86
295.606	7.84
295.98	9.05
296.354	8.48
296.729	9.2
297.103	9.8
297.477	11.95
297.851	13.59
298.226	15.7
298.6	15.52
298.974	13.05
299.348	17.55
299.722	15.98
300.096	16.73
300.47	16.52
300.844	18.41
301.217	17.95
301.591	16.11
301.965	18.27
302.339	19.16
302.712	17.57
303.086	17.93
303.46	16.52
303.833	19.59
304.207	15.43
304.58	14.16
304.954	10.77
305.327	7.84
305.701	12.11
306.074	10.05
306.447	9.73
306.821	9.07
307.194	6.86
307.567	5.73
307.94	4.14
308.313	7.05
308.686	8.2
309.059	8.8
309.432	12.48
309.805	9.43
310.178	8.18
310.551	9.73
310.924	11.84
311.297	15.59
311.67	16.43
312.042	13.48
312.415	12.61
312.788	11.55
313.16	10.07
313.533	9.09
313.905	12.23
314.278	12.23
314.65	9.84
315.023	7.55
315.395	8.98
315.768	6.2
316.14	8.07
316.512	7.91
316.884	8.73
317.257	9.75
317.629	8.73
318.001	6.43
318.373	5.18
318.745	3.43
319.117	4.57
319.489	2.93
319.861	4.8
320.233	3.14
320.605	3
320.977	5.66
321.348	5.39
321.72	7.27
322.092	5.43
322.463	7.43
322.835	8.43
323.207	9.23
323.578	7.95
323.95	8.68
324.321	14
324.693	14.3
325.064	11.8
325.435	11.55
325.807	10.61
326.178	12.8
326.549	15.14
326.92	15.61
327.292	12.25
327.663	12.57
328.034	12.75
328.405	10.64
328.776	12.3
329.147	17.16
329.518	17.82
329.889	16.93
330.259	12.52
330.63	11.75
331.001	15.32
331.372	21.48
331.742	20.8
332.113	19.7
332.484	18.61
332.854	18.41
333.225	12.16
333.595	13.14
333.966	14.39
334.336	14.55
334.707	11.23
335.077	6.11
335.447	2.93
335.817	0.77
336.188	0.32
336.558	0.93
336.928	-0.23
337.298	1.93
337.668	2.25
338.038	1.57
338.408	3.23
338.778	3.95
339.148	1.82
339.518	1.82
339.888	5.14
340.258	8.2
340.627	7.32
340.997	8.11
341.367	6.77
341.736	7.95
342.106	8.7
342.475	7.34
342.845	10.11
343.214	14.45
343.584	15.91
343.953	14.25
344.323	12.07
344.692	12.36
345.061	9.82
345.431	8.07
345.8	3.59
346.169	-0.39
346.538	2.91
346.907	3.02
347.276	1.55
347.645	-1.64
348.014	-3.66
348.383	-4.32
348.752	-3.73
349.121	-2.09
349.49	-0.07
349.858	0.05
350.227	0.86
350.596	1.52
350.964	-0.39
351.333	1.48
351.702	3.59
352.07	5.57
352.439	8.52
352.807	9.68
353.176	8.52
353.544	10.84
353.912	11.5
354.281	13.5
354.649	12.73
355.017	12.86
355.385	8.7
355.753	6.43
356.122	5.93
356.49	4.84
356.858	3.98
357.226	6.52
357.594	5.48
357.961	6.61
358.329	5.3
358.697	4.5
359.065	5.59
359.433	7.14
359.8	7.2
360.168	4.98
360.536	2.77
360.903	2.25
361.271	-0.27
361.638	-2.7
362.006	-2.07
362.373	-0.43
362.741	-0.43
363.108	-2.34
363.475	-2.18
363.843	-0.75
364.21	4.36
364.577	6.18
364.944	8.07
365.311	10.93
365.678	13.25
366.045	11.77
366.412	11.95
366.779	11.11
367.146	16.82
367.513	19.45
367.88	19.75
368.247	21.57
368.613	20.05
368.98	18.55
369.347	17.73
369.713	20.93
370.08	21
370.447	21.32
370.813	21.77
371.18	18.57
371.546	17.14
371.912	15.8
372.279	11.27
372.645	15.14
373.011	13.52
373.378	12.25
373.744	10.3
374.11	10.89
374.476	7.45
374.842	6.43
375.208	4.5
375.574	2.55
375.94	3.23
376.306	5.18
376.672	2.11
377.038	3.75
377.404	3.34
377.769	2.41
378.135	2.43
378.501	3.98
378.866	4.93
379.232	6.16
379.597	7.93
379.963	9.2
380.328	6.36
380.694	4.3
381.059	5.16
381.425	4.98
381.79	3.66
382.155	1.66
382.52	1.3
382.886	3.52
383.251	3.11
383.616	1.89
383.981	1.93
384.346	3.39
384.711	4.57
385.076	3.34
385.441	1.27
385.806	2.2
386.171	3.23
386.535	2.64
386.9	0.41
387.265	-1.41
387.629	0.09
387.994	-2.5
388.359	-1.05
388.723	-0.86
389.088	-1.48
389.452	1.68
389.817	1.18
390.181	1.68
390.545	1.95
390.91	3.95
391.274	6.98
391.638	6.98
392.002	8.64
392.366	3.11
392.731	5.02
393.095	5.64
393.459	6.3
393.823	7.07
394.187	8.8
394.55	9.27
394.914	7.11
395.278	7.8
395.642	5.59
396.006	4.61
396.369	8.09
396.733	7.36
397.097	9.36
397.46	6.45
397.824	6.95
398.187	6.55
398.551	8.89
398.914	9.48
399.277	7.45
399.641	7.64
400.004	8.57
400.367	10.3
400.73	8.45
401.094	6.34
401.457	7.09
401.82	6.39
402.183	5.89
402.546	2.89
402.909	-0.61
403.272	1.7
403.635	1.61
403.998	-1.25
404.36	-1.82
404.723	2.02
405.086	1.7
405.448	5.02
405.811	5.02
406.174	7.68
406.536	7.98
406.899	10.98
407.261	9.14
407.624	11.16
407.986	13.84
408.348	14.34
408.711	8.16
409.073	6.07
409.435	2.57
409.797	0.8
410.16	-3
410.522	0.41
410.884	-0.57
411.246	-3.02
411.608	-4
411.97	-4
412.332	-5.55
412.693	-2.75
413.055	0.57
413.417	1.77
413.779	2.45
414.14	3.36
414.502	-0.45
414.864	2.93
415.225	5
415.587	6.45
415.948	5.3
416.31	8.86
416.671	9.86
417.033	5.95
417.394	4.75
417.755	5.34
418.116	3.32
418.478	5.48
418.839	2.27
419.2	1.68
419.561	1.2
419.922	-0.34
420.283	-5.48
420.644	-4.07
421.005	-3.98
421.366	0.39
421.727	1.09
422.087	4.11
422.448	4.3
422.809	4.3
423.169	5.52
423.53	3.61
423.891	7.02
424.251	9.09
424.612	5.93
424.972	8.09
425.333	5.07
425.693	1.5
426.053	1.05
426.414	1.55
426.774	1.14
427.134	-1.16
427.494	3.16
427.854	4.91
428.214	5.2
428.574	10.14
428.934	13.7
429.294	12.75
429.654	14.27
430.014	15.41
430.374	14.8
430.734	17.23
431.094	17.34
431.453	14.09
431.813	10.68
432.173	12.98
432.532	12
432.892	8.27
433.251	5.98
433.611	3.84
433.97	-1.36
434.33	-0.25
434.689	-1.77
435.048	0.14
435.407	0.11
435.767	-1.16
436.126	-0.45
436.485	-2.45
436.844	-2.61
437.203	3.52
437.562	6.43
437.921	11.77
438.28	9.93
438.639	10.18
438.998	10.48
439.356	10.27
439.715	10.45
440.074	8.77
440.433	6.41
440.791	8.34
441.15	4.8
441.508	5.57
441.867	4.55
442.225	3.93
442.584	-0.5
442.942	-3.91
443.3	-3.23
443.659	-3.2
444.017	-3.36
444.375	-4.41
444.733	-3.95
445.092	-7.43
445.45	-4.14
445.808	-5.25
446.166	-4.95
446.524	0.07
446.882	3.48
447.239	3.34
447.597	4.86
447.955	3.5
448.313	6.84
448.67	7.32
449.028	13.09
449.386	9.23
449.743	9.91
450.101	15
450.458	11.91
450.816	9.41
451.173	6.7
451.531	4.39
451.888	3.41
452.245	3.27
452.602	2.61
452.96	3.77
453.317	1.5
453.674	2.34
454.031	-0.14
454.388	2.34
454.745	4.66
455.102	4.11
455.459	8.39
455.816	6.43
456.173	6.57
456.529	3.5
456.886	-0.32
457.243	3.02
457.599	3.45
457.956	0.75
458.313	-0.5
458.669	-0.02
459.026	2.2
459.382	2.11
459.739	6.05
460.095	6.3
460.451	9.95
460.807	10.27
461.164	8.43
461.52	7.7
461.876	9.95
462.232	12.82
462.588	9.5
462.944	10.34
463.3	9.39
463.656	8.45
464.012	9.34
464.368	7.98
464.724	8.86
465.079	6.45
465.435	5.8
465.791	3.18
466.146	1.55
466.502	3.32
466.858	5.64
467.213	5.16
467.569	6.07
467.924	4.45
468.279	3.27
468.635	1.36
468.99	3.89
469.345	4.68
469.701	4.66
470.056	4.64
470.411	6.07
470.766	4.39
471.121	6.68
471.476	4.05
471.831	5.2
472.186	6.98
472.541	7.36
472.895	7.64
473.25	8.41
473.605	10.36
473.96	9.61
474.314	11.66
474.669	10.66
475.024	6.3
475.378	8.02
475.733	7.39
476.087	7.09
476.441	7.84
476.796	11.57
477.15	10.23
477.504	10.82
477.859	11.68
478.213	10.43
478.567	8.68
478.921	11.7
479.275	11.14
479.629	12.48
479.983	13.48
480.337	10.18
480.691	8.02
481.045	9.32
481.399	10.64
481.752	9.93
482.106	9.82
482.46	12.36
482.813	11.68
483.167	16.64
483.52	16.55
483.874	13.09
484.227	17.98
484.581	16.59
484.934	16.05
485.288	11.52
485.641	12.5
485.994	11.25
486.347	10.18
486.7	10.98
487.054	7.82
487.407	10.5
487.76	11.52
488.113	9.98
488.466	8.16
488.818	7.89
489.171	10.09
489.524	13.27
489.877	12.5
490.23	15.59
490.582	12.8
490.935	9.91
491.288	6.7
491.64	4.86
491.993	5.05
492.345	4.93
492.698	2.7
493.05	3.98
493.402	1.64
493.755	2.11
494.107	-3.25
494.459	-1.66
494.811	-2.02
495.163	-2.75
495.515	-2.07
495.867	-3.52
496.219	-1.39
496.571	-6.64
496.923	-18.75
497.275	-32.57
497.627	-44.3
497.979	-54.64
498.33	-64.8
498.682	-69.75
499.034	-83.41
499.385	-94.23
499.737	-96.93
500.088	-108
500.44	-111.39
500.791	-110.5
501.143	-107.2
501.494	-104.8
501.845	-102.18
502.197	-97.07
502.548	-101.34
502.899	-98.09
503.25	-93.86
503.601	-97.66
503.952	-92.3
504.303	-94.45
504.654	-93.41
505.005	-87.89
505.356	-82.84
505.707	-78.95
506.058	-81.73
506.408	-76.18
506.759	-69.18
507.11	-64.34
507.46	-60.09
507.811	-54.14
508.161	-50.45
508.512	-45.34
508.862	-41.82
509.213	-39.7
509.563	-36.61
509.913	-32.86
510.263	-26.11
510.614	-27.05
510.964	-28.32
511.314	-27.93
511.664	-29.93
512.014	-23.52
512.364	-24.57
512.714	-26.07
513.064	-27.11
513.414	-27.7
513.764	-29.73
514.113	-30.68
514.463	-26.05
514.813	-22.73
515.162	-21.93
515.512	-22.8
515.862	-24.23
516.211	-21.86
516.561	-22.52
516.91	-20.98
517.259	-13.41
517.609	-7.41
517.958	-7.09
518.307	-12.5
518.656	-12.3
519.006	-10.55
519.355	-9
519.704	-7.86
520.053	-8.68
520.402	-3.75
520.751	-6.27
521.1	-7.43
521.448	-9.73
521.797	-9.73
522.146	-7.59
522.495	-7.05
522.843	-7.11
523.192	-8.57
523.541	-9.8
523.889	-9.86
524.238	-10.43
524.586	-7.2
524.935	-5.95
525.283	-0.93
525.631	-3.93
525.979	-0.41
526.328	-0.98
526.676	1.02
527.024	1.8
527.372	7.75
527.72	11.32
528.068	9.64
528.416	11.5
528.764	10.25
529.112	5.66
529.46	6.91
529.808	7.5
530.155	8.68
530.503	5.68
530.851	7.73
531.198	3.14
531.546	1.45
531.893	-2.23
532.241	-3.32
532.588	-7.66
532.936	-4.14
533.283	-0.86
533.63	-4.84
533.978	-6.75
534.325	-9.57
534.672	-12.02
535.019	-10.61
535.366	-12.52
535.713	-9.43
536.06	-9.27
536.407	-7.93
536.754	-9.57
537.101	-9.43
537.448	-6.09
537.795	-3.25
538.141	3.16
538.488	8.11
538.835	8.32
539.181	10.82
539.528	12.02
539.874	10.75
540.221	12.45
540.567	10.09
540.914	10.09
541.26	9.41
541.606	8.41
541.952	6.27
542.299	2.2
542.645	6.2
542.991	10.2
543.337	12.14
543.683	11.41
544.029	12.61
544.375	17.77
544.721	14.39
545.066	15.82
545.412	15.89
545.758	13.64
546.104	14.8
546.449	14
546.795	8.27
547.141	7.41
547.486	7.36
547.832	6.3
548.177	4.34
548.522	7.45
548.868	3.98
549.213	2.18
549.558	6.07
549.903	5.77
550.249	3.05
550.594	7.14
550.939	6.45
551.284	6.5
551.629	4.18
551.974	2.18
552.319	1.39
552.664	4.93
553.008	7.34
553.353	7.43
553.698	7.34
554.043	10.14
554.387	9.64
554.732	11.57
555.076	12.25
555.421	14.18
555.765	15.07
556.11	15.45
556.454	13.48
556.798	12.82
557.143	10.16
557.487	9.89
557.831	6.45
558.175	7.02
558.519	1.84
558.863	1.61
559.207	1.61
559.551	1.3
559.895	1.59
560.239	1.45
560.583	-0.16
560.927	0.93
561.27	1.68
561.614	4.73
561.958	4.05
562.301	8.61
562.645	6.98
562.988	8.14
563.332	9.77
563.675	7.02
564.018	9.66
564.362	12.84
564.705	12.5
565.048	12.3
565.391	11.34
565.735	12.93
566.078	10.5
566.421	14.11
566.764	14.02
567.107	13.18
567.45	15.7
567.792	18.48
568.135	19.39
568.478	22.07
568.821	25.02
569.163	23.89
569.506	21.45
569.849	20.23
570.191	17.68
570.534	17.68
570.876	17.09
571.219	14.57
571.561	11.82
571.903	9.75
572.246	8.91
572.588	7.34
572.93	8.07
573.272	6.89
573.614	5.95
573.956	9.07
574.298	5.2
574.64	5.95
574.982	4.95
575.324	3.45
575.666	4.7
576.008	2.64
576.349	3.7
576.691	2.98
577.033	5.05
577.374	5.89
577.716	2.5
578.057	1.11
578.399	0.64
578.74	2.41
579.082	1.27
579.423	-1.23
579.764	1.61
580.105	1.02
580.447	2.18
580.788	3.34
581.129	7.43
581.47	13.3
581.811	18.43
582.152	19.3
582.493	21.34
582.834	24.93
583.175	28.61
583.515	30.73
583.856	30.73
584.197	32.16
584.537	30.89
584.878	28.39
585.218	26.57
585.559	26.8
585.899	25.05
586.24	27.2
586.58	23.3
586.921	22.25
587.261	16.23
587.601	14.7
587.941	11.14
588.281	10.84
588.621	12.34
588.961	10.7
589.301	10.86
589.641	16.61
589.981	13.27
590.321	14.95
590.661	13.66
591.001	17.32
591.34	17.23
591.68	20.73
592.02	23.45
592.359	22.09
592.699	22.8
593.038	21.82
593.378	20.07
593.717	21.25
594.057	21.82
594.396	26.73
594.735	25.98
595.074	25.68
595.414	23.84
595.753	21.91
596.092	22.11
596.431	24.73
596.77	24.82
597.109	26.95
597.448	30.09
597.786	33.59
598.125	28
598.464	29.27
598.803	30.16
599.141	31.77
599.48	30.8
599.819	30.89
600.157	30.18
600.495	29.32
600.834	27.48
601.172	22.5
601.511	17.77
601.849	20.59
602.187	18.7
602.525	21.27
602.864	21.98
603.202	23.41
603.54	21.39
603.878	19.95
604.216	22.68
604.554	19.27
604.891	23.27
605.229	26.05
605.567	23.91
605.905	23.3
606.243	22.34
606.58	19.7
606.918	20.45
607.255	21.45
607.593	22.89
607.93	22.23
608.268	24.93
608.605	20.73
608.942	22
609.28	21.55
609.617	24.14
609.954	27.45
610.291	28.93
610.628	23.75
610.965	26.93
611.302	24.11
611.639	26.25
611.976	24.59
612.313	29.5
612.65	28.45
612.987	30.84
613.323	32.45
613.66	30.48
613.997	32.3
614.333	38.57
614.67	36.32
615.006	40.5
615.343	40.09
615.679	41.27
616.015	39.59
616.352	38.98
616.688	40.34
617.024	39.25
617.36	38.68
617.696	37.11
618.032	39.43
618.368	40.98
618.704	40.61
619.04	39.16
619.376	40.64
619.712	40.5
620.048	38.77
620.383	39.27
620.719	36.82
621.055	37
621.39	38.95
621.726	33.73
622.061	33.75
622.397	34.82
622.732	35.8
623.068	36.98
623.403	41.25
623.738	43.34
624.073	44.3
624.409	48.18
624.744	49.86
625.079	47.57
625.414	48.95
625.749	53.16
626.084	50.7
626.419	50.61
626.753	49.91
627.088	48.02
627.423	49.59
627.758	47.75
628.092	47.3
628.427	44.66
628.762	47.57
629.096	47.36
629.431	40.23
629.765	41.11
630.099	41.09
630.434	39.91
630.768	39.25
631.102	37.5
631.436	37.5
631.77	39.68
632.105	42.61
632.439	41.95
632.773	44.34
633.107	49.59
633.44	48.93
633.774	51.16
634.108	52.7
634.442	52.16
634.776	55.77
635.109	56.93
635.443	54.91
635.776	52.66
636.11	52.8
636.443	50.3
636.777	47.09
637.11	47.2
637.444	44.41
637.777	44.55
638.11	47.52
638.443	43.34
638.776	42.98
639.11	48.61
639.443	50.25
639.776	50.27
640.109	51.93
640.441	54.86
640.774	57.52
641.107	60.11
641.44	58.66
641.773	54.93
642.105	58.23
642.438	58.14
642.77	52.77
643.103	54.23
643.435	53.32
643.768	54.57
644.1	52.68
644.433	53.36
644.765	53.8
645.097	54.45
645.429	55.14
645.761	53.98
646.094	54.45
646.426	54.3
646.758	55.2
647.09	55.32
647.422	55.11
647.753	58.8
648.085	57.16
648.417	55.07
648.749	57.3
649.08	60.18
649.412	59.64
649.744	62.3
650.075	63.18
650.407	58.59
650.738	59.95
651.069	58.41
651.401	57.52
651.732	61.3
652.063	64.7
652.394	63.95
652.726	62.39
653.057	66
653.388	64.34
653.719	60.93
654.05	64.43
654.381	63.45
654.712	65.41
655.042	67.68
655.373	67.98
655.704	66.93
656.034	66.8
656.365	70.82
656.696	70.23
657.026	67.57
657.357	71.61
657.687	74.82
658.018	70.75
658.348	72.18
658.678	69.57
659.008	66.55
659.339	65.95
659.669	66.18
659.999	64.02
660.329	62.5
660.659	64.89
660.989	62.09
661.319	55.11
661.649	61.8
661.978	63.52
662.308	63.32
662.638	64.86
662.968	66.05
663.297	62.61
663.627	61.86
663.956	62.18
664.286	63.16
664.615	66.18
664.945	70.91
665.274	71.91
665.603	67
665.932	68.52
666.262	68.05
666.591	68.57
666.92	71.95
667.249	71.34
667.578	72.8
667.907	73.89
668.236	74.61
668.564	73.66
668.893	66.59
669.222	68.45
669.551	66.95
669.879	66.57
670.208	64.11
670.537	65.98
670.865	67.25
671.194	70.02
671.522	65.55
671.85	64.41
672.179	65.27
672.507	71.86
672.835	73.2
673.163	78.11
673.491	75.32
673.819	78.61
674.147	77.89
674.475	78.36
674.803	75.48
675.131	80.93
675.459	83.07
675.787	80.93
676.115	76.98
676.442	73.45
676.77	71.11
677.098	73.73
677.425	72.43
677.753	70.52
678.08	70.95
678.407	69.18
678.735	67.02
679.062	65.84
679.389	65.84
679.717	69.59
680.044	67.7
680.371	67.89
680.698	66.16
681.025	66.25
681.352	67.82
681.679	67.05
682.006	69.66
682.332	70.93
682.659	70.07
682.986	71.23
683.313	68.23
683.639	69.75
683.966	67.95
684.292	70.2
684.619	66.93
684.945	65.09
685.272	63.86
685.598	57.68
685.924	57.39
686.25	53.75
686.577	53.89
686.903	56.8
687.229	59.11
687.555	57.64
687.881	54.39
688.207	56.8
688.533	60
688.858	58.77
689.184	62.41
689.51	60.84
689.836	63.98
690.161	61.91
690.487	60.16
690.813	59.2
691.138	62.23
691.463	63.02
691.789	59.45
692.114	55.48
692.44	60.43
692.765	62.39
693.09	63.89
693.415	64.52
693.74	63.75
694.065	60.86
694.39	60.86
694.715	59.43
695.04	62.41
695.365	61.75
695.69	63.3
696.015	59.39
696.339	57.09
696.664	54.18
696.989	51.02
697.313	53.09
697.638	57.75
697.962	58.73
698.287	58.23
698.611	56.3
698.935	57.25
699.26	55.77
699.584	54.27
699.908	54.48
700.232	53.98
700.556	54.59
700.88	55.07
701.204	53.27
701.528	52.8
701.852	53.82
702.176	53.14
702.5	53.16
702.823	54.91
703.147	52.82
703.471	48.18
703.794	49.93
704.118	50.61
704.441	45.43
704.765	45.93
705.088	46.66
705.411	42.73
705.735	41.09
706.058	42.82
706.381	43.61
706.704	46.55
707.027	49.95
707.35	48.39
707.673	46.43
707.996	49.16
708.319	45.75
708.642	40.25
708.965	41.7
709.288	40.75
709.61	38.73
709.933	38.02
710.256	34.93
710.578	34.5
710.901	31.11
711.223	32.77
711.546	34.14
711.868	37.07
712.19	41.18
712.512	42.16
712.835	45.3
713.157	46.7
713.479	44.09
713.801	44.34
714.123	44.14
714.445	46.09
714.767	43.07
715.089	42
715.411	37.41
715.732	33.61
716.054	33.34
716.376	31.16
716.697	28.95
717.019	30.5
717.34	31.2
717.662	31.3
717.983	30.3
718.305	30.3
718.626	31.18
718.947	32.89
719.268	34.39
719.589	34.84
719.911	34.77
720.232	36.5
720.553	35.27
720.874	33.84
721.195	33.48
721.515	34.66
721.836	37.3
722.157	33
722.478	32.89
722.798	34
723.119	30.93
723.44	29.55
723.76	29.16
724.081	32.77
724.401	32.93
724.721	36.43
725.042	36.05
725.362	31.95
725.682	32.93
726.002	32.16
726.322	32.86
726.642	30.98
726.962	31.75
727.282	32.25
727.602	28.57
727.922	28.36
728.242	26.52
728.562	29.02
728.882	31.86
729.201	30.61
729.521	31.36
729.84	27.52
730.16	30.07
730.479	31.18
730.799	31.09
731.118	31.05
731.437	30.43
731.757	27.73
732.076	25.02
732.395	25.66
732.714	28.3
733.033	26.84
733.352	30.32
733.671	29.14
733.99	28.39
734.309	26.52
734.628	26.86
734.947	27.61
735.265	28.18
735.584	28.95
735.903	27.91
736.221	28.48
736.54	30.68
736.858	30.68
737.177	31.93
737.495	28.66
737.813	28.89
738.132	25.45
738.45	27.95
738.768	28.52
739.086	27.43
739.404	27.23
739.722	24.09
740.04	21.02
740.358	19.52
740.676	16.11
740.994	17.48
741.311	17.43
741.629	20.89
741.947	19.48
742.264	20.05
742.582	19.89
742.899	20.27
743.217	22.27
743.534	24
743.852	22.98
744.169	24.34
744.486	24.43
744.803	23.2
745.121	20.55
745.438	21.5
745.755	18.16
746.072	16.5
746.389	13.23
746.706	13.39
747.022	10.5
747.339	7.3
747.656	7.77
747.973	4.02
748.289	4.45
748.606	5.77
748.923	1.84
749.239	2.59
749.555	3.84
749.872	5
750.188	2.45
750.505	8.84
750.821	12.25
751.137	11.3
751.453	15.16
751.769	13.23
752.085	12.89
752.401	14.18
752.717	12.34
753.033	12.84
753.349	14.91
753.665	15.73
753.98	9.93
754.296	12
754.612	15.8
754.927	15.3
755.243	16.41
755.558	15.5
755.874	14.18
756.189	16.41
756.505	12.93
756.82	13.45
757.135	13.07
757.45	14.86
757.765	15.07
758.08	12.36
758.395	12.18
758.71	10.64
759.025	12.09
759.34	11.73
759.655	10.25
759.97	12.73
760.285	12.59
760.599	11.32
760.914	12.98
761.228	9.77
761.543	8.09
761.857	10.89
762.172	14.75
762.486	13.57
762.8	14.39
763.115	14.7
763.429	13.39
763.743	12.3
764.057	16.07
764.371	11.64
764.685	11.32
764.999	12.02
765.313	13.36
765.627	12.18
765.941	15.11
766.255	14.41
766.568	15.7
766.882	16.86
767.195	15.86
767.509	15.8
767.823	17.25
768.136	17.91
768.449	18.98
768.763	17.64
769.076	19.39
769.389	16.18
769.702	19.7
770.016	19.57
770.329	18
770.642	20.64
770.955	17.39
771.268	17.89
771.58	18.8
771.893	19.57
772.206	18.64
772.519	14.75
772.832	14.55
773.144	15.27
773.457	12.55
773.769	12.36
774.082	9.07
774.394	10.45
774.706	10.82
775.019	9.84
775.331	5.57
775.643	6.16
775.955	8.59
776.268	9.59
776.58	8.05
776.892	8.11
777.204	10.07
777.515	12.09
777.827	10.34
778.139	12.23
778.451	11.98
778.763	15.77
779.074	15.02
779.386	14.07
779.697	10.66
780.009	8.66
780.32	10.95
780.632	7.48
780.943	4.7
781.254	5.86
781.566	7.11
781.877	4.48
782.188	4.48
782.499	0.73
782.81	2.93
783.121	6.23
783.432	6.18
783.743	4.11
784.054	9.07
784.364	9.23
784.675	12.8
784.986	10.55
785.296	14.09
785.607	10.89
785.917	14.09
786.228	13.14
786.538	14.2
786.849	13.64
787.159	15.84
787.469	16.59
787.779	18.82
788.09	17.2
788.4	13.25
788.71	11.61
789.02	13.93
789.33	10.64
789.64	14.5
789.949	14.41
790.259	16.18
790.569	17.18
790.879	16.48
791.188	16.09
791.498	15.7
791.807	18.5
792.117	18.73
792.426	18.59
792.736	19.34
793.045	13
793.354	9.43
793.663	7.36
793.973	7.43
794.282	7.34
794.591	6.86
794.9	6.66
795.209	6.84
795.518	10.23
795.826	7.73
796.135	11.05
796.444	14.32
796.753	15.66
797.061	17.68
797.37	18.11
797.678	15.2
797.987	15.02
798.295	16.57
798.604	15.14
798.912	15.5
799.22	16.11
799.529	15.23
799.837	14.41
800.145	15.18
800.453	17.55
800.761	15.86
801.069	16.66
801.377	17.05
801.685	15.48
801.993	17.09
802.3	13.27
802.608	14.59
802.916	14.52
803.223	10.89
803.531	11.64
803.838	9.48
804.146	9.5
804.453	9.52
804.76	10.84
805.068	11.05
805.375	12.98
805.682	14.8
805.989	16.3
806.296	17.86
806.603	20.57
806.91	20.61
807.217	20.93
807.524	19.64
807.831	18.75
808.138	17.43
808.444	16.3
808.751	13.41
809.058	12.89
809.364	12.77
809.671	12.43
809.977	10.55
810.284	11.59
810.59	13.8
810.896	17.11
811.202	19.02
811.509	20.25
811.815	18.11
812.121	21.11
812.427	19.84
812.733	19.8
813.039	18.75
813.345	21.5
813.65	15.05
813.956	9.66
814.262	9.68
814.568	8.73
814.873	5.84
815.179	10.09
815.484	6.61
815.79	8.57
816.095	11.89
816.4	11.68
816.706	10.98
817.011	17.52
817.316	22.75
817.621	22.23
817.926	23.27
818.231	23.34
818.536	22.2
818.841	25.82
819.146	25.02
819.451	22.34
819.756	23.91
820.06	23.05
820.365	24.84
820.67	24.07
820.974	25.91
821.279	26.43
821.583	27.43
821.888	26.55
822.192	24.75
822.496	23.61
822.8	22.89
823.105	22.43
823.409	24.39
823.713	18.91
824.017	17.77
824.321	15.95
824.625	17.2
824.929	19.23
825.232	20.5
825.536	20.61
825.84	22.48
826.143	25.82
826.447	25.52
826.751	23.86
827.054	27.55
827.358	25.75
827.661	24.61
827.964	20.55
828.268	20.64
828.571	21.48
828.874	22.36
829.177	21
829.48	18.16
829.783	16.5
830.086	18.64
830.389	17.7
830.692	22.07
830.995	20.8
831.297	23.41
831.6	23.52
831.903	22.34
832.205	23.68
832.508	24.36
832.81	25.73
833.113	29.39
833.415	30.84
833.718	28.5
834.02	22.57
834.322	25.36
834.624	25.34
834.926	23.2
835.228	22.25
835.53	21.39
835.832	22.59
836.134	20.36
836.436	22.39
836.738	20.73
837.04	22.68
837.341	28.02
837.643	26.89
837.944	25.61
838.246	27.36
838.547	25.45
838.849	23.02
839.15	29.16
839.452	30.34
839.753	27.91
840.054	23.39
840.355	22.2
840.656	24.7
840.957	24.3
841.258	27.05
841.559	27.09
841.86	31.86
842.161	30.55
842.462	22.48
842.762	22.36
843.063	21.14
843.364	23.43
843.664	26.64
843.965	20.5
844.265	24.27
844.566	22.32
844.866	23.02
845.166	23.11
845.467	24.07
845.767	25.02
846.067	24.2
846.367	24.66
846.667	26.14
846.967	24.66
847.267	27.82
847.567	23.66
847.867	24.73
848.166	20.89
848.466	18.34
848.766	20.82
849.065	22.39
849.365	24.86
849.664	25.18
849.964	28.36
850.263	26.07
850.562	24.93
850.862	27.61
851.161	27.82
851.46	33.23
851.759	33.05
852.058	30.75
852.357	29.2
852.656	26.8
852.955	25.61
853.254	22.25
853.553	23.09
853.851	23.23
854.15	20.34
854.449	22.66
854.747	18.7
855.046	17.7
855.344	17.86
855.643	19.16
855.941	21.84
856.239	18.41
856.538	19.34
856.836	22.66
857.134	24.32
857.432	25.89
857.73	23.95
858.028	27.02
858.326	29.84
858.624	34.16
858.922	30.95
859.219	27.95
859.517	29.36
859.815	28.82
860.112	29
860.41	30.45
860.707	31.93
861.005	35.52
861.302	37.32
861.6	35.59
861.897	33.64
862.194	39.32
862.491	41.39
862.788	44.8
863.085	46.43
863.382	41.41
863.679	37.36
863.976	38.59
864.273	32.68
864.57	29.93
864.867	30.77
865.163	32.41
865.46	31.07
865.757	31.55
866.053	31.91
866.349	29.27
866.646	31.2
866.942	32.89
867.239	35.89
867.535	35.11
867.831	37.39
868.127	36.93
868.423	37.52
868.719	36.82
869.015	32.55
869.311	31.61
869.607	28.14
869.903	28.02
870.199	25.36
870.494	19.93
870.79	22.43
871.086	18.2
871.381	22.5
871.677	18.95
871.972	19.09
872.267	24.32
872.563	28.77
872.858	37.32
873.153	41.95
873.448	43.39
873.743	40.48
874.038	42.52
874.333	44.98
874.628	44.25
874.923	46.34
875.218	46.43
875.513	43.36
875.808	42.84
876.102	41.43
876.397	36.8
876.691	36.02
876.986	39.45
877.28	37.23
877.575	35.86
877.869	31.52
878.163	30.05
878.458	31.02
878.752	32.45
879.046	29.66
879.34	30.36
879.634	33
879.928	31.36
880.222	28.11
880.516	26.36
880.809	24.14
881.103	26.16
881.397	28.3
881.691	24.89
881.984	24
882.278	22.16
882.571	19.98
882.864	16.8
883.158	17.09
883.451	22.64
883.744	26.64
884.038	30.2
884.331	27.07
884.624	22.89
884.917	27.64
885.21	28.23
885.503	29.41
885.796	31.11
886.088	33.8
886.381	36.2
886.674	30.7
886.966	26.5
887.259	24.84
887.552	25.93
887.844	28.66
888.136	21.77
888.429	20.75
888.721	18.53
889.013	13.78
889.306	10.57
889.598	8.46
