# Supplementary material for: An on-demand, drop-on-drop method for studying enzyme catalysis by serial crystallography
Source: Nat Commun. 2021 Jul 22;12:4461. doi: 10.1038/s41467-021-24757-7 (PMC8298390; doi:10.1038/s41467-021-24757-7)
Supplement: Supplementary file 7 — Source Data [file 41467_2021_24757_MOESM7_ESM.zip › 01_raw data/11/11-pico-on (6).txt]

Data from 11-fluo5N-fura-picoon_Subt16_21-13-14-996.txt Node

Date: Wed Jun 05 21:13:14 PDT 2019
User: Yachandra Lab
Spectrometer: OFX00221
Trigger mode: 0
Integration Time (sec): 3.000000E-1
Scans to average: 4
Nonlinearity correction enabled: false
Boxcar width: 5
Storing dark spectrum: false
XAxis mode: Wavelengths
Number of Pixels in Spectrum: 2136
>>>>>Begin Spectral Data<<<<<
156.111	0.04
156.499	-2.29
156.887	-2.81
157.274	-2.69
157.662	-2.35
158.049	-2.52
158.437	-3.41
158.824	-3.73
159.211	-3.41
159.599	-3.48
159.986	-3.5
160.373	-4.36
160.761	-3.77
161.148	-3.93
161.535	-5.05
161.922	-6.11
162.309	-5.89
162.696	-6.09
163.083	-5.91
163.47	-6.05
163.857	-6.16
164.244	-6.91
164.631	-6.43
165.018	-5.91
165.405	-5.45
165.792	-4.09
166.179	-3.3
166.565	-2.95
166.952	-1.7
167.339	-2.16
167.725	-2.09
168.112	-2.5
168.498	-1.52
168.885	-1.25
169.271	-0.86
169.658	-0.59
170.044	-0.61
170.431	-0.41
170.817	0.39
171.203	0
171.59	-0.32
171.976	-0.5
172.362	-0.86
172.748	-0.95
173.134	-1.25
173.521	-2.07
173.907	-2.14
174.293	-2.7
174.679	-2.05
175.065	-3.11
175.451	-3.59
175.836	-3.3
176.222	-3.27
176.608	-3.27
176.994	-2.7
177.38	-3.82
177.765	-2.98
178.151	-2.23
178.537	-1.52
178.922	-2.09
179.308	-1.41
179.693	-1.61
180.079	-0.7
180.464	-0.32
180.85	1.05
181.235	1.16
181.621	3.18
182.006	2.84
182.391	2.11
182.777	1.43
183.162	1.59
183.547	2.07
183.932	2.77
184.317	2.3
184.702	1.02
185.087	0
185.472	-0.14
185.857	-0.14
186.242	0.45
186.627	0.02
187.012	0
187.397	0.52
187.782	-0.86
188.167	-0.95
188.551	-1.09
188.936	-1.93
189.321	-1.34
189.705	-4.27
190.09	-6.09
190.475	-8.82
190.859	-7.75
191.244	-8.2
191.628	-9.84
192.012	-13.3
192.397	-12.2
192.781	-10.95
193.166	-11.95
193.55	-13.77
193.934	-10.84
194.318	-7.77
194.702	-5.07
195.087	-6.89
195.471	-7.27
195.855	-7.61
196.239	-2.77
196.623	-2.82
197.007	-1.45
197.391	2.11
197.775	4.75
198.158	4.27
198.542	4.77
198.926	5.7
199.31	7.16
199.693	10.34
200.077	13
200.461	13.18
200.844	10.18
201.228	6.68
201.611	7.09
201.995	7.07
202.378	7.68
202.762	4.18
203.145	3.73
203.529	4.86
203.912	2.84
204.295	3.61
204.679	1.57
205.062	3.16
205.445	3.39
205.828	2.7
206.211	1.73
206.594	3.95
206.977	6.07
207.36	7.32
207.743	7.73
208.126	9.07
208.509	8.68
208.892	7.16
209.275	8.98
209.658	9.16
210.04	11.11
210.423	13
210.806	10.57
211.188	8.07
211.571	8.02
211.953	6.57
212.336	3.45
212.719	-2.25
213.101	0.55
213.483	-0.91
213.866	-3.14
214.248	-6.36
214.63	-10.16
215.013	-12.57
215.395	-9.39
215.777	-13.45
216.159	-12.2
216.542	-9.07
216.924	-5.11
217.306	-5.91
217.688	-5.52
218.07	-3.52
218.452	0.07
218.834	2.2
219.216	4.23
219.597	2.41
219.979	6.34
220.361	3.45
220.743	0.64
221.124	0.18
221.506	1.75
221.888	-2.09
222.269	-1.32
222.651	-5.18
223.032	-4.61
223.414	-5
223.795	-8.93
224.177	-11.89
224.558	-13.16
224.94	-11.43
225.321	-8.68
225.702	-8.11
226.083	-4.34
226.465	-2.86
226.846	-0.41
227.227	-2.07
227.608	-2.59
227.989	-0.23
228.37	0.02
228.751	2.93
229.132	3.59
229.513	3.73
229.894	-2.82
230.275	-2.36
230.655	-3.41
231.036	-4.68
231.417	-6.18
231.798	-4.8
232.178	1.23
232.559	5.23
232.94	6.27
233.32	6.98
233.701	3.77
234.081	6.93
234.462	4.09
234.842	3.2
235.222	3.39
235.603	7.91
235.983	7.82
236.363	4.64
236.743	0.66
237.124	0.16
237.504	-1.91
237.884	0.32
238.264	3.34
238.644	8.91
239.024	6.39
239.404	7.25
239.784	3.27
240.164	0.39
240.544	-1.18
240.923	-1.18
241.303	-2.02
241.683	-0.23
242.063	-1.8
242.442	-2.18
242.822	-6.09
243.202	-4.64
243.581	-5.59
243.961	-2.61
244.34	-0.61
244.72	-2.25
245.099	0.25
245.478	1.64
245.858	2.89
246.237	2.45
246.616	3.34
246.996	3.34
247.375	5
247.754	5.98
248.133	3.66
248.512	7.34
248.891	10.23
249.27	13.93
249.649	12.52
250.028	10.39
250.407	10.84
250.786	12.48
251.165	10.14
251.544	9.57
251.922	11.41
252.301	12.11
252.68	5.32
253.058	5.32
253.437	0.84
253.816	0.75
254.194	1.7
254.573	3.3
254.951	-1.95
255.329	1.18
255.708	3.09
256.086	-1.07
256.465	-3.3
256.843	2.11
257.221	3.45
257.599	2.68
257.977	2.3
258.356	-0.5
258.734	-4.02
259.112	-1
259.49	0.57
259.868	0.8
260.246	1.52
260.624	2.66
261.001	1.43
261.379	-1.02
261.757	-1.11
262.135	-0.57
262.513	-0.41
262.89	3.48
263.268	1.77
263.645	0.41
264.023	0.68
264.401	-0.25
264.778	2
265.156	0.73
265.533	5.45
265.91	2.75
266.288	2.39
266.665	2.61
267.042	3.7
267.42	6.77
267.797	7.84
268.174	1.66
268.551	0.8
268.928	3.8
269.305	5.25
269.682	-2.7
270.059	5.05
270.436	7.11
270.813	6.02
271.19	1.39
271.567	-2.5
271.944	-2.5
272.32	4.14
272.697	7.32
273.074	4.89
273.45	3.91
273.827	8.11
274.203	3.48
274.58	3.36
274.957	6.05
275.333	10.45
275.709	13.18
276.086	10.07
276.462	9.7
276.838	8.82
277.215	7.48
277.591	7.39
277.967	10.55
278.343	8.93
278.719	8.16
279.095	8.23
279.471	4.36
279.847	5.32
280.223	9.95
280.599	9.55
280.975	11.34
281.351	14.23
281.727	17.23
282.103	18
282.478	21.25
282.854	18.64
283.23	17.55
283.605	17.05
283.981	12.77
284.357	10.27
284.732	2.41
285.108	2.66
285.483	-1.8
285.858	-3.98
286.234	-7.32
286.609	-9.64
286.984	-4.95
287.36	-5.05
287.735	-3.41
288.11	-0.3
288.485	-1.09
288.86	8.84
289.235	8.36
289.61	10.11
289.985	12.32
290.36	10.09
290.735	11.39
291.11	6.05
291.485	3.82
291.86	4.59
292.235	6.32
292.609	7.18
292.984	4.77
293.359	1.34
293.733	0.36
294.108	-2.66
294.482	-0.3
294.857	-2.3
295.231	0.14
295.606	2.39
295.98	0.75
296.354	1.84
296.729	1.57
297.103	-1.16
297.477	4.2
297.851	3.14
298.226	3.82
298.6	1.5
298.974	3.2
299.348	5.07
299.722	7.86
300.096	10.45
300.47	9.27
300.844	11
301.217	14.2
301.591	11.41
301.965	17.16
302.339	19.68
302.712	24.2
303.086	22.02
303.46	20.52
303.833	20.77
304.207	19.55
304.58	17.34
304.954	14.55
305.327	10.95
305.701	11.89
306.074	6.43
306.447	5.05
306.821	2.66
307.194	1.82
307.567	0.75
307.94	-1.61
308.313	0.32
308.686	2.64
309.059	5.36
309.432	9.64
309.805	9.36
310.178	10.43
310.551	11.57
310.924	12.5
311.297	16.07
311.67	19.27
312.042	18.84
312.415	18.27
312.788	15.95
313.16	13.8
313.533	16.66
313.905	17.43
314.278	19.27
314.65	16.43
315.023	13.64
315.395	14.09
315.768	9.43
316.14	11.77
316.512	13.86
316.884	13.36
317.257	14.55
317.629	12.05
318.001	10.93
318.373	8.45
318.745	9.32
319.117	9.8
319.489	8.05
319.861	13.07
320.233	8.34
320.605	4.59
320.977	6.52
321.348	5.77
321.72	5.59
322.092	6.73
322.463	6.2
322.835	8.34
323.207	12.09
323.578	15.11
323.95	11.48
324.321	12.23
324.693	13
325.064	8.73
325.435	8.23
325.807	6.68
326.178	6.07
326.549	10.8
326.92	8.57
327.292	6.2
327.663	5.05
328.034	6.7
328.405	10.41
328.776	10.52
329.147	16.86
329.518	16.82
329.889	16.34
330.259	14.43
330.63	12.64
331.001	14.48
331.372	13.8
331.742	10.82
332.113	9.86
332.484	8.41
332.854	9.07
333.225	4.86
333.595	6.55
333.966	7.02
334.336	4.09
334.707	6.25
335.077	6.34
335.447	7.66
335.817	9.45
336.188	9.7
336.558	9.5
336.928	7
337.298	6.32
337.668	7.86
338.038	9.61
338.408	13.2
338.778	9.41
339.148	7.2
339.518	5.36
339.888	5.7
340.258	9.27
340.627	8.52
340.997	9.89
341.367	10.84
341.736	9.61
342.106	8.64
342.475	5.64
342.845	6.75
343.214	8.86
343.584	11.52
343.953	13.7
344.323	10.82
344.692	9.27
345.061	7.11
345.431	5.34
345.8	3.2
346.169	0.18
346.538	3.57
346.907	4.82
347.276	3.25
347.645	0.23
348.014	-3.64
348.383	-5.73
348.752	-2.73
349.121	-0.48
349.49	1.7
349.858	0.64
350.227	1.95
350.596	1.95
350.964	0.93
351.333	1.64
351.702	2.32
352.07	2.91
352.439	6.64
352.807	5.66
353.176	4.5
353.544	4.77
353.912	6.23
354.281	7.82
354.649	9.27
355.017	10.61
355.385	8.64
355.753	8.61
356.122	6.86
356.49	5.73
356.858	10.84
357.226	10.55
357.594	11.86
357.961	15.11
358.329	12.23
358.697	9.41
359.065	8.64
359.433	10.43
359.8	9.89
360.168	12.11
360.536	10.23
360.903	5.75
361.271	8.34
361.638	6.89
362.006	4.68
362.373	8.45
362.741	7.5
363.108	7.2
363.475	7.27
363.843	8.73
364.21	12.55
364.577	14.32
364.944	17.36
365.311	18.11
365.678	19.73
366.045	19.84
366.412	16.91
366.779	19.91
367.146	24.18
367.513	25.73
367.88	25.98
368.247	25.16
368.613	23.91
368.98	19.32
369.347	17.39
369.713	17.7
370.08	17.2
370.447	16.45
370.813	15.68
371.18	11.41
371.546	6.77
371.912	4.93
372.279	3.48
372.645	5.18
373.011	6.27
373.378	5.82
373.744	2.77
374.11	3.41
374.476	2.59
374.842	3.3
375.208	3.89
375.574	4.45
375.94	6.7
376.306	4.98
376.672	4.73
377.038	6.27
377.404	8.59
377.769	10.27
378.135	10.64
378.501	13.75
378.866	11.5
379.232	9.25
379.597	11.32
379.963	11.98
380.328	13.41
380.694	10.98
381.059	11.39
381.425	9.66
381.79	7.41
382.155	6.48
382.52	5.07
382.886	5.93
383.251	7.57
383.616	7
383.981	7.89
384.346	5.57
384.711	6.84
385.076	4.8
385.441	2.34
385.806	1.98
386.171	2.09
386.535	4.18
386.9	4.95
387.265	2.07
387.629	6.02
387.994	4.57
388.359	7.2
388.723	7.16
389.088	10.07
389.452	13.23
389.817	15.34
390.181	12.55
390.545	9.45
390.91	8.48
391.274	9.93
391.638	7.18
392.002	7.41
392.366	-0.57
392.731	1.16
393.095	1.55
393.459	0.52
393.823	3.34
394.187	7.32
394.55	7.32
394.914	4.02
395.278	6.34
395.642	3.36
396.006	-1.09
396.369	4.25
396.733	2.55
397.097	0.27
397.46	2.32
397.824	0.41
398.187	0.41
398.551	4.39
398.914	10.05
399.277	10
399.641	10.5
400.004	13.77
400.367	16.07
400.73	16.34
401.094	16.07
401.457	15
401.82	12.91
402.183	11.73
402.546	10
402.909	9.82
403.272	8.39
403.635	10.95
403.998	8.82
404.36	6.68
404.723	9.5
405.086	10.55
405.448	9.32
405.811	11.52
406.174	13.77
406.536	12
406.899	12.07
407.261	12.59
407.624	14.36
407.986	15.14
408.348	17.95
408.711	12.25
409.073	12.3
409.435	13.7
409.797	12.77
410.16	11.7
410.522	12.98
410.884	9.84
411.246	7.2
411.608	2.36
411.97	6.25
412.332	4.23
412.693	4.98
413.055	3.57
413.417	4
413.779	3
414.14	3.18
414.502	3.27
414.864	6.14
415.225	8.59
415.587	11.2
415.948	6.82
416.31	6.91
416.671	10.32
417.033	9.86
417.394	9.25
417.755	12.66
418.116	8.7
418.478	8.25
418.839	8.14
419.2	8.59
419.561	8.86
419.922	9.84
420.283	10.73
420.644	10.41
421.005	12.39
421.366	14.23
421.727	10.09
422.087	12.84
422.448	14.64
422.809	13.91
423.169	14.3
423.53	11.23
423.891	10.89
424.251	9.93
424.612	7.91
424.972	7.8
425.333	5.3
425.693	6.95
426.053	9.91
426.414	8.89
426.774	7.05
427.134	4.8
427.494	8.27
427.854	12
428.214	15.02
428.574	19
428.934	18.7
429.294	17.27
429.654	15.98
430.014	13.95
430.374	15.57
430.734	19.48
431.094	19.41
431.453	21.16
431.813	17.89
432.173	13.02
432.532	11
432.892	8.84
433.251	8.82
433.611	8.32
433.97	3.18
434.33	2.14
434.689	-1.25
435.048	0.11
435.407	-2.02
435.767	-2.89
436.126	2.64
436.485	-1.23
436.844	-1.48
437.203	2.11
437.562	1.82
437.921	6.75
438.28	3.05
438.639	4.3
438.998	5.95
439.356	6.32
439.715	5.23
440.074	1.45
440.433	2.32
440.791	5.18
441.15	4.09
441.508	4.3
441.867	4.36
442.225	6.32
442.584	3.05
442.942	2.73
443.3	2.86
443.659	5.39
444.017	5.09
444.375	6.34
444.733	6.07
445.092	0.75
445.45	2.5
445.808	3.18
446.166	2.36
446.524	7.27
446.882	8.14
447.239	6.82
447.597	3.89
447.955	5.64
448.313	7.57
448.67	5.25
449.028	10.39
449.386	8.82
449.743	7.68
450.101	11.23
450.458	8.82
450.816	3.89
451.173	4.61
451.531	4.93
451.888	0.93
452.245	2.3
452.602	3.07
452.96	5.45
453.317	6.61
453.674	4.93
454.031	2.82
454.388	3.77
454.745	9.7
455.102	5.82
455.459	9.02
455.816	8.34
456.173	6.39
456.529	7.48
456.886	4.64
457.243	5.93
457.599	7.91
457.956	7.14
458.313	4.02
458.669	1.77
459.026	0.75
459.382	1.23
459.739	4.55
460.095	4.8
460.451	6.23
460.807	8.41
461.164	8.43
461.52	10.02
461.876	13
462.232	16.7
462.588	16.34
462.944	20.25
463.3	20.43
463.656	18.95
464.012	19.84
464.368	16.82
464.724	12.34
465.079	9.43
465.435	8.2
465.791	2.59
466.146	2.52
466.502	0.93
466.858	2.86
467.213	3.66
467.569	3.82
467.924	2.2
468.279	1.82
468.635	1.66
468.99	3.77
469.345	1.89
469.701	7.18
470.056	8.07
470.411	10.2
470.766	6.95
471.121	5.11
471.476	5.93
471.831	5.16
472.186	4.11
472.541	6.73
472.895	5.93
473.25	8.41
473.605	6.7
473.96	3.77
474.314	3.7
474.669	4.73
475.024	3.07
475.378	4.23
475.733	2.89
476.087	7.34
476.441	7.82
476.796	7.57
477.15	7.39
477.504	8.93
477.859	9.43
478.213	5.09
478.567	3.66
478.921	6.77
479.275	4.95
479.629	6.86
479.983	5.91
480.337	3.09
480.691	4.73
481.045	5.48
481.399	4.86
481.752	4.75
482.106	7.05
482.46	8.05
482.813	6.2
483.167	9.5
483.52	9.8
483.874	8.86
484.227	11
484.581	13
484.934	9.45
485.288	7.61
485.641	10.05
485.994	10.34
486.347	8.59
486.7	9.18
487.054	5.77
487.407	9.25
487.76	6.3
488.113	7.66
488.466	6.8
488.818	8.55
489.171	9.8
489.524	10.07
489.877	9.89
490.23	14.52
490.582	14.32
490.935	15.07
491.288	11.68
491.64	14.39
491.993	11.45
492.345	11.55
492.698	9.41
493.05	9.05
493.402	8.57
493.755	11.93
494.107	8.68
494.459	12.11
494.811	16.41
495.163	20.8
495.515	26.98
495.867	37.7
496.219	47.41
496.571	58.14
496.923	73.05
497.275	81.95
497.627	90.61
497.979	108.91
498.33	125.64
498.682	148.07
499.034	166.05
499.385	182.61
499.737	199.36
500.088	211.57
500.44	223.7
500.791	230.34
501.143	245.18
501.494	253.82
501.845	257.59
502.197	261.55
502.548	256.73
502.899	254.73
503.25	247.61
503.601	244.5
503.952	243.27
504.303	243.75
504.654	244.7
505.005	244.52
505.356	251.86
505.707	254.57
506.058	251.98
506.408	254.82
506.759	261.8
507.11	272.55
507.46	273.86
507.811	278.43
508.161	278.52
508.512	282.23
508.862	286.61
509.213	286.52
509.563	291.09
509.913	296.05
510.263	299.14
510.614	298.11
510.964	295.5
511.314	294.98
511.664	295.05
512.014	299.34
512.364	298.66
512.714	293.3
513.064	295.23
513.414	295.91
513.764	294.55
514.113	293.8
514.463	296.39
514.813	298.8
515.162	301.16
515.512	302.02
515.862	300.86
516.211	303.2
516.561	306.89
516.91	304.18
517.259	304.45
517.609	305.57
517.958	307.52
518.307	305.5
518.656	308.82
519.006	311
519.355	310.93
519.704	313.73
520.053	312.34
520.402	313.39
520.751	310.02
521.1	310.02
521.448	311.16
521.797	310.64
522.146	308.43
522.495	307.93
522.843	307.18
523.192	304.84
523.541	301.73
523.889	301.86
524.238	296.7
524.586	299.61
524.935	295.27
525.283	294.5
525.631	290.27
525.979	290.23
526.328	285.8
526.676	282.75
527.024	281.02
527.372	279.52
527.72	276.41
528.068	276.75
528.416	274.89
528.764	275.43
529.112	268.77
529.46	265.55
529.808	265.36
530.155	264.39
530.503	263.02
530.851	260.77
531.198	259
531.546	255.55
531.893	249.61
532.241	247.75
532.588	242.86
532.936	243.41
533.283	242.89
533.63	237.73
533.978	234
534.325	229.98
534.672	228.89
535.019	226.23
535.366	223.86
535.713	224.55
536.06	221.23
536.407	220.77
536.754	217.75
537.101	214.98
537.448	212.8
537.795	211.43
538.141	211.89
538.488	211.66
538.835	209.27
539.181	210.32
539.528	210.32
539.874	208.09
540.221	207.18
540.567	203.86
540.914	204.93
541.26	204.8
541.606	203.59
541.952	199.89
542.299	192.84
542.645	195.34
542.991	196.59
543.337	199.32
543.683	199.11
544.029	200.45
544.375	203.27
544.721	202.7
545.066	199.43
545.412	199.5
545.758	199.48
546.104	202.02
546.449	197.55
546.795	188.93
547.141	181.98
547.486	181.05
547.832	174.75
548.177	172.43
548.522	170.75
548.868	169.98
549.213	165.14
549.558	164.66
549.903	163.57
550.249	162.82
550.594	168.64
550.939	168.02
551.284	164.18
551.629	166.07
551.974	168.8
552.319	172.61
552.664	175.89
553.008	177.7
553.353	176.02
553.698	175.27
554.043	179.52
554.387	176.59
554.732	176.89
555.076	175.48
555.421	171.14
555.765	168.05
556.11	162.23
556.454	159.73
556.798	156.59
557.143	154.02
557.487	152.48
557.831	147.18
558.175	146.52
558.519	144.02
558.863	146.48
559.207	147.84
559.551	144.82
559.895	144.32
560.239	141.48
560.583	143.2
560.927	145.82
561.27	144.82
561.614	147.66
561.958	148.61
562.301	150.91
562.645	150.02
562.988	148.09
563.332	146.8
563.675	146.95
564.018	148.11
564.362	147.11
564.705	145.68
565.048	143.36
565.391	139.23
565.735	136.98
566.078	132.02
566.421	132.05
566.764	134.3
567.107	138
567.45	139.59
567.792	141.07
568.135	140.59
568.478	143.27
568.821	148.95
569.163	150.02
569.506	149.66
569.849	149.39
570.191	145.48
570.534	144.18
570.876	140.73
571.219	135.66
571.561	134.61
571.903	134.61
572.246	130.45
572.588	126.07
572.93	124.48
573.272	122.43
573.614	121.89
573.956	124.11
574.298	118.11
574.64	116.82
574.982	116.48
575.324	112.48
575.666	112.25
576.008	109.09
576.349	106.52
576.691	105.23
577.033	103.73
577.374	104.48
577.716	100.45
578.057	102.09
578.399	103.32
578.74	101.07
579.082	102.45
579.423	101.82
579.764	103.34
580.105	105.16
580.447	103.7
580.788	107.75
581.129	108.64
581.47	112.07
581.811	113.11
582.152	111.2
582.493	112.73
582.834	114.55
583.175	113.3
583.515	115.52
583.856	112.3
584.197	112.84
584.537	106.93
584.878	103.64
585.218	103.59
585.559	102.16
585.899	102.64
586.24	103.34
586.58	98.36
586.921	97.45
587.261	91.55
587.601	94.14
587.941	92
588.281	93.25
588.621	96.82
588.961	95.32
589.301	94.07
589.641	93.2
589.981	92.77
590.321	93.68
590.661	92.45
591.001	94.48
591.34	91.41
591.68	89.89
592.02	94.14
592.359	90.73
592.699	89.11
593.038	91.73
593.378	91.32
593.717	87.07
594.057	84.16
594.396	88.3
594.735	85.5
595.074	84.2
595.414	87.11
595.753	82.07
596.092	82.77
596.431	82.11
596.77	80.52
597.109	80.57
597.448	83.91
597.786	85.25
598.125	79.82
598.464	81.48
598.803	79.98
599.141	76.75
599.48	74.45
599.819	73.68
600.157	72.75
600.495	72.18
600.834	71.93
601.172	67.52
601.511	66.02
601.849	68.55
602.187	66.61
602.525	69.36
602.864	71.14
603.202	71.05
603.54	67.73
603.878	69.27
604.216	68.52
604.554	63.91
604.891	64.5
605.229	68.02
605.567	65.61
605.905	64.55
606.243	65.66
606.58	64.8
606.918	66.32
607.255	67.05
607.593	70.27
607.93	72.32
608.268	76.25
608.605	76.73
608.942	75.11
609.28	74.57
609.617	75.23
609.954	77.27
610.291	75.52
610.628	71.3
610.965	74.09
611.302	68.57
611.639	68.34
611.976	67.61
612.313	68.43
612.65	65.93
612.987	65.59
613.323	69.39
613.66	65.86
613.997	69.34
614.333	73.18
614.67	71.43
615.006	72.39
615.343	70.14
615.679	68.18
616.015	67.59
616.352	69.66
616.688	69.75
617.024	66.27
617.36	68.3
617.696	65.98
618.032	68.89
618.368	67.7
618.704	70.07
619.04	67.39
619.376	69.07
619.712	67.2
620.048	67.34
620.383	66.3
620.719	65.3
621.055	63.77
621.39	63.25
621.726	57.14
622.061	58.77
622.397	58.07
622.732	62.73
623.068	63.23
623.403	65.86
623.738	64.32
624.073	67.05
624.409	67.05
624.744	66.27
625.079	68.66
625.414	68.59
625.749	67.16
626.084	66.27
626.419	62.91
626.753	61.05
627.088	62.09
627.423	61.73
627.758	59.18
628.092	60.09
628.427	59.98
628.762	59.11
629.096	60.93
629.431	61.5
629.765	58.89
630.099	60.66
630.434	62.66
630.768	61.48
631.102	60.18
631.436	58.61
631.77	58
632.105	57.7
632.439	57.98
632.773	57.18
633.107	57.98
633.44	59.77
633.774	59.02
634.108	59.91
634.442	61.48
634.776	61.68
635.109	63.16
635.443	65.5
635.776	62.41
636.11	61.14
636.443	60.73
636.777	58.3
637.11	54.09
637.444	53.61
637.777	51.41
638.11	48.39
638.443	48.86
638.776	47.64
639.11	48.23
639.443	51.82
639.776	51.2
640.109	53.66
640.441	53.45
640.774	58.52
641.107	58.73
641.44	57.36
641.773	57.8
642.105	60.23
642.438	60.91
642.77	58.25
643.103	59
643.435	56.57
643.768	53.77
644.1	56.27
644.433	54.64
644.765	55.16
645.097	56.68
645.429	56.2
645.761	52.73
646.094	54.91
646.426	54.18
646.758	54.11
647.09	54.34
647.422	56.82
647.753	57.09
648.085	58.23
648.417	57.5
648.749	56.73
649.08	59.32
649.412	59.5
649.744	59.57
650.075	61.89
650.407	57.14
650.738	59.68
651.069	58.07
651.401	57.32
651.732	57.77
652.063	60.09
652.394	58.14
652.726	58.43
653.057	61.2
653.388	59.34
653.719	54.18
654.05	57.07
654.381	54.05
654.712	56.98
655.042	57.36
655.373	57.3
655.704	58.2
656.034	58.39
656.365	57.75
656.696	57.57
657.026	59.66
657.357	65.59
657.687	67.14
658.018	68.59
658.348	66.91
658.678	66.05
659.008	65.55
659.339	63.3
659.669	62.89
659.999	60.61
660.329	56.93
660.659	56.23
660.989	53.59
661.319	48.09
661.649	49.61
661.978	52.11
662.308	51.93
662.638	53.57
662.968	54.93
663.297	57.57
663.627	60.18
663.956	61.11
664.286	61.11
664.615	62.64
664.945	66.77
665.274	64.77
665.603	59.36
665.932	60.39
666.262	57.68
666.591	56.8
666.92	55
667.249	52.02
667.578	53.84
667.907	55.41
668.236	54.55
668.564	54.93
668.893	53.48
669.222	57.09
669.551	54.2
669.879	57.41
670.208	56.36
670.537	58.68
670.865	58.45
671.194	59.89
671.522	55.16
671.85	55
672.179	56.64
672.507	59.55
672.835	61.48
673.163	64.41
673.491	58.11
673.819	55.8
674.147	52.64
674.475	53.52
674.803	51.57
675.131	58.14
675.459	57.34
675.787	54.95
676.115	54.48
676.442	49.41
676.77	47.23
677.098	50.34
677.425	54.77
677.753	54.43
678.08	53.48
678.407	53.77
678.735	49.25
679.062	49.34
679.389	48.75
679.717	50.57
680.044	50.68
680.371	50.7
680.698	49.64
681.025	45.25
681.352	46.23
681.679	45.45
682.006	47.48
682.332	47.27
682.659	48.36
682.986	49.16
683.313	45.41
683.639	44.66
683.966	46.43
684.292	47.2
684.619	46.18
684.945	44.73
685.272	48.48
685.598	41.82
685.924	42.89
686.25	40.23
686.577	39.23
686.903	41.23
687.229	41.41
687.555	40.89
687.881	39.98
688.207	43.45
688.533	47.34
688.858	41.64
689.184	45.89
689.51	42.73
689.836	44.73
690.161	42.77
690.487	41.91
690.813	43.34
691.138	43.75
691.463	43.05
691.789	38.3
692.114	34.8
692.44	39.07
692.765	40.66
693.09	43.11
693.415	41.64
693.74	42.05
694.065	40.5
694.39	40.11
694.715	38.95
695.04	39.11
695.365	42.23
695.69	45.32
696.015	42.68
696.339	39.91
696.664	38.27
696.989	38.66
697.313	40.73
697.638	40.68
697.962	41.77
698.287	43.02
698.611	44.93
698.935	42.2
699.26	40.43
699.584	39.09
699.908	37.86
700.232	38.64
700.556	35.82
700.88	34.93
701.204	39.48
701.528	39.57
701.852	39.95
702.176	38.41
702.5	40.55
702.823	37.77
703.147	35.16
703.471	34.66
703.794	34.07
704.118	37.66
704.441	34.25
704.765	30.41
705.088	31.07
705.411	26.7
705.735	23.93
706.058	25.77
706.381	28.2
706.704	33.27
707.027	34.89
707.35	33.73
707.673	32.57
707.996	36.25
708.319	35.86
708.642	33.36
708.965	35.05
709.288	37.84
709.61	34.18
709.933	33.48
710.256	31.32
710.578	29.52
710.901	28.18
711.223	27.7
711.546	26.25
711.868	25.3
712.19	26.18
712.512	27.16
712.835	25.73
713.157	28.3
713.479	29.27
713.801	31.59
714.123	33.02
714.445	35.84
714.767	32.93
715.089	30.43
715.411	30.7
715.732	28.2
716.054	27.41
716.376	28.32
716.697	26.48
717.019	23.57
717.34	22.02
717.662	22.43
717.983	22.11
718.305	21.91
718.626	26.36
718.947	27.43
719.268	25.82
719.589	26.11
719.911	27.2
720.232	29.75
720.553	32.27
720.874	31.8
721.195	29.66
721.515	27.36
721.836	31.14
722.157	25.98
722.478	27.07
722.798	29.32
723.119	26.14
723.44	24.5
723.76	23.02
724.081	23.93
724.401	22.95
724.721	25.59
725.042	26.45
725.362	21.82
725.682	23.27
726.002	20.95
726.322	20.34
726.642	20
726.962	19.77
727.282	18.02
727.602	15.02
727.922	14.75
728.242	14.73
728.562	16.86
728.882	18.2
729.201	20.75
729.521	22.07
729.84	22.27
730.16	26
730.479	26.43
730.799	25.77
731.118	28.25
731.437	28.5
731.757	27.66
732.076	25.8
732.395	28.52
732.714	28.43
733.033	27.02
733.352	28.66
733.671	26.05
733.99	24.57
734.309	25.91
734.628	24.11
734.947	23.75
735.265	24.02
735.584	25.5
735.903	25.8
736.221	24.43
736.54	23.5
736.858	26.64
737.177	28.64
737.495	27.84
737.813	25.36
738.132	23.02
738.45	23.91
738.768	22.34
739.086	18.55
739.404	18.11
739.722	16.3
740.04	16.32
740.358	11.77
740.676	8.27
740.994	7.8
741.311	7.77
741.629	12.41
741.947	13.34
742.264	16.82
742.582	18.48
742.899	18.39
743.217	18.43
743.534	17.93
743.852	17.52
744.169	18.11
744.486	20.93
744.803	20.25
745.121	15.95
745.438	14.34
745.755	9.43
746.072	9.11
746.389	4.86
746.706	4.75
747.022	4.57
747.339	2.36
747.656	2.48
747.973	2.59
748.289	3.82
748.606	4.91
748.923	1.89
749.239	1.66
749.555	1.57
749.872	2.07
750.188	3.89
750.505	4.95
750.821	6
751.137	7.43
751.453	7.02
751.769	4.59
752.085	6.73
752.401	7.02
752.717	7.73
753.033	6.2
753.349	9.02
753.665	7.34
753.98	5.55
754.296	8.09
754.612	7.14
754.927	5.32
755.243	9.34
755.558	5.66
755.874	7.34
756.189	10.93
756.505	12
756.82	11.02
757.135	9.07
757.45	9.68
757.765	10.09
758.08	10.11
758.395	8.23
758.71	6.3
759.025	6.75
759.34	8.82
759.655	4.43
759.97	4.3
760.285	3.41
760.599	6.05
760.914	8.48
761.228	6.52
761.543	5.82
761.857	9.73
762.172	12.05
762.486	14.27
762.8	14.52
763.115	14.93
763.429	13.89
763.743	15.05
764.057	15.23
764.371	15.57
764.685	13.2
764.999	13.98
765.313	15.02
765.627	13.18
765.941	13.41
766.255	12.02
766.568	14.23
766.882	16.64
767.195	14.59
767.509	15.59
767.823	13.82
768.136	14.77
768.449	16.34
768.763	16
769.076	18.2
769.389	19.45
769.702	22.59
770.016	20.45
770.329	16.09
770.642	19.91
770.955	18.2
771.268	16.27
771.58	19.41
771.893	21.14
772.206	21.39
772.519	19.36
772.832	14.45
773.144	10.84
773.457	9.8
773.769	12.91
774.082	9.41
774.394	9.91
774.706	10.3
775.019	8.07
775.331	3.73
775.643	2.7
775.955	5.23
776.268	6.64
776.58	4.98
776.892	3.61
777.204	3.07
777.515	3.91
777.827	1.98
778.139	4.14
778.451	3.32
778.763	2.16
779.074	2.16
779.386	0.07
779.697	-0.86
780.009	2.39
780.32	4.75
780.632	6
780.943	5.73
781.254	7.93
781.566	8.8
781.877	9.23
782.188	13.02
782.499	10.91
782.81	11.86
783.121	16.41
783.432	14.68
783.743	16.27
784.054	17.61
784.364	16.73
784.675	17.16
784.986	17.34
785.296	20.43
785.607	16.23
785.917	15.8
786.228	16.45
786.538	14.91
786.849	15.41
787.159	13.2
787.469	12.23
787.779	13.86
788.09	17.14
788.4	14.59
788.71	11.3
789.02	15.16
789.33	15.43
789.64	16.5
789.949	15.41
790.259	16.41
790.569	20.2
790.879	21.93
791.188	24.59
791.498	21.7
791.807	23.18
792.117	25.23
792.426	25.14
792.736	24.57
793.045	18.2
793.354	14.64
793.663	12.07
793.973	14.27
794.282	12.14
794.591	9.68
794.9	9.39
795.209	12.18
795.518	11.32
795.826	9
796.135	11.89
796.444	17.86
796.753	21.73
797.061	23.2
797.37	19.43
797.678	20.11
797.987	20.52
798.295	24.3
798.604	19.07
798.912	21.27
799.22	21.77
799.529	20.23
799.837	17
800.145	16.43
800.453	17.59
800.761	17.3
801.069	19.86
801.377	21.91
801.685	17.52
801.993	19.95
802.3	18.95
802.608	19.57
802.916	23.66
803.223	24.48
803.531	24.84
803.838	26.02
804.146	26.14
804.453	23.39
804.76	21.43
805.068	21.43
805.375	22.86
805.682	22.45
805.989	28.14
806.296	28.52
806.603	28.68
806.91	28.32
807.217	26.73
807.524	26.5
807.831	25.05
808.138	25.16
808.444	29.34
808.751	28.41
809.058	27.89
809.364	24.39
809.671	22.34
809.977	18.68
810.284	21.18
810.59	22.77
810.896	26.59
811.202	32.09
811.509	36.43
811.815	31.18
812.121	33.57
812.427	30
812.733	29.39
813.039	29.2
813.345	33.73
813.65	32.39
813.956	29.68
814.262	28.34
814.568	23.93
814.873	18.23
815.179	18.93
815.484	15.84
815.79	20.82
816.095	20.25
816.4	19.25
816.706	19.57
817.011	20.77
817.316	23.57
817.621	24.11
817.926	24.59
818.231	24.3
818.536	25.95
818.841	27.34
819.146	26.5
819.451	28.45
819.756	32.55
820.06	32.14
820.365	35.59
820.67	36.55
820.974	36.16
821.279	34.8
821.583	36.82
821.888	36.91
822.192	37.36
822.496	39.52
822.8	39.3
823.105	39.05
823.409	42.36
823.713	37.8
824.017	37.2
824.321	37.91
824.625	43.73
824.929	44.91
825.232	48.7
825.536	50.16
825.84	49.18
826.143	51.52
826.447	49.39
826.751	43.55
827.054	45.48
827.358	45.02
827.661	47.45
827.964	45.39
828.268	45.52
828.571	43.16
828.874	41.68
829.177	39.86
829.48	36.95
829.783	37.14
830.086	43.05
830.389	45
830.692	47.32
830.995	46.93
831.297	47.73
831.6	46.43
831.903	45.48
832.205	45.18
832.508	46.5
832.81	46.82
833.113	48.84
833.415	47.11
833.718	42.57
834.02	39.27
834.322	35.66
834.624	35.84
834.926	36.23
835.228	35.14
835.53	34.39
835.832	36.57
836.134	36.07
836.436	36.34
836.738	38.45
837.04	41.34
837.341	42.23
837.643	41.59
837.944	38.68
838.246	42.57
838.547	44.61
838.849	43.16
839.15	46.61
839.452	46.14
839.753	43.41
840.054	41.02
840.355	41.61
840.656	46.02
840.957	47.82
841.258	48.75
841.559	46.23
841.86	47.16
842.161	47.27
842.462	45.32
842.762	46.36
843.063	43.98
843.364	42.8
843.664	43.41
843.965	39.59
844.265	41.45
844.566	42.68
844.866	45.48
845.166	45.84
845.467	46.82
845.767	42.36
846.067	44.55
846.367	52.07
846.667	55.18
846.967	54.34
847.267	56.41
847.567	54.66
847.867	57.2
848.166	54.11
848.466	54.14
848.766	54.68
849.065	56.02
849.365	54.75
849.664	48.66
849.964	51.57
850.263	49.39
850.562	48.68
850.862	48.16
851.161	48.02
851.46	52.05
851.759	51.84
852.058	54.02
852.357	55.95
852.656	56.43
852.955	59.75
853.254	59.45
853.553	58.48
853.851	58.82
854.15	57.86
854.449	57.66
854.747	55.5
855.046	53.52
855.344	55.3
855.643	54.66
855.941	54.34
856.239	50.61
856.538	46.55
856.836	51.57
857.134	52.75
857.432	52.8
857.73	47.16
858.028	48.48
858.326	50.32
858.624	49.95
858.922	49.18
859.219	47.73
859.517	51.25
859.815	55.52
860.112	55.52
860.41	57.73
860.707	62.36
861.005	70.05
861.302	69.3
861.6	69.8
861.897	67.48
862.194	69.59
862.491	78.27
862.788	79.55
863.085	79.48
863.382	78.25
863.679	75.73
863.976	74.16
864.273	72.82
864.57	69.32
864.867	71.3
865.163	73.8
865.46	74
865.757	67.95
866.053	68.16
866.349	64.75
866.646	65.7
866.942	63.14
867.239	68.3
867.535	67.05
867.831	71.73
868.127	67.32
868.423	69.2
868.719	68.86
869.015	69.34
869.311	68.27
869.607	68.25
869.903	67.36
870.199	66
870.494	59.18
870.79	55.68
871.086	53.91
871.381	57.68
871.677	56
871.972	55.36
872.267	53.73
872.563	55.95
872.858	60.14
873.153	63.41
873.448	66.27
873.743	65.89
874.038	68
874.333	68.5
874.628	67.66
874.923	67.48
875.218	67.41
875.513	68.89
875.808	70
876.102	66.18
876.397	62.43
876.691	63.25
876.986	67.66
877.28	63.89
877.575	62.02
877.869	59.3
878.163	57.45
878.458	56.18
878.752	55.2
879.046	53.7
879.34	55.39
879.634	56.73
879.928	53.02
880.222	48.2
880.516	51.82
880.809	49.86
881.103	50.66
881.397	52.77
881.691	56.36
881.984	55.86
882.278	54.95
882.571	51.16
882.864	50.2
883.158	50.11
883.451	51.98
883.744	54.8
884.038	55.41
884.331	54.3
884.624	49.77
884.917	47.11
885.21	46.41
885.503	46.23
885.796	50.05
886.088	48.89
886.381	52.09
886.674	49.48
886.966	43.61
887.259	44.84
887.552	46.8
887.844	47.25
888.136	44.77
888.429	44.8
888.721	41.25
889.013	37.56
889.306	36.21
889.598	32.29
