# Supplementary material for: An on-demand, drop-on-drop method for studying enzyme catalysis by serial crystallography
Source: Nat Commun. 2021 Jul 22;12:4461. doi: 10.1038/s41467-021-24757-7 (PMC8298390; doi:10.1038/s41467-021-24757-7)
Supplement: Supplementary file 7 — Source Data [file 41467_2021_24757_MOESM7_ESM.zip › 01_raw data/11/11-pico-off (3).txt]

Data from 11-fluo5N-fura-picooff_Subt16_21-12-23-709.txt Node

Date: Wed Jun 05 21:12:23 PDT 2019
User: Yachandra Lab
Spectrometer: OFX00221
Trigger mode: 0
Integration Time (sec): 3.000000E-1
Scans to average: 4
Nonlinearity correction enabled: false
Boxcar width: 5
Storing dark spectrum: false
XAxis mode: Wavelengths
Number of Pixels in Spectrum: 2136
>>>>>Begin Spectral Data<<<<<
156.111	-0.17
156.499	-3.5
156.887	-4
157.274	-3.97
157.662	-2.55
158.049	-1.75
158.437	-0.77
158.824	-1.16
159.211	-0.36
159.599	-0.14
159.986	0.8
160.373	1.16
160.761	3.18
161.148	3.36
161.535	2.52
161.922	1.59
162.309	0.75
162.696	-0.16
163.083	-0.25
163.47	-1.07
163.857	-2.02
164.244	-3.27
164.631	-3.36
165.018	-3.16
165.405	-2.77
165.792	-1.48
166.179	-1.89
166.565	-2.09
166.952	-1.75
167.339	-1.55
167.725	-1.07
168.112	-1.91
168.498	-2
168.885	-1.82
169.271	-2.57
169.658	-2.11
170.044	-1.64
170.431	-1.43
170.817	-0.16
171.203	-0.52
171.59	-1.2
171.976	-0.8
172.362	-1.02
172.748	-1.02
173.134	-1.27
173.521	-1
173.907	-1.55
174.293	-2.43
174.679	-2.43
175.065	-3.02
175.451	-3.7
175.836	-3.52
176.222	-4
176.608	-2.66
176.994	-1.89
177.38	-2.09
177.765	-1.95
178.151	-1.84
178.537	-1.43
178.922	-1.23
179.308	-0.95
179.693	-0.91
180.079	-0.8
180.464	-0.52
180.85	-0.8
181.235	-0.59
181.621	0.36
182.006	0.91
182.391	0.52
182.777	0.89
183.162	1.34
183.547	1.66
183.932	2.68
184.317	3.09
184.702	2.14
185.087	2.75
185.472	2.41
185.857	2.77
186.242	3.23
186.627	3.91
187.012	3.75
187.397	3.2
187.782	1.89
188.167	1.93
188.551	1.91
188.936	0.95
189.321	2.55
189.705	0.36
190.09	-2.43
190.475	-6
190.859	-6.95
191.244	-9
191.628	-9.3
192.012	-12.27
192.397	-14.2
192.781	-15.2
193.166	-14.93
193.55	-18.14
193.934	-17.18
194.318	-13.2
194.702	-8.14
195.087	-7.66
195.471	-4.5
195.855	-4.23
196.239	-0.75
196.623	1.36
197.007	2.86
197.391	4.89
197.775	5.2
198.158	6.27
198.542	7.73
198.926	7.09
199.31	4.82
199.693	1.52
200.077	0.3
200.461	1.68
200.844	-0.07
201.228	-1.27
201.611	-0.95
201.995	-0.86
202.378	-2.32
202.762	-5.2
203.145	-4.43
203.529	-3.34
203.912	-2.14
204.295	2
204.679	-0.25
205.062	-2.25
205.445	-2.86
205.828	-5
206.211	-5.95
206.594	-3.7
206.977	-2.95
207.36	-7.2
207.743	-6.7
208.126	-5.55
208.509	-7.18
208.892	-8.52
209.275	-4.18
209.658	-3.25
210.04	0.43
210.423	0.7
210.806	-0.59
211.188	-1.66
211.571	2.57
211.953	3.23
212.336	0.8
212.719	-2.18
213.101	-1.43
213.483	-1.75
213.866	-1.86
214.248	-2.73
214.63	-1.45
215.013	-2.57
215.395	-3.07
215.777	-4.93
216.159	-2.91
216.542	-3.5
216.924	-3.55
217.306	-0.43
217.688	-1
218.07	-0.14
218.452	-1.75
218.834	-2.75
219.216	-2.09
219.597	-2.57
219.979	-3.36
220.361	-7.05
220.743	-3.45
221.124	-2.25
221.506	-6.73
221.888	-9.45
222.269	-10.68
222.651	-8.2
223.032	-6.43
223.414	-5.75
223.795	-10.32
224.177	-10.8
224.558	-13.2
224.94	-13.32
225.321	-12.41
225.702	-8.59
226.083	-7.27
226.465	-6.2
226.846	-8.68
227.227	-9.27
227.608	-11.73
227.989	-6.39
228.37	-6.57
228.751	-1.25
229.132	-1.93
229.513	-2.68
229.894	-6.16
230.275	-3.23
230.655	-3.8
231.036	-1
231.417	-4.39
231.798	-2.43
232.178	0.91
232.559	2.64
232.94	2.98
233.32	2.14
233.701	2.64
234.081	2.11
234.462	-3.3
234.842	-1.93
235.222	-3.7
235.603	0.57
235.983	3.68
236.363	1.07
236.743	-1.64
237.124	-1.3
237.504	1.7
237.884	-0.14
238.264	-0.3
238.644	6.52
239.024	3.73
239.404	3.14
239.784	0.59
240.164	-5.68
240.544	-7.34
240.923	-6.02
241.303	-6.09
241.683	-8.09
242.063	-5.23
242.442	-4.07
242.822	-7.59
243.202	-5.3
243.581	-6.07
243.961	-5.3
244.34	-1.73
244.72	-2.52
245.099	1.3
245.478	1.48
245.858	-1.36
246.237	-1.2
246.616	4.41
246.996	3.57
247.375	2.89
247.754	2.91
248.133	2.41
248.512	4.05
248.891	6.93
249.27	6.16
249.649	4.11
250.028	6.25
250.407	6.23
250.786	5.25
251.165	3
251.544	3.11
251.922	4.16
252.301	6.2
252.68	3.18
253.058	-0.66
253.437	-0.41
253.816	-1.55
254.194	1.32
254.573	-1.68
254.951	-5.39
255.329	-0.25
255.708	-0.36
256.086	-2.09
256.465	-4.89
256.843	-2.95
257.221	1.39
257.599	-2.48
257.977	-2.3
258.356	-5.98
258.734	-5.23
259.112	-4.55
259.49	-6.09
259.868	-9.57
260.246	-6.18
260.624	-4.93
261.001	-7.43
261.379	-9.8
261.757	-8.5
262.135	-5.16
262.513	-6.3
262.89	-1.7
263.268	-2
263.645	-3.86
264.023	1.59
264.401	-0.52
264.778	2.48
265.156	5.68
265.533	6.52
265.91	4.27
266.288	0.89
266.665	3.02
267.042	2.41
267.42	4.95
267.797	9.64
268.174	6.41
268.551	5.2
268.928	5.32
269.305	3.25
269.682	1.77
270.059	8.07
270.436	8.2
270.813	7.41
271.19	5.48
271.567	1.98
271.944	1.09
272.32	1.8
272.697	2.43
273.074	0.3
273.45	1.25
273.827	3.5
274.203	-1.41
274.58	0.7
274.957	2.34
275.333	-1.52
275.709	1.8
276.086	-0.91
276.462	0.2
276.838	-2.36
277.215	-3.52
277.591	-3.41
277.967	-1.3
278.343	-1.2
278.719	-2.93
279.095	-5.61
279.471	-3.93
279.847	-6.93
280.223	-6.45
280.599	-6.27
280.975	-4.3
281.351	-3.89
281.727	-2.39
282.103	-4.5
282.478	-5.09
282.854	-3.27
283.23	-4.61
283.605	-4.86
283.981	-4.09
284.357	-4.77
284.732	-7.64
285.108	-5.23
285.483	-2.82
285.858	-6.32
286.234	-6.84
286.609	-4.7
286.984	-6.91
287.36	-6.07
287.735	-5.36
288.11	-0.14
288.485	-3.43
288.86	-0.7
289.235	0.16
289.61	-0.36
289.985	2.34
290.36	1.89
290.735	-2.82
291.11	-4.3
291.485	-2.25
291.86	-0.07
292.235	-4.61
292.609	0.32
292.984	1.43
293.359	-3.07
293.733	-4.57
294.108	-4.59
294.482	-4.82
294.857	0.66
295.231	2.34
295.606	1.77
295.98	-1.57
296.354	-1.45
296.729	0.5
297.103	-3.45
297.477	1.98
297.851	0.8
298.226	1.57
298.6	0.11
298.974	-3.09
299.348	-0.32
299.722	-1.98
300.096	1.2
300.47	1.84
300.844	3.39
301.217	7.18
301.591	2.16
301.965	6.73
302.339	8
302.712	9.09
303.086	12.27
303.46	10.75
303.833	12.3
304.207	10.84
304.58	10.75
304.954	3.95
305.327	4.52
305.701	6.77
306.074	3.84
306.447	-1
306.821	-0.32
307.194	-5.59
307.567	-6.68
307.94	-5.3
308.313	-3.64
308.686	-2.16
309.059	0.09
309.432	1.36
309.805	0.36
310.178	2
310.551	5.73
310.924	6.98
311.297	10.11
311.67	12.95
312.042	12.07
312.415	9.95
312.788	6.34
313.16	4.98
313.533	5.5
313.905	5.43
314.278	-0.2
314.65	-1.2
315.023	-2.09
315.395	0.43
315.768	-4.32
316.14	-1.64
316.512	0
316.884	2.55
317.257	7.7
317.629	5.93
318.001	5.25
318.373	6.86
318.745	6.55
319.117	5.57
319.489	2.86
319.861	6.02
320.233	2.36
320.605	-0.55
320.977	-1.36
321.348	-3.91
321.72	-1.89
322.092	0.34
322.463	-0.27
322.835	1.66
323.207	2.64
323.578	2.16
323.95	1.16
324.321	3.57
324.693	6.09
325.064	5.16
325.435	6.43
325.807	2.34
326.178	4.45
326.549	8.14
326.92	3.52
327.292	3.16
327.663	3.57
328.034	4.34
328.405	2.61
328.776	3.98
329.147	8.05
329.518	7.05
329.889	7.45
330.259	4.2
330.63	4.89
331.001	10.8
331.372	11.27
331.742	13
332.113	11.16
332.484	11.73
332.854	13.18
333.225	8.89
333.595	7.36
333.966	7.45
334.336	7.52
334.707	6.7
335.077	3.89
335.447	3.45
335.817	1.59
336.188	3.59
336.558	3.59
336.928	-0.48
337.298	0.32
337.668	1.34
338.038	3.39
338.408	8.25
338.778	6.59
339.148	4.36
339.518	3.73
339.888	5.3
340.258	7.25
340.627	4.43
340.997	4.82
341.367	3.16
341.736	6.09
342.106	3.52
342.475	-4.25
342.845	-0.7
343.214	2.48
343.584	5.11
343.953	1.32
344.323	-2.45
344.692	-1.45
345.061	0.18
345.431	0.61
345.8	-1.98
346.169	-4.11
346.538	-0.73
346.907	-3.07
347.276	-5.68
347.645	-5.61
348.014	-3.64
348.383	-2.05
348.752	1.32
349.121	1.68
349.49	0.98
349.858	-2.14
350.227	2.48
350.596	1.32
350.964	-0.59
351.333	0.98
351.702	-0.16
352.07	0.2
352.439	1.02
352.807	-0.8
353.176	-3.7
353.544	-0.93
353.912	-0.57
354.281	-2.73
354.649	-0.3
355.017	1.86
355.385	-1.73
355.753	-3.91
356.122	-4.59
356.49	-7.18
356.858	-4.55
357.226	-2.55
357.594	-3.57
357.961	-0.45
358.329	-1.8
358.697	-2.57
359.065	-2.7
359.433	1.07
359.8	2.48
360.168	3.52
360.536	2.98
360.903	-1.64
361.271	-1.3
361.638	-1.57
362.006	-1.52
362.373	1.48
362.741	-0.5
363.108	0.18
363.475	-2.05
363.843	-1.93
364.21	-1.89
364.577	2.14
364.944	5.98
365.311	7.32
365.678	9.43
366.045	9.02
366.412	5.59
366.779	7.66
367.146	8.34
367.513	11.05
367.88	11.86
368.247	13.48
368.613	11.34
368.98	10.7
369.347	9.75
369.713	7.32
370.08	6.32
370.447	7.23
370.813	5.68
371.18	3.34
371.546	1.8
371.912	-1.86
372.279	-4.09
372.645	-3.34
373.011	-5.16
373.378	-7.07
373.744	-9.2
374.11	-10.57
374.476	-10.32
374.842	-9.7
375.208	-9.3
375.574	-11.52
375.94	-10.36
376.306	-11.2
376.672	-8.86
377.038	-6.36
377.404	-4.05
377.769	0
378.135	2.18
378.501	3.66
378.866	3.61
379.232	3.18
379.597	3.5
379.963	5.07
380.328	5.11
380.694	1.84
381.059	2.43
381.425	1.25
381.79	-2.8
382.155	-4.59
382.52	-7.5
382.886	-9.73
383.251	-6.91
383.616	-5.98
383.981	-4.84
384.346	-2.09
384.711	-3.27
385.076	-4.91
385.441	-6.75
385.806	-3.16
386.171	-1.5
386.535	2.27
386.9	3.45
387.265	0.86
387.629	1.77
387.994	0.23
388.359	-1.32
388.723	0.98
389.088	0.59
389.452	1.86
389.817	1.48
390.181	1.09
390.545	-2.39
390.91	-0.59
391.274	3.27
391.638	4.77
392.002	5.95
392.366	4.77
392.731	4.11
393.095	5.95
393.459	6.43
393.823	7
394.187	6.82
394.55	4.98
394.914	0.57
395.278	-1.18
395.642	-3.57
396.006	-4.25
396.369	-3.84
396.733	-2.48
397.097	-2.59
397.46	-2.89
397.824	-1.39
398.187	-1.02
398.551	3.82
398.914	7.11
399.277	4.43
399.641	4.43
400.004	4.2
400.367	4.55
400.73	2.7
401.094	-0.59
401.457	0.48
401.82	0.25
402.183	-1.3
402.546	-2.93
402.909	-2.32
403.272	-0.14
403.635	-0.36
403.998	0.64
404.36	1.43
404.723	3.14
405.086	4.5
405.448	4.59
405.811	0.41
406.174	4.05
406.536	2.8
406.899	1.89
407.261	0.84
407.624	1.57
407.986	2.68
408.348	4.11
408.711	2.09
409.073	0.32
409.435	-2.32
409.797	-0.48
410.16	-3.02
410.522	-1.27
410.884	-2.57
411.246	-4.07
411.608	-5.93
411.97	-9.68
412.332	-8.95
412.693	-8.52
413.055	-7.05
413.417	-7.36
413.779	-4.07
414.14	-4.93
414.502	-6.61
414.864	-3.66
415.225	-2.25
415.587	0.36
415.948	1.23
416.31	-0.75
416.671	0.68
417.033	0.8
417.394	4.43
417.755	2.98
418.116	1.2
418.478	4.43
418.839	2.16
419.2	2.75
419.561	1.09
419.922	0.8
420.283	-0.27
420.644	-1.39
421.005	-0.82
421.366	-1.8
421.727	-1.66
422.087	1.32
422.448	0.82
422.809	0.55
423.169	-1.41
423.53	-1.11
423.891	0.89
424.251	1.39
424.612	3.48
424.972	3.02
425.333	3.7
425.693	2.25
426.053	3.14
426.414	2.75
426.774	5.75
427.134	6.52
427.494	8.57
427.854	10.36
428.214	11.2
428.574	8.86
428.934	10.98
429.294	8.34
429.654	5.18
430.014	2.09
430.374	2.66
430.734	4.8
431.094	3.91
431.453	4.3
431.813	2.86
432.173	1.25
432.532	3.39
432.892	-2.07
433.251	-3.59
433.611	-2.32
433.97	-2.7
434.33	0.41
434.689	-3.16
435.048	-1.32
435.407	-1.02
435.767	-3.93
436.126	-1.23
436.485	-2.77
436.844	0.95
437.203	4.84
437.562	7.59
437.921	11.2
438.28	7.23
438.639	9.41
438.998	8.84
439.356	8.07
439.715	7.3
440.074	8
440.433	6.73
440.791	8.61
441.15	8.89
441.508	6.05
441.867	5.7
442.225	4.84
442.584	-1.34
442.942	-1.16
443.3	-0.86
443.659	-1.48
444.017	-4.09
444.375	-6.02
444.733	-8.14
445.092	-13.66
445.45	-11.2
445.808	-11
446.166	-11.2
446.524	-5.89
446.882	-5
447.239	-6
447.597	-5.91
447.955	-4.66
448.313	-4.77
448.67	-3.11
449.028	1.25
449.386	1.11
449.743	-0.2
450.101	3.11
450.458	-0.09
450.816	-2.8
451.173	-5.77
451.531	-4.7
451.888	-8.3
452.245	-6.43
452.602	-7.89
452.96	-7.05
453.317	-8
453.674	-8.02
454.031	-10.18
454.388	-6.66
454.745	-4.61
455.102	-3.75
455.459	-2.27
455.816	-0.84
456.173	-0.95
456.529	-0.05
456.886	-0.36
457.243	1.3
457.599	1.59
457.956	-1.66
458.313	-6.55
458.669	-4.73
459.026	-4.3
459.382	-3.39
459.739	-2.45
460.095	-1.66
460.451	0.36
460.807	0.09
461.164	-0.66
461.52	0.41
461.876	6.41
462.232	9.84
462.588	6.77
462.944	7.5
463.3	7.93
463.656	7.7
464.012	7.43
464.368	3.8
464.724	1.3
465.079	-1.32
465.435	-2.09
465.791	-7.7
466.146	-7.66
466.502	-7.11
466.858	-6.16
467.213	-6.41
467.569	-3.39
467.924	-5.95
468.279	-6.16
468.635	-6.86
468.99	-3
469.345	-5.95
469.701	-3.57
470.056	-3.41
470.411	-2.34
470.766	-2.2
471.121	-0.57
471.476	-3
471.831	0.09
472.186	1.68
472.541	2.89
472.895	1.7
473.25	4.34
473.605	3.77
473.96	3.11
474.314	5.66
474.669	4.57
475.024	-2.43
475.378	-5.27
475.733	-5.73
476.087	-4.39
476.441	-2.18
476.796	-0.32
477.15	-1.45
477.504	-0.68
477.859	-1.68
478.213	-4.2
478.567	-4
478.921	2.3
479.275	4.25
479.629	5.41
479.983	4.07
480.337	1.09
480.691	1
481.045	4.45
481.399	3.89
481.752	5.14
482.106	2.77
482.46	1.64
482.813	-1.09
483.167	3.07
483.52	1.05
483.874	1.11
484.227	5.55
484.581	4.16
484.934	2.64
485.288	3.2
485.641	2.64
485.994	3.43
486.347	5.16
486.7	8.3
487.054	5.14
487.407	10.52
487.76	10.64
488.113	8.09
488.466	8.2
488.818	6.86
489.171	6.64
489.524	8.14
489.877	8.52
490.23	12.89
490.582	11.82
490.935	10.02
491.288	6.82
491.64	7.43
491.993	7.32
492.345	6.93
492.698	6.16
493.05	6.48
493.402	7
493.755	9.02
494.107	5.11
494.459	5.3
494.811	11.75
495.163	15.77
495.515	19.7
495.867	28.45
496.219	39.66
496.571	49.7
496.923	60.55
497.275	63.48
497.627	69.23
497.979	80.39
498.33	91.52
498.682	99.86
499.034	104.73
499.385	113.84
499.737	118.18
500.088	118.98
500.44	120.55
500.791	118.61
501.143	128.68
501.494	129.82
501.845	129.84
502.197	128.68
502.548	125.41
502.899	121.2
503.25	115.7
503.601	112.57
503.952	110.84
504.303	108.43
504.654	107.3
505.005	101.86
505.356	102.41
505.707	96.89
506.058	92.34
506.408	89.36
506.759	92.36
507.11	92.07
507.46	86.95
507.811	84.09
508.161	78.64
508.512	75.34
508.862	72.95
509.213	73.59
509.563	73.2
509.913	70.52
510.263	72.73
510.614	68.32
510.964	63.18
511.314	61.23
511.664	57.2
512.014	61.2
512.364	58.57
512.714	54.45
513.064	50.77
513.414	49.77
513.764	48.09
514.113	45.23
514.463	47.82
514.813	50.52
515.162	52.18
515.512	50.25
515.862	45.59
516.211	47.95
516.561	49.7
516.91	45.43
517.259	43.09
517.609	42.91
517.958	40
518.307	33.23
518.656	30.25
519.006	31.52
519.355	31.2
519.704	35.3
520.053	33.55
520.402	32.39
520.751	31.5
521.1	33.39
521.448	34.27
521.797	32.89
522.146	33.68
522.495	32.14
522.843	30
523.192	32.05
523.541	28.57
523.889	28.57
524.238	26.77
524.586	23.98
524.935	21.73
525.283	23.55
525.631	20.93
525.979	23.43
526.328	24.86
526.676	25.41
527.024	23.68
527.372	22.66
527.72	23.41
528.068	24.82
528.416	30.55
528.764	32.86
529.112	30.11
529.46	32.93
529.808	32.52
530.155	31.39
530.503	28.48
530.851	28.45
531.198	26.36
531.546	23.23
531.893	22.91
532.241	21.45
532.588	15.68
532.936	16.89
533.283	16.32
533.63	14.27
533.978	10.52
534.325	9.45
534.672	8.16
535.019	9.86
535.366	12.11
535.713	13.3
536.06	13.59
536.407	16.43
536.754	14.95
537.101	16.5
537.448	15.25
537.795	16.8
538.141	15.75
538.488	17.18
538.835	16.55
539.181	16.66
539.528	14.43
539.874	14.48
540.221	11.86
540.567	10.14
540.914	10.16
541.26	11.84
541.606	13.07
541.952	15.23
542.299	13.73
542.645	18.16
542.991	19.41
543.337	20.77
543.683	18.84
544.029	21.11
544.375	26.05
544.721	24.18
545.066	19.89
545.412	20.73
545.758	20.68
546.104	20.86
546.449	18.73
546.795	14.45
547.141	13.68
547.486	13.3
547.832	12.39
548.177	10.18
548.522	11.34
548.868	13.95
549.213	10.75
549.558	11.14
549.903	11.91
550.249	10.64
550.594	14.55
550.939	13.16
551.284	14.57
551.629	15.25
551.974	15.7
552.319	16.77
552.664	19.89
553.008	22.7
553.353	22.8
553.698	24.16
554.043	26.86
554.387	22.84
554.732	21.02
555.076	18.36
555.421	18
555.765	15.32
556.11	11.86
556.454	9.95
556.798	7.98
557.143	7.09
557.487	5.36
557.831	1.57
558.175	1.77
558.519	2.95
558.863	3.55
559.207	4.18
559.551	2.91
559.895	3.66
560.239	4.7
560.583	5.73
560.927	5.57
561.27	4.68
561.614	7.91
561.958	10.25
562.301	12.32
562.645	11.84
562.988	12.86
563.332	14
563.675	15.05
564.018	15.57
564.362	18.07
564.705	18.84
565.048	18.45
565.391	16.41
565.735	15.45
566.078	15.48
566.421	16.57
566.764	16.41
567.107	14.89
567.45	15.18
567.792	17.7
568.135	15.11
568.478	15.52
568.821	18.39
569.163	19.11
569.506	19.91
569.849	17.16
570.191	13.84
570.534	15.91
570.876	17.36
571.219	14.7
571.561	13.7
571.903	12.52
572.246	14.73
572.588	13.7
572.93	12.98
573.272	14.52
573.614	15.95
573.956	20.09
574.298	11.48
574.64	13.43
574.982	14.75
575.324	12.05
575.666	17.64
576.008	10.48
576.349	7.86
576.691	7.52
577.033	6.23
577.374	4.07
577.716	0.34
578.057	5.57
578.399	4.66
578.74	4.95
579.082	5.77
579.423	3.02
579.764	10.27
580.105	9.91
580.447	10.3
580.788	11.3
581.129	13.93
581.47	16.5
581.811	18.55
582.152	16.91
582.493	17
582.834	16.52
583.175	18.64
583.515	21.84
583.856	25.5
584.197	24.61
584.537	22.55
584.878	21.41
585.218	23.36
585.559	22.3
585.899	23.64
586.24	25.55
586.58	26.14
586.921	23.05
587.261	17.59
587.601	17.52
587.941	17.77
588.281	18.27
588.621	21.25
588.961	19.23
589.301	19.55
589.641	22.07
589.981	22.66
590.321	22.57
590.661	22.75
591.001	23.55
591.34	22.16
591.68	24.07
592.02	28.7
592.359	26.07
592.699	26.36
593.038	24.68
593.378	22.95
593.717	22.18
594.057	20.25
594.396	24.48
594.735	23.11
595.074	21.16
595.414	17.75
595.753	14.55
596.092	17.18
596.431	18.77
596.77	20.41
597.109	24.3
597.448	25.5
597.786	30.23
598.125	25.02
598.464	26.5
598.803	28.86
599.141	31.66
599.48	32.3
599.819	28.52
600.157	28.86
600.495	29.36
600.834	28.59
601.172	25.66
601.511	22.02
601.849	25.89
602.187	25.05
602.525	26.66
602.864	27.55
603.202	26.64
603.54	26.61
603.878	28.55
604.216	30.66
604.554	27.43
604.891	27.7
605.229	33.3
605.567	33
605.905	32.66
606.243	34.55
606.58	34.64
606.918	34.32
607.255	37.75
607.593	40.55
607.93	39.59
608.268	40.55
608.605	40.82
608.942	37.34
609.28	32.43
609.617	33.41
609.954	33.41
610.291	32.84
610.628	29.2
610.965	30.05
611.302	23.57
611.639	25.23
611.976	24.95
612.313	29.75
612.65	28.3
612.987	31.57
613.323	34.68
613.66	34.27
613.997	36.2
614.333	41.52
614.67	40.07
615.006	42.66
615.343	40.68
615.679	41.55
616.015	39.68
616.352	39.36
616.688	40.02
617.024	38.41
617.36	39.18
617.696	36.95
618.032	38.77
618.368	40.41
618.704	42.2
619.04	40.86
619.376	40.14
619.712	37.52
620.048	37.93
620.383	40.2
620.719	37.75
621.055	38.93
621.39	37.45
621.726	35.52
622.061	33.7
622.397	35.02
622.732	36.32
623.068	38.34
623.403	42.43
623.738	43.3
624.073	44.34
624.409	44.84
624.744	41.55
625.079	42.41
625.414	40.98
625.749	43.25
626.084	43.16
626.419	41.48
626.753	41.25
627.088	40.84
627.423	43.27
627.758	40.27
628.092	41.82
628.427	41.73
628.762	46
629.096	46.48
629.431	45.64
629.765	40.82
630.099	44.02
630.434	46.48
630.768	44.73
631.102	42.98
631.436	42.48
631.77	40.43
632.105	40.91
632.439	42.41
632.773	45.57
633.107	48.2
633.44	51.91
633.774	51.23
634.108	49.68
634.442	50.93
634.776	55.32
635.109	55.41
635.443	59.68
635.776	60.34
636.11	58.64
636.443	54.48
636.777	51.68
637.11	49.75
637.444	49.57
637.777	49.98
638.11	48.05
638.443	46.75
638.776	48.23
639.11	50.75
639.443	53.5
639.776	52.93
640.109	56.84
640.441	59.25
640.774	62.73
641.107	64.66
641.44	62.7
641.773	62.14
642.105	59.18
642.438	58.82
642.77	57.16
643.103	56.73
643.435	57.8
643.768	55.66
644.1	54.57
644.433	57.68
644.765	59.25
645.097	60.11
645.429	61.68
645.761	62.2
646.094	65.75
646.426	62.57
646.758	60.86
647.09	58.16
647.422	60.75
647.753	59.02
648.085	53.27
648.417	49.98
648.749	50.82
649.08	56.23
649.412	57.61
649.744	56.93
650.075	58.57
650.407	55.57
650.738	60.34
651.069	59.77
651.401	60.34
651.732	63.14
652.063	66.5
652.394	65.25
652.726	63
653.057	65.45
653.388	63.48
653.719	61.7
654.05	67.02
654.381	64.86
654.712	65.93
655.042	69.82
655.373	71.57
655.704	71.07
656.034	73.3
656.365	74.09
656.696	72.66
657.026	75.05
657.357	76.7
657.687	78.23
658.018	75.41
658.348	75.68
658.678	75.68
659.008	75.5
659.339	76.59
659.669	74.09
659.999	73.82
660.329	72.18
660.659	73.41
660.989	72.43
661.319	67.5
661.649	70.7
661.978	75.34
662.308	73.82
662.638	75.66
662.968	75.5
663.297	74.98
663.627	76.86
663.956	78.05
664.286	77.18
664.615	79.41
664.945	82.02
665.274	82.91
665.603	76.66
665.932	77.11
666.262	74.39
666.591	74.84
666.92	77.86
667.249	75.27
667.578	78.59
667.907	81.61
668.236	79.3
668.564	78.7
668.893	75.5
669.222	74.75
669.551	73.77
669.879	73.27
670.208	71.2
670.537	74.02
670.865	73.45
671.194	73.11
671.522	68.25
671.85	71.77
672.179	72.07
672.507	78.09
672.835	81.52
673.163	85.14
673.491	82.43
673.819	82
674.147	78.32
674.475	80.75
674.803	78.16
675.131	83.41
675.459	81.07
675.787	81.75
676.115	77.68
676.442	74.11
676.77	72.52
677.098	73.02
677.425	74.84
677.753	75.41
678.08	73.39
678.407	72.5
678.735	69.23
679.062	69.8
679.389	68.05
679.717	71.34
680.044	71.84
680.371	70
680.698	74
681.025	71.64
681.352	71.93
681.679	72.23
682.006	74.55
682.332	73.77
682.659	74.93
682.986	76.02
683.313	72.52
683.639	73
683.966	73.43
684.292	71.68
684.619	70.86
684.945	68.93
685.272	67.52
685.598	62.11
685.924	62.98
686.25	60.07
686.577	60.16
686.903	61.98
687.229	59.45
687.555	60.89
687.881	58.91
688.207	59.34
688.533	62.82
688.858	61.16
689.184	66.98
689.51	61.43
689.836	63.84
690.161	60.84
690.487	57.39
690.813	59.14
691.138	57.27
691.463	55.34
691.789	53.25
692.114	49.18
692.44	53.48
692.765	53.2
693.09	57.57
693.415	58.18
693.74	58.61
694.065	58.95
694.39	57.61
694.715	60.36
695.04	62.86
695.365	64.32
695.69	67.61
696.015	64.89
696.339	62.64
696.664	59.7
696.989	56.41
697.313	56.98
697.638	55.68
697.962	58
698.287	56.16
698.611	56.95
698.935	56.39
699.26	55.11
699.584	53.89
699.908	55.14
700.232	56.14
700.556	55.07
700.88	58.23
701.204	60.86
701.528	62.32
701.852	62.09
702.176	58.41
702.5	60.61
702.823	58.5
703.147	55.89
703.471	50.95
703.794	52.59
704.118	55.61
704.441	51.61
704.765	50.95
705.088	49.16
705.411	45.2
705.735	44.84
706.058	45.64
706.381	48.43
706.704	50.75
707.027	52.93
707.35	50.98
707.673	48.61
707.996	47.55
708.319	47.2
708.642	44.84
708.965	47.57
709.288	51
709.61	47.02
709.933	46.36
710.256	43.82
710.578	43.3
710.901	42.66
711.223	41.61
711.546	42.14
711.868	40.86
712.19	38.91
712.512	37.27
712.835	32.82
713.157	31.91
713.479	30.55
713.801	36.57
714.123	35.39
714.445	36.25
714.767	35.09
715.089	37.02
715.411	36.82
715.732	38.64
716.054	38.36
716.376	40.43
716.697	42.39
717.019	39.77
717.34	35.41
717.662	36.68
717.983	35.39
718.305	34.68
718.626	35.45
718.947	34.77
719.268	33.82
719.589	35.14
719.911	35.16
720.232	35.95
720.553	35.66
720.874	35.86
721.195	36.52
721.515	36.95
721.836	38.73
722.157	34.66
722.478	33.43
722.798	34.43
723.119	33.39
723.44	33.75
723.76	31.98
724.081	35.07
724.401	34.77
724.721	33.45
725.042	31.8
725.362	31
725.682	30.02
726.002	32.02
726.322	33.34
726.642	31.86
726.962	31.66
727.282	30.89
727.602	26.66
727.922	22.02
728.242	25.68
728.562	28.18
728.882	28.27
729.201	27.41
729.521	25.32
729.84	21.23
730.16	22.41
730.479	21.27
730.799	21.98
731.118	24.84
731.437	26.68
731.757	23.5
732.076	20.32
732.395	23.91
732.714	27.09
733.033	27.48
733.352	28.39
733.671	27.02
733.99	28.84
734.309	29.25
734.628	29.86
734.947	29.48
735.265	29.95
735.584	32.77
735.903	30.39
736.221	28.43
736.54	32.05
736.858	32.52
737.177	31.75
737.495	29.02
737.813	27.36
738.132	26
738.45	30.64
738.768	28.98
739.086	26.36
739.404	26.98
739.722	26.84
740.04	22
740.358	22.52
740.676	21.61
740.994	21.25
741.311	19.89
741.629	20.84
741.947	20.14
742.264	21.98
742.582	23.34
742.899	22
743.217	23.05
743.534	22.36
743.852	19.59
744.169	22.2
744.486	21.41
744.803	20.34
745.121	16.64
745.438	14.18
745.755	13.14
746.072	12.52
746.389	9.93
746.706	7.95
747.022	8.75
747.339	9.14
747.656	9.18
747.973	11.55
748.289	14.34
748.606	14.66
748.923	14.98
749.239	12.82
749.555	10.39
749.872	10.39
750.188	11.93
750.505	12.8
750.821	13.39
751.137	13.36
751.453	10.07
751.769	6.07
752.085	7.61
752.401	6.09
752.717	5.7
753.033	7.3
753.349	10.3
753.665	9.82
753.98	6.66
754.296	7.93
754.612	9.86
754.927	13.52
755.243	16.18
755.558	14.73
755.874	14.07
756.189	14.48
756.505	14.07
756.82	14.27
757.135	13.7
757.45	19
757.765	19.89
758.08	18.07
758.395	16.2
758.71	14.27
759.025	13.91
759.34	14.43
759.655	14.32
759.97	15.68
760.285	14.32
760.599	15.8
760.914	13.25
761.228	12.48
761.543	13.3
761.857	16.32
762.172	19.61
762.486	21.43
762.8	22.64
763.115	22.14
763.429	17.16
763.743	16.39
764.057	16.95
764.371	14.77
764.685	12.05
764.999	9.68
765.313	8.52
765.627	6.48
765.941	8.41
766.255	7.55
766.568	8.02
766.882	15.48
767.195	13.52
767.509	10.41
767.823	12.55
768.136	14.09
768.449	14.36
768.763	13.3
769.076	13.68
769.389	12.32
769.702	13.86
770.016	12.91
770.329	5.3
770.642	8.59
770.955	10.61
771.268	10.05
771.58	9.86
771.893	10.75
772.206	10.3
772.519	9.48
772.832	6.8
773.144	7.25
773.457	8.82
773.769	10.95
774.082	9.52
774.394	9.43
774.706	8.23
775.019	8.05
775.331	6.91
775.643	8.25
775.955	9.73
776.268	9.41
776.58	8.95
776.892	5.61
777.204	4.45
777.515	6.07
777.827	3.93
778.139	4.75
778.451	5.57
778.763	5.93
779.074	2.98
779.386	2.14
779.697	3.7
780.009	4.3
780.32	7.64
780.632	10.84
780.943	8.93
781.254	10.02
781.566	12.23
781.877	10.75
782.188	10.39
782.499	10.05
782.81	11.86
783.121	11.36
783.432	8.61
783.743	8.68
784.054	10.32
784.364	9.43
784.675	11.07
784.986	6.34
785.296	9.2
785.607	5.39
785.917	5.66
786.228	3.32
786.538	5.34
786.849	4.2
787.159	4.23
787.469	3.66
787.779	5.59
788.09	5.2
788.4	7.23
788.71	3.7
789.02	6.91
789.33	6.7
789.64	9.43
789.949	7.23
790.259	10.39
790.569	12.02
790.879	13.45
791.188	15.02
791.498	15.34
791.807	16.41
792.117	19.36
792.426	18.59
792.736	18.73
793.045	14.23
793.354	13.98
793.663	14.95
793.973	13.68
794.282	14.25
794.591	10.64
794.9	10.52
795.209	12.57
795.518	12.98
795.826	12.27
796.135	15.36
796.444	19.95
796.753	21
797.061	19.66
797.37	19.18
797.678	15.05
797.987	16.73
798.295	17
798.604	13.86
798.912	15.18
799.22	15.39
799.529	13.52
799.837	11.66
800.145	10.5
800.453	9.91
800.761	8.93
801.069	11.64
801.377	11.64
801.685	11.82
801.993	14.45
802.3	13.27
802.608	14.14
802.916	14.57
803.223	14.43
803.531	17.5
803.838	18.45
804.146	17.02
804.453	17.32
804.76	19.82
805.068	17.14
805.375	16.64
805.682	14.73
805.989	17.57
806.296	21.2
806.603	21
806.91	17.91
807.217	17.68
807.524	17.57
807.831	13.02
808.138	10.64
808.444	11.61
808.751	9.43
809.058	7.77
809.364	6.2
809.671	2.32
809.977	1.25
810.284	4.18
810.59	5.98
810.896	10.95
811.202	11.23
811.509	12.73
811.815	14.52
812.121	18.16
812.427	18.66
812.733	16.3
813.039	18.36
813.345	21.16
813.65	16.23
813.956	12.59
814.262	10.52
814.568	13.07
814.873	7.27
815.179	5.43
815.484	3.11
815.79	5.36
816.095	7.14
816.4	3.66
816.706	3.86
817.011	8.43
817.316	9.77
817.621	11.82
817.926	12.25
818.231	14.07
818.536	16.16
818.841	20.05
819.146	21
819.451	21.23
819.756	24.59
820.06	21.48
820.365	24.36
820.67	23.39
820.974	22.43
821.279	20.7
821.583	22.86
821.888	22.43
822.192	16.23
822.496	13.02
822.8	11.61
823.105	12.82
823.409	16.32
823.713	10.95
824.017	14.05
824.321	12.86
824.625	18.39
824.929	22.34
825.232	21.8
825.536	22.86
825.84	27.43
826.143	31.93
826.447	29.3
826.751	27.8
827.054	30.82
827.358	28.77
827.661	27.84
827.964	22.73
828.268	17.55
828.571	17.61
828.874	21.09
829.177	18.93
829.48	16.39
829.783	17.93
830.086	20.18
830.389	20.68
830.692	22.64
830.995	26.82
831.297	30.57
831.6	31.68
831.903	32.64
832.205	31.57
832.508	29.93
832.81	30.23
833.113	30.7
833.415	29.68
833.718	27.52
834.02	25
834.322	22.55
834.624	17.41
834.926	21.11
835.228	18.05
835.53	18.84
835.832	20.59
836.134	17.66
836.436	19.41
836.738	20.32
837.04	21.02
837.341	23.75
837.643	22.2
837.944	23.52
838.246	22.07
838.547	24.5
838.849	20.02
839.15	20.98
839.452	21.52
839.753	17.45
840.054	14.59
840.355	13.64
840.656	16.5
840.957	16.66
841.258	16.25
841.559	16.45
841.86	15.48
842.161	14.52
842.462	14.32
842.762	14.95
843.063	14.27
843.364	15.61
843.664	17.86
843.965	16.84
844.265	19.57
844.566	19.25
844.866	19.73
845.166	24.57
845.467	27.66
845.767	26.48
846.067	27.68
846.367	31.07
846.667	29.82
846.967	28.98
847.267	25.39
847.567	22.23
847.867	24.57
848.166	20.57
848.466	18.16
848.766	19.61
849.065	21.77
849.365	22.73
849.664	18.45
849.964	22.43
850.263	21.66
850.562	22.25
850.862	25.8
851.161	28.09
851.46	32.86
851.759	29.77
852.058	31.09
852.357	28.18
852.656	25.25
852.955	29.16
853.254	26.36
853.553	25.89
853.851	24.11
854.15	22.27
854.449	22.77
854.747	21.7
855.046	21.45
855.344	17.59
855.643	17.98
855.941	20.02
856.239	16
856.538	17.25
856.836	21.55
857.134	26.02
857.432	25.57
857.73	21.8
858.028	22.86
858.326	23.59
858.624	25.25
858.922	24.98
859.219	22.34
859.517	24.91
859.815	24.7
860.112	21.45
860.41	20.75
860.707	22.68
861.005	26.07
861.302	27.93
861.6	32.48
861.897	33.86
862.194	36.3
862.491	40.57
862.788	40.18
863.085	40.23
863.382	40.84
863.679	40.27
863.976	42.98
864.273	39.11
864.57	36.07
864.867	32.14
865.163	32.7
865.46	33.18
865.757	32.55
866.053	38.73
866.349	40.05
866.646	39.75
866.942	36.77
867.239	35.61
867.535	36.45
867.831	37.07
868.127	37.73
868.423	39.86
868.719	37.98
869.015	37.18
869.311	31.93
869.607	29.61
869.903	28.93
870.199	30.66
870.494	27.82
870.79	27.36
871.086	23.09
871.381	23.48
871.677	21.25
871.972	24.3
872.267	25.45
872.563	25.5
872.858	27.82
873.153	30.8
873.448	26.98
873.743	24.66
874.038	25.23
874.333	29.66
874.628	33.11
874.923	29.41
875.218	29.89
875.513	32.32
875.808	35.48
876.102	34.98
876.397	30.7
876.691	35.68
876.986	40.27
877.28	38.14
877.575	33.39
877.869	30.77
878.163	33.89
878.458	30.86
878.752	29.09
879.046	28.05
879.34	27.27
879.634	29.64
879.928	24.3
880.222	23
880.516	24.18
880.809	26.64
881.103	24.11
881.397	25.27
881.691	26.45
881.984	26.27
882.278	22.86
882.571	20.64
882.864	18.59
883.158	21.2
883.451	21.5
883.744	22.66
884.038	22.25
884.331	23.77
884.624	23.3
884.917	21.34
885.21	20.34
885.503	21.3
885.796	23.64
886.088	24.7
886.381	26.93
886.674	25.3
886.966	24.25
887.259	24.64
887.552	24.75
887.844	24.16
888.136	22.14
888.429	21.82
888.721	21.19
889.013	19.97
889.306	19.79
889.598	17.42
