# Supplementary material for: An on-demand, drop-on-drop method for studying enzyme catalysis by serial crystallography
Source: Nat Commun. 2021 Jul 22;12:4461. doi: 10.1038/s41467-021-24757-7 (PMC8298390; doi:10.1038/s41467-021-24757-7)
Supplement: Supplementary file 7 — Source Data [file 41467_2021_24757_MOESM7_ESM.zip › 01_raw data/11/11-pico-off (2).txt]

Data from 11-fluo5N-fura-picooff_Subt16_21-12-22-495.txt Node

Date: Wed Jun 05 21:12:22 PDT 2019
User: Yachandra Lab
Spectrometer: OFX00221
Trigger mode: 0
Integration Time (sec): 3.000000E-1
Scans to average: 4
Nonlinearity correction enabled: false
Boxcar width: 5
Storing dark spectrum: false
XAxis mode: Wavelengths
Number of Pixels in Spectrum: 2136
>>>>>Begin Spectral Data<<<<<
156.111	-3.96
156.499	-4.96
156.887	-6.22
157.274	-5.17
157.662	-4.9
158.049	-4.82
158.437	-4.43
158.824	-4.75
159.211	-4.57
159.599	-3.84
159.986	-2.82
160.373	-2.14
160.761	-2.23
161.148	-2
161.535	-2.95
161.922	-3.16
162.309	-2.86
162.696	-3.55
163.083	-4.25
163.47	-4.27
163.857	-4.48
164.244	-6.09
164.631	-6.32
165.018	-5.52
165.405	-3.8
165.792	-3.34
166.179	-3.2
166.565	-3.32
166.952	-1.82
167.339	-2.95
167.725	-2.91
168.112	-4
168.498	-3.43
168.885	-2.55
169.271	-3.09
169.658	-4
170.044	-3.23
170.431	-3.32
170.817	-3.32
171.203	-3.8
171.59	-2.34
171.976	-2.57
172.362	-3.02
172.748	-3.66
173.134	-4.05
173.521	-3.52
173.907	-3.52
174.293	-4.5
174.679	-4.25
175.065	-3
175.451	-3.68
175.836	-3.82
176.222	-3.34
176.608	-2.18
176.994	-0.36
177.38	-0.41
177.765	-0.34
178.151	0.48
178.537	0.2
178.922	0.55
179.308	-0.82
179.693	-0.66
180.079	-0.32
180.464	-0.32
180.85	0.16
181.235	-0.32
181.621	0.14
182.006	0.61
182.391	0.82
182.777	0.73
183.162	0.52
183.547	1.61
183.932	2.66
184.317	3.02
184.702	1.57
185.087	1.73
185.472	1.68
185.857	1.48
186.242	1.55
186.627	0.55
187.012	1.8
187.397	1.68
187.782	0.66
188.167	0.16
188.551	-1
188.936	-0.59
189.321	1.09
189.705	-0.64
190.09	-1.02
190.475	-4.73
190.859	-3.25
191.244	-6.61
191.628	-5.82
192.012	-10.05
192.397	-10
192.781	-10.59
193.166	-9.86
193.55	-11.8
193.934	-10.82
194.318	-7.52
194.702	-2.66
195.087	-3.64
195.471	-2.68
195.855	-4.16
196.239	-1.95
196.623	-3.86
197.007	-0.52
197.391	0.55
197.775	-1.5
198.158	-1.61
198.542	-2.57
198.926	-2.89
199.31	-6.41
199.693	-6.61
200.077	-3.68
200.461	0.64
200.844	-1.16
201.228	-4.02
201.611	-2.77
201.995	0.41
202.378	1.11
202.762	-0.18
203.145	-1.34
203.529	0.91
203.912	3.45
204.295	3.64
204.679	-0.75
205.062	-0.16
205.445	-3.32
205.828	-4.86
206.211	-7.16
206.594	-5.52
206.977	-6.36
207.36	-6.95
207.743	-6
208.126	-5.07
208.509	-8.73
208.892	-10.98
209.275	-7.59
209.658	-5.11
210.04	-2.95
210.423	-0.61
210.806	-3.75
211.188	-5.43
211.571	-4.61
211.953	-4
212.336	-7.18
212.719	-5.55
213.101	-1.48
213.483	-1.8
213.866	-2.84
214.248	-3.43
214.63	-8.2
215.013	-10.59
215.395	-11.64
215.777	-10.41
216.159	-8.52
216.542	-8.2
216.924	-9.07
217.306	-7.61
217.688	-6.82
218.07	-4.48
218.452	-6.91
218.834	-5
219.216	-0.34
219.597	2.41
219.979	0.41
220.361	-6.23
220.743	-5.89
221.124	-5.7
221.506	-8.11
221.888	-10.5
222.269	-11.34
222.651	-11.34
223.032	-11
223.414	-12.64
223.795	-16.18
224.177	-13.84
224.558	-13.66
224.94	-10.52
225.321	-8.59
225.702	-4.93
226.083	-3.89
226.465	0.82
226.846	3.36
227.227	2.57
227.608	-0.48
227.989	2.93
228.37	-0.27
228.751	4.07
229.132	2.68
229.513	2.98
229.894	-2.41
230.275	-0.91
230.655	-6.02
231.036	-7.18
231.417	-7.57
231.798	-5.61
232.178	-3.16
232.559	-0.93
232.94	-2.55
233.32	-4.07
233.701	-8.32
234.081	-7.18
234.462	-9
234.842	-8.32
235.222	-7.82
235.603	-6.45
235.983	-0.07
236.363	-3.09
236.743	-4.05
237.124	-1.57
237.504	3.25
237.884	7.7
238.264	9.18
238.644	12.27
239.024	10.43
239.404	9.73
239.784	8.86
240.164	0.36
240.544	-2.73
240.923	-3.75
241.303	-3.64
241.683	-6.59
242.063	-10.27
242.442	-13.77
242.822	-17.05
243.202	-12.93
243.581	-12.18
243.961	-11.55
244.34	-8.66
244.72	-5.57
245.099	-4.39
245.478	-6.11
245.858	-7.02
246.237	-4.11
246.616	-0.23
246.996	-0.05
247.375	-2.64
247.754	-4.73
248.133	-3.55
248.512	-1.61
248.891	-2.59
249.27	-2.2
249.649	-0.57
250.028	-1.8
250.407	-2.39
250.786	0.61
251.165	-1.43
251.544	-2.77
251.922	-1.52
252.301	-2.11
252.68	-6.18
253.058	-3.64
253.437	-3.77
253.816	-4.75
254.194	-1
254.573	-3.61
254.951	-7.43
255.329	-5.86
255.708	-3.25
256.086	-4.2
256.465	-4.16
256.843	0.7
257.221	2.05
257.599	-0.66
257.977	-2.61
258.356	-8.41
258.734	-5.41
259.112	-1.8
259.49	-0.43
259.868	-2.07
260.246	-1.55
260.624	-3.91
261.001	-7.23
261.379	-8.7
261.757	-5
262.135	-1.61
262.513	0.68
262.89	0.98
263.268	-4.07
263.645	-6.7
264.023	-4.66
264.401	-5.59
264.778	-1.75
265.156	-0.68
265.533	-1.39
265.91	-3.8
266.288	-4.64
266.665	-3.09
267.042	-4.36
267.42	-2.32
267.797	3.2
268.174	2.23
268.551	-0.48
268.928	0.45
269.305	0.34
269.682	-0.77
270.059	4.34
270.436	1.23
270.813	-2.36
271.19	-2.09
271.567	-4.89
271.944	-8.55
272.32	-7.16
272.697	-1.61
273.074	-2.39
273.45	-3.36
273.827	-1.68
274.203	-4
274.58	-1.59
274.957	0.91
275.333	0.41
275.709	4.77
276.086	3.68
276.462	4.7
276.838	0.02
277.215	-2.7
277.591	-1.32
277.967	0.89
278.343	-2.18
278.719	-2.14
279.095	-2.48
279.471	-1.75
279.847	-3.09
280.223	-1.14
280.599	-3.36
280.975	-3.45
281.351	0
281.727	0.7
282.103	0.02
282.478	-1.23
282.854	-0.39
283.23	-1.55
283.605	-3.98
283.981	-5.18
284.357	-6.61
284.732	-9.43
285.108	-6.55
285.483	-8.95
285.858	-9.64
286.234	-11.2
286.609	-8.93
286.984	-9.2
287.36	-8.45
287.735	-7
288.11	-6.48
288.485	-7.8
288.86	-4.7
289.235	-6.43
289.61	-4.3
289.985	-4.68
290.36	-7.59
290.735	-8.25
291.11	-11.36
291.485	-11.84
291.86	-11
292.235	-10.75
292.609	-8.02
292.984	-8.68
293.359	-9.32
293.733	-11.84
294.108	-10.52
294.482	-8.48
294.857	-7.02
295.231	-9.14
295.606	-9.32
295.98	-10.61
296.354	-8.45
296.729	-8.93
297.103	-10.89
297.477	-5.52
297.851	-8.02
298.226	-7.34
298.6	-8.5
298.974	-7.8
299.348	-1.34
299.722	0.82
300.096	4.77
300.47	3.86
300.844	6.27
301.217	9.02
301.591	3.82
301.965	9.52
302.339	9.73
302.712	13.91
303.086	13.02
303.46	8.7
303.833	10.3
304.207	4.89
304.58	4.52
304.954	2.23
305.327	-0.41
305.701	3.18
306.074	1.05
306.447	1.07
306.821	-0.91
307.194	-2.73
307.567	-2.48
307.94	-7.18
308.313	-5.27
308.686	-1.8
309.059	-1.91
309.432	1.02
309.805	-1.14
310.178	-0.91
310.551	-2.34
310.924	-1.27
311.297	1.11
311.67	4.75
312.042	6.45
312.415	9.09
312.788	7.68
313.16	7.57
313.533	10.73
313.905	13.16
314.278	9.45
314.65	7.32
315.023	5
315.395	4.82
315.768	1.02
316.14	2
316.512	2.93
316.884	0.09
317.257	2.68
317.629	0.23
318.001	-1.2
318.373	-2.05
318.745	-1.5
319.117	0.55
319.489	0.73
319.861	3.59
320.233	3.91
320.605	2.95
320.977	4.77
321.348	3.09
321.72	0.8
322.092	-0.89
322.463	2.57
322.835	4.52
323.207	2.55
323.578	2.73
323.95	2.48
324.321	2.07
324.693	0.14
325.064	0.25
325.435	0.43
325.807	0.86
326.178	3.95
326.549	5.41
326.92	4.7
327.292	4.84
327.663	5.57
328.034	6.07
328.405	8.32
328.776	7.34
329.147	8.61
329.518	8.55
329.889	10.09
330.259	6.66
330.63	5.02
331.001	6.27
331.372	7.73
331.742	5.39
332.113	4.95
332.484	1.64
332.854	3.59
333.225	0.55
333.595	0.82
333.966	-0.75
334.336	-0.3
334.707	1.23
335.077	1.93
335.447	1.02
335.817	1.89
336.188	2.89
336.558	4.43
336.928	2.8
337.298	1.77
337.668	-1.36
338.038	1.57
338.408	3.39
338.778	3.91
339.148	1.16
339.518	1.89
339.888	-0.93
340.258	-1.23
340.627	-4.32
340.997	-5.2
341.367	-3.7
341.736	2.23
342.106	0.05
342.475	-2.84
342.845	-3.25
343.214	-2.18
343.584	-2.07
343.953	-1.39
344.323	-3.41
344.692	-2.73
345.061	-1.66
345.431	-1.68
345.8	-6.48
346.169	-9.39
346.538	-6.3
346.907	-7.66
347.276	-7.55
347.645	-8.43
348.014	-7.95
348.383	-7.98
348.752	-7.23
349.121	-6.16
349.49	-8.02
349.858	-9.84
350.227	-8.14
350.596	-7.52
350.964	-6.91
351.333	-6.5
351.702	-6.14
352.07	-6.11
352.439	-3.77
352.807	-2.25
353.176	-2.66
353.544	-0.16
353.912	1.91
354.281	2.84
354.649	2.89
355.017	5.64
355.385	3.59
355.753	1.55
356.122	2.39
356.49	1.07
356.858	3.86
357.226	4.2
357.594	4.14
357.961	6.43
358.329	6.36
358.697	3.75
359.065	3.86
359.433	6.89
359.8	5.45
360.168	4.09
360.536	3.84
360.903	-2.05
361.271	-3.75
361.638	-4.75
362.006	-5.5
362.373	-3.18
362.741	-3.48
363.108	-6.25
363.475	-5.16
363.843	-1.07
364.21	-1.23
364.577	0.73
364.944	5.34
365.311	9.39
365.678	11.64
366.045	11.93
366.412	9.07
366.779	4.18
367.146	5.8
367.513	5.05
367.88	3.07
368.247	7.68
368.613	3.61
368.98	4.18
369.347	1.8
369.713	-0.45
370.08	-0.3
370.447	-0.07
370.813	5.82
371.18	2.7
371.546	1.57
371.912	2.27
372.279	-0.41
372.645	4.61
373.011	-0.02
373.378	0.55
373.744	3.25
374.11	2.18
374.476	2.07
374.842	3.7
375.208	5.3
375.574	3.36
375.94	6.43
376.306	6.82
376.672	5.39
377.038	8.48
377.404	8.66
377.769	5.89
378.135	6.32
378.501	8.27
378.866	8
379.232	10.59
379.597	12.43
379.963	8.68
380.328	6.41
380.694	2.14
381.059	2.91
381.425	4.23
381.79	5.39
382.155	3.89
382.52	2.36
382.886	0.2
383.251	-4.25
383.616	-6.75
383.981	-5.8
384.346	-6.25
384.711	-4.89
385.076	-5.07
385.441	-10.41
385.806	-9.75
386.171	-7.5
386.535	-6.36
386.9	-5.66
387.265	-6.34
387.629	-4.11
387.994	-4.48
388.359	-2.73
388.723	-1.3
389.088	-1.68
389.452	0.84
389.817	-0.02
390.181	-3.02
390.545	-3.89
390.91	-1.8
391.274	0.93
391.638	3.23
392.002	3.61
392.366	-0.18
392.731	2.45
393.095	1.77
393.459	2.82
393.823	1.93
394.187	4.45
394.55	1.36
394.914	-3.25
395.278	-0.25
395.642	-3.32
396.006	-3.73
396.369	0.64
396.733	-1.14
397.097	-1.82
397.46	-1.73
397.824	-0.7
398.187	-2.66
398.551	3.91
398.914	8.09
399.277	4.16
399.641	4.07
400.004	4.84
400.367	6.14
400.73	4.73
401.094	4.68
401.457	4.2
401.82	4.73
402.183	5.52
402.546	1.39
402.909	-1.52
403.272	-0.5
403.635	0.36
403.998	-0.95
404.36	-2.2
404.723	-0.39
405.086	-0.36
405.448	0.43
405.811	-0.55
406.174	1.98
406.536	2.32
406.899	3.07
407.261	2.48
407.624	3.34
407.986	3.68
408.348	5.75
408.711	2.52
409.073	1.48
409.435	1.14
409.797	-1.39
410.16	-4.5
410.522	-1.93
410.884	-3.39
411.246	-5.43
411.608	-9.02
411.97	-8.52
412.332	-13.16
412.693	-10.61
413.055	-11.05
413.417	-11.95
413.779	-9.32
414.14	-8.59
414.502	-11.64
414.864	-9.57
415.225	-8.16
415.587	-4.07
415.948	-6.2
416.31	-2.61
416.671	-1.07
417.033	0.43
417.394	0.68
417.755	1.32
418.116	0.91
418.478	4.91
418.839	3.8
419.2	4.36
419.561	0.45
419.922	1.25
420.283	-1.55
420.644	-3.11
421.005	-1.66
421.366	0.75
421.727	-2.98
422.087	-2.25
422.448	-5.07
422.809	-4.75
423.169	-4.8
423.53	-3.14
423.891	-1.2
424.251	-0.25
424.612	-0.8
424.972	-1.68
425.333	-2.91
425.693	1.36
426.053	3.82
426.414	3.52
426.774	4.82
427.134	4.25
427.494	5.82
427.854	6
428.214	5.64
428.574	6.89
428.934	9.91
429.294	7.25
429.654	5.45
430.014	4.39
430.374	6.41
430.734	7.02
431.094	6.84
431.453	5.68
431.813	4.14
432.173	4.8
432.532	5.09
432.892	0.34
433.251	-1.07
433.611	-2.77
433.97	-6.95
434.33	-6.25
434.689	-6.41
435.048	-9.43
435.407	-9.86
435.767	-10.75
436.126	-7.82
436.485	-11.89
436.844	-11.2
437.203	-8.3
437.562	-8.02
437.921	-3.57
438.28	-5.61
438.639	-6.14
438.998	0.77
439.356	2.3
439.715	1.34
440.074	0.36
440.433	3.93
440.791	5.57
441.15	5.86
441.508	7.34
441.867	6.84
442.225	5.18
442.584	2.5
442.942	0.84
443.3	0.2
443.659	0.09
444.017	-1.16
444.375	-3.39
444.733	-2.16
445.092	-6.84
445.45	-5.5
445.808	-3.64
446.166	-7.16
446.524	-2.34
446.882	-5.02
447.239	-6.48
447.597	-8.43
447.955	-9.32
448.313	-10.86
448.67	-13.18
449.028	-8.82
449.386	-7.34
449.743	-10.61
450.101	-2.2
450.458	-2.2
450.816	-1.82
451.173	-3.05
451.531	-0.2
451.888	-2.14
452.245	1.86
452.602	6.2
452.96	7.07
453.317	3.64
453.674	4.86
454.031	2.68
454.388	-0.41
454.745	-0.14
455.102	-1.43
455.459	-1.02
455.816	-3.39
456.173	-3.7
456.529	-7.43
456.886	-7.48
457.243	-4.64
457.599	-5.09
457.956	-8.18
458.313	-10.05
458.669	-7.66
459.026	-8.41
459.382	-7.55
459.739	-2.34
460.095	-3.11
460.451	-2.73
460.807	-3.57
461.164	-7.14
461.52	-5.41
461.876	-1.95
462.232	3.8
462.588	0.95
462.944	3.7
463.3	2.82
463.656	4.2
464.012	4.23
464.368	4.5
464.724	2.77
465.079	3.27
465.435	0.93
465.791	-1.91
466.146	-3.73
466.502	-0.59
466.858	1.55
467.213	4.57
467.569	4.43
467.924	3.41
468.279	2.32
468.635	2.45
468.99	4.84
469.345	5.25
469.701	8.8
470.056	8.68
470.411	7.16
470.766	6.55
471.121	7.89
471.476	6.5
471.831	8.91
472.186	6.61
472.541	7.36
472.895	5.52
473.25	6.18
473.605	1.84
473.96	-1.27
474.314	2.52
474.669	1.8
475.024	-3.34
475.378	-4.5
475.733	-6.98
476.087	-3.2
476.441	-2.82
476.796	-0.18
477.15	-0.16
477.504	3.34
477.859	7.7
478.213	4.86
478.567	6.34
478.921	8.93
479.275	8.16
479.629	7.86
479.983	9.41
480.337	7.34
480.691	7.36
481.045	7.73
481.399	7.25
481.752	7.07
482.106	7.68
482.46	5.07
482.813	5.27
483.167	9.45
483.52	11.09
483.874	6.89
484.227	9.34
484.581	8.02
484.934	7.73
485.288	5.5
485.641	2.2
485.994	-0.23
486.347	1.05
486.7	0.77
487.054	-3.02
487.407	-1.16
487.76	-1.41
488.113	-1.09
488.466	-1.39
488.818	-2.32
489.171	-2.75
489.524	1.18
489.877	1.68
490.23	5.43
490.582	6.2
490.935	4.05
491.288	2.25
491.64	3.64
491.993	2.55
492.345	2.39
492.698	0.14
493.05	0.18
493.402	-4.07
493.755	-2.43
494.107	-7.7
494.459	-7.43
494.811	-4.77
495.163	-7.34
495.515	-9.18
495.867	-11.5
496.219	-10.25
496.571	-12.09
496.923	-15.82
497.275	-23.84
497.627	-35.61
497.979	-40.32
498.33	-47.48
498.682	-50.68
499.034	-56.59
499.385	-58.09
499.737	-60.43
500.088	-69.09
500.44	-68.41
500.791	-72.75
501.143	-65.8
501.494	-60.93
501.845	-58.68
502.197	-59.39
502.548	-63.3
502.899	-62.36
503.25	-66.52
503.601	-67.39
503.952	-63.75
504.303	-68.09
504.654	-63.95
505.005	-66.52
505.356	-63.82
505.707	-65.86
506.058	-66.95
506.408	-64.43
506.759	-62.11
507.11	-54.45
507.46	-52.14
507.811	-50.86
508.161	-50.32
508.512	-48.52
508.862	-44.05
509.213	-43.95
509.563	-38.91
509.913	-35.75
510.263	-33.43
510.614	-32.68
510.964	-38.7
511.314	-37.25
511.664	-36.32
512.014	-29.2
512.364	-29.11
512.714	-33.91
513.064	-33.82
513.414	-33.91
513.764	-31.41
514.113	-31.2
514.463	-25.7
514.813	-19.77
515.162	-20.16
515.512	-20.43
515.862	-23.95
516.211	-22.39
516.561	-18.89
516.91	-16.2
517.259	-14.66
517.609	-16.14
517.958	-13.2
518.307	-15.55
518.656	-14.75
519.006	-12.02
519.355	-14.39
519.704	-13.11
520.053	-14.68
520.402	-13.16
520.751	-19.89
521.1	-18.25
521.448	-15.95
521.797	-16.39
522.146	-18
522.495	-18.3
522.843	-15.89
523.192	-10.16
523.541	-11.39
523.889	-7.55
524.238	-10.8
524.586	-7.5
524.935	-6.25
525.283	-3.09
525.631	-5.09
525.979	-3.57
526.328	-4.93
526.676	-7.95
527.024	-10.64
527.372	-2.43
527.72	-3.09
528.068	0.8
528.416	5.36
528.764	1.91
529.112	0.16
529.46	1.7
529.808	3.52
530.155	3.93
530.503	2
530.851	1.39
531.198	-8.2
531.546	-11.61
531.893	-12.64
532.241	-12.34
532.588	-11.93
532.936	-11.45
533.283	-13.02
533.63	-14.66
533.978	-14.7
534.325	-15.45
534.672	-14.59
535.019	-9.27
535.366	-6.16
535.713	-5.86
536.06	-6.57
536.407	-7
536.754	-10.73
537.101	-9.18
537.448	-10.5
537.795	-8.45
538.141	-3.89
538.488	-3.86
538.835	-6.45
539.181	-5.18
539.528	-6.52
539.874	-8
540.221	-10.77
540.567	-7.52
540.914	-4.98
541.26	-3.86
541.606	-5.18
541.952	-6.45
542.299	-7.64
542.645	-2.7
542.991	-2.41
543.337	1.07
543.683	0.61
544.029	7
544.375	7.5
544.721	6.64
545.066	7.82
545.412	7.48
545.758	6.98
546.104	7.55
546.449	6.16
546.795	7
547.141	5.95
547.486	6.64
547.832	3.89
548.177	5.36
548.522	4.39
548.868	2.48
549.213	-0.98
549.558	0.93
549.903	2.7
550.249	3.41
550.594	2.93
550.939	3.2
551.284	2.82
551.629	1.25
551.974	0.55
552.319	2.59
552.664	6.75
553.008	10.18
553.353	10.32
553.698	10.3
554.043	9.59
554.387	8.25
554.732	7.95
555.076	7.68
555.421	9.66
555.765	8.11
556.11	6.45
556.454	2.77
556.798	2.2
557.143	-0.34
557.487	-0.61
557.831	-0.36
558.175	-0.75
558.519	-1.86
558.863	-0.91
559.207	0.61
559.551	-0.25
559.895	-0.25
560.239	-0.18
560.583	1.3
560.927	4.91
561.27	5.86
561.614	6.8
561.958	8.91
562.301	11.84
562.645	11.75
562.988	10.02
563.332	13.2
563.675	15.14
564.018	19.3
564.362	17.86
564.705	15.23
565.048	15.64
565.391	15.52
565.735	13.09
566.078	10.8
566.421	11.48
566.764	13.73
567.107	11.11
567.45	9.36
567.792	12.5
568.135	15.64
568.478	15.84
568.821	17.32
569.163	15.2
569.506	15.8
569.849	13.77
570.191	12.86
570.534	12.91
570.876	12.55
571.219	10.23
571.561	7.32
571.903	3.5
572.246	5.82
572.588	3.95
572.93	3.93
573.272	4.14
573.614	5.61
573.956	9.18
574.298	3.48
574.64	5.77
574.982	8.89
575.324	5.75
575.666	8.82
576.008	4.77
576.349	3.5
576.691	2.77
577.033	3.95
577.374	2.64
577.716	-1.55
578.057	0.68
578.399	-0.3
578.74	-0.82
579.082	2.57
579.423	1.23
579.764	2.45
580.105	3.75
580.447	5.7
580.788	5.7
581.129	9.25
581.47	13.45
581.811	15.95
582.152	15.68
582.493	16.75
582.834	16.07
583.175	18.86
583.515	23.91
583.856	23.32
584.197	22.59
584.537	22.93
584.878	20.5
585.218	21.09
585.559	19.82
585.899	18.25
586.24	21.09
586.58	17.43
586.921	14.36
587.261	11.57
587.601	13.32
587.941	15.07
588.281	14.89
588.621	16.61
588.961	11.95
589.301	10.91
589.641	14.07
589.981	10.82
590.321	13.95
590.661	15.41
591.001	15.68
591.34	14.73
591.68	12.55
592.02	14.86
592.359	15.55
592.699	18
593.038	20.27
593.378	20.3
593.717	20.23
594.057	18.57
594.396	20.57
594.735	21.73
595.074	17.61
595.414	19.64
595.753	17.98
596.092	18.64
596.431	16.91
596.77	19.2
597.109	22.64
597.448	22.07
597.786	25.07
598.125	22.77
598.464	19.98
598.803	23.11
599.141	22.77
599.48	23.52
599.819	23.27
600.157	25.39
600.495	21.02
600.834	19.77
601.172	20.93
601.511	16.27
601.849	19.36
602.187	19.98
602.525	22.64
602.864	22.64
603.202	22.23
603.54	21.59
603.878	20.93
604.216	25.39
604.554	22.55
604.891	24.48
605.229	28.55
605.567	28.82
605.905	27.43
606.243	29.23
606.58	29.75
606.918	31.68
607.255	31.73
607.593	36.11
607.93	35.57
608.268	38.45
608.605	35.57
608.942	36.45
609.28	34.48
609.617	37.07
609.954	36.41
610.291	34.16
610.628	30.98
610.965	33.77
611.302	27.41
611.639	27.77
611.976	27.05
612.313	30.32
612.65	30.43
612.987	29.43
613.323	31.2
613.66	30.77
613.997	35.25
614.333	37.75
614.67	35.23
615.006	38.61
615.343	38.59
615.679	36.7
616.015	35.86
616.352	34.66
616.688	36.98
617.024	35.36
617.36	36.05
617.696	34.95
618.032	35.41
618.368	35
618.704	34.75
619.04	29.91
619.376	33.16
619.712	34.77
620.048	34.89
620.383	33.25
620.719	34.86
621.055	34.86
621.39	35.43
621.726	35.43
622.061	38.86
622.397	38.14
622.732	45.52
623.068	44.98
623.403	46.07
623.738	45.68
624.073	48.86
624.409	48.89
624.744	44.82
625.079	43.09
625.414	41.59
625.749	39.77
626.084	41.43
626.419	37.3
626.753	34.61
627.088	33.16
627.423	33.45
627.758	30.75
628.092	28.3
628.427	29.07
628.762	29.3
629.096	30.07
629.431	30.11
629.765	29.18
630.099	31.45
630.434	32.61
630.768	32.95
631.102	34.77
631.436	34.36
631.77	35.84
632.105	40.02
632.439	42.91
632.773	45.2
633.107	45.68
633.44	46.48
633.774	45.93
634.108	46.73
634.442	48.05
634.776	49.82
635.109	50.41
635.443	53.89
635.776	51.52
636.11	49.95
636.443	47.61
636.777	47.84
637.11	47.43
637.444	45.68
637.777	47.64
638.11	47.5
638.443	45.64
638.776	45.86
639.11	46.86
639.443	50.68
639.776	51.77
640.109	53.23
640.441	54.39
640.774	57.95
641.107	63.55
641.44	60.05
641.773	59.39
642.105	59.32
642.438	60.41
642.77	57.68
643.103	56.18
643.435	55.27
643.768	56.93
644.1	57.77
644.433	57.89
644.765	57.34
645.097	60.55
645.429	59.77
645.761	61.61
646.094	61.84
646.426	63.95
646.758	64.3
647.09	62.27
647.422	60.82
647.753	61.48
648.085	62.14
648.417	61.07
648.749	60.48
649.08	62.11
649.412	62.02
649.744	64.64
650.075	63.98
650.407	61.82
650.738	68.05
651.069	67.16
651.401	65.61
651.732	66.3
652.063	66.45
652.394	66.25
652.726	66.8
653.057	69.34
653.388	67.25
653.719	65.5
654.05	70.25
654.381	65.3
654.712	66.93
655.042	66.59
655.373	64.16
655.704	65.73
656.034	65.05
656.365	66.75
656.696	66.86
657.026	68.02
657.357	67.05
657.687	65.09
658.018	65.18
658.348	65.2
658.678	63.84
659.008	66.09
659.339	63.59
659.669	66.14
659.999	62.75
660.329	56.95
660.659	57.5
660.989	58.27
661.319	54.7
661.649	56.82
661.978	57.77
662.308	60.95
662.638	62.41
662.968	65.32
663.297	62.95
663.627	66.3
663.956	69.32
664.286	69.07
664.615	69.93
664.945	74
665.274	74.05
665.603	70.89
665.932	70.07
666.262	67.82
666.591	67.32
666.92	69.39
667.249	66.7
667.578	69.41
667.907	70.82
668.236	72.73
668.564	72.7
668.893	69.8
669.222	72.3
669.551	70.32
669.879	70.7
670.208	71.57
670.537	72.11
670.865	72.11
671.194	71.5
671.522	66.57
671.85	65.73
672.179	64.98
672.507	68.64
672.835	69.7
673.163	72.34
673.491	69.45
673.819	68.16
674.147	67.27
674.475	70.3
674.803	70.02
675.131	76.14
675.459	75.27
675.787	74.8
676.115	74.05
676.442	70.73
676.77	69.02
677.098	69.86
677.425	70.48
677.753	70.2
678.08	66.61
678.407	64.66
678.735	62.25
679.062	62.84
679.389	62.52
679.717	64.48
680.044	65.59
680.371	65.59
680.698	67.05
681.025	65.95
681.352	63.82
681.679	63.14
682.006	65.07
682.332	64.98
682.659	65.93
682.986	69.16
683.313	66.02
683.639	64.95
683.966	68.48
684.292	69.18
684.619	69.11
684.945	71.39
685.272	73.39
685.598	67.3
685.924	67.98
686.25	65.23
686.577	62.8
686.903	63.98
687.229	63.16
687.555	59.77
687.881	58
688.207	55.59
688.533	54.7
688.858	51.64
689.184	55.95
689.51	56.5
689.836	59.8
690.161	58.3
690.487	54.7
690.813	55.52
691.138	56.2
691.463	54.07
691.789	51.05
692.114	50.18
692.44	52.68
692.765	53.32
693.09	51.77
693.415	51.7
693.74	51.27
694.065	52.32
694.39	52.14
694.715	53.39
695.04	57.73
695.365	58.7
695.69	61.3
696.015	59.64
696.339	59.25
696.664	58.27
696.989	55.77
697.313	54.73
697.638	57.27
697.962	56.25
698.287	55.89
698.611	52.82
698.935	52.73
699.26	48.82
699.584	47.89
699.908	44.89
700.232	45.02
700.556	44.52
700.88	46.5
701.204	45.89
701.528	49.7
701.852	48.3
702.176	47.41
702.5	52.27
702.823	52.41
703.147	52.36
703.471	50.05
703.794	50.39
704.118	50.02
704.441	47.91
704.765	47.05
705.088	44.39
705.411	41.8
705.735	39.98
706.058	39.2
706.381	41.84
706.704	42.55
707.027	44.89
707.35	43.07
707.673	42.43
707.996	40.59
708.319	40.98
708.642	39.64
708.965	40.73
709.288	41.82
709.61	38.91
709.933	34.82
710.256	31.93
710.578	32.2
710.901	32.5
711.223	30.41
711.546	33.02
711.868	33.02
712.19	33.25
712.512	32.45
712.835	31.34
713.157	30.73
713.479	35
713.801	38.89
714.123	36.32
714.445	36.14
714.767	37.09
715.089	34.59
715.411	30.93
715.732	28.89
716.054	31.14
716.376	31.91
716.697	31.14
717.019	27.75
717.34	24.84
717.662	27.8
717.983	28.75
718.305	28.55
718.626	33.7
718.947	35.32
719.268	37.14
719.589	38.57
719.911	38.91
720.232	39.8
720.553	42.57
720.874	45.59
721.195	43.73
721.515	41.5
721.836	44.14
722.157	39.55
722.478	38.61
722.798	39.11
723.119	34.41
723.44	34.48
723.76	35.52
724.081	34.86
724.401	31.73
724.721	32.73
725.042	32.14
725.362	26.8
725.682	26.32
726.002	26.91
726.322	24.82
726.642	23.23
726.962	22.34
727.282	20.05
727.602	17.55
727.922	17.86
728.242	19.34
728.562	22.45
728.882	22.66
729.201	20.64
729.521	22.7
729.84	21.02
730.16	24.5
730.479	25.59
730.799	26.93
731.118	26.82
731.437	27.16
731.757	26.36
732.076	23.73
732.395	26.61
732.714	30.98
733.033	28.14
733.352	31.68
733.671	26.93
733.99	25.25
734.309	27.86
734.628	27.5
734.947	25.86
735.265	22.68
735.584	23
735.903	21.95
736.221	21.43
736.54	21.75
736.858	20.05
737.177	22.09
737.495	21.52
737.813	18.07
738.132	17.39
738.45	19.34
738.768	19.52
739.086	14.55
739.404	13.86
739.722	11.89
740.04	8.52
740.358	8.45
740.676	8.23
740.994	5.09
741.311	4.39
741.629	6.59
741.947	8.98
742.264	11.36
742.582	15.89
742.899	17
743.217	15.61
743.534	17.55
743.852	15.64
744.169	15.55
744.486	18.89
744.803	18.41
745.121	16.95
745.438	12.45
745.755	10.52
746.072	8.14
746.389	6.25
746.706	5.93
747.022	7.8
747.339	8
747.656	8.3
747.973	5.43
748.289	5.02
748.606	7.16
748.923	6.75
749.239	5.86
749.555	7.64
749.872	6.39
750.188	8.02
750.505	9.34
750.821	8.55
751.137	10.7
751.453	12.91
751.769	12.14
752.085	11.55
752.401	11.43
752.717	12.14
753.033	11.36
753.349	13.14
753.665	14.14
753.98	10.91
754.296	15.14
754.612	16.84
754.927	17.7
755.243	18.59
755.558	17.91
755.874	16.11
756.189	18.14
756.505	17.57
756.82	19.2
757.135	16.39
757.45	16.16
757.765	14.5
758.08	8.64
758.395	6.95
758.71	5.32
759.025	3.3
759.34	5.27
759.655	2.73
759.97	5.59
760.285	3.93
760.599	4.52
760.914	6.05
761.228	4.41
761.543	6.8
761.857	9.61
762.172	13.11
762.486	14.66
762.8	17.11
763.115	18.23
763.429	15.11
763.743	14.7
764.057	14.91
764.371	13.5
764.685	13.2
764.999	14.59
765.313	15.16
765.627	11.93
765.941	12.8
766.255	8.68
766.568	10.82
766.882	14.68
767.195	16.02
767.509	18.25
767.823	18.61
768.136	20.34
768.449	20.52
768.763	20.64
769.076	22.16
769.389	20.16
769.702	24.57
770.016	20.02
770.329	17.43
770.642	18.25
770.955	15.32
771.268	13.18
771.58	14.36
771.893	14.16
772.206	12.73
772.519	10.43
772.832	8.95
773.144	6.41
773.457	6.48
773.769	6.59
774.082	3.66
774.394	4.45
774.706	6.57
775.019	6.82
775.331	4.16
775.643	4.45
775.955	8.8
776.268	9.86
776.58	9.09
776.892	8.5
777.204	7.25
777.515	7.34
777.827	5.86
778.139	3.68
778.451	2.05
778.763	4.93
779.074	3.36
779.386	0.91
779.697	-1.5
780.009	0.27
780.32	4.18
780.632	6.02
780.943	7.7
781.254	9.57
781.566	12.64
781.877	10.91
782.188	8.27
782.499	7.3
782.81	8.55
783.121	11.64
783.432	9.36
783.743	9.25
784.054	11.3
784.364	11.16
784.675	11.91
784.986	12.59
785.296	15.02
785.607	11.93
785.917	14.82
786.228	13.5
786.538	16.14
786.849	19.55
787.159	17.39
787.469	13.61
787.779	12.45
788.09	13.36
788.4	13.18
788.71	11.61
789.02	16.27
789.33	15.14
789.64	16.3
789.949	14.05
790.259	13.75
790.569	14.93
790.879	16.95
791.188	18.02
791.498	17.14
791.807	14.14
792.117	15.41
792.426	13.84
792.736	13.73
793.045	12.64
793.354	10.61
793.663	10.11
793.973	13.2
794.282	12.11
794.591	11.41
794.9	9.84
795.209	12.34
795.518	15.61
795.826	14.07
796.135	12.8
796.444	14.57
796.753	17.84
797.061	16.59
797.37	14.95
797.678	14.39
797.987	14.64
798.295	16.77
798.604	15.82
798.912	12.7
799.22	14.95
799.529	14.3
799.837	12.66
800.145	12.39
800.453	12.3
800.761	9.95
801.069	11.98
801.377	13.14
801.685	12.75
801.993	13.41
802.3	13.8
802.608	12.3
802.916	15.14
803.223	14.59
803.531	14.09
803.838	15.25
804.146	16.05
804.453	16.73
804.76	15.25
805.068	13.93
805.375	13.64
805.682	12.25
805.989	15.77
806.296	19.07
806.603	20.8
806.91	18.39
807.217	19.59
807.524	17.95
807.831	13.41
808.138	11.41
808.444	12.34
808.751	10.52
809.058	7.89
809.364	5.16
809.671	1.05
809.977	-1.77
810.284	2.5
810.59	1.7
810.896	6.07
811.202	7.05
811.509	11.64
811.815	9.39
812.121	10.27
812.427	13.82
812.733	13.02
813.039	12.27
813.345	12.73
813.65	8.75
813.956	7.27
814.262	6.68
814.568	7.09
814.873	3.07
815.179	3.07
815.484	2.84
815.79	4.14
816.095	6.55
816.4	7.41
816.706	9.18
817.011	10.55
817.316	14.52
817.621	13.43
817.926	16.5
818.231	16.25
818.536	21.16
818.841	25.18
819.146	25.64
819.451	24.02
819.756	27.14
820.06	22.36
820.365	25.64
820.67	23.23
820.974	23.73
821.279	21.3
821.583	21.45
821.888	18.91
822.192	16.55
822.496	14.64
822.8	16.93
823.105	15.3
823.409	21.82
823.713	18.36
824.017	17.95
824.321	14.75
824.625	16.77
824.929	22.39
825.232	22.41
825.536	21.43
825.84	23.84
826.143	23.77
826.447	23.2
826.751	21.34
827.054	23.82
827.358	23.64
827.661	26.27
827.964	22.61
828.268	19.18
828.571	18.45
828.874	18.36
829.177	13.59
829.48	13.68
829.783	14.14
830.086	15.59
830.389	13.52
830.692	15.57
830.995	15.09
831.297	17.82
831.6	20.5
831.903	21.3
832.205	22.95
832.508	26.89
832.81	24.36
833.113	24.84
833.415	23.11
833.718	20.43
834.02	15.98
834.322	16.93
834.624	17.48
834.926	13.14
835.228	12.91
835.53	11.93
835.832	8.98
836.134	8.09
836.436	8.66
836.738	10.48
837.04	12.82
837.341	15.34
837.643	11.57
837.944	6.5
838.246	8.75
838.547	7.32
838.849	3.82
839.15	9.55
839.452	10.45
839.753	11.64
840.054	10.5
840.355	11.11
840.656	13.23
840.957	10.5
841.258	15.11
841.559	14.57
841.86	16.7
842.161	17.91
842.462	16.61
842.762	19.5
843.063	14.68
843.364	14.98
843.664	16.43
843.965	14.23
844.265	23.73
844.566	24.3
844.866	25.43
845.166	25.16
845.467	25.64
845.767	19.84
846.067	19.09
846.367	21.55
846.667	21.05
846.967	19.93
847.267	21.2
847.567	18.7
847.867	16.95
848.166	16.2
848.466	17.16
848.766	19.64
849.065	23.61
849.365	23.64
849.664	23.86
849.964	25.23
850.263	25.61
850.562	24.61
850.862	25.86
851.161	27.23
851.46	25.93
851.759	24.68
852.058	19.91
852.357	16.23
852.656	17.07
852.955	14.93
853.254	11.93
853.553	10.59
853.851	9.64
854.15	4.77
854.449	9.05
854.747	11.09
855.046	7.48
855.344	11.3
855.643	15.39
855.941	14.41
856.239	14.39
856.538	15.52
856.836	19.32
857.134	23.66
857.432	26.14
857.73	21.57
858.028	22.05
858.326	27.11
858.624	25.95
858.922	27.39
859.219	23.7
859.517	23.66
859.815	25.43
860.112	25.11
860.41	25.32
860.707	26.89
861.005	27.66
861.302	29.05
861.6	29.45
861.897	33.23
862.194	31.09
862.491	38.93
862.788	40.5
863.085	39.73
863.382	36.93
863.679	32.48
863.976	35.82
864.273	37.07
864.57	32.89
864.867	33.11
865.163	31.3
865.46	35.23
865.757	32.7
866.053	33.25
866.349	34.73
866.646	37.16
866.942	37.48
867.239	36.05
867.535	36.68
867.831	43.27
868.127	41.86
868.423	43.41
868.719	39.48
869.015	37.14
869.311	36.45
869.607	32.64
869.903	29.82
870.199	30.09
870.494	26.64
870.79	23.8
871.086	18.09
871.381	19.36
871.677	19.64
871.972	19.95
872.267	21.25
872.563	23.8
872.858	27.8
873.153	29.23
873.448	31.11
873.743	30.25
874.038	34.7
874.333	34.77
874.628	36.68
874.923	35.93
875.218	36.07
875.513	34.14
875.808	35.18
876.102	35.75
876.397	35.48
876.691	32.8
876.986	32.75
877.28	27.11
877.575	29.05
877.869	25.55
878.163	24.86
878.458	24.5
878.752	25.5
879.046	23.68
879.34	21.84
879.634	24.66
879.928	24.93
880.222	26.23
880.516	30.7
880.809	29.66
881.103	30.45
881.397	30.45
881.691	29.43
881.984	30.93
882.278	28
882.571	27.73
882.864	23.59
883.158	25.82
883.451	27.14
883.744	22.09
884.038	21.32
884.331	18.66
884.624	18.07
884.917	19.8
885.21	17.36
885.503	23.25
885.796	21.86
886.088	24.61
886.381	24.14
886.674	21.59
886.966	22.18
887.259	20.23
887.552	25.09
887.844	23.73
888.136	22.66
888.429	23.88
888.721	17.92
889.013	19.5
889.306	16.54
889.598	14.17
