# Supplementary material for: An on-demand, drop-on-drop method for studying enzyme catalysis by serial crystallography
Source: Nat Commun. 2021 Jul 22;12:4461. doi: 10.1038/s41467-021-24757-7 (PMC8298390; doi:10.1038/s41467-021-24757-7)
Supplement: Supplementary file 7 — Source Data [file 41467_2021_24757_MOESM7_ESM.zip › 01_raw data/11/11-pico-on (7).txt]

Data from 11-fluo5N-fura-picoon_Subt16_21-13-16-217.txt Node

Date: Wed Jun 05 21:13:16 PDT 2019
User: Yachandra Lab
Spectrometer: OFX00221
Trigger mode: 0
Integration Time (sec): 3.000000E-1
Scans to average: 4
Nonlinearity correction enabled: false
Boxcar width: 5
Storing dark spectrum: false
XAxis mode: Wavelengths
Number of Pixels in Spectrum: 2136
>>>>>Begin Spectral Data<<<<<
156.111	-2.67
156.499	-3.68
156.887	-4.56
157.274	-4.11
157.662	-3.08
158.049	-2.02
158.437	-1.82
158.824	-2.59
159.211	-2.41
159.599	-1.8
159.986	-1.52
160.373	-1.2
160.761	-0.14
161.148	0.95
161.535	-0.95
161.922	-1.64
162.309	-2.8
162.696	-2.73
163.083	-2.75
163.47	-3.61
163.857	-4
164.244	-5.41
164.631	-5.14
165.018	-4.84
165.405	-5.45
165.792	-3.39
166.179	-3.23
166.565	-2.93
166.952	-2.66
167.339	-1.98
167.725	-1.34
168.112	-0.77
168.498	0.48
168.885	1.27
169.271	0.5
169.658	2.11
170.044	2.3
170.431	1.93
170.817	2.82
171.203	3.32
171.59	2.84
171.976	3.5
172.362	2.73
172.748	2.16
173.134	1.89
173.521	1.57
173.907	0.61
174.293	0.32
174.679	0.82
175.065	0.32
175.451	-0.39
175.836	0.11
176.222	-0.84
176.608	-0.77
176.994	-0.98
177.38	-2.34
177.765	-2.3
178.151	-2.64
178.537	-2.82
178.922	-3.66
179.308	-3.89
179.693	-4.34
180.079	-4.02
180.464	-3.61
180.85	-3.11
181.235	-2.55
181.621	-1
182.006	-0.07
182.391	0.61
182.777	0.91
183.162	2.07
183.547	3.09
183.932	3.55
184.317	3.93
184.702	3.73
185.087	4.09
185.472	5.23
185.857	4.43
186.242	4.45
186.627	3.84
187.012	3.43
187.397	2.73
187.782	1.32
188.167	1.82
188.551	1.18
188.936	2.57
189.321	5.23
189.705	4.68
190.09	6.82
190.475	5.36
190.859	3.18
191.244	3.5
191.628	8.16
192.012	7.5
192.397	6.77
192.781	7.07
193.166	6.45
193.55	3.61
193.934	3.43
194.318	4.39
194.702	4.98
195.087	7.95
195.471	10.48
195.855	6.39
196.239	7.27
196.623	8.75
197.007	11.91
197.391	12.3
197.775	10.09
198.158	9.32
198.542	7.68
198.926	8.34
199.31	6.68
199.693	5.39
200.077	7.64
200.461	7.48
200.844	3.8
201.228	0.93
201.611	1.43
201.995	5.61
202.378	9.3
202.762	7.66
203.145	9.41
203.529	7.77
203.912	5.84
204.295	7.98
204.679	8.27
205.062	9.39
205.445	6.7
205.828	5.64
206.211	2.52
206.594	-1.14
206.977	0.2
207.36	-1.84
207.743	-0.86
208.126	1.16
208.509	0
208.892	-1.8
209.275	0.82
209.658	0.7
210.04	3.73
210.423	5
210.806	5.23
211.188	4.36
211.571	4.18
211.953	8.16
212.336	7.39
212.719	2.45
213.101	3.61
213.483	2.61
213.866	4.93
214.248	2.3
214.63	-0.07
215.013	-0.23
215.395	-0.14
215.777	-0.5
216.159	-1.7
216.542	-0.43
216.924	3.23
217.306	4.5
217.688	4.02
218.07	4.11
218.452	6.55
218.834	11.11
219.216	9.61
219.597	9.43
219.979	10.64
220.361	10.2
220.743	9.64
221.124	6.73
221.506	6.32
221.888	5.93
222.269	6.48
222.651	6.18
223.032	4.93
223.414	5.45
223.795	3.27
224.177	1.59
224.558	-0.55
224.94	0.61
225.321	3.5
225.702	4.98
226.083	7.52
226.465	9.48
226.846	8.34
227.227	6.09
227.608	6.57
227.989	8.93
228.37	11.82
228.751	12.57
229.132	9.23
229.513	8.48
229.894	6.64
230.275	4.18
230.655	-1.57
231.036	-2.34
231.417	-1.61
231.798	-1.68
232.178	1.23
232.559	-0.11
232.94	1.23
233.32	4.27
233.701	0.14
234.081	0.02
234.462	-0.36
234.842	0.86
235.222	0.84
235.603	1.98
235.983	7.18
236.363	1.89
236.743	0.2
237.124	0.91
237.504	-1.23
237.884	3.86
238.264	3.59
238.644	7.57
239.024	9.52
239.404	10.36
239.784	6.77
240.164	0.86
240.544	-0.25
240.923	1.77
241.303	3.25
241.683	4.93
242.063	2.91
242.442	0.57
242.822	-3.41
243.202	-3.34
243.581	-4.2
243.961	-1.11
244.34	0.89
244.72	1.41
245.099	0.84
245.478	-2.27
245.858	-5.8
246.237	-2.18
246.616	3.55
246.996	4.91
247.375	5.05
247.754	4.09
248.133	2.93
248.512	3.84
248.891	7.41
249.27	10.34
249.649	11.77
250.028	13.36
250.407	10.61
250.786	10.43
251.165	8.68
251.544	9.93
251.922	13.23
252.301	14.68
252.68	9.64
253.058	9.55
253.437	8.82
253.816	8.05
254.194	12.77
254.573	11.34
254.951	8.2
255.329	11.02
255.708	11.3
256.086	7.73
256.465	8.02
256.843	15.18
257.221	15.34
257.599	14
257.977	12.84
258.356	5.07
258.734	4.25
259.112	5.61
259.49	5.23
259.868	4.66
260.246	6.86
260.624	6.09
261.001	4.89
261.379	5.39
261.757	5.39
262.135	7.98
262.513	9.61
262.89	13.25
263.268	11.23
263.645	11.5
264.023	10.64
264.401	9.3
264.778	9.39
265.156	9.64
265.533	8.14
265.91	5.75
266.288	4.41
266.665	5.59
267.042	6.7
267.42	9.93
267.797	13.27
268.174	11.45
268.551	10.2
268.928	11.48
269.305	11.25
269.682	10.64
270.059	16.34
270.436	17.89
270.813	19.89
271.19	17.09
271.567	14.93
271.944	10.93
272.32	14.18
272.697	14.2
273.074	13.82
273.45	9
273.827	12.52
274.203	8.07
274.58	9.16
274.957	7.98
275.333	6.3
275.709	6.89
276.086	6.66
276.462	5.77
276.838	6.89
277.215	4.39
277.591	8.36
277.967	11.02
278.343	12.68
278.719	10.93
279.095	10.5
279.471	11.3
279.847	9.68
280.223	11.25
280.599	10.89
280.975	12.11
281.351	14.5
281.727	13.52
282.103	9.36
282.478	7.52
282.854	5.41
283.23	4.34
283.605	2.7
283.981	3.14
284.357	-0.75
284.732	-5.82
285.108	-6.55
285.483	-7.5
285.858	-7.48
286.234	-8.18
286.609	-10.23
286.984	-7.16
287.36	-5.23
287.735	-4.73
288.11	-2.86
288.485	-1.2
288.86	4.82
289.235	4.91
289.61	4.32
289.985	4.09
290.36	2.55
290.735	4.75
291.11	3.32
291.485	1.39
291.86	2.82
292.235	2.89
292.609	1.23
292.984	0.55
293.359	-1.82
293.733	-3.84
294.108	-3.16
294.482	-0.34
294.857	1.23
295.231	1.14
295.606	0.18
295.98	1.59
296.354	4.02
296.729	6.68
297.103	3.5
297.477	8.18
297.851	10.2
298.226	12.93
298.6	11.14
298.974	9.05
299.348	11.34
299.722	13.89
300.096	14.25
300.47	13
300.844	14.93
301.217	17.84
301.591	13.5
301.965	19.02
302.339	18.23
302.712	20.91
303.086	22.23
303.46	17.5
303.833	18.11
304.207	15.3
304.58	11.2
304.954	8.68
305.327	7.61
305.701	11.18
306.074	9.16
306.447	5.61
306.821	5.14
307.194	2.64
307.567	1.55
307.94	1.2
308.313	2.3
308.686	5.45
309.059	3.41
309.432	6.34
309.805	5.84
310.178	5.43
310.551	9.34
310.924	9.25
311.297	8.45
311.67	15.45
312.042	13.75
312.415	17.7
312.788	16.89
313.16	17.66
313.533	17.7
313.905	17.25
314.278	16.2
314.65	14.93
315.023	15.09
315.395	20.52
315.768	16.7
316.14	17.89
316.512	16.7
316.884	17.41
317.257	20.93
317.629	19.93
318.001	18
318.373	15.11
318.745	12.55
319.117	11.41
319.489	9.16
319.861	10.91
320.233	10.05
320.605	8.8
320.977	11.16
321.348	11.75
321.72	12.95
322.092	14.98
322.463	15.52
322.835	18.36
323.207	19.73
323.578	17.18
323.95	13.36
324.321	13.43
324.693	12.98
325.064	10.23
325.435	7.59
325.807	5.18
326.178	2.64
326.549	5.07
326.92	2.77
327.292	3
327.663	7.5
328.034	9.34
328.405	11
328.776	10.02
329.147	13.2
329.518	14.3
329.889	15.18
330.259	17.84
330.63	17.39
331.001	20.64
331.372	19.64
331.742	17.82
332.113	16.8
332.484	15.93
332.854	15.93
333.225	12.11
333.595	10.73
333.966	8.59
334.336	6.73
334.707	5.73
335.077	5.93
335.447	7.16
335.817	5.86
336.188	7.75
336.558	8.75
336.928	9.02
337.298	9.7
337.668	11.8
338.038	15.57
338.408	17.61
338.778	17.45
339.148	14.34
339.518	12.05
339.888	13.34
340.258	16.73
340.627	16.61
340.997	17.11
341.367	14.23
341.736	13.8
342.106	10.57
342.475	8.43
342.845	11
343.214	16.23
343.584	18.36
343.953	17.64
344.323	14.14
344.692	13.16
345.061	12.18
345.431	13.93
345.8	11.48
346.169	11
346.538	11
346.907	10.43
347.276	5.41
347.645	3.77
348.014	4.68
348.383	3.61
348.752	4.59
349.121	7.2
349.49	6.32
349.858	7.75
350.227	10.77
350.596	12.32
350.964	11.39
351.333	13.14
351.702	14.27
352.07	16.48
352.439	16.2
352.807	17.68
353.176	15.52
353.544	19.02
353.912	17.59
354.281	14.98
354.649	13.14
355.017	12
355.385	9.07
355.753	8.18
356.122	3.55
356.49	6.45
356.858	9.64
357.226	9.5
357.594	9.23
357.961	9.41
358.329	9.02
358.697	10.36
359.065	11.45
359.433	10.91
359.8	8.89
360.168	10.61
360.536	6.8
360.903	-0.11
361.271	1.5
361.638	-1.02
362.006	0.66
362.373	2.8
362.741	0
363.108	2.16
363.475	6.2
363.843	9.34
364.21	11.11
364.577	11.32
364.944	15.41
365.311	15.11
365.678	14.98
366.045	15.48
366.412	15.25
366.779	16.68
367.146	16.98
367.513	16.18
367.88	13.34
368.247	13.98
368.613	16.5
368.98	15.05
369.347	12.5
369.713	14.68
370.08	13.57
370.447	12.14
370.813	13.14
371.18	8.84
371.546	6.91
371.912	5.57
372.279	3.16
372.645	3.82
373.011	2.64
373.378	4.61
373.744	2.86
374.11	2
374.476	1
374.842	0.8
375.208	0.52
375.574	-0.91
375.94	3.05
376.306	2.41
376.672	3.84
377.038	4.16
377.404	6.68
377.769	6.86
378.135	6.77
378.501	8.84
378.866	8.16
379.232	11.61
379.597	13.16
379.963	10.45
380.328	9.25
380.694	6.39
381.059	7.25
381.425	4.27
381.79	4.41
382.155	5.34
382.52	4.18
382.886	5.23
383.251	5.02
383.616	7.3
383.981	10.18
384.346	12.7
384.711	9.14
385.076	6.95
385.441	4.41
385.806	7.18
386.171	5.95
386.535	8.86
386.9	7.93
387.265	4.25
387.629	2.16
387.994	-2.3
388.359	-2.34
388.723	1.68
389.088	3.57
389.452	6.09
389.817	6.66
390.181	6.77
390.545	3.98
390.91	4.43
391.274	6.7
391.638	9.43
392.002	12.93
392.366	10.36
392.731	9.32
393.095	9.64
393.459	9.3
393.823	5.41
394.187	8.68
394.55	7.89
394.914	8.8
395.278	11.68
395.642	8.91
396.006	11.64
396.369	13.77
396.733	17.3
397.097	18.23
397.46	18.45
397.824	19.77
398.187	19.2
398.551	22.84
398.914	23.23
399.277	21.32
399.641	23.5
400.004	19.2
400.367	16.3
400.73	10.95
401.094	9.05
401.457	9.32
401.82	11.48
402.183	10.48
402.546	10.23
402.909	6.66
403.272	7.8
403.635	6.14
403.998	6.07
404.36	10.11
404.723	14.93
405.086	16.93
405.448	15.11
405.811	13.95
406.174	15.57
406.536	7.61
406.899	10.09
407.261	8.75
407.624	7.02
407.986	6.89
408.348	7.93
408.711	3
409.073	0.18
409.435	2.02
409.797	0.02
410.16	-4.84
410.522	4.3
410.884	4.95
411.246	1.82
411.608	2.68
411.97	3.5
412.332	0.73
412.693	2.27
413.055	2.75
413.417	4.89
413.779	5.73
414.14	6.7
414.502	2.34
414.864	3.07
415.225	4.09
415.587	5.55
415.948	5.52
416.31	7.66
416.671	9.82
417.033	9.18
417.394	6.34
417.755	6.25
418.116	7.32
418.478	12.27
418.839	11.39
419.2	12.52
419.561	11.16
419.922	9.61
420.283	7.39
420.644	6.07
421.005	7.05
421.366	10.27
421.727	9.82
422.087	11.41
422.448	8.3
422.809	8.39
423.169	9.73
423.53	8.95
423.891	11.2
424.251	9.27
424.612	10.66
424.972	12.41
425.333	11.16
425.693	14.34
426.053	15.64
426.414	16.98
426.774	16.36
427.134	12.86
427.494	15.11
427.854	14
428.214	16.66
428.574	16.48
428.934	16.84
429.294	14.75
429.654	10.59
430.014	8.05
430.374	7
430.734	8.09
431.094	8.89
431.453	8.02
431.813	7.3
432.173	7.25
432.532	9.18
432.892	8.02
433.251	8.48
433.611	10.52
433.97	8.02
434.33	10.55
434.689	8.7
435.048	8.8
435.407	9.18
435.767	9.18
436.126	11.23
436.485	8.61
436.844	8.14
437.203	11.05
437.562	10.73
437.921	16.66
438.28	12.93
438.639	14.75
438.998	17.39
439.356	16.36
439.715	16.14
440.074	14.61
440.433	12.09
440.791	14
441.15	11.84
441.508	11.36
441.867	6.95
442.225	5.98
442.584	3.23
442.942	3.89
443.3	7.45
443.659	9
444.017	8.48
444.375	10.41
444.733	7.48
445.092	3.7
445.45	3.73
445.808	5.68
446.166	6.48
446.524	11.27
446.882	9.36
447.239	6.7
447.597	5.93
447.955	8.07
448.313	6.3
448.67	7.89
449.028	10.5
449.386	11.41
449.743	10.93
450.101	14.05
450.458	10.36
450.816	8.82
451.173	7.93
451.531	7.64
451.888	4.11
452.245	6.66
452.602	6.57
452.96	8.41
453.317	5.61
453.674	5.2
454.031	3.09
454.388	4.86
454.745	7.36
455.102	5.05
455.459	7.91
455.816	6.27
456.173	6.48
456.529	3.68
456.886	4.5
457.243	7.64
457.599	10
457.956	8.84
458.313	6.68
458.669	7.05
459.026	8.7
459.382	8.11
459.739	11.05
460.095	10.34
460.451	11.68
460.807	14.02
461.164	10.52
461.52	9.23
461.876	10.77
462.232	11.66
462.588	10.11
462.944	11.45
463.3	9.89
463.656	10.86
464.012	12.09
464.368	12.45
464.724	7.05
465.079	7.45
465.435	8.73
465.791	5.82
466.146	6.34
466.502	6.75
466.858	9.45
467.213	11.02
467.569	10.25
467.924	6.7
468.279	4.66
468.635	6.05
468.99	10.18
469.345	7
469.701	7.66
470.056	9.2
470.411	11.39
470.766	10.27
471.121	10.75
471.476	10.16
471.831	14.73
472.186	16.14
472.541	15.34
472.895	10.7
473.25	14.66
473.605	17
473.96	13.59
474.314	13.84
474.669	12.14
475.024	9.41
475.378	8.73
475.733	5.45
476.087	9.5
476.441	10.09
476.796	13.5
477.15	10.32
477.504	9.09
477.859	10.93
478.213	8.2
478.567	7.55
478.921	8.2
479.275	7.05
479.629	7.02
479.983	5.86
480.337	4.48
480.691	6.14
481.045	7.57
481.399	9.86
481.752	10.23
482.106	9.75
482.46	8.93
482.813	8.73
483.167	13.86
483.52	13.48
483.874	9.84
484.227	13.25
484.581	11.45
484.934	12.14
485.288	10.68
485.641	10.48
485.994	10.77
486.347	11.52
486.7	14.57
487.054	10.61
487.407	15
487.76	15.34
488.113	12.18
488.466	12.2
488.818	10.68
489.171	12.3
489.524	13.09
489.877	12.8
490.23	16.66
490.582	14.05
490.935	12.36
491.288	9.7
491.64	13.39
491.993	13.57
492.345	13.66
492.698	13.48
493.05	13.98
493.402	12.91
493.755	13.57
494.107	12.36
494.459	18.93
494.811	26.43
495.163	35.77
495.515	45.89
495.867	64.14
496.219	89.25
496.571	120.8
496.923	152.5
497.275	185.36
497.627	223.95
497.979	268.2
498.33	309.82
498.682	354.61
499.034	392.91
499.385	430.45
499.737	462.05
500.088	485.41
500.44	501.05
500.791	513.59
501.143	526.43
501.494	532.18
501.845	530.64
502.197	528.95
502.548	520.75
502.899	510.75
503.25	499.45
503.601	491.41
503.952	484.75
504.303	477.32
504.654	473.82
505.005	470.5
505.356	467.27
505.707	460.89
506.058	451.14
506.408	447.48
506.759	451.82
507.11	452.2
507.46	450.02
507.811	445.3
508.161	440.5
508.512	433.11
508.862	428.8
509.213	427.95
509.563	426.61
509.913	426.32
510.263	429.23
510.614	420.64
510.964	417.61
511.314	415.2
511.664	414.36
512.014	415.39
512.364	412.52
512.714	406.93
513.064	401.18
513.414	399.41
513.764	395.02
514.113	389.8
514.463	393
514.813	390.14
515.162	386.86
515.512	381.73
515.862	376.39
516.211	377.82
516.561	376.86
516.91	373.86
517.259	372.2
517.609	371.23
517.958	367.77
518.307	361.27
518.656	358.95
519.006	355.18
519.355	352.18
519.704	351.11
520.053	347.2
520.402	347.5
520.751	343.55
521.1	342.18
521.448	341.16
521.797	340.55
522.146	339.09
522.495	339.77
522.843	339.86
523.192	339.68
523.541	337.07
523.889	334.66
524.238	334.09
524.586	333.41
524.935	332.84
525.283	335.14
525.631	327.86
525.979	323.39
526.328	321.14
526.676	319.27
527.024	315.48
527.372	320.07
527.72	319.7
528.068	316.57
528.416	314.84
528.764	310.2
529.112	302.73
529.46	306.8
529.808	307.09
530.155	301.95
530.503	294.7
530.851	291.55
531.198	282.27
531.546	277.39
531.893	272.14
532.241	270.84
532.588	266.3
532.936	264.16
533.283	258.7
533.63	255.52
533.978	252.68
534.325	250.48
534.672	249.25
535.019	250
535.366	247.41
535.713	245.8
536.06	242.8
536.407	240.43
536.754	237.27
537.101	232.57
537.448	229.34
537.795	226.41
538.141	227.34
538.488	226.8
538.835	221.3
539.181	216.73
539.528	213.23
539.874	207.95
540.221	205.98
540.567	202.45
540.914	204.75
541.26	204.89
541.606	205.55
541.952	204.77
542.299	200.3
542.645	203.7
542.991	205.75
543.337	205.75
543.683	204.8
544.029	206
544.375	207.77
544.721	205
545.066	200.41
545.412	198.25
545.758	195.32
546.104	194.55
546.449	189.61
546.795	185.25
547.141	184.18
547.486	184.48
547.832	181
548.177	178.45
548.522	174.36
548.868	174.98
549.213	171.18
549.558	174
549.903	172.52
550.249	170.16
550.594	174.8
550.939	173.55
551.284	174.45
551.629	172.02
551.974	172.75
552.319	175.57
552.664	175.14
553.008	175.68
553.353	172.11
553.698	172.91
554.043	176.07
554.387	172.3
554.732	169.27
555.076	166.52
555.421	166.91
555.765	165.34
556.11	163.41
556.454	161.3
556.798	158.2
557.143	154.52
557.487	154.45
557.831	150.43
558.175	149.93
558.519	149.68
558.863	149.18
559.207	148.8
559.551	144.02
559.895	141.86
560.239	139.25
560.583	140.07
560.927	143.91
561.27	143.09
561.614	144.34
561.958	143.27
562.301	144.93
562.645	142.61
562.988	140.86
563.332	147.05
563.675	150.91
564.018	155.16
564.362	156.77
564.705	152.73
565.048	152.55
565.391	150.02
565.735	152.07
566.078	148.52
566.421	151.75
566.764	154.02
567.107	148.41
567.45	143.95
567.792	144.05
568.135	142.43
568.478	145.07
568.821	145.59
569.163	144.27
569.506	140.77
569.849	139.18
570.191	136.82
570.534	135.41
570.876	136.23
571.219	134.27
571.561	134.23
571.903	131.11
572.246	127.61
572.588	125.68
572.93	126.41
573.272	124.86
573.614	123.23
573.956	119.82
574.298	114.86
574.64	113.64
574.982	115.55
575.324	112.27
575.666	114.09
576.008	112.64
576.349	110.86
576.691	108.66
577.033	109.45
577.374	111.05
577.716	110.11
578.057	111.48
578.399	108.98
578.74	108.45
579.082	107.05
579.423	106.27
579.764	107.14
580.105	107.34
580.447	105.8
580.788	107.34
581.129	107.84
581.47	110.45
581.811	113.18
582.152	114.75
582.493	112.91
582.834	112.2
583.175	113.11
583.515	116.48
583.856	113.77
584.197	113.93
584.537	110.91
584.878	108
585.218	107.23
585.559	104.52
585.899	102.36
586.24	103.5
586.58	104.09
586.921	101.27
587.261	97.5
587.601	98.16
587.941	97.89
588.281	98.11
588.621	100.11
588.961	99.16
589.301	97.3
589.641	99.43
589.981	96.82
590.321	95.3
590.661	95.09
591.001	92.86
591.34	90.77
591.68	91.09
592.02	92.23
592.359	92.66
592.699	90.8
593.038	90.7
593.378	88.84
593.717	88.95
594.057	87.39
594.396	92.09
594.735	93.93
595.074	91.95
595.414	90.05
595.753	88.7
596.092	86.07
596.431	88.05
596.77	88.05
597.109	89.68
597.448	90.18
597.786	94.73
598.125	89.34
598.464	87.34
598.803	87.75
599.141	89.64
599.48	89.43
599.819	86.07
600.157	85.77
600.495	85.98
600.834	85.16
601.172	80.09
601.511	76.75
601.849	77.11
602.187	75.86
602.525	78.55
602.864	77.95
603.202	75.09
603.54	76.7
603.878	75.73
604.216	76.2
604.554	73.18
604.891	74.16
605.229	75.86
605.567	75.02
605.905	73.25
606.243	71.91
606.58	68.61
606.918	70.59
607.255	72.05
607.593	74.14
607.93	74.07
608.268	76.57
608.605	78.02
608.942	76
609.28	76.48
609.617	80.16
609.954	79.8
610.291	81.36
610.628	78.48
610.965	78.48
611.302	71.34
611.639	71
611.976	67.36
612.313	68.82
612.65	68.73
612.987	67.36
613.323	65.05
613.66	65.89
613.997	66.95
614.333	67.23
614.67	67.91
615.006	72.34
615.343	70.2
615.679	71.07
616.015	68.66
616.352	64.55
616.688	65.32
617.024	66.7
617.36	67.75
617.696	67.43
618.032	70.73
618.368	69.09
618.704	68.16
619.04	65.43
619.376	67.09
619.712	67.18
620.048	69.93
620.383	69.95
620.719	68.18
621.055	68.32
621.39	67.64
621.726	64.64
622.061	66.18
622.397	69.16
622.732	72.98
623.068	71.55
623.403	74.84
623.738	74.43
624.073	73.7
624.409	74
624.744	71.3
625.079	71.11
625.414	71.7
625.749	71.34
626.084	69.89
626.419	68.45
626.753	69.5
627.088	70.07
627.423	69.23
627.758	67.14
628.092	66.45
628.427	66.64
628.762	65.89
629.096	65.86
629.431	62.52
629.765	57.98
630.099	62.02
630.434	61.5
630.768	58
631.102	57.98
631.436	57.95
631.77	57
632.105	58.64
632.439	62.55
632.773	62.43
633.107	65.73
633.44	67.59
633.774	64.41
634.108	65.98
634.442	64.16
634.776	67.93
635.109	70.39
635.443	74.23
635.776	72.84
636.11	70.52
636.443	68.32
636.777	69
637.11	69.5
637.444	67.82
637.777	67.66
638.11	70.07
638.443	68.91
638.776	66.39
639.11	67.5
639.443	68.3
639.776	69
640.109	73.57
640.441	69.64
640.774	71.64
641.107	76.66
641.44	75.95
641.773	75.27
642.105	74.8
642.438	77.02
642.77	73.61
643.103	73.59
643.435	71.34
643.768	67.48
644.1	68.98
644.433	69.98
644.765	67.7
645.097	69.16
645.429	71.11
645.761	68.5
646.094	69.43
646.426	69.25
646.758	67.16
647.09	67.48
647.422	68.82
647.753	68.93
648.085	67.93
648.417	66.27
648.749	64.11
649.08	64.32
649.412	64.34
649.744	64.16
650.075	63.66
650.407	62.86
650.738	64.91
651.069	65.27
651.401	66.23
651.732	67.18
652.063	67.25
652.394	67.64
652.726	66.25
653.057	69.59
653.388	67.11
653.719	66.32
654.05	67.68
654.381	64.02
654.712	63.93
655.042	65.3
655.373	62.5
655.704	63.98
656.034	63.32
656.365	64.32
656.696	62.84
657.026	63.45
657.357	66.09
657.687	69.48
658.018	70.52
658.348	68.3
658.678	66.16
659.008	66.84
659.339	64.7
659.669	64.57
659.999	64.55
660.329	65.25
660.659	64.48
660.989	61.82
661.319	57.07
661.649	57.36
661.978	59.77
662.308	58.34
662.638	59.68
662.968	62.61
663.297	61.18
663.627	60.86
663.956	59.61
664.286	59.16
664.615	61.34
664.945	64.48
665.274	64.68
665.603	61.89
665.932	64.16
666.262	62.8
666.591	62.68
666.92	62.57
667.249	60.66
667.578	64.75
667.907	68.61
668.236	68.59
668.564	67.3
668.893	66.34
669.222	66.77
669.551	65.68
669.879	65.89
670.208	64.2
670.537	66.82
670.865	63.91
671.194	63.77
671.522	60.48
671.85	61.66
672.179	60.11
672.507	64.52
672.835	68.18
673.163	70.18
673.491	68.41
673.819	66.32
674.147	64.34
674.475	69.3
674.803	66.89
675.131	69.41
675.459	66.98
675.787	66.59
676.115	61.61
676.442	56.73
676.77	54.09
677.098	53.75
677.425	56.16
677.753	55.25
678.08	52.07
678.407	48.48
678.735	49.27
679.062	49.07
679.389	50.5
679.717	53.57
680.044	52.73
680.371	51.07
680.698	51.45
681.025	49.68
681.352	52.77
681.679	54.14
682.006	59.07
682.332	58.68
682.659	60.91
682.986	62
683.313	62.57
683.639	60.93
683.966	64.84
684.292	64.52
684.619	63.23
684.945	59.39
685.272	59.84
685.598	49.89
685.924	47.23
686.25	42.25
686.577	40.5
686.903	37.86
687.229	39.7
687.555	37.27
687.881	36.41
688.207	37.82
688.533	41.27
688.858	37.89
689.184	43.64
689.51	41.52
689.836	43.02
690.161	41.7
690.487	40.09
690.813	42.34
691.138	43.32
691.463	42.84
691.789	38.5
692.114	34.64
692.44	41.5
692.765	39.41
693.09	42.14
693.415	42.75
693.74	42.61
694.065	42
694.39	40.52
694.715	41.23
695.04	43.93
695.365	47.52
695.69	49.77
696.015	43.95
696.339	47.93
696.664	49
696.989	48.57
697.313	51.68
697.638	53.48
697.962	53.27
698.287	53.45
698.611	54.07
698.935	52.59
699.26	50.23
699.584	51.34
699.908	49.34
700.232	46.82
700.556	45.66
700.88	43.95
701.204	45.55
701.528	46.82
701.852	46.61
702.176	43.09
702.5	43.98
702.823	43.89
703.147	39
703.471	34.82
703.794	33.55
704.118	36.09
704.441	32.82
704.765	32.34
705.088	32.98
705.411	28.59
705.735	27.23
706.058	29.5
706.381	30.77
706.704	36.23
707.027	40.32
707.35	38.93
707.673	35.5
707.996	36.18
708.319	34.34
708.642	29.75
708.965	31.05
709.288	33.18
709.61	29.25
709.933	28.3
710.256	25.02
710.578	25.3
710.901	24.55
711.223	24.09
711.546	25.98
711.868	27.16
712.19	29.36
712.512	30.34
712.835	27.61
713.157	29.45
713.479	30.52
713.801	33.18
714.123	32.95
714.445	35.02
714.767	36.45
715.089	35.66
715.411	30.52
715.732	29.57
716.054	29.66
716.376	31.14
716.697	28.64
717.019	26.3
717.34	24.64
717.662	24.02
717.983	23.02
718.305	18.48
718.626	21.09
718.947	23.2
719.268	23.66
719.589	23.25
719.911	23.57
720.232	25.8
720.553	26.77
720.874	29.02
721.195	28.7
721.515	31.02
721.836	36.57
722.157	30.64
722.478	31.64
722.798	31.77
723.119	32.39
723.44	32.82
723.76	30.39
724.081	31.95
724.401	28.5
724.721	30.25
725.042	29.02
725.362	26.68
725.682	29
726.002	29.86
726.322	29.61
726.642	26.5
726.962	26.5
727.282	25.64
727.602	23.32
727.922	23.68
728.242	21.82
728.562	24.23
728.882	23.45
729.201	23.18
729.521	22.18
729.84	22.3
730.16	22.59
730.479	21.75
730.799	24.48
731.118	25.11
731.437	25.77
731.757	27.43
732.076	25.5
732.395	28.41
732.714	28.73
733.033	28.57
733.352	28.57
733.671	30
733.99	28.25
734.309	26.3
734.628	25.86
734.947	24.8
735.265	23.73
735.584	25.07
735.903	25.66
736.221	27
736.54	25.3
736.858	27.05
737.177	25.11
737.495	26.25
737.813	25.86
738.132	27.18
738.45	27.18
738.768	25.16
739.086	20.68
739.404	17.73
739.722	16.02
740.04	16.36
740.358	14.14
740.676	13.36
740.994	12.52
741.311	13.48
741.629	15.14
741.947	16.86
742.264	19.05
742.582	19
742.899	20.66
743.217	21.68
743.534	23.59
743.852	21.8
744.169	25.68
744.486	26.61
744.803	25.07
745.121	23.7
745.438	22.02
745.755	20.02
746.072	23.77
746.389	21.48
746.706	18.07
747.022	17.89
747.339	16.2
747.656	15.32
747.973	15.07
748.289	15.82
748.606	15.02
748.923	14.86
749.239	13.3
749.555	8.93
749.872	7.86
750.188	8.8
750.505	8.7
750.821	9.66
751.137	9.57
751.453	8.98
751.769	8.27
752.085	7.43
752.401	6.18
752.717	5.43
753.033	6.23
753.349	7.25
753.665	7.59
753.98	6.45
754.296	8.98
754.612	8.77
754.927	10.05
755.243	11.48
755.558	9.43
755.874	9.57
756.189	11.8
756.505	12.75
756.82	13.43
757.135	13.02
757.45	13
757.765	12.84
758.08	11.11
758.395	8.86
758.71	5.95
759.025	7.98
759.34	7.82
759.655	9.07
759.97	10.7
760.285	10.18
760.599	11.18
760.914	12.14
761.228	11.25
761.543	9.98
761.857	13.86
762.172	18.61
762.486	20.09
762.8	22.77
763.115	22.41
763.429	18.34
763.743	21.34
764.057	23.59
764.371	19.16
764.685	16.32
764.999	19.36
765.313	19.89
765.627	17.34
765.941	15.64
766.255	13.09
766.568	14.95
766.882	20.39
767.195	16.57
767.509	16.45
767.823	20.52
768.136	21.89
768.449	22.73
768.763	19.39
769.076	18.8
769.389	19.02
769.702	21.48
770.016	17.52
770.329	13.64
770.642	16.09
770.955	13.05
771.268	11.89
771.58	15.2
771.893	14.41
772.206	16.34
772.519	16.25
772.832	16.57
773.144	16.34
773.457	16.39
773.769	18.25
774.082	14.48
774.394	13.82
774.706	11.77
775.019	12.23
775.331	10.68
775.643	11.27
775.955	13.18
776.268	10.25
776.58	10.82
776.892	6.98
777.204	5.93
777.515	8.7
777.827	9.39
778.139	11.52
778.451	10.45
778.763	12.23
779.074	8.41
779.386	8.27
779.697	9.05
780.009	6.57
780.32	11.68
780.632	10.7
780.943	8.61
781.254	8.32
781.566	12.2
781.877	10.39
782.188	8.52
782.499	8.93
782.81	8.14
783.121	9.89
783.432	9.05
783.743	8.7
784.054	11.61
784.364	14.32
784.675	16.45
784.986	12.55
785.296	13.91
785.607	12.45
785.917	13.11
786.228	15.14
786.538	18.61
786.849	20.43
787.159	22.07
787.469	21.68
787.779	20.75
788.09	20.95
788.4	20.89
788.71	19.61
789.02	21.34
789.33	21.36
789.64	20.68
789.949	16.25
790.259	14.86
790.569	14.61
790.879	14.86
791.188	14.05
791.498	13.55
791.807	12.39
792.117	14.41
792.426	14.91
792.736	14.61
793.045	12.14
793.354	12.73
793.663	14.55
793.973	15.7
794.282	18.23
794.591	18.09
794.9	19.45
795.209	20.8
795.518	20.52
795.826	15.39
796.135	16.45
796.444	19.89
796.753	23.07
797.061	24.93
797.37	23.68
797.678	21.66
797.987	21.66
798.295	22.43
798.604	21.84
798.912	23.57
799.22	28.25
799.529	27.75
799.837	25.73
800.145	21
800.453	19.95
800.761	17.55
801.069	16.59
801.377	20.77
801.685	17.77
801.993	19.7
802.3	18.32
802.608	17.39
802.916	21.11
803.223	19.59
803.531	21.52
803.838	22.36
804.146	23.89
804.453	26.89
804.76	26.2
805.068	29.5
805.375	27.57
805.682	29.55
805.989	32.32
806.296	31.75
806.603	36.11
806.91	34.66
807.217	33.34
807.524	33.45
807.831	29.91
808.138	24.98
808.444	24.59
808.751	26.18
809.058	23
809.364	23.27
809.671	22.48
809.977	19.55
810.284	25.84
810.59	27.16
810.896	29
811.202	29.25
811.509	36.11
811.815	33.55
812.121	34.27
812.427	34.36
812.733	30.55
813.039	31.8
813.345	34.52
813.65	29.02
813.956	25.75
814.262	26.11
814.568	28.39
814.873	23.36
815.179	24.07
815.484	22.43
815.79	23.86
816.095	27.98
816.4	26.82
816.706	26.7
817.011	30.86
817.316	32.82
817.621	32.61
817.926	31
818.231	31.07
818.536	33.52
818.841	34.43
819.146	36.84
819.451	40.25
819.756	41.89
820.06	41.8
820.365	41.32
820.67	43.43
820.974	43.84
821.279	41.25
821.583	43.52
821.888	39.84
822.192	40.59
822.496	38.2
822.8	35.93
823.105	36.34
823.409	36.84
823.713	35.18
824.017	36.91
824.321	37.48
824.625	42.61
824.929	44.73
825.232	48.5
825.536	50.36
825.84	54.52
826.143	55.2
826.447	54.14
826.751	51.68
827.054	55.05
827.358	51.98
827.661	51.39
827.964	50.43
828.268	50.5
828.571	50.11
828.874	51.57
829.177	48
829.48	48.07
829.783	48.95
830.086	50.82
830.389	48.14
830.692	51.11
830.995	51.07
831.297	52.39
831.6	49.86
831.903	48.66
832.205	46.39
832.508	47.64
832.81	45.84
833.113	46.02
833.415	47.57
833.718	45.41
834.02	42.2
834.322	43.43
834.624	41.2
834.926	39.3
835.228	37.77
835.53	38.77
835.832	36.2
836.134	34.82
836.436	35.68
836.738	33.52
837.04	35.77
837.341	38.8
837.643	37.39
837.944	41.64
838.246	48.05
838.547	49.45
838.849	46.5
839.15	52.64
839.452	55.39
839.753	55.09
840.054	54.25
840.355	54.82
840.656	54.89
840.957	54.73
841.258	51.39
841.559	48.2
841.86	50.77
842.161	50.34
842.462	47.91
842.762	48.93
843.063	46.23
843.364	45.64
843.664	45.77
843.965	44.91
844.265	47.25
844.566	47.61
844.866	49.16
845.166	53.43
845.467	55.75
845.767	51.66
846.067	47.73
846.367	52.91
846.667	54.07
846.967	54.5
847.267	53.07
847.567	50.07
847.867	49.3
848.166	46.95
848.466	43.77
848.766	46.07
849.065	51.43
849.365	52.59
849.664	50.61
849.964	54.68
850.263	57.11
850.562	57.32
850.862	60.23
851.161	63.61
851.46	68.86
851.759	67.91
852.058	71.7
852.357	67.82
852.656	67.23
852.955	64.59
853.254	63.09
853.553	60.75
853.851	62.45
854.15	61.39
854.449	60.61
854.747	58.27
855.046	56.07
855.344	48.11
855.643	49.7
855.941	51.55
856.239	48.82
856.538	47.41
856.836	47.73
857.134	51.8
857.432	51.05
857.73	52.89
858.028	53.27
858.326	56
858.624	59.98
858.922	59.89
859.219	59.7
859.517	63.11
859.815	66.52
860.112	68.55
860.41	66.14
860.707	68.48
861.005	66.14
861.302	67.52
861.6	66.89
861.897	67.09
862.194	68.98
862.491	70.61
862.788	68.41
863.085	66.5
863.382	61.75
863.679	61.93
863.976	60.27
864.273	60.3
864.57	59.57
864.867	58.57
865.163	59.36
865.46	59.68
865.757	62.02
866.053	66.36
866.349	69.93
866.646	72.39
866.942	69.91
867.239	74.57
867.535	73.41
867.831	72.57
868.127	74.55
868.423	75.05
868.719	75.77
869.015	73.41
869.311	71.98
869.607	67.91
869.903	68.57
870.199	68.57
870.494	65.5
870.79	63.73
871.086	64.48
871.381	66.95
871.677	66.98
871.972	66.25
872.267	65.14
872.563	68.52
872.858	74.16
873.153	77.32
873.448	77.66
873.743	75.57
874.038	79.45
874.333	78.43
874.628	76.73
874.923	71.45
875.218	72.25
875.513	74.39
875.808	73.59
876.102	70.25
876.397	66.48
876.691	67.09
876.986	67.36
877.28	61.57
877.575	60.66
877.869	60.14
878.163	63.32
878.458	58.91
878.752	57.34
879.046	59.39
879.34	54.93
879.634	55.64
879.928	54.07
880.222	52.68
880.516	55.27
880.809	52.09
881.103	49.11
881.397	51.02
881.691	53.52
881.984	52.52
882.278	48.05
882.571	50.02
882.864	50.45
883.158	51.23
883.451	54.66
883.744	56.34
884.038	57.7
884.331	57.95
884.624	53.61
884.917	52.39
885.21	53.09
885.503	53.02
885.796	55.41
886.088	58.75
886.381	58.07
886.674	54.61
886.966	51.59
887.259	53.89
887.552	55.73
887.844	57.27
888.136	52.91
888.429	52.22
888.721	51.61
889.013	48.22
889.306	40.18
889.598	39.08
