# Supplementary material for: An on-demand, drop-on-drop method for studying enzyme catalysis by serial crystallography
Source: Nat Commun. 2021 Jul 22;12:4461. doi: 10.1038/s41467-021-24757-7 (PMC8298390; doi:10.1038/s41467-021-24757-7)
Supplement: Supplementary file 7 — Source Data [file 41467_2021_24757_MOESM7_ESM.zip › 01_raw data/11/11-pico-off (1).txt]

Data from 11-fluo5N-fura-picooff_Subt16_21-12-21-283.txt Node

Date: Wed Jun 05 21:12:21 PDT 2019
User: Yachandra Lab
Spectrometer: OFX00221
Trigger mode: 0
Integration Time (sec): 3.000000E-1
Scans to average: 4
Nonlinearity correction enabled: false
Boxcar width: 5
Storing dark spectrum: false
XAxis mode: Wavelengths
Number of Pixels in Spectrum: 2136
>>>>>Begin Spectral Data<<<<<
156.111	-3.58
156.499	-5.43
156.887	-6.25
157.274	-5.5
157.662	-5.3
158.049	-4.43
158.437	-4.48
158.824	-4.59
159.211	-3.02
159.599	-2.95
159.986	-2.95
160.373	-3.43
160.761	-2.64
161.148	-1.64
161.535	-3.14
161.922	-3.41
162.309	-3.59
162.696	-4.8
163.083	-4.7
163.47	-5.59
163.857	-5.77
164.244	-6.52
164.631	-6.52
165.018	-6
165.405	-5.55
165.792	-3.52
166.179	-2.75
166.565	-3.27
166.952	-0.95
167.339	-0.93
167.725	-0.27
168.112	0.59
168.498	1.43
168.885	1.41
169.271	1.77
169.658	1.2
170.044	0.23
170.431	-0.45
170.817	0.48
171.203	-0.2
171.59	-0.25
171.976	0.36
172.362	-0.75
172.748	-1.48
173.134	-1.82
173.521	-1.66
173.907	-1.55
174.293	-1.07
174.679	-0.18
175.065	0.09
175.451	-0.2
175.836	0.3
176.222	-1
176.608	-0.16
176.994	0.48
177.38	0.3
177.765	-0.89
178.151	-0.98
178.537	-1.93
178.922	-2.02
179.308	-2.64
179.693	-3.32
180.079	-3.02
180.464	-1.93
180.85	-2.43
181.235	-1.75
181.621	-0.41
182.006	0.52
182.391	0.34
182.777	0.91
183.162	0.73
183.547	0.93
183.932	1.91
184.317	2.14
184.702	1.36
185.087	2.52
185.472	2.39
185.857	3.32
186.242	4.39
186.627	4.84
187.012	5.09
187.397	5.95
187.782	5.18
188.167	5.7
188.551	4.61
188.936	1.73
189.321	3.61
189.705	-1
190.09	-4.45
190.475	-6.39
190.859	-9.27
191.244	-10.75
191.628	-9.68
192.012	-14.98
192.397	-14.52
192.781	-13.95
193.166	-12.64
193.55	-17.91
193.934	-14.8
194.318	-9.89
194.702	-10.68
195.087	-9.61
195.471	-7.57
195.855	-9.45
196.239	-1.27
196.623	-4
197.007	-2.91
197.391	-0.27
197.775	0.7
198.158	2.45
198.542	-0.25
198.926	1.27
199.31	1.14
199.693	0.73
200.077	1.07
200.461	-0.05
200.844	2.95
201.228	1.07
201.611	-0.32
201.995	2.16
202.378	-0.84
202.762	-2.36
203.145	-3
203.529	-5.8
203.912	-5.5
204.295	-4.64
204.679	-7.98
205.062	-10.16
205.445	-10.77
205.828	-9.3
206.211	-10.98
206.594	-6.64
206.977	-5.3
207.36	-5.59
207.743	-1.32
208.126	-0.84
208.509	-1.52
208.892	-5.57
209.275	-3.64
209.658	-5.91
210.04	-4.16
210.423	-1.75
210.806	-4.8
211.188	-6.75
211.571	-6.91
211.953	-5.64
212.336	-10.86
212.719	-14.52
213.101	-10.57
213.483	-12.11
213.866	-12.09
214.248	-12.95
214.63	-17.86
215.013	-19.05
215.395	-19.64
215.777	-19.39
216.159	-16.98
216.542	-12.64
216.924	-10.45
217.306	-10.45
217.688	-7.55
218.07	-2.5
218.452	-2.82
218.834	-0.64
219.216	-0.64
219.597	0.16
219.979	1.32
220.361	-5.52
220.743	-5.98
221.124	-4.5
221.506	-1.8
221.888	-5.8
222.269	-8.5
222.651	-7.73
223.032	-7.8
223.414	-10.16
223.795	-11.73
224.177	-13.05
224.558	-12.95
224.94	-9.77
225.321	-9.02
225.702	-9.77
226.083	-11.09
226.465	-8.5
226.846	-8
227.227	-9.98
227.608	-5.14
227.989	-1.55
228.37	-0.91
228.751	0.43
229.132	-3.45
229.513	-6.93
229.894	-12.43
230.275	-9.98
230.655	-12.98
231.036	-13.93
231.417	-11.39
231.798	-15.18
232.178	-12.64
232.559	-10.77
232.94	-7.86
233.32	-5.5
233.701	-7.2
234.081	-5.41
234.462	-6.45
234.842	-4.61
235.222	-7.23
235.603	-8.39
235.983	-2.82
236.363	-5.43
236.743	-6.89
237.124	-5.75
237.504	-6.27
237.884	-3.2
238.264	0.32
238.644	2.16
239.024	0.52
239.404	1.57
239.784	2.93
240.164	-5.23
240.544	-5.82
240.923	-6.32
241.303	-4.93
241.683	-8.3
242.063	-9.3
242.442	-11.05
242.822	-13.75
243.202	-16.02
243.581	-15.05
243.961	-15.27
244.34	-7.7
244.72	-8.89
245.099	-9.82
245.478	-11.84
245.858	-9.05
246.237	-7.61
246.616	-3.82
246.996	-0.61
247.375	2.05
247.754	-0.18
248.133	-1.16
248.512	-2.14
248.891	0.2
249.27	3.95
249.649	2.16
250.028	1.8
250.407	4.75
250.786	4.25
251.165	0
251.544	-0.68
251.922	0.18
252.301	2.34
252.68	-2.52
253.058	-4.45
253.437	-7.57
253.816	-9.02
254.194	-9.91
254.573	-10.57
254.951	-13.77
255.329	-11.45
255.708	-7.68
256.086	-8.75
256.465	-8.07
256.843	-2.36
257.221	-0.05
257.599	-1.36
257.977	-3.68
258.356	-6.5
258.734	-9.66
259.112	-6.86
259.49	-6.75
259.868	-8.09
260.246	-9.77
260.624	-12.86
261.001	-15
261.379	-15.89
261.757	-15.05
262.135	-10.41
262.513	-6.66
262.89	-2.34
263.268	-5.43
263.645	-4.8
264.023	-4.3
264.401	-2.32
264.778	0.66
265.156	1.39
265.533	-0.02
265.91	0.09
266.288	-1.93
266.665	-2.36
267.042	-3.45
267.42	-2.84
267.797	-0.59
268.174	-0.41
268.551	-1.45
268.928	0.73
269.305	-0.66
269.682	0.77
270.059	5.59
270.436	8.52
270.813	6.36
271.19	3.36
271.567	6.05
271.944	3.7
272.32	2.43
272.697	3.11
273.074	0
273.45	0.59
273.827	0.02
274.203	-4.5
274.58	-4.02
274.957	-2.82
275.333	-0.16
275.709	0.52
276.086	-1
276.462	-0.82
276.838	-0.34
277.215	-1.5
277.591	-4.41
277.967	0.91
278.343	0.34
278.719	-2.07
279.095	-1.5
279.471	-2.45
279.847	-3.91
280.223	-6.27
280.599	-5.89
280.975	-5.86
281.351	-2.7
281.727	-0.86
282.103	-3.84
282.478	-2.3
282.854	-4.43
283.23	-4.73
283.605	-6.84
283.981	-6.57
284.357	-5.39
284.732	-10.02
285.108	-6.95
285.483	-9.84
285.858	-8.64
286.234	-9.36
286.609	-11.02
286.984	-7.64
287.36	-7.66
287.735	-6.95
288.11	-8
288.485	-5.98
288.86	-3.73
289.235	-5.98
289.61	-5.52
289.985	-5.05
290.36	-8.14
290.735	-6.8
291.11	-11.05
291.485	-9.11
291.86	-11.07
292.235	-9.5
292.609	-9.59
292.984	-6.52
293.359	-7.89
293.733	-10.95
294.108	-14.11
294.482	-11.52
294.857	-13.36
295.231	-11.73
295.606	-12.55
295.98	-12.48
296.354	-11.59
296.729	-8.5
297.103	-11.39
297.477	-11.66
297.851	-7.2
298.226	-3.2
298.6	-3.95
298.974	-2.36
299.348	0.2
299.722	0.48
300.096	1.5
300.47	0.68
300.844	1.09
301.217	5.57
301.591	6.34
301.965	8.5
302.339	8
302.712	9.64
303.086	11.07
303.46	11.61
303.833	12.05
304.207	12.34
304.58	10.23
304.954	7.64
305.327	3.95
305.701	6.27
306.074	1.75
306.447	2.25
306.821	1.84
307.194	-1.05
307.567	-3.98
307.94	-7.77
308.313	-4.39
308.686	-1.39
309.059	-2.11
309.432	-3.11
309.805	-3.7
310.178	-2.64
310.551	-1.41
310.924	-3.43
311.297	-1.73
311.67	3.16
312.042	6.41
312.415	7.2
312.788	7.61
313.16	6.57
313.533	10.8
313.905	10.64
314.278	10.66
314.65	8.09
315.023	8.09
315.395	9.39
315.768	3.52
316.14	3.41
316.512	1.93
316.884	0.45
317.257	3.48
317.629	2
318.001	0.55
318.373	-1.84
318.745	-4.75
319.117	-4.25
319.489	-3.5
319.861	-2.07
320.233	-1.36
320.605	-3.77
320.977	-3.41
321.348	-3
321.72	-2.66
322.092	-1.41
322.463	-2.23
322.835	0.8
323.207	0.86
323.578	-2.66
323.95	-1.16
324.321	-2.84
324.693	-0.82
325.064	-1.36
325.435	-4.32
325.807	-4.86
326.178	-5.39
326.549	-3.84
326.92	-4.7
327.292	-3.09
327.663	-2.36
328.034	-1.86
328.405	0.84
328.776	-1.36
329.147	0.09
329.518	-0.05
329.889	0.34
330.259	-0.86
330.63	0.64
331.001	3.5
331.372	3.09
331.742	1.84
332.113	-0.16
332.484	-0.43
332.854	1.2
333.225	-1.84
333.595	-0.52
333.966	-2.3
334.336	-3.59
334.707	-2.48
335.077	-4.2
335.447	-5.09
335.817	-4.84
336.188	-4.32
336.558	-7.14
336.928	-9.45
337.298	-9.43
337.668	-6.95
338.038	-4.02
338.408	-2.16
338.778	-2.32
339.148	-6.2
339.518	-8.02
339.888	-6.84
340.258	-6.25
340.627	-7.09
340.997	-5.25
341.367	-6.73
341.736	-7.95
342.106	-12.18
342.475	-12.98
342.845	-14.55
343.214	-6.68
343.584	-6.3
343.953	-3.98
344.323	-3.91
344.692	-4.09
345.061	-6.34
345.431	-5.7
345.8	-7.91
346.169	-5.45
346.538	-7.5
346.907	-3.61
347.276	-5.39
347.645	-5.48
348.014	-10.73
348.383	-10.25
348.752	-6.11
349.121	-2.41
349.49	-1.77
349.858	-3.95
350.227	-3.64
350.596	-2.25
350.964	-5.61
351.333	-7.82
351.702	-6.11
352.07	-2.32
352.439	-2.59
352.807	-4.41
353.176	-7.61
353.544	-6.66
353.912	-6.16
354.281	-7.23
354.649	-4.43
355.017	-3.61
355.385	-6.23
355.753	-7.39
356.122	-7.77
356.49	-6.98
356.858	-5.61
357.226	-2.89
357.594	-2.55
357.961	0.91
358.329	-0.77
358.697	-3.68
359.065	-2.5
359.433	0.32
359.8	-1.68
360.168	-0.05
360.536	-2.7
360.903	-4.5
361.271	-3.34
361.638	-5.95
362.006	-4.45
362.373	0.52
362.741	1.27
363.108	-1.82
363.475	-1.3
363.843	2.39
364.21	2.32
364.577	3.32
364.944	4.7
365.311	2.73
365.678	6.3
366.045	3.77
366.412	1.02
366.779	0.11
367.146	3.7
367.513	2.07
367.88	1.66
368.247	1.73
368.613	0.66
368.98	0.07
369.347	-0.2
369.713	-1.55
370.08	-1.36
370.447	-2.82
370.813	-1
371.18	-2.39
371.546	-0.36
371.912	-0.73
372.279	-1.98
372.645	-0.07
373.011	-0.64
373.378	0.32
373.744	-0.77
374.11	-2.61
374.476	-0.8
374.842	-2.36
375.208	-3.2
375.574	-5.3
375.94	-5.2
376.306	-5.57
376.672	-2.05
377.038	-0.2
377.404	-0.2
377.769	2.61
378.135	7.09
378.501	5.95
378.866	7.05
379.232	7.61
379.597	8
379.963	7.11
380.328	6.3
380.694	2.52
381.059	2.23
381.425	3.32
381.79	1.43
382.155	-2.27
382.52	-1.73
382.886	-2.73
383.251	-2.57
383.616	-1.11
383.981	1.59
384.346	3.75
384.711	1.89
385.076	-2.39
385.441	-5.86
385.806	-4.66
386.171	-1.64
386.535	-1.11
386.9	-0.14
387.265	-2.82
387.629	-1.75
387.994	-3.75
388.359	-4.14
388.723	-4.32
389.088	-2.48
389.452	-1.3
389.817	-1.95
390.181	-5.75
390.545	-6.82
390.91	-8.95
391.274	-3.41
391.638	-3.23
392.002	-1.5
392.366	-5.18
392.731	-3.16
393.095	0.43
393.459	-1.84
393.823	-3.2
394.187	0.86
394.55	0.3
394.914	1.45
395.278	-0.32
395.642	-3.27
396.006	-3.95
396.369	-0.86
396.733	0.3
397.097	0.27
397.46	2.32
397.824	4.68
398.187	4.89
398.551	5.45
398.914	9.8
399.277	7.89
399.641	6.48
400.004	6.55
400.367	5.3
400.73	1.23
401.094	-2.43
401.457	-3.14
401.82	-4.55
402.183	-5.43
402.546	-4.95
402.909	-7.98
403.272	-6.84
403.635	-3.75
403.998	-7.3
404.36	-7.14
404.723	-2.48
405.086	0.5
405.448	2.09
405.811	3.43
406.174	3.39
406.536	3.32
406.899	5.25
407.261	1.39
407.624	-0.91
407.986	1.09
408.348	0.73
408.711	-4.59
409.073	-8.64
409.435	-8.95
409.797	-9.91
410.16	-11.59
410.522	-11.39
410.884	-13.25
411.246	-14.52
411.608	-15.11
411.97	-14.02
412.332	-14.3
412.693	-10.73
413.055	-8.73
413.417	-10.75
413.779	-10.48
414.14	-10.36
414.502	-11.75
414.864	-11.91
415.225	-8.39
415.587	-4.61
415.948	-7.75
416.31	-6.61
416.671	-5.05
417.033	-7.11
417.394	-4.84
417.755	-6.7
418.116	-7.18
418.478	-6.18
418.839	-6.32
419.2	-7.02
419.561	-6.45
419.922	-5.48
420.283	-3.23
420.644	-5.2
421.005	-3.61
421.366	-0.09
421.727	-0.52
422.087	-0.86
422.448	-2.73
422.809	-3.2
423.169	-1.66
423.53	-6.89
423.891	-5.11
424.251	-8.11
424.612	-7.8
424.972	-7.93
425.333	-12.27
425.693	-10.32
426.053	-6.5
426.414	-1.34
426.774	0.3
427.134	-1.59
427.494	1.32
427.854	2.05
428.214	0.59
428.574	1.86
428.934	5.73
429.294	2.59
429.654	0.55
430.014	-1.55
430.374	-1.89
430.734	-1.09
431.094	1.32
431.453	1.34
431.813	1.27
432.173	3.77
432.532	5.8
432.892	3.32
433.251	4
433.611	5.5
433.97	-0.09
434.33	-3.75
434.689	-6.48
435.048	-9.23
435.407	-5.73
435.767	-8.23
436.126	-5.89
436.485	-9.18
436.844	-8.16
437.203	-2.8
437.562	-2.16
437.921	3.95
438.28	4.18
438.639	7.45
438.998	10.84
439.356	6.57
439.715	8.41
440.074	6.3
440.433	7.95
440.791	5.59
441.15	4.7
441.508	4.84
441.867	5.66
442.225	5.05
442.584	-0.64
442.942	-2.95
443.3	-1.23
443.659	-4.34
444.017	-4.66
444.375	-5.16
444.733	-3.98
445.092	-7.07
445.45	-5.64
445.808	-6.16
446.166	-5.77
446.524	-0.48
446.882	-0.66
447.239	-2.48
447.597	-2.48
447.955	-0.61
448.313	-3.05
448.67	-2.09
449.028	-1.14
449.386	-3.52
449.743	-4.2
450.101	-0.41
450.458	-1.55
450.816	-2.93
451.173	-1.59
451.531	0.16
451.888	-4.61
452.245	-2.07
452.602	-2.18
452.96	-2.2
453.317	-1.55
453.674	-4.09
454.031	-4.48
454.388	-6.23
454.745	-6
455.102	-8.43
455.459	-6.57
455.816	-6.66
456.173	-7.84
456.529	-9.73
456.886	-6.89
457.243	-7.41
457.599	-3.98
457.956	-7.84
458.313	-8.93
458.669	-4.3
459.026	-6
459.382	-6.91
459.739	-4.55
460.095	-3.55
460.451	-4.16
460.807	-3.43
461.164	-5.68
461.52	-5.82
461.876	-1.77
462.232	1.75
462.588	-1.86
462.944	2.09
463.3	3.25
463.656	3.2
464.012	3.32
464.368	4.5
464.724	0.16
465.079	2.68
465.435	1.45
465.791	-1.93
466.146	-3.36
466.502	-3.16
466.858	-1.45
467.213	-2.32
467.569	-0.64
467.924	-5.41
468.279	-6.5
468.635	-5.84
468.99	-4.86
469.345	-4.98
469.701	-2.18
470.056	-0.14
470.411	2.66
470.766	-0.3
471.121	1.27
471.476	1.25
471.831	5.66
472.186	5.09
472.541	6.77
472.895	2.8
473.25	2.32
473.605	-0.86
473.96	-6.32
474.314	-7.34
474.669	-7.45
475.024	-9.59
475.378	-11.14
475.733	-12.57
476.087	-11.11
476.441	-12.66
476.796	-8.75
477.15	-8.77
477.504	-6.45
477.859	-3.05
478.213	-4.43
478.567	-4.82
478.921	-5.34
479.275	-7.95
479.629	-6.98
479.983	-5.23
480.337	-8.43
480.691	-9.2
481.045	-7.39
481.399	-9.02
481.752	-8.2
482.106	-4.89
482.46	-4.18
482.813	-4.5
483.167	2.77
483.52	0.91
483.874	-0.64
484.227	4.14
484.581	5.27
484.934	7.07
485.288	7.73
485.641	6.11
485.994	2.82
486.347	3.93
486.7	8.16
487.054	5.18
487.407	10.43
487.76	9.93
488.113	8.57
488.466	6.93
488.818	3.25
489.171	0.82
489.524	3.48
489.877	1.34
490.23	4.45
490.582	2.25
490.935	-1.3
491.288	-2.48
491.64	-0.73
491.993	-3.32
492.345	-2.75
492.698	-2.52
493.05	-2.09
493.402	-2.73
493.755	-0.23
494.107	-5.27
494.459	-8.59
494.811	-4
495.163	-5.14
495.515	-6.89
495.867	-5.34
496.219	-6.16
496.571	-9.8
496.923	-15.45
497.275	-26.77
497.627	-36.25
497.979	-39.84
498.33	-44.32
498.682	-51.05
499.034	-59.98
499.385	-66.8
499.737	-66.11
500.088	-70.18
500.44	-75.8
500.791	-75
501.143	-71.05
501.494	-64.36
501.845	-66.39
502.197	-62.77
502.548	-65.23
502.899	-62.34
503.25	-62.77
503.601	-64.84
503.952	-62.45
504.303	-58.07
504.654	-56.23
505.005	-52.18
505.356	-54.11
505.707	-51.5
506.058	-52.95
506.408	-48.45
506.759	-43.61
507.11	-36.52
507.46	-33.73
507.811	-30.68
508.161	-31.18
508.512	-29.82
508.862	-29.18
509.213	-21.64
509.563	-18.32
509.913	-17.91
510.263	-15.3
510.614	-18.82
510.964	-21.57
511.314	-25.34
511.664	-30.09
512.014	-26.39
512.364	-25.8
512.714	-24.59
513.064	-29.02
513.414	-28.25
513.764	-27.34
514.113	-25.59
514.463	-23.86
514.813	-22.68
515.162	-20.16
515.512	-17.98
515.862	-18.3
516.211	-16.16
516.561	-17.95
516.91	-15.36
517.259	-13.82
517.609	-13.18
517.958	-15.48
518.307	-17.02
518.656	-13.7
519.006	-12.64
519.355	-13.64
519.704	-13.43
520.053	-12.98
520.402	-9.02
520.751	-14.57
521.1	-15.82
521.448	-12.82
521.797	-9.45
522.146	-8.59
522.495	-9.98
522.843	-11.89
523.192	-9.16
523.541	-9.93
523.889	-10.09
524.238	-11.77
524.586	-8.14
524.935	-6.48
525.283	-4.27
525.631	-7.09
525.979	-6.02
526.328	-2.3
526.676	0.27
527.024	2.41
527.372	9.64
527.72	11.27
528.068	10.14
528.416	12.18
528.764	10.8
529.112	7.98
529.46	7.98
529.808	8.91
530.155	7.66
530.503	7.02
530.851	4.89
531.198	-1.09
531.546	-2.59
531.893	-3.18
532.241	-5.05
532.588	-5.3
532.936	-1.68
533.283	-2.66
533.63	-5.66
533.978	-7.5
534.325	-11.48
534.672	-12.75
535.019	-12.11
535.366	-11.5
535.713	-10.93
536.06	-6.27
536.407	-5.27
536.754	-6.45
537.101	-5
537.448	0.98
537.795	0.14
538.141	3.02
538.488	6.36
538.835	8.77
539.181	11.8
539.528	12.11
539.874	5.48
540.221	4.3
540.567	2.16
540.914	1.98
541.26	-1.73
541.606	-1.18
541.952	-1.52
542.299	-3.02
542.645	-1.8
542.991	-4.8
543.337	-2.27
543.683	-0.61
544.029	4.2
544.375	5.27
544.721	7.34
545.066	7.43
545.412	8.64
545.758	10.16
546.104	8.23
546.449	7.93
546.795	5.39
547.141	2.98
547.486	5.32
547.832	-0.05
548.177	1.89
548.522	0.98
548.868	0.2
549.213	-2.39
549.558	-1.05
549.903	0.59
550.249	-1.93
550.594	3.41
550.939	3.11
551.284	0.91
551.629	3.02
551.974	2.77
552.319	5.41
552.664	8.68
553.008	9.68
553.353	11.18
553.698	15.25
554.043	18.2
554.387	14.7
554.732	15.39
555.076	13.23
555.421	12.2
555.765	11.61
556.11	7.43
556.454	7.05
556.798	5.52
557.143	0.91
557.487	-1.89
557.831	-6.36
558.175	-5.41
558.519	-6.36
558.863	-2.36
559.207	-2.95
559.551	-3.16
559.895	-4.32
560.239	-6.43
560.583	-5.61
560.927	-2.32
561.27	-3.59
561.614	-0.16
561.958	0.34
562.301	3.95
562.645	3.64
562.988	4.91
563.332	1.77
563.675	4.3
564.018	8.7
564.362	11.7
564.705	10.18
565.048	9.2
565.391	10.18
565.735	7.75
566.078	4.2
566.421	4.5
566.764	4.32
567.107	6.48
567.45	7.07
567.792	7.68
568.135	5
568.478	7.52
568.821	10.59
569.163	7.2
569.506	10.91
569.849	11.3
570.191	9.05
570.534	11.23
570.876	9.41
571.219	7.93
571.561	6.91
571.903	9.09
572.246	7.43
572.588	7.8
572.93	8.23
573.272	5.32
573.614	5.52
573.956	10.09
574.298	4.68
574.64	7.45
574.982	8.25
575.324	5.86
575.666	8
576.008	4.68
576.349	1.68
576.691	1.55
577.033	3.48
577.374	3.18
577.716	-0.5
578.057	-0.3
578.399	0.23
578.74	1.25
579.082	1.75
579.423	-0.23
579.764	7.05
580.105	8.7
580.447	10.77
580.788	12.82
581.129	15.84
581.47	19.43
581.811	24.55
582.152	22.18
582.493	21.52
582.834	22.98
583.175	23.98
583.515	25.32
583.856	25.18
584.197	26.02
584.537	23.93
584.878	20.95
585.218	20.77
585.559	19.41
585.899	20.45
586.24	19.98
586.58	16.59
586.921	13.23
587.261	8.18
587.601	8.07
587.941	6.91
588.281	6.66
588.621	12.11
588.961	8.7
589.301	7.75
589.641	8.84
589.981	9.98
590.321	12.8
590.661	14.14
591.001	16.3
591.34	15.27
591.68	13.73
592.02	15.27
592.359	12.09
592.699	16.18
593.038	16.48
593.378	17.55
593.717	17.07
594.057	16.3
594.396	19.95
594.735	19.16
595.074	17.77
595.414	17.32
595.753	14.98
596.092	16.7
596.431	15.27
596.77	17.57
597.109	20.02
597.448	19.57
597.786	22.3
598.125	20.18
598.464	20.34
598.803	21.05
599.141	22.66
599.48	21.73
599.819	18.36
600.157	20.57
600.495	18.34
600.834	15.82
601.172	15.11
601.511	10.84
601.849	11.98
602.187	8.48
602.525	12.23
602.864	15.52
603.202	16.11
603.54	15.05
603.878	12.82
604.216	14.77
604.554	14.36
604.891	17.09
605.229	20.98
605.567	18.66
605.905	21.95
606.243	20.84
606.58	16.68
606.918	18.77
607.255	21.61
607.593	24.52
607.93	23.75
608.268	24
608.605	23.41
608.942	21.64
609.28	20.91
609.617	18.84
609.954	20.3
610.291	23.07
610.628	20.57
610.965	24.43
611.302	21.68
611.639	21
611.976	18.7
612.313	21.16
612.65	21.66
612.987	23.16
613.323	27.45
613.66	27.39
613.997	30.11
614.333	33.41
614.67	31.07
615.006	30.32
615.343	33.11
615.679	33.41
616.015	29.93
616.352	30.18
616.688	32.91
617.024	30.41
617.36	31.77
617.696	26.18
618.032	29.18
618.368	27.34
618.704	29.77
619.04	25.41
619.376	26.32
619.712	26.8
620.048	27.32
620.383	28.02
620.719	25.18
621.055	23.75
621.39	26.61
621.726	24.2
622.061	28.27
622.397	27.86
622.732	30.5
623.068	33.98
623.403	38.5
623.738	40.05
624.073	37.98
624.409	42.14
624.744	40.7
625.079	40.36
625.414	40.86
625.749	39.8
626.084	39.23
626.419	42.07
626.753	40.86
627.088	40.59
627.423	40.11
627.758	37
628.092	35.39
628.427	36.64
628.762	40.02
629.096	38.84
629.431	37.09
629.765	36.05
630.099	33.48
630.434	33.3
630.768	30.45
631.102	31.11
631.436	32.77
631.77	32.93
632.105	33.32
632.439	34.68
632.773	35.14
633.107	39.8
633.44	40.89
633.774	43.64
634.108	45.41
634.442	47.39
634.776	45.18
635.109	48
635.443	50.93
635.776	51.59
636.11	48.84
636.443	48.18
636.777	44.82
637.11	45.09
637.444	41.95
637.777	41.95
638.11	40.36
638.443	44.11
638.776	43.84
639.11	45.8
639.443	47.95
639.776	48.55
640.109	49.11
640.441	50.34
640.774	53.32
641.107	56.91
641.44	54
641.773	52.77
642.105	50.59
642.438	51.86
642.77	49.52
643.103	49.5
643.435	48.98
643.768	51.8
644.1	53.23
644.433	53.14
644.765	52.27
645.097	52.66
645.429	53.05
645.761	50.41
646.094	51.95
646.426	52.66
646.758	52.59
647.09	52.23
647.422	52.32
647.753	50.8
648.085	49.43
648.417	48.55
648.749	48.73
649.08	50.55
649.412	53.36
649.744	53.55
650.075	52.75
650.407	52.66
650.738	51.93
651.069	49.73
651.401	50.48
651.732	52.14
652.063	55.36
652.394	54.98
652.726	56.95
653.057	60.09
653.388	58.86
653.719	58.07
654.05	58.7
654.381	59.93
654.712	61.27
655.042	63.02
655.373	65.34
655.704	65.41
656.034	67.14
656.365	67.41
656.696	66.09
657.026	63.93
657.357	66.14
657.687	67.41
658.018	65.95
658.348	64.86
658.678	62.45
659.008	61.7
659.339	59.98
659.669	60.8
659.999	57.7
660.329	55.45
660.659	60.18
660.989	57.86
661.319	51.95
661.649	57
661.978	62.43
662.308	63.98
662.638	63.48
662.968	66.59
663.297	65.39
663.627	68.3
663.956	69.7
664.286	70.27
664.615	73.27
664.945	76.68
665.274	75.25
665.603	70.93
665.932	68.57
666.262	66.23
666.591	64.27
666.92	63.5
667.249	62.23
667.578	66.09
667.907	63.57
668.236	62.77
668.564	61.7
668.893	58.91
669.222	59.59
669.551	60.34
669.879	60.43
670.208	60.75
670.537	64.14
670.865	62.2
671.194	61.52
671.522	60.07
671.85	59.91
672.179	60.07
672.507	61.89
672.835	61.57
673.163	64.25
673.491	63.18
673.819	59.5
674.147	56.73
674.475	60.23
674.803	59.64
675.131	63.64
675.459	63.05
675.787	64.91
676.115	63.09
676.442	63.66
676.77	62.5
677.098	65.23
677.425	67.32
677.753	64.09
678.08	59.73
678.407	58.27
678.735	55.09
679.062	53.16
679.389	51.8
679.717	56.52
680.044	52.09
680.371	50.64
680.698	51.02
681.025	52.09
681.352	55.77
681.679	57.8
682.006	58.23
682.332	60.36
682.659	65.32
682.986	65.43
683.313	59.5
683.639	60.45
683.966	60.95
684.292	61.77
684.619	58.48
684.945	57.8
685.272	59.25
685.598	52.8
685.924	51.02
686.25	49.84
686.577	49.45
686.903	51.8
687.229	53.16
687.555	53.32
687.881	49.8
688.207	51.57
688.533	52.34
688.858	49.64
689.184	53.16
689.51	52.95
689.836	51.68
690.161	49.02
690.487	46.77
690.813	47.93
691.138	49.23
691.463	45.91
691.789	42.7
692.114	42.14
692.44	47.34
692.765	49.64
693.09	48
693.415	49.2
693.74	50.18
694.065	50.02
694.39	50.64
694.715	50.45
695.04	55.66
695.365	56.82
695.69	61
696.015	56.27
696.339	56.18
696.664	58.77
696.989	55.84
697.313	55.5
697.638	56.3
697.962	55.48
698.287	53.91
698.611	55.32
698.935	54.84
699.26	51.41
699.584	50.64
699.908	49.59
700.232	45.86
700.556	43.75
700.88	44
701.204	46.07
701.528	45.23
701.852	45.59
702.176	39.84
702.5	41.8
702.823	41.11
703.147	40.25
703.471	38.02
703.794	40.41
704.118	45.57
704.441	46.25
704.765	47.61
705.088	46.7
705.411	43.55
705.735	43.57
706.058	45.59
706.381	45.55
706.704	45.84
707.027	47.48
707.35	46.02
707.673	41.5
707.996	40.84
708.319	38.32
708.642	36.68
708.965	40.43
709.288	41.68
709.61	39.36
709.933	39.52
710.256	39.02
710.578	37.86
710.901	36.34
711.223	36.09
711.546	38.02
711.868	37
712.19	38.48
712.512	36.25
712.835	34.57
713.157	33.55
713.479	34.14
713.801	36.57
714.123	37.05
714.445	38.41
714.767	38.98
715.089	36.93
715.411	33.7
715.732	30.66
716.054	28.23
716.376	28.27
716.697	27.45
717.019	23.84
717.34	23.73
717.662	22.55
717.983	22.7
718.305	17.84
718.626	20.48
718.947	22.64
719.268	24.32
719.589	27.05
719.911	28.8
720.232	30.25
720.553	31.64
720.874	31.77
721.195	32.48
721.515	30.75
721.836	35.93
722.157	31.16
722.478	31.25
722.798	33.27
723.119	33.41
723.44	31.27
723.76	30.07
724.081	32.3
724.401	30.5
724.721	31.64
725.042	30.95
725.362	28.73
725.682	28.82
726.002	27.89
726.322	26.02
726.642	23.25
726.962	24.86
727.282	24.98
727.602	20.77
727.922	20.41
728.242	21
728.562	22.75
728.882	22.36
729.201	21.61
729.521	22.3
729.84	21.23
730.16	22.05
730.479	21.41
730.799	21.59
731.118	25.59
731.437	26.43
731.757	23.05
732.076	23.02
732.395	25.8
732.714	26.48
733.033	24.8
733.352	24.02
733.671	24.39
733.99	25.14
734.309	22.45
734.628	20.25
734.947	18.16
735.265	20.2
735.584	18.5
735.903	17.93
736.221	19.09
736.54	20.02
736.858	22.41
737.177	21.34
737.495	21.61
737.813	23.45
738.132	21.98
738.45	21.84
738.768	22.11
739.086	24.3
739.404	24.48
739.722	23.75
740.04	21.02
740.358	21.09
740.676	20.39
740.994	16.07
741.311	15.27
741.629	16.55
741.947	18.95
742.264	18.95
742.582	18.91
742.899	18.61
743.217	20.14
743.534	22.59
743.852	19.66
744.169	22.27
744.486	24.73
744.803	22.98
745.121	22.09
745.438	19.61
745.755	16.82
746.072	15.14
746.389	12.34
746.706	9.77
747.022	9.3
747.339	9.11
747.656	5.66
747.973	7.11
748.289	6.73
748.606	8.36
748.923	9.32
749.239	8.14
749.555	8.43
749.872	4.75
750.188	6.27
750.505	6.52
750.821	6.89
751.137	7.89
751.453	6.89
751.769	6.59
752.085	2.16
752.401	0.48
752.717	-0.36
753.033	-3.18
753.349	3.7
753.665	6.36
753.98	4.48
754.296	6.07
754.612	8.84
754.927	8.55
755.243	11.09
755.558	14.07
755.874	15.59
756.189	19.09
756.505	20.57
756.82	18.34
757.135	14.25
757.45	14.5
757.765	17.05
758.08	14.05
758.395	13.75
758.71	12.75
759.025	12.02
759.34	10.89
759.655	6.66
759.97	7.7
760.285	7.89
760.599	8.3
760.914	10.82
761.228	8.89
761.543	10.89
761.857	11.25
762.172	13.23
762.486	14.64
762.8	17.82
763.115	19.8
763.429	19.09
763.743	21.91
764.057	22.39
764.371	20.66
764.685	18.57
764.999	17.84
765.313	18
765.627	16.7
765.941	15.55
766.255	10.2
766.568	10.57
766.882	12.61
767.195	10.77
767.509	10.77
767.823	10.2
768.136	9.7
768.449	9.77
768.763	8.64
769.076	8.91
769.389	8.7
769.702	12.48
770.016	13.25
770.329	9.3
770.642	10.86
770.955	9.23
771.268	8.75
771.58	10.36
771.893	11.52
772.206	13.48
772.519	11.39
772.832	11.41
773.144	12.16
773.457	8.41
773.769	9.84
774.082	5.66
774.394	7.68
774.706	8.25
775.019	8.05
775.331	4.41
775.643	2.95
775.955	3.59
776.268	2.34
776.58	-0.77
776.892	1.32
777.204	-0.98
777.515	1.93
777.827	1.16
778.139	1.48
778.451	2.09
778.763	2.05
779.074	-0.39
779.386	1.43
779.697	2.41
780.009	1.75
780.32	2.95
780.632	4.91
780.943	1.25
781.254	1.55
781.566	2.39
781.877	1.3
782.188	3.75
782.499	2.41
782.81	2.93
783.121	1.43
783.432	1.5
783.743	0.7
784.054	1.09
784.364	2.98
784.675	2.95
784.986	3.7
785.296	4.2
785.607	0.02
785.917	2.14
786.228	-1.14
786.538	2.5
786.849	3.68
787.159	4.55
787.469	4.73
787.779	8.14
788.09	10.41
788.4	8.59
788.71	7.09
789.02	9.43
789.33	11.18
789.64	14.07
789.949	14.05
790.259	14.66
790.569	14.39
790.879	15.07
791.188	14.27
791.498	10.86
791.807	11.82
792.117	13.27
792.426	12.48
792.736	12.5
793.045	9.27
793.354	7.07
793.663	2.36
793.973	6.34
794.282	6.2
794.591	2.43
794.9	2.02
795.209	3.32
795.518	2.25
795.826	0.98
796.135	2.5
796.444	5.36
796.753	7.41
797.061	10.91
797.37	6.77
797.678	7.39
797.987	9.07
798.295	13.84
798.604	12.89
798.912	14.8
799.22	15
799.529	10.34
799.837	9.23
800.145	7.45
800.453	7.45
800.761	5.93
801.069	3.89
801.377	7.48
801.685	3.86
801.993	2.93
802.3	2.84
802.608	2.23
802.916	3.89
803.223	3.25
803.531	4.5
803.838	5.95
804.146	5.11
804.453	7.45
804.76	3.64
805.068	5.3
805.375	7.14
805.682	5.25
805.989	11.2
806.296	14.64
806.603	13.98
806.91	10.68
807.217	10.82
807.524	12.75
807.831	9.18
808.138	9.2
808.444	7.77
808.751	7.34
809.058	7.59
809.364	7.36
809.671	5.41
809.977	3.91
810.284	6.91
810.59	7.93
810.896	10
811.202	13.25
811.509	15.27
811.815	15.84
812.121	17.07
812.427	18.25
812.733	14.86
813.039	16.77
813.345	19.7
813.65	16.34
813.956	13.39
814.262	13.07
814.568	12.2
814.873	7.93
815.179	9.07
815.484	6.55
815.79	6.68
816.095	9.5
816.4	6.52
816.706	8.45
817.011	13.09
817.316	12.18
817.621	12.86
817.926	13.55
818.231	15.98
818.536	14.98
818.841	14.32
819.146	17.3
819.451	16.36
819.756	19.93
820.06	18.48
820.365	17.61
820.67	19.86
820.974	19.98
821.279	18.36
821.583	16.43
821.888	13.18
822.192	14.91
822.496	10.61
822.8	11.32
823.105	10.68
823.409	13.68
823.713	9.7
824.017	10.75
824.321	7.55
824.625	11.41
824.929	14.57
825.232	17.89
825.536	17.5
825.84	20.14
826.143	21.52
826.447	16.93
826.751	13.2
827.054	17.84
827.358	18.43
827.661	21.64
827.964	17.27
828.268	16.41
828.571	14.66
828.874	16.3
829.177	15.41
829.48	14.14
829.783	20.16
830.086	20.89
830.389	21.02
830.692	20.61
830.995	19.25
831.297	19.73
831.6	20.3
831.903	21.95
832.205	20.32
832.508	23.45
832.81	22.23
833.113	19
833.415	21.48
833.718	20.09
834.02	17.59
834.322	19.41
834.624	20.95
834.926	21
835.228	21.36
835.53	23.05
835.832	18.05
836.134	18.05
836.436	21.05
836.738	21.55
837.04	21.09
837.341	23.02
837.643	22
837.944	20.52
838.246	19.27
838.547	15.8
838.849	12.68
839.15	17.66
839.452	18.43
839.753	18.18
840.054	15.52
840.355	17.64
840.656	18.23
840.957	14.77
841.258	17.91
841.559	18.27
841.86	21.77
842.161	20.98
842.462	18.73
842.762	19.68
843.063	18.82
843.364	18.32
843.664	20.16
843.965	20.36
844.265	26.11
844.566	25.05
844.866	28.36
845.166	29.93
845.467	30.05
845.767	28.66
846.067	25.48
846.367	29.8
846.667	30.75
846.967	26.18
847.267	25.98
847.567	20.77
847.867	19.5
848.166	17.75
848.466	16.39
848.766	18.48
849.065	21.41
849.365	22.09
849.664	17.36
849.964	17.57
850.263	19.77
850.562	21.25
850.862	25.18
851.161	28.27
851.46	29.41
851.759	30.95
852.058	34.61
852.357	33.27
852.656	33.95
852.955	35.41
853.254	33
853.553	31.57
853.851	29.41
854.15	28.84
854.449	29.93
854.747	27.82
855.046	23.91
855.344	18.41
855.643	15.8
855.941	15.77
856.239	12.75
856.538	15.07
856.836	16.52
857.134	19.36
857.432	17.16
857.73	16
858.028	16.64
858.326	18.8
858.624	21.14
858.922	24.55
859.219	23.2
859.517	21.07
859.815	18.84
860.112	21.05
860.41	21.98
860.707	27.14
861.005	28
861.302	29.7
861.6	28.84
861.897	30.61
862.194	31.27
862.491	35.16
862.788	38.61
863.085	41.64
863.382	36.45
863.679	31.98
863.976	32.02
864.273	30.07
864.57	27.7
864.867	29.11
865.163	27.07
865.46	26.11
865.757	25.05
866.053	29.68
866.349	29.77
866.646	32
866.942	33.02
867.239	33.41
867.535	30.82
867.831	33.27
868.127	33.25
868.423	34.52
868.719	35.16
869.015	33.09
869.311	26.59
869.607	21.82
869.903	20.11
870.199	21.45
870.494	18.66
870.79	17.27
871.086	14.25
871.381	11.68
871.677	10.7
871.972	12.09
872.267	12.59
872.563	16.25
872.858	23.14
873.153	27.34
873.448	22.43
873.743	21.82
874.038	25.32
874.333	27.48
874.628	33.41
874.923	33.32
875.218	32.07
875.513	35.27
875.808	37.7
876.102	35.55
876.397	31.45
876.691	33.55
876.986	34.45
877.28	28.55
877.575	24.95
877.869	17.75
878.163	19.3
878.458	15.61
878.752	13.8
879.046	10.43
879.34	12.32
879.634	13.7
879.928	16.3
880.222	14.7
880.516	17.8
880.809	20.02
881.103	23.93
881.397	25.77
881.691	27.39
881.984	24.64
882.278	26.52
882.571	25.64
882.864	26.11
883.158	23.39
883.451	25.07
883.744	26.16
884.038	27.89
884.331	26.77
884.624	22.39
884.917	22.68
885.21	23.16
885.503	23.16
885.796	21.11
886.088	24.11
886.381	24.93
886.674	24.55
886.966	23.73
887.259	21.3
887.552	21.43
887.844	23.48
888.136	22.45
888.429	24.3
888.721	20.86
889.013	21.34
889.306	16.32
889.598	17.25
