# Supplementary material for: An on-demand, drop-on-drop method for studying enzyme catalysis by serial crystallography
Source: Nat Commun. 2021 Jul 22;12:4461. doi: 10.1038/s41467-021-24757-7 (PMC8298390; doi:10.1038/s41467-021-24757-7)
Supplement: Supplementary file 7 — Source Data [file 41467_2021_24757_MOESM7_ESM.zip › 01_raw data/11/11-pico-on (4).txt]

Data from 11-fluo5N-fura-picoon_Subt16_21-13-12-548.txt Node

Date: Wed Jun 05 21:13:12 PDT 2019
User: Yachandra Lab
Spectrometer: OFX00221
Trigger mode: 0
Integration Time (sec): 3.000000E-1
Scans to average: 4
Nonlinearity correction enabled: false
Boxcar width: 5
Storing dark spectrum: false
XAxis mode: Wavelengths
Number of Pixels in Spectrum: 2136
>>>>>Begin Spectral Data<<<<<
156.111	1.12
156.499	-0.93
156.887	-1.12
157.274	-0.61
157.662	-0.28
158.049	0.16
158.437	-0.02
158.824	-0.8
159.211	-1.14
159.599	-1.14
159.986	-0.95
160.373	-0.77
160.761	0.89
161.148	0.82
161.535	-0.3
161.922	-0.27
162.309	-0.68
162.696	0.32
163.083	0.5
163.47	0.98
163.857	0.41
164.244	-0.07
164.631	-1.09
165.018	-1.73
165.405	-1.25
165.792	0.52
166.179	0.61
166.565	-0.64
166.952	-0.52
167.339	-0.45
167.725	-0.11
168.112	0.45
168.498	-0.11
168.885	1.36
169.271	0.98
169.658	1.61
170.044	0.5
170.431	0.7
170.817	2.57
171.203	2.59
171.59	2.43
171.976	3.34
172.362	2.98
172.748	2.48
173.134	2.11
173.521	3.82
173.907	3.48
174.293	3.23
174.679	2.93
175.065	4.27
175.451	2.66
175.836	3.52
176.222	2.43
176.608	2.43
176.994	4.57
177.38	4.59
177.765	3.18
178.151	2.91
178.537	3.61
178.922	3.45
179.308	2.27
179.693	2.75
180.079	2.18
180.464	2.5
180.85	2.93
181.235	1.98
181.621	1.95
182.006	2.43
182.391	2.25
182.777	1.73
183.162	1.89
183.547	2.09
183.932	2.91
184.317	3.82
184.702	3.59
185.087	4.18
185.472	4.41
185.857	4.61
186.242	5.77
186.627	5.93
187.012	6.64
187.397	6.27
187.782	5.07
188.167	5.8
188.551	4.39
188.936	1.09
189.321	3.73
189.705	0.84
190.09	4.7
190.475	3.07
190.859	0.95
191.244	-1.86
191.628	-1.77
192.012	-4.64
192.397	-5.32
192.781	-3.89
193.166	-1.07
193.55	-3.89
193.934	-1.34
194.318	-2.61
194.702	1.73
195.087	3.09
195.471	4.34
195.855	2.27
196.239	7.98
196.623	9.48
197.007	10.52
197.391	12.55
197.775	13.61
198.158	15.16
198.542	13.64
198.926	9.93
199.31	8.57
199.693	11.89
200.077	14.34
200.461	14.98
200.844	11.7
201.228	9.73
201.611	10.32
201.995	8.98
202.378	8.89
202.762	6.57
203.145	5.7
203.529	8.39
203.912	8.09
204.295	10.23
204.679	6.45
205.062	7.43
205.445	9.3
205.828	7.64
206.211	8.91
206.594	10
206.977	10.73
207.36	13.05
207.743	10.55
208.126	9.43
208.509	9.23
208.892	9.75
209.275	13.91
209.658	12.14
210.04	12.55
210.423	11.36
210.806	6.95
211.188	6.18
211.571	4.48
211.953	8.27
212.336	10.55
212.719	7.16
213.101	8.59
213.483	2.41
213.866	-0.2
214.248	-1.75
214.63	-3.39
215.013	-2
215.395	1
215.777	1.39
216.159	-0.5
216.542	-5.25
216.924	-3.8
217.306	-3.11
217.688	0.16
218.07	2.36
218.452	6.18
218.834	5.2
219.216	4.95
219.597	5.18
219.979	9.2
220.361	9.34
220.743	10.5
221.124	12.07
221.506	8.68
221.888	4.68
222.269	3.68
222.651	1.39
223.032	1.09
223.414	2.23
223.795	-2.86
224.177	-5.7
224.558	-7.73
224.94	-4.14
225.321	-4.36
225.702	-0.77
226.083	4.34
226.465	8.82
226.846	11.59
227.227	10.5
227.608	9.57
227.989	12.98
228.37	13.73
228.751	15.75
229.132	12.14
229.513	11.93
229.894	9.52
230.275	7.02
230.655	2.2
231.036	1.32
231.417	4.55
231.798	5.36
232.178	8.27
232.559	8.36
232.94	10.3
233.32	11.27
233.701	9.5
234.081	6.39
234.462	4.98
234.842	7.61
235.222	3.05
235.603	3.82
235.983	6.07
236.363	3.2
236.743	3.41
237.124	3.48
237.504	5.43
237.884	6.18
238.264	9.5
238.644	14.2
239.024	11.68
239.404	15.91
239.784	15.84
240.164	11.25
240.544	8.07
240.923	4.55
241.303	3.7
241.683	0.05
242.063	1.16
242.442	0.55
242.822	-4.84
243.202	-2.84
243.581	-4.89
243.961	-5.52
244.34	-2.61
244.72	-1.68
245.099	-1.39
245.478	-3.3
245.858	-2.84
246.237	-5.61
246.616	-2.59
246.996	3.14
247.375	3.18
247.754	3.32
248.133	2.39
248.512	3.86
248.891	5.91
249.27	10.27
249.649	12.86
250.028	10.18
250.407	12.41
250.786	14.25
251.165	8.64
251.544	7.59
251.922	9.23
252.301	10.84
252.68	6.84
253.058	6.7
253.437	4.48
253.816	0.91
254.194	8.55
254.573	8.25
254.951	3.57
255.329	5.3
255.708	7.39
256.086	6.32
256.465	4.8
256.843	8
257.221	10.16
257.599	7.27
257.977	9.2
258.356	3.18
258.734	3.66
259.112	3.86
259.49	5.11
259.868	5.23
260.246	4.45
260.624	5.43
261.001	3.8
261.379	5.7
261.757	8.5
262.135	9.93
262.513	11.86
262.89	15.2
263.268	13.64
263.645	12.95
264.023	12.39
264.401	12.2
264.778	13.34
265.156	13.14
265.533	7.09
265.91	6.91
266.288	4.2
266.665	5.34
267.042	5.68
267.42	9.14
267.797	14.41
268.174	14.2
268.551	12.25
268.928	15
269.305	14.23
269.682	16.82
270.059	22.82
270.436	25.73
270.813	23.91
271.19	20
271.567	18.55
271.944	15.41
272.32	18.36
272.697	20.57
273.074	17.25
273.45	18.32
273.827	18.93
274.203	14.09
274.58	13.23
274.957	15.14
275.333	14.82
275.709	16.27
276.086	13.45
276.462	10.95
276.838	10.61
277.215	9.52
277.591	10.27
277.967	10.34
278.343	7.84
278.719	9.7
279.095	9.27
279.471	8.64
279.847	10.84
280.223	12.86
280.599	11.11
280.975	9.68
281.351	12.18
281.727	12.7
282.103	12.93
282.478	11.93
282.854	8.23
283.23	4.7
283.605	5.02
283.981	1.8
284.357	-0.5
284.732	-4.48
285.108	-0.82
285.483	-0.5
285.858	-1.27
286.234	-3.45
286.609	-3.95
286.984	-0.93
287.36	1.14
287.735	0.84
288.11	3.39
288.485	3.66
288.86	11.73
289.235	9.2
289.61	8.73
289.985	7.93
290.36	9.11
290.735	11.93
291.11	8.02
291.485	8.02
291.86	8.8
292.235	9.55
292.609	10.7
292.984	9.25
293.359	11.75
293.733	7.59
294.108	9.5
294.482	9.59
294.857	9.52
295.231	10.23
295.606	11.11
295.98	10.16
296.354	7.41
296.729	10.32
297.103	9.52
297.477	10.77
297.851	13.32
298.226	14.7
298.6	13.09
298.974	10.98
299.348	15.5
299.722	13.82
300.096	16.61
300.47	16.57
300.844	17.27
301.217	18.98
301.591	16.02
301.965	17.07
302.339	16.11
302.712	18.2
303.086	20.91
303.46	18
303.833	20.41
304.207	16.84
304.58	16.57
304.954	13.07
305.327	8.86
305.701	10.98
306.074	11.57
306.447	12.82
306.821	13.02
307.194	9.05
307.567	7.59
307.94	6.75
308.313	7.7
308.686	8.57
309.059	9.14
309.432	12.25
309.805	10.09
310.178	6.95
310.551	7.48
310.924	7.34
311.297	12.43
311.67	15.86
312.042	13.59
312.415	15.64
312.788	14.89
313.16	10.68
313.533	11.43
313.905	15.34
314.278	15.84
314.65	13.98
315.023	14.57
315.395	14.68
315.768	10.27
316.14	12.52
316.512	12.89
316.884	12.59
317.257	16.84
317.629	16.5
318.001	13.91
318.373	13.25
318.745	10.89
319.117	11.98
319.489	8.68
319.861	12.75
320.233	14.7
320.605	12.95
320.977	13.3
321.348	14.32
321.72	15.16
322.092	12.23
322.463	11.43
322.835	13.18
323.207	12.5
323.578	10.82
323.95	8.84
324.321	8.34
324.693	9.16
325.064	7.66
325.435	8.25
325.807	3.61
326.178	4.86
326.549	7.41
326.92	8.3
327.292	6.09
327.663	8.36
328.034	7.18
328.405	8.25
328.776	9.61
329.147	15
329.518	13.11
329.889	17.09
330.259	17.11
330.63	18.57
331.001	18.18
331.372	20.18
331.742	22.89
332.113	23.25
332.484	21.93
332.854	20.16
333.225	13.66
333.595	11.66
333.966	9.23
334.336	6.68
334.707	4.68
335.077	6.82
335.447	5.73
335.817	3.09
336.188	5.32
336.558	4.52
336.928	4.05
337.298	8.43
337.668	11.7
338.038	13.7
338.408	17.5
338.778	19.7
339.148	15.43
339.518	13.23
339.888	11.91
340.258	11.32
340.627	9.95
340.997	9.3
341.367	4.34
341.736	5.02
342.106	2.23
342.475	-1.07
342.845	-1.68
343.214	4.41
343.584	5.11
343.953	8.32
344.323	7.16
344.692	7.45
345.061	7.82
345.431	9.86
345.8	4.98
346.169	4.68
346.538	6.7
346.907	8.16
347.276	1.84
347.645	3.2
348.014	1.07
348.383	4.07
348.752	8.52
349.121	11.73
349.49	13.57
349.858	13.5
350.227	18.77
350.596	21.86
350.964	21.41
351.333	25.2
351.702	23.43
352.07	26.52
352.439	23.75
352.807	17.18
353.176	13.09
353.544	12
353.912	15.52
354.281	9.95
354.649	7.93
355.017	8.36
355.385	5.55
355.753	7.16
356.122	1.27
356.49	0.41
356.858	4.36
357.226	7.23
357.594	7.16
357.961	7.43
358.329	7.39
358.697	4.77
359.065	5.18
359.433	6.09
359.8	4.11
360.168	7.7
360.536	6.61
360.903	4.86
361.271	2.3
361.638	2.2
362.006	1.45
362.373	3.57
362.741	6.16
363.108	2.57
363.475	2.34
363.843	4.18
364.21	6.18
364.577	10.36
364.944	13.3
365.311	15.89
365.678	18.41
366.045	19.36
366.412	16.05
366.779	10.84
367.146	14.55
367.513	14.18
367.88	14.09
368.247	13.48
368.613	11.55
368.98	10.05
369.347	8.14
369.713	8.14
370.08	8.32
370.447	8.43
370.813	12
371.18	8.2
371.546	6.16
371.912	4.7
372.279	1.45
372.645	2.39
373.011	-1.86
373.378	-2.82
373.744	-7.57
374.11	-7.95
374.476	-6.55
374.842	-3.52
375.208	-3.89
375.574	-3.57
375.94	-1.07
376.306	-0.7
376.672	0.8
377.038	5.27
377.404	7.77
377.769	11.75
378.135	11.68
378.501	11.64
378.866	7.45
379.232	9.73
379.597	11.95
379.963	8.39
380.328	7.32
380.694	3.68
381.059	5.43
381.425	4.95
381.79	0.89
382.155	-0.11
382.52	2.02
382.886	4.05
383.251	2.98
383.616	3.09
383.981	8.11
384.346	9.48
384.711	11.25
385.076	8.73
385.441	6.61
385.806	10.2
386.171	12
386.535	8.66
386.9	9.73
387.265	10.32
387.629	9.73
387.994	8.57
388.359	11.41
388.723	10.02
389.088	8.86
389.452	8.8
389.817	8.7
390.181	4.5
390.545	7.41
390.91	7.98
391.274	10.34
391.638	13.05
392.002	13.84
392.366	6.84
392.731	7.05
393.095	11.89
393.459	13.39
393.823	11.25
394.187	14.95
394.55	12.93
394.914	11.18
395.278	11.25
395.642	10.57
396.006	7.45
396.369	10.27
396.733	11.82
397.097	8.91
397.46	9.3
397.824	11.64
398.187	12.68
398.551	14.11
398.914	15.52
399.277	13.43
399.641	9.48
400.004	10.05
400.367	13.25
400.73	9.8
401.094	9.07
401.457	9.27
401.82	8.05
402.183	7.45
402.546	8.25
402.909	6.11
403.272	5.95
403.635	8.82
403.998	7.07
404.36	7.02
404.723	13.57
405.086	15.84
405.448	15.18
405.811	17.14
406.174	19.41
406.536	17.5
406.899	18.45
407.261	18.7
407.624	19.11
407.986	23.57
408.348	23.8
408.711	15.5
409.073	12.39
409.435	12.25
409.797	8.09
410.16	6.14
410.522	12.36
410.884	10.02
411.246	4.55
411.608	3.39
411.97	3.3
412.332	1.57
412.693	5.23
413.055	5.5
413.417	5.14
413.779	7.27
414.14	4.18
414.502	-3.23
414.864	0.3
415.225	4.3
415.587	5.45
415.948	3.32
416.31	4.64
416.671	7.36
417.033	9.05
417.394	8.84
417.755	8.23
418.116	6.95
418.478	9.11
418.839	8.23
419.2	7.93
419.561	7.14
419.922	7.52
420.283	6.48
420.644	6.45
421.005	6.75
421.366	9.48
421.727	7.77
422.087	9.07
422.448	10.68
422.809	10.3
423.169	12.25
423.53	9.66
423.891	9.39
424.251	10.77
424.612	7.41
424.972	7
425.333	5.55
425.693	8.73
426.053	13.34
426.414	14.61
426.774	14.32
427.134	11.8
427.494	12.09
427.854	15.18
428.214	14.3
428.574	18.18
428.934	18.86
429.294	18.75
429.654	18.48
430.014	17.39
430.374	16.32
430.734	17.59
431.094	16.8
431.453	17.77
431.813	13.61
432.173	12.82
432.532	10.45
432.892	6.27
433.251	3.68
433.611	2.86
433.97	-3.52
434.33	-4.5
434.689	-6.45
435.048	-4.02
435.407	-3.55
435.767	-2.98
436.126	-1.82
436.485	-4.23
436.844	-3.8
437.203	-0.3
437.562	0.8
437.921	7.3
438.28	7.5
438.639	7.86
438.998	9.32
439.356	9.68
439.715	8.23
440.074	8.93
440.433	9.23
440.791	10.45
441.15	8.2
441.508	7.25
441.867	5.09
442.225	4.23
442.584	5.05
442.942	2.91
443.3	5.16
443.659	3.32
444.017	2.05
444.375	0.75
444.733	0.73
445.092	-1.41
445.45	1
445.808	2.27
446.166	1.95
446.524	0.36
446.882	2.14
447.239	0.57
447.597	2.98
447.955	4.05
448.313	6.77
448.67	8.43
449.028	12.23
449.386	9.8
449.743	8.64
450.101	10.8
450.458	11.3
450.816	9.61
451.173	8.73
451.531	9.52
451.888	5.43
452.245	4
452.602	3.11
452.96	3.55
453.317	4.8
453.674	6.95
454.031	6.27
454.388	8.3
454.745	8.32
455.102	7.36
455.459	8.18
455.816	8.18
456.173	10.91
456.529	9.98
456.886	9.84
457.243	9.27
457.599	9.2
457.956	7.36
458.313	5.02
458.669	8.09
459.026	7.55
459.382	7.02
459.739	9.39
460.095	8.8
460.451	12.3
460.807	14.18
461.164	13.25
461.52	12.14
461.876	16.18
462.232	20.68
462.588	17.91
462.944	19.11
463.3	17.25
463.656	18
464.012	19.66
464.368	15.86
464.724	10.91
465.079	10.23
465.435	9.45
465.791	5.34
466.146	3.64
466.502	2.66
466.858	4.11
467.213	5.7
467.569	5.43
467.924	-0.11
468.279	0.07
468.635	-0.27
468.99	2.52
469.345	0.41
469.701	1.43
470.056	1.77
470.411	3.3
470.766	3.57
471.121	5.2
471.476	4.8
471.831	9.73
472.186	10.32
472.541	12.64
472.895	9.43
473.25	14.07
473.605	14.36
473.96	8.86
474.314	9.3
474.669	7.36
475.024	4.84
475.378	5.75
475.733	4.09
476.087	4.89
476.441	3.61
476.796	8.36
477.15	4.48
477.504	5.52
477.859	10.55
478.213	9.36
478.567	8.11
478.921	10.91
479.275	9.32
479.629	9.91
479.983	11.55
480.337	10.68
480.691	8.57
481.045	11.66
481.399	12.48
481.752	12.27
482.106	12.07
482.46	11.66
482.813	9.61
483.167	13.39
483.52	11.07
483.874	7.27
484.227	11.43
484.581	11.2
484.934	9.48
485.288	7.36
485.641	7.18
485.994	8.16
486.347	11.2
486.7	12.39
487.054	12.14
487.407	15.91
487.76	17.95
488.113	15.48
488.466	16.84
488.818	14.14
489.171	12.82
489.524	12.02
489.877	11.36
490.23	12.43
490.582	13.61
490.935	12.39
491.288	13.34
491.64	12.27
491.993	12.18
492.345	10.75
492.698	12.02
493.05	15.43
493.402	17.16
493.755	17.61
494.107	14.41
494.459	13.59
494.811	17.14
495.163	18.45
495.515	22.61
495.867	34.84
496.219	50.34
496.571	65.05
496.923	79.48
497.275	95.32
497.627	109.32
497.979	133.07
498.33	156.16
498.682	175.55
499.034	191.73
499.385	213.32
499.737	229.95
500.088	237.32
500.44	249.86
500.791	259.5
501.143	268.05
501.494	276.75
501.845	282.02
502.197	283.59
502.548	283.57
502.899	285.48
503.25	283.11
503.601	279.2
503.952	282.14
504.303	277.68
504.654	277
505.005	274.95
505.356	280.18
505.707	276.48
506.058	275.14
506.408	276.41
506.759	281.73
507.11	284.59
507.46	289.07
507.811	288.93
508.161	292.11
508.512	292.82
508.862	299.45
509.213	302.34
509.563	304
509.913	307.57
510.263	310.95
510.614	307.61
510.964	308.02
511.314	305.3
511.664	305.41
512.014	306.09
512.364	304.05
512.714	298.68
513.064	296.5
513.414	295.5
513.764	289.2
514.113	287.75
514.463	293.36
514.813	291.25
515.162	288.93
515.512	285.57
515.862	284.95
516.211	285.36
516.561	284.86
516.91	280.2
517.259	281.5
517.609	283.41
517.958	282.64
518.307	276.43
518.656	280.91
519.006	283.82
519.355	285.25
519.704	285.93
520.053	286.66
520.402	292.45
520.751	292.52
521.1	293.11
521.448	295.86
521.797	296.36
522.146	296.59
522.495	293.84
522.843	291.55
523.192	294.16
523.541	293.52
523.889	291.11
524.238	283.32
524.586	282.77
524.935	282.36
525.283	282.02
525.631	277.57
525.979	274.02
526.328	272.8
526.676	272.66
527.024	266.14
527.372	266.02
527.72	266.82
528.068	266.11
528.416	264.84
528.764	260.36
529.112	256.91
529.46	255.91
529.808	256.41
530.155	252.14
530.503	246.5
530.851	245.11
531.198	237.64
531.546	232.45
531.893	227.57
532.241	223.89
532.588	221.61
532.936	221.34
533.283	216.11
533.63	212.59
533.978	209.64
534.325	206.09
534.672	201.84
535.019	202.39
535.366	205.34
535.713	204.27
536.06	202.89
536.407	198.66
536.754	191.45
537.101	193.52
537.448	191.14
537.795	192.11
538.141	195.8
538.488	200.2
538.835	197.93
539.181	197.02
539.528	197.61
539.874	194.89
540.221	196.16
540.567	196.36
540.914	194.8
541.26	194.5
541.606	192.7
541.952	191.07
542.299	186.23
542.645	189.05
542.991	183.93
543.337	184.36
543.683	184.95
544.029	186.11
544.375	187.86
544.721	186.5
545.066	185.11
545.412	182.66
545.758	178.18
546.104	179.5
546.449	176.84
546.795	174.77
547.141	172.16
547.486	169.82
547.832	164.68
548.177	164
548.522	162.45
548.868	161.52
549.213	157.36
549.558	159.18
549.903	158.3
550.249	154.82
550.594	158.14
550.939	155.86
551.284	157.98
551.629	159.23
551.974	158
552.319	160.27
552.664	164.25
553.008	167.73
553.353	165.23
553.698	162.64
554.043	163.77
554.387	157.84
554.732	157.45
555.076	154.7
555.421	154.73
555.765	152.18
556.11	147.39
556.454	143.98
556.798	143
557.143	141.2
557.487	138.91
557.831	135
558.175	134.89
558.519	129.89
558.863	129.18
559.207	127.73
559.551	127.61
559.895	129.16
560.239	126.64
560.583	126.16
560.927	129.77
561.27	131.95
561.614	136.84
561.958	136.86
562.301	141.55
562.645	139.43
562.988	138.34
563.332	137.64
563.675	136.57
564.018	138.2
564.362	139.39
564.705	133.5
565.048	131.07
565.391	126.05
565.735	127.77
566.078	126.34
566.421	129.36
566.764	130.57
567.107	130.32
567.45	127.32
567.792	129.64
568.135	130.43
568.478	134.3
568.821	135.73
569.163	136.14
569.506	135
569.849	132.8
570.191	127.82
570.534	126.52
570.876	124.89
571.219	123.82
571.561	120.64
571.903	117.23
572.246	114.93
572.588	115
572.93	115.05
573.272	113.39
573.614	113.5
573.956	116.14
574.298	113.64
574.64	113.98
574.982	115.36
575.324	113.39
575.666	115.89
576.008	112.75
576.349	108.45
576.691	107.41
577.033	107.02
577.374	105.32
577.716	101.25
578.057	100.75
578.399	97.39
578.74	95.39
579.082	94.82
579.423	91.52
579.764	95.11
580.105	97.39
580.447	97.05
580.788	98.86
581.129	102.39
581.47	105.57
581.811	105.89
582.152	106.55
582.493	108.68
582.834	109.48
583.175	109.89
583.515	110
583.856	108.61
584.197	108.86
584.537	104.14
584.878	101.7
585.218	102.09
585.559	100.91
585.899	99.73
586.24	100.41
586.58	98.66
586.921	95.82
587.261	93.66
587.601	92.41
587.941	91.45
588.281	93.32
588.621	93.02
588.961	90.59
589.301	89.5
589.641	90.77
589.981	86.61
590.321	85.32
590.661	84.93
591.001	84.64
591.34	83.5
591.68	83.05
592.02	86.48
592.359	86.41
592.699	87.61
593.038	87.84
593.378	87.84
593.717	89.39
594.057	87.68
594.396	93.18
594.735	93.86
595.074	93.7
595.414	93.57
595.753	91.16
596.092	90.86
596.431	88.34
596.77	88.89
597.109	89.89
597.448	87.98
597.786	92.14
598.125	86.57
598.464	86.32
598.803	85.59
599.141	84.25
599.48	82.43
599.819	79.32
600.157	80.73
600.495	80.55
600.834	80.52
601.172	78.18
601.511	73.27
601.849	75.57
602.187	72.34
602.525	75.39
602.864	75.27
603.202	74.41
603.54	75.95
603.878	75.98
604.216	76.93
604.554	72.5
604.891	74.45
605.229	77.55
605.567	76.36
605.905	77.66
606.243	77.11
606.58	74.32
606.918	75.16
607.255	75.5
607.593	76.27
607.93	74.64
608.268	75.55
608.605	75.82
608.942	74.82
609.28	72.84
609.617	73.2
609.954	76.14
610.291	79.91
610.628	78.09
610.965	78.73
611.302	76.09
611.639	77.16
611.976	79.14
612.313	81.48
612.65	81.73
612.987	82.07
613.323	83.05
613.66	79.32
613.997	78.34
614.333	81.02
614.67	78.7
615.006	76.95
615.343	74.05
615.679	72.09
616.015	67.91
616.352	66.7
616.688	66.98
617.024	63.66
617.36	66.2
617.696	66.52
618.032	66.52
618.368	67.66
618.704	70.7
619.04	66.23
619.376	65.86
619.712	65.66
620.048	64.86
620.383	65.5
620.719	65.82
621.055	63.8
621.39	63
621.726	59.34
622.061	58.57
622.397	60.11
622.732	65.39
623.068	65.98
623.403	71.02
623.738	73.55
624.073	73.82
624.409	75.86
624.744	75.98
625.079	73.75
625.414	75.32
625.749	76.82
626.084	75.64
626.419	74.68
626.753	74.77
627.088	74.8
627.423	75.11
627.758	73.95
628.092	72.98
628.427	70.93
628.762	74.11
629.096	73.2
629.431	71.7
629.765	69.5
630.099	71.75
630.434	71.5
630.768	70.32
631.102	67.86
631.436	67.36
631.77	67.75
632.105	67.84
632.439	69.73
632.773	68.57
633.107	71.18
633.44	73.5
633.774	72.18
634.108	72.8
634.442	71.25
634.776	73.02
635.109	73.59
635.443	75.34
635.776	77.27
636.11	75.16
636.443	73.59
636.777	71.95
637.11	69.66
637.444	67.52
637.777	68.05
638.11	67.05
638.443	69
638.776	67.89
639.11	67.7
639.443	66.82
639.776	65.77
640.109	68.02
640.441	67.18
640.774	67.36
641.107	71.61
641.44	67.73
641.773	66.8
642.105	62.11
642.438	62.66
642.77	61.98
643.103	62.77
643.435	61.8
643.768	62.36
644.1	61.52
644.433	62.8
644.765	63.05
645.097	66.14
645.429	69.43
645.761	71.89
646.094	73.82
646.426	72.27
646.758	72.95
647.09	74.68
647.422	76.73
647.753	78.23
648.085	76.73
648.417	73.86
648.749	74.23
649.08	72.93
649.412	72.55
649.744	71.45
650.075	71.45
650.407	68.05
650.738	68.59
651.069	65.09
651.401	65.55
651.732	67.77
652.063	69.32
652.394	67.5
652.726	68.86
653.057	70.66
653.388	71.11
653.719	68.36
654.05	68.64
654.381	66
654.712	67.75
655.042	69.64
655.373	68.09
655.704	69.48
656.034	69.36
656.365	68.14
656.696	68.23
657.026	66.16
657.357	70.59
657.687	74.18
658.018	73.5
658.348	73.5
658.678	70.77
659.008	70.8
659.339	67.8
659.669	68.7
659.999	69.75
660.329	68.43
660.659	69.98
660.989	66.2
661.319	60.98
661.649	63.39
661.978	66.41
662.308	67.75
662.638	68.98
662.968	70.55
663.297	68.64
663.627	68.52
663.956	67.48
664.286	66.59
664.615	68.95
664.945	72.84
665.274	73.93
665.603	69.27
665.932	68.95
666.262	67.98
666.591	68.64
666.92	69.18
667.249	68.02
667.578	70.43
667.907	71.43
668.236	71.41
668.564	68.2
668.893	65.23
669.222	65.91
669.551	64.41
669.879	63.86
670.208	60
670.537	62
670.865	60.75
671.194	62.16
671.522	58.86
671.85	60.23
672.179	61.36
672.507	65.11
672.835	67.43
673.163	69.45
673.491	64.98
673.819	66.55
674.147	65.11
674.475	66
674.803	62.73
675.131	66.59
675.459	64.55
675.787	64.59
676.115	61.8
676.442	57.91
676.77	56.11
677.098	59.7
677.425	61.52
677.753	60.55
678.08	58.43
678.407	57.64
678.735	59.07
679.062	58.77
679.389	57.57
679.717	58.84
680.044	60.2
680.371	58.39
680.698	57.98
681.025	58.61
681.352	60.16
681.679	63.84
682.006	65.7
682.332	63.91
682.659	65.2
682.986	66.09
683.313	64.93
683.639	62.43
683.966	64.86
684.292	66.52
684.619	62.66
684.945	60.55
685.272	56.75
685.598	50.66
685.924	50.14
686.25	46.09
686.577	45.93
686.903	46.89
687.229	47.55
687.555	46.68
687.881	46.5
688.207	47.27
688.533	48.7
688.858	48.68
689.184	54.61
689.51	52.3
689.836	53.66
690.161	53.5
690.487	51.57
690.813	53.5
691.138	54.95
691.463	52.5
691.789	51.77
692.114	50.55
692.44	52.39
692.765	50.41
693.09	52.27
693.415	53.3
693.74	53.34
694.065	52.09
694.39	52.52
694.715	51.36
695.04	52.55
695.365	53.39
695.69	54.11
696.015	52.86
696.339	51.55
696.664	49.89
696.989	49.8
697.313	48.43
697.638	48.14
697.962	47.34
698.287	45.5
698.611	47.64
698.935	45.91
699.26	46.89
699.584	44.59
699.908	45.02
700.232	43.66
700.556	42.48
700.88	44.11
701.204	46.57
701.528	47.61
701.852	49.16
702.176	46.82
702.5	51.48
702.823	50.61
703.147	50.48
703.471	48.48
703.794	48.86
704.118	48.3
704.441	45.89
704.765	43.89
705.088	42.64
705.411	38.36
705.735	34.91
706.058	31.52
706.381	32.3
706.704	34.07
707.027	35.25
707.35	37.48
707.673	36.57
707.996	36.84
708.319	36.93
708.642	35.11
708.965	38.7
709.288	43.14
709.61	40
709.933	36.8
710.256	35.82
710.578	35.32
710.901	30.57
711.223	33.05
711.546	33.25
711.868	32.8
712.19	32.52
712.512	30.2
712.835	25.16
713.157	26
713.479	28.95
713.801	30.3
714.123	30.41
714.445	32.95
714.767	32.25
715.089	30.23
715.411	27.86
715.732	27.07
716.054	28.73
716.376	31.27
716.697	32.8
717.019	29.55
717.34	27.43
717.662	26.36
717.983	25.86
718.305	22.84
718.626	26.64
718.947	29.73
719.268	30.2
719.589	29.82
719.911	30.61
720.232	30.8
720.553	31.3
720.874	34.02
721.195	32.64
721.515	31.16
721.836	33.7
722.157	29.5
722.478	27.64
722.798	29.36
723.119	27.5
723.44	29.2
723.76	27.75
724.081	32.41
724.401	28.23
724.721	31.91
725.042	32.52
725.362	31.05
725.682	32.52
726.002	32.59
726.322	32.09
726.642	30.43
726.962	29.36
727.282	31.18
727.602	27.52
727.922	28.5
728.242	28.5
728.562	30.73
728.882	30.93
729.201	28.91
729.521	27
729.84	23.34
730.16	28.02
730.479	27.45
730.799	26.2
731.118	25.11
731.437	25.98
731.757	23.66
732.076	23.45
732.395	23.73
732.714	26.05
733.033	27.27
733.352	29.68
733.671	26.7
733.99	22.52
734.309	22.27
734.628	22.11
734.947	21.45
735.265	23.2
735.584	20.02
735.903	20.82
736.221	20.91
736.54	21.52
736.858	24.36
737.177	24.11
737.495	27.02
737.813	25.77
738.132	25.75
738.45	26.52
738.768	25.05
739.086	25.41
739.404	25.09
739.722	23.55
740.04	22.73
740.358	19.93
740.676	19.93
740.994	17.68
741.311	19.11
741.629	21.05
741.947	21.66
742.264	22.34
742.582	21.27
742.899	21.27
743.217	21.64
743.534	20.86
743.852	21.48
744.169	24
744.486	24.8
744.803	21.45
745.121	19.14
745.438	18.64
745.755	18.18
746.072	20.23
746.389	18.91
746.706	18.23
747.022	20.75
747.339	18.07
747.656	17.84
747.973	17.98
748.289	18.82
748.606	20.73
748.923	17.66
749.239	14.82
749.555	13.55
749.872	11.32
750.188	12.45
750.505	13.98
750.821	13.86
751.137	12.73
751.453	11.64
751.769	10.95
752.085	9.36
752.401	8.52
752.717	8.25
753.033	8.16
753.349	11.45
753.665	10.34
753.98	6.77
754.296	10.27
754.612	13.18
754.927	15.5
755.243	18.27
755.558	16.57
755.874	19.66
756.189	23.61
756.505	23.82
756.82	24.59
757.135	25.25
757.45	24.77
757.765	23.25
758.08	17.95
758.395	15.05
758.71	11.75
759.025	15.52
759.34	14.34
759.655	13.64
759.97	14.61
760.285	10.66
760.599	10.18
760.914	15.3
761.228	14.82
761.543	16.93
761.857	19.34
762.172	20.61
762.486	18.98
762.8	19.32
763.115	19.82
763.429	16.41
763.743	18.2
764.057	17.52
764.371	11.36
764.685	9.3
764.999	9.2
765.313	12.11
765.627	11.2
765.941	10.8
766.255	11.07
766.568	9.93
766.882	13.39
767.195	14.48
767.509	16.23
767.823	21.23
768.136	22.09
768.449	23.05
768.763	19.75
769.076	23.61
769.389	25.98
769.702	28.43
770.016	26.39
770.329	23.32
770.642	24
770.955	21.57
771.268	20.16
771.58	22.43
771.893	21.95
772.206	23.89
772.519	21.3
772.832	18.27
773.144	17.16
773.457	18.7
773.769	21.05
774.082	15.61
774.394	15.32
774.706	12.07
775.019	13.39
775.331	9.82
775.643	8.11
775.955	9.18
776.268	7.55
776.58	4.25
776.892	4.45
777.204	4.45
777.515	7.16
777.827	8.73
778.139	10.8
778.451	5.73
778.763	7.64
779.074	7.11
779.386	7.34
779.697	6.98
780.009	9.41
780.32	11.07
780.632	11.27
780.943	11.11
781.254	11.48
781.566	14.45
781.877	18.02
782.188	19.52
782.499	18.27
782.81	17.68
783.121	18.7
783.432	18.2
783.743	16.55
784.054	19.45
784.364	18.84
784.675	21.27
784.986	18.55
785.296	18.91
785.607	15.68
785.917	17.34
786.228	17.52
786.538	19.66
786.849	19.32
787.159	17.25
787.469	13.75
787.779	16.07
788.09	16.95
788.4	14.07
788.71	11.05
789.02	14.73
789.33	15.36
789.64	17.8
789.949	18.39
790.259	18.64
790.569	20.77
790.879	21.75
791.188	21.68
791.498	19.55
791.807	23.11
792.117	24.95
792.426	23.68
792.736	20.59
793.045	15.18
793.354	11.14
793.663	10.52
793.973	11.52
794.282	12.64
794.591	13.89
794.9	14.68
795.209	13.07
795.518	12.68
795.826	8.73
796.135	13.23
796.444	17.55
796.753	22.98
797.061	21.25
797.37	19.91
797.678	18.68
797.987	18.02
798.295	17.09
798.604	17.02
798.912	17.8
799.22	17.05
799.529	15.39
799.837	12.95
800.145	9.64
800.453	14.05
800.761	11.68
801.069	12.16
801.377	13.3
801.685	13.61
801.993	15.59
802.3	18.09
802.608	21.61
802.916	20.34
803.223	21.34
803.531	24.25
803.838	25.18
804.146	29.95
804.453	33.09
804.76	33.84
805.068	35.86
805.375	35.48
805.682	33
805.989	35.64
806.296	40.23
806.603	39.73
806.91	37.91
807.217	38.25
807.524	35.73
807.831	28.95
808.138	26.95
808.444	23.02
808.751	22
809.058	18.48
809.364	18.77
809.671	15.48
809.977	14.52
810.284	15.57
810.59	15.91
810.896	19.89
811.202	22.05
811.509	23
811.815	24.3
812.121	25.23
812.427	29.61
812.733	28.82
813.039	29
813.345	32.84
813.65	28.39
813.956	23.09
814.262	21.14
814.568	22.14
814.873	20.3
815.179	19.84
815.484	19.66
815.79	17.57
816.095	18.05
816.4	19.18
816.706	19.48
817.011	25.7
817.316	30.7
817.621	30.5
817.926	30
818.231	31.43
818.536	31.52
818.841	32.09
819.146	35.14
819.451	34.09
819.756	39.41
820.06	35.86
820.365	33.61
820.67	32.07
820.974	34.14
821.279	33.59
821.583	32.34
821.888	33.82
822.192	34.41
822.496	32.77
822.8	32.55
823.105	28.34
823.409	33.93
823.713	33.73
824.017	36.43
824.321	33.59
824.625	37.82
824.929	40.66
825.232	40.89
825.536	41.3
825.84	44
826.143	46.09
826.447	44.34
826.751	40.27
827.054	39.98
827.358	37.39
827.661	36.55
827.964	34.66
828.268	32.57
828.571	33.68
828.874	34.61
829.177	30.82
829.48	32.16
829.783	34
830.086	38.66
830.389	41.32
830.692	45.09
830.995	47.91
831.297	48.66
831.6	47.43
831.903	46.27
832.205	45.2
832.508	50.07
832.81	48.89
833.113	49.36
833.415	46.36
833.718	46.32
834.02	40.3
834.322	39.14
834.624	39.59
834.926	42.68
835.228	43.93
835.53	44.27
835.832	41.52
836.134	40.27
836.436	40.91
836.738	44.55
837.04	45.68
837.341	51.05
837.643	49.59
837.944	47.34
838.246	48.32
838.547	48.34
838.849	47.73
839.15	51.52
839.452	51.66
839.753	52.39
840.054	48.95
840.355	45.23
840.656	46.34
840.957	47.16
841.258	51.18
841.559	50.05
841.86	47.43
842.161	46.09
842.462	42.77
842.762	46.3
843.063	40.59
843.364	41.34
843.664	46.32
843.965	44.16
844.265	50.36
844.566	47.84
844.866	52
845.166	57.7
845.467	57.82
845.767	56.98
846.067	54.14
846.367	60.68
846.667	60.14
846.967	55.91
847.267	55.23
847.567	51.89
847.867	54.57
848.166	50.3
848.466	49.16
848.766	47.45
849.065	50.55
849.365	51.27
849.664	48.27
849.964	50.57
850.263	50.39
850.562	48.32
850.862	49.36
851.161	47.73
851.46	49.86
851.759	48.2
852.058	52.07
852.357	49.52
852.656	48.36
852.955	51.27
853.254	49.16
853.553	52.93
853.851	55.25
854.15	55.64
854.449	59.91
854.747	58.75
855.046	56.89
855.344	57.23
855.643	60.48
855.941	63
856.239	59.36
856.538	58.2
856.836	59.39
857.134	62.41
857.432	59.52
857.73	53.8
858.028	55.5
858.326	57.93
858.624	57.91
858.922	54.73
859.219	52.02
859.517	50.93
859.815	52.95
860.112	50.86
860.41	50.45
860.707	54.64
861.005	57.16
861.302	54.95
861.6	55.27
861.897	53.34
862.194	57.68
862.491	61.66
862.788	62.02
863.085	60.64
863.382	58.68
863.679	59.66
863.976	60.75
864.273	59.98
864.57	62.2
864.867	58.45
865.163	61.95
865.46	61.27
865.757	62.55
866.053	69.14
866.349	70.23
866.646	73.23
866.942	68.98
867.239	66.23
867.535	66.18
867.831	65.16
868.127	66.86
868.423	70.52
868.719	73.11
869.015	69.41
869.311	67.27
869.607	66.73
869.903	65.34
870.199	67.11
870.494	68.93
870.79	67.02
871.086	66.02
871.381	69.91
871.677	65.09
871.972	63.16
872.267	60.55
872.563	61.07
872.858	64.82
873.153	66.34
873.448	66.86
873.743	63.48
874.038	63.7
874.333	64.57
874.628	62.91
874.923	61.25
875.218	61.18
875.513	65.36
875.808	65.34
876.102	64.64
876.397	62.82
876.691	60.7
876.986	60.89
877.28	60
877.575	59.91
877.869	59.82
878.163	62.05
878.458	59.41
878.752	59.8
879.046	59.23
879.34	58.07
879.634	60.02
879.928	58.36
880.222	55.55
880.516	57.02
880.809	54.5
881.103	53.16
881.397	54.7
881.691	57.41
881.984	57
882.278	53.39
882.571	50.11
882.864	48.3
883.158	51.3
883.451	55.95
883.744	58.89
884.038	61.27
884.331	61.52
884.624	56.59
884.917	52.25
885.21	51.86
885.503	51.77
885.796	53.8
886.088	55.86
886.381	55.11
886.674	50.55
886.966	45.59
887.259	43.68
887.552	41.86
887.844	47.2
888.136	46.73
888.429	45.12
888.721	45.64
889.013	44.69
889.306	40
889.598	38.29
