# Supplementary material for: An on-demand, drop-on-drop method for studying enzyme catalysis by serial crystallography
Source: Nat Commun. 2021 Jul 22;12:4461. doi: 10.1038/s41467-021-24757-7 (PMC8298390; doi:10.1038/s41467-021-24757-7)
Supplement: Supplementary file 7 — Source Data [file 41467_2021_24757_MOESM7_ESM.zip › 01_raw data/11/11-pico-on (8).txt]

Data from 11-fluo5N-fura-picoon_Subt16_21-13-17-477.txt Node

Date: Wed Jun 05 21:13:17 PDT 2019
User: Yachandra Lab
Spectrometer: OFX00221
Trigger mode: 0
Integration Time (sec): 3.000000E-1
Scans to average: 4
Nonlinearity correction enabled: false
Boxcar width: 5
Storing dark spectrum: false
XAxis mode: Wavelengths
Number of Pixels in Spectrum: 2136
>>>>>Begin Spectral Data<<<<<
156.111	-5.25
156.499	-6.82
156.887	-7.69
157.274	-6.83
157.662	-6.47
158.049	-5.41
158.437	-4.95
158.824	-5.86
159.211	-4.68
159.599	-4.16
159.986	-4
160.373	-4.27
160.761	-3.59
161.148	-2.23
161.535	-3.59
161.922	-3.11
162.309	-3.59
162.696	-3.8
163.083	-3.68
163.47	-3.64
163.857	-3.77
164.244	-4.82
164.631	-4.5
165.018	-4.57
165.405	-4.89
165.792	-4.3
166.179	-4.59
166.565	-4.77
166.952	-4.68
167.339	-4.95
167.725	-5.73
168.112	-6.18
168.498	-4.91
168.885	-4.23
169.271	-3.64
169.658	-3.18
170.044	-2.64
170.431	-1.86
170.817	-1.55
171.203	-1.16
171.59	-0.61
171.976	0.18
172.362	-0.8
172.748	-1.84
173.134	-2.5
173.521	-2.84
173.907	-3.36
174.293	-3.52
174.679	-4.48
175.065	-4.02
175.451	-4.02
175.836	-3.45
176.222	-3.64
176.608	-3.18
176.994	-2.57
177.38	-3.18
177.765	-2.57
178.151	-1.91
178.537	-1.41
178.922	-1.2
179.308	-1.52
179.693	-1.75
180.079	-1.91
180.464	-2
180.85	-1.77
181.235	-1.05
181.621	-0.11
182.006	0.75
182.391	0.77
182.777	1.02
183.162	1.09
183.547	1.3
183.932	1.55
184.317	2.36
184.702	2.02
185.087	2.95
185.472	3.8
185.857	3.59
186.242	2.8
186.627	2.09
187.012	1.55
187.397	1.68
187.782	0.8
188.167	0.91
188.551	-0.41
188.936	-2.32
189.321	-2.39
189.705	-7.64
190.09	-9.57
190.475	-13.34
190.859	-15.59
191.244	-20.64
191.628	-20.34
192.012	-22.07
192.397	-22.52
192.781	-23.5
193.166	-22.34
193.55	-25.64
193.934	-24.55
194.318	-21.57
194.702	-17.59
195.087	-17.66
195.471	-12.84
195.855	-14.14
196.239	-12.75
196.623	-14.16
197.007	-12.84
197.391	-12.09
197.775	-11.3
198.158	-8.57
198.542	-8.57
198.926	-10.11
199.31	-13.23
199.693	-15.82
200.077	-14.36
200.461	-12.82
200.844	-12.5
201.228	-14.77
201.611	-15.14
201.995	-11.66
202.378	-11.95
202.762	-12.02
203.145	-9.8
203.529	-4.84
203.912	-0.57
204.295	-0.07
204.679	-4.18
205.062	-4.57
205.445	-4.91
205.828	-3.45
206.211	-5.11
206.594	-2.68
206.977	-4.16
207.36	-6.09
207.743	-6.5
208.126	-9.52
208.509	-8.93
208.892	-5.82
209.275	-4.07
209.658	-3.75
210.04	-2.27
210.423	-1.86
210.806	-4.05
211.188	-3.09
211.571	-4.05
211.953	-6.25
212.336	-8.48
212.719	-12.16
213.101	-14.8
213.483	-18.2
213.866	-18.75
214.248	-21.86
214.63	-26.05
215.013	-28.02
215.395	-27.91
215.777	-28.89
216.159	-26.14
216.542	-24.11
216.924	-24.8
217.306	-23.14
217.688	-19.43
218.07	-17.8
218.452	-16.27
218.834	-13.64
219.216	-12.84
219.597	-14.43
219.979	-13.77
220.361	-14.8
220.743	-11.77
221.124	-8.48
221.506	-9.43
221.888	-9.57
222.269	-11.36
222.651	-13.09
223.032	-10.68
223.414	-9.05
223.795	-12.05
224.177	-11.25
224.558	-14.25
224.94	-13.95
225.321	-13.23
225.702	-11
226.083	-13.11
226.465	-10.07
226.846	-9.75
227.227	-11.7
227.608	-15.16
227.989	-12.98
228.37	-11.82
228.751	-8.02
229.132	-11.16
229.513	-11.11
229.894	-15.84
230.275	-17.23
230.655	-20.09
231.036	-18.64
231.417	-19.09
231.798	-17.23
232.178	-16.45
232.559	-15.18
232.94	-14.2
233.32	-9.91
233.701	-13.09
234.081	-11.09
234.462	-12.61
234.842	-9.68
235.222	-11.32
235.603	-14.84
235.983	-14.23
236.363	-12.59
236.743	-14.43
237.124	-14.86
237.504	-17.2
237.884	-16.95
238.264	-15.77
238.644	-9.89
239.024	-11.86
239.404	-9.48
239.784	-8.3
240.164	-11.43
240.544	-14.82
240.923	-14.36
241.303	-15.45
241.683	-15.23
242.063	-16.95
242.442	-17.43
242.822	-17.43
243.202	-16.68
243.581	-19.11
243.961	-16.23
244.34	-11.77
244.72	-10.41
245.099	-8.25
245.478	-8.39
245.858	-9.55
246.237	-8.48
246.616	-3.43
246.996	-5.75
247.375	-4.95
247.754	-4.57
248.133	-4.34
248.512	-5.18
248.891	-3.55
249.27	-5.7
249.649	-3.89
250.028	-4.66
250.407	-3.34
250.786	-6.27
251.165	-6.84
251.544	-6.52
251.922	-5.61
252.301	-5.73
252.68	-5.75
253.058	-5.45
253.437	-5.93
253.816	-7.84
254.194	-4.09
254.573	-2.86
254.951	-2.18
255.329	-1.41
255.708	-1.73
256.086	-2.52
256.465	-3.02
256.843	-3.41
257.221	-3.98
257.599	-5.41
257.977	-5.41
258.356	-11.05
258.734	-10.32
259.112	-11.7
259.49	-10.14
259.868	-10.7
260.246	-10.02
260.624	-10.41
261.001	-9.93
261.379	-8.8
261.757	-7.18
262.135	-6.61
262.513	-5.84
262.89	-8.05
263.268	-9.89
263.645	-13.86
264.023	-12.89
264.401	-14.34
264.778	-12.59
265.156	-15.68
265.533	-17.34
265.91	-19.64
266.288	-20.41
266.665	-16.64
267.042	-14.34
267.42	-10.39
267.797	-6.82
268.174	-8.95
268.551	-11.16
268.928	-7.07
269.305	-3.59
269.682	-5.7
270.059	-1.93
270.436	-0.41
270.813	-1.27
271.19	-1.25
271.567	-6.91
271.944	-6.7
272.32	-2.16
272.697	0.84
273.074	-5.55
273.45	-6.64
273.827	-1.48
274.203	-3.95
274.58	-2.66
274.957	-2.77
275.333	-4.11
275.709	-0.14
276.086	-1.98
276.462	-6.75
276.838	-6.75
277.215	-8.05
277.591	-7.64
277.967	-6.89
278.343	-5.25
278.719	-6.8
279.095	-10.02
279.471	-12.32
279.847	-13.3
280.223	-12.14
280.599	-11.36
280.975	-10.95
281.351	-6.98
281.727	-7.91
282.103	-9.82
282.478	-11.39
282.854	-13.45
283.23	-12.23
283.605	-10.64
283.981	-12.18
284.357	-12.39
284.732	-15.18
285.108	-13.09
285.483	-16.5
285.858	-14.27
286.234	-14.11
286.609	-10.43
286.984	-7.2
287.36	-6.34
287.735	-10.59
288.11	-7.89
288.485	-10.32
288.86	-4.3
289.235	-4.77
289.61	-4.09
289.985	-3.91
290.36	-8.25
290.735	-10.8
291.11	-11.3
291.485	-13.8
291.86	-8.98
292.235	-10.02
292.609	-7.52
292.984	-5.8
293.359	-7.68
293.733	-6.39
294.108	-7.48
294.482	-3.02
294.857	-4.45
295.231	-5.41
295.606	-6.36
295.98	-7.02
296.354	-4.23
296.729	-3.7
297.103	-6.8
297.477	-4.95
297.851	-7.86
298.226	-6.32
298.6	-9.02
298.974	-9.77
299.348	-8.75
299.722	-7.02
300.096	-5
300.47	-6.48
300.844	-4.14
301.217	-4.59
301.591	-6.68
301.965	-2.32
302.339	-1.8
302.712	0.91
303.086	3.59
303.46	0.91
303.833	4.27
304.207	0.61
304.58	-1.59
304.954	-5
305.327	-5.41
305.701	-4.07
306.074	-5.75
306.447	-6.48
306.821	-7.25
307.194	-8.27
307.567	-7.91
307.94	-10.59
308.313	-7.77
308.686	-3.8
309.059	-2.02
309.432	-0.86
309.805	-2.43
310.178	0.39
310.551	-0.7
310.924	0.64
311.297	1.95
311.67	7.8
312.042	6
312.415	7.45
312.788	3.77
313.16	2.09
313.533	6.36
313.905	9.3
314.278	5.14
314.65	4.43
315.023	3.36
315.395	3.18
315.768	-4.89
316.14	-0.59
316.512	0.73
316.884	1.02
317.257	2.91
317.629	1.25
318.001	0.3
318.373	0.5
318.745	0.09
319.117	-1.84
319.489	-2.48
319.861	0.73
320.233	-2.91
320.605	-3.27
320.977	-1.66
321.348	-3.2
321.72	-4.48
322.092	-5.55
322.463	-4.02
322.835	-3.05
323.207	-1.41
323.578	-2.07
323.95	0.39
324.321	0.52
324.693	0.36
325.064	-1.66
325.435	0.34
325.807	-3.8
326.178	-4.23
326.549	-4.09
326.92	-5.05
327.292	-6.73
327.663	-6.23
328.034	-6.61
328.405	-2.64
328.776	-4.23
329.147	1.41
329.518	2.34
329.889	4.73
330.259	3.93
330.63	3.64
331.001	7.68
331.372	11.61
331.742	11.43
332.113	10.55
332.484	8.82
332.854	7.84
333.225	-0.43
333.595	-3.14
333.966	-3.52
334.336	-3.48
334.707	-4.86
335.077	-7.84
335.447	-10.68
335.817	-11.68
336.188	-12.93
336.558	-14.98
336.928	-17.27
337.298	-12.39
337.668	-11.64
338.038	-10.36
338.408	-9.7
338.778	-8.2
339.148	-14.8
339.518	-16.23
339.888	-13.77
340.258	-11.73
340.627	-9.68
340.997	-8.25
341.367	-9.61
341.736	-10.32
342.106	-9.57
342.475	-12.86
342.845	-12.09
343.214	-1.84
343.584	0.7
343.953	0.39
344.323	-0.68
344.692	-3.8
345.061	-3.02
345.431	-4.27
345.8	-6.7
346.169	-9.5
346.538	-4.43
346.907	-2.64
347.276	-8.07
347.645	-10.7
348.014	-11.45
348.383	-11.98
348.752	-7.98
349.121	-7.39
349.49	-7.3
349.858	-6.93
350.227	-6.89
350.596	-5.64
350.964	-7.23
351.333	-3.43
351.702	-2.45
352.07	-2.45
352.439	-0.09
352.807	-0.66
353.176	-2.43
353.544	0.75
353.912	1.23
354.281	1.18
354.649	-2.39
355.017	-3.02
355.385	-8.84
355.753	-8
356.122	-9.34
356.49	-10.5
356.858	-6.07
357.226	-3.5
357.594	-4.34
357.961	-2.8
358.329	-5.14
358.697	-5.45
359.065	-3.27
359.433	0.91
359.8	-1.68
360.168	0.7
360.536	-2.89
360.903	-10.57
361.271	-12.73
361.638	-15.45
362.006	-16.18
362.373	-10.84
362.741	-11.8
363.108	-13.27
363.475	-11.59
363.843	-6.91
364.21	-5.23
364.577	-2.7
364.944	0.91
365.311	1.98
365.678	3.91
366.045	4.75
366.412	1.36
366.779	2.73
367.146	3.59
367.513	1.8
367.88	0.41
368.247	-0.3
368.613	-1.86
368.98	-2.55
369.347	0.25
369.713	0.43
370.08	1.02
370.447	1.73
370.813	2.59
371.18	2.2
371.546	1.91
371.912	0.95
372.279	-1.95
372.645	1.23
373.011	3
373.378	1.18
373.744	2.36
374.11	3.89
374.476	4.73
374.842	2.41
375.208	2.32
375.574	1.27
375.94	1.27
376.306	3.73
376.672	3.77
377.038	3.77
377.404	1.7
377.769	0.66
378.135	-1.91
378.501	-2.18
378.866	0.14
379.232	0.91
379.597	1.02
379.963	3.14
380.328	0.18
380.694	-0.23
381.059	-0.93
381.425	1.64
381.79	1.36
382.155	1.02
382.52	2.3
382.886	2
383.251	2.07
383.616	1.48
383.981	3.14
384.346	4.89
384.711	3.32
385.076	1.68
385.441	-1.45
385.806	0.77
386.171	1.57
386.535	1.64
386.9	1.45
387.265	-1.52
387.629	1.55
387.994	-3.89
388.359	-5.89
388.723	-6.48
389.088	-4.09
389.452	-2.5
389.817	-3.32
390.181	-4.5
390.545	-4.41
390.91	-4.14
391.274	-0.84
391.638	-0.57
392.002	1.75
392.366	1.05
392.731	3.3
393.095	0.73
393.459	-1.05
393.823	0.11
394.187	3.25
394.55	0.57
394.914	-2.2
395.278	-2.8
395.642	-4.59
396.006	-5.73
396.369	-2.64
396.733	-2.91
397.097	-1.5
397.46	2.27
397.824	0.93
398.187	2.48
398.551	6.64
398.914	9.07
399.277	9.3
399.641	6.86
400.004	8.23
400.367	7.84
400.73	5.52
401.094	7.09
401.457	4.66
401.82	3.77
402.183	3.07
402.546	0.34
402.909	0.27
403.272	0.89
403.635	1.25
403.998	-1.48
404.36	0.07
404.723	4.66
405.086	3.77
405.448	4.09
405.811	2.84
406.174	2.77
406.536	0.77
406.899	1.75
407.261	0.16
407.624	1.84
407.986	3.57
408.348	3.68
408.711	-2.59
409.073	-5.89
409.435	-4.84
409.797	-5.61
410.16	-8.14
410.522	-5.02
410.884	-5.2
411.246	-7.75
411.608	-9.89
411.97	-8.64
412.332	-10.18
412.693	-7.07
413.055	-4.57
413.417	-5.18
413.779	-2.02
414.14	-3.75
414.502	-6.43
414.864	-4.64
415.225	-2.68
415.587	0.8
415.948	0.11
416.31	0.2
416.671	3.02
417.033	1.61
417.394	4.07
417.755	4.95
418.116	4.16
418.478	5.84
418.839	4.86
419.2	5.05
419.561	2.05
419.922	0.8
420.283	-1.43
420.644	-2.64
421.005	-1
421.366	-0.98
421.727	-2.02
422.087	3.07
422.448	6.14
422.809	3.61
423.169	4
423.53	2.36
423.891	2
424.251	2
424.612	0.27
424.972	0.66
425.333	-2.73
425.693	-4.57
426.053	-4.02
426.414	-3.61
426.774	-0.25
427.134	-0.43
427.494	3.34
427.854	5.14
428.214	5.75
428.574	7.68
428.934	9.14
429.294	10.34
429.654	11.09
430.014	10.18
430.374	9.89
430.734	9
431.094	9.36
431.453	7.84
431.813	8.36
432.173	9.11
432.532	10
432.892	9
433.251	4.89
433.611	2.3
433.97	-0.57
434.33	-1.68
434.689	-2.05
435.048	-3.2
435.407	-0.82
435.767	-4.3
436.126	-1.68
436.485	-3.41
436.844	-4.52
437.203	0.16
437.562	1.89
437.921	5.27
438.28	3.11
438.639	3.66
438.998	5.39
439.356	4.32
439.715	5.27
440.074	3.82
440.433	1.57
440.791	2.8
441.15	2.95
441.508	5.68
441.867	3.09
442.225	1.68
442.584	-2.93
442.942	-5.32
443.3	-2.77
443.659	-3.64
444.017	-4.02
444.375	-3.14
444.733	-3.5
445.092	-8.16
445.45	-7.59
445.808	-7.07
446.166	-7.52
446.524	-2.02
446.882	-0.18
447.239	-1.09
447.597	-1.39
447.955	-0.11
448.313	0.16
448.67	-0.25
449.028	5
449.386	1.61
449.743	2.8
450.101	7.25
450.458	5.23
450.816	4.27
451.173	1.77
451.531	3.39
451.888	0.48
452.245	1.55
452.602	2.91
452.96	3.45
453.317	6.84
453.674	7.3
454.031	6.34
454.388	4.98
454.745	5.93
455.102	4.95
455.459	6.43
455.816	5.43
456.173	5.25
456.529	1.5
456.886	1.82
457.243	4.25
457.599	4.95
457.956	0.89
458.313	1.18
458.669	3.2
459.026	1.95
459.382	1.18
459.739	5.09
460.095	4
460.451	8.25
460.807	9.07
461.164	1.55
461.52	-0.61
461.876	5.86
462.232	8.98
462.588	2.7
462.944	4.59
463.3	5.36
463.656	5.91
464.012	9.07
464.368	8.64
464.724	4.77
465.079	6.77
465.435	6.61
465.791	2
466.146	1.14
466.502	2.36
466.858	5.89
467.213	7.09
467.569	2.77
467.924	0.7
468.279	-0.25
468.635	0.39
468.99	2.23
469.345	0.98
469.701	3.95
470.056	6.09
470.411	9.27
470.766	7.45
471.121	7.7
471.476	11.36
471.831	13.36
472.186	13.68
472.541	12.11
472.895	10.36
473.25	10.43
473.605	8.5
473.96	3.36
474.314	2.16
474.669	1.95
475.024	-0.45
475.378	-1.7
475.733	-3.34
476.087	-1.41
476.441	0.02
476.796	3.43
477.15	4.73
477.504	6.3
477.859	11.61
478.213	12.95
478.567	10.7
478.921	12.02
479.275	7.86
479.629	9.32
479.983	8.64
480.337	10.89
480.691	9.18
481.045	9.73
481.399	10.57
481.752	8.52
482.106	8.3
482.46	8.61
482.813	6.2
483.167	12.11
483.52	12.02
483.874	8.52
484.227	8.34
484.581	10.23
484.934	11.2
485.288	7.07
485.641	4.93
485.994	4.39
486.347	5.34
486.7	10.32
487.054	10.2
487.407	10.89
487.76	10.98
488.113	10.75
488.466	7.75
488.818	3.8
489.171	2.89
489.524	7.73
489.877	4.93
490.23	7.95
490.582	6.2
490.935	3.39
491.288	0.66
491.64	2.93
491.993	0.25
492.345	0.84
492.698	2.59
493.05	5.43
493.402	1.59
493.755	3.77
494.107	2
494.459	4.86
494.811	13.05
495.163	19.77
495.515	28.77
495.867	44
496.219	65.89
496.571	84.57
496.923	104.14
497.275	127.32
497.627	151.68
497.979	180.98
498.33	209.55
498.682	238.25
499.034	258.7
499.385	286.2
499.737	306.48
500.088	317.93
500.44	331.34
500.791	341.36
501.143	352.59
501.494	358.5
501.845	361.7
502.197	361.86
502.548	355.91
502.899	360.43
503.25	355.93
503.601	354.55
503.952	358.91
504.303	354.8
504.654	356.11
505.005	355.89
505.356	357.41
505.707	354.5
506.058	350.52
506.408	350.52
506.759	353.45
507.11	352.07
507.46	351.39
507.811	344.48
508.161	342.16
508.512	342.93
508.862	343.68
509.213	347.2
509.563	347.8
509.913	348.2
510.263	349.39
510.614	342.52
510.964	339.55
511.314	335.86
511.664	333.86
512.014	341.16
512.364	339.64
512.714	333.86
513.064	328.34
513.414	330.36
513.764	328.41
514.113	328.59
514.463	330.91
514.813	332.64
515.162	331.18
515.512	327.95
515.862	324.55
516.211	326.11
516.561	328.25
516.91	325.32
517.259	322.5
517.609	320.27
517.958	320.2
518.307	315.86
518.656	315.11
519.006	315.34
519.355	316.93
519.704	318.02
520.053	313.05
520.402	309.27
520.751	308.11
521.1	306.11
521.448	308.18
521.797	306.98
522.146	305.32
522.495	301.89
522.843	300.7
523.192	299.82
523.541	293.02
523.889	290.91
524.238	292.59
524.586	292.32
524.935	294.14
525.283	294.3
525.631	287.16
525.979	286.93
526.328	285.8
526.676	287.02
527.024	286.23
527.372	287.66
527.72	285.61
528.068	279.18
528.416	277.25
528.764	274.32
529.112	271.77
529.46	272.25
529.808	274.11
530.155	272.27
530.503	263.84
530.851	264.45
531.198	260.02
531.546	258.89
531.893	255.18
532.241	254.02
532.588	248.14
532.936	246.05
533.283	242.05
533.63	237.18
533.978	231.7
534.325	230.68
534.672	224.82
535.019	225
535.366	223.16
535.713	220.34
536.06	220.02
536.407	217.09
536.754	210.8
537.101	207.82
537.448	205.11
537.795	203.95
538.141	205.86
538.488	201.93
538.835	197.68
539.181	198.43
539.528	198.64
539.874	196.3
540.221	194.05
540.567	195.16
540.914	196.89
541.26	193.77
541.606	193.8
541.952	191.41
542.299	190.98
542.645	194.27
542.991	190.68
543.337	193.2
543.683	188.36
544.029	191.61
544.375	190.09
544.721	188.07
545.066	186.34
545.412	183.82
545.758	181.05
546.104	182.41
546.449	180.23
546.795	176.23
547.141	171.59
547.486	171.23
547.832	166.18
548.177	168.11
548.522	168.82
548.868	172.5
549.213	171.82
549.558	173.95
549.903	168.64
550.249	164.7
550.594	166.09
550.939	165.8
551.284	166.48
551.629	164.02
551.974	161.68
552.319	159.05
552.664	158.25
553.008	158.05
553.353	155.23
553.698	157.25
554.043	159.27
554.387	156.52
554.732	155.91
555.076	154.18
555.421	157.7
555.765	153.77
556.11	152.48
556.454	150.55
556.798	147.82
557.143	144.52
557.487	139.59
557.831	134
558.175	136.61
558.519	135.89
558.863	136.91
559.207	133.41
559.551	133.59
559.895	134.36
560.239	132.55
560.583	132.86
560.927	135.98
561.27	138.59
561.614	143.18
561.958	142.05
562.301	145.41
562.645	143.09
562.988	141.25
563.332	141.2
563.675	141.02
564.018	142.55
564.362	143.64
564.705	140.16
565.048	141.05
565.391	138.66
565.735	137
566.078	132.14
566.421	132.52
566.764	137.61
567.107	139.48
567.45	136.66
567.792	137.14
568.135	135.98
568.478	139.55
568.821	142.18
569.163	143.02
569.506	143.14
569.849	139.59
570.191	136.3
570.534	133.02
570.876	127.89
571.219	126.14
571.561	126.77
571.903	124.23
572.246	120.73
572.588	117.73
572.93	116.86
573.272	113.95
573.614	113.86
573.956	116.98
574.298	112.64
574.64	114
574.982	115.68
575.324	109.61
575.666	115.23
576.008	113.32
576.349	110.48
576.691	105.64
577.033	106.7
577.374	106.66
577.716	100.16
578.057	101.32
578.399	101.11
578.74	97.8
579.082	97.32
579.423	93.25
579.764	96.25
580.105	97.55
580.447	99.41
580.788	100.55
581.129	101.36
581.47	104.52
581.811	106.75
582.152	104.93
582.493	105.5
582.834	108.52
583.175	111.66
583.515	110.3
583.856	106.89
584.197	106.2
584.537	101.16
584.878	98.43
585.218	99.25
585.559	97.66
585.899	96.95
586.24	96.5
586.58	92.32
586.921	86.07
587.261	82.95
587.601	85.16
587.941	80.66
588.281	85.55
588.621	89.02
588.961	87.86
589.301	85.3
589.641	85.32
589.981	86.09
590.321	85.02
590.661	85.25
591.001	85.93
591.34	81.3
591.68	85.02
592.02	85.93
592.359	81.86
592.699	79.45
593.038	80.89
593.378	81.52
593.717	82.57
594.057	83.27
594.396	86.02
594.735	86.3
595.074	84.82
595.414	83.77
595.753	79.55
596.092	82.64
596.431	84.18
596.77	81.57
597.109	82.5
597.448	81.66
597.786	83.41
598.125	80.93
598.464	81.27
598.803	84.14
599.141	84.98
599.48	85.27
599.819	84.32
600.157	83.91
600.495	87.02
600.834	86.14
601.172	82.43
601.511	77.09
601.849	77.25
602.187	73.27
602.525	71.75
602.864	72.05
603.202	71.48
603.54	69.82
603.878	68.07
604.216	67.18
604.554	63.93
604.891	65.41
605.229	69.36
605.567	68.32
605.905	69.32
606.243	71.2
606.58	67.73
606.918	65.2
607.255	64.86
607.593	69.89
607.93	69.32
608.268	71.18
608.605	69.59
608.942	68.25
609.28	66.91
609.617	66.8
609.954	68.75
610.291	69.91
610.628	68.75
610.965	71.55
611.302	65.64
611.639	65.82
611.976	64.55
612.313	66.91
612.65	66.23
612.987	66.8
613.323	67.34
613.66	64.27
613.997	65.14
614.333	67.93
614.67	64.23
615.006	64.05
615.343	65
615.679	63.57
616.015	62.5
616.352	61.77
616.688	64.68
617.024	64.23
617.36	65.98
617.696	65.68
618.032	67.59
618.368	69.59
618.704	71.93
619.04	67.98
619.376	70.8
619.712	69.86
620.048	71.18
620.383	68.5
620.719	66.52
621.055	64.14
621.39	65.11
621.726	60.48
622.061	59.23
622.397	57.16
622.732	61.82
623.068	59.11
623.403	62.27
623.738	60.86
624.073	62.07
624.409	63.84
624.744	63.57
625.079	60.84
625.414	62.73
625.749	65.89
626.084	65.89
626.419	61.23
626.753	64.82
627.088	63.34
627.423	65.8
627.758	63.2
628.092	63
628.427	61.23
628.762	62.86
629.096	63.23
629.431	58.07
629.765	56.45
630.099	61.16
630.434	60.25
630.768	60.05
631.102	55.41
631.436	54.91
631.77	54.25
632.105	55.61
632.439	58.07
632.773	57.55
633.107	58.7
633.44	64.25
633.774	60.73
634.108	58.02
634.442	58.43
634.776	62.8
635.109	66.2
635.443	68.84
635.776	68.52
636.11	65.55
636.443	63.89
636.777	62.64
637.11	59.52
637.444	58.05
637.777	58.45
638.11	57
638.443	56.39
638.776	52.32
639.11	54.41
639.443	54.75
639.776	55.66
640.109	59.09
640.441	59.86
640.774	59.48
641.107	63.52
641.44	62.93
641.773	62.77
642.105	60.3
642.438	61.77
642.77	55.89
643.103	56.05
643.435	54.36
643.768	49.8
644.1	52.98
644.433	55.82
644.765	54.23
645.097	55.39
645.429	54.98
645.761	54.48
646.094	53.98
646.426	54.82
646.758	56.09
647.09	56.61
647.422	58.64
647.753	58.64
648.085	54.91
648.417	55.05
648.749	55.14
649.08	56
649.412	57.07
649.744	60.23
650.075	62.68
650.407	63.09
650.738	64.39
651.069	64.73
651.401	62.89
651.732	64.43
652.063	63.45
652.394	62.61
652.726	62.41
653.057	65.27
653.388	62.93
653.719	56.61
654.05	58.07
654.381	54.84
654.712	56.36
655.042	60.34
655.373	61.89
655.704	64.52
656.034	63.52
656.365	66.84
656.696	66.95
657.026	65.84
657.357	71.55
657.687	69.36
658.018	69.34
658.348	69.34
658.678	63.93
659.008	61.82
659.339	58.45
659.669	61.39
659.999	58.57
660.329	55.73
660.659	56.07
660.989	53.43
661.319	50.16
661.649	54.14
661.978	55.86
662.308	59.25
662.638	61.09
662.968	64.7
663.297	60.98
663.627	61.7
663.956	61.86
664.286	65.57
664.615	65.11
664.945	70.36
665.274	68.25
665.603	63.91
665.932	60.86
666.262	58.34
666.591	56.27
666.92	57.05
667.249	52.43
667.578	58.61
667.907	54.45
668.236	56.34
668.564	52.61
668.893	49.36
669.222	50.64
669.551	49.98
669.879	51.05
670.208	49.8
670.537	52.93
670.865	54.18
671.194	53
671.522	50.09
671.85	50.16
672.179	51.05
672.507	56.34
672.835	57.55
673.163	59.5
673.491	57.25
673.819	57.36
674.147	54.59
674.475	59.43
674.803	54.23
675.131	60.43
675.459	59.05
675.787	59.45
676.115	56.52
676.442	51.91
676.77	51.2
677.098	53.43
677.425	53.02
677.753	54.25
678.08	50.59
678.407	52.32
678.735	49.98
679.062	51.14
679.389	49.07
679.717	50.61
680.044	51.59
680.371	51.68
680.698	50.73
681.025	51.27
681.352	50.57
681.679	53.09
682.006	55.3
682.332	55.41
682.659	56.98
682.986	60.98
683.313	61.75
683.639	61.09
683.966	62.27
684.292	65
684.619	63
684.945	60.8
685.272	60.39
685.598	50.73
685.924	50.16
686.25	45.77
686.577	41.5
686.903	38.61
687.229	39.82
687.555	39.14
687.881	35.91
688.207	37.55
688.533	40.52
688.858	37.16
689.184	43.07
689.51	44
689.836	44.66
690.161	42.2
690.487	43.18
690.813	43.5
691.138	43.41
691.463	41.3
691.789	37.07
692.114	35.75
692.44	38.41
692.765	39.68
693.09	39.43
693.415	40.86
693.74	44.39
694.065	42.18
694.39	42.48
694.715	42.32
695.04	46.57
695.365	49.64
695.69	52.61
696.015	51.18
696.339	51.36
696.664	51.16
696.989	49.45
697.313	50.64
697.638	51.5
697.962	50.32
698.287	49.89
698.611	49.41
698.935	46.7
699.26	43.11
699.584	40.91
699.908	38.59
700.232	38.02
700.556	36.8
700.88	36.09
701.204	36.82
701.528	37.91
701.852	38.09
702.176	35.45
702.5	37.32
702.823	36.61
703.147	34.43
703.471	32.39
703.794	32.57
704.118	35.39
704.441	32.41
704.765	33.3
705.088	32.59
705.411	29.43
705.735	27.98
706.058	29.73
706.381	30.34
706.704	33.89
707.027	36.61
707.35	33.3
707.673	31.02
707.996	31.09
708.319	26.73
708.642	24.91
708.965	27.73
709.288	30.27
709.61	26.09
709.933	27.14
710.256	29.75
710.578	29.09
710.901	30.36
711.223	31.64
711.546	33.48
711.868	35.91
712.19	36.8
712.512	36.68
712.835	35.09
713.157	37.45
713.479	36.82
713.801	35.45
714.123	32.41
714.445	34.36
714.767	34.59
715.089	34.02
715.411	30.75
715.732	28.7
716.054	27.27
716.376	28.18
716.697	25.8
717.019	23.64
717.34	22.07
717.662	25.41
717.983	23.43
718.305	17.68
718.626	17.14
718.947	19.36
719.268	19.73
719.589	20.66
719.911	16.7
720.232	18.95
720.553	20.59
720.874	20.61
721.195	16.89
721.515	16.61
721.836	22
722.157	20.2
722.478	20.41
722.798	20.16
723.119	19.73
723.44	23.57
723.76	24.8
724.081	25.5
724.401	23.52
724.721	25.09
725.042	23.84
725.362	22.34
725.682	21.86
726.002	22.61
726.322	25.09
726.642	22.43
726.962	22.45
727.282	21.68
727.602	18.41
727.922	18.34
728.242	20.25
728.562	24.52
728.882	24.34
729.201	24.55
729.521	21.91
729.84	18.41
730.16	20.84
730.479	19.89
730.799	19.43
731.118	20.64
731.437	20.61
731.757	19.86
732.076	17.52
732.395	20.61
732.714	25.18
733.033	26.39
733.352	30.18
733.671	29.8
733.99	28.68
734.309	27.11
734.628	28.32
734.947	28.14
735.265	28.41
735.584	28.43
735.903	26.52
736.221	23.61
736.54	23.86
736.858	24.55
737.177	22.36
737.495	21.89
737.813	22.3
738.132	21.02
738.45	23.57
738.768	22.82
739.086	20.34
739.404	19.82
739.722	18.36
740.04	16.14
740.358	14.34
740.676	13.2
740.994	12.34
741.311	11.34
741.629	11.52
741.947	12.16
742.264	12.91
742.582	12.39
742.899	13.34
743.217	14.7
743.534	14.02
743.852	10.27
744.169	12.2
744.486	14.73
744.803	13.57
745.121	12.7
745.438	12.27
745.755	12.43
746.072	12.8
746.389	12.16
746.706	10.18
747.022	14.3
747.339	16.05
747.656	15.57
747.973	13.75
748.289	13.36
748.606	13.66
748.923	11.16
749.239	7.05
749.555	7.23
749.872	1.43
750.188	1.3
750.505	-2.8
750.821	-1.32
751.137	-1.2
751.453	0.68
751.769	3.77
752.085	6.18
752.401	3.09
752.717	3.98
753.033	4.27
753.349	9
753.665	8.55
753.98	8
754.296	10.34
754.612	14.02
754.927	12.82
755.243	13.73
755.558	12.18
755.874	14.3
756.189	15.43
756.505	14.09
756.82	14.86
757.135	15.73
757.45	18.98
757.765	15.75
758.08	9.16
758.395	7.95
758.71	4.93
759.025	4.73
759.34	4.45
759.655	5.23
759.97	6.95
760.285	4.55
760.599	6.02
760.914	6.41
761.228	7.91
761.543	10.02
761.857	11.39
762.172	15.27
762.486	16.23
762.8	17.07
763.115	16.34
763.429	14.77
763.743	16.02
764.057	16.98
764.371	14.2
764.685	9.8
764.999	10.32
765.313	11.45
765.627	7.39
765.941	7.5
766.255	8.55
766.568	11.14
766.882	13.36
767.195	13.73
767.509	12.41
767.823	13.75
768.136	15.89
768.449	17.89
768.763	15.59
769.076	18.16
769.389	17.07
769.702	17.36
770.016	13.11
770.329	11
770.642	10.52
770.955	10.77
771.268	9.73
771.58	14.11
771.893	15.75
772.206	18.93
772.519	15.36
772.832	13.84
773.144	15.77
773.457	14.3
773.769	14.59
774.082	13.84
774.394	14.27
774.706	14.82
775.019	11.89
775.331	9.11
775.643	8.95
775.955	12.45
776.268	13.89
776.58	9.41
776.892	12.59
777.204	12.64
777.515	14.05
777.827	12.75
778.139	13.16
778.451	13.05
778.763	12.75
779.074	10.07
779.386	8.66
779.697	7.05
780.009	8.91
780.32	9.25
780.632	7.95
780.943	5.59
781.254	5
781.566	7.8
781.877	6.95
782.188	6.98
782.499	6.52
782.81	6.18
783.121	9.36
783.432	7.09
783.743	7.14
784.054	11.82
784.364	13.52
784.675	15.18
784.986	11.89
785.296	14.39
785.607	13.55
785.917	14.73
786.228	17.16
786.538	16.59
786.849	18.86
787.159	14.41
787.469	13.14
787.779	12.25
788.09	13.25
788.4	12.86
788.71	9.59
789.02	11.25
789.33	9.98
789.64	10.73
789.949	11.11
790.259	12.09
790.569	17.55
790.879	19.93
791.188	22.77
791.498	19.39
791.807	19.5
792.117	22.3
792.426	19.39
792.736	17.57
793.045	13.66
793.354	11.23
793.663	6.91
793.973	8.7
794.282	6.86
794.591	4.05
794.9	10.02
795.209	11.18
795.518	10.52
795.826	11.11
796.135	13.7
796.444	16
796.753	17.84
797.061	20.55
797.37	19.05
797.678	20.41
797.987	20.61
798.295	18.77
798.604	18.27
798.912	22.98
799.22	23.7
799.529	24.57
799.837	23.59
800.145	22.93
800.453	25.61
800.761	23.84
801.069	19.48
801.377	21.41
801.685	20.7
801.993	23.02
802.3	19.14
802.608	18.95
802.916	18.23
803.223	16.02
803.531	18.11
803.838	17.05
804.146	18.43
804.453	22.7
804.76	21.7
805.068	21.34
805.375	19.61
805.682	19.8
805.989	24
806.296	29.25
806.603	32.61
806.91	30.05
807.217	33.25
807.524	31.36
807.831	28.39
808.138	28.34
808.444	29.05
808.751	28.36
809.058	26.98
809.364	25.34
809.671	19.59
809.977	17.27
810.284	20.25
810.59	20.11
810.896	26.34
811.202	27.36
811.509	29.75
811.815	28.64
812.121	29.59
812.427	32.68
812.733	29.66
813.039	31.02
813.345	33.34
813.65	29.02
813.956	24.8
814.262	22.77
814.568	24.86
814.873	21.86
815.179	22.07
815.484	21.68
815.79	18.2
816.095	22.16
816.4	22.43
816.706	24.73
817.011	28.57
817.316	30.39
817.621	31.02
817.926	31.27
818.231	32.7
818.536	35.16
818.841	35.66
819.146	37.57
819.451	36.84
819.756	36.93
820.06	34.55
820.365	33.2
820.67	30.8
820.974	31.2
821.279	30.64
821.583	30.16
821.888	29
822.192	30.61
822.496	28.05
822.8	27.7
823.105	30.75
823.409	34.32
823.713	34.98
824.017	39.02
824.321	39.02
824.625	39.98
824.929	44.36
825.232	46.2
825.536	46.52
825.84	50.86
826.143	51.68
826.447	49.52
826.751	44.48
827.054	47.09
827.358	47.68
827.661	45.09
827.964	46.84
828.268	44.09
828.571	41.34
828.874	40.73
829.177	39.16
829.48	37.27
829.783	37.27
830.086	41.73
830.389	41.39
830.692	41
830.995	43.73
831.297	45.27
831.6	45.48
831.903	46.3
832.205	46.7
832.508	48.18
832.81	50.27
833.113	51.75
833.415	52.2
833.718	50.8
834.02	48.16
834.322	45.32
834.624	43.59
834.926	44.68
835.228	46.89
835.53	48.52
835.832	48.5
836.134	47
836.436	44.64
836.738	44.39
837.04	45.98
837.341	47.86
837.643	48.75
837.944	45.7
838.246	47.34
838.547	43.59
838.849	41.98
839.15	44.32
839.452	46.8
839.753	51.18
840.054	47.73
840.355	45.18
840.656	46.41
840.957	42.39
841.258	43.7
841.559	41.68
841.86	45.36
842.161	45.48
842.462	41.86
842.762	43.16
843.063	40.43
843.364	41.66
843.664	43.25
843.965	44.07
844.265	51.18
844.566	51.45
844.866	54.73
845.166	54.23
845.467	52.39
845.767	53.16
846.067	50.68
846.367	53.86
846.667	53.77
846.967	55.84
847.267	55.16
847.567	50.7
847.867	52.43
848.166	49.25
848.466	49.27
848.766	49.59
849.065	49.32
849.365	49.09
849.664	48.55
849.964	50.95
850.263	51.75
850.562	49.8
850.862	51.16
851.161	50.3
851.46	52.41
851.759	52.59
852.058	55.68
852.357	54.61
852.656	59.09
852.955	59.95
853.254	60.36
853.553	56.7
853.851	58.64
854.15	60.45
854.449	61.8
854.747	59.86
855.046	58.3
855.344	56.2
855.643	58.75
855.941	57.68
856.239	55.02
856.538	53.95
856.836	55.02
857.134	58.7
857.432	57.09
857.73	56.32
858.028	61.34
858.326	61.7
858.624	61.61
858.922	62.86
859.219	58.89
859.517	55.91
859.815	56.98
860.112	58.2
860.41	56.93
860.707	59.95
861.005	63.05
861.302	60.55
861.6	64.52
861.897	66.95
862.194	67.52
862.491	72
862.788	75.52
863.085	75.05
863.382	73.82
863.679	71.3
863.976	68.93
864.273	66.82
864.57	66.32
864.867	62.5
865.163	66.27
865.46	65.48
865.757	64.68
866.053	65.43
866.349	63.91
866.646	65.95
866.942	64.41
867.239	67.52
867.535	66.5
867.831	65.57
868.127	68.55
868.423	65.66
868.719	66.61
869.015	63.52
869.311	62.45
869.607	62.59
869.903	60.43
870.199	60.43
870.494	60.3
870.79	56.3
871.086	54.52
871.381	55.7
871.677	53.45
871.972	53.77
872.267	52.7
872.563	55.52
872.858	58.66
873.153	60.18
873.448	60.95
873.743	59.2
874.038	61.41
874.333	62.68
874.628	62.18
874.923	62.98
875.218	60.89
875.513	67.5
875.808	68.25
876.102	66.59
876.397	63.3
876.691	64.68
876.986	65.98
877.28	62.68
877.575	61.64
877.869	58.34
878.163	61
878.458	57.86
878.752	54.64
879.046	55.14
879.34	55.05
879.634	56.61
879.928	51.73
880.222	47.55
880.516	49.82
880.809	50.86
881.103	51.75
881.397	50.86
881.691	54.34
881.984	54.45
882.278	49.98
882.571	49.98
882.864	49.82
883.158	51.75
883.451	57.2
883.744	57.27
884.038	55.25
884.331	53.25
884.624	48.64
884.917	46.98
885.21	44.75
885.503	48.27
885.796	47.68
886.088	48.5
886.381	49.86
886.674	43.75
886.966	43.34
887.259	44.57
887.552	42.48
887.844	42.09
888.136	42.2
888.429	42.47
888.721	37.58
889.013	35.75
889.306	32.68
889.598	30.33
