# Supplementary material for: An on-demand, drop-on-drop method for studying enzyme catalysis by serial crystallography
Source: Nat Commun. 2021 Jul 22;12:4461. doi: 10.1038/s41467-021-24757-7 (PMC8298390; doi:10.1038/s41467-021-24757-7)
Supplement: Supplementary file 7 — Source Data [file 41467_2021_24757_MOESM7_ESM.zip › 01_raw data/11/11-pico-on (9).txt]

Data from 11-fluo5N-fura-picoon_Subt16_21-13-18-710.txt Node

Date: Wed Jun 05 21:13:18 PDT 2019
User: Yachandra Lab
Spectrometer: OFX00221
Trigger mode: 0
Integration Time (sec): 3.000000E-1
Scans to average: 4
Nonlinearity correction enabled: false
Boxcar width: 5
Storing dark spectrum: false
XAxis mode: Wavelengths
Number of Pixels in Spectrum: 2136
>>>>>Begin Spectral Data<<<<<
156.111	-2.29
156.499	-4.14
156.887	-4.84
157.274	-4.72
157.662	-4.83
158.049	-4
158.437	-2.52
158.824	-3.11
159.211	-2.23
159.599	-2.61
159.986	-2.14
160.373	-2.64
160.761	-1.48
161.148	-1.64
161.535	-2.66
161.922	-2.43
162.309	-2.41
162.696	-3.73
163.083	-4.14
163.47	-4.84
163.857	-4.82
164.244	-5.48
164.631	-5.7
165.018	-5.66
165.405	-4.93
165.792	-3.75
166.179	-3.36
166.565	-3.77
166.952	-2.8
167.339	-1.8
167.725	-1.25
168.112	-0.43
168.498	0.25
168.885	0.93
169.271	1.2
169.658	1.95
170.044	2.68
170.431	2.68
170.817	3.07
171.203	3.93
171.59	4.09
171.976	4.7
172.362	2.93
172.748	1.86
173.134	1.32
173.521	2.27
173.907	2.91
174.293	2.27
174.679	2.25
175.065	2.07
175.451	0.45
175.836	0.11
176.222	-1.25
176.608	-0.84
176.994	0.32
177.38	-0.45
177.765	-1.57
178.151	-2.55
178.537	-2.36
178.922	-2.16
179.308	-1.77
179.693	-1.89
180.079	-1.41
180.464	-0.14
180.85	0.32
181.235	0.91
181.621	2.7
182.006	3.09
182.391	3.09
182.777	2.64
183.162	2.95
183.547	3.66
183.932	4.52
184.317	5.8
184.702	4.52
185.087	4.98
185.472	5.16
185.857	4.61
186.242	5.07
186.627	4.91
187.012	5.57
187.397	5.07
187.782	3.27
188.167	3.3
188.551	1.64
188.936	-0.86
189.321	2.25
189.705	-2.2
190.09	-2.86
190.475	-4.82
190.859	-7.25
191.244	-7.34
191.628	-5.77
192.012	-8.66
192.397	-10.48
192.781	-10.8
193.166	-9.07
193.55	-14.41
193.934	-10.43
194.318	-7
194.702	-5.11
195.087	-4.52
195.471	-3.59
195.855	-5.84
196.239	-1.39
196.623	0.68
197.007	1.91
197.391	2.39
197.775	5.18
198.158	5.09
198.542	3.25
198.926	3.02
199.31	1.25
199.693	0.41
200.077	2.16
200.461	2.93
200.844	-1.11
201.228	-3.02
201.611	-0.3
201.995	1.75
202.378	4.77
202.762	3.95
203.145	5.5
203.529	10.82
203.912	9.86
204.295	9.16
204.679	3.61
205.062	3.45
205.445	4.3
205.828	2.18
206.211	-3.93
206.594	-6.75
206.977	-6.59
207.36	-9.68
207.743	-10.41
208.126	-10.34
208.509	-10.5
208.892	-9.52
209.275	-7.39
209.658	-7.14
210.04	-3.75
210.423	-0.82
210.806	-3.07
211.188	-3.57
211.571	-2.18
211.953	-2.86
212.336	-1.39
212.719	1.11
213.101	5
213.483	6.84
213.866	6.07
214.248	4.52
214.63	1.98
215.013	1.59
215.395	4.14
215.777	5.39
216.159	6.5
216.542	5.91
216.924	2.02
217.306	-0.11
217.688	-0.11
218.07	2.98
218.452	1.86
218.834	3.32
219.216	3.75
219.597	1.75
219.979	2.18
220.361	-3.23
220.743	-3.7
221.124	-3.16
221.506	-2.39
221.888	-3.09
222.269	-6.14
222.651	-7.09
223.032	-3.59
223.414	-4.11
223.795	-8.16
224.177	-9.07
224.558	-5.36
224.94	-4.89
225.321	-5.32
225.702	-3.18
226.083	-0.34
226.465	-0.32
226.846	4
227.227	2.16
227.608	0.89
227.989	6.14
228.37	4.84
228.751	5.3
229.132	5.82
229.513	6.02
229.894	-0.27
230.275	-3.52
230.655	-5.7
231.036	-7.93
231.417	-8.2
231.798	-7.25
232.178	-8.98
232.559	-7.61
232.94	-7.89
233.32	-6.77
233.701	-10.16
234.081	-6.45
234.462	-6.61
234.842	-3.14
235.222	-3.43
235.603	-2.66
235.983	1.64
236.363	0.5
236.743	-0.48
237.124	1.23
237.504	0.73
237.884	6.45
238.264	6.93
238.644	12.84
239.024	10.8
239.404	11.23
239.784	7.64
240.164	3.27
240.544	1.89
240.923	0.7
241.303	-0.11
241.683	-2.36
242.063	-4.05
242.442	-5.73
242.822	-11.66
243.202	-9.2
243.581	-10.05
243.961	-8.8
244.34	-5.82
244.72	-5.34
245.099	-3.86
245.478	-5.41
245.858	-5.27
246.237	-5.34
246.616	-0.95
246.996	0.98
247.375	-1.09
247.754	-3.43
248.133	-1.68
248.512	0.36
248.891	4.18
249.27	4.39
249.649	3.68
250.028	3.7
250.407	3.77
250.786	2.59
251.165	-0.59
251.544	0.34
251.922	4.98
252.301	5.82
252.68	1.16
253.058	1.32
253.437	-0.16
253.816	1.39
254.194	4.55
254.573	4.27
254.951	0.02
255.329	3
255.708	7.5
256.086	3.66
256.465	0.5
256.843	2.07
257.221	1.36
257.599	1.09
257.977	-0.16
258.356	-5.36
258.734	-4.52
259.112	1.09
259.49	0.84
259.868	-3.7
260.246	-5.89
260.624	-6.57
261.001	-7.43
261.379	-7.7
261.757	-4.82
262.135	-2.45
262.513	-1.11
262.89	2.91
263.268	-1.66
263.645	-2.91
264.023	-3.36
264.401	-0.41
264.778	4.02
265.156	4.23
265.533	1.64
265.91	-1.64
266.288	-5.68
266.665	-4.91
267.042	-6.86
267.42	-4.41
267.797	0.73
268.174	1.7
268.551	-1.59
268.928	1.16
269.305	2.5
269.682	2.77
270.059	6.75
270.436	10.93
270.813	10.86
271.19	7.55
271.567	6.07
271.944	4.02
272.32	4.55
272.697	8.34
273.074	4.07
273.45	4.91
273.827	6.82
274.203	4.23
274.58	4.41
274.957	5.23
275.333	7.98
275.709	8.8
276.086	4.89
276.462	4.91
276.838	2.86
277.215	-0.55
277.591	-2.68
277.967	0.75
278.343	-0.89
278.719	-3.27
279.095	-2.66
279.471	-3.7
279.847	-0.11
280.223	6.2
280.599	6.89
280.975	9.27
281.351	11.86
281.727	15.5
282.103	14.27
282.478	16.34
282.854	15.25
283.23	11.27
283.605	9.77
283.981	5.48
284.357	0.82
284.732	-4.73
285.108	-4.2
285.483	-3.3
285.858	-5.82
286.234	-7.05
286.609	-6.61
286.984	-4.45
287.36	-2.32
287.735	-4.05
288.11	-2.89
288.485	-5.43
288.86	1.66
289.235	0.66
289.61	3.45
289.985	3.25
290.36	-0.8
290.735	-1.32
291.11	-2.02
291.485	-1.14
291.86	2.34
292.235	2.64
292.609	7.52
292.984	5.77
293.359	3.7
293.733	-1.68
294.108	-2.89
294.482	0.41
294.857	-0.64
295.231	-1.09
295.606	-3.41
295.98	-3.89
296.354	-4.25
296.729	-5.05
297.103	-7.66
297.477	-4.82
297.851	-5.32
298.226	-4.27
298.6	-5.25
298.974	-5.14
299.348	-1.98
299.722	-0.16
300.096	1.68
300.47	3.77
300.844	3.59
301.217	3.89
301.591	1.77
301.965	6.7
302.339	8.73
302.712	10.09
303.086	12.5
303.46	11.75
303.833	12.5
304.207	4.34
304.58	-0.89
304.954	0.86
305.327	-0.95
305.701	0.98
306.074	-0.32
306.447	-1.02
306.821	-2.18
307.194	-3.59
307.567	-3.61
307.94	-5.8
308.313	-0.05
308.686	1.59
309.059	-2.09
309.432	1.84
309.805	2.3
310.178	1.52
310.551	1.86
310.924	3.23
311.297	2.02
311.67	1.27
312.042	4.34
312.415	3.75
312.788	4.64
313.16	3.27
313.533	3.48
313.905	2.45
314.278	0.25
314.65	-1.84
315.023	-3.8
315.395	-1.18
315.768	-3.73
316.14	-3.73
316.512	-1.3
316.884	-1.57
317.257	1.98
317.629	1.61
318.001	2.3
318.373	2.05
318.745	-0.45
319.117	1.11
319.489	-0.84
319.861	4.77
320.233	1.43
320.605	-0.73
320.977	1.3
321.348	-0.5
321.72	0.14
322.092	-0.43
322.463	0.2
322.835	2.98
323.207	2.36
323.578	1.8
323.95	-2.05
324.321	-0.93
324.693	-0.32
325.064	-1.75
325.435	1.36
325.807	0.61
326.178	2.41
326.549	5.64
326.92	5.86
327.292	6.59
327.663	7
328.034	8.64
328.405	10.86
328.776	10.57
329.147	17.05
329.518	14.66
329.889	13.86
330.259	8.07
330.63	5.73
331.001	8.14
331.372	10.16
331.742	8.95
332.113	7.45
332.484	8.82
332.854	11.5
333.225	2.93
333.595	1.73
333.966	1.34
334.336	6.09
334.707	8.09
335.077	7.32
335.447	4.3
335.817	5.55
336.188	8.2
336.558	6.36
336.928	2.91
337.298	5.66
337.668	8.93
338.038	12.73
338.408	12.57
338.778	12.25
339.148	8.66
339.518	8.16
339.888	8.18
340.258	8.39
340.627	5.8
340.997	7.34
341.367	6.36
341.736	4.55
342.106	2.18
342.475	-1.66
342.845	0.91
343.214	4.39
343.584	3.48
343.953	3.57
344.323	1.16
344.692	0.18
345.061	-2.34
345.431	-2.14
345.8	-3.39
346.169	-5.8
346.538	-4.89
346.907	-7.11
347.276	-6.61
347.645	-6.16
348.014	-6.73
348.383	-7.18
348.752	-0.86
349.121	4.27
349.49	3.32
349.858	2.14
350.227	3.64
350.596	6.43
350.964	5.02
351.333	4.45
351.702	7.77
352.07	8.77
352.439	8.82
352.807	6.27
353.176	2.09
353.544	2.27
353.912	4.02
354.281	4.48
354.649	3.82
355.017	6.25
355.385	3.05
355.753	1.25
356.122	1.5
356.49	0.57
356.858	3.39
357.226	5.75
357.594	7.59
357.961	8.55
358.329	8.77
358.697	7.75
359.065	8.84
359.433	10.89
359.8	11.5
360.168	13.43
360.536	13.11
360.903	8.75
361.271	7.07
361.638	6.39
362.006	7.02
362.373	8.55
362.741	8.66
363.108	5.41
363.475	4.98
363.843	6.43
364.21	7.55
364.577	9.3
364.944	11.14
365.311	10.73
365.678	14.11
366.045	12.89
366.412	9.66
366.779	9.77
367.146	14.43
367.513	15.05
367.88	13.18
368.247	8.98
368.613	8.8
368.98	8.68
369.347	12.5
369.713	10.89
370.08	11.36
370.447	10.82
370.813	8.86
371.18	3.8
371.546	4.86
371.912	2.95
372.279	2.45
372.645	1.75
373.011	1.48
373.378	-0.57
373.744	-1.27
374.11	-2.93
374.476	-3.16
374.842	-4.39
375.208	-3.34
375.574	-7.61
375.94	-6.36
376.306	-7.02
376.672	-3.43
377.038	-2.36
377.404	-3.52
377.769	-4.61
378.135	-3.91
378.501	-4.18
378.866	0
379.232	-3.86
379.597	-0.84
379.963	-1.32
380.328	0.8
380.694	-0.98
381.059	1.14
381.425	1.73
381.79	1.27
382.155	1.27
382.52	3.59
382.886	2
383.251	6.75
383.616	7.8
383.981	8.52
384.346	6.77
384.711	4.61
385.076	-1
385.441	-2.39
385.806	-2.48
386.171	-2.16
386.535	0.05
386.9	2.5
387.265	0.48
387.629	1.93
387.994	3.82
388.359	5.7
388.723	6.32
389.088	8.73
389.452	10.05
389.817	12.84
390.181	11.48
390.545	8.98
390.91	8.86
391.274	10.7
391.638	10.91
392.002	9.25
392.366	7.18
392.731	8.64
393.095	8.77
393.459	9
393.823	6.98
394.187	10.75
394.55	9.61
394.914	6.7
395.278	7.07
395.642	2.52
396.006	3.39
396.369	3.8
396.733	1.2
397.097	0.02
397.46	1.02
397.824	0.57
398.187	0.77
398.551	1.11
398.914	1.73
399.277	0.23
399.641	-0.36
400.004	-0.34
400.367	-1.02
400.73	-0.36
401.094	2.64
401.457	1.82
401.82	2.8
402.183	1.61
402.546	1.86
402.909	-1.14
403.272	0.84
403.635	4.43
403.998	0.27
404.36	5.09
404.723	9.27
405.086	6.61
405.448	6.36
405.811	5.91
406.174	6.91
406.536	6.41
406.899	8.89
407.261	8.64
407.624	5.25
407.986	8.8
408.348	4.61
408.711	-0.82
409.073	-0.77
409.435	0.36
409.797	-2.05
410.16	-3.91
410.522	-0.2
410.884	0.41
411.246	-3.89
411.608	0.27
411.97	1.18
412.332	2.95
412.693	3.64
413.055	5.25
413.417	4.05
413.779	5.11
414.14	5.34
414.502	0.3
414.864	2.91
415.225	6.43
415.587	4.32
415.948	-0.07
416.31	-2.11
416.671	3.3
417.033	0.64
417.394	0.39
417.755	3.34
418.116	0.82
418.478	5.77
418.839	2.75
419.2	3.23
419.561	3.98
419.922	5.43
420.283	7.27
420.644	5.02
421.005	7.82
421.366	10.18
421.727	5.52
422.087	7.2
422.448	6.48
422.809	9.75
423.169	8.18
423.53	5.07
423.891	8.48
424.251	8.91
424.612	6.7
424.972	6.89
425.333	5.14
425.693	9.73
426.053	11.14
426.414	11.45
426.774	9.89
427.134	7.73
427.494	12.11
427.854	12.55
428.214	10.59
428.574	14.57
428.934	15.61
429.294	12.84
429.654	9.55
430.014	10.66
430.374	11.23
430.734	12.25
431.094	15.39
431.453	13.84
431.813	11.75
432.173	12.09
432.532	9.3
432.892	6.3
433.251	7.77
433.611	10.77
433.97	6.91
434.33	6.61
434.689	6.8
435.048	7.57
435.407	10.25
435.767	7.43
436.126	9.32
436.485	8.25
436.844	7.82
437.203	9.8
437.562	8.07
437.921	11
438.28	9.93
438.639	7.2
438.998	6.32
439.356	3.14
439.715	4.11
440.074	4.91
440.433	2.36
440.791	4.36
441.15	4.16
441.508	5.61
441.867	6.64
442.225	4.73
442.584	5.07
442.942	5.18
443.3	8.5
443.659	9.18
444.017	8.3
444.375	10.25
444.733	8
445.092	3.34
445.45	3.61
445.808	2.09
446.166	1.66
446.524	3.64
446.882	4.61
447.239	0.8
447.597	0.11
447.955	1.95
448.313	1.93
448.67	3.98
449.028	5.55
449.386	4.98
449.743	5.84
450.101	11.3
450.458	10.14
450.816	6.7
451.173	8.09
451.531	8.07
451.888	3.11
452.245	4.68
452.602	4.59
452.96	8.25
453.317	6.73
453.674	7.57
454.031	5.64
454.388	3.98
454.745	8
455.102	5.18
455.459	6.86
455.816	5.2
456.173	5.2
456.529	3.3
456.886	1.57
457.243	0.89
457.599	0.48
457.956	-2.41
458.313	-1.43
458.669	-1.75
459.026	-1.16
459.382	-2.23
459.739	1.98
460.095	1.3
460.451	4.02
460.807	6.98
461.164	9.23
461.52	10.91
461.876	13.95
462.232	16.59
462.588	12.73
462.944	13.95
463.3	13.18
463.656	12.68
464.012	14
464.368	10.48
464.724	6.73
465.079	2.66
465.435	-1.3
465.791	-5.41
466.146	-5.66
466.502	-2.86
466.858	-0.55
467.213	1.3
467.569	2.59
467.924	-0.93
468.279	-0.39
468.635	-1.05
468.99	3.59
469.345	2.93
469.701	6.7
470.056	5.89
470.411	5.41
470.766	3.43
471.121	2.34
471.476	1.11
471.831	7.2
472.186	7.82
472.541	9.66
472.895	10.16
473.25	9.75
473.605	7.52
473.96	6.18
474.314	7.05
474.669	6.89
475.024	5.93
475.378	5.57
475.733	0.5
476.087	2.16
476.441	0.48
476.796	0.95
477.15	0.2
477.504	1.48
477.859	3.61
478.213	2.16
478.567	-0.07
478.921	2.82
479.275	1.25
479.629	2.11
479.983	0.93
480.337	-0.82
480.691	-2.66
481.045	1.16
481.399	0.66
481.752	-1.59
482.106	-1.39
482.46	-1.82
482.813	-4.14
483.167	-0.36
483.52	-0.93
483.874	-1.82
484.227	3.23
484.581	2.7
484.934	1.98
485.288	0.02
485.641	1
485.994	1.57
486.347	5.82
486.7	9.05
487.054	8.5
487.407	12.48
487.76	12.02
488.113	11.27
488.466	12.05
488.818	11.86
489.171	13.91
489.524	17.39
489.877	14.7
490.23	17.14
490.582	14.73
490.935	13.64
491.288	11.59
491.64	14.05
491.993	12.98
492.345	11.82
492.698	11.23
493.05	9.3
493.402	6.39
493.755	8.18
494.107	3.09
494.459	5.18
494.811	5.8
495.163	6.34
495.515	4
495.867	5.27
496.219	8.64
496.571	9.7
496.923	11.82
497.275	7.45
497.627	6.11
497.979	12.43
498.33	16.41
498.682	20.36
499.034	19.36
499.385	28.41
499.737	34.14
500.088	36.59
500.44	44.05
500.791	50.36
501.143	61.55
501.494	71.34
501.845	77.93
502.197	78.61
502.548	83.61
502.899	91.45
503.25	90.84
503.601	92.27
503.952	97.07
504.303	96.89
504.654	104.93
505.005	112.18
505.356	118.27
505.707	121.68
506.058	127.61
506.408	133.91
506.759	141.27
507.11	149.68
507.46	155.98
507.811	163.09
508.161	169.5
508.512	174.27
508.862	177.82
509.213	181.59
509.563	186.09
509.913	192.39
510.263	199.68
510.614	202.52
510.964	205.52
511.314	212.02
511.664	213.23
512.014	218.48
512.364	214.91
512.714	217.27
513.064	220.09
513.414	220.05
513.764	220.8
514.113	220.05
514.463	225.66
514.813	228.2
515.162	227.52
515.512	230.5
515.862	229.7
516.211	234.14
516.561	234.07
516.91	233.52
517.259	238.18
517.609	242.18
517.958	242.39
518.307	239.39
518.656	241.73
519.006	241.61
519.355	243.86
519.704	245.91
520.053	244.07
520.402	245.5
520.751	243.95
521.1	245.52
521.448	244.39
521.797	246.82
522.146	246.16
522.495	244.7
522.843	244.45
523.192	241.75
523.541	240.11
523.889	243.91
524.238	241.32
524.586	243.52
524.935	241
525.283	243.57
525.631	237.36
525.979	238.32
526.328	238.11
526.676	239.93
527.024	237.39
527.372	240.25
527.72	238.59
528.068	239.84
528.416	239.86
528.764	235.16
529.112	227.48
529.46	228.73
529.808	228.02
530.155	226.45
530.503	220.52
530.851	221.32
531.198	217.16
531.546	212.75
531.893	209.98
532.241	207.27
532.588	205.18
532.936	207.73
533.283	205.55
533.63	201.57
533.978	197.66
534.325	197.59
534.672	194.34
535.019	194.73
535.366	192.61
535.713	193.05
536.06	188
536.407	187.48
536.754	184.77
537.101	181.41
537.448	181.16
537.795	178.55
538.141	176.98
538.488	177.7
538.835	172.48
539.181	172.59
539.528	170.36
539.874	171
540.221	169.23
540.567	166.8
540.914	166.91
541.26	166.14
541.606	168.91
541.952	171.16
542.299	170.07
542.645	173.36
542.991	173.75
543.337	173.43
543.683	170.02
544.029	171.55
544.375	171.07
544.721	170.11
545.066	166.98
545.412	162.09
545.758	157.23
546.104	152.3
546.449	151.41
546.795	146.93
547.141	143.27
547.486	144.18
547.832	143.23
548.177	143.91
548.522	143.8
548.868	144.77
549.213	143.91
549.558	144.86
549.903	146.09
550.249	141.36
550.594	145.64
550.939	146.2
551.284	148
551.629	145.84
551.974	146.91
552.319	146.64
552.664	149.05
553.008	151.43
553.353	151.93
553.698	153
554.043	155.8
554.387	151.52
554.732	150.18
555.076	149.93
555.421	150.5
555.765	147.14
556.11	145.36
556.454	139.68
556.798	135.59
557.143	130.93
557.487	129.02
557.831	126.05
558.175	125.75
558.519	124.32
558.863	122.68
559.207	121.82
559.551	120.05
559.895	116.27
560.239	116.55
560.583	119.11
560.927	124.55
561.27	125.41
561.614	127.98
561.958	129.16
562.301	132.68
562.645	129.95
562.988	130.95
563.332	130.73
563.675	133.82
564.018	135.82
564.362	137.18
564.705	132.16
565.048	128.82
565.391	126.41
565.735	125.11
566.078	120.57
566.421	123.02
566.764	122.52
567.107	124.27
567.45	123.77
567.792	122.82
568.135	118.3
568.478	121.3
568.821	126.59
569.163	124.07
569.506	126.02
569.849	123.93
570.191	120.98
570.534	120.45
570.876	117.18
571.219	112.52
571.561	110.91
571.903	111.86
572.246	109.41
572.588	104.18
572.93	105.14
573.272	103.8
573.614	106.32
573.956	105.25
574.298	99.39
574.64	99.59
574.982	102.75
575.324	101.25
575.666	104.55
576.008	98.16
576.349	98.52
576.691	97.41
577.033	94.89
577.374	93.02
577.716	92
578.057	90.93
578.399	91.32
578.74	87.68
579.082	85.77
579.423	82.05
579.764	87.02
580.105	85.09
580.447	84.61
580.788	85.2
581.129	85.82
581.47	88.5
581.811	90.02
582.152	87.11
582.493	92.25
582.834	94
583.175	93.18
583.515	95.07
583.856	94.27
584.197	94.52
584.537	93.64
584.878	89.93
585.218	90.07
585.559	90.18
585.899	90.73
586.24	87.61
586.58	85.45
586.921	84.39
587.261	80.7
587.601	80.36
587.941	79.48
588.281	78.02
588.621	82.34
588.961	79.55
589.301	80.7
589.641	80.45
589.981	80.86
590.321	79.27
590.661	76.66
591.001	76.55
591.34	75.18
591.68	73.2
592.02	76.98
592.359	75.09
592.699	76.7
593.038	75.43
593.378	74.43
593.717	73.48
594.057	73.93
594.396	80.09
594.735	80.91
595.074	80.5
595.414	80.09
595.753	79.14
596.092	81.73
596.431	78.95
596.77	78.45
597.109	82.52
597.448	82.25
597.786	85.25
598.125	80.32
598.464	80.73
598.803	80.95
599.141	79.57
599.48	75
599.819	68.05
600.157	69.91
600.495	70.59
600.834	67.73
601.172	65.07
601.511	61.09
601.849	61.39
602.187	59.07
602.525	62.91
602.864	65.64
603.202	66.16
603.54	68.18
603.878	66.98
604.216	68.73
604.554	67.93
604.891	67.36
605.229	69.89
605.567	70.07
605.905	66.57
606.243	65.64
606.58	66.14
606.918	67.34
607.255	67.82
607.593	67.95
607.93	63.7
608.268	63.41
608.605	66.23
608.942	68.84
609.28	69.34
609.617	73.95
609.954	76.48
610.291	73.57
610.628	69.45
610.965	71.09
611.302	71.91
611.639	74.89
611.976	73.89
612.313	77.3
612.65	74.61
612.987	73.45
613.323	74.73
613.66	69.75
613.997	70.5
614.333	75.09
614.67	74.64
615.006	71.73
615.343	70.18
615.679	68.55
616.015	66.41
616.352	63.95
616.688	63.66
617.024	60.5
617.36	60.8
617.696	60.05
618.032	60.57
618.368	57.91
618.704	60.52
619.04	57.2
619.376	58.59
619.712	57.11
620.048	56.36
620.383	58.2
620.719	55.27
621.055	54.68
621.39	55.02
621.726	51.73
622.061	54.16
622.397	53.3
622.732	58.59
623.068	58.23
623.403	60.73
623.738	62.52
624.073	60.48
624.409	63.59
624.744	62.84
625.079	61.34
625.414	63.8
625.749	63.55
626.084	63.82
626.419	61
626.753	62.32
627.088	61.66
627.423	62.75
627.758	62.36
628.092	60.05
628.427	62.64
628.762	65.73
629.096	63.73
629.431	60.61
629.765	59
630.099	58.48
630.434	56.25
630.768	54.48
631.102	53.41
631.436	53.11
631.77	55.7
632.105	55.25
632.439	57.09
632.773	58.07
633.107	61.86
633.44	62.93
633.774	63.45
634.108	66.75
634.442	68.82
634.776	69.41
635.109	70.66
635.443	71.61
635.776	69.75
636.11	66.5
636.443	65.05
636.777	62.41
637.11	61.14
637.444	60.14
637.777	59.95
638.11	58
638.443	56.43
638.776	54.91
639.11	56.41
639.443	58.34
639.776	60.41
640.109	61.77
640.441	63.91
640.774	67.2
641.107	68.95
641.44	65.84
641.773	64.16
642.105	64.2
642.438	64.55
642.77	62.36
643.103	62.95
643.435	58.52
643.768	57.57
644.1	58.2
644.433	59.86
644.765	59.2
645.097	60.45
645.429	60.86
645.761	60.05
646.094	59.09
646.426	57.18
646.758	55.91
647.09	56.84
647.422	57.77
647.753	55.84
648.085	51.75
648.417	50.75
648.749	51.73
649.08	55.25
649.412	55.36
649.744	58.45
650.075	61.07
650.407	57.2
650.738	58.7
651.069	57.84
651.401	56.3
651.732	58.11
652.063	60.14
652.394	58.3
652.726	53.34
653.057	56.2
653.388	53
653.719	51.07
654.05	54.18
654.381	54.34
654.712	55.52
655.042	58.45
655.373	58.57
655.704	58.48
656.034	58.11
656.365	62.2
656.696	60.36
657.026	60.5
657.357	63.86
657.687	64.14
658.018	62.7
658.348	59.8
658.678	56.41
659.008	57.48
659.339	56.34
659.669	57.8
659.999	56.14
660.329	56.43
660.659	58.07
660.989	55.18
661.319	51.98
661.649	53.91
661.978	60.39
662.308	62.73
662.638	60.48
662.968	61.75
663.297	57.82
663.627	57.59
663.956	56.98
664.286	58.05
664.615	56.61
664.945	58.16
665.274	58.66
665.603	52.57
665.932	53.57
666.262	53.68
666.591	53.27
666.92	55.73
667.249	53.43
667.578	56.8
667.907	55.48
668.236	57.82
668.564	58.89
668.893	54.41
669.222	56.36
669.551	52.66
669.879	53.14
670.208	50.91
670.537	52.25
670.865	52.52
671.194	51.52
671.522	50.14
671.85	50.59
672.179	49.02
672.507	54.07
672.835	53.45
673.163	56.23
673.491	54.68
673.819	54.32
674.147	53.02
674.475	55.18
674.803	54.23
675.131	58.86
675.459	58.48
675.787	58.3
676.115	56.36
676.442	54.43
676.77	53.25
677.098	54.61
677.425	56.64
677.753	56.98
678.08	55.02
678.407	52.98
678.735	49.61
679.062	47.36
679.389	48.93
679.717	51.07
680.044	51.77
680.371	51.41
680.698	49.48
681.025	50.98
681.352	51.25
681.679	51.57
682.006	55.75
682.332	54.59
682.659	56.84
682.986	57.98
683.313	54.45
683.639	53.2
683.966	53.2
684.292	55.64
684.619	52.86
684.945	51.41
685.272	52.55
685.598	45.66
685.924	45.43
686.25	41.11
686.577	40.16
686.903	41.16
687.229	42.8
687.555	43.05
687.881	38.45
688.207	39.89
688.533	41.09
688.858	39.93
689.184	44.91
689.51	44.5
689.836	47
690.161	43.77
690.487	40.75
690.813	40.14
691.138	38.43
691.463	37.84
691.789	33.14
692.114	31.39
692.44	33.32
692.765	32.61
693.09	34.48
693.415	34.55
693.74	36.8
694.065	37.89
694.39	38.7
694.715	41.8
695.04	46.39
695.365	48.11
695.69	51.27
696.015	49.25
696.339	51.02
696.664	50.43
696.989	51.77
697.313	52.39
697.638	53.27
697.962	53.34
698.287	51.52
698.611	51.59
698.935	49.95
699.26	48
699.584	44.23
699.908	39.61
700.232	36.93
700.556	33.36
700.88	34.82
701.204	36.2
701.528	36.5
701.852	36.55
702.176	35.09
702.5	39.3
702.823	39.23
703.147	40.36
703.471	36.5
703.794	37.75
704.118	40.18
704.441	35.14
704.765	33.23
705.088	30.8
705.411	26.3
705.735	22.73
706.058	21.34
706.381	22.05
706.704	23.34
707.027	26.77
707.35	28.59
707.673	25.66
707.996	27.48
708.319	27.59
708.642	27.14
708.965	30.11
709.288	32.64
709.61	28.5
709.933	28.98
710.256	29.66
710.578	33.14
710.901	30.25
711.223	31.75
711.546	32.64
711.868	32.55
712.19	33.34
712.512	34.05
712.835	30.52
713.157	32.98
713.479	31.05
713.801	30.52
714.123	28.55
714.445	28.45
714.767	28.7
715.089	24.27
715.411	24.93
715.732	22.77
716.054	23.34
716.376	25.8
716.697	25.41
717.019	24.25
717.34	24.05
717.662	22.52
717.983	21.25
718.305	17.68
718.626	23.48
718.947	22.14
719.268	21.61
719.589	19.16
719.911	18.98
720.232	17.84
720.553	18.59
720.874	19.91
721.195	18.55
721.515	17.77
721.836	21.36
722.157	16.48
722.478	18.61
722.798	21.66
723.119	22.86
723.44	23.75
723.76	24.8
724.081	27.61
724.401	25.34
724.721	29.05
725.042	30.32
725.362	28.55
725.682	27.3
726.002	28.36
726.322	27.07
726.642	25.68
726.962	26.34
727.282	28
727.602	23.27
727.922	21.14
728.242	21.59
728.562	25.09
728.882	26.55
729.201	29.39
729.521	26.8
729.84	25.84
730.16	27.41
730.479	23.82
730.799	21.68
731.118	26.09
731.437	29
731.757	26.91
732.076	22.64
732.395	23.14
732.714	24.39
733.033	20.95
733.352	22.11
733.671	21.91
733.99	24.48
734.309	24.3
734.628	20.5
734.947	16.66
735.265	16.14
735.584	17.11
735.903	14.59
736.221	13.52
736.54	15.7
736.858	14.16
737.177	12.32
737.495	10.34
737.813	11.11
738.132	9.14
738.45	12.43
738.768	11.09
739.086	9.73
739.404	8.57
739.722	8.02
740.04	5.61
740.358	6.5
740.676	5.52
740.994	4.91
741.311	4.41
741.629	8.39
741.947	7.64
742.264	10.02
742.582	10.5
742.899	13.77
743.217	14.91
743.534	16.68
743.852	15.41
744.169	18.61
744.486	19.11
744.803	17.39
745.121	15.32
745.438	17.05
745.755	15.73
746.072	16.23
746.389	13.25
746.706	10.8
747.022	12.07
747.339	11.16
747.656	9.02
747.973	11.68
748.289	13.68
748.606	16.3
748.923	16.14
749.239	13.7
749.555	12.61
749.872	10.45
750.188	10.61
750.505	9.89
750.821	9.7
751.137	10.89
751.453	10.84
751.769	11.07
752.085	8.66
752.401	6.16
752.717	6.07
753.033	4.91
753.349	9.2
753.665	10.23
753.98	9.41
754.296	13.02
754.612	14.95
754.927	12.55
755.243	13.41
755.558	12.05
755.874	11.5
756.189	11.61
756.505	12.48
756.82	11.23
757.135	11.23
757.45	10.32
757.765	7.52
758.08	3.75
758.395	3.16
758.71	-0.32
759.025	0.09
759.34	1.41
759.655	4.95
759.97	6.3
760.285	5.91
760.599	7.57
760.914	10.68
761.228	13.11
761.543	14.18
761.857	16.89
762.172	19.02
762.486	19.68
762.8	19.43
763.115	18.48
763.429	15.02
763.743	15.8
764.057	16.07
764.371	12.89
764.685	11
764.999	9.84
765.313	10.41
765.627	6.8
765.941	6.59
766.255	5.02
766.568	4.16
766.882	9.48
767.195	8.57
767.509	7.23
767.823	8.77
768.136	8.59
768.449	12.18
768.763	8.23
769.076	10.73
769.389	11.11
769.702	14.89
770.016	12.45
770.329	10.14
770.642	9.89
770.955	8.32
771.268	8.23
771.58	11.34
771.893	9.09
772.206	12.77
772.519	12.5
772.832	9.82
773.144	9.7
773.457	9.8
773.769	9.89
774.082	9.48
774.394	9.77
774.706	8.59
775.019	5.59
775.331	3.84
775.643	2.59
775.955	3.66
776.268	5.39
776.58	4.43
776.892	5.5
777.204	3
777.515	4.91
777.827	5.48
778.139	5.23
778.451	5.11
778.763	6.39
779.074	5.16
779.386	4.32
779.697	4.82
780.009	4.84
780.32	2.43
780.632	3.95
780.943	1.64
781.254	-0.02
781.566	3.75
781.877	5.05
782.188	4.3
782.499	3.95
782.81	4.52
783.121	5.57
783.432	4.27
783.743	9.39
784.054	11.25
784.364	12.11
784.675	13.68
784.986	13.16
785.296	13.73
785.607	11.57
785.917	12.93
786.228	13.89
786.538	15.75
786.849	15.48
787.159	12.93
787.469	15.34
787.779	15.05
788.09	16.61
788.4	13.14
788.71	12.05
789.02	16.23
789.33	18.09
789.64	19.07
789.949	17.41
790.259	19.34
790.569	20.66
790.879	20.64
791.188	24.86
791.498	24.77
791.807	26.82
792.117	26.16
792.426	25.73
792.736	20.66
793.045	18.18
793.354	16.91
793.663	14.55
793.973	18.5
794.282	19.36
794.591	15.16
794.9	13.77
795.209	14.25
795.518	14.82
795.826	11.16
796.135	14.93
796.444	17.41
796.753	19.86
797.061	22.7
797.37	20.7
797.678	17.73
797.987	19.16
798.295	21.86
798.604	19.66
798.912	22.48
799.22	25.32
799.529	22.91
799.837	22.61
800.145	21.52
800.453	20.09
800.761	19.66
801.069	18.32
801.377	20.48
801.685	18.64
801.993	21.48
802.3	19.39
802.608	19.43
802.916	21.18
803.223	18.32
803.531	17.05
803.838	18.2
804.146	16.57
804.453	18.23
804.76	15.68
805.068	16.77
805.375	14.16
805.682	12.8
805.989	16.41
806.296	19.89
806.603	22.18
806.91	25.5
807.217	25.61
807.524	25.52
807.831	24.36
808.138	23.73
808.444	23.27
808.751	25.93
809.058	25.5
809.364	23.64
809.671	20.27
809.977	18.61
810.284	18.43
810.59	18.5
810.896	21.11
811.202	22.07
811.509	26.39
811.815	24.89
812.121	25.64
812.427	24.86
812.733	24.8
813.039	23.64
813.345	25.18
813.65	19.68
813.956	19.2
814.262	20.39
814.568	21.36
814.873	16.45
815.179	17.34
815.484	16.48
815.79	19.61
816.095	17.86
816.4	19.48
816.706	20.57
817.011	25
817.316	27.93
817.621	25.57
817.926	26.82
818.231	27.64
818.536	27.93
818.841	29.7
819.146	30.45
819.451	33.3
819.756	33.68
820.06	32.09
820.365	34.7
820.67	32.05
820.974	36.7
821.279	35.93
821.583	36.84
821.888	37.55
822.192	36.73
822.496	36.34
822.8	36
823.105	39.89
823.409	43.8
823.713	40.2
824.017	43.68
824.321	38.07
824.625	40.7
824.929	44.36
825.232	46.3
825.536	45.84
825.84	48.93
826.143	51.55
826.447	49.05
826.751	46.95
827.054	50.32
827.358	49.39
827.661	50.27
827.964	49.07
828.268	49.18
828.571	50.23
828.874	49.45
829.177	46.84
829.48	45.86
829.783	46.43
830.086	49.27
830.389	47.45
830.692	49
830.995	51.36
831.297	50.5
831.6	47.39
831.903	43.8
832.205	45.05
832.508	45.45
832.81	45.3
833.113	47.73
833.415	46.02
833.718	42.7
834.02	37.16
834.322	37
834.624	38.64
834.926	38.36
835.228	37.41
835.53	38
835.832	41.34
836.134	37.75
836.436	35.98
836.738	34.39
837.04	38.52
837.341	38.93
837.643	36.75
837.944	36.86
838.246	39.66
838.547	41.05
838.849	38.14
839.15	38.16
839.452	40.11
839.753	39.66
840.054	39.7
840.355	38.64
840.656	43.66
840.957	44.57
841.258	43.55
841.559	44.18
841.86	47.07
842.161	49.02
842.462	47.64
842.762	49.43
843.063	46.73
843.364	49.11
843.664	52.5
843.965	50.59
844.265	55.84
844.566	53.48
844.866	51.61
845.166	54.23
845.467	51.52
845.767	51.7
846.067	48.84
846.367	53.07
846.667	52.43
846.967	46.98
847.267	44.16
847.567	40.89
847.867	44.07
848.166	45.91
848.466	42.43
848.766	46.52
849.065	48
849.365	50.68
849.664	51.95
849.964	55.32
850.263	60.75
850.562	66.14
850.862	65.64
851.161	66.05
851.46	66.32
851.759	66.7
852.058	67.16
852.357	62.89
852.656	63.48
852.955	59.05
853.254	56.25
853.553	52.36
853.851	51.23
854.15	51.43
854.449	53.16
854.747	51.2
855.046	49.02
855.344	47.34
855.643	51.64
855.941	50.75
856.239	51.95
856.538	50.66
856.836	53.75
857.134	53.18
857.432	50.77
857.73	49.3
858.028	50.68
858.326	53.25
858.624	53.14
858.922	51.02
859.219	50.05
859.517	48.23
859.815	50.3
860.112	49.32
860.41	50.16
860.707	53.64
861.005	55.2
861.302	57.73
861.6	56.57
861.897	59.89
862.194	60.8
862.491	63.25
862.788	64.73
863.085	66.57
863.382	67.95
863.679	69.82
863.976	71.93
864.273	69.61
864.57	66.86
864.867	69.41
865.163	69.23
865.46	69.2
865.757	73.27
866.053	76.77
866.349	74.43
866.646	75.68
866.942	73.16
867.239	79.66
867.535	80.84
867.831	81.98
868.127	79.82
868.423	81.16
868.719	80.2
869.015	74.2
869.311	69.25
869.607	69.64
869.903	66.64
870.199	61.8
870.494	49.66
870.79	47.2
871.086	44.48
871.381	46.43
871.677	42.45
871.972	42.32
872.267	44.64
872.563	51.82
872.858	54.27
873.153	57.43
873.448	61.59
873.743	62.27
874.038	66.45
874.333	71.84
874.628	69.98
874.923	69.91
875.218	73.91
875.513	74.64
875.808	72.09
876.102	67.68
876.397	62.75
876.691	64.3
876.986	66.09
877.28	58.05
877.575	53.52
877.869	53.52
878.163	55.36
878.458	52
878.752	51.8
879.046	51.23
879.34	52.8
879.634	53.77
879.928	51.25
880.222	49.86
880.516	56.57
880.809	55.18
881.103	52.16
881.397	53.2
881.691	54.7
881.984	52.43
882.278	49.2
882.571	47.18
882.864	49.23
883.158	48.55
883.451	52.61
883.744	47.86
884.038	50.39
884.331	49.89
884.624	45.75
884.917	44.95
885.21	44.68
885.503	48.93
885.796	51.93
886.088	52.98
886.381	56.77
886.674	53.8
886.966	53.07
887.259	48.7
887.552	51.82
887.844	53.02
888.136	48
888.429	48.2
888.721	44
889.013	41.09
889.306	36.64
889.598	29.96
