# Supplementary material for: An on-demand, drop-on-drop method for studying enzyme catalysis by serial crystallography
Source: Nat Commun. 2021 Jul 22;12:4461. doi: 10.1038/s41467-021-24757-7 (PMC8298390; doi:10.1038/s41467-021-24757-7)
Supplement: Supplementary file 7 — Source Data [file 41467_2021_24757_MOESM7_ESM.zip › 01_raw data/11/11-pico-on (5).txt]

Data from 11-fluo5N-fura-picoon_Subt16_21-13-13-772.txt Node

Date: Wed Jun 05 21:13:13 PDT 2019
User: Yachandra Lab
Spectrometer: OFX00221
Trigger mode: 0
Integration Time (sec): 3.000000E-1
Scans to average: 4
Nonlinearity correction enabled: false
Boxcar width: 5
Storing dark spectrum: false
XAxis mode: Wavelengths
Number of Pixels in Spectrum: 2136
>>>>>Begin Spectral Data<<<<<
156.111	-2.62
156.499	-4.71
156.887	-5.06
157.274	-4.11
157.662	-3.75
158.049	-3.09
158.437	-2.05
158.824	-2.82
159.211	-1.61
159.599	-0.32
159.986	-0.14
160.373	-0.05
160.761	2.27
161.148	2.68
161.535	1.27
161.922	1.55
162.309	0.45
162.696	-0.41
163.083	0.07
163.47	-0.68
163.857	-1.86
164.244	-2.23
164.631	-2.61
165.018	-3.82
165.405	-2.68
165.792	-2.59
166.179	-2.75
166.565	-2.3
166.952	-1.57
167.339	-2.16
167.725	-1.48
168.112	-0.43
168.498	-0.66
168.885	-0.09
169.271	0.2
169.658	-0.59
170.044	1.55
170.431	0.39
170.817	1.3
171.203	0.93
171.59	1.14
171.976	2.61
172.362	1.68
172.748	1.52
173.134	1.45
173.521	1.8
173.907	2.2
174.293	1.66
174.679	1.89
175.065	1.5
175.451	1.77
175.836	1.89
176.222	0.73
176.608	1.5
176.994	1.86
177.38	1.39
177.765	1.25
178.151	1.16
178.537	0.75
178.922	1.7
179.308	1.98
179.693	1.8
180.079	2.45
180.464	2.52
180.85	2.5
181.235	3.5
181.621	4.07
182.006	4.11
182.391	4.02
182.777	3.66
183.162	3.36
183.547	3.57
183.932	3.55
184.317	3.77
184.702	3.57
185.087	3.45
185.472	2.82
185.857	3.61
186.242	3.41
186.627	3.09
187.012	3.39
187.397	4.07
187.782	3.18
188.167	3.02
188.551	2.39
188.936	1.07
189.321	2.61
189.705	-1.05
190.09	-1.05
190.475	-4.91
190.859	-5.84
191.244	-4.59
191.628	-5.25
192.012	-7.48
192.397	-6.86
192.781	-6.45
193.166	-4.43
193.55	-8.95
193.934	-5.93
194.318	-4.41
194.702	-0.32
195.087	1.8
195.471	0.84
195.855	0.91
196.239	5.39
196.623	3.95
197.007	7.5
197.391	5.75
197.775	9.66
198.158	11.7
198.542	12.98
198.926	15.75
199.31	14.48
199.693	12.59
200.077	12.8
200.461	13.55
200.844	12.05
201.228	6.75
201.611	8.5
201.995	7.02
202.378	5.64
202.762	-1.55
203.145	-2.2
203.529	-3.07
203.912	-0.11
204.295	1.91
204.679	-0.34
205.062	0.93
205.445	0.68
205.828	0.41
206.211	0.5
206.594	2
206.977	6.25
207.36	6.34
207.743	7.02
208.126	8.27
208.509	8.3
208.892	5.32
209.275	7.73
209.658	6.34
210.04	8.07
210.423	9.32
210.806	7.89
211.188	5.77
211.571	4.73
211.953	6.68
212.336	2.2
212.719	0.43
213.101	4.3
213.483	1
213.866	2.84
214.248	2.27
214.63	-2.77
215.013	-6.98
215.395	-1.57
215.777	-0.7
216.159	-0.82
216.542	0.16
216.924	-2.82
217.306	-6.95
217.688	-4.11
218.07	-2.27
218.452	-3.09
218.834	-0.3
219.216	5.43
219.597	-0.07
219.979	0.48
220.361	-0.75
220.743	-1.7
221.124	-0.75
221.506	1.57
221.888	-0.93
222.269	-1.3
222.651	-3.41
223.032	1.11
223.414	-1.23
223.795	-3.68
224.177	-4.11
224.558	-8.11
224.94	-4.25
225.321	-1.66
225.702	1.16
226.083	1.89
226.465	1.34
226.846	2.16
227.227	-3.84
227.608	-7.27
227.989	-1.66
228.37	-3.14
228.751	3.16
229.132	2.86
229.513	5.89
229.894	0.39
230.275	2.89
230.655	0.43
231.036	4
231.417	6
231.798	7.75
232.178	9.7
232.559	7.68
232.94	5.27
233.32	4.2
233.701	-2.16
234.081	-1.14
234.462	-3.34
234.842	-2.02
235.222	-5.48
235.603	-5.89
235.983	-2.36
236.363	-4.27
236.743	-5.05
237.124	-3.32
237.504	-2.93
237.884	0.64
238.264	2.8
238.644	4.91
239.024	5.14
239.404	6.23
239.784	5.66
240.164	2.36
240.544	1.68
240.923	3.77
241.303	4.2
241.683	3.39
242.063	2
242.442	0.05
242.822	-1.3
243.202	-0.16
243.581	-3.64
243.961	0.52
244.34	3
244.72	-0.09
245.099	1.66
245.478	0.36
245.858	-0.07
246.237	1.02
246.616	4.32
246.996	6.05
247.375	6.16
247.754	8.84
248.133	7.8
248.512	8.39
248.891	10.59
249.27	9.43
249.649	8.43
250.028	5.55
250.407	7.77
250.786	9.89
251.165	2.82
251.544	1.07
251.922	3.23
252.301	2.32
252.68	1.75
253.058	2.14
253.437	1.23
253.816	2.23
254.194	8.43
254.573	4.09
254.951	-0.55
255.329	6.14
255.708	8.48
256.086	5.27
256.465	3.07
256.843	3.25
257.221	5.36
257.599	7.25
257.977	7.05
258.356	0.32
258.734	2.5
259.112	6.95
259.49	4.66
259.868	2.8
260.246	3.27
260.624	1.11
261.001	0.07
261.379	-2.64
261.757	-3.89
262.135	-4.41
262.513	-1.39
262.89	-1.14
263.268	-5.05
263.645	-6.14
264.023	-5.91
264.401	-5.86
264.778	-2.27
265.156	-0.64
265.533	-1.55
265.91	-2.39
266.288	-1.09
266.665	-0.64
267.042	-0.98
267.42	0.02
267.797	4.8
268.174	4.73
268.551	2.48
268.928	5.32
269.305	1.52
269.682	2.82
270.059	8.77
270.436	8.2
270.813	8.82
271.19	6.7
271.567	5.27
271.944	3.41
272.32	6.82
272.697	7.73
273.074	7.91
273.45	10.84
273.827	11.2
274.203	7.07
274.58	7.25
274.957	6.25
275.333	10.36
275.709	10
276.086	6.77
276.462	5.45
276.838	8.07
277.215	4.3
277.591	6.02
277.967	9.86
278.343	7.55
278.719	7.27
279.095	7.89
279.471	5.95
279.847	9.8
280.223	15.84
280.599	16.68
280.975	13.91
281.351	17.55
281.727	16.23
282.103	13.14
282.478	13.61
282.854	10.48
283.23	9.2
283.605	8.86
283.981	7.5
284.357	5.55
284.732	-0.05
285.108	4.73
285.483	1.55
285.858	0.86
286.234	-0.64
286.609	-0.16
286.984	3.09
287.36	3.89
287.735	2.34
288.11	5.55
288.485	2.34
288.86	8.43
289.235	6.8
289.61	6.8
289.985	8.23
290.36	6.89
290.735	7.75
291.11	6.09
291.485	4.39
291.86	6.48
292.235	4.16
292.609	5.41
292.984	3.2
293.359	3.95
293.733	1.84
294.108	-1.09
294.482	-0.43
294.857	-1.8
295.231	-1.82
295.606	-0.5
295.98	-0.32
296.354	-0.5
296.729	2.14
297.103	0.16
297.477	0.45
297.851	2.23
298.226	4.57
298.6	6.89
298.974	8.86
299.348	13.23
299.722	14.48
300.096	16.55
300.47	18.16
300.844	19.14
301.217	22.09
301.591	19.7
301.965	23.07
302.339	24.25
302.712	23.52
303.086	20.5
303.46	19.34
303.833	20.07
304.207	16.91
304.58	13.73
304.954	9.57
305.327	7.52
305.701	9.84
306.074	10.89
306.447	8.91
306.821	7.7
307.194	8.91
307.567	4.93
307.94	2.77
308.313	3.45
308.686	6.48
309.059	6.16
309.432	7.89
309.805	4.45
310.178	-1.16
310.551	4.16
310.924	5.91
311.297	6.45
311.67	10.27
312.042	11.41
312.415	13.34
312.788	9.16
313.16	11.59
313.533	15.14
313.905	16.02
314.278	16.43
314.65	12.11
315.023	13.5
315.395	16.48
315.768	14.18
316.14	15.73
316.512	15.05
316.884	16.07
317.257	16.39
317.629	14.43
318.001	14.3
318.373	14.32
318.745	12.77
319.117	7.02
319.489	5.57
319.861	8.09
320.233	6.43
320.605	3.52
320.977	4.7
321.348	3.14
321.72	3.39
322.092	4.14
322.463	6.43
322.835	10.11
323.207	15.7
323.578	11.73
323.95	9.14
324.321	9.55
324.693	10.23
325.064	9.48
325.435	9.48
325.807	5.8
326.178	4.8
326.549	6.52
326.92	4.7
327.292	4.07
327.663	5.05
328.034	5.86
328.405	7.11
328.776	8.07
329.147	12.73
329.518	14.05
329.889	14.82
330.259	13.48
330.63	15.91
331.001	16.07
331.372	16.27
331.742	15.5
332.113	16.02
332.484	13.73
332.854	14.43
333.225	10.02
333.595	8.8
333.966	9.48
334.336	11.98
334.707	9.14
335.077	9.05
335.447	12.86
335.817	14.89
336.188	14.43
336.558	14.7
336.928	13.16
337.298	15.91
337.668	16.39
338.038	17.18
338.408	18.93
338.778	17.41
339.148	15.02
339.518	12.25
339.888	11.52
340.258	12.77
340.627	10.82
340.997	12.66
341.367	7.41
341.736	9.73
342.106	9.95
342.475	6.95
342.845	8.5
343.214	11.16
343.584	8.18
343.953	9.3
344.323	6.89
344.692	7.77
345.061	4.48
345.431	6.52
345.8	1.82
346.169	-0.98
346.538	-0.39
346.907	-0.5
347.276	-3.8
347.645	-2.09
348.014	-1.57
348.383	0.05
348.752	3.73
349.121	5.64
349.49	3.8
349.858	4.64
350.227	5.73
350.596	6.91
350.964	5.89
351.333	7
351.702	5.2
352.07	6.86
352.439	5.64
352.807	5.07
353.176	4.89
353.544	7.57
353.912	8.55
354.281	8.43
354.649	9.48
355.017	9.43
355.385	7.16
355.753	5.3
356.122	3.14
356.49	2.18
356.858	2.86
357.226	3.36
357.594	5.73
357.961	9.09
358.329	10
358.697	9.23
359.065	8.77
359.433	14.41
359.8	14.25
360.168	15.05
360.536	13.66
360.903	9.05
361.271	8.82
361.638	5.34
362.006	3.25
362.373	5.95
362.741	5.55
363.108	6.16
363.475	2.43
363.843	4.86
364.21	5.05
364.577	7.3
364.944	9.77
365.311	10.73
365.678	11.3
366.045	11.95
366.412	8.73
366.779	6.43
367.146	7.77
367.513	8.98
367.88	10.27
368.247	12.7
368.613	11.25
368.98	10.61
369.347	10.25
369.713	12.2
370.08	12.2
370.447	11.39
370.813	12.25
371.18	13.11
371.546	14.18
371.912	9.45
372.279	6.14
372.645	8.86
373.011	8.7
373.378	7.64
373.744	6.45
374.11	5.34
374.476	4.02
374.842	5.09
375.208	1.89
375.574	-2.41
375.94	3.93
376.306	4.02
376.672	6.66
377.038	8.59
377.404	9.55
377.769	8.59
378.135	7.86
378.501	10.02
378.866	10.91
379.232	10.14
379.597	11.91
379.963	9.84
380.328	6.95
380.694	4.3
381.059	5.09
381.425	5.23
381.79	3.11
382.155	2.61
382.52	2.91
382.886	1.8
383.251	1.95
383.616	5.77
383.981	7.68
384.346	8.05
384.711	3.98
385.076	1.25
385.441	-2.27
385.806	2
386.171	1.91
386.535	3.45
386.9	4.95
387.265	4.68
387.629	1.86
387.994	1.7
388.359	4.93
388.723	8.48
389.088	9.27
389.452	12.11
389.817	10.43
390.181	8.77
390.545	6.05
390.91	1.57
391.274	5.57
391.638	7.07
392.002	7.75
392.366	6.3
392.731	6.8
393.095	8.52
393.459	8.98
393.823	9.73
394.187	14.11
394.55	14.61
394.914	13.57
395.278	13.07
395.642	12.43
396.006	10.2
396.369	10.77
396.733	11.18
397.097	9.14
397.46	10.57
397.824	9.45
398.187	7.89
398.551	10.59
398.914	17.16
399.277	15.34
399.641	15.36
400.004	14.93
400.367	13.95
400.73	12.02
401.094	13.09
401.457	11
401.82	10.18
402.183	9.32
402.546	6.68
402.909	5.16
403.272	7.09
403.635	3.95
403.998	0.98
404.36	1.57
404.723	6.2
405.086	4.55
405.448	5.82
405.811	8.64
406.174	11
406.536	11.52
406.899	12.18
407.261	9.36
407.624	11.66
407.986	14.75
408.348	16
408.711	9.41
409.073	7.39
409.435	6.36
409.797	2.98
410.16	2.27
410.522	3.05
410.884	1.11
411.246	-1.05
411.608	-1.89
411.97	-1.89
412.332	-1.18
412.693	3.34
413.055	7.2
413.417	8.8
413.779	10.93
414.14	9.59
414.502	8.52
414.864	11.84
415.225	15.18
415.587	17.5
415.948	16.07
416.31	15.52
416.671	18.09
417.033	17.25
417.394	15.91
417.755	13.64
418.116	11.61
418.478	12.98
418.839	10.34
419.2	9.52
419.561	8.34
419.922	8.02
420.283	4.75
420.644	1.2
421.005	1.77
421.366	3
421.727	6.93
422.087	9.59
422.448	8.3
422.809	7.7
423.169	9.09
423.53	7.48
423.891	9.91
424.251	9.18
424.612	8.55
424.972	8.57
425.333	8
425.693	7.11
426.053	10.02
426.414	10.25
426.774	11.98
427.134	9.16
427.494	11.61
427.854	11.02
428.214	14.61
428.574	16.07
428.934	17.2
429.294	16.41
429.654	13.11
430.014	13.23
430.374	13.3
430.734	14.25
431.094	15.2
431.453	12.86
431.813	11.23
432.173	12.16
432.532	12.16
432.892	7.77
433.251	5.95
433.611	6.91
433.97	1.27
434.33	3.34
434.689	-0.2
435.048	0.36
435.407	4.41
435.767	3.73
436.126	3.93
436.485	2.7
436.844	5.45
437.203	7.73
437.562	8.52
437.921	12.23
438.28	10.16
438.639	11.68
438.998	11.5
439.356	8.3
439.715	9.16
440.074	10.2
440.433	8.73
440.791	10.34
441.15	10.02
441.508	11.75
441.867	14.14
442.225	13.36
442.584	11.36
442.942	12.05
443.3	15.93
443.659	15.27
444.017	14.73
444.375	15.3
444.733	14.05
445.092	7.73
445.45	9.27
445.808	5.73
446.166	7.59
446.524	10.98
446.882	13.2
447.239	9.89
447.597	9.77
447.955	8.52
448.313	10.27
448.67	11.05
449.028	17.84
449.386	12.23
449.743	10.66
450.101	13.95
450.458	12.59
450.816	8.64
451.173	7.59
451.531	8.95
451.888	6.3
452.245	7.66
452.602	6.5
452.96	8.2
453.317	9.73
453.674	12.89
454.031	10.64
454.388	11.41
454.745	13.43
455.102	14.2
455.459	15.66
455.816	14.48
456.173	14.66
456.529	15.93
456.886	14.8
457.243	16.18
457.599	15.36
457.956	11.7
458.313	9.75
458.669	11.32
459.026	9.98
459.382	8.91
459.739	11.7
460.095	8.93
460.451	10.11
460.807	12.8
461.164	8.86
461.52	9.14
461.876	12.86
462.232	13.39
462.588	9.68
462.944	12.75
463.3	11.98
463.656	10.93
464.012	14.23
464.368	13.32
464.724	8.39
465.079	10.34
465.435	8.11
465.791	3.61
466.146	5.07
466.502	6.14
466.858	7.11
467.213	9.45
467.569	9.7
467.924	3.36
468.279	0.64
468.635	0.75
468.99	2.16
469.345	4.59
469.701	7.39
470.056	8.73
470.411	12.89
470.766	8.75
471.121	8.36
471.476	8.34
471.831	14.05
472.186	15.82
472.541	16.57
472.895	15.91
473.25	15.32
473.605	13.5
473.96	7.77
474.314	7.43
474.669	7.68
475.024	4.3
475.378	6.93
475.733	1.64
476.087	2.34
476.441	1.39
476.796	3.14
477.15	-0.14
477.504	3.05
477.859	5.5
478.213	3.73
478.567	4.23
478.921	5.77
479.275	4.41
479.629	8.45
479.983	9.48
480.337	8.73
480.691	9.61
481.045	13.57
481.399	14.34
481.752	14.3
482.106	13.61
482.46	13.16
482.813	14.07
483.167	15.18
483.52	10.93
483.874	6.11
484.227	8.05
484.581	6.64
484.934	6.93
485.288	2.07
485.641	1.98
485.994	2.55
486.347	-0.18
486.7	1.32
487.054	1.98
487.407	5.93
487.76	6.8
488.113	8.07
488.466	7.68
488.818	3.02
489.171	5.73
489.524	8.14
489.877	5.93
490.23	10.57
490.582	7.68
490.935	4.68
491.288	5.84
491.64	7.14
491.993	5.68
492.345	7.16
492.698	8.93
493.05	8.36
493.402	8.77
493.755	9.02
494.107	8.32
494.459	12.55
494.811	15.64
495.163	19.93
495.515	24.66
495.867	34.57
496.219	44.32
496.571	57.39
496.923	70.27
497.275	79.32
497.627	96.98
497.979	115.7
498.33	130.57
498.682	151.39
499.034	164.27
499.385	185.18
499.737	199.68
500.088	214.02
500.44	224.77
500.791	235.84
501.143	248.52
501.494	252.32
501.845	256.89
502.197	262.66
502.548	259.05
502.899	257.95
503.25	251.98
503.601	250.89
503.952	250.64
504.303	248.32
504.654	248.5
505.005	250.48
505.356	251.64
505.707	248.66
506.058	248.02
506.408	252.68
506.759	259.2
507.11	264.34
507.46	267.68
507.811	270.66
508.161	271.75
508.512	274.68
508.862	275.66
509.213	280.91
509.563	288.36
509.913	286.82
510.263	288.68
510.614	287.73
510.964	287.05
511.314	284.11
511.664	282.86
512.014	286.55
512.364	279.3
512.714	272.39
513.064	269.86
513.414	268.98
513.764	270.89
514.113	268.14
514.463	267.39
514.813	268.84
515.162	271.27
515.512	268.36
515.862	266.59
516.211	272.82
516.561	276.27
516.91	275.59
517.259	275.59
517.609	276.07
517.958	278.91
518.307	278
518.656	279
519.006	275.25
519.355	274.11
519.704	271.89
520.053	270.09
520.402	273.48
520.751	269.89
521.1	268.66
521.448	268.32
521.797	266.48
522.146	267.48
522.495	265.05
522.843	265.55
523.192	270
523.541	268.66
523.889	267.2
524.238	264.34
524.586	267.84
524.935	262.77
525.283	262.32
525.631	259.52
525.979	257.95
526.328	256.3
526.676	254.86
527.024	247.3
527.372	251.91
527.72	251.91
528.068	248.2
528.416	246.07
528.764	247.23
529.112	243.57
529.46	241
529.808	241.93
530.155	239.7
530.503	238.18
530.851	237.59
531.198	229.48
531.546	222.39
531.893	220.7
532.241	219.34
532.588	213.66
532.936	213.27
533.283	212.8
533.63	207.11
533.978	206.57
534.325	200.66
534.672	198.11
535.019	199.93
535.366	201.5
535.713	199.59
536.06	196.27
536.407	195.16
536.754	191.39
537.101	190.73
537.448	189.36
537.795	187.25
538.141	187.55
538.488	187.7
538.835	184.39
539.181	184.95
539.528	185.91
539.874	182.61
540.221	182.98
540.567	179.66
540.914	178.89
541.26	175
541.606	173.91
541.952	174.59
542.299	169
542.645	172.25
542.991	172.36
543.337	171.77
543.683	169.07
544.029	171.02
544.375	174.73
544.721	172.32
545.066	171.84
545.412	168.91
545.758	168.86
546.104	172.27
546.449	170.34
546.795	166.75
547.141	163.48
547.486	164.07
547.832	161
548.177	157.91
548.522	155.86
548.868	156.75
549.213	153.52
549.558	151.52
549.903	151.89
550.249	146.95
550.594	147.36
550.939	147.57
551.284	146.91
551.629	147.18
551.974	148.39
552.319	151.77
552.664	152.82
553.008	154.34
553.353	154.25
553.698	153.5
554.043	155.98
554.387	152.57
554.732	151.98
555.076	155.36
555.421	153.93
555.765	152.45
556.11	149.27
556.454	146.48
556.798	143.89
557.143	140.77
557.487	137.59
557.831	136
558.175	136.64
558.519	132.3
558.863	129.3
559.207	128.3
559.551	126.05
559.895	126.39
560.239	125.59
560.583	127.25
560.927	130.16
561.27	132.07
561.614	133.16
561.958	131.27
562.301	134.41
562.645	133.32
562.988	130.93
563.332	131.11
563.675	128.7
564.018	131.02
564.362	128.89
564.705	124.93
565.048	122.34
565.391	121.48
565.735	122.43
566.078	119.16
566.421	118.98
566.764	122.07
567.107	121.11
567.45	120.34
567.792	120.27
568.135	123.2
568.478	127.27
568.821	127.5
569.163	123.93
569.506	122.3
569.849	121.27
570.191	120.5
570.534	118.02
570.876	116.3
571.219	115.3
571.561	114.64
571.903	113.75
572.246	111.8
572.588	110.11
572.93	110.48
573.272	109.11
573.614	109.32
573.956	108.52
574.298	105.18
574.64	105.05
574.982	106.18
575.324	100.48
575.666	100.16
576.008	96.66
576.349	95.5
576.691	94
577.033	94.2
577.374	92.02
577.716	88.07
578.057	88.82
578.399	88.8
578.74	87.61
579.082	89.8
579.423	86.91
579.764	88.39
580.105	88.41
580.447	89.18
580.788	89.18
581.129	91.52
581.47	94.34
581.811	95.41
582.152	95.64
582.493	95.43
582.834	96.75
583.175	98.77
583.515	102.5
583.856	99.66
584.197	98.86
584.537	97.95
584.878	95.84
585.218	94.57
585.559	92.36
585.899	92.07
586.24	91.27
586.58	89.25
586.921	84.89
587.261	78.23
587.601	79.11
587.941	75.61
588.281	74.75
588.621	75.98
588.961	76.09
589.301	76.93
589.641	74.91
589.981	74.11
590.321	73.48
590.661	74.55
591.001	76
591.34	74.86
591.68	78.77
592.02	80.91
592.359	80.02
592.699	80.39
593.038	76.98
593.378	79.25
593.717	79.84
594.057	79.52
594.396	83.09
594.735	81.93
595.074	80.59
595.414	78.27
595.753	76.64
596.092	79.45
596.431	78.8
596.77	79.39
597.109	79.16
597.448	79.7
597.786	80.68
598.125	76.05
598.464	77.32
598.803	78.16
599.141	77.43
599.48	76.27
599.819	72.3
600.157	72.09
600.495	73.45
600.834	72.93
601.172	66.39
601.511	63.86
601.849	65.5
602.187	61.55
602.525	61.98
602.864	65.2
603.202	64.61
603.54	62.41
603.878	63.27
604.216	62.59
604.554	61.23
604.891	65
605.229	67.82
605.567	66.48
605.905	67.05
606.243	69.41
606.58	65.14
606.918	66.18
607.255	67.93
607.593	68.2
607.93	66.5
608.268	67.66
608.605	63.59
608.942	63.8
609.28	63.95
609.617	67.23
609.954	66.36
610.291	67.84
610.628	64.5
610.965	64.77
611.302	61.14
611.639	63.43
611.976	60.93
612.313	66.77
612.65	65.41
612.987	64.77
613.323	63.02
613.66	62.91
613.997	62.18
614.333	64.16
614.67	63.3
615.006	66.25
615.343	68.07
615.679	67.3
616.015	65.93
616.352	64.55
616.688	65.68
617.024	63.68
617.36	63.41
617.696	62.95
618.032	65.95
618.368	64.77
618.704	65.41
619.04	61.25
619.376	61.77
619.712	62.45
620.048	61.61
620.383	64.07
620.719	63.57
621.055	63.95
621.39	63.07
621.726	59.23
622.061	61.36
622.397	59.98
622.732	63.27
623.068	64.07
623.403	64.75
623.738	65.82
624.073	63.3
624.409	65.82
624.744	63.98
625.079	63.41
625.414	64.27
625.749	61.89
626.084	60.41
626.419	58.5
626.753	60.8
627.088	62.61
627.423	60.95
627.758	57.57
628.092	58.16
628.427	59.23
628.762	60.3
629.096	60.48
629.431	61.59
629.765	60.66
630.099	60.7
630.434	58.55
630.768	54.86
631.102	56.8
631.436	57.14
631.77	55.27
632.105	55
632.439	59.18
632.773	60.02
633.107	61.23
633.44	61.75
633.774	61.77
634.108	62.66
634.442	63.25
634.776	63.27
635.109	64.75
635.443	67.09
635.776	66.66
636.11	65.55
636.443	65.55
636.777	63.98
637.11	63.07
637.444	61.8
637.777	63.25
638.11	62.98
638.443	62.55
638.776	61.48
639.11	62
639.443	62.77
639.776	64.25
640.109	64.68
640.441	66.61
640.774	69.5
641.107	71.05
641.44	67.55
641.773	66.8
642.105	64.43
642.438	65.34
642.77	63.66
643.103	66.18
643.435	61.05
643.768	59.32
644.1	61.45
644.433	61.11
644.765	62.41
645.097	63.32
645.429	61.52
645.761	64.09
646.094	64.45
646.426	65.02
646.758	63.02
647.09	61.57
647.422	60.48
647.753	59.39
648.085	57.91
648.417	54.98
648.749	54.93
649.08	58.55
649.412	58.77
649.744	61.05
650.075	59.43
650.407	54.93
650.738	56.3
651.069	57.64
651.401	56.09
651.732	57.82
652.063	61.91
652.394	61.11
652.726	59.16
653.057	59.48
653.388	57.55
653.719	56.52
654.05	57.52
654.381	58.7
654.712	60.75
655.042	64.27
655.373	67
655.704	66.8
656.034	66.05
656.365	66.14
656.696	66.95
657.026	67
657.357	67.86
657.687	71.82
658.018	69.75
658.348	68.3
658.678	62.57
659.008	60.23
659.339	57.73
659.669	57.86
659.999	56.82
660.329	52.82
660.659	54.25
660.989	55.14
661.319	52.34
661.649	55.09
661.978	57.2
662.308	61.27
662.638	62.82
662.968	64.89
663.297	64.84
663.627	66.75
663.956	68.48
664.286	67.61
664.615	67.07
664.945	68.32
665.274	69.68
665.603	64.16
665.932	61.91
666.262	58.32
666.591	57.3
666.92	57.7
667.249	56.95
667.578	59.82
667.907	60.89
668.236	62.68
668.564	62.48
668.893	59.55
669.222	61.32
669.551	61.07
669.879	63.91
670.208	62.86
670.537	66.16
670.865	64.5
671.194	66.61
671.522	62.55
671.85	62.86
672.179	62
672.507	66.45
672.835	64.66
673.163	65.59
673.491	61.68
673.819	58.8
674.147	55.43
674.475	59.16
674.803	55.66
675.131	62.34
675.459	59.25
675.787	60.32
676.115	55.36
676.442	57.59
676.77	55.64
677.098	57.98
677.425	62.11
677.753	62.84
678.08	61.64
678.407	60.09
678.735	56.11
679.062	57.73
679.389	56.57
679.717	57.45
680.044	55.27
680.371	55.66
680.698	55.68
681.025	53.86
681.352	52.8
681.679	49.64
682.006	51.75
682.332	51.3
682.659	50.23
682.986	49.66
683.313	46.84
683.639	46.39
683.966	47.11
684.292	48.36
684.619	47.36
684.945	44.55
685.272	46.55
685.598	41.16
685.924	40.34
686.25	37.2
686.577	36.7
686.903	40
687.229	42.39
687.555	41.3
687.881	37.98
688.207	39.43
688.533	42.16
688.858	38.45
689.184	42.34
689.51	41.66
689.836	44.86
690.161	45.61
690.487	43.23
690.813	43.55
691.138	43.84
691.463	42.27
691.789	39.84
692.114	41.09
692.44	46.52
692.765	47
693.09	46.16
693.415	46.2
693.74	44.66
694.065	44.82
694.39	41.52
694.715	44.52
695.04	45.8
695.365	46.77
695.69	46.5
696.015	41.07
696.339	41.55
696.664	40.75
696.989	40.27
697.313	42.05
697.638	42.45
697.962	45.27
698.287	43.43
698.611	46.25
698.935	44.02
699.26	42.14
699.584	44.86
699.908	41.48
700.232	42.16
700.556	40.23
700.88	41.75
701.204	42.18
701.528	41.98
701.852	41.59
702.176	40.11
702.5	44
702.823	44.23
703.147	43.14
703.471	41
703.794	41.3
704.118	43.05
704.441	38.07
704.765	37.7
705.088	38.73
705.411	35.55
705.735	32.36
706.058	32.18
706.381	31.5
706.704	32.82
707.027	35.57
707.35	36.05
707.673	34.45
707.996	36.7
708.319	33.5
708.642	30.05
708.965	32.86
709.288	34.16
709.61	29.59
709.933	31.52
710.256	30.23
710.578	29.59
710.901	26.8
711.223	26.34
711.546	29.18
711.868	33.84
712.19	33.39
712.512	30.57
712.835	28.66
713.157	31.14
713.479	29.61
713.801	31.48
714.123	30.82
714.445	34.91
714.767	32.57
715.089	29.27
715.411	25.68
715.732	25.25
716.054	24.95
716.376	26.05
716.697	25.91
717.019	25.32
717.34	21.61
717.662	23.93
717.983	21.86
718.305	21.2
718.626	22.77
718.947	23.07
719.268	21.84
719.589	24.27
719.911	24.8
720.232	22.84
720.553	23.11
720.874	25.64
721.195	22.84
721.515	22.75
721.836	26.25
722.157	24.48
722.478	24.5
722.798	27.11
723.119	26.43
723.44	26.14
723.76	28.05
724.081	30.52
724.401	28.43
724.721	30.57
725.042	27.48
725.362	25.61
725.682	25.8
726.002	26.27
726.322	27.27
726.642	25.52
726.962	24.64
727.282	25.05
727.602	22.45
727.922	20.89
728.242	21.09
728.562	24.68
728.882	25.66
729.201	23.45
729.521	21.98
729.84	20.16
730.16	21.25
730.479	22.32
730.799	21.16
731.118	22.84
731.437	24.16
731.757	20.68
732.076	20.18
732.395	20.07
732.714	20.66
733.033	20.45
733.352	22.39
733.671	22.05
733.99	20.59
734.309	20.98
734.628	17.23
734.947	16.18
735.265	17.73
735.584	21.43
735.903	23.8
736.221	24.25
736.54	22.98
736.858	22.05
737.177	20.64
737.495	21.2
737.813	18.14
738.132	19.18
738.45	21.02
738.768	21.93
739.086	17.36
739.404	15.86
739.722	16.86
740.04	19.7
740.358	18.64
740.676	19.48
740.994	19.27
741.311	21.36
741.629	23.75
741.947	25.05
742.264	24.68
742.582	24.2
742.899	22.86
743.217	21.2
743.534	19.66
743.852	20.02
744.169	22.18
744.486	22.09
744.803	23.45
745.121	20.95
745.438	20.45
745.755	20.45
746.072	21.89
746.389	21.52
746.706	19.66
747.022	21.59
747.339	20.25
747.656	18.48
747.973	18.98
748.289	16.34
748.606	16.2
748.923	13.25
749.239	12.86
749.555	9.57
749.872	10.32
750.188	12.43
750.505	13.2
750.821	13.3
751.137	15.34
751.453	14.09
751.769	16.43
752.085	19.59
752.401	19.59
752.717	17.66
753.033	20.09
753.349	19.75
753.665	20.43
753.98	19
754.296	22.48
754.612	21.39
754.927	22.75
755.243	21.82
755.558	18.02
755.874	20.8
756.189	21.5
756.505	18.02
756.82	20
757.135	19.14
757.45	19.32
757.765	17
758.08	16.16
758.395	13.05
758.71	8.77
759.025	10.16
759.34	7.09
759.655	8.98
759.97	12.73
760.285	11.23
760.599	10.07
760.914	9.55
761.228	10.36
761.543	9.95
761.857	13.23
762.172	17.98
762.486	17.34
762.8	17.77
763.115	16.73
763.429	13.82
763.743	15.23
764.057	15.82
764.371	13.45
764.685	10.41
764.999	10.89
765.313	14.27
765.627	12.91
765.941	13.5
766.255	12.41
766.568	13.36
766.882	15.02
767.195	10.18
767.509	11.34
767.823	13.18
768.136	15.8
768.449	16.89
768.763	13.11
769.076	15.73
769.389	17.48
769.702	23.61
770.016	20.14
770.329	20.61
770.642	24.34
770.955	25.25
771.268	24.57
771.58	24.2
771.893	22.16
772.206	23.52
772.519	20.41
772.832	16.23
773.144	15.14
773.457	14.09
773.769	13.16
774.082	10.02
774.394	7.66
774.706	6.95
775.019	6.55
775.331	4.64
775.643	3.8
775.955	7.45
776.268	9.77
776.58	5.23
776.892	7.32
777.204	7.61
777.515	10.98
777.827	11.09
778.139	15.09
778.451	13.93
778.763	16.2
779.074	13.73
779.386	11.07
779.697	9.75
780.009	10.23
780.32	9.77
780.632	8.41
780.943	5.34
781.254	6.52
781.566	7.09
781.877	8.55
782.188	9.09
782.499	8.14
782.81	7.91
783.121	10.02
783.432	11.27
783.743	13.18
784.054	15.61
784.364	17.43
784.675	19.55
784.986	18.14
785.296	18.55
785.607	15.68
785.917	15.3
786.228	16.27
786.538	17.36
786.849	16.32
787.159	16.05
787.469	16.45
787.779	16.07
788.09	15.5
788.4	12.93
788.71	10.89
789.02	13.34
789.33	12.93
789.64	13.86
789.949	10.95
790.259	10.82
790.569	13.93
790.879	13.5
791.188	18.07
791.498	17.45
791.807	19.8
792.117	19.52
792.426	20.66
792.736	23.89
793.045	20.16
793.354	20.16
793.663	20.64
793.973	20.41
794.282	22.64
794.591	16.64
794.9	15.5
795.209	16.45
795.518	19.82
795.826	17.23
796.135	17.52
796.444	21.66
796.753	22.93
797.061	23.91
797.37	20.93
797.678	17.93
797.987	21.16
798.295	25.02
798.604	21.14
798.912	23.45
799.22	23.84
799.529	21.89
799.837	22.75
800.145	20.91
800.453	19.5
800.761	20.18
801.069	21.66
801.377	20.5
801.685	16.39
801.993	19.59
802.3	18.5
802.608	19.43
802.916	22.57
803.223	20
803.531	20.36
803.838	22.61
804.146	22.34
804.453	24.36
804.76	23.64
805.068	25.14
805.375	25.61
805.682	22.3
805.989	22.43
806.296	24.45
806.603	29.09
806.91	30.07
807.217	29
807.524	28.48
807.831	21.82
808.138	21.73
808.444	20.95
808.751	20.52
809.058	21.25
809.364	20.91
809.671	17.11
809.977	12.27
810.284	15
810.59	16.89
810.896	19.8
811.202	23.82
811.509	27.18
811.815	27.25
812.121	29.14
812.427	30.82
812.733	31.5
813.039	35.32
813.345	36.48
813.65	33.09
813.956	30.23
814.262	30.14
814.568	29.3
814.873	24.95
815.179	26.64
815.484	25.57
815.79	27.61
816.095	28.2
816.4	24.27
816.706	24.82
817.011	28.32
817.316	31.09
817.621	28.45
817.926	28.61
818.231	29.84
818.536	30.52
818.841	30.27
819.146	28.48
819.451	29.16
819.756	33.66
820.06	32.8
820.365	34.14
820.67	33.07
820.974	36
821.279	36.02
821.583	36.55
821.888	33.91
822.192	32.05
822.496	28.59
822.8	28.11
823.105	28.3
823.409	29.25
823.713	23.91
824.017	26.91
824.321	24.48
824.625	28.64
824.929	31.93
825.232	32.84
825.536	36.61
825.84	39.5
826.143	40.86
826.447	37.18
826.751	33.89
827.054	37.18
827.358	36.43
827.661	36.25
827.964	33.43
828.268	29.82
828.571	28.8
828.874	28.11
829.177	28.11
829.48	28.02
829.783	30.73
830.086	32.89
830.389	32.7
830.692	33.86
830.995	37.18
831.297	39.7
831.6	40.3
831.903	40.52
832.205	39.36
832.508	45
832.81	45.3
833.113	45.02
833.415	45.2
833.718	45.84
834.02	42.93
834.322	42.52
834.624	39.89
834.926	40.86
835.228	41.52
835.53	42.5
835.832	37.93
836.134	38.8
836.436	39.36
836.738	43.73
837.04	40.75
837.341	44.05
837.643	42.32
837.944	42.3
838.246	44.82
838.547	44.66
838.849	40.86
839.15	41.16
839.452	38.86
839.753	39.25
840.054	35.2
840.355	36.07
840.656	38.11
840.957	39.64
841.258	41.23
841.559	42.05
841.86	44.77
842.161	45.3
842.462	45.66
842.762	47.07
843.063	45.84
843.364	44.36
843.664	47.77
843.965	41
844.265	42.77
844.566	41.89
844.866	38.36
845.166	40.25
845.467	41.32
845.767	38.02
846.067	38.18
846.367	42.48
846.667	44.55
846.967	44.73
847.267	47.73
847.567	46.16
847.867	49.57
848.166	50.25
848.466	47.48
848.766	48.5
849.065	49.39
849.365	49.36
849.664	43.89
849.964	46.57
850.263	45.89
850.562	46.68
850.862	46.5
851.161	45.7
851.46	46.27
851.759	45.59
852.058	49.82
852.357	48.55
852.656	49.09
852.955	51.32
853.254	50.09
853.553	49.02
853.851	47.34
854.15	49.45
854.449	50.52
854.747	52.48
855.046	50.23
855.344	48.32
855.643	50.95
855.941	49.82
856.239	45.14
856.538	43.34
856.836	44.14
857.134	46.36
857.432	43.89
857.73	41
858.028	42.14
858.326	44.75
858.624	44.75
858.922	46.23
859.219	46.59
859.517	49.23
859.815	52.57
860.112	52.73
860.41	53.7
860.707	56.5
861.005	60.86
861.302	58.77
861.6	56.77
861.897	56.43
862.194	58.55
862.491	62.14
862.788	63.32
863.085	62.36
863.382	61.36
863.679	61.55
863.976	62.39
864.273	60.09
864.57	58.11
864.867	60.18
865.163	62.66
865.46	61.02
865.757	57.16
866.053	63.27
866.349	63.55
866.646	66.14
866.942	63.16
867.239	64.32
867.535	61.86
867.831	68.89
868.127	69.91
868.423	69.75
868.719	70.11
869.015	72.05
869.311	65.43
869.607	63.48
869.903	58.2
870.199	59.07
870.494	54.8
870.79	54.89
871.086	50.8
871.381	53.91
871.677	49.43
871.972	49.73
872.267	49.64
872.563	55.68
872.858	59.2
873.153	64.7
873.448	64.75
873.743	63.52
874.038	63.14
874.333	62.64
874.628	63.2
874.923	64.57
875.218	64.57
875.513	62.66
875.808	61.39
876.102	61.55
876.397	58.57
876.691	59.36
876.986	62.77
877.28	61.5
877.575	59.98
877.869	54.05
878.163	53.57
878.458	54.05
878.752	58.39
879.046	56.34
879.34	55.48
879.634	56.95
879.928	53.57
880.222	50.7
880.516	51.91
880.809	51.7
881.103	53.45
881.397	55.66
881.691	56.36
881.984	52.45
882.278	49.93
882.571	45.39
882.864	46.57
883.158	47.43
883.451	50.68
883.744	51.34
884.038	51.52
884.331	48.41
884.624	45.98
884.917	42.57
885.21	41.91
885.503	44.14
885.796	48.3
886.088	47.77
886.381	49.91
886.674	45.64
886.966	44.55
887.259	43.75
887.552	44.8
887.844	42.48
888.136	40.84
888.429	40.88
888.721	37.94
889.013	34.28
889.306	30.21
889.598	26.21
