# Supplementary material for: An on-demand, drop-on-drop method for studying enzyme catalysis by serial crystallography
Source: Nat Commun. 2021 Jul 22;12:4461. doi: 10.1038/s41467-021-24757-7 (PMC8298390; doi:10.1038/s41467-021-24757-7)
Supplement: Supplementary file 7 — Source Data [file 41467_2021_24757_MOESM7_ESM.zip › 01_raw data/11/11-pico-off (10).txt]

Data from 11-fluo5N-fura-picooff_Subt16_21-12-32-211.txt Node

Date: Wed Jun 05 21:12:32 PDT 2019
User: Yachandra Lab
Spectrometer: OFX00221
Trigger mode: 0
Integration Time (sec): 3.000000E-1
Scans to average: 4
Nonlinearity correction enabled: false
Boxcar width: 5
Storing dark spectrum: false
XAxis mode: Wavelengths
Number of Pixels in Spectrum: 2136
>>>>>Begin Spectral Data<<<<<
156.111	1.38
156.499	-0.68
156.887	-1.69
157.274	-1.36
157.662	-1.55
158.049	-1.11
158.437	-0.84
158.824	-2.32
159.211	-0.36
159.599	-0.16
159.986	-0.48
160.373	0.11
160.761	0.77
161.148	1.98
161.535	1.66
161.922	2.34
162.309	1.75
162.696	0.27
163.083	0.95
163.47	-0.2
163.857	-0.3
164.244	-0.75
164.631	-1.77
165.018	-0.95
165.405	-1.3
165.792	-0.91
166.179	-0.23
166.565	0.27
166.952	1.32
167.339	1.7
167.725	2.05
168.112	1.82
168.498	2.09
168.885	3.36
169.271	3.45
169.658	4.7
170.044	5.16
170.431	3.98
170.817	4.48
171.203	4.77
171.59	4.23
171.976	5.43
172.362	4.39
172.748	4.14
173.134	2.8
173.521	3.16
173.907	1.93
174.293	1.39
174.679	1.68
175.065	1.68
175.451	1.3
175.836	1.98
176.222	1.95
176.608	3.5
176.994	4.2
177.38	4.84
177.765	3.52
178.151	4.77
178.537	4.95
178.922	4.68
179.308	4.93
179.693	5.07
180.079	5.55
180.464	5.16
180.85	4.86
181.235	5.48
181.621	6.7
182.006	7.68
182.391	6.55
182.777	5.48
183.162	5.73
183.547	4.91
183.932	5.14
184.317	5.11
184.702	3.55
185.087	3.91
185.472	4.64
185.857	3.57
186.242	3.61
186.627	3.7
187.012	4.52
187.397	5.14
187.782	4.57
188.167	4.55
188.551	3.57
188.936	6.02
189.321	5.86
189.705	3.75
190.09	5.02
190.475	5.52
190.859	4.39
191.244	4.57
191.628	8.16
192.012	6.84
192.397	6.52
192.781	7.95
193.166	7.52
193.55	8.5
193.934	12.39
194.318	14.86
194.702	15.09
195.087	17.57
195.471	16.86
195.855	10.75
196.239	14.23
196.623	16.61
197.007	18.02
197.391	20.09
197.775	18.36
198.158	13.52
198.542	11.68
198.926	11.14
199.31	9.02
199.693	10.7
200.077	14.3
200.461	13.66
200.844	7
201.228	2.89
201.611	0.66
201.995	1.93
202.378	4.84
202.762	2.05
203.145	3.16
203.529	3.84
203.912	3.14
204.295	4.2
204.679	0.07
205.062	5.05
205.445	5.09
205.828	6.75
206.211	6.73
206.594	6.27
206.977	5.45
207.36	2.14
207.743	0.09
208.126	0.23
208.509	-3.07
208.892	-1.16
209.275	-0.8
209.658	-0.05
210.04	-0.45
210.423	0.7
210.806	-2.64
211.188	-0.09
211.571	1.68
211.953	2.95
212.336	1.95
212.719	2.93
213.101	5.43
213.483	5.73
213.866	6.98
214.248	6.02
214.63	4.39
215.013	6.39
215.395	6.68
215.777	7.84
216.159	9.93
216.542	7.5
216.924	7.89
217.306	6.59
217.688	7.18
218.07	7
218.452	5.23
218.834	3.57
219.216	3.27
219.597	3.98
219.979	5.09
220.361	2.05
220.743	7.3
221.124	6.61
221.506	7.8
221.888	5.43
222.269	2.25
222.651	3.61
223.032	5.57
223.414	4.77
223.795	-0.84
224.177	-3.2
224.558	-2.43
224.94	-2.73
225.321	-0.8
225.702	1.25
226.083	0.98
226.465	3.93
226.846	5.16
227.227	4.95
227.608	4.91
227.989	9.8
228.37	8.64
228.751	7.73
229.132	8.16
229.513	5.34
229.894	0.32
230.275	3.2
230.655	1.41
231.036	0.7
231.417	0.52
231.798	2.48
232.178	1.55
232.559	6.27
232.94	10.48
233.32	11.61
233.701	11.91
234.081	10.43
234.462	7.52
234.842	9.36
235.222	7.41
235.603	2.45
235.983	3.95
236.363	4.64
236.743	1.18
237.124	-1.3
237.504	-3.84
237.884	-2
238.264	1.52
238.644	5.34
239.024	3.3
239.404	4.02
239.784	7.2
240.164	1.57
240.544	-0.86
240.923	-3.34
241.303	0.11
241.683	-1.98
242.063	-0.64
242.442	-2.43
242.822	-7.73
243.202	-9.09
243.581	-8.18
243.961	-7.7
244.34	-3.64
244.72	-2.77
245.099	1.7
245.478	-1.64
245.858	-1.77
246.237	-5.41
246.616	-3.55
246.996	-0.7
247.375	-0.02
247.754	-0.98
248.133	2.07
248.512	3.2
248.891	5.84
249.27	7.57
249.649	9.91
250.028	10.41
250.407	14.73
250.786	16.18
251.165	14.82
251.544	18.14
251.922	19.45
252.301	18.66
252.68	16.7
253.058	14.84
253.437	12.73
253.816	10.3
254.194	14.23
254.573	11.84
254.951	9.11
255.329	10.39
255.708	10.84
256.086	10.41
256.465	7.98
256.843	9.36
257.221	8.27
257.599	6.05
257.977	4.89
258.356	-3.34
258.734	-2.14
259.112	0.32
259.49	0.32
259.868	-0.8
260.246	-1.02
260.624	-2.11
261.001	-2.32
261.379	-1.64
261.757	-1.16
262.135	4.41
262.513	6.55
262.89	9.2
263.268	6.73
263.645	7.61
264.023	6.05
264.401	5.59
264.778	8.8
265.156	8.11
265.533	6.82
265.91	6.86
266.288	4.89
266.665	8.89
267.042	8.45
267.42	13.18
267.797	16.57
268.174	16.36
268.551	15.3
268.928	18.73
269.305	19.11
269.682	21.61
270.059	24.57
270.436	23.57
270.813	21.11
271.19	16.89
271.567	10.48
271.944	7
272.32	7.36
272.697	8.07
273.074	4.98
273.45	4.09
273.827	6.27
274.203	3.09
274.58	3.8
274.957	6.89
275.333	7.59
275.709	13.2
276.086	10.09
276.462	10.98
276.838	10.07
277.215	8.3
277.591	9.25
277.967	9.57
278.343	8.52
278.719	6.32
279.095	4.02
279.471	2.89
279.847	0.84
280.223	4.5
280.599	5.95
280.975	7.45
281.351	9.11
281.727	12.36
282.103	11.73
282.478	12.98
282.854	12.93
283.23	11.77
283.605	10.64
283.981	7.7
284.357	6.36
284.732	3.07
285.108	2.73
285.483	2.7
285.858	-1.36
286.234	-3.36
286.609	-3.8
286.984	-5.14
287.36	-2.55
287.735	-2.82
288.11	0.41
288.485	-1.61
288.86	1.02
289.235	4.52
289.61	4.11
289.985	4.5
290.36	3.16
290.735	5.48
291.11	5.86
291.485	1.82
291.86	3.64
292.235	4.89
292.609	5.07
292.984	5.84
293.359	-0.39
293.733	-4.8
294.108	-6.77
294.482	-5.32
294.857	-7.61
295.231	-7
295.606	-2.02
295.98	-1.89
296.354	-4.39
296.729	-0.41
297.103	-4.68
297.477	1.5
297.851	5.57
298.226	10.61
298.6	8.59
298.974	9.95
299.348	11.11
299.722	9.16
300.096	11.34
300.47	12.48
300.844	15.8
301.217	20.64
301.591	17.41
301.965	20.52
302.339	20.25
302.712	23.64
303.086	23.45
303.46	21.7
303.833	20.02
304.207	16.27
304.58	16.86
304.954	11.41
305.327	10.93
305.701	13.02
306.074	9.98
306.447	8.61
306.821	7.07
307.194	6.41
307.567	8.3
307.94	10.36
308.313	14.07
308.686	15.61
309.059	16.41
309.432	15.82
309.805	14.27
310.178	13.8
310.551	14.91
310.924	16.93
311.297	15.64
311.67	20.73
312.042	17.11
312.415	15.36
312.788	14.2
313.16	12.91
313.533	14.61
313.905	16.05
314.278	15.27
314.65	16.61
315.023	15.34
315.395	19.95
315.768	12.95
316.14	17.41
316.512	19.84
316.884	19.27
317.257	20.95
317.629	20.73
318.001	19.43
318.373	18.68
318.745	13.32
319.117	11
319.489	7.93
319.861	9.86
320.233	8.61
320.605	8
320.977	10.11
321.348	9.07
321.72	7.39
322.092	6.59
322.463	9.07
322.835	11
323.207	11.98
323.578	12.43
323.95	8.68
324.321	11.09
324.693	10.55
325.064	5
325.435	5.36
325.807	4.84
326.178	6.27
326.549	9.61
326.92	10.23
327.292	10.91
327.663	10.27
328.034	12.41
328.405	12.5
328.776	11.14
329.147	16.77
329.518	16.05
329.889	16.32
330.259	13.43
330.63	9.07
331.001	9.34
331.372	10.23
331.742	9.75
332.113	12.11
332.484	9.32
332.854	9.59
333.225	5.8
333.595	4.5
333.966	1.95
334.336	2.61
334.707	3.52
335.077	3.45
335.447	3.41
335.817	3.89
336.188	2.3
336.558	4.16
336.928	3.23
337.298	4.39
337.668	8.2
338.038	12.27
338.408	14.5
338.778	13.09
339.148	9.98
339.518	8.57
339.888	8.57
340.258	12.07
340.627	10.02
340.997	10.95
341.367	8.23
341.736	6.64
342.106	5.55
342.475	2.52
342.845	5.05
343.214	9.8
343.584	9.43
343.953	11.27
344.323	7.77
344.692	8.25
345.061	6.41
345.431	8.39
345.8	5.02
346.169	2.8
346.538	3.98
346.907	3.95
347.276	1.7
347.645	0.41
348.014	-3.75
348.383	-6.41
348.752	-5.43
349.121	-2.8
349.49	-0.64
349.858	1.25
350.227	3.23
350.596	6.43
350.964	5.39
351.333	4.41
351.702	5.68
352.07	7.64
352.439	10.39
352.807	8.77
353.176	7.48
353.544	5.39
353.912	4.89
354.281	4.98
354.649	2.45
355.017	4.48
355.385	4.48
355.753	5.32
356.122	2.57
356.49	4.25
356.858	7.32
357.226	7.75
357.594	9.11
357.961	12.43
358.329	12.16
358.697	12.64
359.065	12.64
359.433	13.34
359.8	12.2
360.168	14.34
360.536	12.16
360.903	7.7
361.271	7.95
361.638	3.84
362.006	1.59
362.373	3.23
362.741	2.73
363.108	-0.16
363.475	0.98
363.843	1.93
364.21	4
364.577	5.86
364.944	8.98
365.311	10.3
365.678	12.5
366.045	12.52
366.412	10.95
366.779	10.43
367.146	10.23
367.513	8.98
367.88	8.5
368.247	9.05
368.613	9.14
368.98	7.73
369.347	6.32
369.713	6.23
370.08	8.43
370.447	8.82
370.813	7.3
371.18	7.59
371.546	7.8
371.912	6.25
372.279	6.09
372.645	4.14
373.011	6.8
373.378	7.66
373.744	8.25
374.11	5.91
374.476	4.55
374.842	4.39
375.208	4.75
375.574	3.11
375.94	5.66
376.306	4.8
376.672	10.84
377.038	10.34
377.404	10.07
377.769	11.3
378.135	11.23
378.501	13.05
378.866	14.59
379.232	14.11
379.597	15.39
379.963	13.64
380.328	9.82
380.694	3
381.059	3.77
381.425	4.27
381.79	2.95
382.155	3.43
382.52	2.32
382.886	2.59
383.251	4.32
383.616	4.2
383.981	3.98
384.346	5.25
384.711	3.89
385.076	1.98
385.441	-3.55
385.806	-4.25
386.171	-4.55
386.535	-2.25
386.9	-0.39
387.265	-0.55
387.629	0.43
387.994	2.18
388.359	3.75
388.723	6.09
389.088	4.82
389.452	11.02
389.817	11.32
390.181	12
390.545	6.39
390.91	7.23
391.274	8.66
391.638	9.8
392.002	9.73
392.366	7.09
392.731	7.55
393.095	8.91
393.459	6.16
393.823	5.39
394.187	4.14
394.55	5.77
394.914	-0.3
395.278	-0.5
395.642	-1.82
396.006	-2.8
396.369	-0.77
396.733	0.11
397.097	0.66
397.46	2.02
397.824	3.91
398.187	6.7
398.551	10.02
398.914	11
399.277	8.61
399.641	6.68
400.004	6.84
400.367	8.18
400.73	3.66
401.094	3.48
401.457	2.18
401.82	1.61
402.183	-0.23
402.546	-2.27
402.909	-0.02
403.272	2.39
403.635	4.09
403.998	0.91
404.36	2.27
404.723	9.3
405.086	8.23
405.448	8.25
405.811	8.09
406.174	8.91
406.536	9.02
406.899	7.93
407.261	5.3
407.624	3.57
407.986	6.57
408.348	3.16
408.711	-4.55
409.073	-5.32
409.435	-3.68
409.797	-3.23
410.16	-3.84
410.522	-0.52
410.884	-2.27
411.246	-4.89
411.608	-5.55
411.97	-4.95
412.332	-3.36
412.693	-0.98
413.055	-2.07
413.417	-2.3
413.779	-1.98
414.14	-5.27
414.502	-10.16
414.864	-3.05
415.225	1.64
415.587	2.27
415.948	1.32
416.31	4
416.671	7.73
417.033	9.02
417.394	7.05
417.755	6.02
418.116	9.41
418.478	11.66
418.839	7.05
419.2	4.73
419.561	6.57
419.922	4.52
420.283	-0.41
420.644	-3.86
421.005	-3.48
421.366	-0.77
421.727	-0.59
422.087	-0.8
422.448	-1.57
422.809	1.25
423.169	0.16
423.53	-1.84
423.891	1
424.251	3.45
424.612	7.95
424.972	9.32
425.333	8.39
425.693	8.27
426.053	9.57
426.414	12.39
426.774	10.8
427.134	11.64
427.494	12.75
427.854	13.66
428.214	12.2
428.574	11.7
428.934	12.25
429.294	10.66
429.654	10.34
430.014	11.36
430.374	8.7
430.734	9.05
431.094	10.45
431.453	11.68
431.813	10.73
432.173	12.7
432.532	10.89
432.892	7.09
433.251	6.05
433.611	4.68
433.97	-1.41
434.33	-0.23
434.689	-1.77
435.048	-2.86
435.407	-2.41
435.767	-5.41
436.126	-5.39
436.485	-5.32
436.844	-2.57
437.203	2
437.562	2.7
437.921	8.55
438.28	8.55
438.639	7.55
438.998	8.23
439.356	9.75
439.715	11.02
440.074	10.95
440.433	9.89
440.791	11.25
441.15	9.41
441.508	11.23
441.867	8.68
442.225	7.61
442.584	6.02
442.942	7.3
443.3	6.18
443.659	6.84
444.017	8.59
444.375	7.52
444.733	6.93
445.092	1.7
445.45	1.91
445.808	4.05
446.166	5.3
446.524	10.3
446.882	10.11
447.239	9.89
447.597	11.05
447.955	8.5
448.313	8.98
448.67	9.36
449.028	15.07
449.386	14.75
449.743	13.39
450.101	16.32
450.458	14.45
450.816	11.25
451.173	9.32
451.531	6.91
451.888	4.75
452.245	5.75
452.602	4.3
452.96	7.95
453.317	8.57
453.674	6.36
454.031	4.64
454.388	2.68
454.745	3.07
455.102	1.25
455.459	3.7
455.816	2.77
456.173	3.73
456.529	1.93
456.886	-1.23
457.243	-0.16
457.599	1.2
457.956	-2.68
458.313	-3.55
458.669	1.09
459.026	2.84
459.382	2.7
459.739	6.48
460.095	5.32
460.451	6.84
460.807	8.14
461.164	5.55
461.52	9.09
461.876	12.05
462.232	13.45
462.588	9.23
462.944	7.43
463.3	7.23
463.656	7.02
464.012	8.7
464.368	8.39
464.724	4.14
465.079	2.77
465.435	-0.11
465.791	-1.7
466.146	0.82
466.502	1.77
466.858	7.43
467.213	7.66
467.569	6.82
467.924	3.7
468.279	3.32
468.635	2.3
468.99	6.75
469.345	6
469.701	6.93
470.056	9.41
470.411	11
470.766	6.66
471.121	8.09
471.476	8
471.831	10.02
472.186	7.82
472.541	11.09
472.895	6.95
473.25	8.7
473.605	8.43
473.96	2.36
474.314	2.59
474.669	3.91
475.024	0.91
475.378	2.73
475.733	0.39
476.087	7.16
476.441	4.52
476.796	8.98
477.15	6.05
477.504	10.52
477.859	14.86
478.213	14.02
478.567	12
478.921	12.39
479.275	10.64
479.629	11.3
479.983	10.02
480.337	10.61
480.691	9.14
481.045	12.3
481.399	12.75
481.752	11.27
482.106	11.45
482.46	11.89
482.813	13.25
483.167	15.48
483.52	16.3
483.874	12.7
484.227	16.11
484.581	15.32
484.934	14.18
485.288	7.32
485.641	4.73
485.994	5.5
486.347	3.8
486.7	4
487.054	2.16
487.407	4.95
487.76	3.91
488.113	3.52
488.466	5.18
488.818	3.45
489.171	4.2
489.524	10.68
489.877	7.39
490.23	15.75
490.582	14.3
490.935	14.59
491.288	15.34
491.64	19.34
491.993	15.75
492.345	14.3
492.698	15.07
493.05	16.93
493.402	12.59
493.755	17.25
494.107	10.14
494.459	15.75
494.811	18
495.163	18.05
495.515	22.02
495.867	31.34
496.219	38.98
496.571	52.43
496.923	58.43
497.275	62.91
497.627	64.14
497.979	75.2
498.33	83.45
498.682	95.48
499.034	102.16
499.385	107.05
499.737	114.05
500.088	113.48
500.44	108.25
500.791	110.02
501.143	116.61
501.494	121
501.845	121.02
502.197	118.48
502.548	111.77
502.899	107.39
503.25	102.48
503.601	99.23
503.952	99.91
504.303	98.18
504.654	97.57
505.005	94.64
505.356	92.89
505.707	89.07
506.058	84.73
506.408	84.05
506.759	86.18
507.11	88.43
507.46	82.32
507.811	84.02
508.161	80.64
508.512	77.16
508.862	75.48
509.213	76.34
509.563	75.98
509.913	74.43
510.263	73.36
510.614	69.14
510.964	66.59
511.314	64.68
511.664	58.41
512.014	61.41
512.364	59.57
512.714	59.7
513.064	55.91
513.414	54.25
513.764	51.05
514.113	48.14
514.463	51.14
514.813	52.11
515.162	50.84
515.512	48.7
515.862	46.66
516.211	45.5
516.561	42.61
516.91	40.11
517.259	40.18
517.609	41.23
517.958	41.61
518.307	38.41
518.656	33.73
519.006	34.98
519.355	33.16
519.704	31.23
520.053	32.02
520.402	33.75
520.751	30.36
521.1	32.64
521.448	31.05
521.797	29.3
522.146	29.23
522.495	26.91
522.843	26.45
523.192	28.93
523.541	30.41
523.889	30.3
524.238	30.23
524.586	30.52
524.935	29.52
525.283	33.45
525.631	31.16
525.979	29.86
526.328	33.8
526.676	35.3
527.024	34.55
527.372	35.36
527.72	35.75
528.068	32.82
528.416	37.93
528.764	33.95
529.112	31.32
529.46	33.93
529.808	35.45
530.155	34.2
530.503	31.5
530.851	31.64
531.198	26.25
531.546	23.3
531.893	20.25
532.241	20.45
532.588	20.2
532.936	19.7
533.283	18.68
533.63	13.55
533.978	11.23
534.325	7.02
534.672	6.09
535.019	8.98
535.366	9.5
535.713	14.16
536.06	10.3
536.407	9.77
536.754	9.52
537.101	9.66
537.448	13.3
537.795	16.43
538.141	20.77
538.488	24.41
538.835	22.18
539.181	27.93
539.528	25.41
539.874	28.48
540.221	28.89
540.567	29.82
540.914	29.34
541.26	29.59
541.606	25.25
541.952	25.25
542.299	18.82
542.645	24.36
542.991	20.66
543.337	21.73
543.683	17.43
544.029	19.07
544.375	18.3
544.721	20.14
545.066	17.73
545.412	20.14
545.758	20.68
546.104	22.8
546.449	20.34
546.795	18.77
547.141	18.16
547.486	19.82
547.832	18.77
548.177	20.43
548.522	19.25
548.868	20.05
549.213	18.39
549.558	19.95
549.903	18.55
550.249	14.86
550.594	15.84
550.939	16.39
551.284	16.34
551.629	16.23
551.974	15.89
552.319	16.68
552.664	19.64
553.008	20.59
553.353	19.34
553.698	22.98
554.043	26.39
554.387	22.77
554.732	21.91
555.076	22.09
555.421	18.8
555.765	15.89
556.11	13.73
556.454	9.7
556.798	8.05
557.143	2.59
557.487	-0.66
557.831	-2.61
558.175	-0.36
558.519	-4.25
558.863	-2.8
559.207	0.2
559.551	0.36
559.895	3.27
560.239	3.73
560.583	5.2
560.927	11.11
561.27	12.61
561.614	15.61
561.958	16.89
562.301	22.66
562.645	22.16
562.988	21.59
563.332	23.11
563.675	23.11
564.018	23
564.362	26.11
564.705	21.95
565.048	21.86
565.391	20.82
565.735	20.8
566.078	18.23
566.421	15.36
566.764	17.61
567.107	17.36
567.45	15.25
567.792	21.55
568.135	22.55
568.478	25.39
568.821	27.48
569.163	25.61
569.506	25.34
569.849	22.23
570.191	20.75
570.534	20.48
570.876	18.84
571.219	14.36
571.561	10.82
571.903	8.16
572.246	6.7
572.588	5.93
572.93	8.61
573.272	7.36
573.614	7.98
573.956	12.32
574.298	8.48
574.64	10.98
574.982	16.05
575.324	15.14
575.666	18.34
576.008	16.86
576.349	15.75
576.691	15.41
577.033	17.52
577.374	16.82
577.716	14.43
578.057	14.43
578.399	12.2
578.74	10.14
579.082	9.5
579.423	5.43
579.764	8.07
580.105	10.43
580.447	9.86
580.788	12.02
581.129	17.27
581.47	20.41
581.811	23.32
582.152	26.7
582.493	27.89
582.834	29.34
583.175	30.82
583.515	35.73
583.856	33.3
584.197	32.02
584.537	29.09
584.878	26.45
585.218	23.59
585.559	24.32
585.899	21.98
586.24	24.68
586.58	23.57
586.921	22.18
587.261	18.32
587.601	18.02
587.941	17.52
588.281	19
588.621	20.27
588.961	21.16
589.301	23.34
589.641	23.39
589.981	22.8
590.321	22.93
590.661	23.89
591.001	22.73
591.34	21.5
591.68	22.23
592.02	24.25
592.359	25.11
592.699	27.91
593.038	25.89
593.378	27.45
593.717	26.3
594.057	23.59
594.396	28.91
594.735	30.95
595.074	29.55
595.414	30.02
595.753	28.25
596.092	29.11
596.431	28.14
596.77	28.23
597.109	32.05
597.448	33.34
597.786	40.41
598.125	33.48
598.464	30.66
598.803	34.3
599.141	36.39
599.48	36.82
599.819	33.43
600.157	32.84
600.495	33.91
600.834	29.8
601.172	28.7
601.511	22.09
601.849	26.86
602.187	26.98
602.525	29.45
602.864	29.16
603.202	28.18
603.54	28.09
603.878	28.41
604.216	28
604.554	25.64
604.891	25.02
605.229	26.89
605.567	25.39
605.905	24.02
606.243	22.2
606.58	20.09
606.918	21.02
607.255	22.32
607.593	25.59
607.93	26.41
608.268	30.18
608.605	28.36
608.942	30.32
609.28	30.75
609.617	33.25
609.954	36.95
610.291	38.14
610.628	34.11
610.965	38.84
611.302	35.07
611.639	34.07
611.976	30.86
612.313	36.61
612.65	36.89
612.987	36.84
613.323	38.8
613.66	35.55
613.997	36.98
614.333	42.68
614.67	39.68
615.006	39.89
615.343	38.82
615.679	40.27
616.015	39.5
616.352	37.91
616.688	37.82
617.024	38.32
617.36	39.68
617.696	39.48
618.032	37.52
618.368	36.52
618.704	38.59
619.04	37.05
619.376	39.5
619.712	38.8
620.048	41.14
620.383	41.86
620.719	38.43
621.055	39.32
621.39	38.14
621.726	37.55
622.061	40.16
622.397	40.32
622.732	44.02
623.068	44.23
623.403	45.39
623.738	45.2
624.073	43.89
624.409	44.91
624.744	43.07
625.079	43.8
625.414	43.64
625.749	44.16
626.084	43.05
626.419	44.34
626.753	43.25
627.088	46.48
627.423	46.98
627.758	48.91
628.092	49.07
628.427	50.02
628.762	52.93
629.096	51.84
629.431	49.95
629.765	51.05
630.099	49.25
630.434	50.66
630.768	46.64
631.102	45.36
631.436	43.25
631.77	40.84
632.105	42.5
632.439	44.34
632.773	45.75
633.107	47.5
633.44	47.45
633.774	47.34
634.108	49.32
634.442	51.18
634.776	54.57
635.109	53.77
635.443	59.07
635.776	58
636.11	56.41
636.443	55.73
636.777	55.16
637.11	55.7
637.444	55.34
637.777	55.16
638.11	54.18
638.443	53.68
638.776	54.98
639.11	56.3
639.443	58.52
639.776	58.73
640.109	60.11
640.441	60.8
640.774	62.55
641.107	67.45
641.44	62.8
641.773	64.18
642.105	62.86
642.438	65.41
642.77	63.07
643.103	61.73
643.435	59.77
643.768	61.73
644.1	62.3
644.433	62.23
644.765	64.11
645.097	68
645.429	68
645.761	71.11
646.094	71.34
646.426	73
646.758	74.66
647.09	74.36
647.422	75.23
647.753	73.55
648.085	72.66
648.417	67.89
648.749	68.84
649.08	70.16
649.412	65.61
649.744	68.11
650.075	68.59
650.407	65.68
650.738	67.07
651.069	65.14
651.401	69.52
651.732	71.93
652.063	72.7
652.394	69.86
652.726	69.09
653.057	71.16
653.388	66.77
653.719	62.59
654.05	65.3
654.381	65.41
654.712	68.98
655.042	68.55
655.373	66.3
655.704	67.25
656.034	66.86
656.365	68.27
656.696	69.16
657.026	70.66
657.357	74.05
657.687	73.84
658.018	72.5
658.348	70.3
658.678	67.48
659.008	70.11
659.339	69.95
659.669	72.43
659.999	71.52
660.329	67.52
660.659	65.95
660.989	66.14
661.319	64.68
661.649	66.59
661.978	69.93
662.308	73.02
662.638	72.52
662.968	73.02
663.297	71.02
663.627	70.52
663.956	72.61
664.286	73.5
664.615	72.64
664.945	72.95
665.274	73.27
665.603	70.57
665.932	67.61
666.262	66.95
666.591	67.59
666.92	71.41
667.249	69.07
667.578	74.02
667.907	77.43
668.236	79.55
668.564	81.66
668.893	77.48
669.222	78.98
669.551	77.48
669.879	77.95
670.208	76.25
670.537	75.84
670.865	76.36
671.194	75.95
671.522	70.16
671.85	70.18
672.179	68.02
672.507	72.57
672.835	72.55
673.163	72.73
673.491	70.95
673.819	70.55
674.147	67.98
674.475	70.59
674.803	69.32
675.131	73.39
675.459	71.64
675.787	73.02
676.115	70.05
676.442	67.43
676.77	69.84
677.098	69.68
677.425	71.39
677.753	71.95
678.08	70.41
678.407	70.3
678.735	71.16
679.062	69.7
679.389	68.02
679.717	71.7
680.044	70.95
680.371	70.64
680.698	71.11
681.025	69.16
681.352	69.41
681.679	69.25
682.006	71.2
682.332	71.3
682.659	75.66
682.986	78.98
683.313	77.8
683.639	76.91
683.966	76.66
684.292	73.95
684.619	71.68
684.945	71.41
685.272	74.18
685.598	66.43
685.924	66.07
686.25	62.07
686.577	58.68
686.903	59.52
687.229	59.89
687.555	61.2
687.881	63.2
688.207	65.16
688.533	63.7
688.858	59.05
689.184	63.61
689.51	60.39
689.836	61.45
690.161	60.05
690.487	56.5
690.813	57.59
691.138	57.14
691.463	55.52
691.789	53.48
692.114	53
692.44	55.32
692.765	55.82
693.09	58.64
693.415	58.11
693.74	58.82
694.065	60.07
694.39	56.89
694.715	58.73
695.04	61.11
695.365	61.86
695.69	64.18
696.015	61.45
696.339	57.82
696.664	56.86
696.989	55.68
697.313	56.18
697.638	56.57
697.962	59.66
698.287	56.75
698.611	56.98
698.935	56.23
699.26	55.05
699.584	54.09
699.908	54.7
700.232	53.07
700.556	53.93
700.88	54.2
701.204	53.09
701.528	56.09
701.852	59.36
702.176	57.98
702.5	60.5
702.823	59.45
703.147	58.95
703.471	56.41
703.794	57.05
704.118	57.45
704.441	52.8
704.765	54.95
705.088	52.91
705.411	46.52
705.735	44.41
706.058	44.43
706.381	46.66
706.704	47.95
707.027	50.34
707.35	49.18
707.673	49.05
707.996	49.64
708.319	44.89
708.642	42.39
708.965	44.25
709.288	46.48
709.61	43.45
709.933	42.2
710.256	43.57
710.578	43.52
710.901	43.02
711.223	40.73
711.546	42.41
711.868	43.68
712.19	42.73
712.512	41.45
712.835	40.48
713.157	40.16
713.479	38.82
713.801	39.86
714.123	41.23
714.445	43.3
714.767	42.02
715.089	41.73
715.411	41.93
715.732	40.73
716.054	42.2
716.376	41.77
716.697	42.57
717.019	40.3
717.34	36.25
717.662	33.91
717.983	31.11
718.305	30.05
718.626	32.57
718.947	31.7
719.268	31.52
719.589	30.45
719.911	29.66
720.232	29.09
720.553	32.91
720.874	33.68
721.195	32.59
721.515	32.18
721.836	35.7
722.157	34.7
722.478	33.27
722.798	34.55
723.119	33.5
723.44	35.25
723.76	36.02
724.081	36.11
724.401	34.07
724.721	36.82
725.042	37.98
725.362	35.14
725.682	32.32
726.002	33.75
726.322	34.59
726.642	33.59
726.962	33.39
727.282	33
727.602	27.59
727.922	27.7
728.242	28.39
728.562	30.07
728.882	28.41
729.201	27.86
729.521	29.07
729.84	26.75
730.16	29.59
730.479	28.23
730.799	29.66
731.118	33.48
731.437	34.89
731.757	36.34
732.076	32.64
732.395	36.91
732.714	37.68
733.033	34.93
733.352	38.7
733.671	37.41
733.99	38.66
734.309	35
734.628	33.68
734.947	32.64
735.265	28.3
735.584	30.55
735.903	29.2
736.221	28.61
736.54	28.89
736.858	25.7
737.177	22.91
737.495	19.02
737.813	20.75
738.132	19.89
738.45	22.05
738.768	23.18
739.086	20.45
739.404	21.5
739.722	20.84
740.04	18.39
740.358	19.39
740.676	18.77
740.994	17.8
741.311	16.23
741.629	19.8
741.947	19.57
742.264	19.66
742.582	18.5
742.899	17.91
743.217	20.34
743.534	21.43
743.852	21.18
744.169	22.84
744.486	23.14
744.803	21.61
745.121	16
745.438	15.05
745.755	15.66
746.072	17.57
746.389	14.09
746.706	10.64
747.022	13.48
747.339	12.32
747.656	11.34
747.973	12.07
748.289	13.59
748.606	16
748.923	12.91
749.239	9.18
749.555	7.34
749.872	7.64
750.188	9.68
750.505	8.39
750.821	8.11
751.137	9.18
751.453	10.23
751.769	9.55
752.085	10.23
752.401	11.84
752.717	11.27
753.033	11.27
753.349	14.89
753.665	15
753.98	12.02
754.296	13.11
754.612	15.16
754.927	14.48
755.243	15.48
755.558	14.02
755.874	14.75
756.189	18.45
756.505	16.8
756.82	15.23
757.135	15.11
757.45	15.66
757.765	17.57
758.08	13.61
758.395	14.39
758.71	12.45
759.025	11.32
759.34	10.77
759.655	9.77
759.97	13.45
760.285	13.09
760.599	14.39
760.914	17
761.228	14.34
761.543	17.05
761.857	19.45
762.172	21.86
762.486	24.73
762.8	28.07
763.115	27.59
763.429	24.7
763.743	26.61
764.057	27.34
764.371	26.89
764.685	27.91
764.999	26.27
765.313	24.41
765.627	19.68
765.941	18.2
766.255	14.23
766.568	15.09
766.882	19.25
767.195	14.5
767.509	11.73
767.823	11.43
768.136	9.09
768.449	12.45
768.763	10.34
769.076	13.8
769.389	15.18
769.702	19.07
770.016	17.73
770.329	13.59
770.642	16.7
770.955	18.14
771.268	16.91
771.58	17.5
771.893	17.09
772.206	17.77
772.519	17.18
772.832	14.68
773.144	12.02
773.457	10.68
773.769	13.75
774.082	10.82
774.394	7.82
774.706	6.68
775.019	7.09
775.331	3.95
775.643	4.86
775.955	6.73
776.268	6.11
776.58	7.36
776.892	6.25
777.204	6.09
777.515	8.27
777.827	7.59
778.139	10.86
778.451	10.93
778.763	11.84
779.074	10.64
779.386	7.86
779.697	8
780.009	3.89
780.32	7.23
780.632	4
780.943	1.95
781.254	5.16
781.566	6.2
781.877	5.66
782.188	4.16
782.499	4.16
782.81	5.77
783.121	6.02
783.432	7.93
783.743	5.45
784.054	9.16
784.364	10.45
784.675	10.75
784.986	9.55
785.296	7.3
785.607	6.02
785.917	6.41
786.228	7.36
786.538	8.95
786.849	9.61
787.159	11.66
787.469	11.48
787.779	11.57
788.09	12.86
788.4	8.7
788.71	8.98
789.02	9.84
789.33	8.86
789.64	8.86
789.949	9.14
790.259	8.09
790.569	6.45
790.879	5.64
791.188	8.3
791.498	7
791.807	11.66
792.117	12.84
792.426	11.57
792.736	12.27
793.045	7.86
793.354	5.66
793.663	8.07
793.973	12.25
794.282	14.8
794.591	13.82
794.9	13.93
795.209	14.05
795.518	15.89
795.826	18.02
796.135	19.36
796.444	26.07
796.753	28.95
797.061	28.55
797.37	26.41
797.678	23.2
797.987	21.86
798.295	22.02
798.604	20.84
798.912	22.3
799.22	22.59
799.529	21.8
799.837	21.14
800.145	18.3
800.453	18.23
800.761	14.75
801.069	16.59
801.377	20.16
801.685	17.7
801.993	19.25
802.3	17.95
802.608	18.11
802.916	19.52
803.223	15.39
803.531	16.66
803.838	15.5
804.146	18.32
804.453	16.86
804.76	13.84
805.068	16.32
805.375	15.82
805.682	15
805.989	16.61
806.296	16.68
806.603	18.11
806.91	20.68
807.217	22.95
807.524	21.2
807.831	19.77
808.138	22.32
808.444	19.39
808.751	18.07
809.058	17.27
809.364	16.91
809.671	15.27
809.977	14.11
810.284	13.02
810.59	13.57
810.896	17.84
811.202	19.55
811.509	19.8
811.815	20.18
812.121	23.05
812.427	24.89
812.733	23.27
813.039	23.27
813.345	24.89
813.65	21.73
813.956	19.05
814.262	19.25
814.568	17.18
814.873	12.75
815.179	13.64
815.484	9.52
815.79	9.05
816.095	13
816.4	13.41
816.706	15.25
817.011	19.77
817.316	21.8
817.621	21.27
817.926	23.32
818.231	23.5
818.536	25.09
818.841	27.41
819.146	27.98
819.451	27.84
819.756	31.59
820.06	29.57
820.365	27.52
820.67	26.52
820.974	26.45
821.279	25.82
821.583	25.27
821.888	22.84
822.192	23.14
822.496	21.41
822.8	19.5
823.105	19.39
823.409	21.45
823.713	21.25
824.017	21.73
824.321	20.55
824.625	25
824.929	29.05
825.232	30.8
825.536	31.25
825.84	35.89
826.143	38.14
826.447	34.59
826.751	33
827.054	33.98
827.358	33.11
827.661	31.18
827.964	26.82
828.268	24.66
828.571	25.89
828.874	27.82
829.177	25.02
829.48	23.68
829.783	25.52
830.086	27.75
830.389	28.95
830.692	29.93
830.995	32.25
831.297	35.66
831.6	37.61
831.903	36.05
832.205	30.61
832.508	32.64
832.81	31.8
833.113	34.82
833.415	35.66
833.718	34.09
834.02	33.89
834.322	33.8
834.624	30.2
834.926	28.09
835.228	28.95
835.53	32.77
835.832	31.41
836.134	30.18
836.436	29.55
836.738	27.91
837.04	28.98
837.341	28.5
837.643	27.18
837.944	30.52
838.246	32.57
838.547	32.41
838.849	29.5
839.15	34.66
839.452	33.84
839.753	28.43
840.054	26.75
840.355	29.55
840.656	31.11
840.957	32.02
841.258	32.48
841.559	30.93
841.86	30.95
842.161	31.25
842.462	27.75
842.762	30.25
843.063	30.55
843.364	30.91
843.664	27.57
843.965	25.75
844.265	30.32
844.566	26.57
844.866	28.86
845.166	34.86
845.467	37.48
845.767	33.48
846.067	32.43
846.367	34.34
846.667	37.07
846.967	37.27
847.267	39.66
847.567	38.16
847.867	41.59
848.166	38.11
848.466	32
848.766	32.25
849.065	35.93
849.365	36.3
849.664	36.34
849.964	36.16
850.263	37.16
850.562	37.55
850.862	34.89
851.161	34.59
851.46	35.75
851.759	36.91
852.058	35.61
852.357	31.75
852.656	33.7
852.955	33.98
853.254	34.16
853.553	31.34
853.851	28.32
854.15	26.09
854.449	26.36
854.747	28
855.046	25.57
855.344	25.25
855.643	27.41
855.941	26.39
856.239	21.32
856.538	20.34
856.836	22.18
857.134	26
857.432	27.93
857.73	28.25
858.028	28.93
858.326	31.93
858.624	31.61
858.922	34.64
859.219	30.41
859.517	32.95
859.815	32.09
860.112	31.8
860.41	33.59
860.707	40.5
861.005	42.25
861.302	43.55
861.6	43.57
861.897	44.57
862.194	43.05
862.491	49.55
862.788	52.95
863.085	54.52
863.382	52.43
863.679	51.95
863.976	48.16
864.273	43.91
864.57	45.23
864.867	45.48
865.163	49.25
865.46	49.95
865.757	48
866.053	50.59
866.349	50.18
866.646	54.7
866.942	52.05
867.239	54.86
867.535	57.07
867.831	56.23
868.127	56.93
868.423	55.86
868.719	55.45
869.015	56.05
869.311	56.55
869.607	54.14
869.903	53.84
870.199	51.89
870.494	48.75
870.79	47.86
871.086	45.52
871.381	43.41
871.677	41.75
871.972	40.89
872.267	40.61
872.563	40.45
872.858	46.84
873.153	46.64
873.448	48.05
873.743	47.98
874.038	50.02
874.333	53.14
874.628	57
874.923	54.68
875.218	56.75
875.513	58.3
875.808	58.05
876.102	55.16
876.397	51.66
876.691	52.16
876.986	54.61
877.28	51.7
877.575	50.05
877.869	45.57
878.163	48.77
878.458	45.18
878.752	40.95
879.046	40.23
879.34	39.05
879.634	41.98
879.928	40.02
880.222	34.05
880.516	35.52
880.809	35.16
881.103	37.11
881.397	37.09
881.691	40.25
881.984	41.45
882.278	40.48
882.571	38.16
882.864	38.18
883.158	39.16
883.451	40.23
883.744	40.43
884.038	39.52
884.331	39.23
884.624	36.82
884.917	36.45
885.21	38.2
885.503	40.11
885.796	40.77
886.088	44.05
886.381	45.43
886.674	44.68
886.966	41.07
887.259	40.86
887.552	42.25
887.844	39.16
888.136	36.66
888.429	35.75
888.721	31.56
889.013	32.84
889.306	25.96
889.598	22.62
