# Supplementary material for: An on-demand, drop-on-drop method for studying enzyme catalysis by serial crystallography
Source: Nat Commun. 2021 Jul 22;12:4461. doi: 10.1038/s41467-021-24757-7 (PMC8298390; doi:10.1038/s41467-021-24757-7)
Supplement: Supplementary file 7 — Source Data [file 41467_2021_24757_MOESM7_ESM.zip › 01_raw data/11/11-pico-off (7).txt]

Data from 11-fluo5N-fura-picooff_Subt16_21-12-28-564.txt Node

Date: Wed Jun 05 21:12:28 PDT 2019
User: Yachandra Lab
Spectrometer: OFX00221
Trigger mode: 0
Integration Time (sec): 3.000000E-1
Scans to average: 4
Nonlinearity correction enabled: false
Boxcar width: 5
Storing dark spectrum: false
XAxis mode: Wavelengths
Number of Pixels in Spectrum: 2136
>>>>>Begin Spectral Data<<<<<
156.111	0.62
156.499	-2.54
156.887	-2.62
157.274	-2.64
157.662	-2.4
158.049	-1.68
158.437	-2.36
158.824	-3.82
159.211	-2.57
159.599	-2.16
159.986	-2.18
160.373	-1.32
160.761	0.82
161.148	0.14
161.535	-0.18
161.922	-0.18
162.309	-0.59
162.696	-0.91
163.083	-0.73
163.47	-1.82
163.857	-1.73
164.244	-2.59
164.631	-2.7
165.018	-3.48
165.405	-2.41
165.792	-2
166.179	-1.8
166.565	-1.59
166.952	-0.93
167.339	-0.16
167.725	0.5
168.112	-0.68
168.498	-0.8
168.885	-0.14
169.271	0.86
169.658	1.41
170.044	1.34
170.431	0.95
170.817	1.14
171.203	0.84
171.59	1.05
171.976	1.16
172.362	0.84
172.748	1.27
173.134	-0.34
173.521	-0.89
173.907	-1.52
174.293	-1.11
174.679	-0.84
175.065	-0.52
175.451	-0.84
175.836	-1.14
176.222	-1.05
176.608	-0.32
176.994	0.14
177.38	0.43
177.765	1.16
178.151	2.02
178.537	1.57
178.922	1.18
179.308	0.57
179.693	0.11
180.079	1.11
180.464	0.93
180.85	2.39
181.235	2.2
181.621	3.36
182.006	2.77
182.391	2.7
182.777	3.55
183.162	3.95
183.547	4.57
183.932	5.66
184.317	5.48
184.702	5.2
185.087	4.32
185.472	4.39
185.857	5.16
186.242	5.75
186.627	5.82
187.012	5.36
187.397	5.55
187.782	4.95
188.167	5
188.551	3.77
188.936	1.27
189.321	2.73
189.705	-0.16
190.09	-3.64
190.475	-2.5
190.859	-6.07
191.244	-9.3
191.628	-6.84
192.012	-10.64
192.397	-8.91
192.781	-8.02
193.166	-4.11
193.55	-5.86
193.934	-3.82
194.318	1.68
194.702	2.36
195.087	4.59
195.471	6.23
195.855	4.45
196.239	9.39
196.623	11.45
197.007	13.16
197.391	12.43
197.775	13.07
198.158	14.43
198.542	12.61
198.926	9.5
199.31	9.39
199.693	13.02
200.077	15.84
200.461	16.43
200.844	10.93
201.228	9.11
201.611	6.59
201.995	6.66
202.378	7.16
202.762	7.43
203.145	9.39
203.529	9.82
203.912	7.11
204.295	4.89
204.679	1.89
205.062	0.93
205.445	0.89
205.828	2.43
206.211	1.98
206.594	-0.57
206.977	-2.8
207.36	-5.59
207.743	-7.75
208.126	-8.09
208.509	-7.77
208.892	-7.3
209.275	-4.39
209.658	-5.2
210.04	-2.77
210.423	-0.39
210.806	3.16
211.188	1.32
211.571	3.25
211.953	6.45
212.336	5.39
212.719	4.2
213.101	5.36
213.483	5.25
213.866	4.59
214.248	1.77
214.63	-1.8
215.013	-6
215.395	-2.7
215.777	-3.55
216.159	-3.77
216.542	-3.55
216.924	-3.93
217.306	-6.05
217.688	-6.55
218.07	-5.2
218.452	-1.57
218.834	-3.7
219.216	-2.25
219.597	-3.48
219.979	-3.23
220.361	-5.93
220.743	-4.98
221.124	-2.55
221.506	-3.34
221.888	-4
222.269	-4.52
222.651	-8.95
223.032	-2.91
223.414	-5.16
223.795	-9.98
224.177	-7.82
224.558	-6.8
224.94	-4
225.321	-4.8
225.702	-0.82
226.083	-0.61
226.465	0
226.846	2.07
227.227	-1.18
227.608	-1.3
227.989	4.32
228.37	2.25
228.751	3.27
229.132	0.77
229.513	0.3
229.894	-4.52
230.275	-3.75
230.655	-6.55
231.036	-4.2
231.417	-7.5
231.798	-7.45
232.178	-6.23
232.559	-5.7
232.94	-6.09
233.32	-4.55
233.701	-7.14
234.081	-6.2
234.462	-6.95
234.842	-4.52
235.222	-5.14
235.603	-2.52
235.983	2.05
236.363	3.2
236.743	3.18
237.124	3.05
237.504	2.25
237.884	3.09
238.264	6.61
238.644	9.95
239.024	8.41
239.404	6.95
239.784	7.16
240.164	4.11
240.544	-2.3
240.923	-2.23
241.303	-0.23
241.683	-0.36
242.063	1.16
242.442	-1.27
242.822	-3.41
243.202	-2.95
243.581	-4.32
243.961	-2
244.34	-0.57
244.72	3.2
245.099	4.41
245.478	3.64
245.858	3.11
246.237	0.25
246.616	2.48
246.996	2.61
247.375	3.2
247.754	3.14
248.133	0.82
248.512	2.8
248.891	-0.3
249.27	0.48
249.649	0.95
250.028	0.77
250.407	3.36
250.786	2.09
251.165	-2.68
251.544	-0.02
251.922	3.84
252.301	5.27
252.68	-0.77
253.058	3.77
253.437	0.73
253.816	1.18
254.194	3.39
254.573	3.32
254.951	3.7
255.329	7.09
255.708	6.18
256.086	1.73
256.465	-0.66
256.843	5.95
257.221	6.05
257.599	5.2
257.977	2.39
258.356	-1.95
258.734	-4.61
259.112	-3.82
259.49	-1.57
259.868	-3
260.246	-1.77
260.624	-0.41
261.001	-2.84
261.379	-4.39
261.757	-3.91
262.135	0.25
262.513	1
262.89	3.93
263.268	1.98
263.645	1.86
264.023	1.77
264.401	0.25
264.778	0.11
265.156	1.2
265.533	-0.23
265.91	0.86
266.288	-2.59
266.665	-3.36
267.042	-1.05
267.42	-1.23
267.797	-1.77
268.174	-1.66
268.551	-3.11
268.928	-0.75
269.305	-1
269.682	-2
270.059	1.25
270.436	1.91
270.813	4.34
271.19	-1
271.567	-1
271.944	0.93
272.32	3.3
272.697	6.8
273.074	4.75
273.45	4.39
273.827	6.66
274.203	3.89
274.58	6.98
274.957	6.27
275.333	10.68
275.709	10.7
276.086	9.91
276.462	8
276.838	7.5
277.215	5.2
277.591	4.52
277.967	10.32
278.343	11.48
278.719	8.18
279.095	8.02
279.471	6.39
279.847	7.11
280.223	6.43
280.599	7.39
280.975	8.2
281.351	13.3
281.727	14.3
282.103	12.55
282.478	13.61
282.854	13.05
283.23	13.91
283.605	10.95
283.981	10.86
284.357	7.75
284.732	2.34
285.108	3.39
285.483	0.75
285.858	0.39
286.234	-1.86
286.609	-3.5
286.984	-1.25
287.36	0.41
287.735	2.27
288.11	4.61
288.485	6.75
288.86	12.93
289.235	12.34
289.61	11.5
289.985	10.32
290.36	6.27
290.735	9.05
291.11	5.07
291.485	3.73
291.86	5.14
292.235	2.52
292.609	4
292.984	4.2
293.359	2.32
293.733	0.09
294.108	-0.57
294.482	3.32
294.857	-1.5
295.231	-0.82
295.606	-0.45
295.98	-1.55
296.354	2.95
296.729	3.23
297.103	-1.25
297.477	2.45
297.851	2.34
298.226	4.23
298.6	2.75
298.974	2.07
299.348	4.95
299.722	2.66
300.096	4.43
300.47	4.11
300.844	4.7
301.217	9
301.591	3.86
301.965	7.84
302.339	10.39
302.712	12.39
303.086	13.18
303.46	12.59
303.833	14.66
304.207	11.11
304.58	7.64
304.954	7.36
305.327	5.7
305.701	8.52
306.074	9.09
306.447	4.91
306.821	2.82
307.194	2.52
307.567	2.7
307.94	3.7
308.313	6.89
308.686	11.14
309.059	10.64
309.432	13.07
309.805	13.25
310.178	13.64
310.551	18.59
310.924	19.75
311.297	21.95
311.67	23.27
312.042	19.68
312.415	18.25
312.788	14.86
313.16	12.8
313.533	12.2
313.905	14.16
314.278	10.48
314.65	5.23
315.023	4.82
315.395	5.48
315.768	1.95
316.14	6.02
316.512	8.14
316.884	8.73
317.257	10.14
317.629	11.34
318.001	9.14
318.373	8.91
318.745	10.95
319.117	10
319.489	9.23
319.861	9.98
320.233	6.32
320.605	5.36
320.977	9.18
321.348	6.75
321.72	5.27
322.092	2.82
322.463	1.3
322.835	0.52
323.207	1.45
323.578	0.57
323.95	0.8
324.321	2.07
324.693	5.43
325.064	-0.91
325.435	2
325.807	1.7
326.178	6.82
326.549	12.86
326.92	15.68
327.292	15.75
327.663	15.98
328.034	16.2
328.405	16.95
328.776	11.45
329.147	16.66
329.518	14.45
329.889	11.64
330.259	8
330.63	4.77
331.001	2.61
331.372	4.61
331.742	2.27
332.113	1.61
332.484	0.95
332.854	3
333.225	-0.5
333.595	-0.93
333.966	2.84
334.336	2.05
334.707	1.18
335.077	2.57
335.447	0.8
335.817	0.89
336.188	0.84
336.558	0.05
336.928	-0.36
337.298	1.5
337.668	3.91
338.038	3.55
338.408	6.27
338.778	7.66
339.148	6.95
339.518	6.59
339.888	7.77
340.258	12.91
340.627	12.82
340.997	12.25
341.367	10.48
341.736	12.32
342.106	12.68
342.475	10.52
342.845	12.64
343.214	15.25
343.584	17.41
343.953	16.91
344.323	11.7
344.692	11.5
345.061	9.93
345.431	7.16
345.8	3.91
346.169	0.61
346.538	2.48
346.907	1.43
347.276	-2.32
347.645	-6
348.014	-7.05
348.383	-4.77
348.752	0.09
349.121	3.27
349.49	5.27
349.858	4.27
350.227	6.16
350.596	7.68
350.964	7.89
351.333	9.43
351.702	8.57
352.07	9.75
352.439	7.45
352.807	5.61
353.176	4.27
353.544	5.93
353.912	6.32
354.281	5.68
354.649	4.91
355.017	4.86
355.385	1.43
355.753	4.68
356.122	3.02
356.49	4.3
356.858	7.23
357.226	7.36
357.594	5.25
357.961	5.61
358.329	4.8
358.697	0.36
359.065	1.64
359.433	4.39
359.8	-0.73
360.168	-0.64
360.536	-2.41
360.903	-7.11
361.271	-7.14
361.638	-7.52
362.006	-10.18
362.373	-6.89
362.741	-6.64
363.108	-7.7
363.475	-8.16
363.843	-3.3
364.21	-1.05
364.577	1.66
364.944	3.02
365.311	3.16
365.678	7.11
366.045	10.77
366.412	6.61
366.779	7.59
367.146	9.43
367.513	10.07
367.88	9.34
368.247	14.07
368.613	13.02
368.98	13.2
369.347	12.27
369.713	11.23
370.08	10.61
370.447	13.3
370.813	13.86
371.18	11.18
371.546	9.52
371.912	6.66
372.279	1.61
372.645	3.07
373.011	1.93
373.378	1.75
373.744	0.57
374.11	0.8
374.476	-1.45
374.842	-2.95
375.208	-4.91
375.574	-4.7
375.94	1.41
376.306	-0.32
376.672	0.75
377.038	1.84
377.404	5.52
377.769	3.59
378.135	4.57
378.501	6.5
378.866	7.3
379.232	7.3
379.597	9.07
379.963	3.8
380.328	2.68
380.694	2.77
381.059	3.89
381.425	1.41
381.79	-0.41
382.155	-1.11
382.52	-0.41
382.886	2.55
383.251	3.86
383.616	2.23
383.981	5.43
384.346	9.23
384.711	5.93
385.076	2.39
385.441	-0.77
385.806	4.95
386.171	3.32
386.535	2.2
386.9	0.59
387.265	-0.16
387.629	0.91
387.994	0.14
388.359	-1.09
388.723	-0.91
389.088	2.25
389.452	3.07
389.817	1.77
390.181	2.45
390.545	1.7
390.91	1
391.274	2.84
391.638	5.41
392.002	3.89
392.366	1.52
392.731	2.3
393.095	2.2
393.459	3.93
393.823	2.39
394.187	4.2
394.55	2.45
394.914	-0.82
395.278	-0.25
395.642	-4.7
396.006	-5.39
396.369	-0.73
396.733	-1.39
397.097	-4.86
397.46	-5.27
397.824	-5.64
398.187	-8.25
398.551	-6.89
398.914	-0.39
399.277	-1.11
399.641	-2.59
400.004	-1.93
400.367	-3.18
400.73	-4.25
401.094	-1.7
401.457	-1.59
401.82	-0.77
402.183	1.07
402.546	0.57
402.909	-5.73
403.272	-5.45
403.635	-2.43
403.998	-3.57
404.36	-3.89
404.723	-0.14
405.086	-1.16
405.448	0.5
405.811	-0.18
406.174	-0.23
406.536	-1.18
406.899	2.95
407.261	1.68
407.624	0.16
407.986	2.05
408.348	2.36
408.711	-0.8
409.073	-0.95
409.435	1.32
409.797	-0.61
410.16	-2.07
410.522	0.39
410.884	-1.55
411.246	-2.75
411.608	-2.16
411.97	-3.27
412.332	-3.75
412.693	-3.95
413.055	-3.32
413.417	-7.05
413.779	-5.8
414.14	-4.14
414.502	-5.34
414.864	-3.95
415.225	-1.8
415.587	1.16
415.948	2.02
416.31	2.86
416.671	4.2
417.033	2.61
417.394	2.8
417.755	2.41
418.116	1.02
418.478	3.95
418.839	4.02
419.2	2.8
419.561	-2.5
419.922	-6
420.283	-7.41
420.644	-6.84
421.005	-3.45
421.366	-0.75
421.727	-1.57
422.087	0.05
422.448	-2.02
422.809	-4.25
423.169	-1.64
423.53	-0.98
423.891	7.09
424.251	7.09
424.612	7.68
424.972	6.43
425.333	5.16
425.693	5.55
426.053	4.02
426.414	5.98
426.774	8.18
427.134	4.75
427.494	6.23
427.854	2.61
428.214	3.39
428.574	4.57
428.934	4.14
429.294	4.7
429.654	6.55
430.014	9.91
430.374	12.82
430.734	12.93
431.094	15.3
431.453	13.75
431.813	12.91
432.173	13.66
432.532	10.34
432.892	7.14
433.251	5.73
433.611	4.25
433.97	-1.45
434.33	-6.75
434.689	-7.98
435.048	-6.55
435.407	-4.05
435.767	-7.18
436.126	-5.34
436.485	-6.09
436.844	-4.7
437.203	-3.64
437.562	-2.77
437.921	1.23
438.28	1.41
438.639	3.8
438.998	2.14
439.356	1.91
439.715	6
440.074	6.8
440.433	8.52
440.791	12.3
441.15	11.7
441.508	12.11
441.867	13.02
442.225	11.95
442.584	10.02
442.942	8.95
443.3	10.34
443.659	8.86
444.017	4.82
444.375	4.82
444.733	4.23
445.092	0.25
445.45	5.07
445.808	4.23
446.166	5.16
446.524	8.34
446.882	10.11
447.239	9.34
447.597	8.68
447.955	10.68
448.313	12.11
448.67	12.18
449.028	15.59
449.386	12.2
449.743	13.66
450.101	17.09
450.458	12.89
450.816	12.39
451.173	11.3
451.531	10.61
451.888	8.3
452.245	8.91
452.602	5.82
452.96	8.98
453.317	8.11
453.674	3.93
454.031	2.18
454.388	3
454.745	1.45
455.102	-0.95
455.459	2.52
455.816	2.32
456.173	2.8
456.529	2.84
456.886	0.09
457.243	2.59
457.599	2.82
457.956	1.55
458.313	4.05
458.669	7.7
459.026	9.75
459.382	8.32
459.739	9.5
460.095	7.27
460.451	10.95
460.807	8.23
461.164	3.64
461.52	4.77
461.876	6.73
462.232	6.98
462.588	2.75
462.944	4.8
463.3	3.41
463.656	4.07
464.012	6.41
464.368	3.77
464.724	4.89
465.079	5.57
465.435	6.34
465.791	2.36
466.146	0.64
466.502	2.52
466.858	2.98
467.213	4.18
467.569	3.61
467.924	-2.2
468.279	-3.52
468.635	-4.84
468.99	-4.77
469.345	-5.23
469.701	0.11
470.056	0.59
470.411	1.2
470.766	-1.39
471.121	1
471.476	1.48
471.831	6.8
472.186	8.14
472.541	10.25
472.895	9.95
473.25	10.23
473.605	7.34
473.96	5.2
474.314	4.93
474.669	7.7
475.024	5
475.378	6.73
475.733	3.43
476.087	6.68
476.441	8.11
476.796	13.57
477.15	12.34
477.504	14.16
477.859	16.75
478.213	14.61
478.567	10.89
478.921	13.02
479.275	8.89
479.629	10.11
479.983	8.68
480.337	5.59
480.691	3.16
481.045	4.93
481.399	4.64
481.752	2.98
482.106	3.82
482.46	4.48
482.813	0.86
483.167	6.16
483.52	4.14
483.874	0.73
484.227	2.48
484.581	1.18
484.934	-0.02
485.288	-3.73
485.641	-3.73
485.994	-2.16
486.347	-2.57
486.7	0.57
487.054	-3.09
487.407	0.91
487.76	0.91
488.113	1.52
488.466	-0.41
488.818	-2.64
489.171	-0.8
489.524	0.84
489.877	-0.98
490.23	1.66
490.582	-0.86
490.935	-0.68
491.288	1.23
491.64	4.57
491.993	4.45
492.345	5.93
492.698	8.36
493.05	8.27
493.402	8.18
493.755	9.3
494.107	7.43
494.459	8.77
494.811	11.2
495.163	9.43
495.515	13.11
495.867	17.39
496.219	31.2
496.571	40.3
496.923	46.39
497.275	51.95
497.627	58.66
497.979	68.39
498.33	79.14
498.682	93.8
499.034	100.77
499.385	110.5
499.737	121.64
500.088	118.45
500.44	121.84
500.791	124.41
501.143	130.7
501.494	130.07
501.845	131.02
502.197	131.55
502.548	123.23
502.899	121.02
503.25	113.11
503.601	108.16
503.952	112.07
504.303	107.52
504.654	106.52
505.005	102.36
505.356	106.68
505.707	106.89
506.058	102.11
506.408	102
506.759	104.73
507.11	105.02
507.46	99.3
507.811	91.84
508.161	89.98
508.512	89.82
508.862	90.41
509.213	87.02
509.563	86.34
509.913	84.43
510.263	85.75
510.614	80.05
510.964	78.77
511.314	79.95
511.664	78.39
512.014	76
512.364	72.61
512.714	65.68
513.064	62.3
513.414	57.27
513.764	54.23
514.113	49.7
514.463	53.18
514.813	55.23
515.162	51.75
515.512	52.41
515.862	52.39
516.211	52.18
516.561	55.89
516.91	56.07
517.259	58
517.609	58.77
517.958	57.61
518.307	50.75
518.656	49.61
519.006	50.11
519.355	45.09
519.704	45.02
520.053	40.75
520.402	40.52
520.751	36.95
521.1	34.7
521.448	37.16
521.797	39.57
522.146	43.77
522.495	41.5
522.843	40.7
523.192	44.57
523.541	42.61
523.889	43.8
524.238	40.95
524.586	42.7
524.935	40.48
525.283	40.55
525.631	35.41
525.979	31.86
526.328	31.16
526.676	32.11
527.024	30.98
527.372	33.95
527.72	38.77
528.068	39.8
528.416	43.2
528.764	45.73
529.112	43.8
529.46	45.93
529.808	48.68
530.155	48.84
530.503	47.16
530.851	45.98
531.198	40.36
531.546	35.11
531.893	30.07
532.241	26.68
532.588	21.8
532.936	22.39
533.283	20.82
533.63	16.61
533.978	13.66
534.325	10.73
534.672	8.55
535.019	11.36
535.366	13.7
535.713	17.3
536.06	17.16
536.407	18.27
536.754	16.34
537.101	14.48
537.448	17.2
537.795	18.89
538.141	21.48
538.488	24.61
538.835	23.07
539.181	22.09
539.528	22.59
539.874	22.3
540.221	23.5
540.567	21.55
540.914	22.84
541.26	21.11
541.606	21.5
541.952	23.23
542.299	21.2
542.645	26.05
542.991	28
543.337	29.05
543.683	27.86
544.029	29.48
544.375	32.66
544.721	31.91
545.066	29.86
545.412	29.48
545.758	26.84
546.104	26.14
546.449	22.64
546.795	17.77
547.141	13.41
547.486	14.89
547.832	11.98
548.177	11.82
548.522	16.66
548.868	15.89
549.213	9.52
549.558	10.68
549.903	10.5
550.249	9.14
550.594	13.43
550.939	14.91
551.284	12.02
551.629	14.64
551.974	14.93
552.319	14.02
552.664	19.64
553.008	25.39
553.353	24.16
553.698	25.7
554.043	27.45
554.387	26.16
554.732	26.16
555.076	26.93
555.421	23.05
555.765	21.43
556.11	18.64
556.454	16.23
556.798	13.61
557.143	12.2
557.487	12
557.831	13.41
558.175	12.27
558.519	9.3
558.863	10.23
559.207	11.07
559.551	7.34
559.895	7.43
560.239	5.09
560.583	6.57
560.927	10.18
561.27	10.07
561.614	11.36
561.958	13.84
562.301	18.52
562.645	16.2
562.988	18.89
563.332	21.39
563.675	20.11
564.018	22.91
564.362	23.68
564.705	21.89
565.048	19.68
565.391	16.39
565.735	14.25
566.078	12.14
566.421	15.39
566.764	16.16
567.107	16.27
567.45	17.05
567.792	17.95
568.135	17.61
568.478	22.07
568.821	24.93
569.163	23.23
569.506	23.14
569.849	22.66
570.191	21.27
570.534	19.5
570.876	18.52
571.219	20.82
571.561	21.2
571.903	21.57
572.246	17.48
572.588	17.95
572.93	19.16
573.272	18.68
573.614	18.32
573.956	18.98
574.298	14.41
574.64	19.93
574.982	17.66
575.324	15.3
575.666	18.3
576.008	16.75
576.349	13.98
576.691	12.18
577.033	13.66
577.374	11.02
577.716	9.89
578.057	10.77
578.399	6.41
578.74	3.39
579.082	1.27
579.423	-3.8
579.764	-2.41
580.105	-1.2
580.447	0.77
580.788	0.27
581.129	6.98
581.47	9.57
581.811	13.73
582.152	14.05
582.493	17.52
582.834	20.89
583.175	23.34
583.515	25.61
583.856	25.59
584.197	25.32
584.537	23.77
584.878	20
585.218	19.84
585.559	18.39
585.899	18.07
586.24	17.59
586.58	16.16
586.921	13.95
587.261	12.68
587.601	12.5
587.941	12.14
588.281	15.16
588.621	19.77
588.961	18.23
589.301	19.2
589.641	19.52
589.981	20.5
590.321	22.86
590.661	24.09
591.001	26.43
591.34	27.32
591.68	26.48
592.02	28.89
592.359	25.91
592.699	26.66
593.038	26.57
593.378	30.14
593.717	29
594.057	27.02
594.396	30.84
594.735	30
595.074	27.45
595.414	28.8
595.753	26.27
596.092	26.55
596.431	27.73
596.77	27.02
597.109	26.57
597.448	27.43
597.786	30.25
598.125	26.25
598.464	25.73
598.803	27.77
599.141	28.52
599.48	26.98
599.819	23.59
600.157	24.34
600.495	25.02
600.834	25.09
601.172	22.27
601.511	19.59
601.849	22.27
602.187	19.8
602.525	19.48
602.864	20.86
603.202	20.59
603.54	23.39
603.878	23.59
604.216	25.55
604.554	21.66
604.891	26.7
605.229	31.43
605.567	29.3
605.905	27.93
606.243	30
606.58	25.64
606.918	27.55
607.255	27.48
607.593	26.98
607.93	25.91
608.268	30.84
608.605	26.75
608.942	22.3
609.28	22.7
609.617	25.41
609.954	28.8
610.291	32.09
610.628	30.07
610.965	32.39
611.302	29.77
611.639	30.16
611.976	26
612.313	29.02
612.65	29.82
612.987	29.14
613.323	30.11
613.66	24.98
613.997	24.98
614.333	28.09
614.67	28.07
615.006	32.05
615.343	31.34
615.679	33.66
616.015	33
616.352	29.66
616.688	28.84
617.024	28.66
617.36	30.2
617.696	31.64
618.032	34.2
618.368	33.91
618.704	36.25
619.04	35.39
619.376	35.23
619.712	35.68
620.048	39.27
620.383	41.84
620.719	39.5
621.055	39.11
621.39	38.52
621.726	34.86
622.061	33.7
622.397	30.77
622.732	35.34
623.068	33.14
623.403	37.41
623.738	36.55
624.073	39.43
624.409	40.7
624.744	42.66
625.079	41.82
625.414	41.07
625.749	43.84
626.084	43.98
626.419	40.32
626.753	42.5
627.088	41.25
627.423	44.25
627.758	41.7
628.092	41.8
628.427	39.27
628.762	38.48
629.096	40.02
629.431	37.73
629.765	32.3
630.099	34.48
630.434	35.45
630.768	32.7
631.102	30.27
631.436	31.55
631.77	31.27
632.105	34.59
632.439	38.41
632.773	38.3
633.107	41.02
633.44	45.2
633.774	45.61
634.108	45.05
634.442	49.43
634.776	53.11
635.109	53.14
635.443	56.98
635.776	55.95
636.11	53.95
636.443	52.89
636.777	48.43
637.11	48.61
637.444	45.7
637.777	47.23
638.11	43.91
638.443	41.18
638.776	40.43
639.11	43.25
639.443	45.23
639.776	45.07
640.109	46.43
640.441	50.43
640.774	52.16
641.107	57.3
641.44	55.2
641.773	55.64
642.105	57.02
642.438	58.39
642.77	54.09
643.103	55.98
643.435	57.23
643.768	57.39
644.1	58.8
644.433	59.89
644.765	58.05
645.097	60.84
645.429	61.11
645.761	59.18
646.094	57.59
646.426	60.43
646.758	59.61
647.09	61.73
647.422	65.05
647.753	65.05
648.085	63.27
648.417	63.84
648.749	63.93
649.08	64.89
649.412	68.09
649.744	71.16
650.075	69.07
650.407	65.45
650.738	65.91
651.069	64.45
651.401	61.55
651.732	63.18
652.063	63.86
652.394	61.82
652.726	62.02
653.057	62.39
653.388	60.64
653.719	57.09
654.05	61.66
654.381	59.2
654.712	59.77
655.042	62.32
655.373	63.5
655.704	66.52
656.034	66.32
656.365	65.84
656.696	66.02
657.026	65.5
657.357	68.91
657.687	69.68
658.018	69.27
658.348	70.25
658.678	70.16
659.008	70.77
659.339	66.8
659.669	66.07
659.999	66.64
660.329	64.23
660.659	66.5
660.989	66.5
661.319	60.18
661.649	63.61
661.978	62.27
662.308	64.11
662.638	63
662.968	64.5
663.297	64.23
663.627	65.5
663.956	67.3
664.286	67.61
664.615	68.98
664.945	73.55
665.274	71.2
665.603	69.27
665.932	68.45
666.262	67
666.591	66.16
666.92	67.07
667.249	62.82
667.578	64.52
667.907	64.55
668.236	63.05
668.564	60.89
668.893	58.07
669.222	57.98
669.551	53.93
669.879	55.57
670.208	54.82
670.537	58.5
670.865	60
671.194	62.52
671.522	58.8
671.85	58.34
672.179	58.07
672.507	62.64
672.835	63.48
673.163	65.82
673.491	64.45
673.819	64.66
674.147	62.98
674.475	64.95
674.803	62.61
675.131	68.57
675.459	69.18
675.787	70.57
676.115	68.66
676.442	68.18
676.77	68.39
677.098	70.16
677.425	71.3
677.753	70.86
678.08	69.89
678.407	66.2
678.735	65.23
679.062	67.11
679.389	66.98
679.717	69.36
680.044	69.39
680.371	71.77
680.698	69.05
681.025	67.95
681.352	66.95
681.679	68.32
682.006	69.55
682.332	66.07
682.659	66.02
682.986	67.52
683.313	67.32
683.639	65.48
683.966	64.43
684.292	68.55
684.619	66.55
684.945	68.8
685.272	69
685.598	66.43
685.924	67.18
686.25	65.27
686.577	62.75
686.903	62.86
687.229	65.45
687.555	64.75
687.881	61.23
688.207	61.7
688.533	60.45
688.858	55.48
689.184	59.86
689.51	60.52
689.836	61.59
690.161	58.52
690.487	55.43
690.813	55.05
691.138	54.41
691.463	51.48
691.789	50.32
692.114	49.73
692.44	55.16
692.765	57.64
693.09	57.07
693.415	59.43
693.74	62.3
694.065	60.93
694.39	58.93
694.715	59.59
695.04	61.75
695.365	63.89
695.69	63.3
696.015	59.11
696.339	56.48
696.664	57.25
696.989	51.64
697.313	50.2
697.638	50.3
697.962	51.34
698.287	49.8
698.611	50.16
698.935	48.23
699.26	48.98
699.584	49.11
699.908	44.98
700.232	44.05
700.556	42.59
700.88	44
701.204	49.3
701.528	50.36
701.852	51.14
702.176	50.55
702.5	52.11
702.823	50.59
703.147	49.11
703.471	48.23
703.794	45.77
704.118	48.02
704.441	47.16
704.765	42.73
705.088	44.64
705.411	40.36
705.735	38.57
706.058	36.84
706.381	39
706.704	40.41
707.027	43.45
707.35	43.75
707.673	44.66
707.996	44.07
708.319	44.07
708.642	40.23
708.965	44.8
709.288	47.09
709.61	47.86
709.933	46.27
710.256	46.5
710.578	46.27
710.901	48.11
711.223	47
711.546	47.48
711.868	50.39
712.19	51.14
712.512	49.5
712.835	45.91
713.157	45.75
713.479	45.75
713.801	47.34
714.123	45.7
714.445	43.8
714.767	41.25
715.089	40.41
715.411	34.39
715.732	31.89
716.054	32.18
716.376	34.14
716.697	34.43
717.019	35.59
717.34	35.45
717.662	36.61
717.983	35.64
718.305	34.68
718.626	35.95
718.947	37.34
719.268	38.5
719.589	38.11
719.911	39.57
720.232	38.32
720.553	38.43
720.874	37.11
721.195	34.95
721.515	33.5
721.836	34.95
722.157	33.48
722.478	35.7
722.798	36.09
723.119	34.73
723.44	34.07
723.76	33
724.081	30.7
724.401	28.75
724.721	32.77
725.042	35.18
725.362	36.64
725.682	35.16
726.002	35.25
726.322	33
726.642	32.11
726.962	31.11
727.282	32.09
727.602	29.95
727.922	30.95
728.242	30.18
728.562	32.14
728.882	31.45
729.201	30.14
729.521	26.61
729.84	25.57
730.16	26.84
730.479	27.25
730.799	28.64
731.118	29.95
731.437	28.18
731.757	27.02
732.076	24.59
732.395	25.57
732.714	28.55
733.033	30.02
733.352	34.66
733.671	34.95
733.99	32.7
734.309	30.75
734.628	32.91
734.947	33.59
735.265	30.48
735.584	29.82
735.903	27.59
736.221	25.84
736.54	23.09
736.858	22.82
737.177	19.86
737.495	21.02
737.813	19.09
738.132	18.05
738.45	19.64
738.768	20.66
739.086	21.77
739.404	23.3
739.722	21.39
740.04	22.45
740.358	21.14
740.676	21.82
740.994	19.02
741.311	17.55
741.629	18.48
741.947	17.91
742.264	18.52
742.582	15.86
742.899	18.2
743.217	21.5
743.534	21.64
743.852	18.95
744.169	21.32
744.486	23.41
744.803	24.57
745.121	21.86
745.438	19
745.755	17.73
746.072	18.16
746.389	14.09
746.706	12.27
747.022	13.05
747.339	12.59
747.656	10.75
747.973	9.64
748.289	9.16
748.606	8.93
748.923	9.98
749.239	8.25
749.555	8.36
749.872	7.52
750.188	7.82
750.505	9.36
750.821	10.02
751.137	9.32
751.453	9.41
751.769	13.3
752.085	11.84
752.401	10.98
752.717	10.39
753.033	9.32
753.349	11.73
753.665	9.66
753.98	4.84
754.296	6.8
754.612	10.32
754.927	11.2
755.243	9.07
755.558	11.89
755.874	12.23
756.189	14.55
756.505	14.86
756.82	13.57
757.135	15.95
757.45	17.75
757.765	16.77
758.08	12
758.395	9.57
758.71	9.3
759.025	11.45
759.34	12.25
759.655	13.59
759.97	14.41
760.285	14.84
760.599	13.89
760.914	15.73
761.228	13.64
761.543	14.2
761.857	17.48
762.172	19.61
762.486	16.7
762.8	15.48
763.115	13.45
763.429	12.39
763.743	12.75
764.057	11.3
764.371	7.55
764.685	8.09
764.999	8.91
765.313	11.16
765.627	7.64
765.941	8.11
766.255	7.52
766.568	6.93
766.882	7.25
767.195	5.68
767.509	8.8
767.823	12
768.136	11.2
768.449	12.75
768.763	9.16
769.076	9.82
769.389	9.14
769.702	13.91
770.016	13.82
770.329	13.73
770.642	14.61
770.955	11.7
771.268	8.02
771.58	10
771.893	9.77
772.206	12.68
772.519	11.05
772.832	9.5
773.144	10.34
773.457	9.86
773.769	10.84
774.082	8.43
774.394	8.66
774.706	8.7
775.019	7.41
775.331	6.09
775.643	3.59
775.955	6.11
776.268	6.39
776.58	3.68
776.892	3.27
777.204	1.75
777.515	4.05
777.827	3.02
778.139	4.52
778.451	5.95
778.763	6.11
779.074	2.57
779.386	2.41
779.697	1.2
780.009	-1.84
780.32	-1.82
780.632	-2.89
780.943	-5.95
781.254	-5.75
781.566	-2.16
781.877	-1.82
782.188	-2.25
782.499	-0.39
782.81	1.55
783.121	1.61
783.432	2.05
783.743	3.2
784.054	7.09
784.364	10.16
784.675	12.95
784.986	11.64
785.296	10.18
785.607	9.07
785.917	9.55
786.228	9.43
786.538	13.59
786.849	15.43
787.159	16.7
787.469	15.14
787.779	16.39
788.09	19.73
788.4	17.16
788.71	18.68
789.02	19.75
789.33	19.66
789.64	20.43
789.949	19.75
790.259	17.73
790.569	18.05
790.879	19.07
791.188	20.95
791.498	14.73
791.807	18.11
792.117	19.2
792.426	17.55
792.736	16.57
793.045	12.34
793.354	9.16
793.663	9.18
793.973	10.02
794.282	10.73
794.591	7.09
794.9	9.5
795.209	7.75
795.518	5.61
795.826	5.43
796.135	8.16
796.444	10.82
796.753	12.34
797.061	12.89
797.37	11.52
797.678	12.32
797.987	11.77
798.295	11.86
798.604	12.36
798.912	16.41
799.22	19.05
799.529	16.93
799.837	16.07
800.145	14.23
800.453	14.32
800.761	14.02
801.069	11.27
801.377	14.59
801.685	11.09
801.993	12.93
802.3	11.36
802.608	10.45
802.916	12.02
803.223	9.64
803.531	11.09
803.838	9.82
804.146	11.39
804.453	12.66
804.76	9.05
805.068	13.25
805.375	13.89
805.682	12
805.989	14.55
806.296	15.68
806.603	15.86
806.91	16.27
807.217	20.7
807.524	18.84
807.831	16.66
808.138	17.64
808.444	16.68
808.751	13.45
809.058	10.16
809.364	7.7
809.671	8.11
809.977	6.75
810.284	10.16
810.59	9.75
810.896	12.3
811.202	15.84
811.509	17.05
811.815	16.8
812.121	20.2
812.427	21.39
812.733	22.27
813.039	22.45
813.345	26.41
813.65	21.68
813.956	19.34
814.262	19.7
814.568	17.68
814.873	14.82
815.179	15.7
815.484	11.95
815.79	16.41
816.095	16.61
816.4	16.2
816.706	16.23
817.011	19.2
817.316	19.23
817.621	16.89
817.926	17.05
818.231	19.36
818.536	21.32
818.841	22.91
819.146	22.09
819.451	22.98
819.756	23.27
820.06	24.11
820.365	21.95
820.67	21.64
820.974	25.07
821.279	24.05
821.583	25.52
821.888	20.7
822.192	20
822.496	17.8
822.8	17.45
823.105	17.25
823.409	19.2
823.713	17.89
824.017	18.93
824.321	11.05
824.625	14.98
824.929	14.66
825.232	18.93
825.536	21.27
825.84	25.95
826.143	25.11
826.447	24.64
826.751	18.05
827.054	21.7
827.358	25.09
827.661	28.59
827.964	24.02
828.268	23.93
828.571	24
828.874	25.82
829.177	22
829.48	22.95
829.783	22.48
830.086	26.45
830.389	26.48
830.692	26.11
830.995	30.8
831.297	35.18
831.6	31.59
831.903	29.36
832.205	25.3
832.508	29.36
832.81	31.8
833.113	32.27
833.415	33.39
833.718	33.66
834.02	27.43
834.322	24.8
834.624	23.73
834.926	26.34
835.228	26.84
835.53	27.43
835.832	23.43
836.134	21.59
836.436	20.93
836.738	23.57
837.04	22.73
837.341	25.16
837.643	21.77
837.944	19.52
838.246	19.45
838.547	18.86
838.849	18.5
839.15	24.16
839.452	21.48
839.753	24.77
840.054	20.64
840.355	19.93
840.656	24.68
840.957	25.41
841.258	28.52
841.559	29.89
841.86	31.07
842.161	29.11
842.462	27.52
842.762	29.32
843.063	25.64
843.364	24.98
843.664	25.98
843.965	23.18
844.265	29.64
844.566	28.57
844.866	29.91
845.166	32.32
845.467	32.91
845.767	29.16
846.067	26.84
846.367	30.68
846.667	31.84
846.967	31.39
847.267	31.2
847.567	27.14
847.867	27.43
848.166	24.82
848.466	24.16
848.766	24.93
849.065	26.09
849.365	27.66
849.664	25.75
849.964	26.82
850.263	27.61
850.562	31.18
850.862	31.36
851.161	32.82
851.46	35.52
851.759	32.14
852.058	34
852.357	32.7
852.656	34.52
852.955	34.05
853.254	32.3
853.553	31.7
853.851	26.66
854.15	28.39
854.449	27.02
854.747	25.18
855.046	25.5
855.344	25.52
855.643	27.89
855.941	25.86
856.239	24.27
856.538	24.43
856.836	24.52
857.134	26.18
857.432	21.98
857.73	20.91
858.028	20.5
858.326	22.09
858.624	20.57
858.922	15.52
859.219	12.41
859.517	12.84
859.815	14.23
860.112	13.48
860.41	15.89
860.707	19.48
861.005	21.43
861.302	23.48
861.6	25.41
861.897	27.86
862.194	33.8
862.491	39.84
862.788	40.14
863.085	41.41
863.382	41.41
863.679	38.91
863.976	41.57
864.273	40.23
864.57	37.61
864.867	35.64
865.163	37.95
865.46	34.16
865.757	34.52
866.053	37.2
866.349	34.39
866.646	32.84
866.942	32.57
867.239	33.16
867.535	31.23
867.831	36.32
868.127	34.16
868.423	33
868.719	35.82
869.015	32.82
869.311	31.86
869.607	30.41
869.903	32.32
870.199	33.66
870.494	32.09
870.79	30.61
871.086	25.55
871.381	30.86
871.677	30.48
871.972	32.14
872.267	35.11
872.563	40.95
872.858	46.8
873.153	47.07
873.448	45.95
873.743	43.02
874.038	44.39
874.333	45.05
874.628	45.91
874.923	44.82
875.218	42
875.513	40.8
875.808	39.41
876.102	35.77
876.397	36.59
876.691	35.75
876.986	36.09
877.28	34.64
877.575	33.41
877.869	26.7
878.163	27.68
878.458	28.73
878.752	28.61
879.046	26.59
879.34	27.98
879.634	28.16
879.928	27.07
880.222	24.52
880.516	26.45
880.809	25.45
881.103	30.11
881.397	29.43
881.691	30.61
881.984	29.25
882.278	24.98
882.571	23.43
882.864	22.68
883.158	23.86
883.451	28.16
883.744	28.09
884.038	27.52
884.331	26.23
884.624	22.55
884.917	21.45
885.21	21.34
885.503	23
885.796	22.14
886.088	24.41
886.381	26.55
886.674	21.41
886.966	20.14
887.259	22.45
887.552	24.34
887.844	25.39
888.136	21.05
888.429	21.25
888.721	19.81
889.013	20.78
889.306	16.04
889.598	11.25
