# Supplementary material for: An on-demand, drop-on-drop method for studying enzyme catalysis by serial crystallography
Source: Nat Commun. 2021 Jul 22;12:4461. doi: 10.1038/s41467-021-24757-7 (PMC8298390; doi:10.1038/s41467-021-24757-7)
Supplement: Supplementary file 7 — Source Data [file 41467_2021_24757_MOESM7_ESM.zip › 01_raw data/11/11-pico-on (2).txt]

Data from 11-fluo5N-fura-picoon_Subt16_21-13-10-104.txt Node

Date: Wed Jun 05 21:13:10 PDT 2019
User: Yachandra Lab
Spectrometer: OFX00221
Trigger mode: 0
Integration Time (sec): 3.000000E-1
Scans to average: 4
Nonlinearity correction enabled: false
Boxcar width: 5
Storing dark spectrum: false
XAxis mode: Wavelengths
Number of Pixels in Spectrum: 2136
>>>>>Begin Spectral Data<<<<<
156.111	-0.17
156.499	-1.57
156.887	-1.91
157.274	-1.89
157.662	-1.85
158.049	-1.2
158.437	-0.8
158.824	-1
159.211	-0.68
159.599	-0.25
159.986	0.5
160.373	0.3
160.761	2.18
161.148	2.3
161.535	1.59
161.922	1.82
162.309	0.95
162.696	0.64
163.083	0.3
163.47	0.27
163.857	-0.5
164.244	-1.82
164.631	-1.36
165.018	-3.02
165.405	-2.68
165.792	-2.27
166.179	-2.27
166.565	-1.59
166.952	-0.73
167.339	0
167.725	-0.09
168.112	0.34
168.498	0.45
168.885	0.68
169.271	1.57
169.658	2.34
170.044	3.84
170.431	3.52
170.817	3.73
171.203	2.93
171.59	2.11
171.976	2.8
172.362	1.86
172.748	1.77
173.134	2.16
173.521	2.82
173.907	1.77
174.293	0.7
174.679	0.75
175.065	1.23
175.451	0.64
175.836	2.02
176.222	1.82
176.608	2.98
176.994	3.61
177.38	2.75
177.765	1.82
178.151	2.05
178.537	2.36
178.922	1.98
179.308	1.98
179.693	2.61
180.079	2.82
180.464	2.64
180.85	2.95
181.235	3.09
181.621	3.36
182.006	3.75
182.391	3.75
182.777	3.43
183.162	4.48
183.547	4.3
183.932	4.75
184.317	4.59
184.702	3.59
185.087	2.55
185.472	2.5
185.857	2.5
186.242	2.68
186.627	2.66
187.012	2.82
187.397	2.82
187.782	2.59
188.167	2.73
188.551	1.89
188.936	2.3
189.321	6.68
189.705	4.84
190.09	5.55
190.475	3.98
190.859	4.09
191.244	1.8
191.628	4.75
192.012	0.18
192.397	-0.8
192.781	1.16
193.166	0.09
193.55	-3.68
193.934	-2.59
194.318	-1.36
194.702	0.95
195.087	0.18
195.471	2.41
195.855	-0.95
196.239	4.5
196.623	8.25
197.007	9.64
197.391	13.43
197.775	12.09
198.158	15.57
198.542	16.18
198.926	14.05
199.31	11.59
199.693	10.84
200.077	12.7
200.461	12.43
200.844	8.25
201.228	6.27
201.611	4.02
201.995	8.2
202.378	4.75
202.762	2.8
203.145	4.64
203.529	6.41
203.912	7.3
204.295	7.5
204.679	4.98
205.062	6.66
205.445	4.95
205.828	6.68
206.211	4.61
206.594	9.16
206.977	9.73
207.36	8.25
207.743	11.32
208.126	13.75
208.509	14.55
208.892	13.09
209.275	12.02
209.658	11.77
210.04	11.7
210.423	10.36
210.806	8.27
211.188	4.98
211.571	7.55
211.953	5.61
212.336	2.7
212.719	1.34
213.101	4.11
213.483	4.2
213.866	3.25
214.248	2.09
214.63	-1.48
215.013	-4.89
215.395	-2.09
215.777	0.5
216.159	5.43
216.542	6.89
216.924	5.2
217.306	7.36
217.688	8.18
218.07	9.73
218.452	10.45
218.834	14.39
219.216	13.8
219.597	12.59
219.979	11.34
220.361	6.32
220.743	3.98
221.124	4.98
221.506	2.93
221.888	2.27
222.269	1.36
222.651	0.61
223.032	-0.7
223.414	0.52
223.795	-2.25
224.177	-5.05
224.558	-5.7
224.94	-1.91
225.321	0.3
225.702	2.66
226.083	2.32
226.465	5.57
226.846	7.09
227.227	7.55
227.608	8.09
227.989	11.95
228.37	11.27
228.751	12.61
229.132	11
229.513	9.64
229.894	5.73
230.275	5.02
230.655	1.75
231.036	2.86
231.417	3.77
231.798	3.23
232.178	5.61
232.559	6.77
232.94	8.82
233.32	8.48
233.701	3.86
234.081	2.98
234.462	2.48
234.842	3.64
235.222	1.5
235.603	1.36
235.983	4.48
236.363	2.23
236.743	1.86
237.124	0.59
237.504	4.93
237.884	11.11
238.264	13.27
238.644	16.89
239.024	16.05
239.404	17.59
239.784	14.82
240.164	13.05
240.544	9.09
240.923	8.45
241.303	8.3
241.683	4.57
242.063	4.25
242.442	4.8
242.822	0.61
243.202	-0.2
243.581	-3.23
243.961	1.02
244.34	1.2
244.72	4.66
245.099	3.52
245.478	2.84
245.858	3.18
246.237	0.23
246.616	3.48
246.996	5.05
247.375	8.05
247.754	6.73
248.133	8.36
248.512	10.34
248.891	12.02
249.27	15.61
249.649	16.34
250.028	14.73
250.407	15.36
250.786	14.36
251.165	14.16
251.544	11.36
251.922	13.77
252.301	12.82
252.68	8.05
253.058	6.68
253.437	5.3
253.816	4.73
254.194	6.55
254.573	6.95
254.951	5.09
255.329	4.89
255.708	6.14
256.086	3.61
256.465	2.25
256.843	7.3
257.221	9.7
257.599	9.16
257.977	7.91
258.356	3.73
258.734	1.84
259.112	2.5
259.49	1.95
259.868	5.18
260.246	5.93
260.624	6.11
261.001	3.61
261.379	3.2
261.757	2.11
262.135	5.77
262.513	7.23
262.89	9.61
263.268	7.8
263.645	9.7
264.023	6.2
264.401	7.41
264.778	6.52
265.156	4.48
265.533	1.05
265.91	-1.23
266.288	-5.39
266.665	-5.57
267.042	-4.93
267.42	-3.82
267.797	-2.45
268.174	-2.82
268.551	-3.02
268.928	-0.27
269.305	3.41
269.682	4.45
270.059	11.86
270.436	15.07
270.813	15.93
271.19	16.05
271.567	14.77
271.944	13.25
272.32	16.48
272.697	16.05
273.074	11.39
273.45	9.14
273.827	11.48
274.203	7.25
274.58	7.25
274.957	6.64
275.333	8.2
275.709	7.84
276.086	6.27
276.462	5.43
276.838	5.86
277.215	8.77
277.591	7.64
277.967	7.41
278.343	7.32
278.719	6.45
279.095	10.75
279.471	6.89
279.847	9.3
280.223	11.98
280.599	11.2
280.975	13.77
281.351	13.45
281.727	15.77
282.103	14.66
282.478	16.75
282.854	15.18
283.23	10.93
283.605	12.05
283.981	10.09
284.357	9.43
284.732	7.27
285.108	6.55
285.483	8.3
285.858	6.18
286.234	4.75
286.609	2.43
286.984	5.18
287.36	5.59
287.735	2.82
288.11	3.09
288.485	2.02
288.86	2.14
289.235	1.95
289.61	0.11
289.985	3.18
290.36	2.34
290.735	2.89
291.11	-0.16
291.485	-0.77
291.86	2.84
292.235	3.25
292.609	4.48
292.984	7.3
293.359	5.61
293.733	3.2
294.108	3.5
294.482	4.07
294.857	3.73
295.231	4.25
295.606	4.45
295.98	0.64
296.354	2.84
296.729	5.23
297.103	3.09
297.477	4.16
297.851	5.91
298.226	3.09
298.6	4.27
298.974	2.84
299.348	2.43
299.722	2.75
300.096	7.18
300.47	5.66
300.844	7.66
301.217	8.75
301.591	7.32
301.965	9.55
302.339	11.61
302.712	12.36
303.086	14.89
303.46	18
303.833	19.41
304.207	16.93
304.58	15.3
304.954	10.84
305.327	9.57
305.701	12.18
306.074	11.77
306.447	7.11
306.821	7.61
307.194	8.59
307.567	7.23
307.94	6.68
308.313	7.84
308.686	11.11
309.059	10.73
309.432	13.52
309.805	11.05
310.178	10.66
310.551	16.2
310.924	15.11
311.297	10.64
311.67	12.02
312.042	9.66
312.415	10.52
312.788	8.8
313.16	7.32
313.533	7.57
313.905	12.43
314.278	10.98
314.65	9.34
315.023	10.43
315.395	13.7
315.768	9.5
316.14	11.93
316.512	9.41
316.884	8.93
317.257	11.59
317.629	10.59
318.001	7.23
318.373	5.73
318.745	4.25
319.117	3.2
319.489	2.32
319.861	3.86
320.233	1.57
320.605	1.68
320.977	2.32
321.348	-0.27
321.72	-0.57
322.092	-1.7
322.463	-2.34
322.835	-1.39
323.207	-0.36
323.578	0.11
323.95	-0.34
324.321	0.41
324.693	2.61
325.064	3.02
325.435	6.5
325.807	5.52
326.178	7.84
326.549	10.77
326.92	12.91
327.292	13.84
327.663	12.32
328.034	14.84
328.405	19.5
328.776	18.25
329.147	22.32
329.518	20.77
329.889	20
330.259	18.77
330.63	18.98
331.001	19.77
331.372	18.75
331.742	20.32
332.113	18.11
332.484	14.91
332.854	14.25
333.225	9.07
333.595	7.39
333.966	7.18
334.336	4.32
334.707	3.14
335.077	3.7
335.447	4.59
335.817	2.73
336.188	3.48
336.558	3.95
336.928	5.11
337.298	6.91
337.668	9.82
338.038	13.7
338.408	17.02
338.778	19.36
339.148	14.11
339.518	12.57
339.888	12.89
340.258	14.89
340.627	13.32
340.997	14
341.367	11.61
341.736	9
342.106	7.5
342.475	6.43
342.845	6.11
343.214	9.8
343.584	10.3
343.953	11.07
344.323	9.07
344.692	6.48
345.061	3.95
345.431	3.05
345.8	2.5
346.169	0.57
346.538	-1.68
346.907	-0.14
347.276	-3.05
347.645	-4.89
348.014	-4.61
348.383	-5.05
348.752	-0.95
349.121	-0.18
349.49	-0.77
349.858	-2.18
350.227	0.52
350.596	2.75
350.964	1.16
351.333	2.55
351.702	1.66
352.07	-0.45
352.439	1.91
352.807	3.27
353.176	2.98
353.544	5
353.912	4.93
354.281	2.32
354.649	3.3
355.017	0.32
355.385	-0.68
355.753	-1.18
356.122	-1.95
356.49	-0.89
356.858	0.45
357.226	2.02
357.594	2
357.961	7.11
358.329	7.86
358.697	6
359.065	8.66
359.433	6.95
359.8	7.16
360.168	9.14
360.536	3.3
360.903	-0.05
361.271	-3.18
361.638	-4.5
362.006	-7.27
362.373	-5.86
362.741	-7.11
363.108	-7.39
363.475	-4.34
363.843	-0.82
364.21	1.45
364.577	6.43
364.944	6.18
365.311	9.84
365.678	12.25
366.045	12.07
366.412	11.18
366.779	11.8
367.146	13.61
367.513	15.27
367.88	13.8
368.247	15.23
368.613	14.09
368.98	13.39
369.347	11.09
369.713	12.3
370.08	11.57
370.447	11.43
370.813	11.7
371.18	8.23
371.546	6.2
371.912	5.23
372.279	1.55
372.645	3.61
373.011	4.2
373.378	5.93
373.744	6.98
374.11	7.75
374.476	9.82
374.842	9.61
375.208	12.14
375.574	11.48
375.94	15.73
376.306	15.84
376.672	15.3
377.038	18.05
377.404	19.61
377.769	17.77
378.135	18.77
378.501	17.23
378.866	18.89
379.232	17.8
379.597	18.3
379.963	13.77
380.328	11.82
380.694	9.59
381.059	9.16
381.425	9.25
381.79	7.32
382.155	6.59
382.52	4.8
382.886	3.73
383.251	3.14
383.616	5.43
383.981	9.3
384.346	11.32
384.711	8.48
385.076	5.02
385.441	-1.66
385.806	-0.68
386.171	1.59
386.535	3.59
386.9	4.77
387.265	7
387.629	6.41
387.994	4.45
388.359	5.57
388.723	7.59
389.088	9.7
389.452	15.95
389.817	17.77
390.181	16.41
390.545	14
390.91	12.2
391.274	10.86
391.638	9.82
392.002	11.59
392.366	6.7
392.731	5.77
393.095	6.09
393.459	2.86
393.823	-0.07
394.187	3.41
394.55	1.07
394.914	0.61
395.278	-1.23
395.642	-3.23
396.006	-4.59
396.369	0.18
396.733	0.66
397.097	2.07
397.46	2.16
397.824	5.52
398.187	1.45
398.551	5.23
398.914	7.66
399.277	8.84
399.641	12.48
400.004	13.32
400.367	12.45
400.73	13.61
401.094	9.36
401.457	9.93
401.82	7.93
402.183	6.57
402.546	4.73
402.909	1.57
403.272	0.77
403.635	-2.91
403.998	-5.5
404.36	-4.57
404.723	-4.09
405.086	-1.09
405.448	0.64
405.811	-0.05
406.174	6.41
406.536	6.32
406.899	8.39
407.261	9.45
407.624	9.75
407.986	11.3
408.348	10.11
408.711	7.59
409.073	5.09
409.435	4.73
409.797	3.93
410.16	-0.39
410.522	2.18
410.884	0.16
411.246	-3.57
411.608	-3.07
411.97	-4.64
412.332	-4
412.693	-2.95
413.055	-2.7
413.417	-2.89
413.779	0.73
414.14	1.52
414.502	-3.27
414.864	0.25
415.225	3.68
415.587	4.36
415.948	4.86
416.31	5.61
416.671	8.16
417.033	9.05
417.394	9.8
417.755	8.98
418.116	5.39
418.478	10.66
418.839	8.91
419.2	6.09
419.561	4.59
419.922	3.25
420.283	1.11
420.644	-0.07
421.005	2.95
421.366	3.55
421.727	2.09
422.087	4.27
422.448	4.05
422.809	5.2
423.169	7.66
423.53	6.43
423.891	9.07
424.251	8.98
424.612	9.48
424.972	8.73
425.333	6.59
425.693	5.02
426.053	8.07
426.414	7.14
426.774	6.61
427.134	6.18
427.494	8.82
427.854	10.59
428.214	11.7
428.574	13.73
428.934	14.57
429.294	15.02
429.654	15.86
430.014	12.25
430.374	14.73
430.734	16.41
431.094	16.25
431.453	15.18
431.813	12.32
432.173	12.18
432.532	12.41
432.892	7.57
433.251	6.95
433.611	7.23
433.97	6.27
434.33	5.61
434.689	2.91
435.048	3.25
435.407	5.64
435.767	3.11
436.126	4.66
436.485	-2.91
436.844	-0.39
437.203	1.55
437.562	2.16
437.921	5.77
438.28	5.27
438.639	6.59
438.998	7.75
439.356	8.64
439.715	11.55
440.074	12.45
440.433	15.07
440.791	15.27
441.15	15.25
441.508	14.07
441.867	10.82
442.225	8.48
442.584	5.18
442.942	5.39
443.3	2.48
443.659	0.36
444.017	-2.16
444.375	-1.68
444.733	0.7
445.092	-2.18
445.45	-1.41
445.808	1.7
446.166	-0.34
446.524	4.61
446.882	5.61
447.239	6.09
447.597	7.23
447.955	8.18
448.313	7.75
448.67	6.7
449.028	9.89
449.386	10.07
449.743	9.11
450.101	13.82
450.458	13.32
450.816	10.89
451.173	10.95
451.531	10.57
451.888	8.82
452.245	11.68
452.602	10.5
452.96	12.02
453.317	12.52
453.674	12.86
454.031	12.95
454.388	9.48
454.745	9.57
455.102	8.25
455.459	11.57
455.816	10.27
456.173	8.77
456.529	8.64
456.886	4.43
457.243	4.25
457.599	3.55
457.956	1.41
458.313	2.68
458.669	4.14
459.026	3.45
459.382	0.75
459.739	5.93
460.095	6.73
460.451	7.8
460.807	8.41
461.164	8.14
461.52	7.89
461.876	11.16
462.232	13.39
462.588	12.84
462.944	14
463.3	13.39
463.656	12.89
464.012	12.43
464.368	10.23
464.724	10.14
465.079	9.95
465.435	12.3
465.791	7.11
466.146	4.82
466.502	5.73
466.858	8.73
467.213	8.93
467.569	8.18
467.924	5.84
468.279	5.95
468.635	7.64
468.99	7.52
469.345	3.86
469.701	7.8
470.056	10.2
470.411	10.05
470.766	7.75
471.121	9.89
471.476	8.68
471.831	14.55
472.186	13.68
472.541	12.09
472.895	8.52
473.25	10.55
473.605	6.59
473.96	4.16
474.314	3.36
474.669	3.82
475.024	2.66
475.378	3.75
475.733	0
476.087	4.48
476.441	5.75
476.796	13.43
477.15	13.84
477.504	18.75
477.859	16.55
478.213	18.8
478.567	17.07
478.921	18.98
479.275	17.7
479.629	17.43
479.983	18.59
480.337	15.48
480.691	12.93
481.045	12.8
481.399	11.39
481.752	13.89
482.106	13.91
482.46	15.68
482.813	12.64
483.167	15.14
483.52	13.66
483.874	9.36
484.227	13.45
484.581	12.36
484.934	11.11
485.288	8.86
485.641	8.43
485.994	5.89
486.347	5.59
486.7	7.89
487.054	6.77
487.407	9.59
487.76	10.3
488.113	10.68
488.466	11.45
488.818	13.91
489.171	13.14
489.524	18.09
489.877	17.91
490.23	20.39
490.582	17.86
490.935	14.91
491.288	14.02
491.64	12.18
491.993	9.48
492.345	9.3
492.698	5.89
493.05	8.5
493.402	6.95
493.755	9.66
494.107	3.77
494.459	6.93
494.811	9.09
495.163	9.73
495.515	11.48
495.867	15.39
496.219	19.43
496.571	24.93
496.923	26.2
497.275	20.2
497.627	18.66
497.979	27.93
498.33	34.84
498.682	44.64
499.034	48.7
499.385	56.73
499.737	66.11
500.088	70.68
500.44	73.07
500.791	77.34
501.143	92.59
501.494	98.2
501.845	99.77
502.197	100.73
502.548	97.68
502.899	103.27
503.25	101.5
503.601	100.3
503.952	105.34
504.303	109.09
504.654	114.59
505.005	115.16
505.356	122.14
505.707	122.52
506.058	122.93
506.408	130.52
506.759	136.7
507.11	146.23
507.46	151.77
507.811	152.82
508.161	153.32
508.512	156.84
508.862	161.02
509.213	164.32
509.563	174.14
509.913	176.77
510.263	182.8
510.614	181.41
510.964	181.34
511.314	179.18
511.664	180.07
512.014	184.05
512.364	183.75
512.714	182.86
513.064	182.75
513.414	182.02
513.764	182.3
514.113	178.77
514.463	181.36
514.813	185.34
515.162	186.14
515.512	188.64
515.862	190.36
516.211	192.89
516.561	195.7
516.91	197.59
517.259	198.2
517.609	199.86
517.958	201.55
518.307	199.77
518.656	198.43
519.006	200.95
519.355	198.45
519.704	200.95
520.053	200.16
520.402	200.43
520.751	194.89
521.1	196.16
521.448	198.98
521.797	198.86
522.146	200.55
522.495	200.82
522.843	201.43
523.192	201.34
523.541	197.41
523.889	197.32
524.238	198.8
524.586	202.7
524.935	205.3
525.283	205.82
525.631	200.61
525.979	199.05
526.328	198
526.676	197.95
527.024	199
527.372	203.8
527.72	203.98
528.068	198.73
528.416	197.84
528.764	192.98
529.112	188.41
529.46	191
529.808	193.5
530.155	190.48
530.503	186.41
530.851	183.73
531.198	173.09
531.546	169.18
531.893	169.05
532.241	167.3
532.588	163.98
532.936	165.02
533.283	164.41
533.63	159.18
533.978	158.93
534.325	155.95
534.672	154.73
535.019	158.32
535.366	160.2
535.713	160.14
536.06	158.66
536.407	156.25
536.754	154.68
537.101	153.75
537.448	152.91
537.795	152.07
538.141	152.64
538.488	151.34
538.835	147.75
539.181	145.23
539.528	142.05
539.874	141.25
540.221	141.73
540.567	140.93
540.914	138.39
541.26	138.8
541.606	137.09
541.952	137.14
542.299	136.52
542.645	140.93
542.991	143.16
543.337	143.52
543.683	141.59
544.029	145.11
544.375	144.93
544.721	144.77
545.066	142.43
545.412	140.48
545.758	137.64
546.104	138.7
546.449	138.39
546.795	132.86
547.141	134.34
547.486	133.77
547.832	130.2
548.177	129.64
548.522	127.41
548.868	124.98
549.213	123.8
549.558	125.25
549.903	123.14
550.249	119.43
550.594	123.98
550.939	119.59
551.284	120.5
551.629	117.55
551.974	117.95
552.319	120.84
552.664	123.64
553.008	125.39
553.353	126.64
553.698	125.84
554.043	124.86
554.387	119.73
554.732	120.7
555.076	118.64
555.421	120.52
555.765	117.77
556.11	116.32
556.454	114.77
556.798	111.73
557.143	106.18
557.487	106.32
557.831	106
558.175	106.68
558.519	104.18
558.863	102.82
559.207	101.93
559.551	100.18
559.895	98.52
560.239	97.86
560.583	99.77
560.927	101.98
561.27	101.55
561.614	103.77
561.958	105.02
562.301	108.45
562.645	108.27
562.988	109.25
563.332	111.48
563.675	113.41
564.018	113.36
564.362	110.91
564.705	108.55
565.048	106.91
565.391	105.68
565.735	103.48
566.078	103.02
566.421	105.45
566.764	106.75
567.107	104.25
567.45	101.55
567.792	104.27
568.135	104.05
568.478	106.45
568.821	108.93
569.163	107.48
569.506	106.91
569.849	101.2
570.191	97.41
570.534	96.57
570.876	97.18
571.219	97.18
571.561	96.05
571.903	99.98
572.246	99.09
572.588	96.82
572.93	97.09
573.272	94.82
573.614	95.84
573.956	99.07
574.298	92.73
574.64	92.55
574.982	92.02
575.324	87.32
575.666	87.2
576.008	82.84
576.349	81.48
576.691	78.34
577.033	79.93
577.374	80.07
577.716	77.84
578.057	77.41
578.399	75.95
578.74	74.93
579.082	76.8
579.423	70.32
579.764	72.93
580.105	73.27
580.447	75.02
580.788	76.75
581.129	78.41
581.47	77.02
581.811	78.86
582.152	76.27
582.493	74.8
582.834	74.61
583.175	77.34
583.515	78.89
583.856	77.7
584.197	78.23
584.537	74.05
584.878	69.89
585.218	70.48
585.559	71.66
585.899	74.55
586.24	75.82
586.58	73.48
586.921	71.89
587.261	69.27
587.601	69.93
587.941	65.95
588.281	67.64
588.621	70.43
588.961	69
589.301	68.5
589.641	68.73
589.981	70.07
590.321	69.41
590.661	67
591.001	67.98
591.34	66.05
591.68	68.05
592.02	70.52
592.359	69.64
592.699	67.68
593.038	63.41
593.378	63.3
593.717	61.16
594.057	60.48
594.396	64.52
594.735	62
595.074	59.84
595.414	57.5
595.753	55.07
596.092	54.57
596.431	57.41
596.77	60.8
597.109	60.16
597.448	58.95
597.786	62.16
598.125	60.66
598.464	60
598.803	61.8
599.141	61.84
599.48	58.75
599.819	56.59
600.157	53.23
600.495	52.55
600.834	51.95
601.172	48.7
601.511	43.95
601.849	42.57
602.187	41.7
602.525	45.32
602.864	48.07
603.202	49.55
603.54	49.98
603.878	50.61
604.216	52.57
604.554	51.86
604.891	54.41
605.229	57.98
605.567	57.95
605.905	58.05
606.243	57.2
606.58	55.27
606.918	55.93
607.255	57.11
607.593	60.84
607.93	58.43
608.268	59.59
608.605	60.48
608.942	59.16
609.28	58.25
609.617	60.36
609.954	60.07
610.291	60.45
610.628	58.48
610.965	60
611.302	55.95
611.639	57.11
611.976	54.61
612.313	55.98
612.65	55.98
612.987	58.95
613.323	59.64
613.66	59.73
613.997	59.77
614.333	62.41
614.67	60
615.006	61.55
615.343	61.34
615.679	58.82
616.015	56.59
616.352	55.39
616.688	54.59
617.024	54.7
617.36	54.34
617.696	53.41
618.032	53.73
618.368	52.93
618.704	54.8
619.04	51.86
619.376	56.64
619.712	56.05
620.048	59.86
620.383	59.5
620.719	57.16
621.055	57.14
621.39	58.8
621.726	56.16
622.061	58.98
622.397	57
622.732	60.25
623.068	56.68
623.403	59.86
623.738	57.89
624.073	59.34
624.409	58.86
624.744	57.36
625.079	55.32
625.414	56.61
625.749	54.23
626.084	56.75
626.419	53.64
626.753	57.18
627.088	56.8
627.423	58.3
627.758	55.93
628.092	57.18
628.427	58.34
628.762	61.16
629.096	60.75
629.431	60.41
629.765	57.32
630.099	59.61
630.434	59
630.768	57.55
631.102	55.68
631.436	56.25
631.77	56.91
632.105	55.14
632.439	55.11
632.773	55.07
633.107	56.95
633.44	58.25
633.774	58.86
634.108	59.95
634.442	60.27
634.776	62.02
635.109	61.27
635.443	63.16
635.776	61.61
636.11	63.43
636.443	63.55
636.777	61.09
637.11	61.16
637.444	60.64
637.777	58.52
638.11	58.41
638.443	56.95
638.776	56.68
639.11	58.2
639.443	59.45
639.776	57.73
640.109	57.77
640.441	60.02
640.774	60.61
641.107	61.98
641.44	60.61
641.773	56.64
642.105	54.98
642.438	55.09
642.77	49.3
643.103	50.55
643.435	47.93
643.768	48.05
644.1	49.68
644.433	52.05
644.765	53.73
645.097	55.95
645.429	58.98
645.761	59.86
646.094	61.07
646.426	64.09
646.758	66.34
647.09	66.43
647.422	67.66
647.753	64.25
648.085	63.52
648.417	60.57
648.749	59.86
649.08	61.75
649.412	63.7
649.744	65.16
650.075	64.48
650.407	58.45
650.738	58.3
651.069	57.32
651.401	60.14
651.732	59.27
652.063	60.05
652.394	58.11
652.726	56.18
653.057	58.34
653.388	56.09
653.719	53.84
654.05	58.43
654.381	55.84
654.712	54.5
655.042	54.82
655.373	54.05
655.704	53.89
656.034	55.23
656.365	59.34
656.696	55.57
657.026	56.3
657.357	58.11
657.687	58.27
658.018	59.98
658.348	60.07
658.678	57.27
659.008	59.23
659.339	57.59
659.669	57.07
659.999	56.77
660.329	55.61
660.659	53.93
660.989	49.77
661.319	44.64
661.649	48.02
661.978	51.09
662.308	52.64
662.638	53.8
662.968	55.84
663.297	55.32
663.627	52.68
663.956	54.84
664.286	57.11
664.615	62.77
664.945	65.57
665.274	63.14
665.603	60.55
665.932	60.95
666.262	56.57
666.591	57.59
666.92	58.84
667.249	59.73
667.578	61.39
667.907	62.84
668.236	62.02
668.564	61.55
668.893	61.09
669.222	60.55
669.551	58.09
669.879	58.07
670.208	56.75
670.537	59.18
670.865	57.23
671.194	58.48
671.522	55.45
671.85	55.41
672.179	57.43
672.507	60.05
672.835	60.68
673.163	62.05
673.491	62.14
673.819	58.36
674.147	57.73
674.475	60.43
674.803	58.09
675.131	63.84
675.459	61.86
675.787	60.57
676.115	59.32
676.442	59.41
676.77	60.14
677.098	62
677.425	65.55
677.753	63.75
678.08	61.55
678.407	61.36
678.735	56.09
679.062	58.14
679.389	57.3
679.717	58.75
680.044	56.25
680.371	55.86
680.698	53.36
681.025	53.16
681.352	54.61
681.679	55.41
682.006	55.98
682.332	57.34
682.659	57.14
682.986	58.25
683.313	57.09
683.639	56.82
683.966	57.43
684.292	59.59
684.619	57.3
684.945	54.48
685.272	54.64
685.598	47.27
685.924	46.09
686.25	44.61
686.577	47.11
686.903	47.2
687.229	50.27
687.555	50.73
687.881	49.73
688.207	50.5
688.533	53.23
688.858	49.25
689.184	57.89
689.51	55.86
689.836	56.25
690.161	51.09
690.487	49.64
690.813	49.55
691.138	49.57
691.463	46.07
691.789	42.02
692.114	39.61
692.44	41.93
692.765	41.05
693.09	42.43
693.415	42.75
693.74	44.2
694.065	40.73
694.39	38.7
694.715	38.23
695.04	42.09
695.365	45.61
695.69	47.91
696.015	48.32
696.339	45.52
696.664	46.57
696.989	45.61
697.313	45.82
697.638	47.95
697.962	48.73
698.287	48.55
698.611	48.75
698.935	47.91
699.26	46.14
699.584	45.77
699.908	44.2
700.232	43.55
700.556	43.05
700.88	42.64
701.204	45.2
701.528	49.39
701.852	50.14
702.176	51.59
702.5	52.57
702.823	50.86
703.147	49.5
703.471	48.93
703.794	47.86
704.118	48.39
704.441	47.32
704.765	46.64
705.088	42.52
705.411	38.16
705.735	34.89
706.058	36.86
706.381	39.32
706.704	40.68
707.027	42.09
707.35	43.73
707.673	42.73
707.996	42.36
708.319	40.91
708.642	38.52
708.965	43.27
709.288	44.52
709.61	39.93
709.933	39.23
710.256	37.95
710.578	38.41
710.901	37.25
711.223	37.64
711.546	38.93
711.868	40.91
712.19	41.68
712.512	37.73
712.835	33.64
713.157	33.89
713.479	33.5
713.801	34.16
714.123	30.23
714.445	29.48
714.767	27.57
715.089	27.25
715.411	20.75
715.732	19.11
716.054	19.61
716.376	22.25
716.697	23.55
717.019	22.86
717.34	21.77
717.662	24.84
717.983	24.98
718.305	25.34
718.626	26.93
718.947	30.77
719.268	32.5
719.589	33.75
719.911	33.86
720.232	34.82
720.553	32.77
720.874	33.11
721.195	33.5
721.515	33.25
721.836	35
722.157	31.57
722.478	33.05
722.798	30.61
723.119	28.66
723.44	28.43
723.76	26.41
724.081	30.61
724.401	28.39
724.721	30.11
725.042	29.34
725.362	29.23
725.682	28.64
726.002	26.32
726.322	28.91
726.642	25.7
726.962	25.32
727.282	26.09
727.602	21.82
727.922	21.7
728.242	18.7
728.562	19.77
728.882	19
729.201	17.93
729.521	17.55
729.84	15.32
730.16	19.7
730.479	19.14
730.799	20.73
731.118	24.27
731.437	23.09
731.757	24.95
732.076	22.61
732.395	21.84
732.714	25.66
733.033	25.57
733.352	29.07
733.671	26.55
733.99	26.43
734.309	24.45
734.628	22.16
734.947	21.89
735.265	18.27
735.584	18.25
735.903	19.32
736.221	18.41
736.54	19.52
736.858	20.41
737.177	21.93
737.495	21.34
737.813	20.2
738.132	20.23
738.45	22.57
738.768	25.16
739.086	23.89
739.404	25.7
739.722	24.3
740.04	22.57
740.358	20.18
740.676	17.16
740.994	17.64
741.311	17.02
741.629	17.89
741.947	19.86
742.264	20.27
742.582	21.86
742.899	19.73
743.217	20.39
743.534	20.48
743.852	17.52
744.169	19.36
744.486	18.91
744.803	17.75
745.121	15.86
745.438	13.41
745.755	12.66
746.072	12.55
746.389	10.82
746.706	8.82
747.022	9.05
747.339	8.75
747.656	7.82
747.973	7.66
748.289	9.77
748.606	12.77
748.923	11.27
749.239	9.68
749.555	10.57
749.872	10.68
750.188	12.61
750.505	15.11
750.821	15.25
751.137	16.5
751.453	15.36
751.769	13.91
752.085	12.09
752.401	12.3
752.717	12.41
753.033	8.55
753.349	10.61
753.665	11.34
753.98	6.89
754.296	13.68
754.612	14.84
754.927	16.7
755.243	17.73
755.558	14.64
755.874	16.02
756.189	16.59
756.505	16.95
756.82	16.43
757.135	16.39
757.45	17.43
757.765	10.55
758.08	8.05
758.395	7.27
758.71	4.57
759.025	8.25
759.34	9.36
759.655	8.68
759.97	13.91
760.285	11.95
760.599	10.64
760.914	11.52
761.228	14.32
761.543	14.59
761.857	18.16
762.172	23.36
762.486	22.95
762.8	23.8
763.115	24.7
763.429	18.82
763.743	20.39
764.057	19.89
764.371	18.25
764.685	14.95
764.999	15.36
765.313	15.84
765.627	13.7
765.941	13.91
766.255	12.05
766.568	10.25
766.882	14.5
767.195	14.3
767.509	15.98
767.823	18.02
768.136	19.34
768.449	21.77
768.763	18.14
769.076	19.95
769.389	20.25
769.702	19.5
770.016	18.09
770.329	16.93
770.642	16.98
770.955	14.61
771.268	12.59
771.58	17.5
771.893	17.75
772.206	18.8
772.519	15.41
772.832	13.16
773.144	15.14
773.457	17.23
773.769	15.86
774.082	15.41
774.394	17.18
774.706	18.68
775.019	16.14
775.331	12.98
775.643	13.11
775.955	13.59
776.268	14.75
776.58	10.98
776.892	10.09
777.204	10
777.515	9.52
777.827	8.07
778.139	7.23
778.451	3.59
778.763	5.52
779.074	5.93
779.386	6.07
779.697	2.34
780.009	3.91
780.32	6.39
780.632	7.55
780.943	5.05
781.254	1.73
781.566	3.2
781.877	4.32
782.188	2.59
782.499	-1.05
782.81	-0.77
783.121	3.16
783.432	4
783.743	2.59
784.054	3.32
784.364	4.45
784.675	11.16
784.986	12.09
785.296	13.84
785.607	13.02
785.917	12.23
786.228	12.32
786.538	11.66
786.849	12
787.159	13.68
787.469	16.09
787.779	16.8
788.09	16.61
788.4	13.43
788.71	10.8
789.02	11.68
789.33	11.86
789.64	13.59
789.949	13.7
790.259	13.59
790.569	14.27
790.879	13.25
791.188	15.77
791.498	11.8
791.807	13.75
792.117	16.86
792.426	16.16
792.736	15.2
793.045	12.93
793.354	12.55
793.663	14.55
793.973	16.57
794.282	19.27
794.591	19.14
794.9	22.14
795.209	22.98
795.518	21.64
795.826	21.16
796.135	26.2
796.444	28.32
796.753	30.14
797.061	27.02
797.37	24.02
797.678	18.05
797.987	15.64
798.295	16.7
798.604	14.89
798.912	16.09
799.22	15.61
799.529	12.39
799.837	11
800.145	9.09
800.453	10.48
800.761	9.32
801.069	11.84
801.377	13.7
801.685	12.32
801.993	15.11
802.3	15.7
802.608	17.16
802.916	19.34
803.223	19.45
803.531	20.39
803.838	21.27
804.146	24.39
804.453	25.27
804.76	27.39
805.068	30.59
805.375	28.86
805.682	27.48
805.989	31.57
806.296	34.77
806.603	35.95
806.91	36.34
807.217	36.16
807.524	32.25
807.831	30.68
808.138	28.39
808.444	26.3
808.751	25.23
809.058	25.57
809.364	23.05
809.671	19.25
809.977	16.52
810.284	19.16
810.59	20.02
810.896	24.68
811.202	25.95
811.509	31.73
811.815	31.41
812.121	33.11
812.427	33.2
812.733	32.02
813.039	32.52
813.345	35.5
813.65	30.68
813.956	28
814.262	29.55
814.568	29.36
814.873	21.66
815.179	21.84
815.484	23.2
815.79	24
816.095	25.93
816.4	24.93
816.706	25.7
817.011	27.75
817.316	31.5
817.621	28.41
817.926	28.68
818.231	29.43
818.536	28.89
818.841	29.09
819.146	30.14
819.451	32.39
819.756	36.86
820.06	35.11
820.365	36.34
820.67	32.95
820.974	35.86
821.279	33.64
821.583	34.8
821.888	34.32
822.192	34.52
822.496	31.45
822.8	28.5
823.105	29
823.409	33.57
823.713	29.48
824.017	31.18
824.321	27.7
824.625	33.11
824.929	37.45
825.232	40.77
825.536	39.91
825.84	45.73
826.143	47.52
826.447	44.14
826.751	40.36
827.054	46.98
827.358	48.84
827.661	50.5
827.964	46.43
828.268	44.11
828.571	42.7
828.874	43.98
829.177	39.89
829.48	41.61
829.783	42.89
830.086	47.43
830.389	46.5
830.692	47.18
830.995	46.98
831.297	47.95
831.6	46.2
831.903	44.14
832.205	43.23
832.508	46.52
832.81	42.64
833.113	42.86
833.415	40.57
833.718	39.16
834.02	35.2
834.322	35.11
834.624	34.32
834.926	37.14
835.228	38.43
835.53	38.52
835.832	37.64
836.134	37.36
836.436	39.61
836.738	41.11
837.04	39.68
837.341	43.93
837.643	44.14
837.944	45.59
838.246	45.98
838.547	44.43
838.849	43.77
839.15	48.16
839.452	52.61
839.753	52.82
840.054	49.86
840.355	52.59
840.656	54.52
840.957	51.48
841.258	54.61
841.559	53.3
841.86	57.39
842.161	57.82
842.462	55.05
842.762	54.11
843.063	50.61
843.364	52.14
843.664	53.09
843.965	49.91
844.265	58.98
844.566	56.52
844.866	61.57
845.166	62.82
845.467	61.43
845.767	55.93
846.067	54.55
846.367	62.75
846.667	64.8
846.967	64.18
847.267	64.57
847.567	57.18
847.867	58.45
848.166	56.95
848.466	55.23
848.766	57.84
849.065	62.57
849.365	64.68
849.664	60.05
849.964	58.39
850.263	58.82
850.562	58.82
850.862	60.16
851.161	60.66
851.46	58.34
851.759	56.86
852.058	58.14
852.357	55.05
852.656	54.39
852.955	54.32
853.254	54.75
853.553	53.25
853.851	55.45
854.15	56.8
854.449	60
854.747	63.77
855.046	64.05
855.344	66.14
855.643	69.66
855.941	69.34
856.239	67.3
856.538	66.68
856.836	69.23
857.134	69.55
857.432	68.14
857.73	65.41
858.028	64.36
858.326	65.45
858.624	64.09
858.922	64.16
859.219	61.45
859.517	62.23
859.815	60.98
860.112	59.89
860.41	61.68
860.707	63.7
861.005	61.36
861.302	61.07
861.6	59.59
861.897	59.52
862.194	61.02
862.491	66.66
862.788	64.36
863.085	66.7
863.382	66.45
863.679	63.16
863.976	64.59
864.273	64.82
864.57	62.86
864.867	64.57
865.163	64.48
865.46	66.18
865.757	67.64
866.053	74.3
866.349	73.5
866.646	76.59
866.942	75.39
867.239	77.55
867.535	79.36
867.831	80.09
868.127	81.02
868.423	81.05
868.719	78.82
869.015	74.07
869.311	73.3
869.607	69.14
869.903	64.16
870.199	62.95
870.494	57.77
870.79	54.89
871.086	54.09
871.381	56.23
871.677	53.45
871.972	55.14
872.267	56.89
872.563	56.89
872.858	64.36
873.153	66.98
873.448	70.25
873.743	69.86
874.038	71.48
874.333	71.07
874.628	69.93
874.923	71.59
875.218	69.64
875.513	70.07
875.808	70.25
876.102	69.14
876.397	68.77
876.691	65.68
876.986	67.86
877.28	65.25
877.575	66.25
877.869	62.91
878.163	62.52
878.458	57.45
878.752	56.36
879.046	54.45
879.34	53.14
879.634	52.55
879.928	51.8
880.222	47
880.516	47.68
880.809	43.3
881.103	44.18
881.397	47.48
881.691	52.16
881.984	50.86
882.278	46.48
882.571	45
882.864	43.57
883.158	45
883.451	49.77
883.744	51.27
884.038	56.34
884.331	55.45
884.624	51.23
884.917	50.05
885.21	49.5
885.503	50.77
885.796	50.5
886.088	54.07
886.381	57.3
886.674	54.02
886.966	51.27
887.259	45.91
887.552	47.75
887.844	48.3
888.136	44.93
888.429	45.45
888.721	45.64
889.013	45.47
889.306	40.86
889.598	34.33
