# Supplementary material for: An on-demand, drop-on-drop method for studying enzyme catalysis by serial crystallography
Source: Nat Commun. 2021 Jul 22;12:4461. doi: 10.1038/s41467-021-24757-7 (PMC8298390; doi:10.1038/s41467-021-24757-7)
Supplement: Supplementary file 7 — Source Data [file 41467_2021_24757_MOESM7_ESM.zip › 01_raw data/11/11-pico-on (3).txt]

Data from 11-fluo5N-fura-picoon_Subt16_21-13-11-327.txt Node

Date: Wed Jun 05 21:13:11 PDT 2019
User: Yachandra Lab
Spectrometer: OFX00221
Trigger mode: 0
Integration Time (sec): 3.000000E-1
Scans to average: 4
Nonlinearity correction enabled: false
Boxcar width: 5
Storing dark spectrum: false
XAxis mode: Wavelengths
Number of Pixels in Spectrum: 2136
>>>>>Begin Spectral Data<<<<<
156.111	-0.92
156.499	-2.18
156.887	-2.81
157.274	-2.33
157.662	-2.78
158.049	-2.02
158.437	-1.36
158.824	-1.86
159.211	-0.66
159.599	0
159.986	0.57
160.373	0.61
160.761	1.39
161.148	2.34
161.535	2
161.922	2.61
162.309	2.55
162.696	1.18
163.083	1.48
163.47	-0.2
163.857	0.34
164.244	-1
164.631	-1.14
165.018	-1.32
165.405	-0.93
165.792	0.55
166.179	1.59
166.565	0.86
166.952	2.5
167.339	2.18
167.725	3.25
168.112	2.27
168.498	2.82
168.885	3.59
169.271	4.09
169.658	3.39
170.044	2.41
170.431	1.07
170.817	1.48
171.203	0.5
171.59	0.93
171.976	0.93
172.362	-0.23
172.748	-1.52
173.134	-1.27
173.521	-0.91
173.907	-0.2
174.293	-0.5
174.679	-0.18
175.065	0.2
175.451	-0.11
175.836	0.55
176.222	0.02
176.608	1.09
176.994	2.2
177.38	0.66
177.765	-0.75
178.151	-0.84
178.537	-0.73
178.922	-0.68
179.308	-1.3
179.693	-1.25
180.079	-1.34
180.464	-1.3
180.85	-1.41
181.235	-0.82
181.621	1
182.006	2.52
182.391	2.16
182.777	1.64
183.162	1.77
183.547	2.3
183.932	2.77
184.317	2.59
184.702	2.36
185.087	2.73
185.472	2.39
185.857	2
186.242	2.3
186.627	2.64
187.012	2.98
187.397	3.45
187.782	2.82
188.167	3.11
188.551	2.95
188.936	2.11
189.321	2.07
189.705	0.27
190.09	-0.86
190.475	-1.36
190.859	-2.2
191.244	-3.02
191.628	-0.11
192.012	-4.57
192.397	-3.98
192.781	-5.09
193.166	-6.36
193.55	-8.7
193.934	-7.57
194.318	-6.18
194.702	-5.5
195.087	-6.48
195.471	-1.91
195.855	-6.68
196.239	-0.57
196.623	-0.02
197.007	5.91
197.391	10.64
197.775	10.55
198.158	13.27
198.542	13.11
198.926	8.84
199.31	10.55
199.693	5.91
200.077	7.77
200.461	7.32
200.844	5.5
201.228	-1.64
201.611	-2.11
201.995	0.7
202.378	-0.52
202.762	-0.23
203.145	3.07
203.529	2.34
203.912	4.84
204.295	5.98
204.679	4.91
205.062	3.75
205.445	5.75
205.828	4.59
206.211	2.43
206.594	1.93
206.977	1.61
207.36	0.73
207.743	0.32
208.126	2.64
208.509	2.95
208.892	1.89
209.275	4.52
209.658	6.7
210.04	9.52
210.423	13.61
210.806	10.86
211.188	10.48
211.571	11.89
211.953	15.59
212.336	14.73
212.719	10.73
213.101	11.66
213.483	10.86
213.866	8.93
214.248	5.84
214.63	2.45
215.013	2.61
215.395	2.91
215.777	1.82
216.159	-1.64
216.542	-4.25
216.924	-3.84
217.306	-4.59
217.688	-2.86
218.07	-1.39
218.452	-1.45
218.834	-3
219.216	-2.52
219.597	-3.45
219.979	0.23
220.361	0.8
220.743	0.61
221.124	4.7
221.506	4.91
221.888	1.7
222.269	-0.77
222.651	0.43
223.032	2.95
223.414	5.3
223.795	4.16
224.177	-1.66
224.558	-2.75
224.94	-2.68
225.321	-2.32
225.702	2.23
226.083	6.14
226.465	12
226.846	13.32
227.227	11.34
227.608	9.05
227.989	15.77
228.37	16.48
228.751	16.84
229.132	17.34
229.513	16.64
229.894	9.11
230.275	7.61
230.655	2.59
231.036	1.59
231.417	0.64
231.798	0.86
232.178	-1.43
232.559	0.11
232.94	1.27
233.32	1.77
233.701	-3.11
234.081	-0.82
234.462	-3.98
234.842	-4.45
235.222	-4.36
235.603	-1.66
235.983	-0.2
236.363	-0.32
236.743	-1.41
237.124	0.36
237.504	-0.7
237.884	3.02
238.264	3.84
238.644	10.84
239.024	12.48
239.404	12.48
239.784	11.52
240.164	7.75
240.544	3.68
240.923	3.36
241.303	1.16
241.683	1.48
242.063	1.32
242.442	1.16
242.822	-6.34
243.202	-10.43
243.581	-13.05
243.961	-8.48
244.34	-4.32
244.72	-5.77
245.099	-2.43
245.478	0.34
245.858	-1.93
246.237	-4.25
246.616	-2.64
246.996	1.23
247.375	5.52
247.754	6.89
248.133	3.66
248.512	4.23
248.891	7.73
249.27	7.41
249.649	6.05
250.028	9.77
250.407	14.11
250.786	18.14
251.165	15.73
251.544	11.75
251.922	13.75
252.301	16.57
252.68	13.16
253.058	13.61
253.437	13.14
253.816	11.41
254.194	11.55
254.573	9.07
254.951	3.05
255.329	4.8
255.708	9.43
256.086	6.89
256.465	2.07
256.843	4.89
257.221	4.18
257.599	6.59
257.977	5.5
258.356	0.2
258.734	-0.05
259.112	1.5
259.49	-0.73
259.868	-3.52
260.246	-1.45
260.624	1.05
261.001	1.73
261.379	1.09
261.757	-0.84
262.135	3.59
262.513	5.7
262.89	7.77
263.268	5.75
263.645	4.77
264.023	7.66
264.401	5.18
264.778	5.66
265.156	1.82
265.533	4.18
265.91	1.89
266.288	-3.14
266.665	-2.18
267.042	-2.41
267.42	-2.2
267.797	5.77
268.174	5.34
268.551	5.7
268.928	9.11
269.305	11.89
269.682	8.16
270.059	13.95
270.436	16.68
270.813	15.25
271.19	13.05
271.567	15.75
271.944	10.89
272.32	12.57
272.697	12.7
273.074	7.98
273.45	9.82
273.827	10.73
274.203	6.39
274.58	8.82
274.957	11.98
275.333	11.98
275.709	11.82
276.086	12.27
276.462	8.8
276.838	6.75
277.215	7.89
277.591	7.23
277.967	11.68
278.343	10.43
278.719	10.05
279.095	8.05
279.471	7.77
279.847	7.45
280.223	8.34
280.599	9.66
280.975	12.09
281.351	15
281.727	13.43
282.103	13.43
282.478	14.07
282.854	9.98
283.23	11.14
283.605	10.11
283.981	10.89
284.357	10.14
284.732	5.14
285.108	4.52
285.483	2.68
285.858	2.3
286.234	-0.27
286.609	-0.64
286.984	3.34
287.36	1.18
287.735	0.73
288.11	3.73
288.485	-0.16
288.86	5.57
289.235	7.23
289.61	5.86
289.985	6.16
290.36	4.7
290.735	4.59
291.11	1.68
291.485	3.18
291.86	4.32
292.235	-1.39
292.609	0.82
292.984	2.3
293.359	0.8
293.733	-2.39
294.108	-0.93
294.482	-1.59
294.857	-2.27
295.231	-3
295.606	-3.39
295.98	-1.32
296.354	1.7
296.729	5.02
297.103	3.8
297.477	4.75
297.851	6.95
298.226	6.95
298.6	8.41
298.974	11.16
299.348	14.68
299.722	14.11
300.096	15.07
300.47	12.75
300.844	12.55
301.217	11.36
301.591	7.93
301.965	9.61
302.339	9.2
302.712	9.77
303.086	8.23
303.46	9.32
303.833	10.02
304.207	7.2
304.58	9.05
304.954	7.68
305.327	8.23
305.701	11.7
306.074	9.43
306.447	10.73
306.821	10.34
307.194	10.75
307.567	7.16
307.94	8.09
308.313	8.89
308.686	9.84
309.059	9.77
309.432	9.39
309.805	10.23
310.178	11.5
310.551	13.95
310.924	14.61
311.297	14.57
311.67	15.48
312.042	13.59
312.415	16.61
312.788	17.11
313.16	13.82
313.533	19.11
313.905	19.43
314.278	18.27
314.65	13.18
315.023	13.02
315.395	14.05
315.768	12.55
316.14	15
316.512	13.93
316.884	10.23
317.257	11.23
317.629	7.8
318.001	5.68
318.373	1.36
318.745	1.3
319.117	2.93
319.489	1.8
319.861	1.68
320.233	0.82
320.605	-2.11
320.977	1.48
321.348	3.09
321.72	5
322.092	6.07
322.463	11.55
322.835	14.07
323.207	13.57
323.578	12.95
323.95	11.55
324.321	9.77
324.693	11.64
325.064	9.48
325.435	9
325.807	6.02
326.178	5.68
326.549	5.5
326.92	3.3
327.292	3.05
327.663	3.48
328.034	7
328.405	6.61
328.776	7.59
329.147	12.64
329.518	13.64
329.889	14.95
330.259	13.45
330.63	15.11
331.001	19.41
331.372	19.75
331.742	20.07
332.113	18.75
332.484	20.89
332.854	19.8
333.225	14.36
333.595	15.68
333.966	12.41
334.336	12.09
334.707	11.39
335.077	9.3
335.447	8.91
335.817	6.25
336.188	6.18
336.558	4.66
336.928	3.43
337.298	4.32
337.668	0.41
338.038	4.3
338.408	6.7
338.778	6.45
339.148	3.07
339.518	2.41
339.888	6.86
340.258	10.25
340.627	10.34
340.997	9.75
341.367	7.59
341.736	11.39
342.106	9.68
342.475	6.11
342.845	7.14
343.214	11.27
343.584	12.07
343.953	13.82
344.323	10.05
344.692	6.23
345.061	6.68
345.431	7.11
345.8	1.91
346.169	0
346.538	0.59
346.907	0.57
347.276	-0.59
347.645	-1.95
348.014	-5.64
348.383	-4.52
348.752	1.18
349.121	3.14
349.49	6.16
349.858	9.11
350.227	9.84
350.596	10.11
350.964	7.48
351.333	7.27
351.702	7.18
352.07	9.25
352.439	10.45
352.807	11.11
353.176	11.39
353.544	11.32
353.912	12.32
354.281	11.11
354.649	13.09
355.017	14.5
355.385	13.52
355.753	15.02
356.122	16.75
356.49	15.64
356.858	17.55
357.226	16.7
357.594	17.61
357.961	17.98
358.329	20.11
358.697	20.36
359.065	21.11
359.433	23.55
359.8	20.11
360.168	15.93
360.536	14.14
360.903	8
361.271	6.64
361.638	5.09
362.006	2.64
362.373	5.27
362.741	3.52
363.108	4.34
363.475	3.07
363.843	7.52
364.21	9.11
364.577	10.09
364.944	14.8
365.311	16.41
365.678	15.64
366.045	18.32
366.412	15.45
366.779	15.11
367.146	15.3
367.513	15.3
367.88	13.25
368.247	14.32
368.613	14.52
368.98	14.09
369.347	15.55
369.713	16.61
370.08	16.11
370.447	15.66
370.813	18.32
371.18	16.07
371.546	14.61
371.912	14.43
372.279	13.82
372.645	15.64
373.011	13.98
373.378	12.64
373.744	11.34
374.11	11.7
374.476	11.48
374.842	9.2
375.208	8.95
375.574	7.64
375.94	9.95
376.306	7.93
376.672	9.93
377.038	9.16
377.404	10.8
377.769	11.11
378.135	12.59
378.501	12.02
378.866	13.27
379.232	14.32
379.597	17.43
379.963	14.23
380.328	12.68
380.694	8.64
381.059	10.18
381.425	8.36
381.79	6.66
382.155	5.09
382.52	3.86
382.886	3.45
383.251	2.27
383.616	2.36
383.981	6.8
384.346	10.43
384.711	8.32
385.076	4.8
385.441	1.8
385.806	2.93
386.171	2.3
386.535	3.73
386.9	4.89
387.265	4.7
387.629	5.41
387.994	3.61
388.359	4.5
388.723	5.16
389.088	9.11
389.452	14.05
389.817	16.27
390.181	15.45
390.545	14.59
390.91	14.66
391.274	16.59
391.638	17.8
392.002	19.43
392.366	12.59
392.731	13.84
393.095	13.16
393.459	9.55
393.823	6.52
394.187	8.77
394.55	9.64
394.914	7.27
395.278	7.75
395.642	5.95
396.006	2.84
396.369	4.05
396.733	4.3
397.097	3.8
397.46	6.43
397.824	8.2
398.187	9
398.551	10.34
398.914	12.18
399.277	13.59
399.641	10.16
400.004	11.5
400.367	15.61
400.73	15.59
401.094	16.86
401.457	16.36
401.82	15.55
402.183	15.2
402.546	13.84
402.909	12.39
403.272	15.14
403.635	17
403.998	15.48
404.36	14.48
404.723	17.93
405.086	19.75
405.448	21.25
405.811	20.59
406.174	22.18
406.536	22
406.899	26.25
407.261	21.55
407.624	21.16
407.986	22.39
408.348	20.93
408.711	16
409.073	12.64
409.435	10.84
409.797	9.09
410.16	5.89
410.522	8.93
410.884	5.43
411.246	2.98
411.608	2.89
411.97	2.8
412.332	1.36
412.693	1.93
413.055	2.75
413.417	2.32
413.779	6.16
414.14	3.98
414.502	-1.39
414.864	-2.07
415.225	-2.84
415.587	-1.84
415.948	-5.5
416.31	-1.52
416.671	2
417.033	1.34
417.394	-0.48
417.755	1.48
418.116	2.32
418.478	5.16
418.839	4.68
419.2	7.39
419.561	7.23
419.922	6.34
420.283	4.66
420.644	2.77
421.005	3.93
421.366	8.61
421.727	5.25
422.087	5.86
422.448	6.2
422.809	6.89
423.169	6.2
423.53	4.27
423.891	8.25
424.251	6.93
424.612	7.66
424.972	5.48
425.333	3.48
425.693	4.84
426.053	8.09
426.414	8.59
426.774	10.7
427.134	8.66
427.494	13.05
427.854	12.52
428.214	15.34
428.574	15.43
428.934	18.41
429.294	18.07
429.654	16.3
430.014	12.89
430.374	12.3
430.734	12.3
431.094	13.3
431.453	10.27
431.813	10.5
432.173	11.55
432.532	12.8
432.892	9.39
433.251	6.02
433.611	5.95
433.97	4.41
434.33	4.93
434.689	4.57
435.048	5.02
435.407	7.07
435.767	5.8
436.126	7.23
436.485	4.14
436.844	5.05
437.203	9.91
437.562	10.77
437.921	14.39
438.28	13.91
438.639	13.3
438.998	14.66
439.356	15.32
439.715	15.91
440.074	15.39
440.433	15.18
440.791	19.05
441.15	16.05
441.508	15.16
441.867	14.16
442.225	12.86
442.584	9.5
442.942	10.68
443.3	11.39
443.659	9.25
444.017	8.07
444.375	7.68
444.733	6.41
445.092	2.23
445.45	4.57
445.808	7.09
446.166	10.39
446.524	15.02
446.882	12.05
447.239	12.32
447.597	14.93
447.955	13.09
448.313	12.89
448.67	11.34
449.028	14.45
449.386	13.84
449.743	10.45
450.101	8.75
450.458	6.61
450.816	7.36
451.173	3.77
451.531	1.23
451.888	0.2
452.245	1.8
452.602	0.23
452.96	5.43
453.317	5.34
453.674	5.89
454.031	5.55
454.388	7.45
454.745	10.66
455.102	10.39
455.459	12.39
455.816	11.25
456.173	10.36
456.529	11.27
456.886	9.36
457.243	10.36
457.599	11
457.956	14.23
458.313	11.05
458.669	9.86
459.026	8.3
459.382	10.98
459.739	14.09
460.095	15.84
460.451	17.18
460.807	19.93
461.164	18.52
461.52	15.39
461.876	13.64
462.232	14.82
462.588	13.57
462.944	14.7
463.3	11.11
463.656	8.95
464.012	6.64
464.368	5.64
464.724	-0.55
465.079	-3.09
465.435	1.77
465.791	-3.14
466.146	-2.32
466.502	-3.2
466.858	-1.55
467.213	1.68
467.569	3.86
467.924	4.41
468.279	4.32
468.635	6.18
468.99	8.3
469.345	6.16
469.701	7.84
470.056	10.25
470.411	11.43
470.766	9.64
471.121	8.55
471.476	8.14
471.831	12.98
472.186	12.34
472.541	13.7
472.895	11.7
473.25	13.7
473.605	12.95
473.96	7.82
474.314	7.93
474.669	8.66
475.024	3.07
475.378	1.93
475.733	-3.09
476.087	-1.95
476.441	-2.57
476.796	-0.16
477.15	-1.95
477.504	4.16
477.859	6.2
478.213	6.39
478.567	6.32
478.921	12
479.275	12.75
479.629	13.02
479.983	15.07
480.337	11.41
480.691	11.59
481.045	13.52
481.399	11.3
481.752	12.61
482.106	11.32
482.46	9.39
482.813	9.86
483.167	14.68
483.52	14.39
483.874	10.98
484.227	15.36
484.581	16.32
484.934	16.52
485.288	15.14
485.641	14.43
485.994	14.39
486.347	15.64
486.7	15
487.054	10.98
487.407	17.77
487.76	20.23
488.113	19.84
488.466	18.09
488.818	15.18
489.171	13.73
489.524	15.68
489.877	15.36
490.23	19.75
490.582	17.02
490.935	16.39
491.288	11.52
491.64	11.43
491.993	10.16
492.345	12.11
492.698	10.66
493.05	11.66
493.402	12.07
493.755	14.32
494.107	8.27
494.459	13.66
494.811	15.18
495.163	13.57
495.515	14.32
495.867	15.39
496.219	18.95
496.571	21.27
496.923	22.89
497.275	15.91
497.627	11.34
497.979	13.75
498.33	17.86
498.682	22.77
499.034	25.5
499.385	28.84
499.737	37.86
500.088	33.89
500.44	34.27
500.791	36.55
501.143	48.09
501.494	56.82
501.845	62.77
502.197	63.25
502.548	59.64
502.899	64.07
503.25	63.75
503.601	63.34
503.952	74.02
504.303	82.07
504.654	90.59
505.005	92.73
505.356	101.14
505.707	103.55
506.058	105.02
506.408	112.98
506.759	120.91
507.11	129.91
507.46	131.43
507.811	136.43
508.161	137.59
508.512	140.7
508.862	146.93
509.213	151.89
509.563	163.11
509.913	168.07
510.263	175.64
510.614	175.41
510.964	174.45
511.314	180.27
511.664	179.52
512.014	186.34
512.364	185.77
512.714	186.7
513.064	185.95
513.414	183.55
513.764	181.39
514.113	183.02
514.463	186.3
514.813	189.77
515.162	190.89
515.512	191
515.862	190.32
516.211	194.57
516.561	195.25
516.91	194.77
517.259	197.39
517.609	203.11
517.958	202.48
518.307	200.16
518.656	202.23
519.006	202.02
519.355	202.7
519.704	203.64
520.053	204.41
520.402	207.41
520.751	204.68
521.1	204.11
521.448	202.89
521.797	204.25
522.146	203.68
522.495	204.91
522.843	206.98
523.192	207.84
523.541	207.36
523.889	202.91
524.238	201.77
524.586	203.32
524.935	204.45
525.283	207.02
525.631	201.41
525.979	206.41
526.328	204.7
526.676	202.73
527.024	202.55
527.372	204.36
527.72	207.07
528.068	204.11
528.416	203.55
528.764	203.25
529.112	199.3
529.46	200.02
529.808	196.64
530.155	197.39
530.503	194.86
530.851	194.18
531.198	188.14
531.546	184.52
531.893	180.66
532.241	177.84
532.588	172.95
532.936	173.23
533.283	170.61
533.63	169.25
533.978	165.34
534.325	161.66
534.672	158.05
535.019	159.75
535.366	160.86
535.713	163.2
536.06	164.07
536.407	160.8
536.754	158.86
537.101	156.45
537.448	153.07
537.795	150.07
538.141	152.77
538.488	153.66
538.835	149.82
539.181	150.59
539.528	150.77
539.874	148.5
540.221	147.7
540.567	145.16
540.914	148.93
541.26	149.41
541.606	147.41
541.952	144.61
542.299	140.89
542.645	146.02
542.991	142.32
543.337	140.59
543.683	139.52
544.029	144.93
544.375	149.3
544.721	147.48
545.066	145.43
545.412	147.16
545.758	147.25
546.104	145.91
546.449	144.05
546.795	140.64
547.141	137.91
547.486	137.86
547.832	132.52
548.177	128.84
548.522	128.32
548.868	130.48
549.213	128.93
549.558	131.05
549.903	131.23
550.249	126.66
550.594	131.52
550.939	132.39
551.284	132.89
551.629	134.25
551.974	133.32
552.319	134.52
552.664	135.89
553.008	136.82
553.353	132.48
553.698	135.8
554.043	139.07
554.387	134.41
554.732	134.14
555.076	131.73
555.421	130.48
555.765	129.11
556.11	126.45
556.454	123.32
556.798	121.95
557.143	122.7
557.487	120.48
557.831	120.73
558.175	122.39
558.519	120.98
558.863	123.25
559.207	122.36
559.551	120.73
559.895	118.8
560.239	119.5
560.583	121.61
560.927	120.75
561.27	120.75
561.614	119.64
561.958	122.55
562.301	124.2
562.645	122.84
562.988	122.45
563.332	125.41
563.675	129
564.018	128.39
564.362	125.25
564.705	124.09
565.048	123.52
565.391	124.5
565.735	120.3
566.078	118.48
566.421	119.39
566.764	117.7
567.107	118.43
567.45	113.89
567.792	115.66
568.135	115.57
568.478	118.36
568.821	118.57
569.163	114.23
569.506	115.41
569.849	110.86
570.191	106.18
570.534	108.32
570.876	104.34
571.219	103.57
571.561	102.02
571.903	103.18
572.246	100.11
572.588	99.2
572.93	97.84
573.272	93.39
573.614	94.57
573.956	95.45
574.298	91.39
574.64	95.14
574.982	96.82
575.324	93.5
575.666	92.89
576.008	87.93
576.349	85.82
576.691	86.3
577.033	89.2
577.374	88.86
577.716	87.7
578.057	87.59
578.399	83.16
578.74	80.2
579.082	80.98
579.423	79.05
579.764	84.48
580.105	82.75
580.447	82.86
580.788	79.84
581.129	83.98
581.47	84.93
581.811	86.61
582.152	85.25
582.493	85.52
582.834	87.45
583.175	88.91
583.515	90.05
583.856	90.82
584.197	87.89
584.537	87.23
584.878	82.07
585.218	81.98
585.559	78.3
585.899	78.95
586.24	79.93
586.58	75.3
586.921	73.41
587.261	67.5
587.601	66.52
587.941	68.75
588.281	69.23
588.621	73.27
588.961	72.14
589.301	74.66
589.641	74.59
589.981	75.95
590.321	76.36
590.661	75.93
591.001	80.09
591.34	81.18
591.68	81
592.02	84.77
592.359	82.34
592.699	82.82
593.038	81.75
593.378	81.43
593.717	79.86
594.057	80.14
594.396	83.2
594.735	81.48
595.074	77.39
595.414	74.89
595.753	72
596.092	72.5
596.431	71.41
596.77	72.84
597.109	74.11
597.448	74.64
597.786	79.02
598.125	76.45
598.464	77.52
598.803	78.11
599.141	77.98
599.48	74.48
599.819	72.07
600.157	71
600.495	69.75
600.834	69.77
601.172	65.41
601.511	56.11
601.849	56.18
602.187	52.34
602.525	56.98
602.864	59.7
603.202	60.91
603.54	60.7
603.878	64
604.216	64.48
604.554	60.25
604.891	61.98
605.229	67.2
605.567	65.07
605.905	64.66
606.243	63.5
606.58	59.64
606.918	61.82
607.255	61.07
607.593	60.41
607.93	60.14
608.268	64.5
608.605	63.07
608.942	64.32
609.28	62.59
609.617	68.2
609.954	69.09
610.291	70.64
610.628	67.36
610.965	68.61
611.302	64.57
611.639	64.27
611.976	61.48
612.313	66.64
612.65	67.7
612.987	69.48
613.323	68.89
613.66	67.77
613.997	68.05
614.333	73.07
614.67	72.48
615.006	74.86
615.343	75.41
615.679	74.55
616.015	70.25
616.352	66.64
616.688	68.34
617.024	65.73
617.36	64.2
617.696	64.82
618.032	64.14
618.368	64.5
618.704	64.14
619.04	60.95
619.376	61.66
619.712	61.95
620.048	63.23
620.383	62.48
620.719	61.8
621.055	61.5
621.39	61.27
621.726	57.8
622.061	57.84
622.397	58.39
622.732	60.61
623.068	60.84
623.403	62
623.738	61.7
624.073	62.93
624.409	62.27
624.744	61.93
625.079	62.91
625.414	65.36
625.749	66.82
626.084	67.5
626.419	68.68
626.753	69.41
627.088	71.52
627.423	70.66
627.758	68.34
628.092	67
628.427	66.09
628.762	65.66
629.096	62.05
629.431	59.68
629.765	57.95
630.099	57.84
630.434	57.07
630.768	54.43
631.102	54.14
631.436	55.3
631.77	57.43
632.105	57.93
632.439	59.05
632.773	62.59
633.107	65.7
633.44	66.8
633.774	64.18
634.108	65.05
634.442	65.86
634.776	67.25
635.109	65.32
635.443	67.73
635.776	66.64
636.11	67.18
636.443	63.23
636.777	62.66
637.11	57.8
637.444	59.52
637.777	59.23
638.11	58.64
638.443	56.09
638.776	57.39
639.11	58.86
639.443	62.45
639.776	61.34
640.109	64.91
640.441	64.52
640.774	69.27
641.107	72.25
641.44	70.14
641.773	68.2
642.105	69.8
642.438	68.91
642.77	66.75
643.103	65.89
643.435	64.7
643.768	61.52
644.1	61.59
644.433	63.55
644.765	61.8
645.097	65.27
645.429	66.25
645.761	65.45
646.094	67.57
646.426	65.36
646.758	66.82
647.09	67.68
647.422	70.2
647.753	70.95
648.085	67.82
648.417	64.36
648.749	64.95
649.08	67.36
649.412	66.02
649.744	65.91
650.075	65.5
650.407	60.18
650.738	60.23
651.069	58.98
651.401	57.16
651.732	58.91
652.063	62.18
652.394	59.84
652.726	58.27
653.057	61.57
653.388	61.25
653.719	59.66
654.05	65.55
654.381	64.39
654.712	64.57
655.042	67.11
655.373	69.34
655.704	71.89
656.034	69.52
656.365	73.5
656.696	74.61
657.026	73.39
657.357	76.82
657.687	77.32
658.018	76.02
658.348	76.2
658.678	73.39
659.008	75.52
659.339	70.43
659.669	72.16
659.999	69.36
660.329	66.16
660.659	66.84
660.989	65.16
661.319	63.02
661.649	66.68
661.978	68.84
662.308	70.2
662.638	67.57
662.968	69.5
663.297	68.68
663.627	66.91
663.956	67.91
664.286	68.11
664.615	68.73
664.945	68.25
665.274	67.8
665.603	65.18
665.932	67.48
666.262	66.55
666.591	67.48
666.92	69.59
667.249	69.61
667.578	71.34
667.907	71.73
668.236	74.7
668.564	74.48
668.893	70.73
669.222	71.32
669.551	64.48
669.879	63.86
670.208	58.66
670.537	58.84
670.865	58.25
671.194	60.84
671.522	57.55
671.85	55.95
672.179	55.86
672.507	59.34
672.835	59.91
673.163	64.14
673.491	60.43
673.819	63.32
674.147	61.27
674.475	63
674.803	61.64
675.131	70.16
675.459	68.77
675.787	67.84
676.115	63.98
676.442	62.77
676.77	64.23
677.098	66.57
677.425	69.09
677.753	68.84
678.08	69.09
678.407	67.16
678.735	63.59
679.062	63.07
679.389	63.23
679.717	67
680.044	65.98
680.371	63.86
680.698	63.3
681.025	61.43
681.352	63.25
681.679	61.89
682.006	60.34
682.332	58.7
682.659	58.82
682.986	58.05
683.313	54.84
683.639	53.77
683.966	55.73
684.292	56.52
684.619	53.14
684.945	51.59
685.272	50.43
685.598	45.41
685.924	45.77
686.25	43.73
686.577	45
686.903	47.32
687.229	47
687.555	44.73
687.881	43.34
688.207	46.66
688.533	46.09
688.858	44.05
689.184	49
689.51	46.59
689.836	48.89
690.161	46.14
690.487	43.73
690.813	45.86
691.138	46.2
691.463	43.68
691.789	41.48
692.114	41.77
692.44	46.09
692.765	47.05
693.09	46.57
693.415	47.11
693.74	46.25
694.065	44.41
694.39	43.41
694.715	45.52
695.04	49.7
695.365	52.11
695.69	55.23
696.015	52.64
696.339	51.07
696.664	51.55
696.989	50.93
697.313	53.98
697.638	56.14
697.962	57.73
698.287	56.66
698.611	57.25
698.935	54.34
699.26	50.43
699.584	51.5
699.908	51.91
700.232	52.89
700.556	48.84
700.88	49.66
701.204	51.7
701.528	52.98
701.852	51.3
702.176	50.02
702.5	52.45
702.823	52.93
703.147	48.75
703.471	46.43
703.794	42.82
704.118	44.95
704.441	43.61
704.765	41.89
705.088	41.36
705.411	39.14
705.735	37.7
706.058	37.32
706.381	40.55
706.704	44.18
707.027	43.23
707.35	45.75
707.673	44.86
707.996	42.91
708.319	41.27
708.642	37.93
708.965	40.5
709.288	41.16
709.61	39.43
709.933	37.64
710.256	35.66
710.578	40
710.901	38.75
711.223	39.75
711.546	43
711.868	43.5
712.19	44.66
712.512	42.41
712.835	38.02
713.157	36.91
713.479	33.66
713.801	34.41
714.123	31
714.445	32.95
714.767	30.59
715.089	26.7
715.411	25.14
715.732	22.93
716.054	22.18
716.376	25.32
716.697	25.23
717.019	27.84
717.34	27.5
717.662	30.23
717.983	28.86
718.305	28.3
718.626	31.52
718.947	33.39
719.268	35.27
719.589	37.57
719.911	37.89
720.232	38.45
720.553	38.55
720.874	39.52
721.195	35.84
721.515	34.09
721.836	36.52
722.157	32.25
722.478	35.25
722.798	34.02
723.119	33.07
723.44	33.7
723.76	33.73
724.081	34.45
724.401	31.61
724.721	35.61
725.042	35.61
725.362	35.14
725.682	35.5
726.002	31.61
726.322	33.91
726.642	32.7
726.962	33.25
727.282	30.84
727.602	25.7
727.922	25.55
728.242	22.23
728.562	24.77
728.882	22.55
729.201	21.18
729.521	18.93
729.84	14.98
730.16	14.73
730.479	13.34
730.799	16.7
731.118	20.73
731.437	20.48
731.757	19.41
732.076	16.48
732.395	18.68
732.714	21.52
733.033	21.95
733.352	25.64
733.671	24.55
733.99	25.48
734.309	23.25
734.628	21.84
734.947	22.09
735.265	22.2
735.584	23.84
735.903	22.89
736.221	22.84
736.54	22.7
736.858	23.59
737.177	23.89
737.495	23
737.813	24.48
738.132	22.59
738.45	25.98
738.768	26.45
739.086	23.16
739.404	25.57
739.722	24.45
740.04	25.61
740.358	22.82
740.676	23.77
740.994	20.77
741.311	19.18
741.629	19.64
741.947	19.39
742.264	19.93
742.582	21.2
742.899	21.68
743.217	22.82
743.534	21.86
743.852	20.48
744.169	19.23
744.486	21.48
744.803	20.14
745.121	21.34
745.438	20.23
745.755	20.39
746.072	21.25
746.389	18.95
746.706	17.77
747.022	18.16
747.339	15.61
747.656	17.86
747.973	17.59
748.289	18.98
748.606	18.18
748.923	17.39
749.239	16.09
749.555	16.27
749.872	14.52
750.188	14.77
750.505	16.89
750.821	18.25
751.137	16.5
751.453	17.14
751.769	19.14
752.085	20.7
752.401	18.45
752.717	17.98
753.033	15.57
753.349	16.64
753.665	16.11
753.98	12.3
754.296	14.34
754.612	16
754.927	15.82
755.243	14.77
755.558	11.39
755.874	10.57
756.189	12.61
756.505	13.93
756.82	16.34
757.135	16.8
757.45	20.43
757.765	20.43
758.08	16.18
758.395	13.75
758.71	11.34
759.025	14.73
759.34	14.68
759.655	15.23
759.97	16.18
760.285	11.36
760.599	10.61
760.914	10.61
761.228	11.23
761.543	15.18
761.857	17.23
762.172	21.98
762.486	20
762.8	21.86
763.115	23.25
763.429	21.43
763.743	24.59
764.057	25.55
764.371	21.32
764.685	16.73
764.999	14.2
765.313	15.75
765.627	10.39
765.941	12.27
766.255	12.43
766.568	10.11
766.882	14.02
767.195	12.57
767.509	12.32
767.823	12.8
768.136	16.77
768.449	20.73
768.763	19.09
769.076	22.2
769.389	20.66
769.702	23.55
770.016	21.48
770.329	18.45
770.642	19.93
770.955	19.05
771.268	21
771.58	21.5
771.893	20.93
772.206	21.52
772.519	17.55
772.832	17.43
773.144	18.82
773.457	17.36
773.769	17
774.082	14.75
774.394	13.39
774.706	13.73
775.019	12.64
775.331	8.95
775.643	10.8
775.955	14.3
776.268	14.09
776.58	12.55
776.892	13.8
777.204	14.39
777.515	16.98
777.827	18.91
778.139	18.93
778.451	18.23
778.763	19.86
779.074	20.14
779.386	22.98
779.697	21.43
780.009	17.59
780.32	19.27
780.632	19.36
780.943	15.64
781.254	15.64
781.566	16.82
781.877	17.84
782.188	16.52
782.499	13.52
782.81	10.09
783.121	11.86
783.432	11.05
783.743	11.5
784.054	14.7
784.364	16.7
784.675	18.25
784.986	19.98
785.296	19.77
785.607	18.59
785.917	17.14
786.228	18
786.538	17.68
786.849	21
787.159	19.14
787.469	17.89
787.779	19.25
788.09	20.23
788.4	17.32
788.71	17.57
789.02	19.98
789.33	21.02
789.64	20.43
789.949	20.14
790.259	19.73
790.569	22.8
790.879	21.32
791.188	22.3
791.498	18.98
791.807	19.55
792.117	19.27
792.426	18.5
792.736	17.64
793.045	14.32
793.354	13.77
793.663	12.98
793.973	14.8
794.282	16.02
794.591	13.48
794.9	16.2
795.209	18.07
795.518	16.34
795.826	13.55
796.135	15.3
796.444	18.82
796.753	20.25
797.061	21.34
797.37	19.3
797.678	18.05
797.987	20.77
798.295	22.11
798.604	18.52
798.912	23.25
799.22	27.8
799.529	24.61
799.837	26.55
800.145	27.91
800.453	30.23
800.761	28.09
801.069	27.8
801.377	26.95
801.685	25.3
801.993	27.41
802.3	24.3
802.608	23.2
802.916	28.93
803.223	25.16
803.531	23.3
803.838	21.66
804.146	22.55
804.453	27.11
804.76	27.27
805.068	29.34
805.375	28.75
805.682	30.16
805.989	32.52
806.296	33.98
806.603	37.59
806.91	37.89
807.217	38
807.524	36.07
807.831	29.68
808.138	25.64
808.444	21.86
808.751	22.3
809.058	19.75
809.364	18.93
809.671	15.55
809.977	13.66
810.284	15.14
810.59	16.18
810.896	20.66
811.202	25.59
811.509	30.89
811.815	33.98
812.121	33.48
812.427	35.05
812.733	34.07
813.039	34.82
813.345	35.32
813.65	32.93
813.956	30.91
814.262	31.27
814.568	28
814.873	27.36
815.179	25.14
815.484	25.02
815.79	27.34
816.095	28.5
816.4	28.14
816.706	27.48
817.011	29.39
817.316	31.75
817.621	31.64
817.926	33.09
818.231	29.86
818.536	29.02
818.841	30.41
819.146	30.41
819.451	32.89
819.756	33.32
820.06	33.57
820.365	35.66
820.67	32.25
820.974	29.57
821.279	30.64
821.583	32
821.888	32.45
822.192	31.45
822.496	29.8
822.8	27.14
823.105	29.91
823.409	31.77
823.713	30.57
824.017	35.48
824.321	35.95
824.625	37.7
824.929	39.16
825.232	42.95
825.536	44.73
825.84	49.3
826.143	51.45
826.447	46.32
826.751	45.73
827.054	47.02
827.358	44.82
827.661	47.25
827.964	43.25
828.268	45.07
828.571	44.48
828.874	44.86
829.177	40.41
829.48	37.98
829.783	43
830.086	45.05
830.389	45
830.692	48.18
830.995	48.09
831.297	49.25
831.6	47.8
831.903	46.73
832.205	46.59
832.508	49.23
832.81	52.43
833.113	51.48
833.415	50.16
833.718	50.93
834.02	47.93
834.322	45.68
834.624	48.41
834.926	48.25
835.228	46.89
835.53	47.3
835.832	43.66
836.134	41.59
836.436	44.27
836.738	49.32
837.04	50.48
837.341	53.59
837.643	54.98
837.944	55.73
838.246	57.57
838.547	59.61
838.849	57.48
839.15	61.07
839.452	62.57
839.753	59.5
840.054	55.05
840.355	54.45
840.656	54.23
840.957	52.14
841.258	49.93
841.559	50.43
841.86	51.3
842.161	52.2
842.462	52.11
842.762	50.14
843.063	51.11
843.364	51.55
843.664	50.14
843.965	49.5
844.265	54.36
844.566	53.55
844.866	54.3
845.166	55.18
845.467	53.89
845.767	55.52
846.067	56.61
846.367	57.55
846.667	57.98
846.967	58
847.267	55.68
847.567	54.64
847.867	58.36
848.166	57.2
848.466	56.75
848.766	60.16
849.065	58.55
849.365	62.82
849.664	63.11
849.964	63.86
850.263	63.5
850.562	65.73
850.862	65.68
851.161	66.25
851.46	67.8
851.759	67.55
852.058	70
852.357	67.84
852.656	63.59
852.955	63.43
853.254	62.45
853.553	63.41
853.851	62.52
854.15	64.02
854.449	63.91
854.747	65.68
855.046	63.55
855.344	58.73
855.643	61.39
855.941	61.82
856.239	57.91
856.538	59.25
856.836	60.25
857.134	65
857.432	59.05
857.73	57.14
858.028	54.09
858.326	56.45
858.624	57.34
858.922	57.84
859.219	55.61
859.517	56.8
859.815	55.05
860.112	55.89
860.41	54.23
860.707	61.93
861.005	62.09
861.302	65.32
861.6	66.95
861.897	68.41
862.194	72.02
862.491	77.86
862.788	79.93
863.085	83.55
863.382	80.45
863.679	77.05
863.976	76.07
864.273	74.55
864.57	73.57
864.867	71.77
865.163	76.82
865.46	73.27
865.757	69.91
866.053	73.36
866.349	69.2
866.646	72.8
866.942	72.86
867.239	72.3
867.535	74.05
867.831	74.27
868.127	78.2
868.423	75.2
868.719	77.2
869.015	78.05
869.311	74.25
869.607	73.66
869.903	73.48
870.199	74.7
870.494	73.91
870.79	72.07
871.086	69.61
871.381	63.7
871.677	61.45
871.972	60.89
872.267	61
872.563	63.77
872.858	69.7
873.153	66.39
873.448	65.95
873.743	65.18
874.038	66.91
874.333	69.2
874.628	72.8
874.923	72.55
875.218	71.02
875.513	72.59
875.808	73.11
876.102	70
876.397	69.34
876.691	68.5
876.986	66.86
877.28	64.18
877.575	60.73
877.869	56.84
878.163	55.09
878.458	54.27
878.752	52.61
879.046	50.7
879.34	50.91
879.634	53.64
879.928	54.11
880.222	54.59
880.516	56.34
880.809	56.84
881.103	59.27
881.397	59.25
881.691	61.2
881.984	59.07
882.278	56.61
882.571	52.34
882.864	50.09
883.158	49.98
883.451	52.3
883.744	51.82
884.038	53.25
884.331	50.8
884.624	50.5
884.917	48.16
885.21	45.61
885.503	48.14
885.796	52.11
886.088	54.23
886.381	52.59
886.674	49.68
886.966	48.39
887.259	46.07
887.552	47.61
887.844	50.36
888.136	46.41
888.429	49.57
888.721	46.08
889.013	43.56
889.306	40.07
889.598	40.54
