# Supplementary material for: An on-demand, drop-on-drop method for studying enzyme catalysis by serial crystallography
Source: Nat Commun. 2021 Jul 22;12:4461. doi: 10.1038/s41467-021-24757-7 (PMC8298390; doi:10.1038/s41467-021-24757-7)
Supplement: Supplementary file 7 — Source Data [file 41467_2021_24757_MOESM7_ESM.zip › 01_raw data/11/11-pico-off (6).txt]

Data from 11-fluo5N-fura-picooff_Subt16_21-12-27-351.txt Node

Date: Wed Jun 05 21:12:27 PDT 2019
User: Yachandra Lab
Spectrometer: OFX00221
Trigger mode: 0
Integration Time (sec): 3.000000E-1
Scans to average: 4
Nonlinearity correction enabled: false
Boxcar width: 5
Storing dark spectrum: false
XAxis mode: Wavelengths
Number of Pixels in Spectrum: 2136
>>>>>Begin Spectral Data<<<<<
156.111	-2.33
156.499	-4
156.887	-3.75
157.274	-3.44
157.662	-3.05
158.049	-2.55
158.437	-2.45
158.824	-3.43
159.211	-1.55
159.599	-1.45
159.986	-1.2
160.373	-1
160.761	-0.02
161.148	0.07
161.535	-0.41
161.922	-0.25
162.309	-0.57
162.696	-1.25
163.083	-0.86
163.47	-2.36
163.857	-2.34
164.244	-3.45
164.631	-2.8
165.018	-2.32
165.405	-2.05
165.792	-1.48
166.179	-1.59
166.565	-1.7
166.952	-1.14
167.339	-0.93
167.725	0.11
168.112	1.25
168.498	2.11
168.885	2.68
169.271	3.3
169.658	4.43
170.044	4.5
170.431	4.59
170.817	5.11
171.203	5.98
171.59	5.86
171.976	6.09
172.362	3.89
172.748	2.93
173.134	1.98
173.521	0.86
173.907	0.2
174.293	0.16
174.679	0.45
175.065	1.05
175.451	0.39
175.836	0.86
176.222	1.55
176.608	2.41
176.994	3.07
177.38	2.84
177.765	3
178.151	1.95
178.537	2.2
178.922	1.41
179.308	1.16
179.693	1.36
180.079	1.68
180.464	0.89
180.85	1.66
181.235	2.52
181.621	3.95
182.006	4.3
182.391	4.34
182.777	3.77
183.162	4.27
183.547	4.18
183.932	3.98
184.317	4.27
184.702	3.52
185.087	4.18
185.472	3.95
185.857	3.55
186.242	3.45
186.627	4.77
187.012	5.39
187.397	5.73
187.782	6.02
188.167	6.91
188.551	5.61
188.936	4.16
189.321	5.32
189.705	2.52
190.09	3.2
190.475	-0.75
190.859	-4.52
191.244	-8.11
191.628	-8.43
192.012	-12.3
192.397	-13.36
192.781	-13.75
193.166	-12.41
193.55	-14.98
193.934	-15.25
194.318	-14.57
194.702	-8.48
195.087	-6.66
195.471	-2.25
195.855	-1.89
196.239	0.25
196.623	1.86
197.007	5.09
197.391	7.32
197.775	6.34
198.158	10.89
198.542	8.93
198.926	8.43
199.31	5.55
199.693	3.57
200.077	4.45
200.461	6.68
200.844	2.43
201.228	-3.52
201.611	-5.07
201.995	-2.84
202.378	-5.43
202.762	-6.86
203.145	-8.09
203.529	-2.86
203.912	-0.57
204.295	-1.25
204.679	-3.89
205.062	-3.3
205.445	-1.52
205.828	-0.55
206.211	-2.89
206.594	0.82
206.977	1.95
207.36	-1.45
207.743	-1.93
208.126	-0.36
208.509	0.7
208.892	-1.34
209.275	0.64
209.658	3.43
210.04	4.3
210.423	5.86
210.806	2.89
211.188	2.11
211.571	4.86
211.953	5.18
212.336	0.23
212.719	-1.61
213.101	2.93
213.483	1.66
213.866	-0.36
214.248	-1.61
214.63	-3.07
215.013	-3.02
215.395	0.27
215.777	-0.82
216.159	0.68
216.542	0.2
216.924	-0.77
217.306	-2.32
217.688	-2.93
218.07	0.18
218.452	1.11
218.834	-0.82
219.216	-1.39
219.597	-1.75
219.979	-1.18
220.361	-5.64
220.743	-4.07
221.124	-3.36
221.506	-4.7
221.888	-6.64
222.269	-9.14
222.651	-13.3
223.032	-8.16
223.414	-10
223.795	-16.95
224.177	-17.2
224.558	-19.8
224.94	-17.27
225.321	-14.68
225.702	-11
226.083	-6.34
226.465	-5.5
226.846	-2.91
227.227	-5.05
227.608	-3.75
227.989	2.2
228.37	3.61
228.751	7.09
229.132	7.02
229.513	7.98
229.894	4.32
230.275	5.66
230.655	5.86
231.036	7.98
231.417	7.98
231.798	7.34
232.178	9.68
232.559	10.68
232.94	10.09
233.32	10.02
233.701	5.8
234.081	6.05
234.462	1.7
234.842	2.18
235.222	-1.43
235.603	-3.66
235.983	0.11
236.363	-1.7
236.743	-1.82
237.124	1.55
237.504	0.25
237.884	0.41
238.264	2.18
238.644	4.59
239.024	0.41
239.404	3.02
239.784	2.36
240.164	-3.36
240.544	-7.45
240.923	-9.05
241.303	-10.27
241.683	-12.73
242.063	-11.25
242.442	-13.95
242.822	-13.77
243.202	-8.45
243.581	-8.36
243.961	-5.48
244.34	-2.59
244.72	-2.11
245.099	-1.73
245.478	-1.73
245.858	0.09
246.237	-0.95
246.616	3.11
246.996	3.73
247.375	1.14
247.754	-2.11
248.133	-2.25
248.512	0.57
248.891	4.07
249.27	6.61
249.649	7.07
250.028	4.59
250.407	6.23
250.786	7.86
251.165	6.27
251.544	7.64
251.922	10.02
252.301	11.68
252.68	7.14
253.058	5.84
253.437	3.11
253.816	0.73
254.194	5.25
254.573	4.95
254.951	2.25
255.329	4.98
255.708	4.18
256.086	3.05
256.465	-0.05
256.843	3.64
257.221	5.59
257.599	5.98
257.977	6.25
258.356	1.8
258.734	3.02
259.112	1.93
259.49	1.45
259.868	0.14
260.246	1.36
260.624	0.68
261.001	1.16
261.379	-1.45
261.757	-1.55
262.135	-1.84
262.513	-1.27
262.89	-0.93
263.268	-1.02
263.645	-3.82
264.023	-1.98
264.401	-2.55
264.778	-0.11
265.156	-3.8
265.533	-6.18
265.91	-6.73
266.288	-6.45
266.665	-4.64
267.042	-4.48
267.42	-2.41
267.797	2.05
268.174	2.05
268.551	-0.39
268.928	1.75
269.305	3.2
269.682	4.36
270.059	7.64
270.436	7.39
270.813	6.73
271.19	2.57
271.567	-1.23
271.944	-3.93
272.32	-1.95
272.697	-1.02
273.074	-0.61
273.45	-2.16
273.827	2.5
274.203	-2.02
274.58	-0.18
274.957	2.5
275.333	5.7
275.709	8.34
276.086	5.34
276.462	2.43
276.838	5
277.215	-1.05
277.591	3
277.967	5.11
278.343	7.32
278.719	7.8
279.095	7.55
279.471	5.64
279.847	4.73
280.223	8.39
280.599	10.45
280.975	9.52
281.351	13.57
281.727	11.09
282.103	10.43
282.478	9.75
282.854	7.7
283.23	4.98
283.605	3.5
283.981	2.73
284.357	4.39
284.732	-2.23
285.108	-1.95
285.483	-2.7
285.858	-3.93
286.234	-5.82
286.609	-7.36
286.984	-3.95
287.36	-4.64
287.735	-3.61
288.11	-0.11
288.485	-5.39
288.86	0.59
289.235	1.93
289.61	2.98
289.985	3.52
290.36	-1.34
290.735	1.27
291.11	-1.93
291.485	-2.02
291.86	-0.48
292.235	-0.57
292.609	3.14
292.984	2.91
293.359	0.27
293.733	-2.61
294.108	-2.07
294.482	-1.09
294.857	-1.48
295.231	-1.14
295.606	0.73
295.98	-0.77
296.354	-1.7
296.729	0.43
297.103	-2.3
297.477	2.75
297.851	4.7
298.226	4.43
298.6	4.16
298.974	4.75
299.348	4.8
299.722	4.32
300.096	8.93
300.47	11.7
300.844	10.18
301.217	12.02
301.591	7.18
301.965	9.52
302.339	12.55
302.712	14.09
303.086	14.75
303.46	15.07
303.833	18.8
304.207	12.64
304.58	7.3
304.954	5.73
305.327	1
305.701	2.84
306.074	-0.32
306.447	-1.89
306.821	-2.45
307.194	-5.59
307.567	-7.27
307.94	-10.34
308.313	-10.32
308.686	-9.64
309.059	-9.84
309.432	-6.45
309.805	-6.95
310.178	-7.14
310.551	-4.86
310.924	-4.41
311.297	-0.39
311.67	5.34
312.042	5.32
312.415	8.57
312.788	9.43
313.16	8.57
313.533	11
313.905	9.95
314.278	12.89
314.65	11.61
315.023	11.07
315.395	11.14
315.768	5.7
316.14	6.48
316.512	6.68
316.884	7.27
317.257	7.8
317.629	10.11
318.001	10.43
318.373	7.25
318.745	3.66
319.117	2.5
319.489	0.07
319.861	2.55
320.233	0.73
320.605	-1.23
320.977	0.5
321.348	0.09
321.72	0.27
322.092	1.8
322.463	2.05
322.835	4.95
323.207	6.98
323.578	4.93
323.95	4.11
324.321	4.27
324.693	7.3
325.064	3.91
325.435	7.77
325.807	4.98
326.178	6.68
326.549	7.36
326.92	4.55
327.292	6.32
327.663	6.98
328.034	6
328.405	7.98
328.776	6.14
329.147	10.91
329.518	9
329.889	7.52
330.259	5.14
330.63	6.41
331.001	11.25
331.372	10.43
331.742	11.18
332.113	13.18
332.484	12.32
332.854	12.41
333.225	7.36
333.595	7.43
333.966	5.23
334.336	1.55
334.707	2.09
335.077	-1.7
335.447	-2.5
335.817	-2.7
336.188	-5.27
336.558	-3.93
336.928	-3.23
337.298	-0.34
337.668	0.02
338.038	4.18
338.408	7.39
338.778	6.07
339.148	5.8
339.518	6.8
339.888	7.68
340.258	12.61
340.627	11.43
340.997	8.98
341.367	5.11
341.736	3
342.106	1.73
342.475	1.52
342.845	3.25
343.214	5.39
343.584	4.82
343.953	5.2
344.323	0.45
344.692	-0.16
345.061	-2.09
345.431	1.09
345.8	0.91
346.169	0.05
346.538	0.23
346.907	0.61
347.276	-1.25
347.645	-2.91
348.014	-6.11
348.383	-5.39
348.752	-2.34
349.121	2.3
349.49	1.32
349.858	1.98
350.227	1.52
350.596	3.86
350.964	3.07
351.333	3.3
351.702	3.77
352.07	4.73
352.439	6.7
352.807	4.2
353.176	2.86
353.544	4.16
353.912	4.55
354.281	6.05
354.649	2.75
355.017	0.36
355.385	-1.7
355.753	-1.93
356.122	-0.57
356.49	-1.95
356.858	1.23
357.226	1.05
357.594	-1.45
357.961	-1.86
358.329	-2.2
358.697	-3.55
359.065	-1.2
359.433	-0.41
359.8	-0.66
360.168	-0.66
360.536	-2.66
360.903	-10.23
361.271	-9.48
361.638	-9.41
362.006	-7.59
362.373	-5.86
362.741	-3.84
363.108	-3.64
363.475	-2.3
363.843	0.55
364.21	1.61
364.577	2.3
364.944	6.98
365.311	8.11
365.678	10.73
366.045	9.93
366.412	7.09
366.779	5.45
367.146	5.43
367.513	6.77
367.88	8.45
368.247	10.36
368.613	10.57
368.98	9.5
369.347	8.66
369.713	8.07
370.08	7.45
370.447	6.32
370.813	8.64
371.18	10
371.546	9.25
371.912	5.23
372.279	2.16
372.645	3.98
373.011	3.98
373.378	1.16
373.744	0.11
374.11	-1.93
374.476	-1.48
374.842	-3.02
375.208	-5.73
375.574	-6.09
375.94	-4.75
376.306	-5.43
376.672	-4.43
377.038	-3.84
377.404	-0.14
377.769	0.75
378.135	0.48
378.501	1.86
378.866	2.16
379.232	3.48
379.597	2.89
379.963	0.09
380.328	-1.48
380.694	-2.66
381.059	1.02
381.425	-0.43
381.79	-4.09
382.155	-1.59
382.52	-2.73
382.886	-3.7
383.251	-2.64
383.616	0
383.981	3.84
384.346	4.64
384.711	3.98
385.076	-0.61
385.441	-2.95
385.806	3.61
386.171	4.32
386.535	5.23
386.9	7.91
387.265	2.68
387.629	0.32
387.994	-2.55
388.359	-1.07
388.723	-0.05
389.088	2.41
389.452	5.27
389.817	3.98
390.181	1.27
390.545	0.02
390.91	-1.5
391.274	0.55
391.638	1.52
392.002	3.64
392.366	2.66
392.731	0.36
393.095	0.82
393.459	-2.41
393.823	-3.66
394.187	-0.95
394.55	-0.95
394.914	-4.45
395.278	-3
395.642	-2.98
396.006	-7.02
396.369	-6.09
396.733	-6.39
397.097	-8.43
397.46	-5.93
397.824	-6.39
398.187	-6.8
398.551	-4.27
398.914	-0.45
399.277	0.73
399.641	0.32
400.004	5.3
400.367	5.3
400.73	5.98
401.094	5.91
401.457	5.2
401.82	5.09
402.183	3.34
402.546	2.86
402.909	4.05
403.272	2.66
403.635	3.82
403.998	2.14
404.36	2.43
404.723	5.7
405.086	7.98
405.448	8.59
405.811	8.36
406.174	12.93
406.536	9.55
406.899	8.61
407.261	6.86
407.624	3.3
407.986	0.64
408.348	1.77
408.711	-2.95
409.073	-7.09
409.435	-4.52
409.797	-5.95
410.16	-9.84
410.522	-6.14
410.884	-7.3
411.246	-9.5
411.608	-9.02
411.97	-5.7
412.332	-7.02
412.693	-6.18
413.055	-4.73
413.417	-6.68
413.779	-3.11
414.14	-2.75
414.502	-4.93
414.864	-1.89
415.225	2.3
415.587	5.66
415.948	1.86
416.31	0.68
416.671	3.43
417.033	2.57
417.394	1.34
417.755	0.05
418.116	-3.02
418.478	0.32
418.839	-3.02
419.2	-4.18
419.561	-4.55
419.922	-4.07
420.283	-4.55
420.644	-7.02
421.005	-4.2
421.366	-3.11
421.727	-3.41
422.087	1.43
422.448	1.7
422.809	1.82
423.169	2.68
423.53	-1.09
423.891	1.95
424.251	3.64
424.612	4.36
424.972	2.73
425.333	3.11
425.693	3
426.053	2.02
426.414	2.59
426.774	4.11
427.134	1.36
427.494	4.25
427.854	5.98
428.214	4.11
428.574	6.41
428.934	10.95
429.294	9.48
429.654	7.8
430.014	10.43
430.374	9.09
430.734	12.11
431.094	14.18
431.453	11.7
431.813	8.82
432.173	9.89
432.532	10.11
432.892	4.18
433.251	4.77
433.611	4.09
433.97	-1.57
434.33	-1.95
434.689	-7.09
435.048	-7.5
435.407	-4.52
435.767	-7.16
436.126	-4.84
436.485	-6.48
436.844	-6.07
437.203	-2.07
437.562	0.57
437.921	4.48
438.28	2.07
438.639	4.09
438.998	5.75
439.356	8.27
439.715	13.8
440.074	12.73
440.433	10.59
440.791	12.34
441.15	7.2
441.508	6.64
441.867	6.64
442.225	6.61
442.584	5.32
442.942	4.73
443.3	0.75
443.659	-1.77
444.017	-4.55
444.375	-4.77
444.733	-5.09
445.092	-5.32
445.45	-4.36
445.808	-4.48
446.166	-4.48
446.524	-2.98
446.882	-2.3
447.239	-0.36
447.597	-1.34
447.955	1.55
448.313	4.45
448.67	6.11
449.028	8.77
449.386	7.89
449.743	5.59
450.101	8.23
450.458	6.18
450.816	5.32
451.173	4.34
451.531	4.45
451.888	1.23
452.245	2.11
452.602	0.27
452.96	3.14
453.317	3.52
453.674	6.86
454.031	6.36
454.388	6.84
454.745	6.16
455.102	3.95
455.459	7.25
455.816	6.59
456.173	5.11
456.529	7.27
456.886	4.14
457.243	6.09
457.599	5.27
457.956	6.57
458.313	6.98
458.669	9.3
459.026	6.77
459.382	6.77
459.739	11.36
460.095	10.73
460.451	10.23
460.807	11.52
461.164	9.82
461.52	10.07
461.876	11
462.232	11.77
462.588	7.23
462.944	10.18
463.3	6.75
463.656	4.86
464.012	5.05
464.368	2.02
464.724	-2.05
465.079	-3.52
465.435	-4.45
465.791	-7.52
466.146	-4.8
466.502	-1.41
466.858	0.95
467.213	2.84
467.569	3.86
467.924	1.43
468.279	1.02
468.635	1.36
468.99	3
469.345	2.34
469.701	3.3
470.056	0.89
470.411	0.18
470.766	-1.73
471.121	-0.3
471.476	-0.25
471.831	3.59
472.186	6.07
472.541	6.34
472.895	2.77
473.25	3
473.605	1.45
473.96	-0.18
474.314	0.25
474.669	0.68
475.024	-0.66
475.378	-1.41
475.733	-3.32
476.087	-2.36
476.441	-2.11
476.796	2.75
477.15	-1.07
477.504	1.43
477.859	2.95
478.213	4.11
478.567	2.59
478.921	2.86
479.275	2.39
479.629	4.59
479.983	6.34
480.337	5.59
480.691	4.61
481.045	10.48
481.399	11.45
481.752	10.48
482.106	10.16
482.46	10.36
482.813	8.8
483.167	13.7
483.52	12
483.874	7.41
484.227	9.73
484.581	9.68
484.934	7.98
485.288	3.91
485.641	4.68
485.994	2.48
486.347	4.8
486.7	7.25
487.054	3.41
487.407	6.68
487.76	8.36
488.113	7.91
488.466	6.57
488.818	5.32
489.171	7.45
489.524	8.5
489.877	8.52
490.23	9.2
490.582	6.89
490.935	4.8
491.288	3.55
491.64	3.27
491.993	3.84
492.345	5.18
492.698	5.66
493.05	6.2
493.402	4.75
493.755	6.45
494.107	5.75
494.459	10.93
494.811	21.45
495.163	27.09
495.515	36.59
495.867	53.86
496.219	74.52
496.571	99.14
496.923	124.73
497.275	153.98
497.627	179.77
497.979	213.61
498.33	248.25
498.682	278.11
499.034	304.86
499.385	334.66
499.737	358.89
500.088	374.5
500.44	384.59
500.791	389.14
501.143	394.73
501.494	398.34
501.845	394.09
502.197	388.48
502.548	377.77
502.899	370.77
503.25	357.52
503.601	345.02
503.952	335.64
504.303	324.39
504.654	318.91
505.005	312.05
505.356	307.36
505.707	301.66
506.058	290.82
506.408	285.89
506.759	281.34
507.11	275.7
507.46	265.11
507.811	256.59
508.161	246.8
508.512	239.34
508.862	231.11
509.213	225.57
509.563	218.86
509.913	209.45
510.263	204.57
510.614	195.57
510.964	188.91
511.314	182.77
511.664	178.84
512.014	179.52
512.364	170.8
512.714	164.84
513.064	159.84
513.414	154.14
513.764	149.75
514.113	144.77
514.463	145.93
514.813	146.48
515.162	145.36
515.512	140.25
515.862	136.75
516.211	135.98
516.561	132.68
516.91	128.59
517.259	128.48
517.609	126.43
517.958	123.25
518.307	115.98
518.656	110.77
519.006	111.34
519.355	106.8
519.704	103.3
520.053	99.43
520.402	100.98
520.751	93.82
521.1	92.55
521.448	92.8
521.797	91.3
522.146	90.93
522.495	90.84
522.843	85.43
523.192	87.16
523.541	86.5
523.889	86.59
524.238	82.27
524.586	83.55
524.935	83.25
525.283	84.86
525.631	80.82
525.979	80.89
526.328	76.93
526.676	76.73
527.024	75.3
527.372	77.57
527.72	79.61
528.068	77.64
528.416	78.23
528.764	74.84
529.112	72.2
529.46	73.93
529.808	73.45
530.155	75.84
530.503	71.07
530.851	68.84
531.198	62.18
531.546	56.3
531.893	53.77
532.241	51.61
532.588	47.68
532.936	46.93
533.283	43.7
533.63	42.02
533.978	37.25
534.325	36.32
534.672	37.16
535.019	37.45
535.366	40.89
535.713	43.89
536.06	44.16
536.407	43.45
536.754	40.45
537.101	40.86
537.448	36.16
537.795	38.23
538.141	39.86
538.488	40.57
538.835	39.91
539.181	40.68
539.528	40.32
539.874	39.73
540.221	39.59
540.567	41.02
540.914	41.7
541.26	44.11
541.606	43.27
541.952	44.25
542.299	41.7
542.645	45.2
542.991	42.5
543.337	42.18
543.683	40.55
544.029	44.18
544.375	46.09
544.721	44.84
545.066	42.59
545.412	42.55
545.758	39
546.104	37.64
546.449	36.84
546.795	33.52
547.141	31.91
547.486	30.43
547.832	27.91
548.177	26.86
548.522	27.25
548.868	29.23
549.213	25.07
549.558	30.8
549.903	28.5
550.249	27.52
550.594	32.77
550.939	31.5
551.284	33.77
551.629	31.7
551.974	32.7
552.319	32.7
552.664	33.93
553.008	38.45
553.353	35.36
553.698	38.93
554.043	40.75
554.387	38.91
554.732	38.91
555.076	38.82
555.421	39.64
555.765	34.5
556.11	31.23
556.454	29.02
556.798	24.07
557.143	19.77
557.487	17.75
557.831	14.02
558.175	13.14
558.519	11.61
558.863	13.36
559.207	12.27
559.551	11.5
559.895	10.77
560.239	10.09
560.583	11.61
560.927	15.14
561.27	15.32
561.614	17
561.958	20.68
562.301	22.57
562.645	19.05
562.988	22.05
563.332	25.57
563.675	30.98
564.018	32.5
564.362	33.84
564.705	32.32
565.048	30.25
565.391	30.45
565.735	27.34
566.078	25.68
566.421	26.18
566.764	26.5
567.107	24.91
567.45	21.66
567.792	22.34
568.135	23.73
568.478	29.14
568.821	31.23
569.163	27.68
569.506	28.41
569.849	25.14
570.191	23.3
570.534	21.61
570.876	22.59
571.219	22.84
571.561	20.98
571.903	19.09
572.246	15.02
572.588	16.36
572.93	18.84
573.272	14.66
573.614	17.59
573.956	19.32
574.298	15.43
574.64	15.2
574.982	14.27
575.324	13.59
575.666	18.36
576.008	13.02
576.349	12.55
576.691	11.02
577.033	16.18
577.374	16.45
577.716	11.91
578.057	10.57
578.399	10.2
578.74	10.27
579.082	10.11
579.423	5.07
579.764	11.98
580.105	12.75
580.447	14.25
580.788	13.09
581.129	13.59
581.47	21.34
581.811	25.68
582.152	24.11
582.493	23.73
582.834	25.86
583.175	27.43
583.515	27
583.856	25.93
584.197	25
584.537	22.7
584.878	20.66
585.218	20.55
585.559	22.61
585.899	23.45
586.24	27.45
586.58	27.64
586.921	25.57
587.261	24.91
587.601	25.3
587.941	23.27
588.281	23.32
588.621	26.11
588.961	22.39
589.301	21.52
589.641	21.39
589.981	20.7
590.321	19.18
590.661	18.89
591.001	20.73
591.34	19.77
591.68	22.98
592.02	28.18
592.359	28.07
592.699	28.66
593.038	28.16
593.378	31.73
593.717	29.7
594.057	27.57
594.396	34.32
594.735	32
595.074	29.34
595.414	25.48
595.753	23.75
596.092	24.45
596.431	25.8
596.77	24.89
597.109	23.66
597.448	24.84
597.786	29.02
598.125	25.39
598.464	27.3
598.803	29.57
599.141	33.91
599.48	32.18
599.819	30.95
600.157	32.2
600.495	33.02
600.834	32.43
601.172	31.43
601.511	28.7
601.849	29.16
602.187	24.66
602.525	26.86
602.864	26.86
603.202	27.82
603.54	26.82
603.878	23.8
604.216	25.7
604.554	21.02
604.891	21.2
605.229	24.3
605.567	23.39
605.905	24.55
606.243	24.77
606.58	23.93
606.918	24.61
607.255	25.7
607.593	30.52
607.93	27.64
608.268	32.75
608.605	30.93
608.942	28.7
609.28	27.02
609.617	29.89
609.954	31.14
610.291	29.75
610.628	25
610.965	26.16
611.302	21.93
611.639	23.66
611.976	21.66
612.313	26
612.65	26.89
612.987	27.45
613.323	30.66
613.66	28.68
613.997	31.89
614.333	37.48
614.67	37.57
615.006	39.89
615.343	41.16
615.679	40.93
616.015	37.55
616.352	35.84
616.688	35.86
617.024	30.98
617.36	31.09
617.696	29.64
618.032	32.16
618.368	30.89
618.704	32.45
619.04	26.5
619.376	29.36
619.712	29.57
620.048	30.77
620.383	31.36
620.719	32.07
621.055	34.41
621.39	34.48
621.726	29.93
622.061	32.14
622.397	29.09
622.732	34.45
623.068	31.16
623.403	34.02
623.738	35.55
624.073	38.16
624.409	37.23
624.744	35
625.079	36.48
625.414	36.5
625.749	36.73
626.084	37.05
626.419	37.07
626.753	40.84
627.088	41.75
627.423	43.82
627.758	40.41
628.092	42.45
628.427	42.25
628.762	44.11
629.096	44.98
629.431	43.5
629.765	44.18
630.099	46.84
630.434	45.34
630.768	46.09
631.102	43.48
631.436	43.05
631.77	42.55
632.105	46.32
632.439	47.8
632.773	48.16
633.107	50.8
633.44	53.16
633.774	51.45
634.108	53.52
634.442	54.8
634.776	59.75
635.109	62.8
635.443	65.61
635.776	61.95
636.11	59.57
636.443	58.41
636.777	56.68
637.11	54.14
637.444	53.14
637.777	54.11
638.11	51.95
638.443	47.39
638.776	46.43
639.11	48.18
639.443	52.07
639.776	52.86
640.109	53.16
640.441	55.3
640.774	58.8
641.107	60.45
641.44	57.05
641.773	57.57
642.105	58.86
642.438	59.86
642.77	56.98
643.103	56.16
643.435	53.02
643.768	54.2
644.1	54.34
644.433	53.66
644.765	56.52
645.097	58.36
645.429	55.64
645.761	55.61
646.094	58.3
646.426	56.84
646.758	57.27
647.09	60.2
647.422	61.14
647.753	61.25
648.085	60.18
648.417	57.32
648.749	57.73
649.08	60.95
649.412	61.34
649.744	59.95
650.075	62.36
650.407	58.3
650.738	59.36
651.069	59.57
651.401	59.57
651.732	62.34
652.063	64.27
652.394	63.45
652.726	61.07
653.057	66.93
653.388	67.68
653.719	64.84
654.05	69.09
654.381	65.02
654.712	64.55
655.042	65.82
655.373	61.2
655.704	62.27
656.034	62.89
656.365	67.2
656.696	61.52
657.026	58.43
657.357	63.27
657.687	64.61
658.018	65.98
658.348	66.09
658.678	64.43
659.008	69.77
659.339	67.8
659.669	65.77
659.999	65.3
660.329	65.18
660.659	67.41
660.989	65
661.319	59.09
661.649	62
661.978	65.73
662.308	66.05
662.638	64.75
662.968	66.27
663.297	66.32
663.627	65.11
663.956	64.75
664.286	64.11
664.615	62.77
664.945	65.66
665.274	66.25
665.603	61.25
665.932	64.57
666.262	64.39
666.591	63.02
666.92	65
667.249	64.52
667.578	67.73
667.907	71.41
668.236	74.09
668.564	75.09
668.893	69.39
669.222	71.36
669.551	66.2
669.879	68.2
670.208	68.5
670.537	70.11
670.865	71.2
671.194	71.77
671.522	67.5
671.85	68.61
672.179	68.98
672.507	75.75
672.835	77.82
673.163	82.05
673.491	79.45
673.819	77.45
674.147	75.39
674.475	76.64
674.803	75.93
675.131	81.64
675.459	78.39
675.787	78.23
676.115	74.95
676.442	70.5
676.77	68.55
677.098	68.84
677.425	70.57
677.753	72.77
678.08	71.52
678.407	70.18
678.735	66.11
679.062	65.23
679.389	63.55
679.717	66.23
680.044	67.61
680.371	68.02
680.698	66.3
681.025	67
681.352	67.07
681.679	65.45
682.006	68.25
682.332	69.93
682.659	73.57
682.986	75.52
683.313	71.34
683.639	70.8
683.966	69.66
684.292	72.57
684.619	67.86
684.945	64.91
685.272	65.64
685.598	57.91
685.924	57.98
686.25	54.64
686.577	54.73
686.903	57.25
687.229	57.48
687.555	58
687.881	55.82
688.207	59.52
688.533	60.82
688.858	62.34
689.184	67.09
689.51	65.11
689.836	67.84
690.161	67.25
690.487	63.86
690.813	63.59
691.138	62.5
691.463	60.77
691.789	55.91
692.114	52.86
692.44	50.75
692.765	52.5
693.09	52.84
693.415	52.59
693.74	50.16
694.065	50.57
694.39	51.45
694.715	52.57
695.04	53.93
695.365	57.61
695.69	61.57
696.015	61.68
696.339	59.16
696.664	57.98
696.989	54.66
697.313	56.86
697.638	58.05
697.962	58.34
698.287	58.36
698.611	60.98
698.935	58.48
699.26	56.41
699.584	55.36
699.908	54.86
700.232	53.52
700.556	53.43
700.88	52.89
701.204	54.45
701.528	54.25
701.852	53.75
702.176	50.05
702.5	53.64
702.823	53.45
703.147	50.8
703.471	45.98
703.794	48.09
704.118	49.84
704.441	46.93
704.765	46.48
705.088	46.59
705.411	42.16
705.735	41.23
706.058	42.2
706.381	41.93
706.704	44.61
707.027	48.59
707.35	45.48
707.673	44.86
707.996	45.93
708.319	44.77
708.642	41.07
708.965	43.95
709.288	47.25
709.61	39.3
709.933	40.64
710.256	42.34
710.578	43.18
710.901	43.59
711.223	44.3
711.546	44.8
711.868	45.66
712.19	47.25
712.512	45.32
712.835	40.52
713.157	45.23
713.479	45.25
713.801	46.11
714.123	42.11
714.445	42.14
714.767	37.11
715.089	36.07
715.411	30.07
715.732	28.09
716.054	28.8
716.376	30.09
716.697	28.68
717.019	27.32
717.34	24.14
717.662	25.02
717.983	25.7
718.305	26.43
718.626	29.14
718.947	32.73
719.268	30.48
719.589	33.07
719.911	34.61
720.232	35.75
720.553	34.98
720.874	35.36
721.195	37.11
721.515	35.16
721.836	37.61
722.157	32.84
722.478	32.36
722.798	33.73
723.119	32.02
723.44	33.18
723.76	31.43
724.081	32.91
724.401	31.95
724.721	31.39
725.042	32.48
725.362	27.82
725.682	27.07
726.002	27.66
726.322	29.45
726.642	26.11
726.962	23.11
727.282	24
727.602	20.86
727.922	18.61
728.242	21.05
728.562	22.2
728.882	24.52
729.201	24.98
729.521	24.52
729.84	22.66
730.16	26.36
730.479	27.18
730.799	27.95
731.118	28.05
731.437	29
731.757	26.59
732.076	23.66
732.395	25.39
732.714	27.05
733.033	25.45
733.352	27.43
733.671	25.11
733.99	24.48
734.309	24.89
734.628	22.39
734.947	22.3
735.265	23.09
735.584	26.59
735.903	26.82
736.221	26.7
736.54	28.7
736.858	30.59
737.177	31.73
737.495	30.98
737.813	26.59
738.132	32.11
738.45	33.32
738.768	34.14
739.086	29.57
739.404	28.2
739.722	27.89
740.04	24.2
740.358	21.89
740.676	18
740.994	16.5
741.311	16.91
741.629	16.59
741.947	16.61
742.264	13.61
742.582	12.59
742.899	14.43
743.217	14.45
743.534	16.32
743.852	16.09
744.169	19.48
744.486	19.98
744.803	18.98
745.121	17.73
745.438	15.93
745.755	16.84
746.072	17.68
746.389	14.09
746.706	12.93
747.022	12.36
747.339	10.25
747.656	8.91
747.973	8.48
748.289	9.52
748.606	8.66
748.923	7.84
749.239	6.25
749.555	7.5
749.872	5.07
750.188	5.8
750.505	6.25
750.821	6.52
751.137	6.43
751.453	5.3
751.769	5.5
752.085	7.43
752.401	5.89
752.717	5.52
753.033	3.95
753.349	8.84
753.665	7.73
753.98	7.39
754.296	10.91
754.612	13.89
754.927	16.82
755.243	18.8
755.558	15.61
755.874	17.61
756.189	17.91
756.505	19.27
756.82	18.11
757.135	18.82
757.45	18.91
757.765	18.5
758.08	12.05
758.395	8.45
758.71	6.59
759.025	5.32
759.34	3.43
759.655	1.93
759.97	1.55
760.285	0.57
760.599	-1.09
760.914	1.39
761.228	-1.39
761.543	3.84
761.857	6.93
762.172	9.05
762.486	12.32
762.8	14.59
763.115	17.91
763.429	16.93
763.743	17.98
764.057	21.55
764.371	17.11
764.685	16.23
764.999	13.5
765.313	14.07
765.627	8.95
765.941	8.57
766.255	7.66
766.568	8.14
766.882	11.73
767.195	12.2
767.509	10.8
767.823	11.5
768.136	10.89
768.449	15.16
768.763	14.34
769.076	17.43
769.389	17.07
769.702	19.7
770.016	16.34
770.329	10.75
770.642	11.34
770.955	6.07
771.268	6.84
771.58	9.98
771.893	8.7
772.206	10.73
772.519	8.59
772.832	6.36
773.144	7.02
773.457	6.41
773.769	6
774.082	3.77
774.394	5.34
774.706	3.66
775.019	2.11
775.331	0.59
775.643	-1.23
775.955	-0.07
776.268	1.07
776.58	-1.91
776.892	-0.45
777.204	0.43
777.515	0.8
777.827	2.73
778.139	3.73
778.451	4.05
778.763	4.91
779.074	4.75
779.386	6.43
779.697	5.48
780.009	4.59
780.32	5.3
780.632	5.98
780.943	4.93
781.254	5.89
781.566	9.36
781.877	8.84
782.188	6.05
782.499	2.95
782.81	2.95
783.121	4.5
783.432	3.89
783.743	4.43
784.054	7.73
784.364	6.86
784.675	9.18
784.986	7.14
785.296	6.55
785.607	6.89
785.917	9.82
786.228	8.45
786.538	10
786.849	10.7
787.159	10.2
787.469	8.27
787.779	10.89
788.09	11.32
788.4	10.05
788.71	10.34
789.02	10.66
789.33	8.7
789.64	10.98
789.949	7.02
790.259	6.32
790.569	6.95
790.879	9.34
791.188	10.89
791.498	8.45
791.807	9.05
792.117	9.66
792.426	10.23
792.736	10.16
793.045	4.7
793.354	5.59
793.663	7.7
793.973	10.48
794.282	7.98
794.591	4.3
794.9	3.5
795.209	3.5
795.518	3
795.826	2.23
796.135	4.91
796.444	10.61
796.753	11.77
797.061	10.91
797.37	7.84
797.678	7.45
797.987	10.77
798.295	13.18
798.604	11.73
798.912	12.55
799.22	11.2
799.529	9.86
799.837	8.18
800.145	8.27
800.453	9.68
800.761	8.8
801.069	9.68
801.377	8.11
801.685	3.93
801.993	7.11
802.3	7.61
802.608	7.86
802.916	9.05
803.223	6.57
803.531	7.11
803.838	5.64
804.146	5.16
804.453	6.41
804.76	5.61
805.068	9.23
805.375	6.14
805.682	6.98
805.989	11.16
806.296	12.25
806.603	16.77
806.91	17.02
807.217	18.5
807.524	19
807.831	18.45
808.138	15.95
808.444	14.05
808.751	17.07
809.058	14.59
809.364	12.45
809.671	12.61
809.977	8.95
810.284	10.98
810.59	11.32
810.896	14.61
811.202	14.48
811.509	19.39
811.815	18.39
812.121	20.02
812.427	21.61
812.733	21.02
813.039	18.32
813.345	21.23
813.65	17.16
813.956	14.8
814.262	14.55
814.568	14.95
814.873	12.27
815.179	13.43
815.484	8.2
815.79	9.36
816.095	10.91
816.4	11.48
816.706	12.05
817.011	14.95
817.316	14.84
817.621	14.86
817.926	14.36
818.231	13.86
818.536	17.59
818.841	22.66
819.146	22.25
819.451	22.18
819.756	24.59
820.06	21.27
820.365	21.86
820.67	23.23
820.974	21.68
821.279	21.59
821.583	23.05
821.888	19.52
822.192	20.64
822.496	19.18
822.8	19.75
823.105	21.52
823.409	24.45
823.713	21.84
824.017	23.25
824.321	20.45
824.625	20.25
824.929	23.25
825.232	23.27
825.536	18.07
825.84	23.02
826.143	24.41
826.447	17.7
826.751	15.95
827.054	20.45
827.358	18.75
827.661	23.43
827.964	24.2
828.268	22.91
828.571	25.86
828.874	30.8
829.177	28.57
829.48	28.16
829.783	32.82
830.086	37.95
830.389	35.18
830.692	40.11
830.995	37.36
831.297	36.09
831.6	36.48
831.903	35.34
832.205	32.43
832.508	32.23
832.81	32.52
833.113	34.66
833.415	32.07
833.718	31.57
834.02	27.68
834.322	27.3
834.624	27.89
834.926	26.39
835.228	26.02
835.53	27.09
835.832	24.82
836.134	21.93
836.436	19.98
836.738	19.52
837.04	22.57
837.341	22.86
837.643	23.95
837.944	24.2
838.246	27.48
838.547	27.55
838.849	24.64
839.15	28.34
839.452	30.05
839.753	29.48
840.054	28.36
840.355	26.48
840.656	28.5
840.957	26.68
841.258	28.2
841.559	26.41
841.86	26.32
842.161	27.11
842.462	24.57
842.762	25.14
843.063	24.66
843.364	23.66
843.664	24.77
843.965	23.36
844.265	26.5
844.566	26.7
844.866	26.95
845.166	29.48
845.467	30.07
845.767	28.73
846.067	28.61
846.367	33.23
846.667	35.18
846.967	35.52
847.267	34.73
847.567	34.75
847.867	34.8
848.166	34.43
848.466	33.07
848.766	34.41
849.065	37.52
849.365	35.84
849.664	32.86
849.964	34
850.263	31.68
850.562	34.11
850.862	33.61
851.161	33.41
851.46	34.77
851.759	34.11
852.058	34.82
852.357	34.8
852.656	34.68
852.955	34.66
853.254	36.25
853.553	36.05
853.851	34.57
854.15	36.7
854.449	37.41
854.747	36.11
855.046	34.84
855.344	34.32
855.643	33.57
855.941	33
856.239	28.34
856.538	26.27
856.836	27.64
857.134	29.77
857.432	26.98
857.73	26.09
858.028	27.75
858.326	33.07
858.624	34.32
858.922	36.18
859.219	38.89
859.517	40.36
859.815	41.25
860.112	40.95
860.41	39.59
860.707	44.07
861.005	47.27
861.302	46.14
861.6	44.61
861.897	45.86
862.194	44.57
862.491	44.8
862.788	47.34
863.085	47.48
863.382	47.3
863.679	46.91
863.976	46.09
864.273	44.43
864.57	46.64
864.867	44.27
865.163	42.25
865.46	41.86
865.757	43.7
866.053	44.68
866.349	43.02
866.646	44.41
866.942	42.7
867.239	43.59
867.535	42.36
867.831	40.45
868.127	42.14
868.423	43.89
868.719	47.75
869.015	44.93
869.311	42.09
869.607	42.2
869.903	42.84
870.199	41.55
870.494	38.25
870.79	33.41
871.086	33.98
871.381	34.77
871.677	30.86
871.972	27.05
872.267	27.5
872.563	30.61
872.858	33.59
873.153	30.66
873.448	35.68
873.743	34.32
874.038	39.05
874.333	40.5
874.628	40.27
874.923	42.16
875.218	43.61
875.513	44.52
875.808	45.77
876.102	47.25
876.397	46.8
876.691	46.7
876.986	44.32
877.28	43.55
877.575	40.34
877.869	36.64
878.163	37.5
878.458	34.75
878.752	35.82
879.046	34.39
879.34	31.18
879.634	30.61
879.928	30.39
880.222	32.64
880.516	32.07
880.809	30.05
881.103	31.07
881.397	30.57
881.691	33.39
881.984	33.73
882.278	32.55
882.571	31.57
882.864	31.27
883.158	29.93
883.451	32.43
883.744	34.57
884.038	38.52
884.331	40.5
884.624	39.55
884.917	38.09
885.21	34.39
885.503	34.2
885.796	34.39
886.088	39.32
886.381	39.34
886.674	38.55
886.966	36.77
887.259	34.55
887.552	33.41
887.844	33.8
888.136	31.77
888.429	33.07
888.721	32.94
889.013	33.06
889.306	28.96
889.598	27.04
