# Supplementary material for: An on-demand, drop-on-drop method for studying enzyme catalysis by serial crystallography
Source: Nat Commun. 2021 Jul 22;12:4461. doi: 10.1038/s41467-021-24757-7 (PMC8298390; doi:10.1038/s41467-021-24757-7)
Supplement: Supplementary file 7 — Source Data [file 41467_2021_24757_MOESM7_ESM.zip › 01_raw data/7/7-pico-off (20).txt]

Data from 7-fluo5N-fura-picooff_Subt4_20-39-34-058.txt Node

Date: Wed Jun 05 20:39:34 PDT 2019
User: Yachandra Lab
Spectrometer: OFX00221
Trigger mode: 0
Integration Time (sec): 3.000000E-1
Scans to average: 4
Nonlinearity correction enabled: false
Boxcar width: 5
Storing dark spectrum: false
XAxis mode: Wavelengths
Number of Pixels in Spectrum: 2136
>>>>>Begin Spectral Data<<<<<
156.111	-1.5
156.499	-1.46
156.887	-2.72
157.274	-3.36
157.662	-3.6
158.049	-2.89
158.437	-2.41
158.824	-1.25
159.211	-2.16
159.599	-2.2
159.986	-3.82
160.373	-4.68
160.761	-4.77
161.148	-4.02
161.535	-3.93
161.922	-3.57
162.309	-3.57
162.696	-4.23
163.083	-5.68
163.47	-4.7
163.857	-5.32
164.244	-3.95
164.631	-2.59
165.018	-2.66
165.405	-3.34
165.792	-2.89
166.179	-2.11
166.565	-2.64
166.952	-2.43
167.339	-1.48
167.725	-1.66
168.112	-1.25
168.498	-0.91
168.885	-1.3
169.271	-1.43
169.658	-0.43
170.044	-0.89
170.431	-0.77
170.817	-1.2
171.203	-0.93
171.59	-1.36
171.976	-1.93
172.362	-1.73
172.748	-2.5
173.134	-2.02
173.521	-2.11
173.907	-1.48
174.293	-0.23
174.679	-0.91
175.065	-1.8
175.451	-2.09
175.836	-1.86
176.222	-2.25
176.608	-2.95
176.994	-1.86
177.38	-2.55
177.765	-2.7
178.151	-3.43
178.537	-4.7
178.922	-5.61
179.308	-5.23
179.693	-5.82
180.079	-6.02
180.464	-5.07
180.85	-4.39
181.235	-4.43
181.621	-4.7
182.006	-4.34
182.391	-4.05
182.777	-3.59
183.162	-3.41
183.547	-2.55
183.932	-1.89
184.317	-1.18
184.702	-0.43
185.087	-0.3
185.472	-1.05
185.857	-1.14
186.242	-0.39
186.627	-0.23
187.012	-0.68
187.397	0.11
187.782	0.43
188.167	1.14
188.551	1.73
188.936	5.14
189.321	11.32
189.705	17.52
190.09	23.23
190.475	29.66
190.859	33.05
191.244	39.45
191.628	42.34
192.012	44.64
192.397	47.25
192.781	54.11
193.166	56.48
193.55	55.3
193.934	54.84
194.318	54.66
194.702	54.27
195.087	56.61
195.471	57.05
195.855	59.95
196.239	63.07
196.623	68.98
197.007	67.52
197.391	62.66
197.775	63.57
198.158	63.93
198.542	63.86
198.926	63.59
199.31	62.48
199.693	60.2
200.077	55
200.461	55.41
200.844	51.77
201.228	48.86
201.611	51.77
201.995	49.43
202.378	47.5
202.762	47.52
203.145	47.8
203.529	48.25
203.912	46.84
204.295	50.7
204.679	51.75
205.062	54.75
205.445	56.02
205.828	56.52
206.211	59.93
206.594	58.84
206.977	58.86
207.36	56.3
207.743	54.52
208.126	55.89
208.509	58.09
208.892	56.7
209.275	54.91
209.658	54.89
210.04	60.93
210.423	59.36
210.806	59.39
211.188	62.34
211.571	63.77
211.953	68.91
212.336	67.32
212.719	66.57
213.101	66.7
213.483	65.57
213.866	68.02
214.248	60.59
214.63	60.18
215.013	60.34
215.395	57.25
215.777	55.66
216.159	54.41
216.542	58.5
216.924	57.43
217.306	57.25
217.688	55.64
218.07	53.98
218.452	55.02
218.834	56.39
219.216	62.05
219.597	60.73
219.979	61
220.361	59.66
220.743	59.02
221.124	56.59
221.506	55.7
221.888	55.23
222.269	56.18
222.651	56.14
223.032	54.61
223.414	50.2
223.795	53.5
224.177	56.27
224.558	55.45
224.94	54.34
225.321	59
225.702	62.59
226.083	64.89
226.465	64.89
226.846	65.5
227.227	66.34
227.608	67.93
227.989	66.82
228.37	65.05
228.751	60.52
229.132	61.07
229.513	60.39
229.894	58.14
230.275	57.84
230.655	56.59
231.036	54.77
231.417	52.16
231.798	54.27
232.178	53.07
232.559	53.64
232.94	56.84
233.32	56.8
233.701	54.68
234.081	55.77
234.462	55.86
234.842	56.73
235.222	58.89
235.603	59
235.983	54.57
236.363	54.84
236.743	56.52
237.124	52.55
237.504	54.82
237.884	56
238.264	51.52
238.644	50.55
239.024	52.18
239.404	49.86
239.784	47.41
240.164	49.7
240.544	48.55
240.923	44.8
241.303	50.23
241.683	49.48
242.063	50
242.442	54.27
242.822	54
243.202	48.32
243.581	49.27
243.961	55.32
244.34	53.59
244.72	54.02
245.099	57.43
245.478	57.41
245.858	56.32
246.237	54.86
246.616	53.82
246.996	52.95
247.375	56.11
247.754	56.68
248.133	54.64
248.512	56.02
248.891	59.89
249.27	57.18
249.649	58.52
250.028	60.18
250.407	59.8
250.786	57.93
251.165	57.75
251.544	60.14
251.922	64.11
252.301	66.75
252.68	63.82
253.058	62.25
253.437	63.61
253.816	61.39
254.194	60.14
254.573	60.55
254.951	63.95
255.329	69.36
255.708	68.73
256.086	66.18
256.465	65.18
256.843	68.91
257.221	67.36
257.599	66.82
257.977	66.34
258.356	65.48
258.734	66.36
259.112	69.34
259.49	64.77
259.868	63.93
260.246	63.5
260.624	60.23
261.001	56.7
261.379	57.2
261.757	55.73
262.135	57.77
262.513	57.5
262.89	55.43
263.268	50.68
263.645	52.25
264.023	52.07
264.401	53.27
264.778	55.39
265.156	57.61
265.533	57.05
265.91	59.95
266.288	59.77
266.665	63.52
267.042	65.89
267.42	66.68
267.797	67.25
268.174	67.14
268.551	63.48
268.928	62.8
269.305	62.23
269.682	65.39
270.059	64.68
270.436	65
270.813	63.25
271.19	64.8
271.567	63.41
271.944	61.93
272.32	62
272.697	63.18
273.074	65.84
273.45	67.16
273.827	65.16
274.203	65.75
274.58	64.07
274.957	59.8
275.333	56.59
275.709	55.32
276.086	54.66
276.462	50.41
276.838	49.2
277.215	47.32
277.591	48.41
277.967	48.68
278.343	49.8
278.719	45.98
279.095	48.82
279.471	49.86
279.847	52.55
280.223	53.18
280.599	56.59
280.975	55.89
281.351	53.84
281.727	52.57
282.103	51.18
282.478	45.11
282.854	51.93
283.23	52.98
283.605	53.18
283.981	50.16
284.357	49.41
284.732	48.64
285.108	53.57
285.483	55.25
285.858	53.2
286.234	54.3
286.609	60.55
286.984	56.82
287.36	56.27
287.735	54.32
288.11	52.18
288.485	51.98
288.86	51.86
289.235	49.52
289.61	49.89
289.985	52.2
290.36	51.32
290.735	49.55
291.11	51.34
291.485	50.66
291.86	54.45
292.235	61.59
292.609	62.52
292.984	64.2
293.359	62.73
293.733	61.98
294.108	57.52
294.482	54.86
294.857	56.91
295.231	55.14
295.606	55.43
295.98	54.18
296.354	52.73
296.729	53.59
297.103	53.57
297.477	55.32
297.851	58.7
298.226	62.16
298.6	61.05
298.974	56.77
299.348	61.48
299.722	60.14
300.096	61.27
300.47	57.32
300.844	54.39
301.217	53.7
301.591	55.57
301.965	52.89
302.339	52.05
302.712	55.55
303.086	58.93
303.46	54.8
303.833	56.07
304.207	55.05
304.58	58.61
304.954	62.89
305.327	62.36
305.701	62.45
306.074	63.95
306.447	63.2
306.821	62.41
307.194	60.5
307.567	60.64
307.94	59.07
308.313	58.66
308.686	58.68
309.059	59.34
309.432	59.16
309.805	57.66
310.178	57.2
310.551	58.07
310.924	58.3
311.297	59.93
311.67	59.48
312.042	60.11
312.415	58.41
312.788	57.34
313.16	55.23
313.533	52.91
313.905	53.7
314.278	52.61
314.65	52.82
315.023	50.45
315.395	47.11
315.768	47.57
316.14	50.7
316.512	52.61
316.884	55.45
317.257	52.05
317.629	56.5
318.001	55.64
318.373	58.27
318.745	58.07
319.117	59.45
319.489	58.82
319.861	58.34
320.233	54.34
320.605	52.3
320.977	50.23
321.348	49.55
321.72	48.41
322.092	47.73
322.463	46.27
322.835	46.36
323.207	50.16
323.578	46.14
323.95	44.09
324.321	45.57
324.693	49.25
325.064	47.77
325.435	53.68
325.807	54.32
326.178	58.55
326.549	59.25
326.92	62.25
327.292	57.5
327.663	63.75
328.034	65.2
328.405	64.89
328.776	59.57
329.147	62.2
329.518	56.41
329.889	54.09
330.259	48.25
330.63	46.18
331.001	44.89
331.372	45.16
331.742	45.36
332.113	45.61
332.484	44.45
332.854	49.68
333.225	47.77
333.595	51.18
333.966	50.77
334.336	52.77
334.707	54.8
335.077	50.48
335.447	48.61
335.817	49
336.188	51.7
336.558	53.55
336.928	51.48
337.298	52.23
337.668	50
338.038	52.75
338.408	55.36
338.778	55.09
339.148	60.25
339.518	62.2
339.888	61.93
340.258	58.86
340.627	54.66
340.997	51.11
341.367	47.93
341.736	50.61
342.106	48.68
342.475	45.2
342.845	46.8
343.214	44.82
343.584	46
343.953	46.95
344.323	46.77
344.692	51.57
345.061	54.75
345.431	57.09
345.8	59.27
346.169	61.2
346.538	58.48
346.907	53.5
347.276	54.3
347.645	52.64
348.014	51.25
348.383	54.09
348.752	54.55
349.121	51.64
349.49	50.27
349.858	47.82
350.227	48.27
350.596	52.27
350.964	53.5
351.333	50.8
351.702	53.14
352.07	51.05
352.439	48.02
352.807	46.2
353.176	45.64
353.544	46.52
353.912	48.86
354.281	45.93
354.649	42.73
355.017	39.73
355.385	41.25
355.753	42.2
356.122	43.11
356.49	44.82
356.858	42.8
357.226	42.64
357.594	42.61
357.961	42.41
358.329	44.73
358.697	47.84
359.065	52.2
359.433	52.7
359.8	52.41
360.168	51.09
360.536	49.09
360.903	52.18
361.271	56.89
361.638	57.95
362.006	58.11
362.373	58.93
362.741	60.59
363.108	57.5
363.475	57.32
363.843	54.91
364.21	54.23
364.577	55.2
364.944	54.32
365.311	54.18
365.678	53.02
366.045	50.45
366.412	50.2
366.779	45.34
367.146	46.3
367.513	45.34
367.88	47.77
368.247	50.95
368.613	50.73
368.98	53.43
369.347	51
369.713	52.48
370.08	52.84
370.447	53.2
370.813	54.73
371.18	56.89
371.546	55.3
371.912	54.16
372.279	50.23
372.645	53.45
373.011	51.32
373.378	55.64
373.744	52.3
374.11	49.11
374.476	45.25
374.842	48.45
375.208	47.64
375.574	47.25
375.94	47.5
376.306	51.55
376.672	50.98
377.038	50.59
377.404	45.43
377.769	45.34
378.135	47.36
378.501	50.77
378.866	44.59
379.232	43.77
379.597	46.86
379.963	46.27
380.328	45.7
380.694	43.48
381.059	41.64
381.425	42.52
381.79	45.82
382.155	47.84
382.52	45.89
382.886	48.43
383.251	47.18
383.616	44.3
383.981	44.8
384.346	43.91
384.711	44.84
385.076	48.05
385.441	51.25
385.806	51.02
386.171	49.2
386.535	52.09
386.9	51.86
387.265	54.93
387.629	58.93
387.994	59.32
388.359	57.95
388.723	58.27
389.088	57.89
389.452	54.11
389.817	52.3
390.181	50.18
390.545	48.23
390.91	49.11
391.274	47.59
391.638	47.86
392.002	46.2
392.366	54.05
392.731	54.25
393.095	54.55
393.459	57.05
393.823	57.7
394.187	57.5
394.55	54.52
394.914	58.11
395.278	57.02
395.642	54.43
396.006	55.61
396.369	50.07
396.733	47.41
397.097	45.48
397.46	44.41
397.824	43.32
398.187	44.75
398.551	45.73
398.914	42.43
399.277	46.98
399.641	48.41
400.004	50.91
400.367	52.41
400.73	52.32
401.094	50.18
401.457	49.11
401.82	48.3
402.183	50.73
402.546	52.16
402.909	54.2
403.272	49.36
403.635	50.25
403.998	48
404.36	43.91
404.723	49.41
405.086	52.8
405.448	55
405.811	58.39
406.174	56.66
406.536	56.48
406.899	56.32
407.261	59.39
407.624	55.68
407.986	53.84
408.348	56.18
408.711	54.18
409.073	55.55
409.435	54.43
409.797	51.11
410.16	51.07
410.522	52.16
410.884	53.09
411.246	51.11
411.608	52.43
411.97	58.82
412.332	59.75
412.693	57.27
413.055	57.18
413.417	57.55
413.779	59.14
414.14	55
414.502	54.68
414.864	53.66
415.225	55.27
415.587	59.11
415.948	55.57
416.31	56.27
416.671	53.77
417.033	52.14
417.394	51.95
417.755	52.82
418.116	57.36
418.478	55.05
418.839	51.11
419.2	51.05
419.561	47.82
419.922	46.41
420.283	43.61
420.644	47.93
421.005	45.8
421.366	46.86
421.727	45.43
422.087	45.73
422.448	48.73
422.809	49.75
423.169	51.75
423.53	53.11
423.891	53.73
424.251	55.95
424.612	54.77
424.972	55.64
425.333	57.11
425.693	56.68
426.053	56.09
426.414	55.82
426.774	56.95
427.134	53.39
427.494	54.36
427.854	52.91
428.214	51.84
428.574	52.05
428.934	52.45
429.294	50.5
429.654	53.39
430.014	51.57
430.374	46.32
430.734	47.64
431.094	50
431.453	49.2
431.813	48.82
432.173	47.25
432.532	44.55
432.892	45.11
433.251	42.93
433.611	43.64
433.97	44.89
434.33	50.64
434.689	49.36
435.048	52.7
435.407	52.43
435.767	53.14
436.126	52.75
436.485	56.64
436.844	56.73
437.203	57.59
437.562	54.32
437.921	55.77
438.28	51.98
438.639	52.09
438.998	45.91
439.356	45.61
439.715	47.36
440.074	51.3
440.433	47.95
440.791	45.7
441.15	46.34
441.508	47.09
441.867	50.05
442.225	53.34
442.584	51.57
442.942	49.25
443.3	47.8
443.659	47.07
444.017	45.36
444.375	47.02
444.733	48.89
445.092	51.73
445.45	51.45
445.808	48.95
446.166	47.3
446.524	50.8
446.882	52.32
447.239	51.52
447.597	49.84
447.955	49.66
448.313	48.5
448.67	46.2
449.028	44.3
449.386	42.66
449.743	40.77
450.101	42.23
450.458	39.77
450.816	43.61
451.173	45.07
451.531	46.27
451.888	45.41
452.245	50.16
452.602	50.59
452.96	52.8
453.317	52.91
453.674	53.48
454.031	51.77
454.388	50.68
454.745	50.09
455.102	51.09
455.459	53.43
455.816	55.82
456.173	51.86
456.529	51
456.886	47.95
457.243	50.11
457.599	50.3
457.956	51.8
458.313	50.32
458.669	47.45
459.026	46.7
459.382	42.36
459.739	42
460.095	41.68
460.451	41.7
460.807	38.8
461.164	40
461.52	39.2
461.876	39.3
462.232	41.93
462.588	41.27
462.944	39.89
463.3	41.7
463.656	41.55
464.012	42.34
464.368	44.5
464.724	46.23
465.079	45.36
465.435	43.89
465.791	43.41
466.146	40.48
466.502	39.2
466.858	38.89
467.213	40.07
467.569	38.66
467.924	38.66
468.279	38.73
468.635	38.27
468.99	37.7
469.345	42.3
469.701	44.34
470.056	45.59
470.411	50.64
470.766	51.55
471.121	49.68
471.476	50.93
471.831	51.32
472.186	51.82
472.541	50.59
472.895	49.39
473.25	45.02
473.605	42.7
473.96	44.84
474.314	43.11
474.669	44.16
475.024	44.25
475.378	44
475.733	44.68
476.087	45.61
476.441	47.32
476.796	49.36
477.15	53.86
477.504	56.07
477.859	55.59
478.213	54.7
478.567	53.91
478.921	51.59
479.275	51.52
479.629	52.32
479.983	52.32
480.337	50.48
480.691	48.61
481.045	44.8
481.399	42.11
481.752	41.64
482.106	41.18
482.46	40.61
482.813	44.2
483.167	45.05
483.52	45.09
483.874	44.57
484.227	47.55
484.581	48.64
484.934	49.5
485.288	51.52
485.641	51.34
485.994	53.73
486.347	55.86
486.7	57.14
487.054	58.86
487.407	58.48
487.76	58.34
488.113	56.45
488.466	56.89
488.818	57.59
489.171	56.2
489.524	55.41
489.877	51.75
490.23	47.3
490.582	45.84
490.935	42.23
491.288	40.89
491.64	36.3
491.993	37.52
492.345	39.25
492.698	39.11
493.05	40.2
493.402	40.68
493.755	40.39
494.107	42.23
494.459	38.75
494.811	36.52
495.163	35.27
495.515	36.55
495.867	30.8
496.219	19.14
496.571	9.75
496.923	-5.59
497.275	-11.02
497.627	-18.32
497.979	-31
498.33	-38.86
498.682	-50.23
499.034	-59.25
499.385	-65.66
499.737	-70.02
500.088	-67.55
500.44	-66.91
500.791	-65.23
501.143	-68.86
501.494	-73.2
501.845	-66.73
502.197	-59.57
502.548	-52.73
502.899	-50.66
503.25	-49.68
503.601	-44.23
503.952	-44.36
504.303	-41.86
504.654	-34.82
505.005	-34.27
505.356	-25.93
505.707	-28.64
506.058	-34.14
506.408	-29.8
506.759	-32.93
507.11	-26.11
507.46	-23.5
507.811	-24
508.161	-26.14
508.512	-25.32
508.862	-21.55
509.213	-20.41
509.563	-16.14
509.913	-8.68
510.263	-10.61
510.614	-3.98
510.964	-7.91
511.314	-9.23
511.664	-5.25
512.014	2.27
512.364	3.91
512.714	5.39
513.064	8.09
513.414	11.36
513.764	8.45
514.113	9.23
514.463	10.25
514.813	12.61
515.162	11
515.512	11.7
515.862	7.57
516.211	7.07
516.561	9.66
516.91	5.02
517.259	3.27
517.609	3.45
517.958	2.59
518.307	2.98
518.656	-0.89
519.006	5
519.355	3.82
519.704	5.36
520.053	8.75
520.402	9.64
520.751	13.32
521.1	16.73
521.448	20.02
521.797	21.73
522.146	23.98
522.495	27.55
522.843	23.05
523.192	22.39
523.541	25.34
523.889	22.7
524.238	21.34
524.586	21.66
524.935	19.2
525.283	18.91
525.631	19.95
525.979	17
526.328	18.95
526.676	21.39
527.024	21.84
527.372	20.14
527.72	20.34
528.068	21.02
528.416	22.36
528.764	23.98
529.112	23.05
529.46	20.61
529.808	21.82
530.155	17.84
530.503	16.34
530.851	16.45
531.198	18.52
531.546	19.2
531.893	20.82
532.241	21.39
532.588	21.57
532.936	23.89
533.283	29.77
533.63	33.66
533.978	38.7
534.325	37.68
534.672	40.8
535.019	39
535.366	38.55
535.713	38.84
536.06	38.48
536.407	41.93
536.754	40.45
537.101	37.27
537.448	35.39
537.795	35.86
538.141	38.84
538.488	38.43
538.835	40.11
539.181	40.89
539.528	42.45
539.874	44.91
540.221	43.75
540.567	45.43
540.914	44.82
541.26	44.57
541.606	44.84
541.952	48.93
542.299	51.75
542.645	49.82
542.991	52.89
543.337	50.7
543.683	47.93
544.029	46.3
544.375	44.02
544.721	47.07
545.066	47.2
545.412	47.32
545.758	43.57
546.104	39.64
546.449	42.02
546.795	40.7
547.141	41.18
547.486	40.82
547.832	44.36
548.177	46.68
548.522	43.91
548.868	46.36
549.213	48.16
549.558	50.16
549.903	51.5
550.249	49.32
550.594	48.59
550.939	49.2
551.284	50.64
551.629	44.66
551.974	46.14
552.319	46.57
552.664	43.66
553.008	41.39
553.353	37.61
553.698	37.98
554.043	40.84
554.387	37.59
554.732	37.89
555.076	35.86
555.421	36.73
555.765	34.32
556.11	35
556.454	35.61
556.798	32.41
557.143	34.84
557.487	36.18
557.831	34.91
558.175	37.8
558.519	34.43
558.863	37.07
559.207	39.91
559.551	38.89
559.895	42.07
560.239	41.36
560.583	44.25
560.927	44.34
561.27	43.57
561.614	45.05
561.958	44.34
562.301	43.02
562.645	41.05
562.988	35.82
563.332	36.41
563.675	33.8
564.018	35.61
564.362	34.48
564.705	30.89
565.048	30.2
565.391	29.05
565.735	28.27
566.078	28.23
566.421	28.61
566.764	31.66
567.107	34.89
567.45	32.86
567.792	30.45
568.135	28.43
568.478	32.91
568.821	33.32
569.163	35.52
569.506	37.7
569.849	38.89
570.191	38.34
570.534	40.18
570.876	37.64
571.219	41.91
571.561	42.98
571.903	44.43
572.246	44.02
572.588	43.52
572.93	38.82
573.272	36.95
573.614	39.73
573.956	40.8
574.298	41.39
574.64	40.34
574.982	36.07
575.324	37.68
575.666	37.59
576.008	36.16
576.349	36.55
576.691	38.75
577.033	40.07
577.374	37.2
577.716	34.41
578.057	30.16
578.399	31.64
578.74	33.75
579.082	30.68
579.423	30.75
579.764	29.98
580.105	30.11
580.447	31.89
580.788	30.98
581.129	33
581.47	36.43
581.811	39.05
582.152	37.45
582.493	36.98
582.834	39.95
583.175	40.82
583.515	41.48
583.856	40.95
584.197	37.93
584.537	36.84
584.878	39.07
585.218	38.59
585.559	40.18
585.899	40.77
586.24	41.84
586.58	42.95
586.921	40.82
587.261	42.43
587.601	41.5
587.941	44.02
588.281	46.75
588.621	43.57
588.961	41.91
589.301	41.27
589.641	47.41
589.981	45.95
590.321	42.27
590.661	43.73
591.001	40.84
591.34	41.5
591.68	39.73
592.02	40.27
592.359	41.32
592.699	42.48
593.038	41.18
593.378	39.02
593.717	38.52
594.057	39.18
594.396	41.91
594.735	42.55
595.074	41.39
595.414	39.75
595.753	38.93
596.092	39.41
596.431	42.55
596.77	43.98
597.109	41.16
597.448	40.41
597.786	40.8
598.125	38.93
598.464	39.77
598.803	41.91
599.141	43.64
599.48	43.55
599.819	41.8
600.157	38.07
600.495	37.2
600.834	41.43
601.172	44.52
601.511	44.75
601.849	48.25
602.187	49.11
602.525	48.32
602.864	51.25
603.202	51.2
603.54	53.07
603.878	54.18
604.216	53.09
604.554	49.16
604.891	49.05
605.229	50
605.567	48.95
605.905	49.91
606.243	51.16
606.58	48.73
606.918	47.48
607.255	47.02
607.593	47.41
607.93	47.11
608.268	44.05
608.605	40.98
608.942	41.66
609.28	37.8
609.617	37.7
609.954	36.34
610.291	37.7
610.628	40.07
610.965	40.02
611.302	38.95
611.639	42.18
611.976	43.64
612.313	46.82
612.65	46.61
612.987	51.32
613.323	49.07
613.66	49.95
613.997	46.57
614.333	43.7
614.67	45.86
615.006	43.82
615.343	42.55
615.679	46.59
616.015	47.05
616.352	49.27
616.688	46.18
617.024	47.75
617.36	50.25
617.696	55.5
618.032	55.7
618.368	53.39
618.704	57.77
619.04	59.02
619.376	56.8
619.712	55.36
620.048	56.05
620.383	57.73
620.719	57.34
621.055	55.39
621.39	52.45
621.726	53.09
622.061	51.5
622.397	49.66
622.732	50.8
623.068	50.41
623.403	48.11
623.738	42.32
624.073	39.16
624.409	39.75
624.744	39.77
625.079	40.32
625.414	40.55
625.749	43.89
626.084	42.52
626.419	41.77
626.753	45.07
627.088	46.39
627.423	51.39
627.758	54.5
628.092	53.52
628.427	52.64
628.762	54.73
629.096	57.95
629.431	56.95
629.765	57.91
630.099	57.14
630.434	54.34
630.768	59.09
631.102	57.25
631.436	56.61
631.77	57.3
632.105	57.11
632.439	53.91
632.773	53.7
633.107	53.41
633.44	57.48
633.774	58.82
634.108	60.55
634.442	53.61
634.776	53.36
635.109	53.18
635.443	55.14
635.776	56.8
636.11	58.23
636.443	56.61
636.777	56.02
637.11	52.05
637.444	50.2
637.777	48.36
638.11	54.07
638.443	55.32
638.776	57.36
639.11	53.98
639.443	54.18
639.776	53.86
640.109	56.36
640.441	58.61
640.774	60.09
641.107	60.39
641.44	60.89
641.773	57.3
642.105	56.98
642.438	55.36
642.77	55.05
643.103	54.48
643.435	55.02
643.768	54.23
644.1	54.3
644.433	55.52
644.765	56.32
645.097	57.59
645.429	59.64
645.761	57.61
646.094	58.61
646.426	59.82
646.758	59.43
647.09	60.39
647.422	57.5
647.753	56.64
648.085	54.25
648.417	49.75
648.749	50.86
649.08	52.02
649.412	52.73
649.744	53.32
650.075	53.39
650.407	50.75
650.738	50
651.069	50.45
651.401	51.16
651.732	49.75
652.063	54.07
652.394	52.43
652.726	52.52
653.057	54.91
653.388	54.05
653.719	52.2
654.05	56.59
654.381	55.98
654.712	59.84
655.042	57.41
655.373	57.84
655.704	57.52
656.034	56.43
656.365	56.34
656.696	56.16
657.026	55.43
657.357	58.64
657.687	59.77
658.018	59.09
658.348	56.18
658.678	58.5
659.008	59.93
659.339	62.2
659.669	63.27
659.999	60.73
660.329	59.25
660.659	59.34
660.989	61.11
661.319	56.95
661.649	59.3
661.978	58.36
662.308	57.89
662.638	57.73
662.968	55.64
663.297	56.66
663.627	58.25
663.956	59.7
664.286	60.7
664.615	55.93
664.945	60.16
665.274	57.84
665.603	57.48
665.932	59.82
666.262	61.34
666.591	61.45
666.92	59.61
667.249	59.82
667.578	57.43
667.907	57.55
668.236	60.57
668.564	58.55
668.893	60.16
669.222	63.84
669.551	60.8
669.879	61.5
670.208	60.8
670.537	60.11
670.865	57.09
671.194	59.02
671.522	58.11
671.85	59.18
672.179	59.27
672.507	61.16
672.835	57.82
673.163	62.18
673.491	65.18
673.819	66.2
674.147	66.27
674.475	69.07
674.803	67.77
675.131	69.73
675.459	67.48
675.787	67.95
676.115	67.05
676.442	65.11
676.77	59.14
677.098	55.23
677.425	56.55
677.753	57.05
678.08	57.93
678.407	60.55
678.735	59.09
679.062	59.57
679.389	56.7
679.717	52.34
680.044	51.05
680.371	54.32
680.698	53.55
681.025	51.43
681.352	50.45
681.679	50.64
682.006	47.75
682.332	45.77
682.659	44.61
682.986	48.75
683.313	54.18
683.639	58.32
683.966	60.23
684.292	61.98
684.619	62.75
684.945	65.16
685.272	65.34
685.598	63.8
685.924	64.84
686.25	66.57
686.577	63.02
686.903	60.2
687.229	60.68
687.555	57.91
687.881	56.84
688.207	54.82
688.533	54.64
688.858	56.98
689.184	62.36
689.51	64.48
689.836	66.8
690.161	69.2
690.487	68.14
690.813	67.84
691.138	66.39
691.463	68.91
691.789	70.25
692.114	67.32
692.44	62.84
692.765	58.7
693.09	56.16
693.415	55.89
693.74	53.75
694.065	53.07
694.39	51.5
694.715	53.18
695.04	50.27
695.365	48.93
695.69	46.84
696.015	47.55
696.339	46.75
696.664	48.5
696.989	47.02
697.313	47.61
697.638	51.82
697.962	49.95
698.287	49.66
698.611	51
698.935	52.36
699.26	55.52
699.584	56.27
699.908	57.68
700.232	55.68
700.556	53.8
700.88	54.64
701.204	57.09
701.528	62.77
701.852	64.32
702.176	63.07
702.5	64.23
702.823	62.23
703.147	59.93
703.471	59.39
703.794	62.84
704.118	63.66
704.441	63.07
704.765	58.93
705.088	55.11
705.411	52.86
705.735	53.45
706.058	52.66
706.381	55.25
706.704	56.3
707.027	56.25
707.35	52.39
707.673	52.82
707.996	50.23
708.319	49.75
708.642	53.05
708.965	53.52
709.288	53.34
709.61	52.48
709.933	51.93
710.256	52.61
710.578	53
710.901	55.02
711.223	54.41
711.546	55.39
711.868	57.16
712.19	55.59
712.512	56.55
712.835	55.27
713.157	56.91
713.479	57.3
713.801	57.57
714.123	57.55
714.445	53.36
714.767	54.52
715.089	56.75
715.411	49.75
715.732	49.3
716.054	50.11
716.376	50.89
716.697	48.95
717.019	51.16
717.34	50.86
717.662	50.75
717.983	53.77
718.305	50.09
718.626	48.16
718.947	54.84
719.268	54
719.589	51.18
719.911	49.34
720.232	50.64
720.553	48.8
720.874	49.59
721.195	45.27
721.515	47.7
721.836	47.34
722.157	47.14
722.478	46.36
722.798	46.5
723.119	47.93
723.44	48.02
723.76	49.77
724.081	49.95
724.401	49.09
724.721	52.05
725.042	48.05
725.362	48.91
725.682	48.41
726.002	48.2
726.322	47.66
726.642	47.16
726.962	46.3
727.282	42.68
727.602	41.57
727.922	40.48
728.242	43.16
728.562	44.75
728.882	45.89
729.201	45.8
729.521	43.27
729.84	44.91
730.16	43.07
730.479	46.73
730.799	49.14
731.118	49.48
731.437	48.02
731.757	45.14
732.076	45.11
732.395	45.91
732.714	48.57
733.033	50.02
733.352	49.52
733.671	48.3
733.99	47.18
734.309	46.68
734.628	48
734.947	50.64
735.265	50.2
735.584	50.75
735.903	50.18
736.221	48.8
736.54	47.93
736.858	46.11
737.177	45.91
737.495	44.61
737.813	42.91
738.132	40.55
738.45	40.77
738.768	40.27
739.086	38.45
739.404	37.25
739.722	34.8
740.04	35.57
740.358	36.5
740.676	37.93
740.994	39.82
741.311	39.86
741.629	38.45
741.947	35.91
742.264	35.52
742.582	33.84
742.899	37.57
743.217	39.14
743.534	36.43
743.852	35.36
744.169	36.84
744.486	35.61
744.803	36.05
745.121	37.36
745.438	38.16
745.755	38.98
746.072	40.43
746.389	38.34
746.706	41.82
747.022	42.98
747.339	44.27
747.656	43.05
747.973	42.05
748.289	40.18
748.606	42.77
748.923	41.2
749.239	43.25
749.555	47
749.872	48.11
750.188	45.2
750.505	47.77
750.821	45.34
751.137	48.11
751.453	48
751.769	48.18
752.085	44.52
752.401	45.77
752.717	47.36
753.033	43.09
753.349	40.66
753.665	39.5
753.98	41.18
754.296	44.18
754.612	43
754.927	42.09
755.243	39.48
755.558	41.89
755.874	42.75
756.189	41.32
756.505	44.41
756.82	42.89
757.135	45.89
757.45	40.23
757.765	40.41
758.08	39.45
758.395	40.73
758.71	41.41
759.025	40.93
759.34	42.18
759.655	42.55
759.97	40.2
760.285	43.59
760.599	41.77
760.914	42.84
761.228	43.52
761.543	42.09
761.857	44.91
762.172	50.73
762.486	49.8
762.8	48.2
763.115	45.89
763.429	47.07
763.743	47.07
764.057	48.59
764.371	51.25
764.685	50.09
764.999	52.02
765.313	48.84
765.627	47.68
765.941	45.8
766.255	44.11
766.568	42.95
766.882	44.23
767.195	40.45
767.509	40.59
767.823	38.48
768.136	37.61
768.449	35.48
768.763	35.05
769.076	31.45
769.389	31.73
769.702	32.77
770.016	33.73
770.329	33.23
770.642	37.57
770.955	38.25
771.268	38.34
771.58	37.95
771.893	39.48
772.206	42.59
772.519	43.93
772.832	44.07
773.144	43.11
773.457	43.91
773.769	42.48
774.082	44.8
774.394	41.09
774.706	39.43
775.019	40.11
775.331	38.11
775.643	35.66
775.955	35.09
776.268	38.86
776.58	39.73
776.892	40.86
777.204	39.3
777.515	34.45
777.827	36.09
778.139	38.11
778.451	38
778.763	40.09
779.074	40.7
779.386	42.5
779.697	40.95
780.009	41.23
780.32	40.68
780.632	41.36
780.943	39.41
781.254	38.75
781.566	36.52
781.877	39.45
782.188	40.05
782.499	37.23
782.81	37.11
783.121	36.41
783.432	36.45
783.743	34.77
784.054	35.61
784.364	37.77
784.675	35.84
784.986	38.48
785.296	37.34
785.607	37.27
785.917	39.82
786.228	37.25
786.538	36.98
786.849	34.73
787.159	37.55
787.469	39.5
787.779	40.64
788.09	42.66
788.4	43.61
788.71	43.84
789.02	42.57
789.33	44
789.64	47.32
789.949	48.36
790.259	54.39
790.569	52.84
790.879	54.41
791.188	55.39
791.498	54.11
791.807	52.59
792.117	50.89
792.426	50.59
792.736	48.07
793.045	46.52
793.354	48.86
793.663	45.36
793.973	46.07
794.282	44.23
794.591	41.7
794.9	40.93
795.209	42.2
795.518	40.82
795.826	40.52
796.135	41.09
796.444	44
796.753	38.7
797.061	36.86
797.37	35.23
797.678	34.34
797.987	36.18
798.295	37.32
798.604	34.68
798.912	35.07
799.22	37.3
799.529	40.64
799.837	35.57
800.145	38.73
800.453	44.23
800.761	46.34
801.069	45.89
801.377	45.39
801.685	47.07
801.993	48.23
802.3	48.14
802.608	49.18
802.916	46.66
803.223	48.73
803.531	49.25
803.838	45.23
804.146	43.34
804.453	45.25
804.76	46.75
805.068	43.25
805.375	44.82
805.682	45.52
805.989	42.55
806.296	41.45
806.603	42.93
806.91	43
807.217	42.98
807.524	44.09
807.831	41.45
808.138	37.68
808.444	40.59
808.751	39.7
809.058	40.39
809.364	40.5
809.671	41.27
809.977	42.48
810.284	47.61
810.59	47.11
810.896	47.59
811.202	49.14
811.509	52.02
811.815	51.84
812.121	50.77
812.427	46.89
812.733	51.55
813.039	52.05
813.345	50.43
813.65	45.09
813.956	46.27
814.262	45.2
814.568	44.75
814.873	44.2
815.179	44.36
815.484	41.66
815.79	46.89
816.095	43.77
816.4	46.09
816.706	44.84
817.011	41.68
817.316	44.89
817.621	45.39
817.926	46.05
818.231	45.59
818.536	44.39
818.841	45
819.146	42.09
819.451	41.68
819.756	35.39
820.06	38.55
820.365	41.55
820.67	37.93
820.974	38.41
821.279	39.09
821.583	39.18
821.888	41.48
822.192	43.95
822.496	48.77
822.8	48.57
823.105	52.52
823.409	47.32
823.713	46.8
824.017	50.68
824.321	50.05
824.625	49.86
824.929	50.84
825.232	48.2
825.536	48.02
825.84	43.5
826.143	45.27
826.447	46.14
826.751	50.61
827.054	53.05
827.358	48.59
827.661	51.18
827.964	50.34
828.268	46.73
828.571	48.48
828.874	49.91
829.177	50.89
829.48	48.11
829.783	48.27
830.086	46.2
830.389	46.68
830.692	49.11
830.995	44.91
831.297	43.55
831.6	45.82
831.903	48.36
832.205	46.8
832.508	48.5
832.81	48.95
833.113	52.55
833.415	55.75
833.718	55.59
834.02	54.7
834.322	59.16
834.624	58.84
834.926	60.82
835.228	61.3
835.53	62.18
835.832	62.39
836.134	65.59
836.436	59.43
836.738	57.18
837.04	51.91
837.341	52.39
837.643	47.39
837.944	49.5
838.246	50.25
838.547	51.43
838.849	54.64
839.15	54.57
839.452	52.84
839.753	55.32
840.054	56.73
840.355	61.39
840.656	60.05
840.957	66
841.258	67.34
841.559	67.05
841.86	67.73
842.161	63.95
842.462	63.07
842.762	65.25
843.063	63.07
843.364	60.98
843.664	62.25
843.965	62.14
844.265	57.91
844.566	58.52
844.866	58.05
845.166	56.36
845.467	57.98
845.767	58.2
846.067	54.16
846.367	54.11
846.667	56.95
846.967	50.18
847.267	52.02
847.567	54.36
847.867	53
848.166	48.91
848.466	47.32
848.766	47.64
849.065	45.36
849.365	44.39
849.664	46.59
849.964	46.36
850.263	49.66
850.562	49.61
850.862	47.84
851.161	46.7
851.46	48.86
851.759	49.61
852.058	51.2
852.357	55.14
852.656	52.43
852.955	49.73
853.254	48
853.553	49.32
853.851	49.18
854.15	52.5
854.449	51.91
854.747	53.27
855.046	50.66
855.344	50.45
855.643	52.57
855.941	61.68
856.239	63.5
856.538	67.09
856.836	68.27
857.134	69.64
857.432	64.89
857.73	64.39
858.028	62.7
858.326	65.68
858.624	62
858.922	57.82
859.219	55.5
859.517	56.95
859.815	54.43
860.112	54.86
860.41	52.73
860.707	54.73
861.005	55.59
861.302	58.52
861.6	55.43
861.897	58.7
862.194	61.5
862.491	59.84
862.788	62.52
863.085	63.95
863.382	62.34
863.679	63.61
863.976	61.98
864.273	63.07
864.57	58.7
864.867	62.2
865.163	64.32
865.46	62.09
865.757	66.55
866.053	63.36
866.349	61.39
866.646	62.36
866.942	62.91
867.239	70
867.535	68.14
867.831	68.3
868.127	68.77
868.423	64.82
868.719	63.95
869.015	61.55
869.311	63.82
869.607	63.2
869.903	61.84
870.199	64.09
870.494	61.36
870.79	67.68
871.086	68.64
871.381	62.91
871.677	64.16
871.972	62.34
872.267	59.41
872.563	58.89
872.858	58.02
873.153	59.75
873.448	56.34
873.743	52.98
874.038	49.3
874.333	51.95
874.628	56.14
874.923	58.77
875.218	63
875.513	63.89
875.808	63.27
876.102	62.5
876.397	58.27
876.691	59.84
876.986	60.16
877.28	59.64
877.575	59.39
877.869	59.18
878.163	59.07
878.458	58.68
878.752	60.45
879.046	57.77
879.34	56.5
879.634	59.82
879.928	58.77
880.222	62.52
880.516	58.59
880.809	58.82
881.103	60.82
881.397	58.89
881.691	57.34
881.984	56.82
882.278	59.05
882.571	63.7
882.864	60.93
883.158	60.16
883.451	58.2
883.744	60.89
884.038	58.73
884.331	58.57
884.624	57.86
884.917	58.32
885.21	56.95
885.503	57.14
885.796	52.86
886.088	55.14
886.381	53.41
886.674	52.25
886.966	51.32
887.259	50.39
887.552	48.95
887.844	45.2
888.136	44.5
888.429	44.38
888.721	42.11
889.013	44.31
889.306	42.86
889.598	44.42
