# Supplementary material for: An on-demand, drop-on-drop method for studying enzyme catalysis by serial crystallography
Source: Nat Commun. 2021 Jul 22;12:4461. doi: 10.1038/s41467-021-24757-7 (PMC8298390; doi:10.1038/s41467-021-24757-7)
Supplement: Supplementary file 7 — Source Data [file 41467_2021_24757_MOESM7_ESM.zip › 01_raw data/7/7-pico-off (36).txt]

Data from 7-fluo5N-fura-picooff_Subt4_20-39-59-568.txt Node

Date: Wed Jun 05 20:39:59 PDT 2019
User: Yachandra Lab
Spectrometer: OFX00221
Trigger mode: 0
Integration Time (sec): 3.000000E-1
Scans to average: 4
Nonlinearity correction enabled: false
Boxcar width: 5
Storing dark spectrum: false
XAxis mode: Wavelengths
Number of Pixels in Spectrum: 2136
>>>>>Begin Spectral Data<<<<<
156.111	-5.17
156.499	-4.71
156.887	-6.25
157.274	-7.06
157.662	-6.6
158.049	-6
158.437	-5.93
158.824	-5.27
159.211	-5.89
159.599	-5.55
159.986	-5.52
160.373	-6.55
160.761	-7.14
161.148	-5.8
161.535	-5.07
161.922	-5.23
162.309	-4.82
162.696	-5
163.083	-6.25
163.47	-5.64
163.857	-6.25
164.244	-6.25
164.631	-5
165.018	-4.89
165.405	-5.86
165.792	-5.45
166.179	-3.8
166.565	-4.64
166.952	-4.73
167.339	-3.95
167.725	-3.98
168.112	-3.41
168.498	-2.82
168.885	-3.11
169.271	-3.52
169.658	-2.07
170.044	-2.59
170.431	-3.77
170.817	-3.91
171.203	-3.84
171.59	-2.61
171.976	-2.5
172.362	-2.95
172.748	-4.11
173.134	-3.61
173.521	-3.16
173.907	-3.32
174.293	-2.93
174.679	-3.34
175.065	-3.52
175.451	-3.11
175.836	-4.32
176.222	-5.27
176.608	-5.57
176.994	-4.3
177.38	-4.64
177.765	-5.09
178.151	-5.8
178.537	-7.05
178.922	-7.8
179.308	-7.84
179.693	-8.41
180.079	-7.98
180.464	-6.73
180.85	-6.07
181.235	-7.86
181.621	-8.18
182.006	-8.55
182.391	-9.11
182.777	-9.39
183.162	-9.73
183.547	-9.59
183.932	-10.11
184.317	-10
184.702	-10.34
185.087	-10.52
185.472	-9.55
185.857	-9.95
186.242	-8.25
186.627	-7.95
187.012	-6.61
187.397	-5.36
187.782	-4.98
188.167	-4
188.551	-4.32
188.936	0.77
189.321	8.02
189.705	16.16
190.09	24.57
190.475	31.3
190.859	36.05
191.244	42.16
191.628	46.95
192.012	50.75
192.397	56.61
192.781	61.5
193.166	63.91
193.55	60.32
193.934	59.59
194.318	55.45
194.702	54.48
195.087	55.55
195.471	57.05
195.855	60.25
196.239	60.02
196.623	59.91
197.007	60.89
197.391	57
197.775	57.5
198.158	56.23
198.542	58.66
198.926	58.84
199.31	60.93
199.693	58.86
200.077	53.57
200.461	55.25
200.844	52.93
201.228	54.36
201.611	54.55
201.995	57.45
202.378	57.93
202.762	55.39
203.145	57.18
203.529	57.09
203.912	56.84
204.295	56.41
204.679	57.14
205.062	61.39
205.445	59.64
205.828	59.45
206.211	60.57
206.594	57.61
206.977	58.36
207.36	56.25
207.743	51.73
208.126	48.52
208.509	47.84
208.892	47.75
209.275	45.43
209.658	48.05
210.04	47.55
210.423	47.7
210.806	49.48
211.188	49.41
211.571	47.23
211.953	53.14
212.336	57.77
212.719	63.02
213.101	63.02
213.483	63.36
213.866	62.52
214.248	63.14
214.63	59.32
215.013	60.18
215.395	61.09
215.777	60.34
216.159	60.43
216.542	60.25
216.924	59.68
217.306	58.43
217.688	55.95
218.07	54.75
218.452	56.16
218.834	59.52
219.216	62.27
219.597	61.55
219.979	64.57
220.361	63.84
220.743	64.45
221.124	63.2
221.506	63.61
221.888	62.55
222.269	62
222.651	63.3
223.032	60.18
223.414	56.73
223.795	60.3
224.177	60.57
224.558	58.48
224.94	53.86
225.321	57.34
225.702	61.09
226.083	64.75
226.465	66.45
226.846	67.98
227.227	66.66
227.608	65.36
227.989	64.14
228.37	62.45
228.751	60.23
229.132	64.07
229.513	62.52
229.894	59.61
230.275	56.89
230.655	55.55
231.036	52.09
231.417	53.86
231.798	60.14
232.178	58.07
232.559	58.77
232.94	62.77
233.32	61.27
233.701	58.89
234.081	60.45
234.462	61.09
234.842	58.68
235.222	61.86
235.603	59.86
235.983	55.61
236.363	54.55
236.743	57.43
237.124	53.25
237.504	53.8
237.884	56.66
238.264	54.25
238.644	55.86
239.024	58.07
239.404	53.73
239.784	54.39
240.164	52.64
240.544	54.57
240.923	52.77
241.303	53.68
241.683	54.18
242.063	51.27
242.442	51.73
242.822	50.86
243.202	48.55
243.581	48.45
243.961	51.84
244.34	53.89
244.72	53.64
245.099	54.43
245.478	57.2
245.858	56.43
246.237	56.73
246.616	57.84
246.996	56.57
247.375	58.3
247.754	62.89
248.133	63.16
248.512	62.07
248.891	66.43
249.27	67.39
249.649	66.11
250.028	68.43
250.407	68.89
250.786	67.2
251.165	69.36
251.544	71.8
251.922	70.32
252.301	71.77
252.68	70.89
253.058	67.09
253.437	66.73
253.816	66.84
254.194	66.95
254.573	67.36
254.951	68.82
255.329	70.07
255.708	65.89
256.086	67.39
256.465	62.55
256.843	62.32
257.221	60.48
257.599	58.86
257.977	58.82
258.356	59.18
258.734	60.66
259.112	61.82
259.49	60.07
259.868	63.11
260.246	61.2
260.624	60.73
261.001	63.02
261.379	65.16
261.757	64.25
262.135	60.8
262.513	56.43
262.89	54.5
263.268	52.64
263.645	53.23
264.023	52.25
264.401	54.36
264.778	57.64
265.156	58.64
265.533	57.86
265.91	58.77
266.288	62.93
266.665	68.09
267.042	67.57
267.42	70.32
267.797	71.95
268.174	73.52
268.551	69.55
268.928	66.93
269.305	64.98
269.682	68.98
270.059	70.5
270.436	68.41
270.813	67.89
271.19	68.48
271.567	67.18
271.944	63.36
272.32	62.93
272.697	66.45
273.074	69
273.45	65.43
273.827	62.61
274.203	61.64
274.58	61.14
274.957	57
275.333	57.02
275.709	54.48
276.086	55.95
276.462	52.68
276.838	49.91
277.215	49.43
277.591	54.55
277.967	53.64
278.343	53.39
278.719	55.48
279.095	56.84
279.471	54.5
279.847	57.59
280.223	58.11
280.599	61.05
280.975	57.52
281.351	56.02
281.727	54.36
282.103	53.5
282.478	51.34
282.854	51.48
283.23	55.55
283.605	61.73
283.981	59.64
284.357	59.61
284.732	58.75
285.108	66.02
285.483	66.55
285.858	65.89
286.234	69.48
286.609	75.32
286.984	74.91
287.36	71.61
287.735	68.52
288.11	66.89
288.485	66.8
288.86	67.25
289.235	65.59
289.61	64.52
289.985	68.09
290.36	64.89
290.735	60.8
291.11	59.48
291.485	62.7
291.86	63
292.235	68.32
292.609	67.95
292.984	68.93
293.359	65.91
293.733	69.23
294.108	64.57
294.482	63.14
294.857	64.57
295.231	65.23
295.606	62.59
295.98	64.41
296.354	61.41
296.729	61.84
297.103	60.3
297.477	64.07
297.851	63.93
298.226	66.41
298.6	66.7
298.974	65.84
299.348	69.73
299.722	69.07
300.096	68.91
300.47	67.5
300.844	66.27
301.217	67.23
301.591	66.93
301.965	66.39
302.339	66.36
302.712	67.02
303.086	66.14
303.46	64.25
303.833	64.5
304.207	63.16
304.58	63.39
304.954	65.23
305.327	62.41
305.701	61.95
306.074	61.73
306.447	60.25
306.821	62.98
307.194	62.43
307.567	59.66
307.94	61.73
308.313	61.45
308.686	64.57
309.059	66.02
309.432	69.61
309.805	65.41
310.178	66.8
310.551	68.91
310.924	67.43
311.297	68.77
311.67	69.84
312.042	67.5
312.415	66.8
312.788	63.2
313.16	62.91
313.533	61.93
313.905	65.55
314.278	65.82
314.65	66.32
315.023	62.75
315.395	60.77
315.768	60.95
316.14	62.32
316.512	64.77
316.884	69.07
317.257	64.91
317.629	63.86
318.001	63.39
318.373	62.8
318.745	60.16
319.117	62.57
319.489	61.66
319.861	59.34
320.233	59.82
320.605	57.73
320.977	54.73
321.348	56.16
321.72	57.23
322.092	58.93
322.463	56.14
322.835	56.73
323.207	59.48
323.578	55.52
323.95	53.27
324.321	53.09
324.693	54.25
325.064	52.48
325.435	56.36
325.807	57.89
326.178	57.82
326.549	57.64
326.92	60.36
327.292	57.55
327.663	62.52
328.034	66.23
328.405	65.59
328.776	63.18
329.147	65.05
329.518	59.59
329.889	58.09
330.259	55.2
330.63	53.23
331.001	51.86
331.372	50.59
331.742	51.7
332.113	51.8
332.484	48.82
332.854	51.11
333.225	53.93
333.595	57.36
333.966	58.18
334.336	61.39
334.707	63.82
335.077	59.73
335.447	58.18
335.817	58.48
336.188	59.98
336.558	65.14
336.928	61.66
337.298	60.48
337.668	56.8
338.038	57.27
338.408	58.91
338.778	61.84
339.148	64.39
339.518	68.86
339.888	68.45
340.258	68.3
340.627	63.43
340.997	63.93
341.367	59.68
341.736	62.68
342.106	60.27
342.475	55.2
342.845	56.36
343.214	57.91
343.584	55.18
343.953	53.14
344.323	53.75
344.692	53.18
345.061	52.59
345.431	54.05
345.8	52.73
346.169	54
346.538	54.2
346.907	49.27
347.276	47.23
347.645	47.3
348.014	48.95
348.383	49.05
348.752	51.14
349.121	50.25
349.49	50.73
349.858	51.27
350.227	50.57
350.596	55.2
350.964	60.61
351.333	63.82
351.702	63.64
352.07	61.11
352.439	58.32
352.807	58.07
353.176	58.98
353.544	61.8
353.912	65.57
354.281	65.32
354.649	57.8
355.017	52.93
355.385	49.07
355.753	49.25
356.122	52.64
356.49	54.43
356.858	53.48
357.226	55.82
357.594	53.09
357.961	50.95
358.329	52.52
358.697	56.77
359.065	58.07
359.433	57.3
359.8	60
360.168	59.14
360.536	57.11
360.903	57.77
361.271	58.41
361.638	59.11
362.006	58.05
362.373	57.82
362.741	59.07
363.108	56.84
363.475	60.14
363.843	54.84
364.21	53.36
364.577	54.05
364.944	53.75
365.311	51.32
365.678	52.27
366.045	51.91
366.412	50.93
366.779	49.32
367.146	52.11
367.513	50.75
367.88	55.11
368.247	57.27
368.613	56.77
368.98	57.02
369.347	57.5
369.713	56.45
370.08	57.3
370.447	56.55
370.813	57.09
371.18	57.3
371.546	57.68
371.912	59.8
372.279	56.32
372.645	57.7
373.011	60.86
373.378	61.95
373.744	59.5
374.11	53.7
374.476	53.86
374.842	54.8
375.208	52.91
375.574	50.11
375.94	52.05
376.306	55.8
376.672	56.36
377.038	53.61
377.404	52.75
377.769	53.16
378.135	58.39
378.501	60.93
378.866	55.25
379.232	55.18
379.597	59.43
379.963	52.09
380.328	51.41
380.694	51.16
381.059	50.11
381.425	49.43
381.79	49.32
382.155	49.7
382.52	46.5
382.886	48.43
383.251	47.8
383.616	42.84
383.981	47.84
384.346	46.66
384.711	45.64
385.076	48.32
385.441	49.7
385.806	51.64
386.171	49.09
386.535	49.07
386.9	50.36
387.265	52.27
387.629	55.59
387.994	52.61
388.359	50.18
388.723	51.07
389.088	49.64
389.452	48.73
389.817	47.05
390.181	48.27
390.545	51.84
390.91	53.84
391.274	51.82
391.638	54.05
392.002	53.84
392.366	61.52
392.731	64.18
393.095	62.25
393.459	63.5
393.823	62.61
394.187	63.55
394.55	60.11
394.914	63.8
395.278	64.93
395.642	64.27
396.006	66.34
396.369	62.64
396.733	59.66
397.097	58.68
397.46	57.61
397.824	59.8
398.187	60.57
398.551	62.09
398.914	59.2
399.277	61.82
399.641	61.09
400.004	62.7
400.367	60.02
400.73	59.18
401.094	61.05
401.457	60.27
401.82	59.43
402.183	61.45
402.546	61.18
402.909	59.48
403.272	55.41
403.635	54.77
403.998	55.27
404.36	55.05
404.723	56.93
405.086	54.77
405.448	55.25
405.811	55.89
406.174	51.91
406.536	51.8
406.899	52.61
407.261	54.43
407.624	52.75
407.986	50.11
408.348	53.25
408.711	52.25
409.073	54.09
409.435	54.32
409.797	51.59
410.16	51.02
410.522	52.11
410.884	51.95
411.246	52.11
411.608	52.91
411.97	53.09
412.332	48.8
412.693	48.84
413.055	51.95
413.417	50.86
413.779	53.73
414.14	53.23
414.502	52.16
414.864	50.95
415.225	51.59
415.587	55.77
415.948	57.07
416.31	60.48
416.671	58.75
417.033	58.57
417.394	60.64
417.755	62.07
418.116	64.23
418.478	64.73
418.839	65.73
419.2	69.25
419.561	63.39
419.922	61.32
420.283	61.61
420.644	64.16
421.005	63.39
421.366	65.11
421.727	63.86
422.087	62.23
422.448	64.59
422.809	63.98
423.169	62.68
423.53	66.57
423.891	64.59
424.251	66.02
424.612	65.93
424.972	64.64
425.333	63.45
425.693	60.61
426.053	63.11
426.414	60.43
426.774	62.09
427.134	57.84
427.494	56.98
427.854	58.32
428.214	58.57
428.574	59.93
428.934	60.57
429.294	62.52
429.654	66.36
430.014	63.57
430.374	64.57
430.734	62.73
431.094	64.09
431.453	63.02
431.813	61.34
432.173	57.34
432.532	53.52
432.892	53.32
433.251	48.18
433.611	49.2
433.97	50.93
434.33	50.11
434.689	49.82
435.048	53.48
435.407	54.25
435.767	58.32
436.126	58.7
436.485	61.55
436.844	62.41
437.203	64.14
437.562	61.14
437.921	59.3
438.28	57.68
438.639	58.39
438.998	54.02
439.356	56.75
439.715	55.2
440.074	55.59
440.433	52.18
440.791	48.84
441.15	49.57
441.508	49.93
441.867	51.66
442.225	52.91
442.584	51.68
442.942	50.64
443.3	47.25
443.659	45.32
444.017	45.5
444.375	46.95
444.733	45.64
445.092	46.39
445.45	46.02
445.808	44.91
446.166	45.3
446.524	45.41
446.882	46.8
447.239	46.66
447.597	47.57
447.955	46.59
448.313	44.95
448.67	48.93
449.028	48.2
449.386	48.68
449.743	47.14
450.101	46.34
450.458	47.16
450.816	46.8
451.173	50.32
451.531	52.64
451.888	53.52
452.245	59.25
452.602	57.95
452.96	57.84
453.317	54.57
453.674	55.98
454.031	57.18
454.388	56.8
454.745	57.32
455.102	56.55
455.459	56.23
455.816	60.3
456.173	56.73
456.529	57.36
456.886	60.11
457.243	62.91
457.599	65.23
457.956	65.16
458.313	63.3
458.669	64.91
459.026	60.84
459.382	60.66
459.739	59.09
460.095	61.32
460.451	61.11
460.807	57.57
461.164	59.43
461.52	59.16
461.876	57.64
462.232	58.23
462.588	55.64
462.944	56.11
463.3	55.14
463.656	49.95
464.012	47.41
464.368	44.5
464.724	47.16
465.079	47.73
465.435	42.93
465.791	47.23
466.146	48.55
466.502	46.5
466.858	46
467.213	48.73
467.569	51.66
467.924	50.61
468.279	55.75
468.635	50.75
468.99	48.7
469.345	52.34
469.701	49.68
470.056	48.09
470.411	51.39
470.766	51.14
471.121	45.05
471.476	45.34
471.831	44.75
472.186	43.77
472.541	43.45
472.895	44.14
473.25	40.64
473.605	39.8
473.96	41.32
474.314	40.66
474.669	43.43
475.024	47.59
475.378	48.91
475.733	50.34
476.087	50.34
476.441	52.11
476.796	52.3
477.15	55.43
477.504	54.93
477.859	57.36
478.213	57.18
478.567	54.27
478.921	51.66
479.275	50.98
479.629	52.05
479.983	51.95
480.337	51.45
480.691	50.27
481.045	49.02
481.399	50.02
481.752	46.45
482.106	44.8
482.46	45.27
482.813	48.57
483.167	47.8
483.52	49.16
483.874	48.45
484.227	48.95
484.581	50.93
484.934	51.5
485.288	53.41
485.641	51.45
485.994	53.66
486.347	56.3
486.7	56.16
487.054	56.25
487.407	54.89
487.76	55.86
488.113	57.52
488.466	58.89
488.818	58.86
489.171	56.41
489.524	57.86
489.877	54.89
490.23	51.86
490.582	52.2
490.935	53.84
491.288	52
491.64	48.11
491.993	47.5
492.345	44.57
492.698	46.3
493.05	46.8
493.402	47.75
493.755	50.68
494.107	50.23
494.459	44
494.811	41.8
495.163	42.59
495.515	43.93
495.867	41.68
496.219	38.32
496.571	39.3
496.923	36.32
497.275	41.25
497.627	44.32
497.979	48.75
498.33	58.91
498.682	61.64
499.034	64.61
499.385	70.07
499.737	73.89
500.088	82.95
500.44	89.59
500.791	94.84
501.143	92.55
501.494	89.95
501.845	95.2
502.197	92.39
502.548	94.66
502.899	92.45
503.25	91.52
503.601	95.41
503.952	94.25
504.303	89.86
504.654	89.93
505.005	89.91
505.356	89.61
505.707	83.8
506.058	77.84
506.408	75.02
506.759	75
507.11	74.82
507.46	70.14
507.811	66.43
508.161	59.55
508.512	59.18
508.862	60.27
509.213	58.39
509.563	58.59
509.913	64.09
510.263	63.89
510.614	62.7
510.964	61.36
511.314	60.91
511.664	61.34
512.014	66.77
512.364	68.14
512.714	66.98
513.064	67.3
513.414	67.8
513.764	67.52
514.113	65.82
514.463	66.75
514.813	67.27
515.162	65.89
515.512	65.2
515.862	64.59
516.211	61
516.561	57.68
516.91	58.14
517.259	54.93
517.609	50.05
517.958	51.48
518.307	50.18
518.656	42.25
519.006	46.16
519.355	45.02
519.704	43.7
520.053	44.68
520.402	49.48
520.751	50.36
521.1	51.55
521.448	55.61
521.797	53.32
522.146	50.91
522.495	53.98
522.843	48.82
523.192	49.27
523.541	50.68
523.889	50.25
524.238	49.32
524.586	48.27
524.935	45.5
525.283	45.95
525.631	45.39
525.979	49.55
526.328	54.52
526.676	59.75
527.024	57.68
527.372	58.07
527.72	57.2
528.068	55.36
528.416	56.52
528.764	57.93
529.112	54.68
529.46	54.57
529.808	52.34
530.155	47.98
530.503	45.34
530.851	47.41
531.198	43.3
531.546	44.64
531.893	45.91
532.241	43
532.588	43.64
532.936	43.84
533.283	46.45
533.63	48.59
533.978	49
534.325	48.57
534.672	50.02
535.019	47.86
535.366	48.39
535.713	47.34
536.06	49.7
536.407	53.3
536.754	53.57
537.101	51.98
537.448	51.98
537.795	55.59
538.141	56.61
538.488	54.77
538.835	59.05
539.181	55.66
539.528	54.3
539.874	53.98
540.221	51.27
540.567	50.82
540.914	49.77
541.26	49.75
541.606	46.68
541.952	48.73
542.299	49.89
542.645	51.27
542.991	54.82
543.337	56.39
543.683	55.77
544.029	54.14
544.375	54.7
544.721	54.93
545.066	54.43
545.412	54.61
545.758	52.73
546.104	52.36
546.449	50.89
546.795	48.5
547.141	47.82
547.486	48.7
547.832	52.11
548.177	52.77
548.522	54.36
548.868	54.86
549.213	59.11
549.558	59.2
549.903	60.16
550.249	59.59
550.594	58.27
550.939	55.02
551.284	53.2
551.629	49
551.974	49.68
552.319	49.23
552.664	46.64
553.008	44.34
553.353	43.93
553.698	42.36
554.043	42.14
554.387	39.27
554.732	44.32
555.076	43.91
555.421	43.34
555.765	41.5
556.11	41.43
556.454	42.05
556.798	40.32
557.143	40.14
557.487	37.8
557.831	39.34
558.175	43.57
558.519	39.8
558.863	39.05
559.207	40.2
559.551	39.8
559.895	40.64
560.239	41.57
560.583	39.95
560.927	39.48
561.27	43.09
561.614	44.75
561.958	43.98
562.301	42.84
562.645	45.16
562.988	43.32
563.332	42.77
563.675	41.52
564.018	42.39
564.362	42.41
564.705	39.66
565.048	37.91
565.391	35.8
565.735	34.02
566.078	34.27
566.421	32.45
566.764	35.93
567.107	37.27
567.45	37.07
567.792	35.73
568.135	35.39
568.478	34.27
568.821	34.66
569.163	36.75
569.506	36.43
569.849	36.68
570.191	36.75
570.534	38.23
570.876	39.57
571.219	40.93
571.561	43.43
571.903	45.84
572.246	50.95
572.588	49.2
572.93	43.64
573.272	43.82
573.614	43.7
573.956	45.57
574.298	42.14
574.64	39.41
574.982	37.32
575.324	35.57
575.666	33.5
576.008	32.82
576.349	33.39
576.691	38.09
577.033	43.02
577.374	44.3
577.716	43.5
578.057	41.86
578.399	44.07
578.74	44.91
579.082	44.05
579.423	45.23
579.764	47.27
580.105	48.95
580.447	46.68
580.788	43.11
581.129	43.41
581.47	46.09
581.811	49.41
582.152	47.5
582.493	48.57
582.834	45.93
583.175	45.32
583.515	44.14
583.856	41.14
584.197	40.41
584.537	42.14
584.878	43.36
585.218	40.18
585.559	40.86
585.899	40.64
586.24	41.5
586.58	45.2
586.921	45.02
587.261	42.77
587.601	45.8
587.941	47.43
588.281	47.36
588.621	45.07
588.961	45.45
589.301	43.95
589.641	48.27
589.981	45.05
590.321	44.66
590.661	43.11
591.001	42.14
591.34	42.59
591.68	42.59
592.02	43.07
592.359	44.41
592.699	48.64
593.038	49.3
593.378	46.7
593.717	46.05
594.057	48.18
594.396	51.02
594.735	52.36
595.074	50.14
595.414	46.95
595.753	48.5
596.092	47.8
596.431	46.95
596.77	46.16
597.109	47.3
597.448	48
597.786	45.36
598.125	45.8
598.464	46.61
598.803	45.68
599.141	45.77
599.48	41.93
599.819	39.32
600.157	36.91
600.495	35.55
600.834	38.48
601.172	42.43
601.511	43.36
601.849	44.45
602.187	43.16
602.525	45.23
602.864	50.2
603.202	50.34
603.54	53.43
603.878	52.66
604.216	52.75
604.554	50.02
604.891	50.95
605.229	52.64
605.567	50.45
605.905	53.59
606.243	54.18
606.58	51.75
606.918	53.91
607.255	54.91
607.593	56.73
607.93	58.55
608.268	53.61
608.605	50.66
608.942	48.09
609.28	44.5
609.617	43.8
609.954	45.25
610.291	46.39
610.628	47.48
610.965	45.05
611.302	44.5
611.639	46.34
611.976	50.98
612.313	51.61
612.65	50.52
612.987	54.27
613.323	53.11
613.66	51.45
613.997	47.68
614.333	43.95
614.67	48.32
615.006	46.45
615.343	45.7
615.679	46.18
616.015	46.77
616.352	50.55
616.688	49
617.024	49.2
617.36	49.27
617.696	51.7
618.032	50.25
618.368	48.45
618.704	50.11
619.04	51.18
619.376	51.39
619.712	49.55
620.048	50.48
620.383	55.43
620.719	53.98
621.055	53.8
621.39	53.11
621.726	56.16
622.061	55.05
622.397	54.84
622.732	54.61
623.068	51.73
623.403	50.82
623.738	49.59
624.073	45.3
624.409	47.02
624.744	47.05
625.079	47.89
625.414	50.75
625.749	52.25
626.084	52.39
626.419	54.25
626.753	57.61
627.088	60.45
627.423	60.36
627.758	63.84
628.092	60.68
628.427	62.14
628.762	62.18
629.096	62.23
629.431	62.77
629.765	62.25
630.099	60.5
630.434	61.5
630.768	63.34
631.102	63.82
631.436	63.55
631.77	67.89
632.105	66.05
632.439	65.11
632.773	62.39
633.107	61.41
633.44	63.93
633.774	62.57
634.108	62.93
634.442	59.2
634.776	60
635.109	61.84
635.443	61.07
635.776	62.43
636.11	61.98
636.443	62.27
636.777	61.52
637.11	61.5
637.444	59.95
637.777	56.27
638.11	58.3
638.443	58.75
638.776	57.32
639.11	55.89
639.443	57.52
639.776	60.43
640.109	61.86
640.441	63.39
640.774	61.55
641.107	64.66
641.44	65.73
641.773	64.05
642.105	61.16
642.438	61.23
642.77	62.11
643.103	58.93
643.435	59.8
643.768	61.64
644.1	60.93
644.433	62.3
644.765	64.5
645.097	64.95
645.429	67.8
645.761	66.61
646.094	64.5
646.426	64.39
646.758	65.86
647.09	65.66
647.422	61.98
647.753	62.7
648.085	62.32
648.417	58.23
648.749	57.89
649.08	57.75
649.412	60.57
649.744	62.43
650.075	61.3
650.407	61
650.738	61.64
651.069	62.05
651.401	62.73
651.732	60.59
652.063	61.23
652.394	61.95
652.726	61.8
653.057	61.2
653.388	60.14
653.719	60.66
654.05	61.41
654.381	58.89
654.712	61.43
655.042	58.68
655.373	60.27
655.704	61.23
656.034	62.02
656.365	61.09
656.696	59.73
657.026	62.27
657.357	65.2
657.687	65
658.018	69.34
658.348	65
658.678	66.39
659.008	65.59
659.339	65.14
659.669	65.8
659.999	65.73
660.329	66.89
660.659	66.73
660.989	66.66
661.319	65.8
661.649	64.55
661.978	69.11
662.308	67.27
662.638	69.8
662.968	69.75
663.297	69.32
663.627	68.89
663.956	71.73
664.286	69.8
664.615	66.16
664.945	67.77
665.274	66.25
665.603	64.93
665.932	69.48
666.262	69.86
666.591	71.16
666.92	70.48
667.249	73.18
667.578	70.18
667.907	73.68
668.236	77.48
668.564	75.36
668.893	73.18
669.222	74.36
669.551	70.45
669.879	71.3
670.208	66.98
670.537	66.18
670.865	61.98
671.194	63.8
671.522	60.95
671.85	59.91
672.179	60.61
672.507	63.27
672.835	61.61
673.163	66.07
673.491	66.36
673.819	71.52
674.147	70.45
674.475	73.84
674.803	72.86
675.131	72.39
675.459	71.02
675.787	73.61
676.115	72.32
676.442	72.98
676.77	71.36
677.098	67.59
677.425	67.5
677.753	70.02
678.08	69.86
678.407	73.27
678.735	73.5
679.062	75.16
679.389	70.23
679.717	70.75
680.044	68.14
680.371	66.59
680.698	69.02
681.025	66.02
681.352	62.43
681.679	59.98
682.006	54.64
682.332	54.3
682.659	52.93
682.986	57.36
683.313	59.75
683.639	63.52
683.966	66.7
684.292	67.57
684.619	68.91
684.945	72.36
685.272	72.77
685.598	73.07
685.924	73.41
686.25	71.45
686.577	69
686.903	66.09
687.229	65.7
687.555	63.14
687.881	63.66
688.207	62.34
688.533	63.45
688.858	66
689.184	70.55
689.51	71.5
689.836	75.09
690.161	76.23
690.487	76.91
690.813	74.02
691.138	76.32
691.463	76.8
691.789	77.7
692.114	73.73
692.44	70.5
692.765	66.64
693.09	65.64
693.415	66.11
693.74	66.02
694.065	64.86
694.39	66.18
694.715	66.36
695.04	65.2
695.365	65.14
695.69	66.3
696.015	67.84
696.339	65.32
696.664	63.09
696.989	62.2
697.313	60.64
697.638	60.25
697.962	58.52
698.287	56.5
698.611	54.73
698.935	59.05
699.26	57.5
699.584	59.27
699.908	61.66
700.232	62
700.556	60.57
700.88	62.14
701.204	64.07
701.528	68.52
701.852	70.55
702.176	71.8
702.5	67.39
702.823	66.7
703.147	64.77
703.471	64.09
703.794	67.8
704.118	67.48
704.441	66.59
704.765	63.89
705.088	59.61
705.411	57.2
705.735	53.52
706.058	54.3
706.381	56.43
706.704	56.57
707.027	57.2
707.35	53.18
707.673	54.09
707.996	52.41
708.319	54.02
708.642	56.11
708.965	55.16
709.288	59.34
709.61	59.16
709.933	57.91
710.256	61.14
710.578	62.2
710.901	64.73
711.223	63.82
711.546	68.02
711.868	66.89
712.19	67.32
712.512	69.77
712.835	66.39
713.157	65.98
713.479	68.59
713.801	66.43
714.123	63.3
714.445	59.23
714.767	61.68
715.089	61.39
715.411	61.7
715.732	59.77
716.054	57.68
716.376	59.25
716.697	59.75
717.019	59.25
717.34	58.3
717.662	60.91
717.983	66.73
718.305	64.68
718.626	61.86
718.947	63.36
719.268	63.68
719.589	62.11
719.911	59.55
720.232	61.3
720.553	58.36
720.874	58.36
721.195	54.64
721.515	54.75
721.836	53
722.157	52.23
722.478	53.89
722.798	52.2
723.119	53.45
723.44	55.02
723.76	53.75
724.081	56.27
724.401	56.09
724.721	56.25
725.042	51.89
725.362	52.09
725.682	51.02
726.002	48.09
726.322	49.48
726.642	50.66
726.962	49.52
727.282	44.98
727.602	44.7
727.922	44.23
728.242	48.14
728.562	47.18
728.882	46.86
729.201	48.73
729.521	47.61
729.84	45.73
730.16	43.3
730.479	45.11
730.799	48.73
731.118	49.39
731.437	47.75
731.757	45.59
732.076	47.86
732.395	49.25
732.714	49.75
733.033	52.14
733.352	56.3
733.671	56.3
733.99	57.57
734.309	57.14
734.628	57.36
734.947	58.2
735.265	56.95
735.584	57.14
735.903	55.57
736.221	55.82
736.54	53.23
736.858	51.18
737.177	50.34
737.495	49.25
737.813	47.93
738.132	47.43
738.45	46.64
738.768	46.61
739.086	45.55
739.404	43.91
739.722	43.39
740.04	45.32
740.358	46.43
740.676	47.77
740.994	47.5
741.311	48.07
741.629	46.25
741.947	46.11
742.264	47.68
742.582	48.77
742.899	51.48
743.217	53.57
743.534	48.61
743.852	47.43
744.169	49.07
744.486	47
744.803	48.39
745.121	51.57
745.438	52.73
745.755	52.36
746.072	52.36
746.389	54.07
746.706	52.2
747.022	56.77
747.339	55.59
747.656	52.8
747.973	56.41
748.289	54.41
748.606	53.23
748.923	51.84
749.239	52.91
749.555	52.93
749.872	53.8
750.188	54.95
750.505	56.07
750.821	56.89
751.137	60.16
751.453	57.09
751.769	56.05
752.085	54.98
752.401	56.23
752.717	57.57
753.033	53.7
753.349	49.57
753.665	47.05
753.98	46.2
754.296	45.64
754.612	45.45
754.927	46.95
755.243	47.43
755.558	47.64
755.874	46.84
756.189	44.3
756.505	47.75
756.82	45.95
757.135	48.16
757.45	47.39
757.765	48
758.08	45.89
758.395	45.2
758.71	44.25
759.025	43.3
759.34	47.59
759.655	48.27
759.97	48.09
760.285	52.64
760.599	49.59
760.914	47.61
761.228	49.95
761.543	49.86
761.857	49.98
762.172	51.8
762.486	53.25
762.8	47.41
763.115	46.43
763.429	44.89
763.743	43.7
764.057	49.8
764.371	53.23
764.685	51.09
764.999	48.73
765.313	49.82
765.627	50.14
765.941	49.14
766.255	50.14
766.568	50.27
766.882	51.75
767.195	50.3
767.509	46.23
767.823	45.57
768.136	44.89
768.449	45.59
768.763	42.64
769.076	40.86
769.389	41.55
769.702	43.32
770.016	43.98
770.329	42.98
770.642	43.95
770.955	44.07
771.268	42.82
771.58	39.48
771.893	43.39
772.206	44.93
772.519	46.39
772.832	45.43
773.144	43.09
773.457	41.3
773.769	39.41
774.082	40.2
774.394	39.82
774.706	39.61
775.019	45.11
775.331	44.23
775.643	43.07
775.955	42.8
776.268	44.55
776.58	45.32
776.892	49.64
777.204	51.02
777.515	48.18
777.827	47.5
778.139	45.36
778.451	41.86
778.763	40.45
779.074	40.59
779.386	40.84
779.697	39.86
780.009	41.5
780.32	39.07
780.632	38.82
780.943	38.98
781.254	39.45
781.566	41.09
781.877	44.2
782.188	45.2
782.499	43.84
782.81	44.2
783.121	41.14
783.432	39.2
783.743	38.52
784.054	38.66
784.364	39.66
784.675	37.25
784.986	36.89
785.296	36.27
785.607	36.66
785.917	39.27
786.228	38.66
786.538	41.23
786.849	40.86
787.159	42.84
787.469	45.09
787.779	46.25
788.09	48.86
788.4	49.02
788.71	49.05
789.02	47.98
789.33	49.23
789.64	49.64
789.949	50.55
790.259	52.73
790.569	49.23
790.879	47.11
791.188	48.3
791.498	47.23
791.807	49.61
792.117	47.77
792.426	45.73
792.736	42.32
793.045	42.48
793.354	43.75
793.663	44.59
793.973	48.36
794.282	47.93
794.591	47.25
794.9	47.02
795.209	47.3
795.518	47.95
795.826	48.16
796.135	50.91
796.444	51.2
796.753	47.89
797.061	44.93
797.37	40.77
797.678	41.57
797.987	42.59
798.295	41.73
798.604	40.55
798.912	41.14
799.22	41.2
799.529	42.84
799.837	40.5
800.145	41.57
800.453	44.18
800.761	48.07
801.069	52
801.377	50.27
801.685	52.52
801.993	49.91
802.3	47.8
802.608	49.95
802.916	46
803.223	50.36
803.531	50.98
803.838	50.59
804.146	50.52
804.453	46.43
804.76	45.34
805.068	45.32
805.375	49.32
805.682	49.43
805.989	50.7
806.296	48.34
806.603	44.59
806.91	42.5
807.217	40.36
807.524	37.8
807.831	37.77
808.138	40.27
808.444	41.57
808.751	38.82
809.058	39.18
809.364	37.8
809.671	41.39
809.977	46.41
810.284	46.8
810.59	48.16
810.896	47.45
811.202	46.59
811.509	44.91
811.815	42.75
812.121	44.02
812.427	41.52
812.733	44.34
813.039	43.75
813.345	40.09
813.65	39.84
813.956	39.68
814.262	38.64
814.568	40.18
814.873	41.3
815.179	38.66
815.484	35.36
815.79	40.41
816.095	39.25
816.4	39.39
816.706	39.36
817.011	41.48
817.316	43.68
817.621	46.5
817.926	47.11
818.231	45.45
818.536	48.43
818.841	51.75
819.146	49.95
819.451	47.32
819.756	45.07
820.06	44.3
820.365	45.66
820.67	42.75
820.974	44.89
821.279	44.57
821.583	44.34
821.888	42.82
822.192	44.43
822.496	46.75
822.8	47.43
823.105	49.57
823.409	49.3
823.713	48.25
824.017	49.77
824.321	47.52
824.625	46.86
824.929	49.5
825.232	50.48
825.536	45.07
825.84	41.05
826.143	40.57
826.447	42.3
826.751	43.25
827.054	44.3
827.358	44.3
827.661	46.34
827.964	48.48
828.268	45.89
828.571	46.27
828.874	49.16
829.177	51.66
829.48	52.55
829.783	52.59
830.086	53.93
830.389	53.52
830.692	54.52
830.995	50.64
831.297	49.82
831.6	49.09
831.903	52.82
832.205	53.59
832.508	54.27
832.81	53.5
833.113	56.57
833.415	59.41
833.718	59.7
834.02	58.66
834.322	61.11
834.624	56.93
834.926	58.82
835.228	56.36
835.53	55.61
835.832	56.18
836.134	56.95
836.436	52.89
836.738	47.41
837.04	43.57
837.341	44.48
837.643	45.73
837.944	48.77
838.246	48.45
838.547	48.75
838.849	54.07
839.15	54.89
839.452	54.91
839.753	55.91
840.054	54.98
840.355	55.7
840.656	56.14
840.957	54.25
841.258	55.75
841.559	55.45
841.86	55.86
842.161	52
842.462	48.8
842.762	48.16
843.063	46.84
843.364	47.39
843.664	49.05
843.965	48.05
844.265	48.93
844.566	49.57
844.866	48.8
845.166	45.95
845.467	43.95
845.767	44.36
846.067	43.11
846.367	40.93
846.667	42.93
846.967	42.77
847.267	41.05
847.567	39.64
847.867	38.25
848.166	36.09
848.466	37
848.766	37.32
849.065	37.75
849.365	38.84
849.664	40.84
849.964	40.43
850.263	38.3
850.562	40.55
850.862	42.14
851.161	40.32
851.46	42.57
851.759	42.52
852.058	42.39
852.357	42.61
852.656	39.05
852.955	36.75
853.254	36.64
853.553	38.34
853.851	36.39
854.15	37.66
854.449	38.16
854.747	38.09
855.046	37.91
855.344	39.82
855.643	38.82
855.941	42.7
856.239	46
856.538	47.36
856.836	47.57
857.134	50
857.432	46.32
857.73	45.91
858.028	46.25
858.326	49.45
858.624	51.11
858.922	51.32
859.219	50.43
859.517	48.5
859.815	47.32
860.112	50.34
860.41	45.39
860.707	48.09
861.005	48.77
861.302	50.55
861.6	46.89
861.897	43.89
862.194	45.18
862.491	45.16
862.788	47.45
863.085	50.3
863.382	50.16
863.679	53.75
863.976	49.98
864.273	49.36
864.57	45.41
864.867	47.32
865.163	47.75
865.46	48.39
865.757	52.36
866.053	52.66
866.349	49.27
866.646	48.14
866.942	46
867.239	54.45
867.535	52.73
867.831	54.73
868.127	54.73
868.423	52.52
868.719	53.91
869.015	53.91
869.311	53.55
869.607	53.7
869.903	48.14
870.199	49.11
870.494	46.86
870.79	52
871.086	51.52
871.381	49.41
871.677	52.32
871.972	49.98
872.267	49.39
872.563	45.39
872.858	47.07
873.153	51.95
873.448	52.8
873.743	51.36
874.038	48.45
874.333	53.05
874.628	55.84
874.923	56.43
875.218	56.91
875.513	55.64
875.808	58.7
876.102	56.16
876.397	52.48
876.691	51.64
876.986	48.16
877.28	47.59
877.575	47.09
877.869	48.45
878.163	48.55
878.458	50.66
878.752	50.3
879.046	46.77
879.34	44.36
879.634	47.98
879.928	50.09
880.222	51.43
880.516	49.02
880.809	46.18
881.103	45.09
881.397	43.93
881.691	41.25
881.984	40.73
882.278	46.7
882.571	52.43
882.864	50.25
883.158	51.32
883.451	50.84
883.744	54.3
884.038	49.7
884.331	49.05
884.624	48.11
884.917	45.45
885.21	46.48
885.503	44.75
885.796	38.75
886.088	39.09
886.381	36.25
886.674	33.52
886.966	32.98
887.259	36.3
887.552	36.11
887.844	37.14
888.136	38.18
888.429	36.23
888.721	34.08
889.013	37.78
889.306	37.5
889.598	36.71
