# Supplementary material for: An on-demand, drop-on-drop method for studying enzyme catalysis by serial crystallography
Source: Nat Commun. 2021 Jul 22;12:4461. doi: 10.1038/s41467-021-24757-7 (PMC8298390; doi:10.1038/s41467-021-24757-7)
Supplement: Supplementary file 7 — Source Data [file 41467_2021_24757_MOESM7_ESM.zip › 01_raw data/7/7-fluo5N-fura-bg_OFX002211_20-35-48-650.txt]

Data from 7-fluo5N-fura-bg_OFX002211_20-35-48-650.txt Node

Date: Wed Jun 05 20:35:48 PDT 2019
User: Yachandra Lab
Spectrometer: OFX00221
Trigger mode: 0
Integration Time (sec): 3.000000E-1
Scans to average: 4
Nonlinearity correction enabled: false
Boxcar width: 5
Storing dark spectrum: false
XAxis mode: Wavelengths
Number of Pixels in Spectrum: 2136
>>>>>Begin Spectral Data<<<<<
156.111	2560.71
156.499	2561.32
156.887	2568.97
157.274	2568.03
157.662	2578.25
158.049	2588.3
158.437	2602.07
158.824	2601.55
159.211	2617.23
159.599	2623.07
159.986	2629.3
160.373	2626.45
160.761	2634.11
161.148	2629.27
161.535	2635.89
161.922	2625.91
162.309	2620.73
162.696	2606.93
163.083	2607.86
163.47	2596.25
163.857	2601.75
164.244	2597.68
164.631	2600.7
165.018	2592.73
165.405	2597.07
165.792	2590.75
166.179	2597.86
166.565	2593.05
166.952	2598.5
167.339	2597.16
167.725	2603.25
168.112	2597.91
168.498	2603.7
168.885	2598.34
169.271	2604.57
169.658	2600.11
170.044	2605.93
170.431	2599.2
170.817	2603.27
171.203	2598.73
171.59	2600.27
171.976	2594.89
172.362	2601.43
172.748	2595.91
173.134	2601.25
173.521	2595.25
173.907	2601.14
174.293	2595.61
174.679	2601.25
175.065	2594.84
175.451	2599.98
175.836	2594.45
176.222	2600.73
176.608	2604.86
176.994	2617.66
177.38	2617.07
177.765	2623.16
178.151	2614.36
178.537	2618.91
178.922	2615.11
179.308	2622.5
179.693	2616.89
180.079	2622.3
180.464	2614.84
180.85	2609.25
181.235	2595.09
181.621	2595.98
182.006	2589.57
182.391	2597.11
182.777	2592.27
183.162	2596.36
183.547	2589.77
183.932	2594
184.317	2587.89
184.702	2593.68
185.087	2588.43
185.472	2595.52
185.857	2591.55
186.242	2596.32
186.627	2590.89
187.012	2596.05
187.397	2589.36
187.782	2594.7
188.167	2589.2
188.551	2594.55
188.936	2741.55
189.321	2897.75
189.705	3044.18
190.09	3197.89
190.475	3379.68
190.859	3540.39
191.244	3689.23
191.628	3847.27
192.012	3996
192.397	4160.84
192.781	4310.09
193.166	4315.07
193.55	4311
193.934	4321.86
194.318	4320.32
194.702	4294.14
195.087	4286.3
195.471	4290.45
195.855	4288.34
196.239	4296
196.623	4287.18
197.007	4295.91
197.391	4296.68
197.775	4305.11
198.158	4296.66
198.542	4303.36
198.926	4300.09
199.31	4307.36
199.693	4304.75
200.077	4308.11
200.461	4304.93
200.844	4310.95
201.228	4304.86
201.611	4309.52
201.995	4304.32
202.378	4309.66
202.762	4310.32
203.145	4315.34
203.529	4316.52
203.912	4325.14
204.295	4327.09
204.679	4333.2
205.062	4332.7
205.445	4338.52
205.828	4336.27
206.211	4344.2
206.594	4343.91
206.977	4345.86
207.36	4347.34
207.743	4352.82
208.126	4350.98
208.509	4353.89
208.892	4352.61
209.275	4357.34
209.658	4361.61
210.04	4371.8
210.423	4370.55
210.806	4373.55
211.188	4373.43
211.571	4377
211.953	4374.77
212.336	4376.2
212.719	4373.57
213.101	4375.68
213.483	4375.32
213.866	4376.55
214.248	4374.7
214.63	4382.02
215.013	4383.18
215.395	4389.48
215.777	4389.41
216.159	4396.86
216.542	4397.41
216.924	4403.84
217.306	4404.55
217.688	4409.2
218.07	4406.77
218.452	4403.57
218.834	4400.48
219.216	4403.89
219.597	4402.05
219.979	4406.8
220.361	4442
220.743	4444.89
221.124	4448.48
221.506	4454.86
221.888	4452.55
222.269	4453.7
222.651	4457.39
223.032	4459.23
223.414	4458.45
223.795	4461.84
224.177	4457.93
224.558	4419
224.94	4419.89
225.321	4426.73
225.702	4422.27
226.083	4431.36
226.465	4447.57
226.846	4447.57
227.227	4447.59
227.608	4453.5
227.989	4450.32
228.37	4460.5
228.751	4466.59
229.132	4472.18
229.513	4464.82
229.894	4467.34
230.275	4460.64
230.655	4448.82
231.036	4455.02
231.417	4454.55
231.798	4452.8
232.178	4463.75
232.559	4460.93
232.94	4459.77
233.32	4455.82
233.701	4457.86
234.081	4463.3
234.462	4468.57
234.842	4470.86
235.222	4474.84
235.603	4480.45
235.983	4486.66
236.363	4486.36
236.743	4485.3
237.124	4484.98
237.504	4511.75
237.884	4513.59
238.264	4511.93
238.644	4509.68
239.024	4513.8
239.404	4507.02
239.784	4510.91
240.164	4508.3
240.544	4503.75
240.923	4503.68
241.303	4508.55
241.683	4483.11
242.063	4482.7
242.442	4481.93
242.822	4493.95
243.202	4486.84
243.581	4488.66
243.961	4492.52
244.34	4494.45
244.72	4493.27
245.099	4500.73
245.478	4494.05
245.858	4506
246.237	4509.91
246.616	4513.8
246.996	4504.48
247.375	4513.11
247.754	4514.39
248.133	4511.59
248.512	4511.7
248.891	4525.57
249.27	4521
249.649	4526.52
250.028	4521.07
250.407	4519.52
250.786	4516.7
251.165	4523.52
251.544	4524.32
251.922	4528.68
252.301	4527.68
252.68	4527.98
253.058	4520.52
253.437	4530.02
253.816	4532.34
254.194	4534.75
254.573	4532.39
254.951	4537.05
255.329	4528.39
255.708	4527.02
256.086	4525.66
256.465	4524.2
256.843	4533.89
257.221	4535.14
257.599	4527.07
257.977	4533.95
258.356	4536.09
258.734	4541.09
259.112	4547.11
259.49	4554.7
259.868	4555.68
260.246	4558.98
260.624	4568.7
261.001	4569.77
261.379	4574.25
261.757	4577.36
262.135	4570.95
262.513	4569.14
262.89	4567.93
263.268	4564.93
263.645	4562.89
264.023	4564.45
264.401	4565.14
264.778	4560.59
265.156	4550.59
265.533	4550.48
265.91	4543.7
266.288	4544.39
266.665	4540.41
267.042	4548.07
267.42	4545.43
267.797	4551.55
268.174	4552.52
268.551	4553.98
268.928	4554.66
269.305	4559.64
269.682	4555.98
270.059	4564.73
270.436	4565.61
270.813	4574.05
271.19	4569.77
271.567	4571.91
271.944	4566.77
272.32	4569.27
272.697	4575.89
273.074	4576.93
273.45	4573.23
273.827	4574.18
274.203	4572.3
274.58	4573.34
274.957	4568.32
275.333	4570.68
275.709	4570.41
276.086	4573.02
276.462	4568.27
276.838	4559.25
277.215	4558.36
277.591	4571.75
277.967	4573.3
278.343	4576.05
278.719	4573.84
279.095	4577.23
279.471	4574.68
279.847	4580.57
280.223	4576
280.599	4579.3
280.975	4577.93
281.351	4579.41
281.727	4565.43
282.103	4567.2
282.478	4564.39
282.854	4566.14
283.23	4563.32
283.605	4569.82
283.981	4560.68
284.357	4564.86
284.732	4562.14
285.108	4565.75
285.483	4567.11
285.858	4573.11
286.234	4568.82
286.609	4571.43
286.984	4571.14
287.36	4574.43
287.735	4574.32
288.11	4589.77
288.485	4590.05
288.86	4594.98
289.235	4593.39
289.61	4593.55
289.985	4596.86
290.36	4602.48
290.735	4598.89
291.11	4602.25
291.485	4602.64
291.86	4599.25
292.235	4594.86
292.609	4598.57
292.984	4595.11
293.359	4599.86
293.733	4600.48
294.108	4606.89
294.482	4601.45
294.857	4606.91
295.231	4609.34
295.606	4614.68
295.98	4613.61
296.354	4612.07
296.729	4606.23
297.103	4612.11
297.477	4611.25
297.851	4613.07
298.226	4606
298.6	4611.75
298.974	4610.34
299.348	4613.55
299.722	4610.91
300.096	4616.73
300.47	4612.75
300.844	4621.23
301.217	4616.18
301.591	4617.45
301.965	4622
302.339	4622.59
302.712	4618.82
303.086	4623.02
303.46	4617.59
303.833	4617.2
304.207	4610.8
304.58	4614.68
304.954	4609.82
305.327	4615.16
305.701	4611.36
306.074	4607.8
306.447	4604.07
306.821	4611.05
307.194	4608.52
307.567	4617.16
307.94	4612.82
308.313	4622.07
308.686	4619.16
309.059	4622.16
309.432	4617.5
309.805	4624.7
310.178	4619.39
310.551	4631.43
310.924	4625.59
311.297	4629.39
311.67	4621.8
312.042	4630.95
312.415	4625.02
312.788	4627.64
313.16	4624.05
313.533	4632.98
313.905	4632.89
314.278	4640.05
314.65	4626.55
315.023	4631.39
315.395	4624.95
315.768	4627.14
316.14	4623
316.512	4630.86
316.884	4628.55
317.257	4634.25
317.629	4626.2
318.001	4623.16
318.373	4618.02
318.745	4625.77
319.117	4623
319.489	4631.18
319.861	4632.7
320.233	4635.23
320.605	4626.02
320.977	4629.7
321.348	4627.66
321.72	4634.25
322.092	4630
322.463	4634.36
322.835	4626.34
323.207	4630.86
323.578	4622.61
323.95	4621.36
324.321	4617.11
324.693	4621.75
325.064	4621.55
325.435	4644.45
325.807	4637.95
326.178	4646.59
326.549	4645.52
326.92	4651.66
327.292	4644.48
327.663	4650.48
328.034	4648.25
328.405	4653.84
328.776	4646.59
329.147	4649.02
329.518	4624.89
329.889	4627.41
330.259	4619.64
330.63	4620.7
331.001	4615.64
331.372	4619.43
331.742	4614.66
332.113	4620.77
332.484	4613.93
332.854	4622.66
333.225	4615.11
333.595	4618.95
333.966	4614.59
334.336	4618.57
334.707	4611.57
335.077	4621.93
335.447	4621.75
335.817	4626.23
336.188	4615.52
336.558	4622.77
336.928	4617.64
337.298	4628.09
337.668	4625.02
338.038	4629.95
338.408	4652.16
338.778	4657.05
339.148	4668.59
339.518	4676.93
339.888	4670.93
340.258	4679.98
340.627	4671.23
340.997	4673.93
341.367	4662.86
341.736	4662.84
342.106	4659.84
342.475	4636.98
342.845	4667.98
343.214	4648.86
343.584	4636.34
343.953	4642.05
344.323	4633.91
344.692	4636.48
345.061	4632.82
345.431	4638.16
345.8	4634.66
346.169	4637
346.538	4633.3
346.907	4603.02
347.276	4601.07
347.645	4604.86
348.014	4599.73
348.383	4604.86
348.752	4600.48
349.121	4604.23
349.49	4604.14
349.858	4608.05
350.227	4605.82
350.596	4613.18
350.964	4608.64
351.333	4614.09
351.702	4614.66
352.07	4614.57
352.439	4608.75
352.807	4618.45
353.176	4613.23
353.544	4617.02
353.912	4618.27
354.281	4619.82
354.649	4611.39
355.017	4619.64
355.385	4613.52
355.753	4612.93
356.122	4611.11
356.49	4616.23
356.858	4607.11
357.226	4614.25
357.594	4602.8
357.961	4604.93
358.329	4604.66
358.697	4612.45
359.065	4602.3
359.433	4606.5
359.8	4603.39
360.168	4608.7
360.536	4603.09
360.903	4609.5
361.271	4598.86
361.638	4604.89
362.006	4595.07
362.373	4596.41
362.741	4584.07
363.108	4588.77
363.475	4582.84
363.843	4584.8
364.21	4576.84
364.577	4588.48
364.944	4581.36
365.311	4589.39
365.678	4605.57
366.045	4609.68
366.412	4610.73
366.779	4616.64
367.146	4613.25
367.513	4621.2
367.88	4615.75
368.247	4623
368.613	4612.34
368.98	4616.05
369.347	4607.84
369.713	4591.84
370.08	4589.2
370.447	4587.09
370.813	4579.52
371.18	4585.18
371.546	4574.59
371.912	4580.34
372.279	4578.23
372.645	4581.43
373.011	4577.16
373.378	4585.59
373.744	4577.75
374.11	4585.59
374.476	4579.41
374.842	4585.8
375.208	4585.41
375.574	4590.18
375.94	4582.91
376.306	4584.45
376.672	4581.43
377.038	4587.43
377.404	4581.41
377.769	4588.59
378.135	4579.5
378.501	4586.57
378.866	4583
379.232	4580.18
379.597	4577.36
379.963	4583.75
380.328	4577.55
380.694	4583.66
381.059	4576.77
381.425	4583.98
381.79	4577.73
382.155	4584.7
382.52	4577.41
382.886	4581.84
383.251	4577.09
383.616	4582.89
383.981	4576.02
384.346	4582.32
384.711	4576.52
385.076	4581.27
385.441	4571.48
385.806	4572.95
386.171	4565.59
386.535	4572
386.9	4567.75
387.265	4573.27
387.629	4565.23
387.994	4569.68
388.359	4564.07
388.723	4567.07
389.088	4565.25
389.452	4572.39
389.817	4571.16
390.181	4575.8
390.545	4573.18
390.91	4580.18
391.274	4573.09
391.638	4579.11
392.002	4575.91
392.366	4610.93
392.731	4605.39
393.095	4607.41
393.459	4605.2
393.823	4609.07
394.187	4601.23
394.55	4606.36
394.914	4603.66
395.278	4609.32
395.642	4601.45
396.006	4608.05
396.369	4570.98
396.733	4573.7
397.097	4565.66
397.46	4565.84
397.824	4558.07
398.187	4560.41
398.551	4553.14
398.914	4552.32
399.277	4546.68
399.641	4554.84
400.004	4551.45
400.367	4557.57
400.73	4553.11
401.094	4559.5
401.457	4553.48
401.82	4557.57
402.183	4555.45
402.546	4563.32
402.909	4558.11
403.272	4566.93
403.635	4559.48
403.998	4558.23
404.36	4548.84
404.723	4553.77
405.086	4548.43
405.448	4578
405.811	4572.84
406.174	4578.41
406.536	4568.02
406.899	4597.2
407.261	4590.8
407.624	4597
407.986	4597.18
408.348	4604.55
408.711	4605.43
409.073	4612.66
409.435	4581.73
409.797	4588.61
410.16	4584.57
410.522	4589.55
410.884	4557.66
411.246	4567.16
411.608	4558.8
411.97	4562.77
412.332	4553.57
412.693	4558.32
413.055	4547.91
413.417	4555.48
413.779	4548.5
414.14	4551.3
414.502	4541.48
414.864	4550.57
415.225	4539.91
415.587	4547.27
415.948	4537.02
416.31	4546.2
416.671	4535.43
417.033	4541.32
417.394	4535.41
417.755	4539.57
418.116	4535.41
418.478	4541.7
418.839	4532.23
419.2	4535.02
419.561	4530.39
419.922	4535.91
420.283	4529.5
420.644	4535.34
421.005	4530.8
421.366	4536.05
421.727	4537.32
422.087	4540.05
422.448	4534.91
422.809	4543.5
423.169	4538.86
423.53	4539.52
423.891	4531.64
424.251	4537.48
424.612	4527.89
424.972	4533.14
425.333	4523.73
425.693	4525.68
426.053	4520.34
426.414	4524.8
426.774	4517.36
427.134	4520.93
427.494	4515.23
427.854	4524.84
428.214	4516.59
428.574	4524.61
428.934	4516.48
429.294	4525.09
429.654	4518.18
430.014	4524.95
430.374	4519.55
430.734	4529.64
431.094	4522.86
431.453	4543.7
431.813	4536.05
432.173	4544.02
432.532	4537.34
432.892	4543.27
433.251	4536.2
433.611	4540.75
433.97	4532.05
434.33	4539.7
434.689	4530.48
435.048	4536.95
435.407	4522.23
435.767	4527.18
436.126	4517.98
436.485	4522.8
436.844	4515.77
437.203	4521.41
437.562	4517.93
437.921	4521.14
438.28	4512.68
438.639	4515.68
438.998	4533.45
439.356	4537.05
439.715	4531.23
440.074	4539.73
440.433	4533.64
440.791	4544.2
441.15	4538.27
441.508	4540.61
441.867	4536.43
442.225	4542.43
442.584	4536.52
442.942	4519.61
443.3	4509.8
443.659	4514.41
444.017	4508.8
444.375	4512.57
444.733	4507.66
445.092	4515.8
445.45	4516.16
445.808	4523.05
446.166	4518.09
446.524	4524.8
446.882	4516.89
447.239	4523.59
447.597	4519.05
447.955	4527.25
448.313	4525.7
448.67	4530.14
449.028	4521.61
449.386	4523.86
449.743	4524.8
450.101	4537.82
450.458	4532.07
450.816	4542.23
451.173	4539.89
451.531	4552.59
451.888	4544.66
452.245	4549.32
452.602	4544.39
452.96	4587.93
453.317	4585.09
453.674	4586.36
454.031	4576.59
454.388	4586.57
454.745	4575.93
455.102	4584.09
455.459	4576.82
455.816	4585.16
456.173	4583.02
456.529	4590.09
456.886	4551.2
457.243	4556.27
457.599	4551.73
457.956	4557.43
458.313	4552.59
458.669	4562.95
459.026	4555.5
459.382	4559.8
459.739	4556.2
460.095	4562.61
460.451	4559.05
460.807	4563.68
461.164	4562.5
461.52	4574.34
461.876	4568.41
462.232	4571.82
462.588	4564.75
462.944	4572.02
463.3	4569.09
463.656	4577.36
464.012	4565.52
464.368	4574.82
464.724	4568.73
465.079	4568.34
465.435	4556.02
465.791	4556.89
466.146	4551.16
466.502	4556.77
466.858	4546.59
467.213	4544.86
467.569	4536.91
467.924	4550.39
468.279	4535.39
468.635	4541.39
468.99	4535.5
469.345	4536.64
469.701	4532
470.056	4534.32
470.411	4525.68
470.766	4531.41
471.121	4530.59
471.476	4536.5
471.831	4522.91
472.186	4526.27
472.541	4515.7
472.895	4517.82
473.25	4510.77
473.605	4514.75
473.96	4505.75
474.314	4509.02
474.669	4500.07
475.024	4494.84
475.378	4478.05
475.733	4486.5
476.087	4479.41
476.441	4481.86
476.796	4474.3
477.15	4483.48
477.504	4472.23
477.859	4475.89
478.213	4467.3
478.567	4468.39
478.921	4470.36
479.275	4472.59
479.629	4465.86
479.983	4477.34
480.337	4468.86
480.691	4471.5
481.045	4459.39
481.399	4493.23
481.752	4487.61
482.106	4492.75
482.46	4486.07
482.813	4482.93
483.167	4478
483.52	4475.2
483.874	4475.57
484.227	4482.18
484.581	4473.73
484.934	4479.16
485.288	4443.07
485.641	4443.66
485.994	4434.73
486.347	4441.41
486.7	4435.91
487.054	4454.25
487.407	4450.8
487.76	4439.75
488.113	4431.95
488.466	4436.55
488.818	4430.66
489.171	4435.41
489.524	4426.18
489.877	4427.95
490.23	4420.5
490.582	4425.73
490.935	4408.66
491.288	4406.82
491.64	4401.09
491.993	4407.52
492.345	4403.61
492.698	4409.48
493.05	4407.36
493.402	4420.98
493.755	4420.77
494.107	4435.48
494.459	4439.36
494.811	4464.66
495.163	4488.02
495.515	4533.98
495.867	4575.09
496.219	4647.82
496.571	4725.02
496.923	4825.86
497.275	4924.57
497.627	5044.8
497.979	5151.36
498.33	5272.3
498.682	5368.95
499.034	5473.18
499.385	5544.95
499.737	5622.55
500.088	5668.52
500.44	5703.82
500.791	5713.89
501.143	5719.86
501.494	5709.09
501.845	5700.3
502.197	5668.95
502.548	5650.07
502.899	5615.07
503.25	5597.23
503.601	5561.05
503.952	5537.59
504.303	5504.25
504.654	5478.59
505.005	5447.27
505.356	5418.48
505.707	5379.98
506.058	5358.16
506.408	5324.41
506.759	5305.02
507.11	5275.75
507.46	5262.57
507.811	5232.39
508.161	5214.45
508.512	5188.73
508.862	5170.32
509.213	5149.57
509.563	5135.59
509.913	5112.34
510.263	5100.32
510.614	5074.64
510.964	5065.5
511.314	5031.95
511.664	5017.11
512.014	4993.91
512.364	4981.98
512.714	4959.59
513.064	4942.34
513.414	4925.39
513.764	4928
514.113	4911.43
514.463	4909.09
514.813	4882.61
515.162	4879.02
515.512	4867.89
515.862	4860.64
516.211	4845.82
516.561	4842.23
516.91	4833.18
517.259	4827.36
517.609	4798.45
517.958	4788.73
518.307	4771.93
518.656	4769.32
519.006	4762.11
519.355	4765.05
519.704	4762.41
520.053	4760.27
520.402	4744.36
520.751	4736.73
521.1	4725.09
521.448	4724.5
521.797	4716.36
522.146	4713.18
522.495	4706.77
522.843	4699.52
523.192	4679.41
523.541	4669.73
523.889	4657.73
524.238	4661.41
524.586	4658.3
524.935	4656.61
525.283	4649.64
525.631	4650.43
525.979	4640.14
526.328	4640.36
526.676	4630.68
527.024	4633.02
527.372	4625.45
527.72	4628.73
528.068	4619.11
528.416	4619.89
528.764	4613.5
529.112	4610.68
529.46	4598.93
529.808	4601.18
530.155	4588.36
530.503	4605.89
530.851	4610.64
531.198	4611.05
531.546	4599.98
531.893	4601.75
532.241	4588.93
532.588	4588.07
532.936	4582.05
533.283	4583.59
533.63	4580.3
533.978	4583.23
534.325	4565.68
534.672	4554.11
535.019	4547.5
535.366	4550.82
535.713	4546.43
536.06	4554.5
536.407	4551
536.754	4552.27
537.101	4547.16
537.448	4555.09
537.795	4548.77
538.141	4545.55
538.488	4536.25
538.835	4543.23
539.181	4534.02
539.528	4534.41
539.874	4523.57
540.221	4522.61
540.567	4515.61
540.914	4519.27
541.26	4509.18
541.606	4516.25
541.952	4512.73
542.299	4516.91
542.645	4509.09
542.991	4512.45
543.337	4504.43
543.683	4509.36
544.029	4503.82
544.375	4516.55
544.721	4512.86
545.066	4515.68
545.412	4508.41
545.758	4511.39
546.104	4508.59
546.449	4506.25
546.795	4511.39
547.141	4520.48
547.486	4513.98
547.832	4516.32
548.177	4504.86
548.522	4505.84
548.868	4497.52
549.213	4499.86
549.558	4493.48
549.903	4497.34
550.249	4497.91
550.594	4496.45
550.939	4485.32
551.284	4489.5
551.629	4487.25
551.974	4488.84
552.319	4483.7
552.664	4489.18
553.008	4482.95
553.353	4516.3
553.698	4512.41
554.043	4515.98
554.387	4506.7
554.732	4513.98
555.076	4507.18
555.421	4509.52
555.765	4506.86
556.11	4512.27
556.454	4502.32
556.798	4504.66
557.143	4471.89
557.487	4477.61
557.831	4469.23
558.175	4477.16
558.519	4470.36
558.863	4477.23
559.207	4471.91
559.551	4474.84
559.895	4471.86
560.239	4476.32
560.583	4471.36
560.927	4471.64
561.27	4462.52
561.614	4472.41
561.958	4465.82
562.301	4472.73
562.645	4464.32
562.988	4467.23
563.332	4461.7
563.675	4466.36
564.018	4469.2
564.362	4477.43
564.705	4474.43
565.048	4475.14
565.391	4464.16
565.735	4466.11
566.078	4459.7
566.421	4468.23
566.764	4464.82
567.107	4469.45
567.45	4461.2
567.792	4457.89
568.135	4449
568.478	4455.41
568.821	4454.41
569.163	4462.55
569.506	4457.11
569.849	4464.66
570.191	4455.25
570.534	4462.16
570.876	4456.73
571.219	4462.73
571.561	4460.5
571.903	4468.64
572.246	4463.02
572.588	4464.86
572.93	4457.7
573.272	4462.73
573.614	4453.07
573.956	4457.23
574.298	4452.75
574.64	4460.32
574.982	4451.2
575.324	4456.02
575.666	4448.23
576.008	4454.23
576.349	4450.48
576.691	4454.73
577.033	4453.18
577.374	4460.07
577.716	4455.43
578.057	4459.82
578.399	4451.48
578.74	4458.57
579.082	4457.43
579.423	4464.93
579.764	4465.05
580.105	4473.86
580.447	4474.84
580.788	4480.86
581.129	4480.8
581.47	4485.91
581.811	4478.82
582.152	4486.59
582.493	4502.59
582.834	4507.45
583.175	4501.36
583.515	4498.16
583.856	4490.09
584.197	4490.8
584.537	4480.82
584.878	4480.16
585.218	4477.18
585.559	4482.77
585.899	4476.07
586.24	4458.5
586.58	4449.45
586.921	4455.43
587.261	4450.3
587.601	4456.5
587.941	4450.75
588.281	4460.16
588.621	4458.05
588.961	4458.73
589.301	4453.8
589.641	4458.73
589.981	4456.39
590.321	4461.14
590.661	4454.39
591.001	4461.59
591.34	4457.8
591.68	4464.86
592.02	4454.57
592.359	4457.59
592.699	4454.57
593.038	4461.86
593.378	4455.68
593.717	4455.05
594.057	4449.07
594.396	4454.68
594.735	4448.8
595.074	4451.43
595.414	4440.75
595.753	4448.5
596.092	4442.57
596.431	4448.8
596.77	4440.84
597.109	4445.3
597.448	4441.7
597.786	4443.14
598.125	4435.86
598.464	4440.07
598.803	4432.5
599.141	4438.57
599.48	4432.45
599.819	4438.09
600.157	4428.39
600.495	4431.75
600.834	4428.34
601.172	4453.82
601.511	4453.16
601.849	4456.16
602.187	4451.2
602.525	4455.09
602.864	4445.07
603.202	4452.64
603.54	4444.66
603.878	4453.27
604.216	4448.75
604.554	4454.09
604.891	4424.82
605.229	4427.11
605.567	4421.09
605.905	4425.34
606.243	4419.7
606.58	4428.16
606.918	4417.98
607.255	4420.32
607.593	4416.18
607.93	4422.48
608.268	4414.64
608.605	4423.86
608.942	4421.73
609.28	4429.2
609.617	4424.77
609.954	4430.7
610.291	4429.93
610.628	4436.64
610.965	4435.77
611.302	4441.86
611.639	4436.91
611.976	4444.34
612.313	4438.41
612.65	4443.36
612.987	4434.75
613.323	4437.75
613.66	4432.59
613.997	4431.61
614.333	4422.98
614.67	4428.59
615.006	4421.3
615.343	4423.91
615.679	4416.07
616.015	4421.2
616.352	4413.05
616.688	4419.82
617.024	4414.98
617.36	4427.5
617.696	4425.16
618.032	4430.55
618.368	4423.07
618.704	4426.57
619.04	4420.36
619.376	4425.11
619.712	4423.75
620.048	4428.82
620.383	4421.64
620.719	4425.23
621.055	4412.43
621.39	4416.98
621.726	4410.68
622.061	4415.82
622.397	4412.16
622.732	4417
623.068	4411.41
623.403	4409
623.738	4401.32
624.073	4407.52
624.409	4402.75
624.744	4405.45
625.079	4397.16
625.414	4406.3
625.749	4398.75
626.084	4403.45
626.419	4400.16
626.753	4401.86
627.088	4396.82
627.423	4410.5
627.758	4403.7
628.092	4408.16
628.427	4401.59
628.762	4408.07
629.096	4400.23
629.431	4408.27
629.765	4399.45
630.099	4401.89
630.434	4397.52
630.768	4405.84
631.102	4391.59
631.436	4398.95
631.77	4393.43
632.105	4400.86
632.439	4393.57
632.773	4397.64
633.107	4390.45
633.44	4397.95
633.774	4389.55
634.108	4394.82
634.442	4385.93
634.776	4392.34
635.109	4387.52
635.443	4395.09
635.776	4389.45
636.11	4399.16
636.443	4398.89
636.777	4400.43
637.11	4391.02
637.444	4399.27
637.777	4394.77
638.11	4402.02
638.443	4395.61
638.776	4400.16
639.11	4392.41
639.443	4403.18
639.776	4395.43
640.109	4397.05
640.441	4393.93
640.774	4400.34
641.107	4392.45
641.44	4398
641.773	4390.75
642.105	4393.66
642.438	4389.02
642.77	4392.59
643.103	4380.77
643.435	4382.11
643.768	4379.8
644.1	4385.25
644.433	4382.32
644.765	4389.59
645.097	4392.11
645.429	4399.86
645.761	4397.82
646.094	4401.18
646.426	4395.59
646.758	4405.39
647.09	4402
647.422	4403
647.753	4397.77
648.085	4400.3
648.417	4394.95
648.749	4392.25
649.08	4383.32
649.412	4388.57
649.744	4383.84
650.075	4391.27
650.407	4382.66
650.738	4390.32
651.069	4388.43
651.401	4392.95
651.732	4390.52
652.063	4394.98
652.394	4388.93
652.726	4397.95
653.057	4392.61
653.388	4396.3
653.719	4390.2
654.05	4397.16
654.381	4392.05
654.712	4400.2
655.042	4394.23
655.373	4395.7
655.704	4391.82
656.034	4397.36
656.365	4392.59
656.696	4397.25
657.026	4394.52
657.357	4400.25
657.687	4389.3
658.018	4390.93
658.348	4377.36
658.678	4384.05
659.008	4381.02
659.339	4384.7
659.669	4378.8
659.999	4386.3
660.329	4377.48
660.659	4380.66
660.989	4371.95
661.319	4380
661.649	4375.14
661.978	4382.89
662.308	4374.84
662.638	4378.8
662.968	4373.7
663.297	4382.25
663.627	4371.98
663.956	4378.11
664.286	4374.16
664.615	4386.64
664.945	4381.41
665.274	4387.73
665.603	4384.64
665.932	4392.09
666.262	4385.27
666.591	4391.75
666.92	4384.18
667.249	4391.25
667.578	4392.39
667.907	4398.2
668.236	4390.75
668.564	4393.66
668.893	4389.95
669.222	4394.59
669.551	4388.59
669.879	4396.8
670.208	4385.45
670.537	4388.07
670.865	4378.84
671.194	4396
671.522	4390.75
671.85	4393.93
672.179	4390.82
672.507	4397.05
672.835	4388.23
673.163	4391.02
673.491	4383.93
673.819	4398.36
674.147	4395.93
674.475	4402.34
674.803	4379.95
675.131	4381.14
675.459	4376.68
675.787	4382.8
676.115	4373.2
676.442	4381.34
676.77	4379.23
677.098	4384.18
677.425	4370.91
677.753	4376.75
678.08	4370.82
678.407	4376.61
678.735	4377.27
679.062	4383.3
679.389	4373.7
679.717	4381.25
680.044	4372.61
680.371	4376.86
680.698	4371.07
681.025	4384.93
681.352	4380.07
681.679	4386.09
682.006	4378.91
682.332	4379.11
682.659	4371.23
682.986	4384.91
683.313	4378.14
683.639	4380.41
683.966	4375.55
684.292	4383.16
684.619	4369.39
684.945	4373.75
685.272	4371.41
685.598	4378.2
685.924	4380.55
686.25	4386.18
686.577	4375.91
686.903	4386.48
687.229	4385.57
687.555	4387.55
687.881	4380.32
688.207	4388.93
688.533	4386.25
688.858	4386.73
689.184	4381.14
689.51	4379.86
689.836	4375.34
690.161	4384.89
690.487	4374.23
690.813	4380.36
691.138	4379.95
691.463	4385.66
691.789	4384.41
692.114	4386.86
692.44	4380.68
692.765	4391.41
693.09	4389.84
693.415	4394.95
693.74	4384.02
694.065	4389.34
694.39	4386.41
694.715	4394.27
695.04	4388.64
695.365	4393.18
695.69	4386.89
696.015	4395.52
696.339	4389.64
696.664	4393.75
696.989	4390.66
697.313	4395.34
697.638	4392.23
697.962	4393.8
698.287	4381.48
698.611	4387.39
698.935	4380.73
699.26	4386.86
699.584	4383.07
699.908	4384.7
700.232	4377.61
700.556	4377.2
700.88	4375.66
701.204	4381.68
701.528	4377.93
701.852	4388.89
702.176	4403.34
702.5	4406.34
702.823	4414.86
703.147	4432.82
703.471	4427.45
703.794	4432.98
704.118	4448.8
704.441	4455.07
704.765	4446.75
705.088	4449.41
705.411	4449.32
705.735	4433.23
706.058	4428.89
706.381	4418.23
706.704	4402.43
707.027	4406.91
707.35	4400.59
707.673	4386.32
707.996	4377.11
708.319	4382.5
708.642	4377.2
708.965	4377.27
709.288	4371.36
709.61	4378.8
709.933	4376.09
710.256	4379.84
710.578	4375.27
710.901	4380.61
711.223	4376.73
711.546	4383.41
711.868	4383.55
712.19	4390.2
712.512	4381.8
712.835	4387.73
713.157	4379.09
713.479	4383.07
713.801	4376.36
714.123	4380.16
714.445	4376.07
714.767	4379.98
715.089	4374.34
715.411	4371.61
715.732	4364.55
716.054	4369.89
716.376	4363.89
716.697	4367.09
717.019	4365.55
717.34	4368.86
717.662	4364.8
717.983	4372.75
718.305	4373.16
718.626	4377.34
718.947	4375.3
719.268	4382.18
719.589	4375.36
719.911	4386.66
720.232	4383.66
720.553	4383.45
720.874	4378.2
721.195	4383.34
721.515	4371.16
721.836	4370.84
722.157	4363.8
722.478	4366.14
722.798	4356.25
723.119	4359.98
723.44	4349.64
723.76	4355.66
724.081	4352.36
724.401	4361.02
724.721	4367.8
725.042	4371.55
725.362	4367.39
725.682	4373.09
726.002	4370.25
726.322	4381.11
726.642	4379.64
726.962	4383.09
727.282	4380.27
727.602	4383.93
727.922	4373.93
728.242	4379.77
728.562	4381.23
728.882	4385.36
729.201	4379.16
729.521	4387.8
729.84	4382.75
730.16	4384.5
730.479	4389.36
730.799	4391.59
731.118	4385
731.437	4391
731.757	4370.8
732.076	4373.7
732.395	4366.55
732.714	4373.14
733.033	4364.23
733.352	4366.34
733.671	4367.41
733.99	4367.02
734.309	4361.89
734.628	4370.7
734.947	4367.43
735.265	4374.55
735.584	4366.91
735.903	4375.05
736.221	4371.34
736.54	4377.43
736.858	4373.16
737.177	4378.77
737.495	4372.48
737.813	4380.14
738.132	4372.8
738.45	4375.11
738.768	4369.7
739.086	4373.68
739.404	4371.45
739.722	4375.32
740.04	4370.41
740.358	4377.14
740.676	4369.09
740.994	4372.18
741.311	4365.39
741.629	4374.89
741.947	4371.68
742.264	4379.02
742.582	4381.05
742.899	4386.48
743.217	4382.43
743.534	4385.43
743.852	4377.75
744.169	4382.59
744.486	4382.11
744.803	4384.66
745.121	4377.36
745.438	4383.09
745.755	4372.14
746.072	4378.34
746.389	4370.8
746.706	4375.34
747.022	4370.5
747.339	4377.09
747.656	4378.16
747.973	4384.05
748.289	4379.75
748.606	4386.16
748.923	4380.14
749.239	4395.27
749.555	4389.07
749.872	4396.11
750.188	4391.86
750.505	4398.14
750.821	4393.59
751.137	4394.48
751.453	4384.8
751.769	4391.7
752.085	4382.98
752.401	4392.09
752.717	4380.61
753.033	4382.16
753.349	4375.61
753.665	4381.34
753.98	4376.39
754.296	4380.66
754.612	4375.11
754.927	4384.07
755.243	4383.39
755.558	4391.16
755.874	4384.5
756.189	4390.55
756.505	4382
756.82	4385.48
757.135	4377.5
757.45	4385.84
757.765	4385.84
758.08	4387.09
758.395	4377.18
758.71	4378.55
759.025	4373.59
759.34	4379.59
759.655	4378.14
759.97	4386.68
760.285	4389.2
760.599	4398.45
760.914	4389.82
761.228	4387.39
761.543	4384.32
761.857	4403.23
762.172	4395.57
762.486	4399.84
762.8	4396.82
763.115	4397.57
763.429	4394.27
763.743	4393.77
764.057	4386.8
764.371	4393.14
764.685	4395.86
764.999	4405.75
765.313	4396.52
765.627	4404.16
765.941	4397.57
766.255	4398.64
766.568	4397
766.882	4400.8
767.195	4396.23
767.509	4403.66
767.823	4403.14
768.136	4406.84
768.449	4400.45
768.763	4402.41
769.076	4396.5
769.389	4401.93
769.702	4399.8
770.016	4403.3
770.329	4394.27
770.642	4404.34
770.955	4396.98
771.268	4399.34
771.58	4397.75
771.893	4401.8
772.206	4391.98
772.519	4398.77
772.832	4393.41
773.144	4395.73
773.457	4389.61
773.769	4399.02
774.082	4388.2
774.394	4392.86
774.706	4388.48
775.019	4393.93
775.331	4391.43
775.643	4400.66
775.955	4394.84
776.268	4402.34
776.58	4399.36
776.892	4405.68
777.204	4404.39
777.515	4411.66
777.827	4414.2
778.139	4419.36
778.451	4412.55
778.763	4414.73
779.074	4407.55
779.386	4416.07
779.697	4410.61
780.009	4416.73
780.32	4414.09
780.632	4415.98
780.943	4416.75
781.254	4420.73
781.566	4414.8
781.877	4423.43
782.188	4420.75
782.499	4425.2
782.81	4422.77
783.121	4432.39
783.432	4427.41
783.743	4432.45
784.054	4428.39
784.364	4428.39
784.675	4418.84
784.986	4423.7
785.296	4417.8
785.607	4426.11
785.917	4449.02
786.228	4453.59
786.538	4446.3
786.849	4454.16
787.159	4446.66
787.469	4454.2
787.779	4454.89
788.09	4459.77
788.4	4460.45
788.71	4464.27
789.02	4458.09
789.33	4446.16
789.64	4443.16
789.949	4460.43
790.259	4455.8
790.569	4465.43
790.879	4458.34
791.188	4464.52
791.498	4462.93
791.807	4463.73
792.117	4458.25
792.426	4462.14
792.736	4450.98
793.045	4462.91
793.354	4444.77
793.663	4454.45
793.973	4448.55
794.282	4476.36
794.591	4466.59
794.9	4472.64
795.209	4474.64
795.518	4482.68
795.826	4479.18
796.135	4488.39
796.444	4476.43
796.753	4486.23
797.061	4476.91
797.37	4483.41
797.678	4463.16
797.987	4469.45
798.295	4467.23
798.604	4470.23
798.912	4466
799.22	4473.39
799.529	4471.55
799.837	4478.55
800.145	4475.39
800.453	4481.68
800.761	4482.34
801.069	4488.45
801.377	4487.98
801.685	4497.68
801.993	4496.41
802.3	4505.98
802.608	4498.89
802.916	4504.02
803.223	4510.02
803.531	4520.07
803.838	4516.09
804.146	4518.25
804.453	4511.64
804.76	4518.32
805.068	4514.23
805.375	4519.68
805.682	4514.45
805.989	4530.45
806.296	4527.48
806.603	4522.52
806.91	4515.64
807.217	4523.14
807.524	4522.61
807.831	4531.48
808.138	4528.16
808.444	4530.57
808.751	4529.59
809.058	4530.34
809.364	4521.8
809.671	4529.14
809.977	4530.23
810.284	4540.89
810.59	4537.18
810.896	4538.64
811.202	4534.93
811.509	4540.66
811.815	4540.68
812.121	4543.5
812.427	4540.34
812.733	4546.05
813.039	4545.57
813.345	4552.57
813.65	4547.64
813.956	4563.27
814.262	4564.16
814.568	4571.14
814.873	4569.2
815.179	4576.39
815.484	4572.2
815.79	4585.48
816.095	4586.2
816.4	4588.36
816.706	4579.2
817.011	4583.77
817.316	4575.23
817.621	4583.09
817.926	4583.48
818.231	4586.82
818.536	4583.32
818.841	4592.34
819.146	4586.2
819.451	4593.07
819.756	4586.75
820.06	4596.45
820.365	4598.3
820.67	4601.5
820.974	4597.14
821.279	4601.8
821.583	4598.39
821.888	4604.27
822.192	4601.59
822.496	4608.3
822.8	4600.61
823.105	4609.52
823.409	4605.66
823.713	4610.02
824.017	4609.8
824.321	4612.8
824.625	4610.57
824.929	4619.09
825.232	4618.23
825.536	4628.68
825.84	4626.48
826.143	4634.84
826.447	4633.89
826.751	4643.59
827.054	4641.75
827.358	4648.66
827.661	4672.14
827.964	4696.57
828.268	4694.25
828.571	4697.18
828.874	4689.52
829.177	4696.48
829.48	4692.3
829.783	4695.48
830.086	4690.25
830.389	4692.95
830.692	4688.32
830.995	4671.93
831.297	4654.98
831.6	4665.14
831.903	4663.68
832.205	4672.59
832.508	4666.68
832.81	4674.07
833.113	4677.57
833.415	4682.11
833.718	4680.95
834.02	4687.23
834.322	4683.34
834.624	4686.25
834.926	4682.18
835.228	4694.57
835.53	4690.3
835.832	4703.98
836.134	4703.57
836.436	4704.75
836.738	4707.36
837.04	4714.7
837.341	4715.48
837.643	4730.82
837.944	4728.3
838.246	4735.73
838.547	4727.7
838.849	4737.8
839.15	4735.07
839.452	4743.02
839.753	4741.75
840.054	4743.11
840.355	4740.64
840.656	4750.73
840.957	4742.07
841.258	4749.34
841.559	4743.84
841.86	4751.11
842.161	4746.16
842.462	4751.2
842.762	4744
843.063	4749.52
843.364	4756.27
843.664	4763.82
843.965	4761.5
844.265	4769.55
844.566	4770.11
844.866	4782.34
845.166	4780.5
845.467	4786.82
845.767	4777.7
846.067	4785.59
846.367	4785.11
846.667	4785.45
846.967	4779.05
847.267	4779.34
847.567	4772.57
847.867	4772.59
848.166	4765.52
848.466	4769.09
848.766	4765.5
849.065	4776.27
849.365	4773.68
849.664	4785.11
849.964	4781.2
850.263	4790.43
850.562	4790.07
850.862	4800.82
851.161	4799.16
851.46	4809.02
851.759	4808.75
852.058	4818.91
852.357	4817.16
852.656	4828.09
852.955	4819.07
853.254	4825.77
853.553	4824.18
853.851	4829.5
854.15	4826.61
854.449	4835.07
854.747	4825.89
855.046	4833.64
855.344	4830.75
855.643	4848
855.941	4844.14
856.239	4857.05
856.538	4858.68
856.836	4865.23
857.134	4862.86
857.432	4869.16
857.73	4864.59
858.028	4878.43
858.326	4873.27
858.624	4877.45
858.922	4863.8
859.219	4870.18
859.517	4861.43
859.815	4865.7
860.112	4864.64
860.41	4871.75
860.707	4867.77
861.005	4876.68
861.302	4870.95
861.6	4878.07
861.897	4878.16
862.194	4887.66
862.491	4888.7
862.788	4898.23
863.085	4892.8
863.382	4899.27
863.679	4897.91
863.976	4906.55
864.273	4903.32
864.57	4909.45
864.867	4902.25
865.163	4909.91
865.46	4907.66
865.757	4908.55
866.053	4906.23
866.349	4914.5
866.646	4914.02
866.942	4919.75
867.239	4918.39
867.535	4925.86
867.831	4924.32
868.127	4939.07
868.423	4930.14
868.719	4934.73
869.015	4929.11
869.311	4932.8
869.607	4929.09
869.903	4929.77
870.199	4923.25
870.494	4930.55
870.79	4922.7
871.086	4926.2
871.381	4920.66
871.677	4927.45
871.972	4922.59
872.267	4929.25
872.563	4924.57
872.858	4933.18
873.153	4929.59
873.448	4929.43
873.743	4918.66
874.038	4923.11
874.333	4914.48
874.628	4916.52
874.923	4910.91
875.218	4912.75
875.513	4908.7
875.808	4914.66
876.102	4907.32
876.397	4907.68
876.691	4907.73
876.986	4912.09
877.28	4906
877.575	4911.14
877.869	4909.2
878.163	4911.82
878.458	4909.11
878.752	4913.57
879.046	4904.84
879.34	4906.27
879.634	4902.91
879.928	4906.52
880.222	4898.66
880.516	4905.14
880.809	4896.89
881.103	4899.5
881.397	4890.77
881.691	4892.11
881.984	4884.57
882.278	4888.84
882.571	4900.48
882.864	4901.07
883.158	4895.14
883.451	4904.05
883.744	4899.5
884.038	4905.59
884.331	4898.32
884.624	4906.95
884.917	4901.84
885.21	4904.45
885.503	4899.89
885.796	4890.8
886.088	4885.16
886.381	4891.98
886.674	4881.11
886.966	4881.77
887.259	4878.57
887.552	4896.41
887.844	4894.45
888.136	4898.23
888.429	4898.6
888.721	4902.25
889.013	4896
889.306	4907.04
889.598	4903.25
