# Supplementary material for: An on-demand, drop-on-drop method for studying enzyme catalysis by serial crystallography
Source: Nat Commun. 2021 Jul 22;12:4461. doi: 10.1038/s41467-021-24757-7 (PMC8298390; doi:10.1038/s41467-021-24757-7)
Supplement: Supplementary file 7 — Source Data [file 41467_2021_24757_MOESM7_ESM.zip › 01_raw data/7/7-pico-on (39).txt]

Data from 7-fluo5N-fura-picoon_Subt4_20-41-53-273.txt Node

Date: Wed Jun 05 20:41:53 PDT 2019
User: Yachandra Lab
Spectrometer: OFX00221
Trigger mode: 0
Integration Time (sec): 3.000000E-1
Scans to average: 4
Nonlinearity correction enabled: false
Boxcar width: 5
Storing dark spectrum: false
XAxis mode: Wavelengths
Number of Pixels in Spectrum: 2136
>>>>>Begin Spectral Data<<<<<
156.111	4.38
156.499	3.54
156.887	2.19
157.274	1.69
157.662	2.35
158.049	2.23
158.437	2.43
158.824	2.8
159.211	1.61
159.599	1.43
159.986	0.77
160.373	0.02
160.761	-0.05
161.148	1.61
161.535	1.64
161.922	1.48
162.309	1.86
162.696	1.95
163.083	0.61
163.47	1.09
163.857	0.61
164.244	1.75
164.631	2.32
165.018	2.55
165.405	0.59
165.792	1.55
166.179	2.2
166.565	1.61
166.952	1.25
167.339	2.52
167.725	2.59
168.112	3.41
168.498	4.2
168.885	4.27
169.271	4.66
169.658	6.59
170.044	6.02
170.431	5.43
170.817	5.57
171.203	6.05
171.59	5.8
171.976	5.2
172.362	5.34
172.748	3.45
173.134	3.41
173.521	3
173.907	3
174.293	3.55
174.679	2.59
175.065	2.2
175.451	2.11
175.836	2.34
176.222	2.41
176.608	1.25
176.994	3.43
177.38	2.23
177.765	2.34
178.151	0.77
178.537	-0.16
178.922	0.11
179.308	0.18
179.693	-0.59
180.079	-0.8
180.464	0.66
180.85	1.61
181.235	-0.11
181.621	1.27
182.006	1.5
182.391	2.27
182.777	2.39
183.162	1.52
183.547	2.14
183.932	2.5
184.317	2.02
184.702	1.61
185.087	0.98
185.472	0.93
185.857	0.18
186.242	0.2
186.627	0.41
187.012	0.25
187.397	1.14
187.782	1
188.167	0.82
188.551	0.34
188.936	3.84
189.321	10.18
189.705	16.95
190.09	22.95
190.475	30.57
190.859	33.66
191.244	39.39
191.628	45.39
192.012	51.02
192.397	56.45
192.781	64.86
193.166	67.52
193.55	62.89
193.934	62.18
194.318	59.84
194.702	59.23
195.087	64.09
195.471	64.34
195.855	68.5
196.239	66.57
196.623	65.98
197.007	67.59
197.391	66
197.775	71.66
198.158	72.89
198.542	74
198.926	73.16
199.31	71.98
199.693	72.61
200.077	65.5
200.461	67.84
200.844	68.16
201.228	62.52
201.611	61.14
201.995	58.68
202.378	58.7
202.762	62.14
203.145	61.93
203.529	61.95
203.912	63.66
204.295	64.77
204.679	66.98
205.062	69.61
205.445	72.61
205.828	75.09
206.211	77.16
206.594	75.57
206.977	71.3
207.36	70
207.743	68.75
208.126	65.84
208.509	64.36
208.892	62.52
209.275	59.11
209.658	61.86
210.04	62.11
210.423	62.68
210.806	63.39
211.188	65.45
211.571	67.61
211.953	67.3
212.336	66
212.719	70.8
213.101	70.5
213.483	73.18
213.866	72.73
214.248	68.2
214.63	66.64
215.013	67.48
215.395	67.09
215.777	64.16
216.159	64.43
216.542	66.59
216.924	65.82
217.306	67.77
217.688	66.95
218.07	63.05
218.452	65.61
218.834	66.07
219.216	69.09
219.597	68.66
219.979	69.45
220.361	70.2
220.743	70.84
221.124	64.57
221.506	61.18
221.888	59.61
222.269	61.7
222.651	63
223.032	63.14
223.414	57
223.795	58.2
224.177	59.39
224.558	58.09
224.94	57.41
225.321	65.43
225.702	68.02
226.083	68.39
226.465	66.73
226.846	65.75
227.227	63.05
227.608	65.8
227.989	66
228.37	62.61
228.751	62.7
229.132	63.09
229.513	61.23
229.894	58.23
230.275	58.3
230.655	58.64
231.036	58.75
231.417	60.02
231.798	64.8
232.178	63.34
232.559	65.07
232.94	65.77
233.32	65.77
233.701	65.61
234.081	68.45
234.462	69.84
234.842	69.11
235.222	71.64
235.603	71.02
235.983	64.11
236.363	63.61
236.743	67.68
237.124	66.34
237.504	65.36
237.884	62.82
238.264	58.82
238.644	55.91
239.024	60.52
239.404	54.8
239.784	54.2
240.164	52.73
240.544	52.59
240.923	53.34
241.303	53.89
241.683	54.18
242.063	58.5
242.442	57.52
242.822	57.14
243.202	51.45
243.581	55.8
243.961	58.43
244.34	60.39
244.72	59.48
245.099	57.43
245.478	61.48
245.858	63.23
246.237	60.93
246.616	66.77
246.996	71.14
247.375	72.48
247.754	73.05
248.133	71.66
248.512	72.66
248.891	80.86
249.27	79.64
249.649	78.5
250.028	77.52
250.407	76.45
250.786	73.73
251.165	72.23
251.544	75.23
251.922	74.98
252.301	76.09
252.68	70.52
253.058	64.82
253.437	65.48
253.816	63.23
254.194	62
254.573	64.52
254.951	67.05
255.329	70.11
255.708	68.66
256.086	66.7
256.465	66.86
256.843	72.41
257.221	72.32
257.599	69.45
257.977	68.95
258.356	68.66
258.734	68.57
259.112	69.05
259.49	63.89
259.868	63.93
260.246	66.75
260.624	65.82
261.001	65.7
261.379	65.98
261.757	67.2
262.135	64.34
262.513	67.02
262.89	62.77
263.268	60.52
263.645	64.91
264.023	64.32
264.401	62.82
264.778	63.25
265.156	65.05
265.533	64.77
265.91	68.95
266.288	72.36
266.665	73
267.042	76.27
267.42	78.18
267.797	75.64
268.174	76
268.551	74.61
268.928	74.93
269.305	73
269.682	75.89
270.059	74.48
270.436	75.05
270.813	73.45
271.19	76.16
271.567	72.89
271.944	71.11
272.32	71.75
272.697	72.7
273.074	73.5
273.45	75.09
273.827	75.48
274.203	74.14
274.58	74.2
274.957	73.05
275.333	70.09
275.709	71.02
276.086	73.41
276.462	66.57
276.838	64.7
277.215	64
277.591	61.8
277.967	60.91
278.343	63.66
278.719	59.77
279.095	59.18
279.471	58.2
279.847	57.91
280.223	57.64
280.599	62.82
280.975	61
281.351	60.05
281.727	63.07
282.103	59.48
282.478	54.3
282.854	60.43
283.23	64.14
283.605	66.52
283.981	65.02
284.357	66.61
284.732	68.14
285.108	73.48
285.483	74.16
285.858	70.55
286.234	73.3
286.609	77.8
286.984	72.73
287.36	69.41
287.735	68.75
288.11	69.84
288.485	71.02
288.86	69.95
289.235	68.2
289.61	67.7
289.985	71.11
290.36	67.59
290.735	67.86
291.11	69.82
291.485	70.23
291.86	72.16
292.235	75.34
292.609	70.61
292.984	68.57
293.359	67.77
293.733	68.93
294.108	63.09
294.482	64.7
294.857	63.45
295.231	61.77
295.606	61.09
295.98	59.52
296.354	56.34
296.729	59.32
297.103	59.61
297.477	60.27
297.851	64.25
298.226	67
298.6	65.11
298.974	63.86
299.348	67.52
299.722	67.64
300.096	67.07
300.47	67.09
300.844	63.41
301.217	67.3
301.591	71.57
301.965	69.86
302.339	71.68
302.712	73.91
303.086	75.73
303.46	76.45
303.833	81.66
304.207	80.2
304.58	81.34
304.954	84.82
305.327	81.57
305.701	77.82
306.074	77
306.447	76.32
306.821	77.68
307.194	75.36
307.567	71.89
307.94	69.39
308.313	72.34
308.686	72.45
309.059	71.57
309.432	71.43
309.805	72.75
310.178	72.59
310.551	73.66
310.924	71.77
311.297	72.57
311.67	72
312.042	70.66
312.415	66.57
312.788	61.59
313.16	62.98
313.533	62.09
313.905	63.48
314.278	63.75
314.65	62.11
315.023	62.57
315.395	61.77
315.768	63.89
316.14	63.2
316.512	65.34
316.884	71.95
317.257	70.68
317.629	71.57
318.001	72.05
318.373	70.86
318.745	70.34
319.117	69.45
319.489	66.34
319.861	64.05
320.233	65.3
320.605	63.77
320.977	61.8
321.348	60.82
321.72	61.86
322.092	62.02
322.463	61.64
322.835	63.52
323.207	66.73
323.578	66.52
323.95	68.05
324.321	68.91
324.693	69.7
325.064	70.48
325.435	75.41
325.807	77.41
326.178	77.25
326.549	76.89
326.92	74.52
327.292	71.91
327.663	76.39
328.034	75.73
328.405	75.16
328.776	75.39
329.147	73.27
329.518	66.02
329.889	63.25
330.259	59.5
330.63	59.59
331.001	60.45
331.372	59.45
331.742	59.57
332.113	57.7
332.484	54.86
332.854	57.77
333.225	60.91
333.595	66.07
333.966	68.48
334.336	70.11
334.707	71.07
335.077	69.61
335.447	68.07
335.817	67.89
336.188	72.86
336.558	73.75
336.928	70.73
337.298	71.11
337.668	66.55
338.038	67.05
338.408	69.07
338.778	67.43
339.148	70.36
339.518	73.5
339.888	72.91
340.258	69.98
340.627	69
340.997	65.91
341.367	62.2
341.736	66.84
342.106	65.07
342.475	60.86
342.845	62.64
343.214	60.91
343.584	59.07
343.953	57.82
344.323	60.73
344.692	62.3
345.061	64.23
345.431	64.43
345.8	61.39
346.169	62.09
346.538	61.27
346.907	59.48
347.276	59.36
347.645	62.64
348.014	61.45
348.383	62.25
348.752	66
349.121	66.59
349.49	67.66
349.858	72.09
350.227	71.02
350.596	73.84
350.964	76.48
351.333	79.18
351.702	74.7
352.07	73.66
352.439	70.39
352.807	65.95
353.176	65.3
353.544	67.36
353.912	67.55
354.281	65.52
354.649	63.77
355.017	59.59
355.385	57.3
355.753	59.82
356.122	64.52
356.49	66.3
356.858	66.68
357.226	68.61
357.594	65.86
357.961	63.34
358.329	66.05
358.697	66.41
359.065	70.59
359.433	69.2
359.8	69.52
360.168	68.68
360.536	68.41
360.903	69.07
361.271	69.8
361.638	73.02
362.006	74.39
362.373	73.98
362.741	78.23
363.108	76.7
363.475	80.2
363.843	79.43
364.21	80.3
364.577	78.3
364.944	78.11
365.311	73.45
365.678	72.27
366.045	71.32
366.412	70.75
366.779	66.32
367.146	64.61
367.513	66.16
367.88	67
368.247	67.2
368.613	67.75
368.98	69.07
369.347	71.09
369.713	70.91
370.08	69.05
370.447	73.52
370.813	74.66
371.18	74.86
371.546	71.07
371.912	72.75
372.279	66.36
372.645	67.55
373.011	67.5
373.378	71.2
373.744	69.84
374.11	66.48
374.476	60.66
374.842	62.77
375.208	65.68
375.574	69.48
375.94	67.3
376.306	73.66
376.672	73.55
377.038	72.84
377.404	69.98
377.769	69.3
378.135	73.73
378.501	77.61
378.866	73.5
379.232	70.23
379.597	67.61
379.963	65.61
380.328	65.07
380.694	65.95
381.059	63.05
381.425	64.77
381.79	63.68
382.155	64.43
382.52	63.75
382.886	64.98
383.251	64.23
383.616	61.61
383.981	63.34
384.346	60.43
384.711	60.23
385.076	64.7
385.441	66.75
385.806	71.57
386.171	68.27
386.535	67
386.9	64.8
387.265	69.02
387.629	73.91
387.994	74.32
388.359	74.48
388.723	73.02
389.088	73.3
389.452	68.77
389.817	65.39
390.181	64.95
390.545	68.14
390.91	71.02
391.274	70.07
391.638	70
392.002	70.16
392.366	75.98
392.731	79.09
393.095	79.02
393.459	82.75
393.823	83
394.187	84.05
394.55	79.16
394.914	81.77
395.278	79.23
395.642	76.95
396.006	75.16
396.369	70.52
396.733	67.39
397.097	64.45
397.46	61.64
397.824	61.07
398.187	62.89
398.551	63.14
398.914	60.55
399.277	63.36
399.641	63.7
400.004	66.8
400.367	65.64
400.73	63.64
401.094	63.23
401.457	64.41
401.82	64.77
402.183	67.5
402.546	68.77
402.909	70.45
403.272	67.45
403.635	67.09
403.998	65.82
404.36	63.86
404.723	68.16
405.086	67.86
405.448	68.32
405.811	68.7
406.174	64.55
406.536	64.07
406.899	66
407.261	69.16
407.624	69.34
407.986	69.07
408.348	73.16
408.711	73.91
409.073	75
409.435	72.7
409.797	73.07
410.16	74.23
410.522	75.57
410.884	73.34
411.246	72.45
411.608	73.2
411.97	75.8
412.332	73.73
412.693	70.2
413.055	73.5
413.417	76.18
413.779	76.32
414.14	72.93
414.502	72.82
414.864	70.73
415.225	69.32
415.587	71.75
415.948	72.2
416.31	73.64
416.671	72.27
417.033	69.2
417.394	67.57
417.755	67.36
418.116	67.25
418.478	67.16
418.839	67.98
419.2	71.14
419.561	68.25
419.922	64.68
420.283	62.7
420.644	62.91
421.005	61.82
421.366	64.09
421.727	65.18
422.087	65.86
422.448	66.41
422.809	66.07
423.169	64.48
423.53	66.2
423.891	64
424.251	67.18
424.612	69.05
424.972	71.75
425.333	73
425.693	70.89
426.053	73.48
426.414	73.02
426.774	73.25
427.134	71.02
427.494	68.52
427.854	68.93
428.214	67.98
428.574	67.48
428.934	67.23
429.294	65.45
429.654	67.59
430.014	66.84
430.374	65.18
430.734	66.25
431.094	68
431.453	68.2
431.813	70.5
432.173	71.07
432.532	70.66
432.892	67.02
433.251	63.75
433.611	66.98
433.97	65.32
434.33	65.43
434.689	64.64
435.048	67.14
435.407	67.11
435.767	69.75
436.126	67.43
436.485	67.77
436.844	69.55
437.203	72.32
437.562	67.57
437.921	70.36
438.28	71.36
438.639	72.11
438.998	70.68
439.356	69.84
439.715	67.11
440.074	69.16
440.433	66.89
440.791	67.14
441.15	66.23
441.508	66.2
441.867	66.39
442.225	66.25
442.584	63.05
442.942	62.73
443.3	62.32
443.659	60.36
444.017	58.59
444.375	61.39
444.733	61.34
445.092	62.95
445.45	64.05
445.808	62.45
446.166	63.05
446.524	64.7
446.882	63.34
447.239	63.64
447.597	63.45
447.955	63.57
448.313	62.52
448.67	63.41
449.028	58.16
449.386	58.36
449.743	59.14
450.101	60.36
450.458	60.91
450.816	61.7
451.173	65.3
451.531	68.98
451.888	67.32
452.245	70.36
452.602	69.64
452.96	77.23
453.317	75.11
453.674	77.43
454.031	74.39
454.388	72.43
454.745	71.07
455.102	67.68
455.459	64.98
455.816	68.64
456.173	66.2
456.529	66.43
456.886	61.86
457.243	63.64
457.599	62.5
457.956	63.16
458.313	64.89
458.669	66.59
459.026	65.25
459.382	66.52
459.739	62.93
460.095	63.8
460.451	61.66
460.807	63.02
461.164	63.57
461.52	60.73
461.876	60.82
462.232	59.3
462.588	57.3
462.944	61.11
463.3	60.14
463.656	60.95
464.012	58.91
464.368	61.43
464.724	59.48
465.079	60.05
465.435	58.09
465.791	58.39
466.146	55.52
466.502	54.95
466.858	51.27
467.213	53.41
467.569	56.68
467.924	57.66
468.279	56.77
468.635	55.55
468.99	54.02
469.345	58.11
469.701	58.5
470.056	61.41
470.411	62.93
470.766	63.86
471.121	63.09
471.476	61.14
471.831	60.95
472.186	61.34
472.541	64.68
472.895	63.8
473.25	60.2
473.605	59.82
473.96	62.84
474.314	62.89
474.669	64.09
475.024	63.02
475.378	64
475.733	64.68
476.087	64.75
476.441	65.3
476.796	68.64
477.15	72.34
477.504	73.14
477.859	74.11
478.213	72.34
478.567	70.11
478.921	68.36
479.275	66.36
479.629	67.61
479.983	68.91
480.337	67.41
480.691	66.61
481.045	64
481.399	63.5
481.752	57.89
482.106	57.73
482.46	60.55
482.813	64.02
483.167	65.57
483.52	64.36
483.874	62.32
484.227	61.45
484.581	58.61
484.934	59.95
485.288	59.75
485.641	59.73
485.994	60.73
486.347	61.98
486.7	62.27
487.054	63.34
487.407	62.77
487.76	63.75
488.113	62.34
488.466	62.84
488.818	64.48
489.171	64.86
489.524	65.75
489.877	65.2
490.23	60.75
490.582	61.14
490.935	63.93
491.288	63.39
491.64	60.11
491.993	61.91
492.345	63.64
492.698	62.73
493.05	61.93
493.402	64.57
493.755	64.32
494.107	64.7
494.459	61.23
494.811	55.89
495.163	57.73
495.515	61.18
495.867	61.45
496.219	59.7
496.571	62.66
496.923	62.68
497.275	64.09
497.627	68.11
497.979	75.05
498.33	77.86
498.682	80.91
499.034	80.61
499.385	84.41
499.737	88.3
500.088	95.05
500.44	97.48
500.791	97.95
501.143	99.75
501.494	103.57
501.845	104.32
502.197	110.3
502.548	118.52
502.899	123.3
503.25	122.34
503.601	124.14
503.952	126.91
504.303	128.84
504.654	133.95
505.005	137.34
505.356	136.36
505.707	133.07
506.058	129.14
506.408	127.07
506.759	125
507.11	131.3
507.46	130.3
507.811	130.36
508.161	127.3
508.512	130.86
508.862	131.05
509.213	134.59
509.563	145.75
509.913	154.68
510.263	155.16
510.614	156.68
510.964	156.07
511.314	156.84
511.664	157.61
512.014	163.7
512.364	166.59
512.714	168.82
513.064	172.02
513.414	165.7
513.764	165.59
514.113	165.41
514.463	168.64
514.813	169.25
515.162	170
515.512	171.73
515.862	170.34
516.211	167.02
516.561	165.66
516.91	164.43
517.259	165.98
517.609	160.93
517.958	161.36
518.307	163.39
518.656	159.98
519.006	162.93
519.355	162.98
519.704	166
520.053	166.52
520.402	168.18
520.751	163.89
521.1	164.77
521.448	167.3
521.797	167.07
522.146	165.36
522.495	164.41
522.843	163.11
523.192	160.39
523.541	159.68
523.889	162.05
524.238	162.61
524.586	163.02
524.935	161.05
525.283	160.2
525.631	162.39
525.979	161.95
526.328	163.73
526.676	166.27
527.024	165.95
527.372	163.05
527.72	159.98
528.068	155.52
528.416	158.25
528.764	160.14
529.112	157.68
529.46	151.73
529.808	149.43
530.155	147.18
530.503	143.09
530.851	138.93
531.198	138.32
531.546	137.82
531.893	140.32
532.241	138.64
532.588	134.36
532.936	136.98
533.283	141.75
533.63	141.73
533.978	144.14
534.325	142
534.672	146.77
535.019	145.45
535.366	144.3
535.713	142.18
536.06	141.93
536.407	145.95
536.754	146.34
537.101	139.05
537.448	139.23
537.795	137.89
538.141	140.48
538.488	138.2
538.835	134.16
539.181	133.89
539.528	133.8
539.874	130.59
540.221	129.75
540.567	129.48
540.914	133.93
541.26	133.66
541.606	132.02
541.952	135.84
542.299	135.77
542.645	139.55
542.991	142.14
543.337	142.34
543.683	143.95
544.029	138.45
544.375	131.45
544.721	130.91
545.066	131.84
545.412	134.8
545.758	130.25
546.104	128.7
546.449	128.59
546.795	124.93
547.141	123.61
547.486	123.23
547.832	128.07
548.177	128.84
548.522	126.95
548.868	126.41
549.213	124.57
549.558	124.89
549.903	126.36
550.249	125.52
550.594	125.8
550.939	125.61
551.284	125.82
551.629	123.48
551.974	125.5
552.319	127.52
552.664	126.82
553.008	125.5
553.353	125.14
553.698	124.7
554.043	124.55
554.387	122.43
554.732	124.27
555.076	122.34
555.421	120.2
555.765	120.23
556.11	119
556.454	117.39
556.798	116.39
557.143	115.95
557.487	114.5
557.831	115.14
558.175	117.45
558.519	113.89
558.863	114.09
559.207	113.34
559.551	113.77
559.895	115.14
560.239	114.86
560.583	116.09
560.927	113.07
561.27	114.93
561.614	115.05
561.958	112.8
562.301	111.86
562.645	112.05
562.988	108.84
563.332	107.98
563.675	106.61
564.018	109.98
564.362	106.05
564.705	106.64
565.048	103.7
565.391	102.64
565.735	99.59
566.078	99.93
566.421	101.57
566.764	106.98
567.107	108.77
567.45	108.84
567.792	104.09
568.135	106.43
568.478	105.95
568.821	106.36
569.163	109.07
569.506	114.07
569.849	114
570.191	110.61
570.534	112.64
570.876	112.68
571.219	115.41
571.561	118.8
571.903	120.11
572.246	123.48
572.588	124.64
572.93	117.36
573.272	113.66
573.614	113.45
573.956	116.86
574.298	113.57
574.64	108.84
574.982	106.55
575.324	103.43
575.666	101.43
576.008	99.25
576.349	96.61
576.691	97.75
577.033	99.98
577.374	98.82
577.716	94.66
578.057	92.3
578.399	94.45
578.74	92
579.082	92.39
579.423	93.05
579.764	91.48
580.105	91.98
580.447	92.09
580.788	91.55
581.129	92.8
581.47	93.43
581.811	95.02
582.152	94.8
582.493	93.34
582.834	91.98
583.175	90.82
583.515	91.09
583.856	89.82
584.197	90.59
584.537	91.45
584.878	91.25
585.218	90.98
585.559	91.02
585.899	89.7
586.24	91.25
586.58	92.66
586.921	92.36
587.261	93.52
587.601	95.91
587.941	98.32
588.281	96.3
588.621	93.8
588.961	91.86
589.301	91.07
589.641	92.7
589.981	90.07
590.321	87.43
590.661	88.02
591.001	85.77
591.34	83.61
591.68	80.41
592.02	81.55
592.359	82.61
592.699	85.3
593.038	83.45
593.378	82.48
593.717	83.09
594.057	84.23
594.396	84.7
594.735	86.14
595.074	86.61
595.414	85.45
595.753	85.27
596.092	85.45
596.431	84.93
596.77	87.43
597.109	86.75
597.448	85.48
597.786	86.3
598.125	83.64
598.464	81.7
598.803	78.55
599.141	80
599.48	78.27
599.819	74.89
600.157	71.8
600.495	68.43
600.834	71.64
601.172	76.5
601.511	78.07
601.849	80.68
602.187	81.09
602.525	84.05
602.864	89.3
603.202	88.48
603.54	90.91
603.878	92.43
604.216	93.77
604.554	89.86
604.891	86.61
605.229	86.36
605.567	86.11
605.905	88.66
606.243	88.55
606.58	83.5
606.918	85.64
607.255	87
607.593	89.5
607.93	91.52
608.268	89.25
608.605	87.66
608.942	82.43
609.28	76.57
609.617	74.8
609.954	75.7
610.291	75.23
610.628	76.45
610.965	75.55
611.302	73.14
611.639	71.68
611.976	76.23
612.313	77.39
612.65	81.16
612.987	86.48
613.323	86.95
613.66	85.34
613.997	84.84
614.333	78.59
614.67	79
615.006	78.32
615.343	77.36
615.679	77.16
616.015	77.61
616.352	77.34
616.688	77.16
617.024	75.73
617.36	75.43
617.696	76.43
618.032	78.18
618.368	77.93
618.704	77.05
619.04	76.95
619.376	75.39
619.712	75.89
620.048	73.84
620.383	75.48
620.719	74.02
621.055	73.75
621.39	73.84
621.726	74.34
622.061	74.41
622.397	74.64
622.732	75.86
623.068	72.5
623.403	70
623.738	70.7
624.073	68.52
624.409	68.64
624.744	69.32
625.079	68.98
625.414	70.77
625.749	69.7
626.084	70
626.419	70.68
626.753	76.09
627.088	78.41
627.423	81.77
627.758	84.98
628.092	84.98
628.427	85.86
628.762	85.32
629.096	88.52
629.431	89.48
629.765	90.68
630.099	91.16
630.434	90.39
630.768	91.34
631.102	88.82
631.436	85.02
631.77	88.02
632.105	86.68
632.439	86.27
632.773	84.36
633.107	84.48
633.44	87.02
633.774	87.43
634.108	88.95
634.442	88.8
634.776	91.64
635.109	92.93
635.443	89.82
635.776	90.57
636.11	88.52
636.443	86.98
636.777	88.32
637.11	85.8
637.444	81.82
637.777	78.45
638.11	80
638.443	78.43
638.776	79.32
639.11	80.11
639.443	79.05
639.776	80.45
640.109	79.55
640.441	78.57
640.774	79.73
641.107	82.73
641.44	82.43
641.773	76.41
642.105	73.48
642.438	72.59
642.77	73.48
643.103	70.61
643.435	71.77
643.768	73.93
644.1	75.3
644.433	75.39
644.765	75.89
645.097	76.45
645.429	78.14
645.761	76.95
646.094	73.3
646.426	72.5
646.758	76.45
647.09	75.66
647.422	73.43
647.753	74.68
648.085	75.77
648.417	74.39
648.749	75.45
649.08	77.25
649.412	78.75
649.744	81.45
650.075	81.95
650.407	80.11
650.738	83.07
651.069	85.2
651.401	81.36
651.732	77.89
652.063	78.05
652.394	76.89
652.726	77.48
653.057	80.09
653.388	77.89
653.719	76.02
654.05	76.02
654.381	72.89
654.712	70.61
655.042	71.25
655.373	70.84
655.704	70.2
656.034	68.95
656.365	68.66
656.696	66.91
657.026	69.27
657.357	69.93
657.687	70.3
658.018	71.23
658.348	70.61
658.678	71.91
659.008	71.91
659.339	71.36
659.669	72.52
659.999	71.61
660.329	71.98
660.659	72.55
660.989	76.18
661.319	75.23
661.649	77.61
661.978	80.18
662.308	77
662.638	77
662.968	75.02
663.297	76.23
663.627	74.64
663.956	78.16
664.286	78.89
664.615	73.32
664.945	79.2
665.274	75.23
665.603	75.16
665.932	79.02
666.262	79.27
666.591	79.59
666.92	79.39
667.249	83.39
667.578	77.3
667.907	77.09
668.236	82.73
668.564	78.84
668.893	80.75
669.222	79.41
669.551	76.55
669.879	76
670.208	76.77
670.537	73.45
670.865	68.7
671.194	74.39
671.522	74.07
671.85	72.43
672.179	70.91
672.507	70.82
672.835	71.55
673.163	74.95
673.491	79.11
673.819	80.27
674.147	79.86
674.475	84.14
674.803	80.95
675.131	80.89
675.459	78.36
675.787	81.89
676.115	82.93
676.442	81.2
676.77	78.52
677.098	73.89
677.425	74.86
677.753	75.84
678.08	74.05
678.407	75
678.735	76.55
679.062	76.73
679.389	70.59
679.717	66.05
680.044	65.3
680.371	64.82
680.698	65
681.025	64.61
681.352	65.39
681.679	63.55
682.006	62.09
682.332	58.36
682.659	58.57
682.986	63.68
683.313	66.98
683.639	69.2
683.966	71.41
684.292	70.73
684.619	71.95
684.945	74.18
685.272	74.16
685.598	74.14
685.924	75.75
686.25	74.89
686.577	74.07
686.903	73.09
687.229	73.73
687.555	73.43
687.881	76.34
688.207	75.2
688.533	73.95
688.858	76.8
689.184	77
689.51	77.55
689.836	79.36
690.161	76.91
690.487	77.39
690.813	75
691.138	72.8
691.463	74.05
691.789	71.89
692.114	70.09
692.44	67.16
692.765	65.89
693.09	64.02
693.415	65.36
693.74	65.18
694.065	64.02
694.39	63.02
694.715	64.07
695.04	61.95
695.365	63.07
695.69	60.86
696.015	62.07
696.339	63.7
696.664	64.59
696.989	62.25
697.313	63.02
697.638	63.25
697.962	62.86
698.287	64.07
698.611	64.27
698.935	65.55
699.26	68.18
699.584	69.73
699.908	67.91
700.232	67.45
700.556	67.5
700.88	68.73
701.204	72.61
701.528	75.93
701.852	76
702.176	77.41
702.5	74.57
702.823	74.11
703.147	71
703.471	71.27
703.794	72.45
704.118	72.73
704.441	72.66
704.765	69.91
705.088	66.02
705.411	65.93
705.735	62.09
706.058	62.18
706.381	61.45
706.704	63.18
707.027	61.98
707.35	57.57
707.673	56.73
707.996	54.09
708.319	53.64
708.642	56.34
708.965	53.07
709.288	55.27
709.61	57.02
709.933	56.57
710.256	56.3
710.578	60.86
710.901	63.41
711.223	62.68
711.546	62.41
711.868	64.7
712.19	63.45
712.512	65.25
712.835	64.41
713.157	61.57
713.479	62.05
713.801	61.93
714.123	58.18
714.445	57.89
714.767	59.57
715.089	62.57
715.411	55.3
715.732	58
716.054	59.57
716.376	59.07
716.697	59.5
717.019	59.68
717.34	60.84
717.662	61.43
717.983	63.5
718.305	62.5
718.626	59.82
718.947	65.05
719.268	62.55
719.589	60.11
719.911	58.73
720.232	62.59
720.553	62.09
720.874	63.07
721.195	61.45
721.515	64.73
721.836	64.16
722.157	62.86
722.478	61.95
722.798	62.93
723.119	64.68
723.44	64.5
723.76	64.02
724.081	65.3
724.401	62.16
724.721	63.91
725.042	55.64
725.362	54.27
725.682	53.77
726.002	53.55
726.322	53.8
726.642	53.05
726.962	51.91
727.282	50.93
727.602	50.5
727.922	51.39
728.242	51.59
728.562	53.77
728.882	55.91
729.201	59.05
729.521	57.95
729.84	55.18
730.16	54.09
730.479	58.55
730.799	59.82
731.118	60.43
731.437	59.41
731.757	59.45
732.076	60.77
732.395	60.8
732.714	61.36
733.033	60.75
733.352	63.55
733.671	62.39
733.99	62.45
734.309	59.61
734.628	59.45
734.947	58.14
735.265	57
735.584	56.16
735.903	56.93
736.221	57.43
736.54	60
736.858	56.73
737.177	57.8
737.495	55.41
737.813	56.68
738.132	56.07
738.45	59.14
738.768	60.98
739.086	58.55
739.404	58.41
739.722	53.14
740.04	53.32
740.358	55.61
740.676	55.89
740.994	57.84
741.311	56.95
741.629	54.86
741.947	52.84
742.264	51.48
742.582	54.18
742.899	53.89
743.217	58.64
743.534	56.8
743.852	56.48
744.169	57.16
744.486	55.84
744.803	59.18
745.121	62.16
745.438	62.52
745.755	65.68
746.072	65.84
746.389	67.7
746.706	67.73
747.022	67.23
747.339	66.86
747.656	64.91
747.973	66.11
748.289	59.41
748.606	59.32
748.923	56.73
749.239	53.8
749.555	54.41
749.872	53.16
750.188	52.68
750.505	54.7
750.821	54.55
751.137	57.45
751.453	55.02
751.769	56.93
752.085	55.75
752.401	56.57
752.717	59
753.033	57.48
753.349	57.45
753.665	56.36
753.98	59.7
754.296	60.93
754.612	61.73
754.927	63.07
755.243	62.59
755.558	63.11
755.874	66.32
756.189	62.82
756.505	62.5
756.82	60.11
757.135	63.73
757.45	59.57
757.765	60.05
758.08	57.32
758.395	55.95
758.71	55.86
759.025	56.05
759.34	57.98
759.655	60.18
759.97	61.34
760.285	62.68
760.599	59.48
760.914	57.36
761.228	56.02
761.543	53.91
761.857	55.86
762.172	58.41
762.486	58.61
762.8	55.89
763.115	54.14
763.429	55.61
763.743	55.82
764.057	57.25
764.371	61.55
764.685	63.86
764.999	66.18
765.313	64.95
765.627	63.07
765.941	61.3
766.255	59.86
766.568	59
766.882	59.59
767.195	60.64
767.509	59.09
767.823	56.11
768.136	54.93
768.449	52.8
768.763	51.41
769.076	53.93
769.389	54.82
769.702	56.18
770.016	56.59
770.329	55.3
770.642	55.02
770.955	55.45
771.268	52.55
771.58	52.32
771.893	55.2
772.206	54.89
772.519	53.25
772.832	54.14
773.144	50.64
773.457	50.32
773.769	49.2
774.082	49.5
774.394	51.55
774.706	55.02
775.019	53.64
775.331	52.2
775.643	55.02
775.955	53.27
776.268	55.3
776.58	59.16
776.892	61.09
777.204	60.98
777.515	57.64
777.827	53.23
778.139	53.55
778.451	55.57
778.763	56.05
779.074	56.66
779.386	61.02
779.697	59.75
780.009	59.86
780.32	57.86
780.632	58
780.943	57.34
781.254	58.73
781.566	59.66
781.877	62.23
782.188	65.23
782.499	62.27
782.81	60.07
783.121	57.93
783.432	57.77
783.743	58.73
784.054	61.09
784.364	63.93
784.675	65.09
784.986	62.8
785.296	61.82
785.607	61.05
785.917	63
786.228	62.09
786.538	65.18
786.849	62.93
787.159	65.36
787.469	66.39
787.779	66.45
788.09	64.61
788.4	68.3
788.71	69.52
789.02	67.2
789.33	67.02
789.64	71.23
789.949	71.36
790.259	73.89
790.569	71.48
790.879	70.55
791.188	72.23
791.498	72.86
791.807	71.23
792.117	66.57
792.426	67.14
792.736	66.82
793.045	64
793.354	66.52
793.663	67.68
793.973	69.89
794.282	69.68
794.591	68.48
794.9	68.68
795.209	68.68
795.518	70.5
795.826	69.48
796.135	73.66
796.444	76.07
796.753	71.39
797.061	69.91
797.37	67.61
797.678	65.8
797.987	66.77
798.295	66.2
798.604	66.09
798.912	66.98
799.22	65.86
799.529	63.75
799.837	58.52
800.145	59.48
800.453	62.32
800.761	63.66
801.069	68.32
801.377	68.98
801.685	70.25
801.993	68.5
802.3	68.43
802.608	72
802.916	71.05
803.223	75.43
803.531	73.93
803.838	70.82
804.146	70.09
804.453	67.36
804.76	66.75
805.068	67.5
805.375	68.89
805.682	67.14
805.989	66.89
806.296	67.07
806.603	65.3
806.91	67.59
807.217	68.55
807.524	67.32
807.831	63.23
808.138	62.82
808.444	64.77
808.751	66.41
809.058	66.59
809.364	67.36
809.671	66.36
809.977	68.89
810.284	71.5
810.59	70.55
810.896	73.05
811.202	74.5
811.509	75.25
811.815	75.25
812.121	72.82
812.427	70.98
812.733	71.86
813.039	73.66
813.345	74.05
813.65	70.48
813.956	71.27
814.262	70.64
814.568	73.45
814.873	73.05
815.179	71.95
815.484	73.2
815.79	77.95
816.095	78.05
816.4	79.39
816.706	78.64
817.011	78.25
817.316	78.16
817.621	78.32
817.926	79.68
818.231	81.02
818.536	80
818.841	77.14
819.146	75.66
819.451	74.11
819.756	68.68
820.06	70
820.365	72.91
820.67	73.05
820.974	74.05
821.279	72.98
821.583	71.2
821.888	72.34
822.192	79.18
822.496	82.3
822.8	82.25
823.105	84.66
823.409	79.52
823.713	78.93
824.017	79.82
824.321	79.41
824.625	80.14
824.929	83.5
825.232	83.98
825.536	80.91
825.84	77.64
826.143	77.68
826.447	79.41
826.751	82.82
827.054	86.68
827.358	88.05
827.661	88.75
827.964	91.25
828.268	87.41
828.571	86.52
828.874	88.05
829.177	86.41
829.48	87.45
829.783	88.93
830.086	87.5
830.389	84.27
830.692	82.93
830.995	82.52
831.297	78.73
831.6	79.86
831.903	81.66
832.205	80.68
832.508	85.98
832.81	85.14
833.113	88.14
833.415	89.68
833.718	90.59
834.02	91.84
834.322	93.59
834.624	89.89
834.926	92.02
835.228	92.8
835.53	92.14
835.832	92.34
836.134	94.73
836.436	91.93
836.738	92.45
837.04	89
837.341	90.86
837.643	89.7
837.944	95.43
838.246	96.11
838.547	95.5
838.849	99.43
839.15	95.89
839.452	97.27
839.753	94.98
840.054	96.2
840.355	99.86
840.656	96.36
840.957	99.64
841.258	103.52
841.559	102.07
841.86	103.52
842.161	101.61
842.462	102.77
842.762	100.61
843.063	105.61
843.364	103.64
843.664	102.77
843.965	105.48
844.265	101.14
844.566	100.93
844.866	101.43
845.166	99.59
845.467	97.25
845.767	97.32
846.067	96.05
846.367	89.48
846.667	91.82
846.967	92.32
847.267	90.86
847.567	89.02
847.867	85.64
848.166	84.07
848.466	86.89
848.766	88.55
849.065	86.77
849.365	87.86
849.664	89.68
849.964	88
850.263	86.32
850.562	90.3
850.862	93.84
851.161	92.48
851.46	94.61
851.759	89.66
852.058	90.84
852.357	94.18
852.656	89.66
852.955	90.55
853.254	87.68
853.553	87.89
853.851	86.23
854.15	87.7
854.449	89.66
854.747	89.3
855.046	88.64
855.344	90.36
855.643	89.86
855.941	98.98
856.239	103.05
856.538	107.43
856.836	104.32
857.134	102.59
857.432	102.11
857.73	100.64
858.028	99.91
858.326	106.3
858.624	104.77
858.922	102.64
859.219	97.77
859.517	92.55
859.815	90.34
860.112	98.5
860.41	99.16
860.707	97.7
861.005	102.73
861.302	103.25
861.6	100.55
861.897	101.2
862.194	102.57
862.491	103.05
862.788	110.77
863.085	115.36
863.382	112.32
863.679	112.64
863.976	109.91
864.273	104.89
864.57	103.82
864.867	104.11
865.163	100.8
865.46	101.64
865.757	105.5
866.053	101.27
866.349	99.02
866.646	96.82
866.942	95.52
867.239	101.23
867.535	98.84
867.831	99.5
868.127	99.68
868.423	103.18
868.719	102.61
869.015	96.98
869.311	97.18
869.607	95.16
869.903	95.52
870.199	96.14
870.494	93.34
870.79	102.93
871.086	102.34
871.381	101.59
871.677	98.98
871.972	98.52
872.267	99.8
872.563	99.09
872.858	101.75
873.153	103.7
873.448	103.86
873.743	101.36
874.038	93.3
874.333	94.95
874.628	97.91
874.923	98.82
875.218	94.52
875.513	94.73
875.808	95.93
876.102	89.02
876.397	85.64
876.691	86.43
876.986	87.05
877.28	88.27
877.575	86.55
877.869	83.09
878.163	85.09
878.458	87.77
878.752	85.66
879.046	83
879.34	86.09
879.634	88.34
879.928	86.2
880.222	89.27
880.516	86.7
880.809	87.77
881.103	87.34
881.397	86.3
881.691	85.59
881.984	86.61
882.278	87.61
882.571	93.93
882.864	92.55
883.158	90.32
883.451	89.25
883.744	91.27
884.038	89.64
884.331	92.3
884.624	91.3
884.917	91.27
885.21	90.43
885.503	90.7
885.796	81.98
886.088	80.98
886.381	82.45
886.674	83.14
886.966	82.48
887.259	82.25
887.552	78.2
887.844	76.89
888.136	78.52
888.429	79.32
888.721	76.86
889.013	81.12
889.306	83.04
889.598	84.04
