# Supplementary material for: An on-demand, drop-on-drop method for studying enzyme catalysis by serial crystallography
Source: Nat Commun. 2021 Jul 22;12:4461. doi: 10.1038/s41467-021-24757-7 (PMC8298390; doi:10.1038/s41467-021-24757-7)
Supplement: Supplementary file 7 — Source Data [file 41467_2021_24757_MOESM7_ESM.zip › 01_raw data/7/7-pico-on (15).txt]

Data from 7-fluo5N-fura-picoon_Subt4_20-41-04-378.txt Node

Date: Wed Jun 05 20:41:04 PDT 2019
User: Yachandra Lab
Spectrometer: OFX00221
Trigger mode: 0
Integration Time (sec): 3.000000E-1
Scans to average: 4
Nonlinearity correction enabled: false
Boxcar width: 5
Storing dark spectrum: false
XAxis mode: Wavelengths
Number of Pixels in Spectrum: 2136
>>>>>Begin Spectral Data<<<<<
156.111	6.17
156.499	6.96
156.887	6.25
157.274	5.78
157.662	5.82
158.049	6.48
158.437	6.68
158.824	6.34
159.211	6.25
159.599	5.77
159.986	5.16
160.373	5
160.761	3.84
161.148	4.52
161.535	4.82
161.922	4.75
162.309	3.5
162.696	3.3
163.083	1.36
163.47	2.64
163.857	3.05
164.244	2.8
164.631	3.18
165.018	3.48
165.405	2.27
165.792	2.45
166.179	3.14
166.565	3
166.952	2.82
167.339	5.07
167.725	3.95
168.112	3.43
168.498	3.73
168.885	3.82
169.271	3.61
169.658	4.45
170.044	3.91
170.431	3.91
170.817	4.25
171.203	4.93
171.59	4.23
171.976	3.2
172.362	2.34
172.748	1.36
173.134	1.18
173.521	0.75
173.907	0.07
174.293	0.14
174.679	-0.86
175.065	-1.27
175.451	-0.8
175.836	-0.91
176.222	-0.89
176.608	-1.36
176.994	0.68
177.38	0.43
177.765	0.98
178.151	1.32
178.537	1.5
178.922	1.39
179.308	1.75
179.693	0.77
180.079	1.73
180.464	2.77
180.85	3.43
181.235	2.66
181.621	2.43
182.006	2.14
182.391	2.86
182.777	1.45
183.162	0
183.547	-0.07
183.932	-0.66
184.317	-1.89
184.702	-2.05
185.087	-2.48
185.472	-3.34
185.857	-3.09
186.242	-1.48
186.627	-1.52
187.012	-1
187.397	0.89
187.782	1.57
188.167	2.36
188.551	2.48
188.936	8.86
189.321	14.75
189.705	24.43
190.09	32.2
190.475	39.14
190.859	42.02
191.244	46.32
191.628	49.41
192.012	52.98
192.397	57.45
192.781	65.89
193.166	68.11
193.55	67.8
193.934	66.3
194.318	62.34
194.702	58.93
195.087	61.48
195.471	64.91
195.855	69.75
196.239	74.2
196.623	77
197.007	75.25
197.391	70.57
197.775	73.3
198.158	72.77
198.542	77.7
198.926	79.64
199.31	78.66
199.693	77.16
200.077	71.07
200.461	66.57
200.844	63.41
201.228	60.52
201.611	61.59
201.995	59.66
202.378	57.93
202.762	57.59
203.145	60.43
203.529	61.95
203.912	61.41
204.295	64.5
204.679	69.48
205.062	72.73
205.445	77.27
205.828	78.57
206.211	83.32
206.594	82.59
206.977	79.61
207.36	77.82
207.743	75.75
208.126	75.27
208.509	75.07
208.892	71.98
209.275	70.41
209.658	69.5
210.04	68.57
210.423	63.93
210.806	64.73
211.188	64.48
211.571	62.3
211.953	63.52
212.336	62.91
212.719	64.77
213.101	64.09
213.483	64.68
213.866	65.09
214.248	65.32
214.63	65.59
215.013	66.39
215.395	68.61
215.777	67.32
216.159	71.89
216.542	76.43
216.924	74.5
217.306	76.61
217.688	75.57
218.07	73.61
218.452	73.48
218.834	77.23
219.216	78.57
219.597	76.59
219.979	78.98
220.361	77.43
220.743	73.86
221.124	71.8
221.506	68.7
221.888	69
222.269	68.82
222.651	68.98
223.032	65.91
223.414	61.84
223.795	63.07
224.177	66.43
224.558	63.32
224.94	62.64
225.321	66.66
225.702	70.34
226.083	70.7
226.465	73.5
226.846	75.2
227.227	72
227.608	73.36
227.989	73.82
228.37	71.45
228.751	72.48
229.132	76.45
229.513	77.23
229.894	76.09
230.275	75.59
230.655	72.89
231.036	71.73
231.417	74.18
231.798	77.09
232.178	74.07
232.559	72.34
232.94	73.57
233.32	74.43
233.701	72.86
234.081	73.25
234.462	72
234.842	70.61
235.222	73.25
235.603	71.7
235.983	68.89
236.363	68.41
236.743	69.68
237.124	65.61
237.504	63.18
237.884	66.27
238.264	63.07
238.644	65.11
239.024	68.82
239.404	64.07
239.784	64
240.164	64.95
240.544	67.52
240.923	68.84
241.303	71.64
241.683	71.75
242.063	70.2
242.442	69.02
242.822	67.41
243.202	66.36
243.581	68.39
243.961	72.52
244.34	71.18
244.72	68.91
245.099	65.73
245.478	67.09
245.858	66.2
246.237	64.93
246.616	67.11
246.996	68.36
247.375	68.05
247.754	69.61
248.133	68.5
248.512	67.64
248.891	74.41
249.27	74.5
249.649	72.57
250.028	73.05
250.407	73.41
250.786	75.2
251.165	75.61
251.544	80.27
251.922	82.8
252.301	86.2
252.68	87.66
253.058	84
253.437	85.16
253.816	86.98
254.194	86.98
254.573	86.91
254.951	88.3
255.329	86.61
255.708	81.57
256.086	77.68
256.465	74.98
256.843	76.84
257.221	77.7
257.599	76.68
257.977	74.43
258.356	73.66
258.734	73.48
259.112	73.86
259.49	74.27
259.868	75.75
260.246	77.48
260.624	75.84
261.001	73.77
261.379	73.25
261.757	74.41
262.135	74.34
262.513	76.39
262.89	75.11
263.268	74.32
263.645	76.07
264.023	74.61
264.401	71.68
264.778	71.66
265.156	74.39
265.533	71.8
265.91	72.86
266.288	71.8
266.665	72.02
267.042	70.27
267.42	69.8
267.797	69.68
268.174	69.11
268.551	68.68
268.928	66.77
269.305	65.91
269.682	68.43
270.059	69.05
270.436	71.64
270.813	70.52
271.19	76.86
271.567	76.75
271.944	74.68
272.32	73.8
272.697	74.84
273.074	79.16
273.45	79.52
273.827	78.95
274.203	76.25
274.58	76.45
274.957	75.8
275.333	73.36
275.709	69.55
276.086	71.5
276.462	70.43
276.838	70.02
277.215	68.89
277.591	68.91
277.967	69.75
278.343	72.5
278.719	69.68
279.095	68.52
279.471	66.25
279.847	68.07
280.223	66.09
280.599	67.93
280.975	67.77
281.351	65.23
281.727	61.93
282.103	59.18
282.478	55.48
282.854	61.02
283.23	62.86
283.605	65.82
283.981	66.45
284.357	66.43
284.732	68.86
285.108	72.27
285.483	73.86
285.858	72.66
286.234	76.57
286.609	82.02
286.984	75.14
287.36	74.68
287.735	75.52
288.11	75.07
288.485	77.25
288.86	75.2
289.235	73.36
289.61	72.27
289.985	75.86
290.36	71.77
290.735	69.05
291.11	71.66
291.485	75.11
291.86	71.91
292.235	77.11
292.609	77.52
292.984	77.43
293.359	77.91
293.733	77.82
294.108	74.07
294.482	73.93
294.857	74.8
295.231	76.93
295.606	73.73
295.98	75.11
296.354	73.95
296.729	73.75
297.103	74.89
297.477	73.91
297.851	77.98
298.226	80.8
298.6	80.68
298.974	77.86
299.348	78.75
299.722	76.27
300.096	77.23
300.47	73.27
300.844	72.59
301.217	72.82
301.591	76.86
301.965	77.18
302.339	79
302.712	79.77
303.086	82.77
303.46	81.3
303.833	85.05
304.207	85.55
304.58	87.27
304.954	87.3
305.327	86.09
305.701	82.8
306.074	77.82
306.447	77.84
306.821	78.8
307.194	76.59
307.567	75.16
307.94	75.07
308.313	70.8
308.686	72.45
309.059	73.59
309.432	74.39
309.805	72.55
310.178	74.8
310.551	73.73
310.924	74.02
311.297	75.3
311.67	75.2
312.042	74.09
312.415	74.2
312.788	68.3
313.16	68.11
313.533	65
313.905	66.68
314.278	66.75
314.65	67.02
315.023	63.25
315.395	60.59
315.768	61.14
316.14	60.8
316.512	66.02
316.884	70.48
317.257	68.41
317.629	69.32
318.001	70.18
318.373	69.64
318.745	69.25
319.117	71.55
319.489	70.91
319.861	66.57
320.233	69.95
320.605	66.05
320.977	65.25
321.348	63.43
321.72	64.89
322.092	65.41
322.463	62.68
322.835	58.93
323.207	60.61
323.578	61.73
323.95	63.57
324.321	60.09
324.693	60.48
325.064	58.84
325.435	65.91
325.807	66.43
326.178	66.41
326.549	70.57
326.92	73.84
327.292	72.98
327.663	74.75
328.034	75.75
328.405	75.84
328.776	73.32
329.147	75.18
329.518	67.93
329.889	68.84
330.259	62.55
330.63	58.89
331.001	60.68
331.372	58.7
331.742	59.02
332.113	57.02
332.484	55.75
332.854	60.23
333.225	61.39
333.595	63.61
333.966	61.57
334.336	67.27
334.707	69.75
335.077	66.39
335.447	66.68
335.817	63.55
336.188	68.25
336.558	70.7
336.928	68.36
337.298	66.41
337.668	62.64
338.038	62.45
338.408	63.82
338.778	61.82
339.148	66
339.518	67.89
339.888	69.34
340.258	67.39
340.627	65.02
340.997	65.16
341.367	64.11
341.736	69.7
342.106	70.95
342.475	67.05
342.845	68.82
343.214	67.86
343.584	68.64
343.953	68.36
344.323	68.73
344.692	69.11
345.061	69.57
345.431	73.23
345.8	74.09
346.169	74.32
346.538	73.32
346.907	71.7
347.276	71
347.645	70.09
348.014	70.41
348.383	71.7
348.752	73.93
349.121	72.77
349.49	70.75
349.858	69.43
350.227	69.98
350.596	74.59
350.964	77.23
351.333	77.05
351.702	75.41
352.07	73.95
352.439	72.52
352.807	70.68
353.176	70.11
353.544	71.98
353.912	74.43
354.281	73.68
354.649	69.55
355.017	65.68
355.385	65.45
355.753	67.68
356.122	69.86
356.49	69.05
356.858	69.09
357.226	69.39
357.594	68.3
357.961	65.93
358.329	67.77
358.697	68.77
359.065	71.95
359.433	71.68
359.8	73.52
360.168	72.18
360.536	74.61
360.903	76.02
361.271	79.2
361.638	80.18
362.006	80.64
362.373	79.14
362.741	81.09
363.108	80.2
363.475	80.7
363.843	75
364.21	76.36
364.577	75.3
364.944	75.7
365.311	73.34
365.678	72.09
366.045	69.8
366.412	70.11
366.779	69.18
367.146	68.8
367.513	68.32
367.88	71.5
368.247	73.25
368.613	71.41
368.98	71.09
369.347	68.45
369.713	68.18
370.08	69.73
370.447	66.84
370.813	67.48
371.18	67.3
371.546	65.93
371.912	67.32
372.279	64.59
372.645	68.98
373.011	69.11
373.378	74.3
373.744	71.95
374.11	69.68
374.476	71.41
374.842	73.02
375.208	75.91
375.574	75.52
375.94	72
376.306	71.02
376.672	67.14
377.038	64.84
377.404	62.41
377.769	62.59
378.135	63.89
378.501	64.68
378.866	58.32
379.232	55.43
379.597	57.55
379.963	59.98
380.328	63.43
380.694	67.14
381.059	68.55
381.425	68.2
381.79	69.07
382.155	72
382.52	69.68
382.886	73.45
383.251	73.16
383.616	71.34
383.981	69.2
384.346	64.11
384.711	63.18
385.076	62.68
385.441	65.39
385.806	66.82
386.171	61.36
386.535	63.57
386.9	63.3
387.265	64.45
387.629	67.45
387.994	70.48
388.359	71.02
388.723	68.84
389.088	72.5
389.452	69.27
389.817	66.27
390.181	71.25
390.545	72.82
390.91	72.91
391.274	74.3
391.638	73.82
392.002	71.36
392.366	77.11
392.731	80.77
393.095	78.86
393.459	80.32
393.823	82.61
394.187	79.7
394.55	76.61
394.914	77.11
395.278	75.05
395.642	75.2
396.006	78.05
396.369	74.25
396.733	71.91
397.097	70.43
397.46	70.73
397.824	71.95
398.187	73.41
398.551	73.98
398.914	74.14
399.277	74.55
399.641	73.57
400.004	74.43
400.367	72.73
400.73	71.5
401.094	70.27
401.457	71.23
401.82	67.73
402.183	67.34
402.546	70.34
402.909	71.25
403.272	70.3
403.635	70.61
403.998	68.98
404.36	69.61
404.723	70.52
405.086	73.57
405.448	74.52
405.811	77.98
406.174	76.82
406.536	73.41
406.899	74.34
407.261	77.66
407.624	75.45
407.986	75.73
408.348	75.55
408.711	75.93
409.073	73.27
409.435	70.5
409.797	68.48
410.16	67.3
410.522	68.84
410.884	69.18
411.246	66.82
411.608	66.41
411.97	67.93
412.332	69.98
412.693	69.5
413.055	70.95
413.417	72
413.779	70.18
414.14	65.32
414.502	66
414.864	62.86
415.225	65.39
415.587	69.77
415.948	68.66
416.31	68.64
416.671	66.23
417.033	66.05
417.394	65.36
417.755	69.82
418.116	75.07
418.478	71.41
418.839	70.61
419.2	67.64
419.561	63.91
419.922	63.5
420.283	63.98
420.644	66.11
421.005	65.32
421.366	66.23
421.727	66.34
422.087	66.84
422.448	70.39
422.809	70.5
423.169	71.05
423.53	73.07
423.891	71.43
424.251	71.16
424.612	70.68
424.972	72.52
425.333	72.48
425.693	67.57
426.053	72.48
426.414	71.55
426.774	75.25
427.134	72.43
427.494	73.36
427.854	71.91
428.214	71.91
428.574	73.09
428.934	72.73
429.294	71.39
429.654	75.8
430.014	71.64
430.374	68.43
430.734	67.25
431.094	69.41
431.453	67.02
431.813	69.64
432.173	66.16
432.532	62.36
432.892	58.77
433.251	57.11
433.611	55.14
433.97	55.23
434.33	60.55
434.689	61.32
435.048	64.98
435.407	65.11
435.767	64.84
436.126	66.95
436.485	71.16
436.844	71.43
437.203	72
437.562	71.52
437.921	69.2
438.28	65.27
438.639	63.64
438.998	61.39
439.356	61.68
439.715	62.16
440.074	66.16
440.433	63.11
440.791	66.36
441.15	67.75
441.508	68.43
441.867	74.64
442.225	75.98
442.584	74.02
442.942	68.84
443.3	65.25
443.659	63.18
444.017	61.02
444.375	63.14
444.733	63.95
445.092	65.07
445.45	67.23
445.808	63.07
446.166	65.66
446.524	66.52
446.882	72.55
447.239	77.09
447.597	73.84
447.955	73.77
448.313	73.8
448.67	70.73
449.028	72.11
449.386	69.11
449.743	68.07
450.101	67.36
450.458	67.52
450.816	67.07
451.173	68.32
451.531	70.39
451.888	66.48
452.245	69.5
452.602	69.36
452.96	69.32
453.317	67.11
453.674	67.57
454.031	64.41
454.388	64.11
454.745	63.39
455.102	62.91
455.459	65.5
455.816	69.48
456.173	65.5
456.529	67.45
456.886	64.73
457.243	68.45
457.599	67.59
457.956	68.64
458.313	69.36
458.669	68.64
459.026	66.73
459.382	62.91
459.739	62.7
460.095	61.34
460.451	59.89
460.807	58.73
461.164	59.05
461.52	60.41
461.876	60.02
462.232	59.39
462.588	59.89
462.944	62.09
463.3	62.66
463.656	59.7
464.012	61.52
464.368	62.41
464.724	62.86
465.079	63.55
465.435	61.18
465.791	62.45
466.146	61.43
466.502	59.02
466.858	56.39
467.213	58.25
467.569	59.18
467.924	60.77
468.279	60.27
468.635	60.57
468.99	57.84
469.345	63.57
469.701	63.36
470.056	64.55
470.411	66.68
470.766	66.93
471.121	65.7
471.476	66.95
471.831	64.07
472.186	63.86
472.541	63.18
472.895	66.93
473.25	61.39
473.605	60.82
473.96	61.57
474.314	60
474.669	60.73
475.024	60.98
475.378	59.66
475.733	62.16
476.087	62.05
476.441	64.3
476.796	62.57
477.15	65.73
477.504	65.91
477.859	65.95
478.213	65.27
478.567	63.7
478.921	63.73
479.275	64.7
479.629	64.5
479.983	67.16
480.337	65.2
480.691	65.09
481.045	63.48
481.399	65.61
481.752	63.8
482.106	66.82
482.46	67.52
482.813	69.05
483.167	70.39
483.52	72.02
483.874	70.66
484.227	70.86
484.581	69.82
484.934	71.89
485.288	74.39
485.641	73.89
485.994	71.93
486.347	74.23
486.7	74.84
487.054	74.82
487.407	73.55
487.76	72.09
488.113	70.39
488.466	72.84
488.818	69.95
489.171	65.52
489.524	66.25
489.877	66.95
490.23	63.59
490.582	66
490.935	66.77
491.288	64.77
491.64	63.5
491.993	66.64
492.345	66.61
492.698	67.86
493.05	68.34
493.402	70.3
493.755	68.64
494.107	69.3
494.459	66.7
494.811	63.11
495.163	66.52
495.515	67.98
495.867	69.59
496.219	69.43
496.571	77.98
496.923	80.43
497.275	87.14
497.627	97.2
497.979	108.57
498.33	116.98
498.682	125.07
499.034	132.7
499.385	140.86
499.737	148.75
500.088	158.77
500.44	162.45
500.791	163.52
501.143	163.84
501.494	163.27
501.845	165.45
502.197	165.66
502.548	170.41
502.899	168.39
503.25	171.68
503.601	170.73
503.952	168.27
504.303	169.55
504.654	176.02
505.005	180.57
505.356	182.73
505.707	181.3
506.058	183.05
506.408	179.77
506.759	178.98
507.11	181.02
507.46	180.93
507.811	179.16
508.161	174.91
508.512	176.98
508.862	174.05
509.213	174.02
509.563	175.14
509.913	178.8
510.263	181.32
510.614	181.27
510.964	180.09
511.314	181.55
511.664	186
512.014	190.55
512.364	192.25
512.714	193.52
513.064	196.05
513.414	198.45
513.764	197.11
514.113	195.64
514.463	197.82
514.813	197.14
515.162	196.07
515.512	195.11
515.862	194.09
516.211	191.18
516.561	190.7
516.91	189.32
517.259	185.32
517.609	181.93
517.958	182.48
518.307	184.11
518.656	180.55
519.006	184.66
519.355	184.66
519.704	185.11
520.053	186.52
520.402	188.75
520.751	186.93
521.1	187.93
521.448	191.68
521.797	191.82
522.146	190.77
522.495	194.05
522.843	188.95
523.192	187.98
523.541	189.39
523.889	186.61
524.238	184.16
524.586	185.39
524.935	182.16
525.283	179.55
525.631	178.5
525.979	177.41
526.328	179.27
526.676	180.64
527.024	181.27
527.372	180.11
527.72	180.61
528.068	179.64
528.416	177.36
528.764	182.34
529.112	182.66
529.46	182.34
529.808	182.75
530.155	176.14
530.503	176.11
530.851	172.93
531.198	169.2
531.546	168.39
531.893	167.93
532.241	166.93
532.588	160.61
532.936	159.25
533.283	160.02
533.63	159.32
533.978	161.77
534.325	160.43
534.672	159.36
535.019	160.61
535.366	156.52
535.713	154.45
536.06	153.11
536.407	155.02
536.754	153.25
537.101	150.41
537.448	149.95
537.795	146.91
538.141	146.52
538.488	147.39
538.835	142.2
539.181	142.27
539.528	143.64
539.874	145.98
540.221	145.34
540.567	146.16
540.914	145.48
541.26	145.95
541.606	145.39
541.952	146.57
542.299	145.82
542.645	148.09
542.991	148.55
543.337	145.68
543.683	143.98
544.029	143.95
544.375	141.98
544.721	143.27
545.066	138.39
545.412	139.55
545.758	137.41
546.104	135.52
546.449	135.18
546.795	135.82
547.141	135.8
547.486	134.57
547.832	135.18
548.177	134.8
548.522	131.09
548.868	135.68
549.213	137.43
549.558	135.95
549.903	139.39
550.249	139.11
550.594	140.32
550.939	140.5
551.284	142.05
551.629	138.25
551.974	139.73
552.319	144.39
552.664	142.91
553.008	141.57
553.353	142.95
553.698	140.32
554.043	136.8
554.387	130.14
554.732	131.89
555.076	130.34
555.421	130.14
555.765	128.27
556.11	125.36
556.454	123.3
556.798	120.75
557.143	119.95
557.487	119.18
557.831	121.07
558.175	124.45
558.519	121.84
558.863	120.5
559.207	121.59
559.551	120.64
559.895	121.8
560.239	122.55
560.583	123.7
560.927	124.09
561.27	123.32
561.614	124.86
561.958	124.18
562.301	121.68
562.645	122.25
562.988	119.07
563.332	120.57
563.675	119.5
564.018	119.66
564.362	118.41
564.705	114.82
565.048	116.3
565.391	114.66
565.735	113.64
566.078	117.3
566.421	116.52
566.764	119.18
567.107	118.84
567.45	117.41
567.792	114.05
568.135	115.05
568.478	117.18
568.821	118.05
569.163	117.7
569.506	118.84
569.849	116.84
570.191	118.5
570.534	119.95
570.876	119.75
571.219	124.75
571.561	127.66
571.903	127.61
572.246	128
572.588	126.55
572.93	123.3
573.272	120.48
573.614	121.41
573.956	119.09
574.298	116.77
574.64	113.27
574.982	110.2
575.324	107.55
575.666	107.05
576.008	106.68
576.349	103.95
576.691	107.39
577.033	110.75
577.374	108.55
577.716	109
578.057	104.93
578.399	106.05
578.74	103.77
579.082	101.25
579.423	97.98
579.764	94.3
580.105	94.43
580.447	95.86
580.788	95.61
581.129	94.75
581.47	96.14
581.811	97.09
582.152	95.68
582.493	95.32
582.834	96.27
583.175	97.91
583.515	100.02
583.856	100.27
584.197	95.57
584.537	95.66
584.878	99.2
585.218	96.75
585.559	99
585.899	100
586.24	99.41
586.58	103.05
586.921	102.93
587.261	105.14
587.601	105.3
587.941	106
588.281	105.05
588.621	101.39
588.961	100.11
589.301	97.89
589.641	100.98
589.981	97.48
590.321	96.02
590.661	96.14
591.001	92.93
591.34	94.55
591.68	94.52
592.02	92.95
592.359	93.82
592.699	95
593.038	97.55
593.378	93.8
593.717	97.2
594.057	95.45
594.396	96.16
594.735	95.18
595.074	92.45
595.414	90.2
595.753	88.77
596.092	88.77
596.431	89.14
596.77	86.48
597.109	86.61
597.448	86.34
597.786	86.61
598.125	84.66
598.464	82.34
598.803	81.77
599.141	81.32
599.48	80.55
599.819	78.98
600.157	78.89
600.495	77.93
600.834	80.5
601.172	79.7
601.511	80.43
601.849	82.93
602.187	83.82
602.525	86.23
602.864	91.16
603.202	93.14
603.54	93.75
603.878	92.43
604.216	92.14
604.554	87.36
604.891	89.2
605.229	89.95
605.567	87.5
605.905	88.98
606.243	88.98
606.58	86.07
606.918	85.41
607.255	84.73
607.593	84.43
607.93	85.57
608.268	86.45
608.605	83.68
608.942	82.43
609.28	80.27
609.617	80.39
609.954	78.52
610.291	79.7
610.628	81.18
610.965	79.7
611.302	79.02
611.639	81.07
611.976	83.11
612.313	85.5
612.65	83.91
612.987	84.45
613.323	84.7
613.66	85.98
613.997	82.18
614.333	78.64
614.67	81.07
615.006	79.7
615.343	76.34
615.679	77
616.015	73.89
616.352	75.55
616.688	76.84
617.024	77.05
617.36	74.7
617.696	77.55
618.032	75.64
618.368	77.3
618.704	77.41
619.04	80.7
619.376	79.73
619.712	81.2
620.048	79.64
620.383	81.73
620.719	78.02
621.055	78.11
621.39	76.55
621.726	78.8
622.061	74.84
622.397	77.14
622.732	72.66
623.068	69.5
623.403	69.05
623.738	67.82
624.073	62.23
624.409	65.75
624.744	65.07
625.079	65.73
625.414	69.27
625.749	71.77
626.084	71.5
626.419	75.95
626.753	80.11
627.088	82.5
627.423	85.32
627.758	89.95
628.092	89.36
628.427	91.14
628.762	92.7
629.096	92.05
629.431	92.82
629.765	91.34
630.099	88.05
630.434	85.91
630.768	85.91
631.102	85.18
631.436	84.5
631.77	85.18
632.105	83.91
632.439	81.2
632.773	80.93
633.107	78.2
633.44	80.43
633.774	81.61
634.108	83.34
634.442	78.89
634.776	80.68
635.109	81
635.443	79.66
635.776	81.05
636.11	81.5
636.443	80.27
636.777	82.82
637.11	82.75
637.444	80.23
637.777	77.8
638.11	80.8
638.443	78.55
638.776	77.2
639.11	76.5
639.443	76.18
639.776	76.61
640.109	78.2
640.441	74.8
640.774	75.25
641.107	78.55
641.44	80
641.773	79.32
642.105	79.11
642.438	77.95
642.77	77.8
643.103	75.02
643.435	76.09
643.768	74.84
644.1	78.91
644.433	79.98
644.765	80.43
645.097	81.27
645.429	82.66
645.761	82.93
646.094	85.45
646.426	87.09
646.758	90
647.09	89.95
647.422	91.61
647.753	89.45
648.085	86.48
648.417	84.16
648.749	82.55
649.08	79.61
649.412	78.32
649.744	76.45
650.075	74.32
650.407	72.16
650.738	73.86
651.069	72.11
651.401	74.64
651.732	74.5
652.063	72.95
652.394	73.52
652.726	77.02
653.057	79.77
653.388	79.77
653.719	77.91
654.05	78.05
654.381	74.61
654.712	74.41
655.042	70.55
655.373	70.09
655.704	71.64
656.034	70.32
656.365	70.61
656.696	67.55
657.026	68.27
657.357	71.57
657.687	73.64
658.018	74.98
658.348	72.93
658.678	75.09
659.008	75.98
659.339	78.66
659.669	79.77
659.999	78.39
660.329	78.27
660.659	78.39
660.989	80.93
661.319	78.34
661.649	78.73
661.978	81.16
662.308	77.77
662.638	77.77
662.968	74.59
663.297	76.09
663.627	74.55
663.956	77.75
664.286	77.48
664.615	70.3
664.945	72.8
665.274	71.95
665.603	71.89
665.932	76.36
666.262	77.5
666.591	77.64
666.92	76.2
667.249	77.14
667.578	72.77
667.907	75.11
668.236	82.09
668.564	79.39
668.893	79.09
669.222	80.45
669.551	78.55
669.879	77.75
670.208	77.16
670.537	75.86
670.865	71.89
671.194	76.25
671.522	73.73
671.85	71.98
672.179	72.48
672.507	71.91
672.835	69.57
673.163	72.59
673.491	73.86
673.819	78.75
674.147	79.3
674.475	84.57
674.803	80.3
675.131	81.93
675.459	81.3
675.787	83.7
676.115	85.73
676.442	83.98
676.77	80.91
677.098	78.7
677.425	77.68
677.753	77.5
678.08	74.91
678.407	80.05
678.735	79.48
679.062	74.89
679.389	70.8
679.717	69.41
680.044	69.64
680.371	68.86
680.698	67.11
681.025	64.05
681.352	62.43
681.679	63.36
682.006	57.75
682.332	55.77
682.659	59.07
682.986	61.41
683.313	61.89
683.639	62.14
683.966	63.41
684.292	65.14
684.619	65.95
684.945	69.41
685.272	67.86
685.598	69.32
685.924	70.7
686.25	69.45
686.577	71.64
686.903	70.05
687.229	72.86
687.555	72.25
687.881	73.16
688.207	72.82
688.533	72.18
688.858	76.11
689.184	80.64
689.51	78.98
689.836	82.18
690.161	78.93
690.487	79.27
690.813	76.36
691.138	77.25
691.463	77.61
691.789	78.18
692.114	76.02
692.44	73.07
692.765	65.41
693.09	67.45
693.415	68.27
693.74	69.14
694.065	69.93
694.39	70.8
694.715	70.11
695.04	69.16
695.365	70.91
695.69	68.18
696.015	68.39
696.339	70.32
696.664	69.73
696.989	66.64
697.313	66.66
697.638	65.5
697.962	66.2
698.287	63.57
698.611	64.23
698.935	64.16
699.26	67.8
699.584	68.55
699.908	68.27
700.232	65.48
700.556	65.55
700.88	65.82
701.204	70.11
701.528	72.02
701.852	73.84
702.176	72.36
702.5	68.39
702.823	66.52
703.147	65.23
703.471	64.73
703.794	68.23
704.118	68.59
704.441	68.02
704.765	62
705.088	56.77
705.411	57.57
705.735	58.64
706.058	60.55
706.381	62.45
706.704	62.82
707.027	64.05
707.35	60.45
707.673	59.98
707.996	59.09
708.319	61.02
708.642	63.61
708.965	63.36
709.288	63.48
709.61	64.07
709.933	61.48
710.256	60.7
710.578	65.84
710.901	67.27
711.223	68.43
711.546	68.84
711.868	69.43
712.19	67.68
712.512	68.02
712.835	67.18
713.157	63.98
713.479	65.52
713.801	67.07
714.123	61.3
714.445	60.02
714.767	60.18
715.089	61.36
715.411	58.84
715.732	60.11
716.054	59.55
716.376	60.07
716.697	63.86
717.019	64.36
717.34	61.8
717.662	63.16
717.983	65.91
718.305	66.41
718.626	67.25
718.947	70.05
719.268	70.18
719.589	69.32
719.911	66.73
720.232	65.39
720.553	64.75
720.874	67.89
721.195	65.8
721.515	66.57
721.836	64.32
722.157	62.2
722.478	63.05
722.798	62.34
723.119	63.57
723.44	65.02
723.76	66.18
724.081	66.5
724.401	64.36
724.721	62.77
725.042	58.61
725.362	59.5
725.682	57.14
726.002	54.82
726.322	53.77
726.642	52.61
726.962	52.55
727.282	49.73
727.602	48.09
727.922	47.34
728.242	50.86
728.562	51.07
728.882	49.32
729.201	51.86
729.521	52.05
729.84	52.61
730.16	49.32
730.479	48.8
730.799	48.18
731.118	48.73
731.437	47.68
731.757	47.09
732.076	48.7
732.395	50.27
732.714	51.52
733.033	50.95
733.352	55.02
733.671	56.8
733.99	59.73
734.309	60.98
734.628	63.64
734.947	66.89
735.265	66.73
735.584	67.18
735.903	67.98
736.221	67.8
736.54	70.34
736.858	66.82
737.177	66.43
737.495	63.61
737.813	66.55
738.132	63.23
738.45	61.82
738.768	62.77
739.086	60.48
739.404	57.23
739.722	52.84
740.04	51.27
740.358	51.68
740.676	50.68
740.994	52.25
741.311	49.07
741.629	49.68
741.947	48.73
742.264	47.91
742.582	50.16
742.899	52.11
743.217	54.36
743.534	52.32
743.852	52.91
744.169	56.68
744.486	54.7
744.803	55.77
745.121	56.75
745.438	57.86
745.755	59
746.072	56.05
746.389	56.39
746.706	58.32
747.022	60.25
747.339	59.75
747.656	56.86
747.973	57.41
748.289	56.11
748.606	55.84
748.923	52.16
749.239	50.86
749.555	55.34
749.872	55.82
750.188	54.64
750.505	56.18
750.821	55.55
751.137	57.3
751.453	55.91
751.769	55.73
752.085	52.95
752.401	55.57
752.717	55.82
753.033	52.55
753.349	53.07
753.665	52.2
753.98	55.34
754.296	56.59
754.612	59.02
754.927	62.39
755.243	61.41
755.558	64.05
755.874	62.7
756.189	62.93
756.505	65.05
756.82	63.61
757.135	65.02
757.45	57.3
757.765	57.07
758.08	53.66
758.395	51.55
758.71	49.2
759.025	49.8
759.34	55.48
759.655	57.2
759.97	56.23
760.285	57.02
760.599	55.52
760.914	57.36
761.228	57.98
761.543	57.2
761.857	58.84
762.172	62.55
762.486	61.5
762.8	56.73
763.115	54.8
763.429	54.89
763.743	54.36
764.057	57.55
764.371	60.89
764.685	60.57
764.999	62.41
765.313	60.02
765.627	59.55
765.941	57.16
766.255	56.32
766.568	56.02
766.882	56.14
767.195	56.16
767.509	53.68
767.823	49.05
768.136	47.95
768.449	45.32
768.763	47.55
769.076	48.3
769.389	51.23
769.702	53
770.016	53.39
770.329	53.57
770.642	54.27
770.955	55.64
771.268	55.73
771.58	55.48
771.893	59.45
772.206	58.48
772.519	58.95
772.832	57.5
773.144	56.32
773.457	55.52
773.769	53.52
774.082	53.14
774.394	52.45
774.706	53.25
775.019	55.48
775.331	54.93
775.643	57.14
775.955	55.68
776.268	58.11
776.58	61.98
776.892	64.82
777.204	65.77
777.515	62.91
777.827	61.75
778.139	64.05
778.451	64.05
778.763	64.41
779.074	61.7
779.386	64.61
779.697	63.55
780.009	61.7
780.32	60.34
780.632	61.89
780.943	62.86
781.254	65.07
781.566	63.82
781.877	63.7
782.188	63.32
782.499	62.23
782.81	59.73
783.121	58.07
783.432	57.61
783.743	58.3
784.054	59.84
784.364	62.36
784.675	58.11
784.986	57.73
785.296	57.93
785.607	59.95
785.917	63.86
786.228	64.43
786.538	65.68
786.849	64.66
787.159	65.25
787.469	65.25
787.779	63.59
788.09	64.25
788.4	66
788.71	66.48
789.02	60.2
789.33	60.59
789.64	60.82
789.949	62.18
790.259	63.86
790.569	60.8
790.879	60.36
791.188	60.84
791.498	64.52
791.807	63.45
792.117	62.11
792.426	65.48
792.736	58.86
793.045	57.8
793.354	57.32
793.663	59.57
793.973	63.73
794.282	63.77
794.591	63.3
794.9	60.89
795.209	60.32
795.518	59.82
795.826	59.45
796.135	65.59
796.444	68.95
796.753	67.7
797.061	65.52
797.37	62.32
797.678	61.66
797.987	62.91
798.295	62.5
798.604	62.09
798.912	65.95
799.22	67.3
799.529	65.95
799.837	63.93
800.145	64.59
800.453	65.23
800.761	70.09
801.069	72.23
801.377	72.68
801.685	75.36
801.993	76.34
802.3	72.59
802.608	73.75
802.916	73.34
803.223	75.55
803.531	76.09
803.838	74.7
804.146	73.3
804.453	75.52
804.76	75.89
805.068	75.7
805.375	76.3
805.682	75.23
805.989	73.11
806.296	72.11
806.603	68.45
806.91	69.66
807.217	69.55
807.524	64.91
807.831	59.43
808.138	58.48
808.444	58.16
808.751	58.34
809.058	60.3
809.364	62.11
809.671	63.07
809.977	68.09
810.284	70.89
810.59	71.68
810.896	74.48
811.202	74.41
811.509	78.05
811.815	78.11
812.121	78.3
812.427	75
812.733	76.93
813.039	77.34
813.345	74.48
813.65	69.16
813.956	70.23
814.262	71.2
814.568	72.16
814.873	69.57
815.179	69.73
815.484	70.05
815.79	74.52
816.095	73.39
816.4	72.43
816.706	72.23
817.011	74.68
817.316	76.93
817.621	77.7
817.926	78.52
818.231	78.11
818.536	79.02
818.841	80.98
819.146	79.59
819.451	79.27
819.756	80.55
820.06	81.41
820.365	81.98
820.67	79.82
820.974	82.36
821.279	82.52
821.583	83.32
821.888	83.3
822.192	80.45
822.496	85.25
822.8	83.32
823.105	81.45
823.409	80.11
823.713	78.36
824.017	80.2
824.321	75.82
824.625	77.41
824.929	78.34
825.232	79.41
825.536	80.2
825.84	78.02
826.143	80.64
826.447	81.95
826.751	83.61
827.054	86.89
827.358	85.73
827.661	88.75
827.964	87.57
828.268	86.55
828.571	86.93
828.874	87.48
829.177	87.36
829.48	86.43
829.783	88.05
830.086	86.09
830.389	83.66
830.692	83
830.995	79.77
831.297	79.86
831.6	78.8
831.903	79.86
832.205	81.34
832.508	80.36
832.81	82.48
833.113	87.7
833.415	90.11
833.718	96.16
834.02	98.57
834.322	101.59
834.624	97.61
834.926	100.82
835.228	98.23
835.53	96.02
835.832	98.25
836.134	96.32
836.436	89.2
836.738	88.32
837.04	83.09
837.341	82
837.643	82.98
837.944	89.68
838.246	87.7
838.547	90.98
838.849	96.3
839.15	96.64
839.452	99.48
839.753	101.66
840.054	101.5
840.355	104.27
840.656	103.52
840.957	101.95
841.258	102.48
841.559	104.75
841.86	106.34
842.161	101
842.462	97.23
842.762	96.61
843.063	98.05
843.364	99.27
843.664	97.34
843.965	99.36
844.265	97.05
844.566	96.11
844.866	96.3
845.166	92.3
845.467	92.14
845.767	95.5
846.067	93.43
846.367	87.82
846.667	88.91
846.967	88.11
847.267	86.93
847.567	88.98
847.867	88.57
848.166	85.16
848.466	85.68
848.766	87.27
849.065	86.3
849.365	88.48
849.664	93.98
849.964	92.32
850.263	94.02
850.562	96
850.862	98.77
851.161	96.41
851.46	98.66
851.759	98.7
852.058	98.93
852.357	97.91
852.656	92.77
852.955	92.8
853.254	94.57
853.553	93
853.851	93.48
854.15	91.3
854.449	91.27
854.747	91.95
855.046	85.95
855.344	89.82
855.643	91.41
855.941	99.45
856.239	98.59
856.538	102.25
856.836	104.25
857.134	103.41
857.432	102.89
857.73	103.91
858.028	101.34
858.326	109.18
858.624	108.43
858.922	109.89
859.219	106.8
859.517	109.77
859.815	106.64
860.112	109.66
860.41	108.18
860.707	108.41
861.005	110.77
861.302	112.14
861.6	110.52
861.897	112.39
862.194	110.77
862.491	110.14
862.788	111.09
863.085	111.91
863.382	108.16
863.679	108.84
863.976	108.25
864.273	106.02
864.57	104.73
864.867	104.34
865.163	100.52
865.46	99.91
865.757	103.05
866.053	99.77
866.349	97.41
866.646	97.86
866.942	98.23
867.239	99.41
867.535	97.57
867.831	98.8
868.127	100.25
868.423	99.39
868.719	96.5
869.015	94.34
869.311	95.25
869.607	94.89
869.903	95.07
870.199	95.48
870.494	97.36
870.79	102.14
871.086	100.93
871.381	98.36
871.677	99.52
871.972	100.32
872.267	101.89
872.563	99.84
872.858	100.23
873.153	98.68
873.448	99.36
873.743	93.57
874.038	91.2
874.333	94.82
874.628	99.41
874.923	101.93
875.218	106.36
875.513	103.34
875.808	103.84
876.102	101.73
876.397	101
876.691	97.98
876.986	99.8
877.28	99.68
877.575	96.93
877.869	94.23
878.163	89.64
878.458	88.05
878.752	86.73
879.046	84.3
879.34	83.2
879.634	82.77
879.928	82.8
880.222	84.3
880.516	79.66
880.809	83
881.103	81.14
881.397	79.32
881.691	81.89
881.984	83.68
882.278	85
882.571	88.02
882.864	87.45
883.158	86.36
883.451	86.36
883.744	89.18
884.038	80.77
884.331	82.82
884.624	86.09
884.917	80.05
885.21	78.82
885.503	81.95
885.796	78.77
886.088	79.25
886.381	78.05
886.674	75.89
886.966	75.2
887.259	76.61
887.552	75.57
887.844	74.23
888.136	78.09
888.429	77.57
888.721	73.61
889.013	75.84
889.306	76.18
889.598	78.83
