# Supplementary material for: An on-demand, drop-on-drop method for studying enzyme catalysis by serial crystallography
Source: Nat Commun. 2021 Jul 22;12:4461. doi: 10.1038/s41467-021-24757-7 (PMC8298390; doi:10.1038/s41467-021-24757-7)
Supplement: Supplementary file 7 — Source Data [file 41467_2021_24757_MOESM7_ESM.zip › 01_raw data/7/7-fluo5N-fura-bg_OFX002211_20-37-44-629.txt]

Data from 7-fluo5N-fura-bg_OFX002211_20-37-44-629.txt Node

Date: Wed Jun 05 20:37:44 PDT 2019
User: Yachandra Lab
Spectrometer: OFX00221
Trigger mode: 0
Integration Time (sec): 3.000000E-1
Scans to average: 4
Nonlinearity correction enabled: false
Boxcar width: 5
Storing dark spectrum: false
XAxis mode: Wavelengths
Number of Pixels in Spectrum: 2136
>>>>>Begin Spectral Data<<<<<
156.111	2559.29
156.499	2559.29
156.887	2567.06
157.274	2565.86
157.662	2575.9
158.049	2585.16
158.437	2599.91
158.824	2598.84
159.211	2613.18
159.599	2618.11
159.986	2622.36
160.373	2620.05
160.761	2627.64
161.148	2622.89
161.535	2629.39
161.922	2620.25
162.309	2615.11
162.696	2601.82
163.083	2602.95
163.47	2592.2
163.857	2599.09
164.244	2595.02
164.631	2597.66
165.018	2590.48
165.405	2594.34
165.792	2588.07
166.179	2593.32
166.565	2587.23
166.952	2591.66
167.339	2590.98
167.725	2596.11
168.112	2591.45
168.498	2597.75
168.885	2593.18
169.271	2598.52
169.658	2593.75
170.044	2599.36
170.431	2593.84
170.817	2599.93
171.203	2594.45
171.59	2595.84
171.976	2590.11
172.362	2595.43
172.748	2589.5
173.134	2594.55
173.521	2588.91
173.907	2594.34
174.293	2589
174.679	2594.52
175.065	2587.43
175.451	2593.32
175.836	2586.7
176.222	2594.2
176.608	2598.98
176.994	2612
177.38	2611.59
177.765	2618.11
178.151	2610.07
178.537	2615.57
178.922	2611.32
179.308	2619
179.693	2612.8
180.079	2617.77
180.464	2610.36
180.85	2604.75
181.235	2590.98
181.621	2591.45
182.006	2584.43
182.391	2590.84
182.777	2585.02
183.162	2589.07
183.547	2582.55
183.932	2587.59
184.317	2582.95
184.702	2588.23
185.087	2582.5
185.472	2589.68
185.857	2585.43
186.242	2590.68
186.627	2586.8
187.012	2592.45
187.397	2586.36
187.782	2592.2
188.167	2586.7
188.551	2592.52
188.936	2740.07
189.321	2895.8
189.705	3043.36
190.09	3196.86
190.475	3379.89
190.859	3539.7
191.244	3691.25
191.628	3848.61
192.012	4000.11
192.397	4165.82
192.781	4315.52
193.166	4318.75
193.55	4314.57
193.934	4322.32
194.318	4322.02
194.702	4293.95
195.087	4288.05
195.471	4288.14
195.855	4287.36
196.239	4289.07
196.623	4280.16
197.007	4287.23
197.391	4289.48
197.775	4303.66
198.158	4298.34
198.542	4301.66
198.926	4297.8
199.31	4302.36
199.693	4301.89
200.077	4305.98
200.461	4305.11
200.844	4308.5
201.228	4301.82
201.611	4305.48
201.995	4296.93
202.378	4298.57
202.762	4301.57
203.145	4308.64
203.529	4312.98
203.912	4319.86
204.295	4318.48
204.679	4325.36
205.062	4326.11
205.445	4332.02
205.828	4329.02
206.211	4331.55
206.594	4334.27
206.977	4337.2
207.36	4338.25
207.743	4337.77
208.126	4340.27
208.509	4346.2
208.892	4344.66
209.275	4350.11
209.658	4353.98
210.04	4363.09
210.423	4365.41
210.806	4368.91
211.188	4367.66
211.571	4368.95
211.953	4369.52
212.336	4366.52
212.719	4363.52
213.101	4364.48
213.483	4359.45
213.866	4357.91
214.248	4357.32
214.63	4362.66
215.013	4364.18
215.395	4369.18
215.777	4373.07
216.159	4380.64
216.542	4384.52
216.924	4389.95
217.306	4388.89
217.688	4398
218.07	4399.75
218.452	4397.45
218.834	4396.39
219.216	4397.48
219.597	4394.36
219.979	4395.7
220.361	4432.25
220.743	4433.34
221.124	4437.02
221.506	4445.95
221.888	4444
222.269	4445.48
222.651	4453.11
223.032	4452.73
223.414	4453.89
223.795	4458.25
224.177	4456.59
224.558	4421.41
224.94	4422.36
225.321	4429.64
225.702	4426.23
226.083	4434.82
226.465	4448.86
226.846	4445
227.227	4444.8
227.608	4449.27
227.989	4448.3
228.37	4457.91
228.751	4460.84
229.132	4466.07
229.513	4455.39
229.894	4456.25
230.275	4448.91
230.655	4437.86
231.036	4442.61
231.417	4447.68
231.798	4445.16
232.178	4457.41
232.559	4452.57
232.94	4452.55
233.32	4447.7
233.701	4456.07
234.081	4461.7
234.462	4465.39
234.842	4466.36
235.222	4469.27
235.603	4469.66
235.983	4472.27
236.363	4468.8
236.743	4469.39
237.124	4467.07
237.504	4492.57
237.884	4489.84
238.264	4488.5
238.644	4490.18
239.024	4495.8
239.404	4490.73
239.784	4496.73
240.164	4496.34
240.544	4494.86
240.923	4495.52
241.303	4497.93
241.683	4475.34
242.063	4476.82
242.442	4475.36
242.822	4488.61
243.202	4483.66
243.581	4489.2
243.961	4493.48
244.34	4497.07
244.72	4494.93
245.099	4503.95
245.478	4499.32
245.858	4510.36
246.237	4512.57
246.616	4517.59
246.996	4505.95
247.375	4511.57
247.754	4514.16
248.133	4511.16
248.512	4509.61
248.891	4521.07
249.27	4511.84
249.649	4517.45
250.028	4508.84
250.407	4508.07
250.786	4505.68
251.165	4512.27
251.544	4512.75
251.922	4512.48
252.301	4511.61
252.68	4511.2
253.058	4501.2
253.437	4511.98
253.816	4516.52
254.194	4523.39
254.573	4521.18
254.951	4528.25
255.329	4521.77
255.708	4522.98
256.086	4520.36
256.465	4519.57
256.843	4530.64
257.221	4539.07
257.599	4531.8
257.977	4534.82
258.356	4533.66
258.734	4541.09
259.112	4542.05
259.49	4545.41
259.868	4544.52
260.246	4549.16
260.624	4557.32
261.001	4558.45
261.379	4560
261.757	4564.86
262.135	4559.52
262.513	4561.07
262.89	4556.64
263.268	4555.48
263.645	4554.45
264.023	4555.82
264.401	4561.57
264.778	4558.55
265.156	4549.48
265.533	4549.39
265.91	4542
266.288	4547.32
266.665	4542.66
267.042	4547.98
267.42	4545.75
267.797	4552.91
268.174	4553.09
268.551	4550.09
268.928	4549.7
269.305	4554.23
269.682	4549.57
270.059	4556.05
270.436	4551.98
270.813	4560.34
271.19	4557.91
271.567	4559.75
271.944	4553.55
272.32	4555.27
272.697	4562.14
273.074	4564.3
273.45	4561.89
273.827	4563.27
274.203	4563.3
274.58	4566.14
274.957	4557.18
275.333	4558.64
275.709	4559.7
276.086	4561.93
276.462	4561.75
276.838	4552.55
277.215	4547.36
277.591	4556.36
277.967	4556.64
278.343	4558.84
278.719	4556.7
279.095	4566.25
279.471	4566.16
279.847	4568.57
280.223	4567.23
280.599	4567.73
280.975	4564.73
281.351	4567.77
281.727	4559.34
282.103	4563.32
282.478	4561.59
282.854	4566.05
283.23	4557.82
283.605	4561.5
283.981	4555.39
284.357	4557.8
284.732	4555.16
285.108	4561.18
285.483	4565.23
285.858	4566.98
286.234	4564.07
286.609	4565.43
286.984	4560.66
287.36	4566.73
287.735	4566.34
288.11	4582.93
288.485	4580.34
288.86	4586.66
289.235	4582.18
289.61	4581.7
289.985	4587.25
290.36	4589.36
290.735	4588.59
291.11	4593.55
291.485	4592.2
291.86	4594.36
292.235	4587.86
292.609	4592.68
292.984	4592.39
293.359	4598.05
293.733	4598.34
294.108	4602.86
294.482	4598.23
294.857	4599.41
295.231	4600.77
295.606	4605.25
295.98	4597.39
296.354	4596.45
296.729	4592.48
297.103	4591.91
297.477	4589.93
297.851	4590.8
298.226	4585.59
298.6	4593.34
298.974	4592.45
299.348	4594.8
299.722	4593.91
300.096	4603.68
300.47	4597.25
300.844	4605.41
301.217	4602.98
301.591	4607.14
301.965	4610.14
302.339	4612.45
302.712	4606.45
303.086	4610.32
303.46	4606.91
303.833	4606.89
304.207	4604.36
304.58	4611.64
304.954	4608.23
305.327	4613.61
305.701	4607.23
306.074	4607.91
306.447	4600.64
306.821	4608.98
307.194	4606.98
307.567	4613.77
307.94	4608.66
308.313	4613.5
308.686	4611.95
309.059	4611.57
309.432	4606.48
309.805	4614.5
310.178	4607.93
310.551	4620.45
310.924	4615.89
311.297	4618.5
311.67	4611.11
312.042	4620.14
312.415	4617.25
312.788	4616.95
313.16	4616.3
313.533	4625.5
313.905	4624.73
314.278	4632.48
314.65	4622.66
315.023	4626.36
315.395	4620.61
315.768	4622.3
316.14	4618.39
316.512	4623.32
316.884	4619.07
317.257	4625.16
317.629	4618.09
318.001	4620.16
318.373	4612
318.745	4618.09
319.117	4615.07
319.489	4625.16
319.861	4626
320.233	4630.36
320.605	4619.7
320.977	4625.41
321.348	4618.43
321.72	4621.89
322.092	4612.57
322.463	4621.23
322.835	4614.57
323.207	4621.45
323.578	4613.02
323.95	4616.52
324.321	4611.66
324.693	4618.25
325.064	4619.52
325.435	4645.34
325.807	4640.32
326.178	4648.16
326.549	4644.75
326.92	4651.14
327.292	4640.95
327.663	4644.34
328.034	4641.27
328.405	4642.86
328.776	4635.48
329.147	4634.98
329.518	4612.16
329.889	4617.8
330.259	4613.55
330.63	4612.18
331.001	4605.59
331.372	4613.45
331.742	4608.61
332.113	4612.84
332.484	4607.41
332.854	4616.43
333.225	4612.39
333.595	4615.39
333.966	4611
334.336	4612.93
334.707	4610.11
335.077	4619.5
335.447	4614.18
335.817	4621.36
336.188	4609.66
336.558	4617.48
336.928	4610.98
337.298	4618.32
337.668	4617.73
338.038	4619.39
338.408	4641.2
338.778	4645.66
339.148	4660.05
339.518	4667.48
339.888	4661.57
340.258	4668.93
340.627	4662.3
340.997	4664.43
341.367	4657.86
341.736	4656.14
342.106	4654.18
342.475	4632.07
342.845	4661.45
343.214	4642.34
343.584	4631.39
343.953	4636.8
344.323	4629.23
344.692	4629.27
345.061	4627.64
345.431	4631.02
345.8	4627.91
346.169	4627.25
346.538	4623.18
346.907	4592.75
347.276	4588.36
347.645	4593.61
348.014	4587.32
348.383	4596.3
348.752	4592.05
349.121	4595.91
349.49	4593.77
349.858	4596.3
350.227	4596.95
350.596	4605.32
350.964	4600.07
351.333	4602.32
351.702	4605.23
352.07	4607.93
352.439	4598.82
352.807	4610.18
353.176	4604.27
353.544	4606.02
353.912	4606.14
354.281	4608.3
354.649	4598.77
355.017	4607.23
355.385	4605.5
355.753	4602.68
356.122	4599.77
356.49	4606.43
356.858	4598.27
357.226	4605.45
357.594	4595.27
357.961	4599.73
358.329	4602.64
358.697	4609.43
359.065	4601.95
359.433	4602.02
359.8	4599.68
360.168	4601.82
360.536	4596.93
360.903	4600.41
361.271	4589.75
361.638	4597.02
362.006	4585.89
362.373	4581.7
362.741	4570.73
363.108	4575.3
363.475	4574.02
363.843	4574.41
364.21	4568.11
364.577	4580.07
364.944	4573.59
365.311	4580.39
365.678	4599.48
366.045	4606.57
366.412	4608.2
366.779	4615.48
367.146	4608.68
367.513	4614.73
367.88	4608.16
368.247	4616.32
368.613	4607.18
368.98	4612.7
369.347	4604.75
369.713	4585.45
370.08	4579.8
370.447	4578.25
370.813	4569.45
371.18	4577.41
371.546	4566.16
371.912	4573.7
372.279	4571.93
372.645	4573.57
373.011	4570.25
373.378	4580.91
373.744	4573.93
374.11	4583.82
374.476	4579.09
374.842	4586.34
375.208	4587.39
375.574	4593.5
375.94	4585.95
376.306	4586.36
376.672	4584.8
377.038	4587.16
377.404	4580.36
377.769	4588.68
378.135	4575.7
378.501	4582.77
378.866	4578.14
379.232	4573.3
379.597	4570.66
379.963	4579.02
380.328	4573.68
380.694	4573.82
381.059	4570.11
381.425	4574.18
381.79	4564.09
382.155	4573.05
382.52	4565.59
382.886	4571.18
383.251	4565.55
383.616	4568.45
383.981	4560.45
384.346	4564.05
384.711	4558.11
385.076	4564.02
385.441	4556.55
385.806	4560.75
386.171	4553.55
386.535	4559.61
386.9	4555.66
387.265	4561.59
387.629	4554.61
387.994	4558.77
388.359	4556.73
388.723	4565.16
389.088	4560.7
389.452	4567.23
389.817	4566.05
390.181	4573.02
390.545	4569.09
390.91	4573.64
391.274	4567.91
391.638	4573.84
392.002	4569.23
392.366	4606.45
392.731	4597.55
393.095	4600.75
393.459	4596.09
393.823	4600.07
394.187	4587.75
394.55	4593.75
394.914	4594.91
395.278	4599.09
395.642	4592.66
396.006	4601
396.369	4558.64
396.733	4564.07
397.097	4556.59
397.46	4562.59
397.824	4556.98
398.187	4563.48
398.551	4557.16
398.914	4553.3
399.277	4549.02
399.641	4558.64
400.004	4555.14
400.367	4565.52
400.73	4561.18
401.094	4567.23
401.457	4560.75
401.82	4562.98
402.183	4558.52
402.546	4566.3
402.909	4560.3
403.272	4568.61
403.635	4559.89
403.998	4559.68
404.36	4550.05
404.723	4553.39
405.086	4546.07
405.448	4574.75
405.811	4569.39
406.174	4575.48
406.536	4565.48
406.899	4595.82
407.261	4589.61
407.624	4592.55
407.986	4591.18
408.348	4595.95
408.711	4595.7
409.073	4604.07
409.435	4573.16
409.797	4578.07
410.16	4572.77
410.522	4578
410.884	4549.2
411.246	4556.09
411.608	4552.59
411.97	4554.34
412.332	4546.41
412.693	4551.02
413.055	4542
413.417	4548.66
413.779	4543.09
414.14	4549.09
414.502	4539.32
414.864	4545.34
415.225	4538.48
415.587	4542.05
415.948	4533.23
416.31	4540.5
416.671	4529.84
417.033	4533.73
417.394	4528.91
417.755	4535.5
418.116	4527.73
418.478	4534.02
418.839	4529.05
419.2	4528.75
419.561	4526.05
419.922	4533.2
420.283	4529.52
420.644	4536.14
421.005	4534.09
421.366	4538.55
421.727	4539.93
422.087	4542.84
422.448	4539.25
422.809	4545.48
423.169	4543.16
423.53	4544.11
423.891	4537.64
424.251	4542.18
424.612	4536.48
424.972	4538.32
425.333	4528.11
425.693	4526.86
426.053	4522.09
426.414	4522.77
426.774	4512.68
427.134	4513.25
427.494	4507.27
427.854	4512.91
428.214	4505.82
428.574	4510.84
428.934	4508.52
429.294	4515.93
429.654	4508.43
430.014	4514.34
430.374	4509.23
430.734	4520.18
431.094	4515.25
431.453	4538.41
431.813	4531.32
432.173	4537.73
432.532	4532.89
432.892	4535.32
433.251	4530.14
433.611	4535.09
433.97	4528.5
434.33	4538.68
434.689	4530.82
435.048	4535.93
435.407	4518.95
435.767	4522.36
436.126	4514.52
436.485	4516.75
436.844	4508.39
437.203	4514.52
437.562	4511.59
437.921	4517.61
438.28	4508.45
438.639	4511.89
438.998	4530.11
439.356	4530.91
439.715	4526.82
440.074	4533.89
440.433	4527.2
440.791	4535.18
441.15	4527.02
441.508	4531.89
441.867	4525.91
442.225	4531.77
442.584	4523.89
442.942	4507.82
443.3	4501.68
443.659	4506.8
444.017	4500.86
444.375	4510.25
444.733	4507.05
445.092	4515
445.45	4512.32
445.808	4516.55
446.166	4511
446.524	4516.34
446.882	4505.64
447.239	4511.36
447.597	4509.64
447.955	4518
448.313	4509.86
448.67	4515.57
449.028	4508.2
449.386	4511.75
449.743	4515.43
450.101	4527.34
450.458	4527.11
450.816	4539.66
451.173	4536.82
451.531	4546.61
451.888	4539.07
452.245	4546.34
452.602	4540.73
452.96	4581.36
453.317	4574.68
453.674	4576.82
454.031	4567.98
454.388	4576.07
454.745	4567.25
455.102	4574.36
455.459	4566.61
455.816	4573.07
456.173	4570.73
456.529	4579.07
456.886	4542.11
457.243	4552.5
457.599	4545.73
457.956	4550.68
458.313	4542.55
458.669	4553.18
459.026	4547.75
459.382	4551.82
459.739	4549.91
460.095	4556.61
460.451	4554.7
460.807	4562.45
461.164	4558.75
461.52	4572.3
461.876	4567.86
462.232	4573.55
462.588	4567.16
462.944	4574.52
463.3	4571.55
463.656	4576.39
464.012	4565.02
464.368	4573.41
464.724	4563.73
465.079	4565.11
465.435	4550
465.791	4552.52
466.146	4545.45
466.502	4551.55
466.858	4541.45
467.213	4543.36
467.569	4539.02
467.924	4552.32
468.279	4536.59
468.635	4543.34
468.99	4536.5
469.345	4542.02
469.701	4534.43
470.056	4537.84
470.411	4525.18
470.766	4530.89
471.121	4525.25
471.476	4529.41
471.831	4516.5
472.186	4522.27
472.541	4513.5
472.895	4515.27
473.25	4504.43
473.605	4509.2
473.96	4499.02
474.314	4502.77
474.669	4493.09
475.024	4489.23
475.378	4475.52
475.733	4482.25
476.087	4470.98
476.441	4472.11
476.796	4463.59
477.15	4474.16
477.504	4466.5
477.859	4469
478.213	4460.57
478.567	4461.45
478.921	4462.25
479.275	4464.39
479.629	4457.48
479.983	4466.61
480.337	4460.11
480.691	4464.45
481.045	4451.25
481.399	4477.64
481.752	4472.2
482.106	4480.16
482.46	4472.59
482.813	4472.18
483.167	4465.8
483.52	4465.32
483.874	4468.02
484.227	4472.77
484.581	4463.5
484.934	4467.2
485.288	4435.57
485.641	4435.8
485.994	4425.43
486.347	4433.45
486.7	4426.57
487.054	4446.23
487.407	4440.73
487.76	4432.77
488.113	4425.14
488.466	4431.14
488.818	4429.77
489.171	4434.93
489.524	4430.61
489.877	4432.64
490.23	4424.61
490.582	4430.34
490.935	4411.75
491.288	4414.61
491.64	4409.48
491.993	4416.16
492.345	4412.18
492.698	4417.11
493.05	4414.07
493.402	4425.45
493.755	4427.68
494.107	4441.73
494.459	4449.68
494.811	4477.61
495.163	4500.2
495.515	4549.45
495.867	4599.86
496.219	4685.57
496.571	4778.39
496.923	4894.09
497.275	5010.25
497.627	5155.5
497.979	5283.11
498.33	5424.2
498.682	5539.27
499.034	5665.61
499.385	5756.36
499.737	5847.23
500.088	5901.75
500.44	5940.05
500.791	5959.25
501.143	5969.91
501.494	5952.75
501.845	5940.86
502.197	5907.02
502.548	5885.43
502.899	5843.68
503.25	5821.43
503.601	5777.02
503.952	5747.16
504.303	5703.73
504.654	5667.45
505.005	5621.7
505.356	5587.09
505.707	5546.02
506.058	5516.43
506.408	5476.45
506.759	5452.11
507.11	5412.25
507.46	5395.77
507.811	5361.14
508.161	5345.02
508.512	5312.82
508.862	5295.36
509.213	5267.84
509.563	5249.64
509.913	5219.86
510.263	5202.91
510.614	5171.39
510.964	5158.45
511.314	5126.45
511.664	5108.23
512.014	5080.7
512.364	5070.05
512.714	5046.18
513.064	5024.93
513.414	5001.57
513.764	5005.36
514.113	4984.14
514.463	4978.82
514.813	4953.25
515.162	4943.95
515.512	4931.25
515.862	4923.68
516.211	4906.34
516.561	4901.89
516.91	4893.84
517.259	4889.39
517.609	4857.39
517.958	4848.84
518.307	4831.64
518.656	4826.86
519.006	4820.45
519.355	4819.95
519.704	4810.36
520.053	4806.86
520.402	4790.45
520.751	4786.2
521.1	4771.64
521.448	4770.36
521.797	4762.82
522.146	4762.93
522.495	4756.55
522.843	4747.02
523.192	4727.57
523.541	4723.59
523.889	4711.66
524.238	4712.52
524.586	4702.64
524.935	4704.5
525.283	4697.02
525.631	4696.41
525.979	4679.43
526.328	4678.52
526.676	4668.55
527.024	4670.57
527.372	4656.95
527.72	4658.91
528.068	4649.05
528.416	4651.73
528.764	4644.84
529.112	4645.55
529.46	4632.89
529.808	4635.98
530.155	4621.27
530.503	4635.93
530.851	4639.5
531.198	4641.36
531.546	4627.61
531.893	4628.59
532.241	4613.93
532.588	4610.64
532.936	4603.27
533.283	4605.75
533.63	4604.02
533.978	4605.27
534.325	4589.16
534.672	4578.02
535.019	4572.82
535.366	4578.8
535.713	4572
536.06	4578.82
536.407	4574.45
536.754	4571.7
537.101	4564.55
537.448	4570.36
537.795	4566.18
538.141	4563.2
538.488	4550.2
538.835	4554.55
539.181	4544.18
539.528	4544.59
539.874	4534.61
540.221	4533.23
540.567	4525.98
540.914	4531.8
541.26	4521.23
541.606	4529.59
541.952	4524.02
542.299	4528
542.645	4521.11
542.991	4525.34
543.337	4520.39
543.683	4522.86
544.029	4516.86
544.375	4528.52
544.721	4523.09
545.066	4522.8
545.412	4515.23
545.758	4514.27
546.104	4514.68
546.449	4513.43
546.795	4514.05
547.141	4521.52
547.486	4514.86
547.832	4519.14
548.177	4506.2
548.522	4505.5
548.868	4499.18
549.213	4498.59
549.558	4496.27
549.903	4496.75
550.249	4496.16
550.594	4496.25
550.939	4485.64
551.284	4490.68
551.629	4486.3
551.974	4490.95
552.319	4487.89
552.664	4494.48
553.008	4487.57
553.353	4519.75
553.698	4516.84
554.043	4515.77
554.387	4508.02
554.732	4514.05
555.076	4504.34
555.421	4507.84
555.765	4500.68
556.11	4504.45
556.454	4491.68
556.798	4496.25
557.143	4465.25
557.487	4470.89
557.831	4464.48
558.175	4471.45
558.519	4466.23
558.863	4476.7
559.207	4469.93
559.551	4475.84
559.895	4474.57
560.239	4482.82
560.583	4477.14
560.927	4478.8
561.27	4472.09
561.614	4484.02
561.958	4476.77
562.301	4483.45
562.645	4472.68
562.988	4476.07
563.332	4471
563.675	4472.77
564.018	4473.25
564.362	4478.95
564.705	4475.52
565.048	4475.34
565.391	4461.93
565.735	4465.89
566.078	4456.18
566.421	4465.09
566.764	4460.52
567.107	4462.59
567.45	4455.02
567.792	4452.59
568.135	4446.07
568.478	4446.36
568.821	4446.32
569.163	4455.34
569.506	4448.25
569.849	4457.09
570.191	4449.66
570.534	4458.7
570.876	4456.77
571.219	4465
571.561	4460.25
571.903	4466.89
572.246	4464.45
572.588	4464.48
572.93	4456.27
573.272	4461.23
573.614	4451.82
573.956	4454.91
574.298	4448.77
574.64	4452.55
574.982	4442.16
575.324	4447.3
575.666	4442.02
576.008	4448.05
576.349	4442.91
576.691	4447.09
577.033	4445.43
577.374	4450.75
577.716	4445.7
578.057	4448.41
578.399	4439.89
578.74	4446.18
579.082	4443.57
579.423	4448.8
579.764	4450.43
580.105	4458.66
580.447	4457.86
580.788	4464.16
581.129	4464.95
581.47	4472.25
581.811	4466.16
582.152	4476.11
582.493	4491.64
582.834	4495.43
583.175	4491.36
583.515	4487.86
583.856	4480.41
584.197	4485.75
584.537	4474.82
584.878	4472.86
585.218	4467.02
585.559	4472.57
585.899	4464.82
586.24	4450.18
586.58	4444.18
586.921	4449.23
587.261	4443.23
587.601	4451.18
587.941	4443.11
588.281	4452.41
588.621	4450.2
588.961	4455.52
589.301	4450.95
589.641	4456.89
589.981	4451.55
590.321	4455.89
590.661	4449.23
591.001	4453.59
591.34	4450.18
591.68	4456.18
592.02	4446.48
592.359	4450.61
592.699	4442.48
593.038	4448.89
593.378	4444.05
593.717	4445.82
594.057	4440.27
594.396	4445.89
594.735	4439.48
595.074	4445.8
595.414	4437.09
595.753	4444.98
596.092	4438.89
596.431	4446.75
596.77	4441.43
597.109	4442.5
597.448	4437.43
597.786	4441.23
598.125	4431.93
598.464	4439.8
598.803	4427.66
599.141	4434.32
599.48	4425.34
599.819	4429.05
600.157	4421
600.495	4423.61
600.834	4423.59
601.172	4449.2
601.511	4448.32
601.849	4452.66
602.187	4447.23
602.525	4453.07
602.864	4446.41
603.202	4459.25
603.54	4453.05
603.878	4458.5
604.216	4450.25
604.554	4454.11
604.891	4426.86
605.229	4429.43
605.567	4425.64
605.905	4430.59
606.243	4422.43
606.58	4426.7
606.918	4412.07
607.255	4417
607.593	4413.18
607.93	4420.64
608.268	4412.7
608.605	4422.02
608.942	4421.41
609.28	4428.02
609.617	4422.32
609.954	4426.89
610.291	4424.45
610.628	4433.89
610.965	4429.82
611.302	4436.05
611.639	4434.91
611.976	4445.5
612.313	4437.45
612.65	4436.11
612.987	4428.82
613.323	4433.05
613.66	4427.82
613.997	4433.07
614.333	4425.48
614.67	4430.5
615.006	4420.77
615.343	4422.39
615.679	4411.48
616.015	4418.05
616.352	4412.18
616.688	4418.7
617.024	4413.8
617.36	4425.7
617.696	4418.82
618.032	4422.8
618.368	4415.73
618.704	4422.64
619.04	4416.82
619.376	4420.7
619.712	4416.16
620.048	4421.61
620.383	4411.7
620.719	4416.91
621.055	4405.27
621.39	4410.8
621.726	4404.8
622.061	4408.27
622.397	4403.41
622.732	4404.27
623.068	4398.3
623.403	4398.09
623.738	4393.27
624.073	4400.09
624.409	4392.07
624.744	4397.18
625.079	4389.41
625.414	4399.48
625.749	4395.7
626.084	4399.14
626.419	4398.86
626.753	4404.75
627.088	4398.95
627.423	4407.3
627.758	4401.16
628.092	4407.36
628.427	4399.34
628.762	4408.95
629.096	4400.34
629.431	4411.59
629.765	4406.98
630.099	4409.09
630.434	4402.43
630.768	4411.14
631.102	4399.95
631.436	4405
631.77	4398.39
632.105	4406.45
632.439	4396.57
632.773	4403.25
633.107	4392.41
633.44	4400.86
633.774	4394.68
634.108	4400.09
634.442	4393.5
634.776	4402.05
635.109	4397.89
635.443	4405.95
635.776	4401.18
636.11	4409.25
636.443	4403.5
636.777	4408.5
637.11	4394.84
637.444	4401.64
637.777	4398.34
638.11	4402.8
638.443	4394.36
638.776	4399.39
639.11	4391.11
639.443	4396.84
639.776	4390.7
640.109	4396.43
640.441	4390.16
640.774	4398.8
641.107	4392.57
641.44	4395.18
641.773	4388.59
642.105	4394.61
642.438	4390.57
642.77	4394.64
643.103	4387.18
643.435	4389.05
643.768	4388.59
644.1	4394.7
644.433	4390.43
644.765	4393.66
645.097	4396.98
645.429	4402.91
645.761	4398.43
646.094	4403.05
646.426	4397.73
646.758	4407.64
647.09	4404.2
647.422	4400.89
647.753	4391.68
648.085	4395.52
648.417	4389.7
648.749	4386.86
649.08	4380.45
649.412	4384.32
649.744	4379.98
650.075	4386.41
650.407	4376.23
650.738	4379.36
651.069	4375.5
651.401	4381.41
651.732	4376.02
652.063	4381.05
652.394	4377.09
652.726	4382.55
653.057	4378.2
653.388	4379.66
653.719	4373.05
654.05	4377.84
654.381	4374.84
654.712	4384.25
655.042	4377.84
655.373	4381.8
655.704	4379.16
656.034	4384.39
656.365	4380.98
656.696	4384.25
657.026	4380.18
657.357	4385.41
657.687	4378.91
658.018	4381.41
658.348	4370.43
658.678	4378.77
659.008	4375.66
659.339	4378.39
659.669	4371.11
659.999	4378.3
660.329	4371.5
660.659	4375.77
660.989	4369.75
661.319	4373.18
661.649	4366.68
661.978	4372.11
662.308	4364.95
662.638	4368.18
662.968	4366.25
663.297	4375.3
663.627	4366.55
663.956	4371.8
664.286	4366.66
664.615	4374.8
664.945	4372.48
665.274	4379.95
665.603	4377.52
665.932	4383.73
666.262	4378.39
666.591	4383.91
666.92	4375.16
667.249	4380.8
667.578	4380.73
667.907	4387.5
668.236	4382.98
668.564	4385.66
668.893	4381.59
669.222	4384.2
669.551	4380.68
669.879	4387.09
670.208	4376.59
670.537	4380.64
670.865	4372.77
671.194	4391.16
671.522	4385.55
671.85	4386.2
672.179	4382.41
672.507	4384.05
672.835	4376.61
673.163	4377.89
673.491	4371.57
673.819	4383.84
674.147	4377.57
674.475	4384.16
674.803	4361.3
675.131	4364.2
675.459	4363.45
675.787	4370.55
676.115	4365.68
676.442	4370.05
676.77	4363.84
677.098	4368.5
677.425	4358.77
677.753	4369.34
678.08	4363.91
678.407	4370.8
678.735	4369.45
679.062	4373.02
679.389	4364.2
679.717	4373.05
680.044	4369.7
680.371	4377.45
680.698	4372.39
681.025	4382.68
681.352	4377.41
681.679	4382.48
682.006	4375.09
682.332	4374.2
682.659	4368.59
682.986	4383.43
683.313	4377.41
683.639	4380.93
683.966	4374.75
684.292	4379.23
684.619	4366.61
684.945	4367.8
685.272	4365.93
685.598	4373.11
685.924	4378.23
686.25	4383.27
686.577	4371.66
686.903	4380
687.229	4377.39
687.555	4383.75
687.881	4380.07
688.207	4387.16
688.533	4385.93
688.858	4385.52
689.184	4378.25
689.51	4377.39
689.836	4371.57
690.161	4380.18
690.487	4368.48
690.813	4373.7
691.138	4368.48
691.463	4372.75
691.789	4371.57
692.114	4372.7
692.44	4370.09
692.765	4379.39
693.09	4375.41
693.415	4381.3
693.74	4371.09
694.065	4380.45
694.39	4375.61
694.715	4384.55
695.04	4381.82
695.365	4384.18
695.69	4380.82
696.015	4386.27
696.339	4384.41
696.664	4390.25
696.989	4386.98
697.313	4389.23
697.638	4386.55
697.962	4389.16
698.287	4382.18
698.611	4387.23
698.935	4382.16
699.26	4387.59
699.584	4383.23
699.908	4384.7
700.232	4376.27
700.556	4375.98
700.88	4374.23
701.204	4376.11
701.528	4371.93
701.852	4378.14
702.176	4390.27
702.5	4396.66
702.823	4404.02
703.147	4422.55
703.471	4415.18
703.794	4422.73
704.118	4438.41
704.441	4447.82
704.765	4441.66
705.088	4447.39
705.411	4444.66
705.735	4428.66
706.058	4420.41
706.381	4409.73
706.704	4393.93
707.027	4399.39
707.35	4391.25
707.673	4378.3
707.996	4369.48
708.319	4370.73
708.642	4365.98
708.965	4366.57
709.288	4361.14
709.61	4369.39
709.933	4363.48
710.256	4367.55
710.578	4362
710.901	4366.55
711.223	4361.68
711.546	4367.48
711.868	4372.14
712.19	4375.64
712.512	4368.48
712.835	4375.27
713.157	4364.52
713.479	4373.61
713.801	4367.43
714.123	4369.48
714.445	4367.55
714.767	4371.8
715.089	4365.93
715.411	4363.02
715.732	4356.61
716.054	4360.8
716.376	4356.2
716.697	4362.32
717.019	4359.43
717.34	4359.7
717.662	4357.55
717.983	4363.95
718.305	4362.52
718.626	4366.27
718.947	4363.84
719.268	4372.77
719.589	4368.09
719.911	4377.8
720.232	4374
720.553	4376.5
720.874	4373.75
721.195	4379.02
721.515	4369.32
721.836	4371.55
722.157	4363.3
722.478	4368.5
722.798	4360.43
723.119	4366.25
723.44	4355.61
723.76	4362.82
724.081	4355.25
724.401	4363.55
724.721	4368.18
725.042	4370.05
725.362	4363.73
725.682	4368.77
726.002	4363.48
726.322	4371.16
726.642	4368.84
726.962	4372.41
727.282	4369.75
727.602	4375.89
727.922	4365.98
728.242	4375.68
728.562	4377.11
728.882	4382.75
729.201	4380.02
729.521	4388.36
729.84	4383
730.16	4385.41
730.479	4390.18
730.799	4391.95
731.118	4384.86
731.437	4391.55
731.757	4369.07
732.076	4371
732.395	4366.25
732.714	4372.39
733.033	4362.59
733.352	4368.05
733.671	4366.48
733.99	4366.18
734.309	4360.55
734.628	4368.98
734.947	4362.66
735.265	4370.77
735.584	4364.09
735.903	4369.14
736.221	4363.89
736.54	4369.5
736.858	4362.61
737.177	4367.8
737.495	4362.52
737.813	4367.75
738.132	4361.27
738.45	4367.8
738.768	4363.36
739.086	4367.34
739.404	4365.89
739.722	4369
740.04	4366.5
740.358	4372.52
740.676	4364.25
740.994	4366.77
741.311	4361.05
741.629	4368.68
741.947	4362.57
742.264	4365.66
742.582	4367.68
742.899	4369.8
743.217	4366.39
743.534	4367.23
743.852	4359.27
744.169	4365.8
744.486	4360.68
744.803	4365.25
745.121	4357.23
745.438	4363.05
745.755	4359.93
746.072	4362.86
746.389	4356.11
746.706	4360
747.022	4357.3
747.339	4363.2
747.656	4363.36
747.973	4369.95
748.289	4367.73
748.606	4375.77
748.923	4369.68
749.239	4376.75
749.555	4371.59
749.872	4379.05
750.188	4376.8
750.505	4381.59
750.821	4379.73
751.137	4380.43
751.453	4376.05
751.769	4380.5
752.085	4372.14
752.401	4382.86
752.717	4373.39
753.033	4377.66
753.349	4373
753.665	4376.91
753.98	4368.61
754.296	4371.73
754.612	4368.05
754.927	4374.07
755.243	4371.27
755.558	4376.8
755.874	4370.91
756.189	4380.41
756.505	4371.68
756.82	4374.39
757.135	4366.05
757.45	4376.73
757.765	4377.09
758.08	4377.45
758.395	4369.68
758.71	4371.41
759.025	4368.25
759.34	4372.2
759.655	4367.25
759.97	4376.95
760.285	4379.77
760.599	4386.57
760.914	4378.82
761.228	4376.16
761.543	4373.07
761.857	4389.48
762.172	4384.75
762.486	4388.02
762.8	4386.95
763.115	4389.57
763.429	4385
763.743	4383.84
764.057	4381.11
764.371	4388
764.685	4387.98
764.999	4396.59
765.313	4387.75
765.627	4392.3
765.941	4388.43
766.255	4387.84
766.568	4383.39
766.882	4388.16
767.195	4383
767.509	4390.27
767.823	4388.52
768.136	4393.09
768.449	4385.55
768.763	4386.05
769.076	4383.3
769.389	4388.41
769.702	4386.39
770.016	4391.5
770.329	4384.68
770.642	4397
770.955	4391.36
771.268	4392.43
771.58	4388.64
771.893	4393.89
772.206	4387.11
772.519	4389.66
772.832	4383.25
773.144	4386.07
773.457	4379.91
773.769	4384.57
774.082	4372.57
774.394	4376.93
774.706	4373.36
775.019	4380.43
775.331	4375.48
775.643	4383.02
775.955	4381.77
776.268	4390.05
776.58	4385.18
776.892	4392.82
777.204	4392.32
777.515	4398.41
777.827	4399.39
778.139	4405.98
778.451	4400.75
778.763	4408.5
779.074	4402.98
779.386	4409.09
779.697	4404.23
780.009	4412.2
780.32	4409.57
780.632	4412.39
780.943	4412.3
781.254	4417.02
781.566	4409.75
781.877	4416.93
782.188	4412.09
782.499	4419.48
782.81	4416.84
783.121	4424.14
783.432	4421.41
783.743	4423.77
784.054	4418.55
784.364	4418.93
784.675	4410.05
784.986	4417.59
785.296	4414.07
785.607	4418.61
785.917	4435.48
786.228	4443.82
786.538	4437.89
786.849	4444.5
787.159	4441.27
787.469	4448.64
787.779	4449.59
788.09	4455.48
788.4	4453.73
788.71	4456.18
789.02	4454.16
789.33	4442.43
789.64	4434.48
789.949	4447.59
790.259	4440.3
790.569	4447
790.879	4443.52
791.188	4448.57
791.498	4445.59
791.807	4446.95
792.117	4442.36
792.426	4445.27
792.736	4435.27
793.045	4447.98
793.354	4435.45
793.663	4444.95
793.973	4440.5
794.282	4466.86
794.591	4460.98
794.9	4465.14
795.209	4463.3
795.518	4471.27
795.826	4469.82
796.135	4477.07
796.444	4465.41
796.753	4474.05
797.061	4466
797.37	4469.86
797.678	4449.14
797.987	4454.84
798.295	4451.16
798.604	4457.93
798.912	4451.93
799.22	4456.77
799.529	4456.02
799.837	4462.59
800.145	4460.36
800.453	4466.84
800.761	4470.34
801.069	4474.3
801.377	4474.41
801.685	4487.39
801.993	4486.41
802.3	4495.23
802.608	4491.27
802.916	4496.59
803.223	4502.84
803.531	4510.27
803.838	4508.84
804.146	4509.5
804.453	4507.2
804.76	4511.95
805.068	4506.8
805.375	4511.77
805.682	4509.73
805.989	4523.98
806.296	4518.75
806.603	4518.36
806.91	4513.73
807.217	4517.7
807.524	4518.18
807.831	4521.66
808.138	4516.98
808.444	4521.75
808.751	4522.23
809.058	4524.95
809.364	4514.75
809.671	4527.39
809.977	4522.27
810.284	4530.8
810.59	4531.57
810.896	4533.82
811.202	4533.91
811.509	4542.95
811.815	4539.86
812.121	4542.48
812.427	4538.41
812.733	4546.48
813.039	4544.32
813.345	4552.27
813.65	4546.48
813.956	4558.09
814.262	4559.64
814.568	4564.89
814.873	4561.07
815.179	4568.93
815.484	4564.66
815.79	4577.05
816.095	4575.39
816.4	4577.34
816.706	4570.32
817.011	4577.48
817.316	4571.77
817.621	4576.43
817.926	4578.34
818.231	4580.8
818.536	4576.32
818.841	4587
819.146	4581.95
819.451	4589.32
819.756	4582.41
820.06	4590.36
820.365	4588.93
820.67	4590.5
820.974	4587.11
821.279	4594.39
821.583	4593.32
821.888	4601.86
822.192	4597.5
822.496	4602.16
822.8	4594.91
823.105	4604.52
823.409	4601.05
823.713	4604.7
824.017	4602.07
824.321	4610.32
824.625	4604.11
824.929	4612.45
825.232	4608.27
825.536	4617.07
825.84	4616.59
826.143	4625.5
826.447	4623.75
826.751	4634.73
827.054	4635.91
827.358	4643.66
827.661	4660.61
827.964	4683.61
828.268	4682.84
828.571	4687.09
828.874	4678.98
829.177	4684.09
829.48	4681.16
829.783	4686.2
830.086	4679.86
830.389	4680.73
830.692	4677.55
830.995	4664.45
831.297	4650.68
831.6	4658.91
831.903	4657.59
832.205	4667.27
832.508	4662.86
832.81	4668.98
833.113	4671.95
833.415	4678.77
833.718	4678.89
834.02	4685.18
834.322	4684.2
834.624	4685.75
834.926	4682.36
835.228	4696.14
835.53	4692.45
835.832	4703.59
836.134	4705.55
836.436	4704.02
836.738	4703.55
837.04	4713.59
837.341	4712.11
837.643	4724.64
837.944	4720.66
838.246	4727.27
838.547	4718.61
838.849	4726.57
839.15	4723.36
839.452	4730.73
839.753	4731.91
840.054	4737.36
840.355	4729.32
840.656	4741.75
840.957	4732.43
841.258	4740.27
841.559	4732.48
841.86	4741.5
842.161	4738.98
842.462	4745.89
842.762	4736
843.063	4741.77
843.364	4747.55
843.664	4756.48
843.965	4755.5
844.265	4760.75
844.566	4759.09
844.866	4772.09
845.166	4768.23
845.467	4774.73
845.767	4764.43
846.067	4772.8
846.367	4770.39
846.667	4768.84
846.967	4766.52
847.267	4764.61
847.567	4760.84
847.867	4766.66
848.166	4759.68
848.466	4764.7
848.766	4760.05
849.065	4774.41
849.365	4769.73
849.664	4780.5
849.964	4777.32
850.263	4785.23
850.562	4784.52
850.862	4790.02
851.161	4785.41
851.46	4798.32
851.759	4794.07
852.058	4803.77
852.357	4797.84
852.656	4813.45
852.955	4808.41
853.254	4815.64
853.553	4812.59
853.851	4819.66
854.15	4820.05
854.449	4826.52
854.747	4814.7
855.046	4826.25
855.344	4820.16
855.643	4838.11
855.941	4834.7
856.239	4846.25
856.538	4843.09
856.836	4848.89
857.134	4844.43
857.432	4851.61
857.73	4851.73
858.028	4865.86
858.326	4858.09
858.624	4866.68
858.922	4856.39
859.219	4860.27
859.517	4851.16
859.815	4863.84
860.112	4865.2
860.41	4873.84
860.707	4870.45
861.005	4879.98
861.302	4873.8
861.6	4880.95
861.897	4880.11
862.194	4885.16
862.491	4885.86
862.788	4896.43
863.085	4888.11
863.382	4893.64
863.679	4890.16
863.976	4896.55
864.273	4890.68
864.57	4900.16
864.867	4897.73
865.163	4906.73
865.46	4906.82
865.757	4909.43
866.053	4903.61
866.349	4910.5
866.646	4910.5
866.942	4921.55
867.239	4921.27
867.535	4928.3
867.831	4923.16
868.127	4930.45
868.423	4920.95
868.719	4925.82
869.015	4918.64
869.311	4927.27
869.607	4926.86
869.903	4927.93
870.199	4920.77
870.494	4931.02
870.79	4925.66
871.086	4930.5
871.381	4927.11
871.677	4933.41
871.972	4929.7
872.267	4935.98
872.563	4929.02
872.858	4930.3
873.153	4925.16
873.448	4926.59
873.743	4913.34
874.038	4915.48
874.333	4908.89
874.628	4911.68
874.923	4908.57
875.218	4908.48
875.513	4906.84
875.808	4912.64
876.102	4909.25
876.397	4910.8
876.691	4908.66
876.986	4913.27
877.28	4910.25
877.575	4914.02
877.869	4913.57
878.163	4915.5
878.458	4909.32
878.752	4911.75
879.046	4904.55
879.34	4906.77
879.634	4901.34
879.928	4902.11
880.222	4894.11
880.516	4898.39
880.809	4891.8
881.103	4893.32
881.397	4883.55
881.691	4889.55
881.984	4885.57
882.278	4888.89
882.571	4899.34
882.864	4902.25
883.158	4898.52
883.451	4907.55
883.744	4903.39
884.038	4905.61
884.331	4898.43
884.624	4903.86
884.917	4898.14
885.21	4896.68
885.503	4890.66
885.796	4880.98
886.088	4878.16
886.381	4883.16
886.674	4872.16
886.966	4869.52
887.259	4868.39
887.552	4886.93
887.844	4885.59
888.136	4888.32
888.429	4889.1
888.721	4893.61
889.013	4888.44
889.306	4893.39
889.598	4888.96
