# Supplementary material for: An on-demand, drop-on-drop method for studying enzyme catalysis by serial crystallography
Source: Nat Commun. 2021 Jul 22;12:4461. doi: 10.1038/s41467-021-24757-7 (PMC8298390; doi:10.1038/s41467-021-24757-7)
Supplement: Supplementary file 7 — Source Data [file 41467_2021_24757_MOESM7_ESM.zip › 01_raw data/7/7-pico-on (23).txt]

Data from 7-fluo5N-fura-picoon_Subt4_20-41-20-272.txt Node

Date: Wed Jun 05 20:41:20 PDT 2019
User: Yachandra Lab
Spectrometer: OFX00221
Trigger mode: 0
Integration Time (sec): 3.000000E-1
Scans to average: 4
Nonlinearity correction enabled: false
Boxcar width: 5
Storing dark spectrum: false
XAxis mode: Wavelengths
Number of Pixels in Spectrum: 2136
>>>>>Begin Spectral Data<<<<<
156.111	3
156.499	3.79
156.887	3.19
157.274	3.56
157.662	3.6
158.049	3.07
158.437	3.34
158.824	4
159.211	3.11
159.599	3.25
159.986	2.8
160.373	2.64
160.761	1.18
161.148	1.66
161.535	0.5
161.922	-0.25
162.309	-0.14
162.696	-0.84
163.083	-2.66
163.47	-2.55
163.857	-3
164.244	-2.11
164.631	-1.23
165.018	-0.16
165.405	-0.36
165.792	0.57
166.179	1.45
166.565	1.25
166.952	2.48
167.339	3.95
167.725	3.39
168.112	3.7
168.498	3.84
168.885	3.23
169.271	2.84
169.658	3.25
170.044	2.32
170.431	2.16
170.817	2.27
171.203	1.23
171.59	1.68
171.976	1.18
172.362	1.36
172.748	-0.3
173.134	-0.86
173.521	-0.59
173.907	-0.27
174.293	0.55
174.679	0.84
175.065	-0.61
175.451	-0.18
175.836	-0.98
176.222	-0.36
176.608	-2.11
176.994	0.45
177.38	1.02
177.765	0.18
178.151	-1.2
178.537	-2.32
178.922	-3.16
179.308	-2.05
179.693	-2.43
180.079	-1.95
180.464	-1.5
180.85	-0.16
181.235	-1.43
181.621	-1.5
182.006	-0.43
182.391	0.16
182.777	0.27
183.162	0.18
183.547	0.89
183.932	0.7
184.317	0.84
184.702	1.3
185.087	1.02
185.472	0.43
185.857	0.05
186.242	0.59
186.627	1.23
187.012	1.66
187.397	1.77
187.782	1.98
188.167	2.27
188.551	1.95
188.936	9
189.321	13.93
189.705	24.11
190.09	31.68
190.475	39.75
190.859	47.43
191.244	55.8
191.628	60.55
192.012	67.07
192.397	72.5
192.781	82.05
193.166	83.48
193.55	85.52
193.934	82.09
194.318	80.57
194.702	76.23
195.087	76.14
195.471	76.93
195.855	79.41
196.239	79.57
196.623	81.32
197.007	79.07
197.391	72.93
197.775	74.39
198.158	75.48
198.542	78.39
198.926	82.05
199.31	81.52
199.693	79.39
200.077	72.07
200.461	72.77
200.844	73.93
201.228	73.55
201.611	75.3
201.995	74.23
202.378	74.55
202.762	74
203.145	75.07
203.529	74.02
203.912	73.93
204.295	82.7
204.679	84.73
205.062	85.41
205.445	86.84
205.828	90.64
206.211	91.86
206.594	90.18
206.977	88.23
207.36	87.52
207.743	85.32
208.126	85.11
208.509	82.11
208.892	79.86
209.275	79.64
209.658	80.73
210.04	77.5
210.423	78.41
210.806	78.73
211.188	80.23
211.571	75.91
211.953	80.57
212.336	80.75
212.719	82.61
213.101	82.07
213.483	79.66
213.866	79.95
214.248	79.32
214.63	76.98
215.013	78.73
215.395	81.34
215.777	82.66
216.159	83.61
216.542	85.07
216.924	86.77
217.306	86
217.688	83.98
218.07	80.86
218.452	82.57
218.834	82.36
219.216	82.45
219.597	77.98
219.979	79.05
220.361	77.61
220.743	77.32
221.124	73
221.506	72.59
221.888	76.36
222.269	75.89
222.651	76.02
223.032	75.18
223.414	72.48
223.795	74.61
224.177	76.68
224.558	76.57
224.94	75.02
225.321	80.18
225.702	83.57
226.083	80.45
226.465	80.23
226.846	80.75
227.227	82.48
227.608	82.57
227.989	83.3
228.37	81.66
228.751	80.39
229.132	82.39
229.513	80.14
229.894	79.86
230.275	80.82
230.655	84.73
231.036	84.27
231.417	83.3
231.798	86.98
232.178	85.57
232.559	84.3
232.94	84.34
233.32	82.25
233.701	82
234.081	83.55
234.462	83.2
234.842	79.86
235.222	80.45
235.603	78.8
235.983	74.14
236.363	72.59
236.743	76.39
237.124	73.25
237.504	74.89
237.884	75.55
238.264	69.16
238.644	70.27
239.024	69.91
239.404	65.98
239.784	63.57
240.164	62.02
240.544	62.2
240.923	61.86
241.303	64.59
241.683	65.84
242.063	70.09
242.442	72
242.822	71.05
243.202	71.07
243.581	76.14
243.961	84.86
244.34	90.48
244.72	88.3
245.099	86.66
245.478	87.2
245.858	85.39
246.237	80.73
246.616	82.23
246.996	80.89
247.375	80.84
247.754	80.55
248.133	74.41
248.512	72.18
248.891	80.11
249.27	83.2
249.649	85.95
250.028	87.75
250.407	89.18
250.786	89.45
251.165	92.45
251.544	96.55
251.922	97.18
252.301	101.09
252.68	101.09
253.058	97.7
253.437	94.43
253.816	90.84
254.194	87.86
254.573	88.39
254.951	88.48
255.329	89.25
255.708	85.93
256.086	85.14
256.465	81.36
256.843	81.77
257.221	80.02
257.599	79.84
257.977	77
258.356	77.89
258.734	76.7
259.112	77.89
259.49	75.27
259.868	74.25
260.246	73.75
260.624	74.91
261.001	74.5
261.379	75.64
261.757	75.66
262.135	77.25
262.513	75.98
262.89	73.48
263.268	73.64
263.645	74.61
264.023	76.64
264.401	77.09
264.778	78.34
265.156	81
265.533	79.66
265.91	81.18
266.288	81.84
266.665	85.91
267.042	86.07
267.42	86.25
267.797	85.16
268.174	82.82
268.551	82.07
268.928	82.16
269.305	81.68
269.682	82.45
270.059	83.2
270.436	86.43
270.813	82.25
271.19	87.02
271.567	86.23
271.944	87.68
272.32	89.7
272.697	87.55
273.074	91.14
273.45	89.93
273.827	89.16
274.203	89.84
274.58	86.23
274.957	87
275.333	83.07
275.709	79.39
276.086	79.41
276.462	75.45
276.838	75.75
277.215	71.2
277.591	71.32
277.967	72.66
278.343	70.25
278.719	69.84
279.095	66.68
279.471	64.52
279.847	68.45
280.223	68.77
280.599	71.89
280.975	71.86
281.351	71.09
281.727	68.95
282.103	67.61
282.478	65.75
282.854	71.48
283.23	77.55
283.605	82.3
283.981	80.8
284.357	81.61
284.732	84.75
285.108	84.75
285.483	87.73
285.858	88.09
286.234	91.02
286.609	93.77
286.984	88.45
287.36	88.89
287.735	85.3
288.11	82.61
288.485	79.25
288.86	75.52
289.235	77.64
289.61	74.64
289.985	77.27
290.36	75.23
290.735	75.7
291.11	77.07
291.485	75.91
291.86	78.91
292.235	86.25
292.609	91.89
292.984	91.23
293.359	89.57
293.733	89.41
294.108	86.45
294.482	84.61
294.857	82.36
295.231	82.84
295.606	83.91
295.98	80.98
296.354	78
296.729	73.8
297.103	72.23
297.477	74.95
297.851	78.7
298.226	79.16
298.6	77.89
298.974	76.36
299.348	75.8
299.722	73.84
300.096	76.48
300.47	73.66
300.844	72.14
301.217	74.86
301.591	77.16
301.965	75.55
302.339	75.91
302.712	77.18
303.086	78
303.46	80.68
303.833	81.45
304.207	80.23
304.58	82.25
304.954	84.89
305.327	83.89
305.701	80.98
306.074	81.64
306.447	82.41
306.821	84.8
307.194	85.64
307.567	83.14
307.94	84.2
308.313	83.68
308.686	84.77
309.059	85.23
309.432	87.09
309.805	87.5
310.178	86.61
310.551	88.75
310.924	86.07
311.297	86.07
311.67	83.95
312.042	81.41
312.415	78.91
312.788	76.27
313.16	76.8
313.533	75.11
313.905	76.86
314.278	77.91
314.65	74.8
315.023	75.77
315.395	73.77
315.768	75.57
316.14	76.5
316.512	79.02
316.884	79.82
317.257	77.45
317.629	77.98
318.001	74.5
318.373	72.98
318.745	75.41
319.117	75.3
319.489	75.84
319.861	73.07
320.233	70.98
320.605	69.48
320.977	68.68
321.348	70.2
321.72	71.55
322.092	74.34
322.463	72.09
322.835	69.84
323.207	71.41
323.578	69.91
323.95	71.16
324.321	74.11
324.693	77.25
325.064	77.45
325.435	78.25
325.807	78.52
326.178	77.77
326.549	81.11
326.92	82.39
327.292	81.3
327.663	85
328.034	88.3
328.405	87.32
328.776	83.43
329.147	81.68
329.518	79.55
329.889	79.11
330.259	76.2
330.63	74.95
331.001	75.14
331.372	71.84
331.742	73
332.113	69.91
332.484	71.16
332.854	74.64
333.225	77.39
333.595	76.64
333.966	74.05
334.336	74.7
334.707	71.64
335.077	67.98
335.447	70.57
335.817	68
336.188	70.93
336.558	71.02
336.928	71.41
337.298	71.16
337.668	71.45
338.038	74.39
338.408	80.27
338.778	82.73
339.148	87.2
339.518	88.32
339.888	90.02
340.258	89.39
340.627	85.3
340.997	81.82
341.367	79.55
341.736	81.16
342.106	79.41
342.475	72.61
342.845	75.45
343.214	74.09
343.584	72.82
343.953	71.27
344.323	69.36
344.692	72.39
345.061	71.02
345.431	71.36
345.8	68.5
346.169	68.23
346.538	66.7
346.907	63.75
347.276	63.84
347.645	64.05
348.014	62.61
348.383	64.84
348.752	64.43
349.121	67.25
349.49	66.95
349.858	70.23
350.227	70.52
350.596	77.68
350.964	82.25
351.333	82.64
351.702	82.52
352.07	83.18
352.439	80.77
352.807	81.55
353.176	80.61
353.544	80.57
353.912	81.93
354.281	82.7
354.649	75.57
355.017	70.45
355.385	70.64
355.753	71.11
356.122	71.41
356.49	73.11
356.858	70.91
357.226	70.32
357.594	69.43
357.961	66.41
358.329	66.8
358.697	70.32
359.065	72.82
359.433	68.39
359.8	70.8
360.168	71.68
360.536	71.2
360.903	70.7
361.271	73.86
361.638	77
362.006	78.05
362.373	74.84
362.741	75.66
363.108	74.8
363.475	77.77
363.843	72.09
364.21	71.77
364.577	71.68
364.944	73.02
365.311	70.89
365.678	70.34
366.045	70.11
366.412	72.95
366.779	72.11
367.146	71.52
367.513	72.68
367.88	76.82
368.247	78.3
368.613	76.55
368.98	80.61
369.347	80.5
369.713	81.52
370.08	79.93
370.447	80.32
370.813	79.23
371.18	80.39
371.546	78.93
371.912	80.52
372.279	76.55
372.645	77.93
373.011	76.52
373.378	76.64
373.744	74.18
374.11	73.32
374.476	67.48
374.842	69.48
375.208	68.68
375.574	68.39
375.94	65.36
376.306	68.75
376.672	69.61
377.038	66.59
377.404	66.2
377.769	65.43
378.135	67.25
378.501	72.5
378.866	69.52
379.232	69.34
379.597	71.09
379.963	70.68
380.328	71.55
380.694	71.45
381.059	69.93
381.425	70.25
381.79	70.73
382.155	73.39
382.52	73.57
382.886	74.73
383.251	73
383.616	70
383.981	73.41
384.346	68.25
384.711	67.93
385.076	71
385.441	72.84
385.806	75.61
386.171	72.48
386.535	71.61
386.9	71.32
387.265	72.86
387.629	74.05
387.994	70.77
388.359	73.48
388.723	75.16
389.088	74.3
389.452	72.73
389.817	69.93
390.181	70.16
390.545	74.02
390.91	73.18
391.274	73.48
391.638	76.16
392.002	75.16
392.366	80.5
392.731	81.27
393.095	79.82
393.459	82.14
393.823	81.91
394.187	80.45
394.55	77.18
394.914	80.07
395.278	81.02
395.642	79.05
396.006	83.64
396.369	78.32
396.733	76.02
397.097	77.36
397.46	73.59
397.824	74.05
398.187	75.57
398.551	74.98
398.914	75.91
399.277	76.41
399.641	78.16
400.004	75.11
400.367	73.86
400.73	72.52
401.094	72.14
401.457	76.36
401.82	78.98
402.183	80.55
402.546	82.02
402.909	81.5
403.272	75.89
403.635	75.45
403.998	77
404.36	79.43
404.723	81.36
405.086	79.8
405.448	78.16
405.811	75.52
406.174	73.3
406.536	72.23
406.899	71.05
407.261	75.39
407.624	72.77
407.986	71.61
408.348	70.82
408.711	69.86
409.073	72.41
409.435	72.95
409.797	72.57
410.16	74.89
410.522	78.91
410.884	82.11
411.246	79.61
411.608	78.7
411.97	80.07
412.332	80.64
412.693	80.84
413.055	82.02
413.417	81.5
413.779	81.98
414.14	80.14
414.502	77.91
414.864	73.61
415.225	75.73
415.587	81.39
415.948	80.84
416.31	78.55
416.671	77.57
417.033	77.09
417.394	77.84
417.755	81.45
418.116	83.27
418.478	80.77
418.839	80.3
419.2	81.73
419.561	80.34
419.922	77.57
420.283	80
420.644	79.11
421.005	78.05
421.366	78.68
421.727	74.41
422.087	70.45
422.448	73.64
422.809	73.34
423.169	74.52
423.53	71.64
423.891	73.2
424.251	70.98
424.612	72.57
424.972	72.75
425.333	72.05
425.693	73.48
426.053	76.39
426.414	71.95
426.774	73.91
427.134	69.66
427.494	72.89
427.854	70.3
428.214	72.8
428.574	74.43
428.934	73.89
429.294	72.32
429.654	74.45
430.014	73.59
430.374	74.95
430.734	74.09
431.094	77.68
431.453	75.11
431.813	78.48
432.173	74
432.532	72.16
432.892	69.41
433.251	68.05
433.611	69.5
433.97	67.73
434.33	69.57
434.689	69.93
435.048	69.55
435.407	68.8
435.767	67.66
436.126	69.59
436.485	70
436.844	71.86
437.203	70.14
437.562	63.82
437.921	64.77
438.28	61.36
438.639	63.14
438.998	64.18
439.356	66.91
439.715	66.14
440.074	68.98
440.433	68
440.791	69.48
441.15	72.23
441.508	75.36
441.867	80.02
442.225	82.05
442.584	81.55
442.942	76.93
443.3	74.91
443.659	76.5
444.017	74.82
444.375	74.59
444.733	72.91
445.092	72.52
445.45	75.7
445.808	71.25
446.166	70.3
446.524	68.52
446.882	69.91
447.239	71.02
447.597	69.43
447.955	70.91
448.313	72.66
448.67	74.52
449.028	74.84
449.386	69.43
449.743	68.59
450.101	71.3
450.458	70.98
450.816	74.2
451.173	76.14
451.531	77.66
451.888	75.16
452.245	77.32
452.602	76.05
452.96	79.8
453.317	79.61
453.674	82.52
454.031	82.55
454.388	82.7
454.745	80.68
455.102	79.16
455.459	78.3
455.816	83.41
456.173	80.98
456.529	80.11
456.886	76.7
457.243	80.64
457.599	80.8
457.956	78.25
458.313	76.77
458.669	75
459.026	72.02
459.382	72.14
459.739	67.45
460.095	68.55
460.451	69.14
460.807	66.25
461.164	65.91
461.52	64.36
461.876	66.89
462.232	70.34
462.588	71.84
462.944	75.3
463.3	74.11
463.656	71.05
464.012	68.3
464.368	68.59
464.724	71.27
465.079	71.36
465.435	66.61
465.791	66.43
466.146	63.57
466.502	61.3
466.858	58.77
467.213	62.77
467.569	66.93
467.924	68.14
468.279	69.39
468.635	69.36
468.99	68.8
469.345	73.18
469.701	71.73
470.056	69.98
470.411	70.27
470.766	70.2
471.121	64.77
471.476	64.59
471.831	62.43
472.186	62.09
472.541	60.77
472.895	62.39
473.25	60.98
473.605	59.91
473.96	63.41
474.314	62.07
474.669	63.3
475.024	68.02
475.378	66.95
475.733	71.84
476.087	71.48
476.441	74.57
476.796	74.27
477.15	77.73
477.504	77.14
477.859	76.18
478.213	76.75
478.567	75.18
478.921	71.7
479.275	73.48
479.629	71.05
479.983	72.89
480.337	72.02
480.691	68.32
481.045	63.45
481.399	65.61
481.752	66.98
482.106	67.11
482.46	66.16
482.813	69.55
483.167	69.43
483.52	71.8
483.874	68.3
484.227	65.25
484.581	65.68
484.934	68.59
485.288	68.09
485.641	63.23
485.994	63.68
486.347	65.91
486.7	65.7
487.054	66.66
487.407	64.32
487.76	64.5
488.113	64.84
488.466	66.75
488.818	67.91
489.171	68.95
489.524	71.98
489.877	73.55
490.23	70.64
490.582	71.11
490.935	70.8
491.288	69.77
491.64	69.68
491.993	73.14
492.345	75.77
492.698	74.95
493.05	75.25
493.402	74.93
493.755	73.45
494.107	74.43
494.459	74.16
494.811	70.95
495.163	70.59
495.515	70.18
495.867	68.64
496.219	63.77
496.571	64
496.923	55.09
497.275	56.57
497.627	54.55
497.979	52.75
498.33	53.93
498.682	54.86
499.034	52.25
499.385	55.25
499.737	50.86
500.088	57.25
500.44	61.73
500.791	69.36
501.143	70.43
501.494	73.66
501.845	82.39
502.197	80.05
502.548	84.57
502.899	93.86
503.25	97.57
503.601	104.09
503.952	101.11
504.303	102.48
504.654	106.59
505.005	107.36
505.356	113.57
505.707	109.36
506.058	110.45
506.408	114.8
506.759	109.05
507.11	109.93
507.46	112.36
507.811	116.2
508.161	111.36
508.512	113
508.862	115.64
509.213	114.7
509.563	120.16
509.913	129.61
510.263	130.3
510.614	134.14
510.964	135.93
511.314	135.07
511.664	136.39
512.014	143.55
512.364	147.55
512.714	150.73
513.064	152.11
513.414	153.77
513.764	152.66
514.113	148.3
514.463	150.66
514.813	150.89
515.162	155.23
515.512	157.02
515.862	153.52
516.211	149.61
516.561	149.91
516.91	149.43
517.259	149.02
517.609	148.2
517.958	150.27
518.307	151.82
518.656	150.3
519.006	150.93
519.355	151.27
519.704	156.61
520.053	161.48
520.402	165.82
520.751	165.32
521.1	167.25
521.448	170.25
521.797	172.59
522.146	172.05
522.495	172.14
522.843	170.14
523.192	167.61
523.541	168.25
523.889	164.27
524.238	160.75
524.586	162.61
524.935	161.7
525.283	160.55
525.631	160.25
525.979	161.48
526.328	162.86
526.676	166.09
527.024	165.95
527.372	163.57
527.72	163.75
528.068	159.7
528.416	158.43
528.764	155.75
529.112	151.43
529.46	148.23
529.808	146.7
530.155	142.73
530.503	137.82
530.851	136.55
531.198	135.82
531.546	135.41
531.893	139.48
532.241	139.55
532.588	138.86
532.936	141.73
533.283	144.91
533.63	144.41
533.978	145.75
534.325	148.11
534.672	151.34
535.019	151
535.366	149.09
535.713	147.75
536.06	148.75
536.407	154.07
536.754	149.52
537.101	144.84
537.448	145.3
537.795	146.41
538.141	146.41
538.488	142.91
538.835	140.61
539.181	140.7
539.528	140.43
539.874	141.52
540.221	138.25
540.567	138.45
540.914	137.89
541.26	136.84
541.606	136.09
541.952	138.91
542.299	140.86
542.645	143.48
542.991	146.45
543.337	145.09
543.683	139.91
544.029	135.75
544.375	132.55
544.721	137.73
545.066	135.86
545.412	136.25
545.758	131.73
546.104	131.23
546.449	128.36
546.795	127.43
547.141	125.59
547.486	126.59
547.832	127.45
548.177	129.57
548.522	126
548.868	127.57
549.213	127.36
549.558	128.59
549.903	128.2
550.249	128.57
550.594	127.36
550.939	128.5
551.284	129.07
551.629	126.75
551.974	127.43
552.319	127.5
552.664	127.73
553.008	125.32
553.353	127.16
553.698	127.84
554.043	127.61
554.387	123.3
554.732	124.75
555.076	125.95
555.421	128.34
555.765	129.5
556.11	127.77
556.454	126.32
556.798	126.52
557.143	123.55
557.487	120.05
557.831	120.61
558.175	125.43
558.519	119.59
558.863	120.25
559.207	122.7
559.551	121.55
559.895	126.73
560.239	125.34
560.583	126.36
560.927	126.95
561.27	126.95
561.614	126.77
561.958	124.23
562.301	126
562.645	123.27
562.988	119.89
563.332	117.48
563.675	113.73
564.018	116.64
564.362	117.84
564.705	114.11
565.048	113.55
565.391	112.18
565.735	109.27
566.078	108.68
566.421	107.93
566.764	107.3
567.107	109.91
567.45	108.73
567.792	106.7
568.135	103.11
568.478	103.43
568.821	102.36
569.163	102.64
569.506	105.3
569.849	106.2
570.191	104.82
570.534	107.36
570.876	105.5
571.219	109.2
571.561	107.55
571.903	107.36
572.246	111.41
572.588	110.48
572.93	109.09
573.272	108.2
573.614	106.8
573.956	108.66
574.298	107.39
574.64	107.59
574.982	102.57
575.324	102.16
575.666	102.05
576.008	98.68
576.349	100.77
576.691	102.57
577.033	104.02
577.374	103.98
577.716	100.98
578.057	96.75
578.399	97.09
578.74	100.05
579.082	99.25
579.423	99.64
579.764	98.66
580.105	96.95
580.447	95.64
580.788	93.73
581.129	93.68
581.47	94.61
581.811	98.41
582.152	94.5
582.493	94.16
582.834	95.66
583.175	95.86
583.515	97.11
583.856	98.23
584.197	95.34
584.537	94.36
584.878	95.84
585.218	94.68
585.559	95.5
585.899	98.43
586.24	95.59
586.58	96.27
586.921	94.95
587.261	93.48
587.601	92.45
587.941	95.66
588.281	98.59
588.621	96.27
588.961	96.48
589.301	94.07
589.641	95.68
589.981	93.43
590.321	90.36
590.661	89.07
591.001	86.55
591.34	86.41
591.68	85.93
592.02	81.91
592.359	84.91
592.699	88.05
593.038	87.68
593.378	86.16
593.717	87.91
594.057	91.16
594.396	93.39
594.735	95.73
595.074	94.18
595.414	90.82
595.753	93.16
596.092	88.68
596.431	86.68
596.77	87.43
597.109	85.27
597.448	85.3
597.786	82.59
598.125	79.75
598.464	78.3
598.803	81.73
599.141	82
599.48	80.36
599.819	81.91
600.157	79.09
600.495	76.8
600.834	77.5
601.172	78.45
601.511	77.52
601.849	83.64
602.187	84.2
602.525	83.09
602.864	86.68
603.202	85
603.54	85.89
603.878	88.05
604.216	88.23
604.554	89.36
604.891	87.41
605.229	89.11
605.567	87.02
605.905	86.34
606.243	86.64
606.58	85.39
606.918	87.25
607.255	85.02
607.593	83.45
607.93	82.68
608.268	79.34
608.605	78.73
608.942	78.93
609.28	72.32
609.617	73.5
609.954	70.8
610.291	72.55
610.628	77.43
610.965	77.73
611.302	78.11
611.639	81.77
611.976	84.18
612.313	87.23
612.65	89.61
612.987	94.43
613.323	94.64
613.66	96.18
613.997	93.86
614.333	87.5
614.67	89.16
615.006	88.68
615.343	86.16
615.679	88.07
616.015	85.07
616.352	81.23
616.688	80.18
617.024	79.3
617.36	78.59
617.696	76.45
618.032	73.77
618.368	73.7
618.704	75.16
619.04	75.95
619.376	72.66
619.712	73.55
620.048	75.66
620.383	79.09
620.719	77.93
621.055	79.3
621.39	81.89
621.726	86.45
622.061	86.23
622.397	84.68
622.732	84.95
623.068	86
623.403	87.89
623.738	85.66
624.073	80.98
624.409	80.5
624.744	80.11
625.079	80.93
625.414	81.3
625.749	84.2
626.084	85
626.419	86.27
626.753	88.43
627.088	87.48
627.423	90.77
627.758	94.91
628.092	94.82
628.427	94.75
628.762	93.86
629.096	95.82
629.431	93
629.765	92.98
630.099	90.93
630.434	89.98
630.768	90.5
631.102	89.14
631.436	87.77
631.77	89.86
632.105	87.5
632.439	86.89
632.773	85.59
633.107	84.84
633.44	85.5
633.774	87.05
634.108	87.41
634.442	83.93
634.776	84.64
635.109	83.7
635.443	83.25
635.776	84.43
636.11	80.82
636.443	80.07
636.777	78.98
637.11	78.5
637.444	76.86
637.777	75.39
638.11	78.86
638.443	78.52
638.776	79.41
639.11	77.2
639.443	76.23
639.776	77.41
640.109	75.66
640.441	75.68
640.774	75.7
641.107	77.75
641.44	77.68
641.773	74.8
642.105	72.98
642.438	71.32
642.77	72.18
643.103	72.98
643.435	76.18
643.768	76.66
644.1	79.27
644.433	82.43
644.765	80.27
645.097	82
645.429	81.61
645.761	82.2
646.094	82.59
646.426	84.11
646.758	87.91
647.09	86.36
647.422	85.32
647.753	85.86
648.085	83.27
648.417	82.07
648.749	80.05
649.08	81.59
649.412	82.11
649.744	82.89
650.075	82.43
650.407	78.64
650.738	81.68
651.069	81.89
651.401	78.82
651.732	77.75
652.063	80.11
652.394	79.23
652.726	79.11
653.057	77.8
653.388	75.23
653.719	73.86
654.05	76.27
654.381	73.8
654.712	74.43
655.042	75.18
655.373	75.11
655.704	71.84
656.034	72.23
656.365	73.09
656.696	72.41
657.026	75.34
657.357	76.11
657.687	75.25
658.018	75.55
658.348	75.91
658.678	75.91
659.008	76.86
659.339	79.32
659.669	82.8
659.999	82.02
660.329	82.84
660.659	81.98
660.989	82
661.319	78.11
661.649	77.57
661.978	77.98
662.308	76.07
662.638	76.05
662.968	74.93
663.297	73.14
663.627	72.09
663.956	75.45
664.286	74.11
664.615	72.05
664.945	78.5
665.274	79.89
665.603	79.25
665.932	83.59
666.262	82.93
666.591	83.16
666.92	81.52
667.249	84.43
667.578	81.75
667.907	81.09
668.236	86.16
668.564	82.98
668.893	81.77
669.222	83.14
669.551	81.45
669.879	83.07
670.208	82.16
670.537	82.14
670.865	76.32
671.194	75.73
671.522	75.2
671.85	71.25
672.179	68.57
672.507	70.82
672.835	69.41
673.163	71.91
673.491	71.05
673.819	73.3
674.147	72.98
674.475	75.86
674.803	75.34
675.131	76.32
675.459	75.11
675.787	82
676.115	79.93
676.442	80.55
676.77	78.86
677.098	79.18
677.425	78.7
677.753	78.43
678.08	80.7
678.407	82.84
678.735	86.91
679.062	88.73
679.389	80.68
679.717	79.32
680.044	77.09
680.371	74.48
680.698	72.61
681.025	71.93
681.352	71.93
681.679	69.45
682.006	67.82
682.332	65.75
682.659	66.25
682.986	70.11
683.313	73.32
683.639	74.2
683.966	76.98
684.292	79.02
684.619	79.39
684.945	79.64
685.272	79.36
685.598	78.8
685.924	76.73
686.25	76.07
686.577	76.18
686.903	74.32
687.229	75.16
687.555	72.36
687.881	73.25
688.207	72.02
688.533	74.59
688.858	78.75
689.184	81.8
689.51	82.57
689.836	85.55
690.161	87
690.487	85.68
690.813	83.48
691.138	83.2
691.463	83.32
691.789	84.66
692.114	79.59
692.44	75.41
692.765	70.52
693.09	70.27
693.415	70.39
693.74	65.82
694.065	64.93
694.39	66.66
694.715	68.5
695.04	68.09
695.365	65.55
695.69	67.39
696.015	71.68
696.339	73
696.664	71.36
696.989	68.8
697.313	70.57
697.638	72.05
697.962	71.75
698.287	69.11
698.611	69.18
698.935	71.55
699.26	72.14
699.584	71.07
699.908	71.98
700.232	73.09
700.556	71.41
700.88	72.73
701.204	76.32
701.528	80.14
701.852	82.68
702.176	81.73
702.5	80.34
702.823	80.45
703.147	77.55
703.471	76.91
703.794	76.02
704.118	76.5
704.441	75.73
704.765	70.18
705.088	66.27
705.411	63.16
705.735	62.18
706.058	64.48
706.381	63.14
706.704	64.68
707.027	63.89
707.35	62.98
707.673	63.09
707.996	62.5
708.319	65.02
708.642	65.61
708.965	66.02
709.288	67.48
709.61	68.39
709.933	70.11
710.256	70.32
710.578	71.39
710.901	74.59
711.223	74.89
711.546	74.61
711.868	74.61
712.19	74.18
712.512	76.45
712.835	74.05
713.157	70.95
713.479	70.48
713.801	70.52
714.123	68.36
714.445	64.77
714.767	64.82
715.089	66.77
715.411	63.59
715.732	62.16
716.054	62.98
716.376	64.25
716.697	62.5
717.019	63.73
717.34	62.39
717.662	65.64
717.983	68.07
718.305	68.3
718.626	64.64
718.947	69.16
719.268	70.45
719.589	70.55
719.911	68.41
720.232	74.23
720.553	72.11
720.874	73.32
721.195	69.11
721.515	69.64
721.836	69.05
722.157	70.45
722.478	67.14
722.798	66.61
723.119	65.25
723.44	66.11
723.76	64.11
724.081	67.39
724.401	66.57
724.721	69.66
725.042	66.84
725.362	68.18
725.682	68.95
726.002	68.36
726.322	70.3
726.642	69.05
726.962	66.07
727.282	64.57
727.602	59.68
727.922	59.02
728.242	60.48
728.562	62.05
728.882	61.3
729.201	59.95
729.521	58.61
729.84	55.34
730.16	53.77
730.479	56.84
730.799	57.18
731.118	60.43
731.437	58.11
731.757	57.11
732.076	57.73
732.395	59.36
732.714	63.07
733.033	65.57
733.352	70.7
733.671	72.77
733.99	74.61
734.309	73.98
734.628	73.43
734.947	75.36
735.265	76.39
735.584	75.25
735.903	72.93
736.221	69.7
736.54	70.07
736.858	63.98
737.177	61.36
737.495	60.91
737.813	61.61
738.132	60.7
738.45	62.89
738.768	60.64
739.086	61.39
739.404	60.77
739.722	59.3
740.04	57.82
740.358	58.66
740.676	60.59
740.994	60.5
741.311	60.77
741.629	59.25
741.947	56.73
742.264	57.11
742.582	56.73
742.899	57.82
743.217	59.11
743.534	57.09
743.852	59.73
744.169	61.07
744.486	57.91
744.803	58.14
745.121	61.82
745.438	65.68
745.755	64.23
746.072	63.55
746.389	64.77
746.706	66.2
747.022	69.18
747.339	67.98
747.656	67.48
747.973	69.27
748.289	66.43
748.606	66.5
748.923	64.43
749.239	65.91
749.555	69.14
749.872	68.59
750.188	65.36
750.505	65.75
750.821	66.66
751.137	67.75
751.453	65.52
751.769	67.05
752.085	65.02
752.401	63.64
752.717	64.8
753.033	60.43
753.349	59.91
753.665	63.52
753.98	64.77
754.296	66.41
754.612	67.66
754.927	68.8
755.243	68.32
755.558	69.59
755.874	70
756.189	67.18
756.505	71.07
756.82	68.2
757.135	70.14
757.45	66.41
757.765	66.43
758.08	63.34
758.395	62.77
758.71	62.52
759.025	60.39
759.34	62.45
759.655	65.91
759.97	63.77
760.285	66.39
760.599	63.39
760.914	63.77
761.228	62.68
761.543	62.2
761.857	61.8
762.172	63.8
762.486	63.89
762.8	61.23
763.115	57.18
763.429	58.16
763.743	58.55
764.057	60.77
764.371	62.95
764.685	62.66
764.999	65.16
765.313	66.64
765.627	63.77
765.941	62
766.255	62.98
766.568	64.61
766.882	65.18
767.195	61.27
767.509	58.98
767.823	58.3
768.136	56.36
768.449	53.45
768.763	54.82
769.076	55.77
769.389	58.41
769.702	57.16
770.016	58.41
770.329	56.39
770.642	61.55
770.955	61.18
771.268	59.18
771.58	60.09
771.893	62.95
772.206	60.48
772.519	60.95
772.832	58.93
773.144	57.2
773.457	54.75
773.769	53.11
774.082	51.8
774.394	52.36
774.706	55
775.019	55.57
775.331	55.61
775.643	56.68
775.955	56.07
776.268	58
776.58	61.98
776.892	65.11
777.204	66.07
777.515	65.25
777.827	63.86
778.139	62.18
778.451	62.48
778.763	62.36
779.074	62.41
779.386	63.66
779.697	63.66
780.009	59.95
780.32	57.95
780.632	59.2
780.943	57.48
781.254	58.84
781.566	61.84
781.877	62.89
782.188	64.73
782.499	64.82
782.81	65.45
783.121	64.18
783.432	67
783.743	68.91
784.054	69.09
784.364	67.52
784.675	66.36
784.986	62.41
785.296	63.57
785.607	61.36
785.917	62.61
786.228	60.95
786.538	64.18
786.849	63.32
787.159	63.05
787.469	62.66
787.779	67.02
788.09	66.73
788.4	70.18
788.71	69.59
789.02	67.05
789.33	69.09
789.64	70.45
789.949	71.32
790.259	72.45
790.569	70.82
790.879	73.75
791.188	75.91
791.498	76.98
791.807	75.61
792.117	74.36
792.426	71.84
792.736	69.7
793.045	67.66
793.354	66.02
793.663	67.41
793.973	70.8
794.282	68.95
794.591	67.45
794.9	66.86
795.209	65.45
795.518	67.09
795.826	72.61
796.135	72.34
796.444	75.14
796.753	71.73
797.061	70.16
797.37	67.05
797.678	64.05
797.987	62.5
798.295	62.86
798.604	66.23
798.912	64.59
799.22	62.48
799.529	64.89
799.837	62.16
800.145	64.48
800.453	67.39
800.761	68.18
801.069	73.93
801.377	75.27
801.685	76.09
801.993	75.89
802.3	75.95
802.608	77.86
802.916	75.23
803.223	76.8
803.531	78.66
803.838	75.57
804.146	77.68
804.453	75.91
804.76	74.16
805.068	76.07
805.375	77
805.682	75.8
805.989	77.95
806.296	78.27
806.603	79.64
806.91	78.34
807.217	79.3
807.524	76.39
807.831	76.48
808.138	78.68
808.444	76.68
808.751	74.91
809.058	74.52
809.364	71.59
809.671	70.89
809.977	73.02
810.284	73.25
810.59	73.93
810.896	75.66
811.202	76.43
811.509	74.73
811.815	76.27
812.121	73.86
812.427	74.36
812.733	75.66
813.039	75.07
813.345	75.55
813.65	74.41
813.956	74.32
814.262	72.98
814.568	70.82
814.873	72.82
815.179	70.57
815.484	70.16
815.79	71.89
816.095	73.91
816.4	77.82
816.706	72.89
817.011	74.91
817.316	74.43
817.621	76.36
817.926	78.52
818.231	80.45
818.536	82.59
818.841	86.18
819.146	87.52
819.451	83.75
819.756	80.91
820.06	83.91
820.365	86.91
820.67	84.66
820.974	84
821.279	82.43
821.583	82.18
821.888	79
822.192	76.86
822.496	76.93
822.8	79.73
823.105	78.68
823.409	75.3
823.713	73.82
824.017	77.64
824.321	73.95
824.625	76.5
824.929	77.98
825.232	81.18
825.536	84.09
825.84	82.59
826.143	83.18
826.447	86.86
826.751	91.05
827.054	95.41
827.358	94.86
827.661	100.09
827.964	98.45
828.268	95.48
828.571	95.73
828.874	95.98
829.177	94.8
829.48	93.18
829.783	92.73
830.086	92.2
830.389	89
830.692	89.14
830.995	86.7
831.297	88.05
831.6	84.07
831.903	85.73
832.205	84.14
832.508	88.2
832.81	88.84
833.113	91.91
833.415	92.32
833.718	93.02
834.02	95.25
834.322	100.39
834.624	97.84
834.926	103.25
835.228	100.16
835.53	101.7
835.832	102.36
836.134	104.11
836.436	101.39
836.738	99.43
837.04	96.91
837.341	95.25
837.643	90.14
837.944	91.8
838.246	90.89
838.547	96.89
838.849	100.16
839.15	99.02
839.452	99.55
839.753	96.89
840.054	96.91
840.355	100
840.656	99.45
840.957	102.32
841.258	105.3
841.559	106.77
841.86	105.43
842.161	100.41
842.462	97.23
842.762	95.84
843.063	100.16
843.364	101.5
843.664	99.57
843.965	100.3
844.265	98.77
844.566	98.8
844.866	97.18
845.166	97.14
845.467	100.77
845.767	101.64
846.067	99.98
846.367	96.45
846.667	96.39
846.967	94.39
847.267	93.14
847.567	94.61
847.867	94.91
848.166	98.09
848.466	98.45
848.766	95.86
849.065	96.91
849.365	96.82
849.664	100.57
849.964	102.27
850.263	101.95
850.562	105.77
850.862	105.91
851.161	102.23
851.46	99.7
851.759	96.09
852.058	97.48
852.357	97.41
852.656	98.98
852.955	99.27
853.254	99.3
853.553	103.23
853.851	102.05
854.15	104.5
854.449	106.18
854.747	108.25
855.046	110.09
855.344	112.84
855.643	116.39
855.941	119.95
856.239	120.23
856.538	121.32
856.836	118.43
857.134	118.14
857.432	115.11
857.73	117.61
858.028	114.86
858.326	117.09
858.624	116.55
858.922	117.14
859.219	114.84
859.517	114.34
859.815	111.3
860.112	115.09
860.41	114.41
860.707	114.23
861.005	111.7
861.302	116.07
861.6	113.75
861.897	112.5
862.194	112.05
862.491	113.3
862.788	113.36
863.085	116.18
863.382	116.07
863.679	118.5
863.976	118.3
864.273	119.93
864.57	112.95
864.867	111.89
865.163	112.45
865.46	112.43
865.757	113.3
866.053	112.95
866.349	109.66
866.646	108.59
866.942	105.3
867.239	110.34
867.535	106.5
867.831	111.43
868.127	111.32
868.423	109.11
868.719	107.18
869.015	104.45
869.311	104.93
869.607	106.5
869.903	106.86
870.199	108.82
870.494	106.77
870.79	114.23
871.086	113.25
871.381	113.93
871.677	116.25
871.972	112.68
872.267	113.95
872.563	112.2
872.858	113
873.153	110.2
873.448	109.2
873.743	105.45
874.038	100.84
874.333	102.11
874.628	103.36
874.923	101.52
875.218	102.77
875.513	100.7
875.808	102.18
876.102	99.43
876.397	94.02
876.691	93.07
876.986	91.57
877.28	91.8
877.575	91.23
877.869	91.27
878.163	93.98
878.458	97.52
878.752	96.48
879.046	93.25
879.34	90.95
879.634	96.36
879.928	92.66
880.222	93.86
880.516	90.09
880.809	88.05
881.103	84.8
881.397	80.45
881.691	80.09
881.984	80.48
882.278	82.52
882.571	90.84
882.864	89.5
883.158	92.91
883.451	91.73
883.744	93.48
884.038	92.14
884.331	93.82
884.624	97.3
884.917	95.34
885.21	95.75
885.503	96.32
885.796	88
886.088	88.8
886.381	90.18
886.674	91.07
886.966	92.23
887.259	92.89
887.552	91.64
887.844	92.02
888.136	91.09
888.429	91.23
888.721	89.64
889.013	93.88
889.306	95.21
889.598	93.25
