# Supplementary material for: An on-demand, drop-on-drop method for studying enzyme catalysis by serial crystallography
Source: Nat Commun. 2021 Jul 22;12:4461. doi: 10.1038/s41467-021-24757-7 (PMC8298390; doi:10.1038/s41467-021-24757-7)
Supplement: Supplementary file 7 — Source Data [file 41467_2021_24757_MOESM7_ESM.zip › 01_raw data/7/7-pico-on (35).txt]

Data from 7-fluo5N-fura-picoon_Subt4_20-41-48-340.txt Node

Date: Wed Jun 05 20:41:48 PDT 2019
User: Yachandra Lab
Spectrometer: OFX00221
Trigger mode: 0
Integration Time (sec): 3.000000E-1
Scans to average: 4
Nonlinearity correction enabled: false
Boxcar width: 5
Storing dark spectrum: false
XAxis mode: Wavelengths
Number of Pixels in Spectrum: 2136
>>>>>Begin Spectral Data<<<<<
156.111	-1.38
156.499	-1.18
156.887	-2.38
157.274	-2.44
157.662	-2.55
158.049	-2.02
158.437	-2.86
158.824	-1.84
159.211	-3.07
159.599	-3.89
159.986	-4.34
160.373	-4.02
160.761	-5.5
161.148	-4.61
161.535	-5.2
161.922	-5.27
162.309	-5.45
162.696	-6.8
163.083	-8.02
163.47	-6.55
163.857	-6.66
164.244	-6.09
164.631	-6.77
165.018	-6.57
165.405	-7.48
165.792	-6.84
166.179	-6.64
166.565	-7.27
166.952	-6.09
167.339	-5.41
167.725	-4.36
168.112	-4.77
168.498	-4.41
168.885	-4.14
169.271	-3.09
169.658	-1.59
170.044	-2.59
170.431	-2.5
170.817	-2.57
171.203	-2.57
171.59	-2.2
171.976	-3.89
172.362	-3.95
172.748	-5
173.134	-4.98
173.521	-6.09
173.907	-6.95
174.293	-5.55
174.679	-5.98
175.065	-5.66
175.451	-5.11
175.836	-5.48
176.222	-5.18
176.608	-5.57
176.994	-4.02
177.38	-3.18
177.765	-2.52
178.151	-1.86
178.537	-2.95
178.922	-2.91
179.308	-3.64
179.693	-4.59
180.079	-3.77
180.464	-3.2
180.85	-2.43
181.235	-3.68
181.621	-5.23
182.006	-5.02
182.391	-5.32
182.777	-4.89
183.162	-4.82
183.547	-3.55
183.932	-3.36
184.317	-3.2
184.702	-2.95
185.087	-3.02
185.472	-2.7
185.857	-2.11
186.242	-0.98
186.627	-0.77
187.012	-0.02
187.397	-0.2
187.782	-0.48
188.167	-0.09
188.551	-0.7
188.936	5.82
189.321	12.48
189.705	20.48
190.09	28.25
190.475	37.3
190.859	41.73
191.244	48.64
191.628	53.95
192.012	56.59
192.397	61.89
192.781	70.34
193.166	73.45
193.55	70.27
193.934	67.41
194.318	68.07
194.702	64.66
195.087	64.98
195.471	63.23
195.855	66.16
196.239	69.11
196.623	71.52
197.007	71.52
197.391	65.57
197.775	68.57
198.158	69.91
198.542	70.43
198.926	70.16
199.31	72.27
199.693	71.41
200.077	62.98
200.461	61.68
200.844	58.36
201.228	56.25
201.611	57.61
201.995	55.86
202.378	58.39
202.762	57.73
203.145	57.34
203.529	57.14
203.912	56.48
204.295	63.14
204.679	67.45
205.062	70.98
205.445	69.36
205.828	70.07
206.211	74.61
206.594	74.18
206.977	71.41
207.36	73.93
207.743	75.18
208.126	75.27
208.509	75
208.892	73.05
209.275	72.64
209.658	74.3
210.04	72.8
210.423	70.8
210.806	68.41
211.188	65.91
211.571	61.82
211.953	63.05
212.336	62.75
212.719	65
213.101	66.02
213.483	63.2
213.866	64.48
214.248	63.66
214.63	62.34
215.013	59.3
215.395	65.7
215.777	65.02
216.159	62.45
216.542	66.64
216.924	66.66
217.306	63.64
217.688	64.02
218.07	62.64
218.452	63.66
218.834	63.77
219.216	70.89
219.597	67.77
219.979	70.48
220.361	70.7
220.743	65.89
221.124	61.61
221.506	61.5
221.888	62.39
222.269	60.84
222.651	63.5
223.032	61.39
223.414	56.52
223.795	55.05
224.177	57.11
224.558	57.18
224.94	59.05
225.321	65.43
225.702	69.39
226.083	68.39
226.465	71.41
226.846	69.43
227.227	71.55
227.608	70.5
227.989	72.27
228.37	70.82
228.751	67.82
229.132	69.55
229.513	67.5
229.894	65.89
230.275	66.27
230.655	63.55
231.036	62.68
231.417	62.52
231.798	68.91
232.178	66.18
232.559	63.34
232.94	64.73
233.32	65.93
233.701	64.98
234.081	62.34
234.462	64.3
234.842	64.39
235.222	68
235.603	67.39
235.983	60.73
236.363	62.86
236.743	66.66
237.124	63.07
237.504	61.11
237.884	62.84
238.264	63.14
238.644	60.3
239.024	62.43
239.404	57.39
239.784	54.95
240.164	56.07
240.544	56.05
240.923	52.82
241.303	57.86
241.683	59.41
242.063	61.7
242.442	61.91
242.822	62.02
243.202	59.82
243.581	62.61
243.961	66.09
244.34	65.43
244.72	66.55
245.099	66.75
245.478	65.36
245.858	63.89
246.237	58.68
246.616	61.23
246.996	62.41
247.375	62.64
247.754	65.34
248.133	66.61
248.512	67.7
248.891	70.8
249.27	74.48
249.649	76.32
250.028	76.05
250.407	76.98
250.786	73.84
251.165	74.73
251.544	76.77
251.922	73.61
252.301	74.73
252.68	71.86
253.058	68.66
253.437	66.64
253.816	64.68
254.194	66.45
254.573	66.52
254.951	71.32
255.329	73.25
255.708	70.95
256.086	73.07
256.465	69.55
256.843	73.18
257.221	74.73
257.599	75.23
257.977	73.68
258.356	71.82
258.734	72.68
259.112	70.91
259.49	65.89
259.868	69.09
260.246	66
260.624	64.48
261.001	63.41
261.379	62.14
261.757	61.34
262.135	64.39
262.513	62.39
262.89	60.7
263.268	60.14
263.645	61.48
264.023	60.7
264.401	65.8
264.778	65.57
265.156	68.36
265.533	67.52
265.91	67.09
266.288	69.5
266.665	74.7
267.042	75.3
267.42	75.59
267.797	77.32
268.174	78.3
268.551	70.86
268.928	73.89
269.305	73.61
269.682	76.3
270.059	80.11
270.436	77
270.813	74.11
271.19	76.61
271.567	74.8
271.944	76.32
272.32	76.2
272.697	77.68
273.074	79.14
273.45	79.02
273.827	76.7
274.203	75.45
274.58	76.7
274.957	77.55
275.333	74
275.709	74.68
276.086	71.55
276.462	64.8
276.838	67.86
277.215	66.5
277.591	67.66
277.967	66.39
278.343	64.77
278.719	61.75
279.095	60.02
279.471	62.52
279.847	61.64
280.223	63.2
280.599	65.64
280.975	61.98
281.351	60.8
281.727	58.39
282.103	56.55
282.478	55.45
282.854	58.02
283.23	60.55
283.605	61.32
283.981	61.43
284.357	62.95
284.732	67.41
285.108	68.84
285.483	71.48
285.858	68.55
286.234	72.75
286.609	75.09
286.984	72.73
287.36	71.16
287.735	68.86
288.11	68.52
288.485	68.02
288.86	63.45
289.235	63.68
289.61	62.7
289.985	68.05
290.36	65.86
290.735	65.2
291.11	66.09
291.485	68.36
291.86	68.73
292.235	73.25
292.609	73.48
292.984	77.07
293.359	78.3
293.733	76.36
294.108	69.84
294.482	66.8
294.857	67.5
295.231	69.23
295.606	69.09
295.98	68.23
296.354	65.52
296.729	65
297.103	63.93
297.477	63.16
297.851	66.34
298.226	72
298.6	73.14
298.974	72.3
299.348	72.25
299.722	70.25
300.096	72.02
300.47	70.59
300.844	67.59
301.217	66.52
301.591	69.61
301.965	69.55
302.339	66.64
302.712	68.11
303.086	66.84
303.46	66.91
303.833	68.05
304.207	67.73
304.58	69.36
304.954	72.95
305.327	74.98
305.701	74.5
306.074	75.84
306.447	77.5
306.821	78.91
307.194	81.82
307.567	81.73
307.94	81.64
308.313	78.45
308.686	78.68
309.059	78.89
309.432	78.8
309.805	76.45
310.178	73.95
310.551	77.05
310.924	75.52
311.297	72.84
311.67	68.68
312.042	69.64
312.415	70
312.788	66.95
313.16	65.41
313.533	65.02
313.905	69.5
314.278	70.82
314.65	69.25
315.023	68.77
315.395	69.02
315.768	72.39
316.14	70.02
316.512	73.16
316.884	79.77
317.257	77.91
317.629	77.73
318.001	75.5
318.373	75.41
318.745	72.93
319.117	74.93
319.489	69.43
319.861	68.68
320.233	70.3
320.605	67.73
320.977	65.86
321.348	67.7
321.72	68.77
322.092	68.45
322.463	66.23
322.835	66.5
323.207	67.59
323.578	70.36
323.95	68.3
324.321	68.41
324.693	71.02
325.064	67.64
325.435	70.43
325.807	69.61
326.178	68.8
326.549	70.48
326.92	71.84
327.292	69.52
327.663	72.18
328.034	74.91
328.405	75.34
328.776	71.3
329.147	72.05
329.518	67.09
329.889	66.52
330.259	64.75
330.63	64.45
331.001	64.02
331.372	64.18
331.742	65.86
332.113	63.84
332.484	62.2
332.854	67.14
333.225	71.45
333.595	71.75
333.966	73.18
334.336	76.2
334.707	74.05
335.077	69.05
335.447	67.77
335.817	65.73
336.188	67.77
336.558	68.84
336.928	66.61
337.298	63.3
337.668	61.48
338.038	62.2
338.408	66.45
338.778	66.57
339.148	68.68
339.518	64.93
339.888	65.57
340.258	63.23
340.627	60.89
340.997	59.34
341.367	58.41
341.736	62.95
342.106	60.59
342.475	53
342.845	56.23
343.214	60.5
343.584	65.07
343.953	63.52
344.323	64.59
344.692	68.09
345.061	67.11
345.431	64.75
345.8	64.11
346.169	65.77
346.538	65.98
346.907	64.39
347.276	62.23
347.645	62.68
348.014	63.86
348.383	65.84
348.752	65.66
349.121	65.77
349.49	69.77
349.858	70.73
350.227	69.27
350.596	75.07
350.964	78.45
351.333	80.8
351.702	81.18
352.07	78.75
352.439	76.48
352.807	72
353.176	72.68
353.544	72.7
353.912	72.52
354.281	70.32
354.649	63.59
355.017	58.18
355.385	56.64
355.753	56.95
356.122	60.73
356.49	63.02
356.858	65.39
357.226	66.36
357.594	64.95
357.961	65.02
358.329	68.82
358.697	70.23
359.065	73.7
359.433	71.75
359.8	71.57
360.168	67.91
360.536	68.95
360.903	66.41
361.271	69.48
361.638	69.91
362.006	67.07
362.373	65.68
362.741	67.84
363.108	67.18
363.475	68.2
363.843	67.02
364.21	67.23
364.577	64.7
364.944	65.89
365.311	62.66
365.678	63.59
366.045	64.82
366.412	65.2
366.779	63.66
367.146	60.93
367.513	62.16
367.88	65.09
368.247	69.14
368.613	67.61
368.98	68.82
369.347	68.23
369.713	65.14
370.08	63.84
370.447	63.66
370.813	62.57
371.18	63.52
371.546	62.7
371.912	62.91
372.279	57.89
372.645	58.8
373.011	58.93
373.378	59.93
373.744	59.05
374.11	57.2
374.476	55.45
374.842	60.02
375.208	61.48
375.574	61.02
375.94	58.43
376.306	62.39
376.672	64.91
377.038	65.59
377.404	64.8
377.769	66.73
378.135	70.11
378.501	70.59
378.866	64.98
379.232	64
379.597	65.43
379.963	63.23
380.328	61.3
380.694	57.91
381.059	56.75
381.425	56.89
381.79	55.93
382.155	58.14
382.52	58.14
382.886	60.25
383.251	61.16
383.616	59.16
383.981	59.75
384.346	58.66
384.711	59.8
385.076	60.66
385.441	63.68
385.806	67.25
386.171	63.09
386.535	62.82
386.9	61.66
387.265	60.09
387.629	62.14
387.994	61.68
388.359	61.36
388.723	60.82
389.088	62.36
389.452	58.98
389.817	55.84
390.181	56.45
390.545	59.91
390.91	60.02
391.274	61.86
391.638	63.23
392.002	64.82
392.366	69.18
392.731	70.82
393.095	69.95
393.459	72.91
393.823	73.2
394.187	74.07
394.55	68.59
394.914	72.07
395.278	68.98
395.642	66.07
396.006	69.02
396.369	66.18
396.733	64.68
397.097	62.41
397.46	61.27
397.824	61.93
398.187	63.75
398.551	64.95
398.914	64.16
399.277	67.07
399.641	67.52
400.004	65.95
400.367	66.59
400.73	67.02
401.094	68.73
401.457	66.36
401.82	64.8
402.183	63.45
402.546	66
402.909	65.84
403.272	63.23
403.635	62.3
403.998	62.86
404.36	63.75
404.723	65.34
405.086	64.73
405.448	68.61
405.811	70.14
406.174	70.64
406.536	70.95
406.899	71.5
407.261	77.5
407.624	77.86
407.986	76.91
408.348	77.39
408.711	77.41
409.073	80.14
409.435	77.84
409.797	77.52
410.16	75.07
410.522	74
410.884	74.93
411.246	69.61
411.608	69.89
411.97	70.84
412.332	70.45
412.693	70.05
413.055	68.59
413.417	69.05
413.779	68.89
414.14	69.14
414.502	69.98
414.864	66.73
415.225	68.05
415.587	70.11
415.948	70.73
416.31	67.16
416.671	65.55
417.033	64.82
417.394	63.39
417.755	65.7
418.116	65.57
418.478	64.61
418.839	66.09
419.2	66.61
419.561	63.39
419.922	60.48
420.283	62.11
420.644	64.93
421.005	64.41
421.366	67.84
421.727	64.39
422.087	63.91
422.448	65.25
422.809	63.18
423.169	63.34
423.53	65.98
423.891	65.27
424.251	65.84
424.612	63.61
424.972	63.7
425.333	61.45
425.693	62.07
426.053	64
426.414	62.27
426.774	62.95
427.134	61.41
427.494	62.89
427.854	63.18
428.214	65.64
428.574	65.77
428.934	65.98
429.294	67.02
429.654	70.73
430.014	70.75
430.374	70.57
430.734	71.98
431.094	74.64
431.453	73.73
431.813	74.68
432.173	71
432.532	69.98
432.892	67.84
433.251	65
433.611	61.91
433.97	61.02
434.33	62.55
434.689	62.5
435.048	64.5
435.407	62.09
435.767	61.61
436.126	62.84
436.485	64.8
436.844	65.18
437.203	67.61
437.562	67.89
437.921	67.98
438.28	65.95
438.639	68.39
438.998	63.14
439.356	64.32
439.715	64.7
440.074	66.3
440.433	63.16
440.791	63.7
441.15	62.39
441.508	61.5
441.867	62.93
442.225	64.3
442.584	59.43
442.942	57.55
443.3	55.11
443.659	55.11
444.017	53.25
444.375	55.41
444.733	57
445.092	57.3
445.45	60.55
445.808	60.66
446.166	59.27
446.524	62.36
446.882	66.48
447.239	68
447.597	66.09
447.955	67.75
448.313	68.7
448.67	66.09
449.028	67.39
449.386	65.73
449.743	63.14
450.101	65.86
450.458	65.75
450.816	66.41
451.173	67.98
451.531	71.91
451.888	69.75
452.245	71.73
452.602	71.82
452.96	72.36
453.317	69.36
453.674	70.41
454.031	69.84
454.388	69.41
454.745	68.41
455.102	67.57
455.459	66.64
455.816	70.14
456.173	68.09
456.529	72.25
456.886	69.32
457.243	75.61
457.599	76.11
457.956	73.66
458.313	70.55
458.669	69.05
459.026	67.77
459.382	67.66
459.739	65.98
460.095	65
460.451	63.25
460.807	66.68
461.164	63.89
461.52	63.48
461.876	64.16
462.232	64.75
462.588	64.5
462.944	65.93
463.3	66.32
463.656	65.02
464.012	64.82
464.368	60.41
464.724	56.3
465.079	57.3
465.435	56.82
465.791	59.25
466.146	59.93
466.502	60
466.858	59.89
467.213	60.3
467.569	62.36
467.924	62.11
468.279	65.48
468.635	65.68
468.99	63.82
469.345	67.09
469.701	65.66
470.056	65.57
470.411	65.95
470.766	62.68
471.121	60.14
471.476	59.68
471.831	59.48
472.186	61.11
472.541	62.95
472.895	61.5
473.25	55.89
473.605	55.66
473.96	56.34
474.314	52.86
474.669	58.3
475.024	59.95
475.378	60.25
475.733	61.11
476.087	60.52
476.441	57.14
476.796	61.98
477.15	66.66
477.504	68.02
477.859	67.41
478.213	69.66
478.567	64.39
478.921	63.91
479.275	63.43
479.629	66.93
479.983	66.48
480.337	69.3
480.691	64.34
481.045	61.16
481.399	61.3
481.752	60.84
482.106	60.57
482.46	61.57
482.813	62.82
483.167	62.41
483.52	60.25
483.874	57.75
484.227	56.18
484.581	58.8
484.934	59.73
485.288	59.7
485.641	57.55
485.994	60.77
486.347	61.52
486.7	61.52
487.054	61.16
487.407	60.57
487.76	62.48
488.113	61.43
488.466	59.77
488.818	58.7
489.171	57.34
489.524	62.91
489.877	62.55
490.23	58.48
490.582	61.7
490.935	62.66
491.288	60.36
491.64	59.3
491.993	62.57
492.345	63.64
492.698	62.18
493.05	63.93
493.402	60.89
493.755	60.84
494.107	64.93
494.459	60.66
494.811	58.14
495.163	58.34
495.515	53.27
495.867	45.68
496.219	35.7
496.571	31.34
496.923	15.73
497.275	8.27
497.627	-4.61
497.979	-17.8
498.33	-30.32
498.682	-41.82
499.034	-53.36
499.385	-57.23
499.737	-60.64
500.088	-57.55
500.44	-57.82
500.791	-54.52
501.143	-53.07
501.494	-53.48
501.845	-43.3
502.197	-38.64
502.548	-32.18
502.899	-25.14
503.25	-19.41
503.601	-12.66
503.952	-10.7
504.303	-5.84
504.654	2.41
505.005	3.48
505.356	11.2
505.707	6.45
506.058	8.91
506.408	11.77
506.759	15.8
507.11	20
507.46	20.84
507.811	23.84
508.161	24.43
508.512	27.27
508.862	33.68
509.213	38.32
509.563	46.27
509.913	51.57
510.263	52.84
510.614	53.55
510.964	57.27
511.314	63.61
511.664	68.98
512.014	75.25
512.364	77.55
512.714	76.77
513.064	75.89
513.414	80.75
513.764	82.32
514.113	85.39
514.463	89.39
514.813	89.41
515.162	87.07
515.512	86.16
515.862	86.82
516.211	86.05
516.561	91.02
516.91	95.07
517.259	95.14
517.609	96.2
517.958	98.05
518.307	99.59
518.656	100.07
519.006	106.89
519.355	106.45
519.704	107.93
520.053	110.86
520.402	114.52
520.751	115.55
521.1	114.77
521.448	116.91
521.797	116.82
522.146	116.07
522.495	114.64
522.843	110.14
523.192	110.89
523.541	110.18
523.889	113.36
524.238	110.2
524.586	109.45
524.935	108.68
525.283	109.14
525.631	113.02
525.979	114.57
526.328	116.8
526.676	120.86
527.024	120.91
527.372	120.43
527.72	117.52
528.068	116.39
528.416	115
528.764	116.48
529.112	115.55
529.46	115.73
529.808	115.55
530.155	111.39
530.503	108.93
530.851	108.09
531.198	109
531.546	108.48
531.893	112.16
532.241	114.2
532.588	113.23
532.936	114.55
533.283	113.48
533.63	112.39
533.978	116.16
534.325	113.2
534.672	113.89
535.019	114.09
535.366	112.7
535.713	108.16
536.06	108.75
536.407	111.07
536.754	108.57
537.101	106.86
537.448	106.95
537.795	105.57
538.141	109.34
538.488	110.57
538.835	106.93
539.181	107.27
539.528	110.09
539.874	111.73
540.221	111.82
540.567	114.82
540.914	114.73
541.26	116.09
541.606	116.3
541.952	116.27
542.299	117.16
542.645	117.86
542.991	118.61
543.337	114.18
543.683	110.98
544.029	109.2
544.375	105.59
544.721	107
545.066	106
545.412	106.93
545.758	105.59
546.104	105.43
546.449	108.02
546.795	107.68
547.141	110.86
547.486	109.23
547.832	109.16
548.177	108.11
548.522	106.14
548.868	106.86
549.213	109.32
549.558	110.89
549.903	108.48
550.249	108.14
550.594	107.02
550.939	105.73
551.284	109.11
551.629	108.34
551.974	109.98
552.319	110.2
552.664	109.82
553.008	107.39
553.353	105.52
553.698	106.75
554.043	106.73
554.387	102.68
554.732	104.52
555.076	102.39
555.421	103.43
555.765	100.43
556.11	99.66
556.454	97.16
556.798	95.61
557.143	94.18
557.487	91.45
557.831	89.61
558.175	95.52
558.519	93.23
558.863	93.5
559.207	93.45
559.551	96.48
559.895	99.93
560.239	101.09
560.583	101.66
560.927	102.23
561.27	103.57
561.614	104.43
561.958	101.61
562.301	97.43
562.645	96
562.988	92.66
563.332	89.91
563.675	87.68
564.018	87.36
564.362	87.09
564.705	84.75
565.048	84.11
565.391	85.2
565.735	84.23
566.078	87.5
566.421	88.5
566.764	89.66
567.107	95.14
567.45	94.8
567.792	90.84
568.135	88.93
568.478	88.66
568.821	88.82
569.163	88.27
569.506	91.41
569.849	90.3
570.191	88.43
570.534	91.43
570.876	88.57
571.219	87.98
571.561	92.61
571.903	93.75
572.246	94.59
572.588	92.95
572.93	88.52
573.272	85.8
573.614	87.73
573.956	90.25
574.298	88.02
574.64	86.41
574.982	86.11
575.324	83
575.666	81.27
576.008	82.98
576.349	82.98
576.691	87.16
577.033	88.7
577.374	86.36
577.716	83.55
578.057	79.48
578.399	81.64
578.74	81.11
579.082	81.41
579.423	84.66
579.764	81.61
580.105	82.73
580.447	81.77
580.788	80.34
581.129	82
581.47	83.45
581.811	87.07
582.152	85.77
582.493	85.61
582.834	86.57
583.175	84.16
583.515	85.32
583.856	85.36
584.197	85.5
584.537	84.89
584.878	84.64
585.218	84.61
585.559	84.5
585.899	85
586.24	84.41
586.58	84.34
586.921	85.02
587.261	85.8
587.601	86.05
587.941	85.91
588.281	88.66
588.621	84.73
588.961	80.39
589.301	78.93
589.641	79.43
589.981	77.77
590.321	77.07
590.661	73.77
591.001	72.43
591.34	72.39
591.68	70.91
592.02	68
592.359	70.23
592.699	73.5
593.038	73.8
593.378	72.5
593.717	72.2
594.057	71.43
594.396	74.45
594.735	74.43
595.074	71.52
595.414	68.02
595.753	67.25
596.092	67.82
596.431	68.61
596.77	70.36
597.109	70.34
597.448	71.5
597.786	68.7
598.125	68.18
598.464	67.82
598.803	68.16
599.141	68.57
599.48	68.2
599.819	66.3
600.157	64.43
600.495	59.98
600.834	60.2
601.172	62.52
601.511	66.93
601.849	67.05
602.187	68.95
602.525	69.48
602.864	74.95
603.202	76.16
603.54	77.52
603.878	77.75
604.216	79.3
604.554	79.11
604.891	78.41
605.229	79.59
605.567	79.61
605.905	78.16
606.243	80.18
606.58	80.02
606.918	77.93
607.255	76.66
607.593	78.68
607.93	76.61
608.268	75.57
608.605	73.11
608.942	66.77
609.28	61.73
609.617	63.59
609.954	61.18
610.291	56.73
610.628	59.55
610.965	60.18
611.302	58.73
611.639	61.25
611.976	61.23
612.313	63.34
612.65	69.8
612.987	75.89
613.323	73.09
613.66	75.23
613.997	76.32
614.333	72.59
614.67	73.41
615.006	72.23
615.343	70.41
615.679	71.09
616.015	71.25
616.352	70.59
616.688	70.43
617.024	70.77
617.36	70.75
617.696	69.7
618.032	70.18
618.368	71.75
618.704	72.55
619.04	76.02
619.376	76.2
619.712	73.8
620.048	71.45
620.383	70.52
620.719	68.41
621.055	66.77
621.39	66.43
621.726	68.11
622.061	64.3
622.397	65
622.732	61.91
623.068	59.8
623.403	57.64
623.738	58.05
624.073	57.59
624.409	61.5
624.744	62.57
625.079	63.91
625.414	66.61
625.749	68.68
626.084	66.55
626.419	67.61
626.753	69.25
627.088	72.77
627.423	73.59
627.758	75.16
628.092	71.86
628.427	71.09
628.762	72.5
629.096	73.55
629.431	74.52
629.765	76.16
630.099	76.55
630.434	75.77
630.768	78
631.102	78.11
631.436	75.57
631.77	77.98
632.105	77.59
632.439	75.5
632.773	75.05
633.107	75.77
633.44	75.84
633.774	78.34
634.108	79.09
634.442	74.64
634.776	77.39
635.109	78.2
635.443	78.18
635.776	80.2
636.11	79.7
636.443	78.34
636.777	76.55
637.11	77.34
637.444	74.02
637.777	74.7
638.11	77.16
638.443	75.18
638.776	76.82
639.11	75.59
639.443	72.8
639.776	76.32
640.109	74.16
640.441	74.32
640.774	74.59
641.107	76.68
641.44	74.55
641.773	72.43
642.105	69.64
642.438	68.39
642.77	66.61
643.103	65.84
643.435	63.34
643.768	64.61
644.1	65.98
644.433	66.18
644.765	65.18
645.097	68.89
645.429	69.45
645.761	68
646.094	67.89
646.426	69.59
646.758	73.48
647.09	74.77
647.422	74
647.753	73.89
648.085	72.43
648.417	69.48
648.749	65.89
649.08	66.55
649.412	69.68
649.744	71.61
650.075	70.05
650.407	66.45
650.738	67.02
651.069	66.73
651.401	64.3
651.732	62.55
652.063	64.64
652.394	64.91
652.726	66.34
653.057	65.25
653.388	58.09
653.719	58.93
654.05	58.45
654.381	56.27
654.712	56.36
655.042	56.98
655.373	58.07
655.704	58.73
656.034	56.41
656.365	54.89
656.696	55.36
657.026	62.68
657.357	65.11
657.687	66.39
658.018	68.45
658.348	68.61
658.678	68.59
659.008	67.3
659.339	68.41
659.669	69.95
659.999	68.3
660.329	68.86
660.659	64.64
660.989	65.25
661.319	63.39
661.649	63.57
661.978	63.89
662.308	63.52
662.638	65.77
662.968	64.93
663.297	69.2
663.627	70.95
663.956	72.61
664.286	72.11
664.615	68.02
664.945	72.75
665.274	71.5
665.603	71.84
665.932	73.57
666.262	73.84
666.591	74.57
666.92	73.7
667.249	73.34
667.578	71.05
667.907	75.43
668.236	80.77
668.564	77.39
668.893	76.59
669.222	77.95
669.551	76.02
669.879	76.32
670.208	73.77
670.537	70.39
670.865	66.32
671.194	67.45
671.522	65.27
671.85	59.57
672.179	59.11
672.507	61.07
672.835	59.75
673.163	62.52
673.491	64.39
673.819	67.02
674.147	67.48
674.475	72.07
674.803	70.41
675.131	70.84
675.459	71.23
675.787	74
676.115	71.07
676.442	68.66
676.77	66.02
677.098	62.43
677.425	63.61
677.753	64.02
678.08	63.64
678.407	65.5
678.735	67.25
679.062	68.77
679.389	65.32
679.717	66.39
680.044	66.61
680.371	66.66
680.698	64.89
681.025	62.61
681.352	62.16
681.679	61.89
682.006	59.52
682.332	56.55
682.659	56.23
682.986	60.86
683.313	61.07
683.639	64.93
683.966	66.07
684.292	70.84
684.619	73.27
684.945	74.09
685.272	74
685.598	75.16
685.924	77.05
686.25	74.86
686.577	73.14
686.903	71.57
687.229	70.39
687.555	69.95
687.881	69.57
688.207	65.32
688.533	64.98
688.858	67.82
689.184	67.91
689.51	67.34
689.836	71.68
690.161	67.59
690.487	67.32
690.813	66.27
691.138	64.82
691.463	64.23
691.789	65.27
692.114	62.41
692.44	59.86
692.765	59.59
693.09	60.14
693.415	62.36
693.74	64.86
694.065	64.39
694.39	60.95
694.715	61.32
695.04	58.89
695.365	57.61
695.69	58.2
696.015	58.02
696.339	56.98
696.664	57.77
696.989	53.48
697.313	53.52
697.638	54.3
697.962	54.61
698.287	56
698.611	59.86
698.935	62.64
699.26	64.7
699.584	66.23
699.908	67
700.232	63.82
700.556	63.39
700.88	65.59
701.204	69.59
701.528	73.77
701.852	73.95
702.176	72.7
702.5	69.68
702.823	68.23
703.147	67
703.471	66.41
703.794	70.2
704.118	71.61
704.441	70.73
704.765	65.18
705.088	60.64
705.411	60.73
705.735	59.27
706.058	60.82
706.381	60.68
706.704	59.32
707.027	58.57
707.35	54.86
707.673	54.82
707.996	52.32
708.319	55.98
708.642	58.55
708.965	55.95
709.288	57.52
709.61	57.89
709.933	57.43
710.256	60.59
710.578	63.48
710.901	63.34
711.223	62.25
711.546	62.27
711.868	61.43
712.19	58.82
712.512	60.32
712.835	57.61
713.157	56.18
713.479	58.2
713.801	57.57
714.123	56.7
714.445	56.16
714.767	54.73
715.089	57.05
715.411	54.73
715.732	58.2
716.054	59.7
716.376	61.05
716.697	64.16
717.019	65.02
717.34	65.89
717.662	65.18
717.983	66.09
718.305	67.84
718.626	67.55
718.947	69.14
719.268	65.7
719.589	63.07
719.911	59.3
720.232	59.89
720.553	57.95
720.874	58.16
721.195	56.64
721.515	57.68
721.836	57.25
722.157	55.2
722.478	53.09
722.798	55.77
723.119	58.39
723.44	60.55
723.76	61.32
724.081	61.7
724.401	57.14
724.721	56.25
725.042	51.77
725.362	53.14
725.682	51.82
726.002	53.48
726.322	53.5
726.642	49.8
726.962	50.18
727.282	46.09
727.602	44.86
727.922	46.5
728.242	51.18
728.562	52.8
728.882	50.3
729.201	53.18
729.521	52.98
729.84	51.2
730.16	51.32
730.479	52.16
730.799	54.59
731.118	55.2
731.437	54.36
731.757	51.82
732.076	51.82
732.395	52.36
732.714	52.45
733.033	52.55
733.352	58.34
733.671	59.7
733.99	62.23
734.309	61.93
734.628	61.7
734.947	63.82
735.265	64.82
735.584	65.84
735.903	68.07
736.221	68.25
736.54	68.55
736.858	63.61
737.177	63.32
737.495	60.7
737.813	59.48
738.132	60.43
738.45	58.5
738.768	57.7
739.086	59.11
739.404	57.86
739.722	53.66
740.04	53.59
740.358	55.16
740.676	54.02
740.994	53.36
741.311	52.14
741.629	47.68
741.947	48.66
742.264	47.95
742.582	46.43
742.899	46.52
743.217	48.59
743.534	46.91
743.852	46.7
744.169	49.95
744.486	48.84
744.803	51.59
745.121	57.3
745.438	57.59
745.755	59
746.072	60.43
746.389	61.36
746.706	62.34
747.022	65.34
747.339	63.59
747.656	61.91
747.973	63.2
748.289	61.34
748.606	60.14
748.923	56.32
749.239	56.32
749.555	56.82
749.872	54.36
750.188	55.73
750.505	54.75
750.821	54.18
751.137	53.95
751.453	54.18
751.769	53.52
752.085	53.36
752.401	56.27
752.717	57.89
753.033	56.64
753.349	57.66
753.665	55.5
753.98	54.73
754.296	57.25
754.612	57.07
754.927	54.52
755.243	53.55
755.558	54.82
755.874	54.64
756.189	51.84
756.505	52.43
756.82	51.91
757.135	53.11
757.45	52.27
757.765	52.07
758.08	51.48
758.395	53.48
758.71	53.86
759.025	53.5
759.34	57.27
759.655	58.82
759.97	57.34
760.285	57.43
760.599	56.91
760.914	57.52
761.228	56.64
761.543	57.43
761.857	57.66
762.172	57.45
762.486	57.82
762.8	51.91
763.115	49.86
763.429	50.48
763.743	52.77
764.057	54.16
764.371	55.93
764.685	56.61
764.999	56.8
765.313	57.77
765.627	58.45
765.941	55.52
766.255	56.98
766.568	55.82
766.882	57.2
767.195	55.25
767.509	52.07
767.823	49.57
768.136	49.41
768.449	48.52
768.763	46.18
769.076	47.07
769.389	47.75
769.702	51.05
770.016	51.93
770.329	51.02
770.642	52.68
770.955	54.82
771.268	54.82
771.58	53.55
771.893	54.66
772.206	56.07
772.519	55.36
772.832	57.16
773.144	52.73
773.457	52.3
773.769	52.14
774.082	52.84
774.394	53.3
774.706	54.45
775.019	54.48
775.331	56.84
775.643	58.82
775.955	59
776.268	60.5
776.58	63.93
776.892	66.2
777.204	64.05
777.515	59.75
777.827	58.39
778.139	60.45
778.451	64.09
778.763	62.55
779.074	58.86
779.386	60.23
779.697	57.52
780.009	57.07
780.32	55.2
780.632	57.41
780.943	59.25
781.254	61.05
781.566	60.25
781.877	58.73
782.188	60.95
782.499	62.11
782.81	60.68
783.121	61.36
783.432	58.95
783.743	59.16
784.054	60.61
784.364	61.52
784.675	61.77
784.986	58.8
785.296	60.41
785.607	61.89
785.917	64.89
786.228	63.64
786.538	64.2
786.849	66.25
787.159	66.7
787.469	68.18
787.779	69.59
788.09	67.25
788.4	70.98
788.71	70.91
789.02	64.95
789.33	62.75
789.64	66.84
789.949	68.5
790.259	70.91
790.569	70.18
790.879	68.75
791.188	70.32
791.498	73.34
791.807	69.68
792.117	67.73
792.426	70.66
792.736	69.55
793.045	66.25
793.354	67.27
793.663	67
793.973	68.07
794.282	68.59
794.591	67.73
794.9	66.45
795.209	69.86
795.518	70.93
795.826	69.68
796.135	70.36
796.444	72.95
796.753	68.34
797.061	67.16
797.37	66.86
797.678	65.91
797.987	66.36
798.295	64.8
798.604	67.68
798.912	66.61
799.22	65.43
799.529	68.95
799.837	69.41
800.145	73.89
800.453	75.05
800.761	79.32
801.069	80.23
801.377	80.84
801.685	84.89
801.993	79.84
802.3	79.09
802.608	81.18
802.916	77.41
803.223	78.23
803.531	73.98
803.838	71.57
804.146	69.23
804.453	68.61
804.76	66.11
805.068	67.39
805.375	70.23
805.682	68.48
805.989	70.07
806.296	72.18
806.603	69.55
806.91	72.14
807.217	73.09
807.524	71.14
807.831	68.3
808.138	70.91
808.444	68.45
808.751	67.66
809.058	68.73
809.364	66.48
809.671	66.93
809.977	72.25
810.284	74.57
810.59	74.18
810.896	74.48
811.202	76.27
811.509	72.36
811.815	71.09
812.121	70.5
812.427	69.48
812.733	73.36
813.039	72.14
813.345	69.75
813.65	65.27
813.956	70.02
814.262	71.59
814.568	72.75
814.873	75.14
815.179	76.55
815.484	76.55
815.79	80.75
816.095	78.93
816.4	81.95
816.706	78.98
817.011	81.93
817.316	79.43
817.621	79.05
817.926	79.05
818.231	80.57
818.536	76.84
818.841	79.32
819.146	76.32
819.451	75.61
819.756	71.82
820.06	73.02
820.365	73.7
820.67	70.5
820.974	74.2
821.279	74.68
821.583	73.2
821.888	75.86
822.192	73.59
822.496	79
822.8	79.07
823.105	79.86
823.409	80.27
823.713	82.2
824.017	87.82
824.321	82.64
824.625	82.73
824.929	83.43
825.232	83.93
825.536	83.75
825.84	78.25
826.143	76.95
826.447	80.5
826.751	79.25
827.054	80.89
827.358	76.7
827.661	79.43
827.964	82.07
828.268	81.11
828.571	81.2
828.874	84.2
829.177	86.23
829.48	88.73
829.783	88.98
830.086	88.48
830.389	83.41
830.692	87.23
830.995	86.43
831.297	83.68
831.6	83.45
831.903	88.59
832.205	87.59
832.508	89.32
832.81	89.55
833.113	90.89
833.415	94.09
833.718	96.43
834.02	96.61
834.322	100.34
834.624	100.84
834.926	101.8
835.228	96.95
835.53	96.41
835.832	96.16
836.134	97.7
836.436	93.39
836.738	91.91
837.04	90.86
837.341	89.95
837.643	87.91
837.944	89.36
838.246	91.7
838.547	97.14
838.849	102.18
839.15	105.11
839.452	105.02
839.753	105.11
840.054	106.82
840.355	110.61
840.656	112.11
840.957	114.23
841.258	117.3
841.559	114.36
841.86	110.61
842.161	106.05
842.462	103.7
842.762	102.61
843.063	103.32
843.364	103.07
843.664	101.98
843.965	98.64
844.265	95.43
844.566	94.8
844.866	97.07
845.166	97.82
845.467	102.05
845.767	103.11
846.067	103.48
846.367	100.5
846.667	98.5
846.967	97.68
847.267	98.66
847.567	101.61
847.867	99.77
848.166	95.39
848.466	95.39
848.766	92.41
849.065	91.52
849.365	88.66
849.664	91.18
849.964	93.98
850.263	94.23
850.562	94.84
850.862	93.14
851.161	93.14
851.46	95.57
851.759	94.89
852.058	94.23
852.357	95.89
852.656	97.34
852.955	96.27
853.254	95.7
853.553	92.86
853.851	95.07
854.15	96.52
854.449	95.45
854.747	96.25
855.046	93.95
855.344	94.27
855.643	95.05
855.941	98.34
856.239	102.5
856.538	106.64
856.836	109.39
857.134	109.39
857.432	108.82
857.73	108.73
858.028	106.84
858.326	114.48
858.624	116.57
858.922	113.66
859.219	111.82
859.517	113.57
859.815	109.59
860.112	113.57
860.41	113.89
860.707	114.57
861.005	117.45
861.302	121.93
861.6	116.3
861.897	118.05
862.194	120.07
862.491	120.84
862.788	120.14
863.085	123.64
863.382	121.36
863.679	123.09
863.976	121.43
864.273	118.7
864.57	113.77
864.867	114.09
865.163	110.2
865.46	109.34
865.757	113.43
866.053	112.27
866.349	110.82
866.646	104.82
866.942	102.09
867.239	103.45
867.535	102.7
867.831	107.25
868.127	109.57
868.423	112
868.719	111
869.015	110.75
869.311	112.16
869.607	108.89
869.903	115.16
870.199	113.14
870.494	114.86
870.79	121.27
871.086	119.5
871.381	117.16
871.677	114.93
871.972	114.57
872.267	110.82
872.563	110.5
872.858	113.82
873.153	110.45
873.448	114.84
873.743	111.27
874.038	107.36
874.333	109.84
874.628	112.09
874.923	113.77
875.218	117.48
875.513	115.41
875.808	115.07
876.102	112.43
876.397	110.68
876.691	109.89
876.986	109
877.28	111.05
877.575	110.55
877.869	110.27
878.163	111.77
878.458	108.45
878.752	106.07
879.046	100.09
879.34	99
879.634	101.86
879.928	96.07
880.222	96.27
880.516	90.45
880.809	89.66
881.103	89.23
881.397	84.23
881.691	86.25
881.984	87.77
882.278	93.5
882.571	96.41
882.864	96.84
883.158	98.84
883.451	99.25
883.744	102.34
884.038	99.66
884.331	99.39
884.624	102.64
884.917	100
885.21	101.7
885.503	100.64
885.796	96.02
886.088	92.95
886.381	93.09
886.674	91.43
886.966	88.16
887.259	87.34
887.552	88.59
887.844	85.5
888.136	87.3
888.429	86.28
888.721	83.89
889.013	86.59
889.306	87.96
889.598	87.46
