# Supplementary material for: An on-demand, drop-on-drop method for studying enzyme catalysis by serial crystallography
Source: Nat Commun. 2021 Jul 22;12:4461. doi: 10.1038/s41467-021-24757-7 (PMC8298390; doi:10.1038/s41467-021-24757-7)
Supplement: Supplementary file 7 — Source Data [file 41467_2021_24757_MOESM7_ESM.zip › 01_raw data/7/7-pico-off (16).txt]

Data from 7-fluo5N-fura-picooff_Subt4_20-39-29-199.txt Node

Date: Wed Jun 05 20:39:29 PDT 2019
User: Yachandra Lab
Spectrometer: OFX00221
Trigger mode: 0
Integration Time (sec): 3.000000E-1
Scans to average: 4
Nonlinearity correction enabled: false
Boxcar width: 5
Storing dark spectrum: false
XAxis mode: Wavelengths
Number of Pixels in Spectrum: 2136
>>>>>Begin Spectral Data<<<<<
156.111	-2.25
156.499	-1.64
156.887	-1.84
157.274	-2.11
157.662	-1.83
158.049	-1.25
158.437	-0.3
158.824	-0.7
159.211	-1.07
159.599	-0.89
159.986	-0.68
160.373	-1.32
160.761	-2.16
161.148	-1.77
161.535	-2.23
161.922	-2.84
162.309	-2.68
162.696	-3.75
163.083	-4.02
163.47	-2.86
163.857	-2.86
164.244	-3.32
164.631	-2.75
165.018	-2.59
165.405	-3.57
165.792	-2.45
166.179	-1.89
166.565	-2.18
166.952	-1.89
167.339	-0.32
167.725	-1.23
168.112	-0.93
168.498	-0.09
168.885	0.2
169.271	-0.18
169.658	0.73
170.044	0.09
170.431	0.14
170.817	-0.91
171.203	-0.48
171.59	-0.91
171.976	-1.57
172.362	-1.27
172.748	-2.61
173.134	-3.3
173.521	-3.5
173.907	-3.59
174.293	-3.25
174.679	-4.2
175.065	-4.41
175.451	-3.86
175.836	-4.05
176.222	-3.36
176.608	-4.8
176.994	-4.73
177.38	-4.36
177.765	-3.66
178.151	-4.25
178.537	-5.7
178.922	-5.89
179.308	-5.89
179.693	-7.14
180.079	-6.73
180.464	-6.14
180.85	-5.55
181.235	-6.32
181.621	-7.05
182.006	-6.75
182.391	-6.39
182.777	-5.89
183.162	-6.3
183.547	-5.43
183.932	-6.05
184.317	-6.73
184.702	-6.95
185.087	-7.02
185.472	-6.7
185.857	-5.84
186.242	-5.41
186.627	-5.52
187.012	-4.66
187.397	-3.75
187.782	-3.91
188.167	-2.93
188.551	-2.66
188.936	-0.7
189.321	2.93
189.705	9.5
190.09	15.18
190.475	20.09
190.859	26.41
191.244	31.36
191.628	35.32
192.012	38.8
192.397	44.34
192.781	52.86
193.166	55.82
193.55	55.3
193.934	53.27
194.318	50.02
194.702	51.18
195.087	49.73
195.471	48.95
195.855	51.36
196.239	53.3
196.623	52.52
197.007	50.02
197.391	49.5
197.775	51.02
198.158	53.73
198.542	58.89
198.926	58.59
199.31	61.11
199.693	59.93
200.077	56
200.461	55.84
200.844	55.57
201.228	53.82
201.611	52.82
201.995	52.7
202.378	52.25
202.762	47.93
203.145	47.45
203.529	46.18
203.912	49.82
204.295	50.48
204.679	51.41
205.062	55.18
205.445	55.66
205.828	59
206.211	63.93
206.594	63.68
206.977	64.84
207.36	63.84
207.743	60.66
208.126	58.25
208.509	60.45
208.892	60.75
209.275	59.41
209.658	61.25
210.04	59.43
210.423	56.73
210.806	55.39
211.188	56.18
211.571	55.45
211.953	60.91
212.336	60.89
212.719	65
213.101	63.36
213.483	60.93
213.866	58.93
214.248	54.93
214.63	55.11
215.013	57.27
215.395	59.52
215.777	59.27
216.159	57.59
216.542	60.09
216.924	56.61
217.306	56.61
217.688	56.02
218.07	56.11
218.452	57.84
218.834	58.23
219.216	58.43
219.597	55.5
219.979	58.23
220.361	59.45
220.743	57.11
221.124	55.07
221.506	51.57
221.888	51.16
222.269	49.5
222.651	52.61
223.032	51.5
223.414	48.95
223.795	51.55
224.177	49.93
224.558	48.5
224.94	46.77
225.321	50.36
225.702	55.95
226.083	56.57
226.465	60.34
226.846	57.32
227.227	56.41
227.608	56.32
227.989	54.34
228.37	55.41
228.751	50.89
229.132	55.05
229.513	53.95
229.894	51.75
230.275	51.5
230.655	50.23
231.036	51.77
231.417	51
231.798	52.84
232.178	50.39
232.559	47.95
232.94	49.23
233.32	49.11
233.701	48.25
234.081	49.16
234.462	49.68
234.842	49.02
235.222	54.36
235.603	55.41
235.983	51.75
236.363	51.27
236.743	55.93
237.124	55.16
237.504	52.61
237.884	55.82
238.264	52.41
238.644	53.66
239.024	54.07
239.404	47.68
239.784	45.16
240.164	46.8
240.544	46.98
240.923	44.61
241.303	48.45
241.683	49.34
242.063	47.66
242.442	50.07
242.822	46.98
243.202	44.93
243.581	46.68
243.961	49.5
244.34	49.68
244.72	49.02
245.099	50.8
245.478	50.68
245.858	49.61
246.237	47.57
246.616	49.32
246.996	49.3
247.375	50.82
247.754	52.25
248.133	53.27
248.512	53.45
248.891	58.86
249.27	59.32
249.649	60.41
250.028	62.93
250.407	64
250.786	59.25
251.165	62.5
251.544	67.23
251.922	67.25
252.301	66.82
252.68	63.8
253.058	60.7
253.437	58.39
253.816	55.75
254.194	57.25
254.573	56.89
254.951	63.27
255.329	63.45
255.708	57.34
256.086	56.07
256.465	52.77
256.843	55.34
257.221	56.5
257.599	55.84
257.977	58.27
258.356	56.32
258.734	58.09
259.112	57.91
259.49	56.16
259.868	59.61
260.246	58.84
260.624	61.18
261.001	62.43
261.379	62.55
261.757	60.59
262.135	57.89
262.513	55.73
262.89	52.11
263.268	50.3
263.645	54.48
264.023	54.66
264.401	55.89
264.778	52.48
265.156	54.34
265.533	54.43
265.91	58.25
266.288	59.41
266.665	62.93
267.042	66.82
267.42	65.93
267.797	60.25
268.174	57.59
268.551	55.3
268.928	60.23
269.305	57
269.682	56.2
270.059	55.59
270.436	58.59
270.813	57.3
271.19	59.52
271.567	60.61
271.944	62.95
272.32	63.36
272.697	64.75
273.074	65.07
273.45	67
273.827	65.66
274.203	66.34
274.58	63.23
274.957	62.39
275.333	57.64
275.709	56.8
276.086	55.84
276.462	51.18
276.838	49.66
277.215	47.43
277.591	48.32
277.967	49.55
278.343	47.84
278.719	46.86
279.095	45.34
279.471	46.7
279.847	50.41
280.223	51.52
280.599	56.3
280.975	56.07
281.351	56.34
281.727	55.48
282.103	53.82
282.478	52.3
282.854	53.3
283.23	56.3
283.605	59.02
283.981	54.36
284.357	55.41
284.732	57.86
285.108	60.11
285.483	63.34
285.858	61.41
286.234	66.86
286.609	69.8
286.984	67.91
287.36	65.57
287.735	63.43
288.11	63.93
288.485	62.07
288.86	60.41
289.235	60.75
289.61	56.64
289.985	60.89
290.36	55.82
290.735	57.09
291.11	56.64
291.485	58.68
291.86	57.77
292.235	60.48
292.609	59.82
292.984	58.05
293.359	56.8
293.733	58.3
294.108	53.16
294.482	52.64
294.857	53.57
295.231	55.41
295.606	54.05
295.98	55.59
296.354	54.7
296.729	57.86
297.103	58.82
297.477	59.86
297.851	61.66
298.226	64.89
298.6	67.09
298.974	62.66
299.348	66
299.722	67.07
300.096	65.18
300.47	61.91
300.844	59.61
301.217	57.61
301.591	56.93
301.965	54.55
302.339	52.68
302.712	52.68
303.086	54.59
303.46	54.84
303.833	51.55
304.207	50.84
304.58	53.73
304.954	55.95
305.327	58
305.701	58.41
306.074	60.34
306.447	60.91
306.821	61.8
307.194	61.16
307.567	58.95
307.94	62.02
308.313	63.2
308.686	62.55
309.059	62.82
309.432	63.57
309.805	65.68
310.178	66.64
310.551	69.25
310.924	65.09
311.297	65.5
311.67	61.23
312.042	60.25
312.415	57.93
312.788	57.64
313.16	56.02
313.533	55.23
313.905	55.34
314.278	52.11
314.65	51.82
315.023	52.2
315.395	48.07
315.768	50.5
316.14	53.27
316.512	54.98
316.884	60.91
317.257	59.7
317.629	59.93
318.001	58.18
318.373	60.66
318.745	56.39
319.117	58.59
319.489	59
319.861	57.91
320.233	54.09
320.605	56.43
320.977	50.11
321.348	51.64
321.72	49.75
322.092	51.36
322.463	49.39
322.835	50.2
323.207	50.02
323.578	49.61
323.95	46.64
324.321	49
324.693	47.23
325.064	47.32
325.435	50.36
325.807	52.09
326.178	53.14
326.549	55.39
326.92	58.05
327.292	56.7
327.663	60.23
328.034	64.61
328.405	64.59
328.776	62.68
329.147	60.84
329.518	56.55
329.889	57.57
330.259	52.61
330.63	48.95
331.001	47.82
331.372	46.98
331.742	47.66
332.113	46.05
332.484	44
332.854	47.09
333.225	50.41
333.595	50.93
333.966	49.82
334.336	53.48
334.707	54.82
335.077	54.34
335.447	54.3
335.817	50.82
336.188	53
336.558	54.84
336.928	53.45
337.298	52.18
337.668	48.91
338.038	51.41
338.408	53.32
338.778	53.68
339.148	53.77
339.518	54.55
339.888	58.82
340.258	57.82
340.627	55.98
340.997	55.05
341.367	52.91
341.736	56.27
342.106	52.84
342.475	48.09
342.845	52.2
343.214	54.14
343.584	53.55
343.953	52.07
344.323	53.5
344.692	53.5
345.061	52.64
345.431	54.27
345.8	53.73
346.169	54.48
346.538	50.64
346.907	44.68
347.276	44.18
347.645	45.91
348.014	43.41
348.383	43.82
348.752	42.55
349.121	42.61
349.49	43.3
349.858	44.05
350.227	45.32
350.596	52.02
350.964	53.77
351.333	51.84
351.702	51.27
352.07	53.41
352.439	51.77
352.807	52.18
353.176	52.5
353.544	52.64
353.912	55.57
354.281	54.34
354.649	50.55
355.017	47.75
355.385	48.16
355.753	51.57
356.122	51.25
356.49	50.55
356.858	50.36
357.226	51.07
357.594	50.55
357.961	47.2
358.329	47.95
358.697	48.91
359.065	51.5
359.433	49.57
359.8	47.25
360.168	43.66
360.536	46.05
360.903	47.39
361.271	47.45
361.638	47.11
362.006	47.36
362.373	47.18
362.741	49.32
363.108	48.45
363.475	51.43
363.843	49.98
364.21	49.86
364.577	47.23
364.944	47.07
365.311	49.18
365.678	49.16
366.045	49.14
366.412	52.02
366.779	49.64
367.146	49.32
367.513	47.39
367.88	48.64
368.247	52.43
368.613	52.89
368.98	53.52
369.347	48.95
369.713	50.23
370.08	49.59
370.447	47.7
370.813	48.34
371.18	48.98
371.546	48.2
371.912	48.09
372.279	46.16
372.645	48.5
373.011	49.5
373.378	53.95
373.744	52.86
374.11	49.52
374.476	49.32
374.842	49.59
375.208	52.52
375.574	56.3
375.94	58.82
376.306	62.8
376.672	63.16
377.038	60.68
377.404	58.3
377.769	59.16
378.135	60.3
378.501	62.02
378.866	59.55
379.232	56.7
379.597	56.3
379.963	55.05
380.328	53.02
380.694	52.59
381.059	52.84
381.425	50.41
381.79	48.36
382.155	52.36
382.52	48.68
382.886	52.07
383.251	51.11
383.616	48.05
383.981	45.84
384.346	43.61
384.711	42.98
385.076	46.55
385.441	48.77
385.806	50.77
386.171	47.07
386.535	48.8
386.9	46.57
387.265	47.02
387.629	48.66
387.994	49.25
388.359	48.64
388.723	48.89
389.088	45.48
389.452	43.73
389.817	41.27
390.181	40.89
390.545	40.68
390.91	40.45
391.274	40.75
391.638	45.2
392.002	45.64
392.366	52.64
392.731	52.41
393.095	54.95
393.459	59.98
393.823	60.93
394.187	62.14
394.55	58.5
394.914	60.09
395.278	60.27
395.642	58.66
396.006	59.98
396.369	56.57
396.733	55.57
397.097	55.93
397.46	54
397.824	54.2
398.187	54.07
398.551	56.36
398.914	57
399.277	58.07
399.641	56.39
400.004	56.25
400.367	54.7
400.73	53.98
401.094	51.55
401.457	51.55
401.82	51.14
402.183	55.02
402.546	56
402.909	57.09
403.272	53.91
403.635	53.43
403.998	52.77
404.36	51.8
404.723	51.64
405.086	52.39
405.448	52.48
405.811	52.18
406.174	47.84
406.536	48.07
406.899	47.25
407.261	51.84
407.624	48.36
407.986	47.66
408.348	48.84
408.711	51.7
409.073	50.27
409.435	46.73
409.797	47.5
410.16	48.34
410.522	47.52
410.884	50.2
411.246	49.2
411.608	51.5
411.97	53.32
412.332	53.77
412.693	52.18
413.055	56.02
413.417	59.09
413.779	58.14
414.14	55.23
414.502	57.75
414.864	53.45
415.225	50.05
415.587	52.41
415.948	50.89
416.31	50.43
416.671	48.89
417.033	47.59
417.394	46.93
417.755	50.59
418.116	53.8
418.478	49.05
418.839	49.14
419.2	52.98
419.561	51.14
419.922	51.61
420.283	53.36
420.644	53.89
421.005	52.43
421.366	54.57
421.727	51.09
422.087	49.25
422.448	52.34
422.809	52.91
423.169	52.55
423.53	52.91
423.891	50.2
424.251	50.45
424.612	51.23
424.972	52.3
425.333	52.18
425.693	52.39
426.053	56.64
426.414	55
426.774	58.02
427.134	57.18
427.494	58.27
427.854	59.34
428.214	56.57
428.574	58.23
428.934	57.09
429.294	56.14
429.654	60.09
430.014	57.39
430.374	56.52
430.734	52.48
431.094	51.41
431.453	48.48
431.813	47.11
432.173	44.3
432.532	41.43
432.892	39
433.251	38.43
433.611	37.66
433.97	38.7
434.33	40.14
434.689	39.61
435.048	41
435.407	45.48
435.767	46.73
436.126	51.27
436.485	52.32
436.844	54.34
437.203	53.34
437.562	49.11
437.921	47.07
438.28	46.98
438.639	48.45
438.998	48.2
439.356	47.61
439.715	48.11
440.074	50.27
440.433	49.14
440.791	45.02
441.15	46.82
441.508	47.95
441.867	51.34
442.225	49.7
442.584	50.18
442.942	46.7
443.3	44.98
443.659	47.39
444.017	44.34
444.375	46.09
444.733	52.43
445.092	52.05
445.45	54.66
445.808	53.43
446.166	56.73
446.524	55.84
446.882	56.95
447.239	54.02
447.597	49.95
447.955	49.59
448.313	47.84
448.67	47.27
449.028	46.91
449.386	45.95
449.743	44.91
450.101	43.32
450.458	41.25
450.816	44.48
451.173	48.48
451.531	50.11
451.888	47.77
452.245	53.23
452.602	52.61
452.96	53.66
453.317	51.55
453.674	52.11
454.031	50.64
454.388	52.25
454.745	49.57
455.102	48.59
455.459	50.07
455.816	53.66
456.173	50.09
456.529	48.93
456.886	45.98
457.243	46.14
457.599	44.5
457.956	45.7
458.313	47.52
458.669	48.07
459.026	45.36
459.382	45.52
459.739	45.89
460.095	46.27
460.451	46.3
460.807	46.8
461.164	49.84
461.52	50.73
461.876	50.16
462.232	48.25
462.588	48.64
462.944	49.66
463.3	46.41
463.656	45
464.012	43.25
464.368	42.39
464.724	41.7
465.079	40.34
465.435	39.43
465.791	43.11
466.146	42.43
466.502	38.98
466.858	38.41
467.213	43.07
467.569	44.77
467.924	48.84
468.279	52.2
468.635	51.59
468.99	51.23
469.345	55.23
469.701	53.3
470.056	52.98
470.411	59.66
470.766	58.14
471.121	54.45
471.476	53.2
471.831	50.57
472.186	48.16
472.541	50.41
472.895	49.2
473.25	44.93
473.605	43.86
473.96	45.14
474.314	43.36
474.669	47.23
475.024	49.91
475.378	49.91
475.733	49.07
476.087	48.45
476.441	47.59
476.796	50.39
477.15	52.05
477.504	52.66
477.859	53.91
478.213	51.32
478.567	47.11
478.921	43.84
479.275	43.2
479.629	43.39
479.983	45.09
480.337	46.73
480.691	45.95
481.045	44.59
481.399	44.09
481.752	42.36
482.106	43.25
482.46	46.68
482.813	48.89
483.167	50.82
483.52	55.93
483.874	55.02
484.227	53.25
484.581	51.59
484.934	54.48
485.288	55.75
485.641	53.7
485.994	53.68
486.347	53.73
486.7	55.02
487.054	55.02
487.407	51.25
487.76	50.64
488.113	50.5
488.466	51.7
488.818	50.27
489.171	49.34
489.524	51.57
489.877	50.91
490.23	50.25
490.582	50.52
490.935	47.86
491.288	45.07
491.64	40.75
491.993	41.39
492.345	40.98
492.698	37.66
493.05	36.32
493.402	36.5
493.755	35.34
494.107	30.05
494.459	25.7
494.811	22.43
495.163	19.16
495.515	17.09
495.867	8.34
496.219	-3.48
496.571	-13.66
496.923	-28.95
497.275	-44.64
497.627	-65.23
497.979	-82.27
498.33	-95.98
498.682	-112.7
499.034	-128.36
499.385	-139.3
499.737	-151.41
500.088	-153.39
500.44	-156.39
500.791	-159.2
501.143	-160.75
501.494	-156.07
501.845	-147.41
502.197	-144.95
502.548	-138.7
502.899	-132.48
503.25	-130.66
503.601	-123.16
503.952	-120.3
504.303	-117.45
504.654	-112.32
505.005	-109.73
505.356	-104.68
505.707	-103.18
506.058	-103.2
506.408	-99.45
506.759	-97.82
507.11	-86.34
507.46	-82.18
507.811	-80.86
508.161	-78.07
508.512	-69.7
508.862	-65.05
509.213	-62.16
509.563	-54.5
509.913	-47.77
510.263	-43.59
510.614	-37.91
510.964	-37.86
511.314	-38.7
511.664	-35
512.014	-28.34
512.364	-26.8
512.714	-25.82
513.064	-24.07
513.414	-22.73
513.764	-21.5
514.113	-22.57
514.463	-22.75
514.813	-22.93
515.162	-19.48
515.512	-16.8
515.862	-19.68
516.211	-20.89
516.561	-18.16
516.91	-15.07
517.259	-15.77
517.609	-18.3
517.958	-16.11
518.307	-10.86
518.656	-11.2
519.006	-6.91
519.355	-8.02
519.704	-3.55
520.053	-1.2
520.402	5.09
520.751	4.93
521.1	5.84
521.448	11.36
521.797	12.43
522.146	10.11
522.495	11.75
522.843	10.64
523.192	10.02
523.541	12.32
523.889	14.39
524.238	12.16
524.586	13.52
524.935	14.27
525.283	13.64
525.631	18.27
525.979	17.91
526.328	19.36
526.676	22.48
527.024	23.32
527.372	21.48
527.72	22.2
528.068	21.5
528.416	24.36
528.764	22.68
529.112	23.25
529.46	20.36
529.808	21.55
530.155	18.07
530.503	14.18
530.851	14.16
531.198	14.68
531.546	15.57
531.893	18.57
532.241	18.07
532.588	19.48
532.936	18.8
533.283	18.77
533.63	20.48
533.978	24.55
534.325	25.36
534.672	27.75
535.019	28.8
535.366	25.05
535.713	25.18
536.06	23.36
536.407	26.18
536.754	27.5
537.101	27.18
537.448	27.16
537.795	27.02
538.141	31.16
538.488	30.77
538.835	26.41
539.181	29.02
539.528	29.7
539.874	32.52
540.221	30.84
540.567	31.73
540.914	30.39
541.26	30.39
541.606	27.98
541.952	29.93
542.299	30.52
542.645	35
542.991	35.55
543.337	34.09
543.683	32.7
544.029	34.77
544.375	32.64
544.721	37.34
545.066	39.11
545.412	40.75
545.758	36.61
546.104	37.95
546.449	35.82
546.795	36.84
547.141	35
547.486	35.43
547.832	35.75
548.177	36.36
548.522	33.68
548.868	34.39
549.213	33.34
549.558	35.05
549.903	35.39
550.249	38.3
550.594	38.16
550.939	41.32
551.284	41.61
551.629	37.5
551.974	41.02
552.319	43.36
552.664	41.2
553.008	43.55
553.353	43.45
553.698	44.39
554.043	44.07
554.387	40.32
554.732	41.2
555.076	41
555.421	41.86
555.765	41.89
556.11	40.64
556.454	43.09
556.798	40.34
557.143	39.77
557.487	38.02
557.831	37.95
558.175	42.39
558.519	39.09
558.863	41.32
559.207	45.59
559.551	43.07
559.895	46.45
560.239	43.61
560.583	46.52
560.927	46.7
561.27	46.02
561.614	45.61
561.958	44.02
562.301	45.02
562.645	42.05
562.988	37.25
563.332	38.41
563.675	38.5
564.018	38.18
564.362	36.14
564.705	33.64
565.048	31.82
565.391	33.02
565.735	29.34
566.078	29.75
566.421	30.02
566.764	31.32
567.107	31.25
567.45	27.18
567.792	27.41
568.135	29.3
568.478	28.43
568.821	29.39
569.163	27.98
569.506	31.64
569.849	30.55
570.191	30.95
570.534	32.91
570.876	33.16
571.219	34.43
571.561	36.3
571.903	36.45
572.246	40.23
572.588	40.41
572.93	37.61
573.272	36.32
573.614	36.18
573.956	36.93
574.298	38.09
574.64	37.55
574.982	35.32
575.324	32.84
575.666	33.43
576.008	32.07
576.349	32.95
576.691	35.98
577.033	35.2
577.374	36
577.716	34.93
578.057	29.2
578.399	28.43
578.74	31.52
579.082	29.77
579.423	28.32
579.764	27.73
580.105	27.43
580.447	29.16
580.788	29.16
581.129	30.8
581.47	32.86
581.811	36.86
582.152	37.25
582.493	37.36
582.834	38.91
583.175	38.8
583.515	41.34
583.856	43
584.197	42.5
584.537	44
584.878	42.84
585.218	42.91
585.559	43.3
585.899	44
586.24	42.25
586.58	45.27
586.921	45.45
587.261	43.95
587.601	41.43
587.941	40.18
588.281	41.32
588.621	41.23
588.961	38.41
589.301	37.82
589.641	40.55
589.981	38.2
590.321	35.23
590.661	35.34
591.001	33.09
591.34	32.3
591.68	31.98
592.02	31.48
592.359	31.27
592.699	35.14
593.038	34.8
593.378	32.64
593.717	35.05
594.057	39.48
594.396	40.34
594.735	42.95
595.074	44.43
595.414	43.75
595.753	46.77
596.092	45.23
596.431	44.64
596.77	44.27
597.109	42.7
597.448	44.39
597.786	43.25
598.125	43.66
598.464	44.57
598.803	41.57
599.141	40.82
599.48	35.7
599.819	37.16
600.157	35.11
600.495	33.2
600.834	37.5
601.172	38.14
601.511	34.95
601.849	35.61
602.187	33.59
602.525	39
602.864	43.57
603.202	45.55
603.54	44.68
603.878	44.43
604.216	46.39
604.554	46.16
604.891	44.73
605.229	48.57
605.567	45.91
605.905	46.48
606.243	44.82
606.58	43.09
606.918	43.89
607.255	43.39
607.593	43.84
607.93	42.93
608.268	37.91
608.605	36.86
608.942	35.05
609.28	32.32
609.617	33.55
609.954	33.93
610.291	34.86
610.628	35.2
610.965	35.95
611.302	35.48
611.639	37.07
611.976	41.43
612.313	42.66
612.65	41.25
612.987	45.3
613.323	45.82
613.66	47.39
613.997	45.75
614.333	42.09
614.67	45.61
615.006	44.16
615.343	42.7
615.679	43.36
616.015	42.39
616.352	45.55
616.688	47.32
617.024	46.16
617.36	44.09
617.696	43.16
618.032	41.36
618.368	40.89
618.704	44
619.04	46.02
619.376	42.34
619.712	40.5
620.048	37.84
620.383	38.73
620.719	36.5
621.055	37.09
621.39	37.34
621.726	40.93
622.061	35.3
622.397	35.91
622.732	35.14
623.068	37
623.403	39.09
623.738	39.32
624.073	35.98
624.409	39.05
624.744	39.43
625.079	40.45
625.414	42.52
625.749	47.7
626.084	47.09
626.419	47.27
626.753	47.09
627.088	48.59
627.423	51.59
627.758	55.95
628.092	55.7
628.427	56.39
628.762	56.34
629.096	58.41
629.431	59.25
629.765	57.98
630.099	57.77
630.434	56.68
630.768	60.07
631.102	58.02
631.436	55.82
631.77	54.61
632.105	53.84
632.439	55
632.773	52.68
633.107	52.68
633.44	55.3
633.774	56.82
634.108	57.59
634.442	50.64
634.776	52.32
635.109	53.8
635.443	54.2
635.776	53.55
636.11	50.82
636.443	52.11
636.777	50.48
637.11	48.14
637.444	47.86
637.777	48.07
638.11	53.48
638.443	53.25
638.776	51.18
639.11	50.93
639.443	51.52
639.776	54.8
640.109	54.84
640.441	56.77
640.774	55.07
641.107	55.77
641.44	55.07
641.773	52.05
642.105	50.23
642.438	50.41
642.77	50.86
643.103	50.09
643.435	49.25
643.768	47.32
644.1	46.23
644.433	51.5
644.765	50.93
645.097	53.75
645.429	52.93
645.761	53.98
646.094	53.52
646.426	55.95
646.758	59.25
647.09	57.2
647.422	59.93
647.753	59.25
648.085	56.95
648.417	55.25
648.749	52.82
649.08	55.41
649.412	57.05
649.744	58.5
650.075	55.59
650.407	52.95
650.738	57.57
651.069	54.18
651.401	54.32
651.732	55.77
652.063	56.14
652.394	56.41
652.726	57.39
653.057	54.8
653.388	50.93
653.719	50.34
654.05	49.57
654.381	46.2
654.712	48.59
655.042	47.68
655.373	46.43
655.704	45.75
656.034	45.68
656.365	43.27
656.696	46.45
657.026	52.41
657.357	54.05
657.687	55.11
658.018	56.3
658.348	56.57
658.678	55.82
659.008	54.27
659.339	56.02
659.669	56.57
659.999	56.2
660.329	52.2
660.659	50.27
660.989	51.39
661.319	49.25
661.649	51.02
661.978	50.36
662.308	51.64
662.638	52.91
662.968	52.36
663.297	53
663.627	54.61
663.956	58.34
664.286	59.7
664.615	59
664.945	62.09
665.274	59.98
665.603	60.68
665.932	65.11
666.262	64.32
666.591	65.02
666.92	65.91
667.249	67.5
667.578	63.61
667.907	63.14
668.236	65.59
668.564	65.3
668.893	64.98
669.222	64.5
669.551	60.02
669.879	62.8
670.208	63.48
670.537	60.93
670.865	57.8
671.194	62.25
671.522	61.05
671.85	57.14
672.179	54.66
672.507	55.73
672.835	52.59
673.163	54.7
673.491	53.68
673.819	55.05
674.147	54.84
674.475	57.16
674.803	55.5
675.131	55.16
675.459	55.77
675.787	60.5
676.115	58.75
676.442	60.7
676.77	59.98
677.098	59
677.425	57.07
677.753	59.3
678.08	57.18
678.407	57.84
678.735	60.43
679.062	60.41
679.389	55.95
679.717	56.73
680.044	54.73
680.371	54.82
680.698	53.75
681.025	54.52
681.352	54.93
681.679	54.41
682.006	51.7
682.332	51.48
682.659	52.45
682.986	54.3
683.313	57
683.639	60.39
683.966	60.77
684.292	63.11
684.619	64.25
684.945	66.07
685.272	65.77
685.598	66.07
685.924	62.75
686.25	61.39
686.577	61.41
686.903	58.89
687.229	57.68
687.555	57.77
687.881	56.93
688.207	55.11
688.533	52.5
688.858	55.27
689.184	57.89
689.51	61.16
689.836	65.52
690.161	66.07
690.487	64.25
690.813	62.43
691.138	61.09
691.463	62.73
691.789	61.57
692.114	58.25
692.44	55.68
692.765	51.52
693.09	51.09
693.415	50.36
693.74	50.09
694.065	51.8
694.39	51.89
694.715	52.25
695.04	51.77
695.365	52.05
695.69	52.75
696.015	54.8
696.339	53.61
696.664	50.27
696.989	48.55
697.313	48.73
697.638	47.7
697.962	49.75
698.287	49.59
698.611	50.14
698.935	51.23
699.26	52.68
699.584	54.14
699.908	58.23
700.232	59
700.556	60.09
700.88	61.91
701.204	66
701.528	68.41
701.852	68.18
702.176	67.3
702.5	65.61
702.823	64.59
703.147	62.18
703.471	59.43
703.794	62.61
704.118	61.52
704.441	59.2
704.765	53.82
705.088	50.45
705.411	50.45
705.735	48.14
706.058	49.2
706.381	50.2
706.704	51.43
707.027	51.36
707.35	47.41
707.673	47.75
707.996	44.09
708.319	45.45
708.642	46.89
708.965	46.82
709.288	47.5
709.61	48.3
709.933	47.05
710.256	47.64
710.578	51.82
710.901	52.18
711.223	48.36
711.546	51.93
711.868	52.55
712.19	50.77
712.512	50.84
712.835	49.7
713.157	48.7
713.479	49.89
713.801	48.73
714.123	46
714.445	45.82
714.767	48.93
715.089	48.45
715.411	46.02
715.732	46.16
716.054	46.89
716.376	49.02
716.697	48.39
717.019	50.61
717.34	52.64
717.662	53.2
717.983	53.8
718.305	52.61
718.626	53.41
718.947	56.2
719.268	54.77
719.589	53.57
719.911	51.23
720.232	53.18
720.553	47.64
720.874	48.52
721.195	44.68
721.515	48.18
721.836	47.18
722.157	44.5
722.478	44.3
722.798	45.43
723.119	45.91
723.44	47.34
723.76	48.32
724.081	51.02
724.401	48.2
724.721	52.07
725.042	47.02
725.362	47.75
725.682	48.36
726.002	49.07
726.322	48.32
726.642	47.3
726.962	45.5
727.282	40.32
727.602	38.05
727.922	36.32
728.242	35.66
728.562	36.14
728.882	34.98
729.201	36.45
729.521	33.05
729.84	33.5
730.16	33.77
730.479	36.14
730.799	38.45
731.118	43.34
731.437	43.45
731.757	44.18
732.076	43.8
732.395	46.66
732.714	48.61
733.033	51.91
733.352	53.93
733.671	51.3
733.99	50.66
734.309	52.89
734.628	49.64
734.947	49.32
735.265	49.55
735.584	53.23
735.903	53.07
736.221	51.02
736.54	49.09
736.858	46.27
737.177	46.5
737.495	46.09
737.813	44.57
738.132	48.11
738.45	48.05
738.768	44.95
739.086	40.48
739.404	38.8
739.722	37.14
740.04	38.89
740.358	39.39
740.676	40.32
740.994	42.66
741.311	41.75
741.629	38.86
741.947	38.45
742.264	41.02
742.582	41.52
742.899	41.05
743.217	39.86
743.534	35.59
743.852	37.05
744.169	38.89
744.486	34.48
744.803	37.05
745.121	40.34
745.438	42.59
745.755	43.7
746.072	45.02
746.389	47.14
746.706	49.66
747.022	51.98
747.339	53.11
747.656	50.7
747.973	54.16
748.289	48.8
748.606	45
748.923	41.11
749.239	39.66
749.555	42.91
749.872	41.61
750.188	40.05
750.505	43.77
750.821	41.86
751.137	45.18
751.453	42
751.769	43.34
752.085	43.16
752.401	45.45
752.717	46.89
753.033	43.86
753.349	43.48
753.665	44.34
753.98	43.23
754.296	43.7
754.612	44.25
754.927	46.27
755.243	45.14
755.558	46.09
755.874	46.02
756.189	44
756.505	44.77
756.82	43.14
757.135	45.82
757.45	45.07
757.765	45.75
758.08	41.59
758.395	40.77
758.71	42.41
759.025	43.02
759.34	45.61
759.655	46.75
759.97	45.59
760.285	48.07
760.599	46.18
760.914	47.66
761.228	45.82
761.543	46.05
761.857	47.61
762.172	47.64
762.486	48.3
762.8	44.98
763.115	42.66
763.429	43.05
763.743	43.55
764.057	44.73
764.371	43.68
764.685	44.8
764.999	45.23
765.313	44.86
765.627	44.86
765.941	43.11
766.255	44.14
766.568	43.84
766.882	44.34
767.195	44.11
767.509	43.64
767.823	41.34
768.136	40.98
768.449	41.39
768.763	40.59
769.076	41.05
769.389	42.32
769.702	42.82
770.016	44.39
770.329	44.48
770.642	44.98
770.955	45.07
771.268	45.84
771.58	44.89
771.893	47.43
772.206	48.86
772.519	49.27
772.832	47.84
773.144	44.05
773.457	43.61
773.769	41.02
774.082	41.43
774.394	40.39
774.706	40
775.019	40.82
775.331	40.2
775.643	38.18
775.955	37.77
776.268	38.52
776.58	41.39
776.892	44.61
777.204	46.23
777.515	43.48
777.827	43.07
778.139	44.14
778.451	44
778.763	43.8
779.074	44
779.386	47.41
779.697	46.91
780.009	47.39
780.32	44.14
780.632	44.43
780.943	45.09
781.254	44.7
781.566	44.39
781.877	47.5
782.188	48.59
782.499	49.32
782.81	45.27
783.121	45.27
783.432	44.91
783.743	44.89
784.054	44.98
784.364	43.09
784.675	42.34
784.986	40.34
785.296	41.07
785.607	40.27
785.917	39.34
786.228	39.89
786.538	39.68
786.849	38.64
787.159	40.39
787.469	39.7
787.779	41.61
788.09	42.66
788.4	44.3
788.71	41.89
789.02	38
789.33	38.86
789.64	39.55
789.949	40.36
790.259	44.91
790.569	42.98
790.879	43.7
791.188	43.91
791.498	43.32
791.807	41.98
792.117	39.09
792.426	39.77
792.736	40.16
793.045	40.45
793.354	41.73
793.663	38.36
793.973	41.84
794.282	43.16
794.591	42.77
794.9	40.93
795.209	41.2
795.518	42.36
795.826	42.57
796.135	45.09
796.444	45.36
796.753	42.82
797.061	44.07
797.37	41.55
797.678	38.14
797.987	38.23
798.295	41.11
798.604	41.5
798.912	42.84
799.22	42.14
799.529	41.77
799.837	39.84
800.145	39.55
800.453	40.98
800.761	41.98
801.069	46.3
801.377	46.86
801.685	45.84
801.993	47.23
802.3	45.09
802.608	49.48
802.916	46.66
803.223	49.48
803.531	50.75
803.838	47.66
804.146	48.32
804.453	47.59
804.76	46.68
805.068	46.55
805.375	44.61
805.682	43.41
805.989	42.75
806.296	41.59
806.603	40.91
806.91	40.89
807.217	39.64
807.524	36.02
807.831	33.11
808.138	33.86
808.444	35.82
808.751	38.91
809.058	41.52
809.364	40.73
809.671	42.84
809.977	44.18
810.284	48.48
810.59	49.02
810.896	50.3
811.202	52.34
811.509	52.8
811.815	53.89
812.121	50.23
812.427	47.02
812.733	47.59
813.039	50.41
813.345	50.25
813.65	44.43
813.956	49.11
814.262	50.27
814.568	51.43
814.873	53.25
815.179	50.8
815.484	51.36
815.79	55.05
816.095	56.93
816.4	53.66
816.706	50.45
817.011	51.32
817.316	48.61
817.621	47.66
817.926	47.98
818.231	47.16
818.536	46.8
818.841	47.77
819.146	47.09
819.451	44.25
819.756	43.34
820.06	46.89
820.365	48.34
820.67	46.59
820.974	48.14
821.279	47.73
821.583	46.75
821.888	47.32
822.192	46.52
822.496	48.23
822.8	48.89
823.105	47.16
823.409	43.91
823.713	45.25
824.017	48.82
824.321	45.43
824.625	42.91
824.929	44.23
825.232	43.55
825.536	42.66
825.84	42.8
826.143	41.86
826.447	45.23
826.751	46.41
827.054	46.39
827.358	45.02
827.661	49.39
827.964	50.86
828.268	51.43
828.571	54.14
828.874	55.8
829.177	52.75
829.48	51.86
829.783	53.55
830.086	53.8
830.389	53.73
830.692	55.43
830.995	52.14
831.297	50.48
831.6	45.66
831.903	45.86
832.205	41.89
832.508	45.59
832.81	46.86
833.113	44.52
833.415	48.11
833.718	47.73
834.02	47.3
834.322	50.77
834.624	50.66
834.926	54.86
835.228	53.43
835.53	59.73
835.832	56.64
836.134	58.09
836.436	57.2
836.738	53.32
837.04	50.73
837.341	51.98
837.643	51.11
837.944	50.93
838.246	50.52
838.547	50.23
838.849	51.86
839.15	54.61
839.452	54.7
839.753	56.8
840.054	57.61
840.355	60.09
840.656	58.57
840.957	59.45
841.258	61
841.559	61
841.86	63.32
842.161	59.84
842.462	57.77
842.762	54.25
843.063	55.27
843.364	57.68
843.664	57.68
843.965	56.3
844.265	53.89
844.566	55.32
844.866	51.82
845.166	50.05
845.467	50.52
845.767	52.36
846.067	51.68
846.367	48.07
846.667	44.98
846.967	42.73
847.267	42.23
847.567	42.5
847.867	41.86
848.166	41.68
848.466	42.98
848.766	41.34
849.065	39.36
849.365	41.14
849.664	42.91
849.964	42.59
850.263	42.36
850.562	45.11
850.862	44.48
851.161	43.61
851.46	45.3
851.759	42.68
852.058	43.68
852.357	47.52
852.656	45.68
852.955	45.41
853.254	45.61
853.553	49.95
853.851	49.48
854.15	51.55
854.449	51.34
854.747	53.48
855.046	53.64
855.344	56.16
855.643	54.39
855.941	60.61
856.239	61.86
856.538	63.11
856.836	59.84
857.134	61.8
857.432	61.2
857.73	60.8
858.028	60.84
858.326	64.75
858.624	66.27
858.922	64.32
859.219	62.09
859.517	60.57
859.815	59.09
860.112	66.39
860.41	64.8
860.707	65.3
861.005	68.59
861.302	67.48
861.6	61.84
861.897	61.57
862.194	62.3
862.491	62.45
862.788	66.18
863.085	69.5
863.382	64.57
863.679	66.91
863.976	65.27
864.273	61.86
864.57	57.68
864.867	61.45
865.163	57.43
865.46	56.61
865.757	60.5
866.053	56.39
866.349	54.16
866.646	52.93
866.942	48.27
867.239	50.98
867.535	46.64
867.831	51.95
868.127	49.45
868.423	47.23
868.719	46.57
869.015	43.95
869.311	48.98
869.607	46.73
869.903	47.59
870.199	49.55
870.494	45.66
870.79	52.93
871.086	53
871.381	52.89
871.677	54.93
871.972	56
872.267	53.68
872.563	51.14
872.858	53.32
873.153	51.75
873.448	52.32
873.743	53.48
874.038	51.8
874.333	52.02
874.628	56.59
874.923	61.93
875.218	63.75
875.513	65.09
875.808	66.02
876.102	63
876.397	62.91
876.691	65.16
876.986	65.7
877.28	66.39
877.575	64.18
877.869	61.18
878.163	56.52
878.458	57.36
878.752	57.3
879.046	53.18
879.34	49.98
879.634	51.66
879.928	44.66
880.222	47.52
880.516	44.64
880.809	46.16
881.103	47.57
881.397	45.34
881.691	45.2
881.984	44
882.278	47.3
882.571	54.48
882.864	51.64
883.158	54.36
883.451	52.61
883.744	56.2
884.038	55.77
884.331	56.75
884.624	61.39
884.917	60.39
885.21	58.09
885.503	59.05
885.796	56.55
886.088	59.5
886.381	61.95
886.674	62.23
886.966	61.45
887.259	61.27
887.552	60.14
887.844	57.84
888.136	59.61
888.429	63.32
888.721	61.61
889.013	64.47
889.306	64.04
889.598	62
