# Supplementary material for: An on-demand, drop-on-drop method for studying enzyme catalysis by serial crystallography
Source: Nat Commun. 2021 Jul 22;12:4461. doi: 10.1038/s41467-021-24757-7 (PMC8298390; doi:10.1038/s41467-021-24757-7)
Supplement: Supplementary file 7 — Source Data [file 41467_2021_24757_MOESM7_ESM.zip › 01_raw data/7/7-fluo5N-fura-bg_OFX002211_20-34-19-786.txt]

Data from 7-fluo5N-fura-bg_OFX002211_20-34-19-786.txt Node

Date: Wed Jun 05 20:34:19 PDT 2019
User: Yachandra Lab
Spectrometer: OFX00221
Trigger mode: 0
Integration Time (sec): 3.000000E-1
Scans to average: 4
Nonlinearity correction enabled: false
Boxcar width: 5
Storing dark spectrum: false
XAxis mode: Wavelengths
Number of Pixels in Spectrum: 2136
>>>>>Begin Spectral Data<<<<<
156.111	2560.88
156.499	2560.36
156.887	2568.38
157.274	2566.92
157.662	2576.3
158.049	2585.93
158.437	2600.07
158.824	2599.8
159.211	2614.84
159.599	2620.27
159.986	2624.64
160.373	2622.5
160.761	2629.61
161.148	2624.86
161.535	2632.5
161.922	2623.3
162.309	2618.16
162.696	2604.82
163.083	2606.27
163.47	2594.66
163.857	2600.68
164.244	2596.41
164.631	2598.93
165.018	2592
165.405	2596.09
165.792	2589.32
166.179	2594.93
166.565	2589.68
166.952	2594.3
167.339	2592.82
167.725	2597.93
168.112	2592.52
168.498	2599.02
168.885	2594.68
169.271	2601.23
169.658	2596.27
170.044	2601.7
170.431	2596.41
170.817	2601.57
171.203	2596.82
171.59	2599.05
171.976	2594.11
172.362	2600.2
172.748	2593.7
173.134	2598.84
173.521	2592.64
173.907	2597.86
174.293	2592.05
174.679	2597.91
175.065	2590.7
175.451	2596.16
175.836	2589.68
176.222	2596.68
176.608	2600.14
176.994	2613.55
177.38	2612.57
177.765	2619.25
178.151	2611.41
178.537	2617.05
178.922	2613.5
179.308	2621.95
179.693	2616.3
180.079	2622.23
180.464	2614.36
180.85	2610.25
181.235	2597.36
181.621	2597.66
182.006	2590.84
182.391	2598.59
182.777	2593.05
183.162	2595.84
183.547	2588.86
183.932	2593.75
184.317	2588.09
184.702	2594.18
185.087	2588.91
185.472	2596.25
185.857	2593.25
186.242	2598.09
186.627	2593.34
187.012	2598.57
187.397	2593.43
187.782	2599.73
188.167	2595.36
188.551	2600.02
188.936	2741.59
189.321	2893.43
189.705	3035.89
190.09	3185.3
190.475	3362.98
190.859	3516.95
191.244	3659.25
191.628	3809.84
192.012	3952.48
192.397	4112.55
192.781	4256.86
193.166	4260.95
193.55	4254.3
193.934	4261.57
194.318	4259.75
194.702	4231.82
195.087	4226
195.471	4228.8
195.855	4230.82
196.239	4235.89
196.623	4228.61
197.007	4235.09
197.391	4239.14
197.775	4250.52
198.158	4247
198.542	4251.45
198.926	4251.66
199.31	4258.43
199.693	4259.11
200.077	4260.48
200.461	4261.52
200.844	4261.73
201.228	4257.84
201.611	4260
201.995	4255.36
202.378	4258.86
202.762	4258.68
203.145	4260.68
203.529	4262.55
203.912	4271.66
204.295	4275.32
204.679	4279.18
205.062	4282.48
205.445	4288.98
205.828	4284.02
206.211	4289.09
206.594	4288.55
206.977	4293.07
207.36	4297.34
207.743	4298.91
208.126	4296.48
208.509	4297.48
208.892	4295.66
209.275	4296.82
209.658	4300.43
210.04	4309.34
210.423	4309.32
210.806	4312.41
211.188	4311.43
211.571	4310.77
211.953	4311.34
212.336	4311.64
212.719	4309.23
213.101	4311.91
213.483	4310.66
213.866	4312
214.248	4316.27
214.63	4320.45
215.013	4320.34
215.395	4324.34
215.777	4328.8
216.159	4336.36
216.542	4341.73
216.924	4346.95
217.306	4347.18
217.688	4351.82
218.07	4351.14
218.452	4347.36
218.834	4345.23
219.216	4347.43
219.597	4347.34
219.979	4347.55
220.361	4384.57
220.743	4384.73
221.124	4387.82
221.506	4396.27
221.888	4395.91
222.269	4395.32
222.651	4398.41
223.032	4400.64
223.414	4404.25
223.795	4404.82
224.177	4406.75
224.558	4367.3
224.94	4368.39
225.321	4376.36
225.702	4372.86
226.083	4382.45
226.465	4396.52
226.846	4396.64
227.227	4398.8
227.608	4402.5
227.989	4400.95
228.37	4402.59
228.751	4405.23
229.132	4409.57
229.513	4400.02
229.894	4398.64
230.275	4394.09
230.655	4384.23
231.036	4388.86
231.417	4392.73
231.798	4389.43
232.178	4403.68
232.559	4402.73
232.94	4403.39
233.32	4398.16
233.701	4402.84
234.081	4409.55
234.462	4412.43
234.842	4416.2
235.222	4418.16
235.603	4417
235.983	4420.57
236.363	4416.52
236.743	4417
237.124	4417.59
237.504	4444.25
237.884	4443.57
238.264	4441.05
238.644	4437.39
239.024	4438.91
239.404	4435.2
239.784	4442.95
240.164	4442.86
240.544	4442.57
240.923	4443.82
241.303	4446.05
241.683	4423.75
242.063	4426.86
242.442	4427.36
242.822	4443.34
243.202	4437.52
243.581	4440.25
243.961	4443.27
244.34	4446.77
244.72	4444.23
245.099	4453.52
245.478	4449.93
245.858	4459.05
246.237	4460.18
246.616	4465.77
246.996	4454.61
247.375	4458
247.754	4461.2
248.133	4459.55
248.512	4460
248.891	4474.73
249.27	4469.02
249.649	4473.48
250.028	4466.48
250.407	4465.91
250.786	4463.23
251.165	4470.02
251.544	4474.23
251.922	4474.73
252.301	4472.59
252.68	4471.52
253.058	4460.2
253.437	4468.09
253.816	4471
254.194	4474.5
254.573	4474.59
254.951	4481.66
255.329	4476.52
255.708	4476
256.086	4477.43
256.465	4476.45
256.843	4485.86
257.221	4491.86
257.599	4485.34
257.977	4489.59
258.356	4494.16
258.734	4500.77
259.112	4501.34
259.49	4507.16
259.868	4510.27
260.246	4509.5
260.624	4515.91
261.001	4516.61
261.379	4518.75
261.757	4521.07
262.135	4516.43
262.513	4514.77
262.89	4508.57
263.268	4507.91
263.645	4505.32
264.023	4505.73
264.401	4510.18
264.778	4506.3
265.156	4497
265.533	4496.89
265.91	4491.57
266.288	4496.93
266.665	4492.57
267.042	4501.02
267.42	4498
267.797	4503.7
268.174	4503.98
268.551	4504.18
268.928	4508.14
269.305	4512.48
269.682	4508.7
270.059	4515.32
270.436	4510.75
270.813	4519.75
271.19	4517
271.567	4519.5
271.944	4514.82
272.32	4518.41
272.697	4525.48
273.074	4524.8
273.45	4522.75
273.827	4525.48
274.203	4526.61
274.58	4533.11
274.957	4526.75
275.333	4530.73
275.709	4531.41
276.086	4532.3
276.462	4527.07
276.838	4517.3
277.215	4515.09
277.591	4526.95
277.967	4523.95
278.343	4523.48
278.719	4517.34
279.095	4523.64
279.471	4519.39
279.847	4524.84
280.223	4521.64
280.599	4525.52
280.975	4521.14
281.351	4523.86
281.727	4512.91
282.103	4518.93
282.478	4518.73
282.854	4524.16
283.23	4517.86
283.605	4524.25
283.981	4517.45
284.357	4522.98
284.732	4522.8
285.108	4528.02
285.483	4528.5
285.858	4531.09
286.234	4527.09
286.609	4525.07
286.984	4519.64
287.36	4525.43
287.735	4523.11
288.11	4537.36
288.485	4534.68
288.86	4537.86
289.235	4535.93
289.61	4538.39
289.985	4542.18
290.36	4544.32
290.735	4545.09
291.11	4551.8
291.485	4552.3
291.86	4552.86
292.235	4543.3
292.609	4548.14
292.984	4545.23
293.359	4550.09
293.733	4548.41
294.108	4553.34
294.482	4551.32
294.857	4553.55
295.231	4555.09
295.606	4558
295.98	4553.82
296.354	4557
296.729	4554.95
297.103	4559.14
297.477	4558.93
297.851	4561.66
298.226	4556.43
298.6	4560.57
298.974	4564.34
299.348	4566.59
299.722	4564.34
300.096	4571.23
300.47	4567.07
300.844	4572.11
301.217	4568.82
301.591	4574.45
301.965	4578.39
302.339	4578.27
302.712	4575.48
303.086	4576.55
303.46	4571.77
303.833	4571.3
304.207	4568.3
304.58	4571.18
304.954	4567.68
305.327	4571.45
305.701	4563.89
306.074	4561.89
306.447	4558.3
306.821	4565.75
307.194	4562.84
307.567	4570.7
307.94	4568.11
308.313	4573.82
308.686	4573.02
309.059	4575.93
309.432	4573
309.805	4580.75
310.178	4575.32
310.551	4588.34
310.924	4583.43
311.297	4586.25
311.67	4579.39
312.042	4588.18
312.415	4586.14
312.788	4588.3
313.16	4583.52
313.533	4592.66
313.905	4593.34
314.278	4600.41
314.65	4586.07
315.023	4589.43
315.395	4585.18
315.768	4587
316.14	4582.45
316.512	4587.25
316.884	4582.8
317.257	4590.09
317.629	4581.86
318.001	4581.36
318.373	4576.23
318.745	4583.3
319.117	4578.73
319.489	4585.77
319.861	4587.25
320.233	4591.14
320.605	4584.73
320.977	4591.32
321.348	4586.3
321.72	4590.64
322.092	4585.3
322.463	4592.89
322.835	4588.91
323.207	4595.91
323.578	4587.89
323.95	4589.52
324.321	4583.39
324.693	4585.73
325.064	4584.48
325.435	4608.61
325.807	4604.55
326.178	4608.16
326.549	4604.18
326.92	4608.02
327.292	4601.7
327.663	4606.23
328.034	4604.55
328.405	4610.57
328.776	4602.59
329.147	4601.98
329.518	4577.55
329.889	4579.09
330.259	4575.61
330.63	4575.8
331.001	4572.14
331.372	4573.7
331.742	4568.32
332.113	4571.25
332.484	4565.91
332.854	4577.16
333.225	4574.18
333.595	4578.73
333.966	4576.5
334.336	4579.3
334.707	4574.14
335.077	4586.73
335.447	4588.18
335.817	4594.57
336.188	4584.16
336.558	4589.5
336.928	4581.82
337.298	4586.07
337.668	4587.14
338.038	4590.64
338.408	4613.23
338.778	4617.59
339.148	4627.3
339.518	4631.27
339.888	4625.05
340.258	4632.64
340.627	4623.93
340.997	4628.23
341.367	4622.98
341.736	4620.34
342.106	4614.41
342.475	4590.16
342.845	4621.39
343.214	4602.48
343.584	4593.55
343.953	4599.93
344.323	4592.16
344.692	4595.34
345.061	4587.66
345.431	4590.89
345.8	4585.86
346.169	4589.07
346.538	4587.52
346.907	4556.39
347.276	4553.57
347.645	4557
348.014	4550.25
348.383	4558.11
348.752	4553.86
349.121	4559.5
349.49	4560.57
349.858	4565.5
350.227	4565.02
350.596	4572.5
350.964	4570.48
351.333	4574.59
351.702	4576.8
352.07	4579.8
352.439	4572.05
352.807	4580.36
353.176	4576.61
353.544	4576.8
353.912	4577.68
354.281	4580.09
354.649	4570.3
355.017	4573.61
355.385	4568.25
355.753	4566.59
356.122	4563.07
356.49	4567.84
356.858	4563.59
357.226	4568.7
357.594	4559.5
357.961	4563.25
358.329	4562.48
358.697	4568.89
359.065	4561.3
359.433	4566.25
359.8	4562.66
360.168	4565.23
360.536	4562
360.903	4565.27
361.271	4558.8
361.638	4566.93
362.006	4555.14
362.373	4555.05
362.741	4545.52
363.108	4549.61
363.475	4542.32
363.843	4546.2
364.21	4543.27
364.577	4553.43
364.944	4546.39
365.311	4550.36
365.678	4567.16
366.045	4574.02
366.412	4573.16
366.779	4579.57
367.146	4577.73
367.513	4585.68
367.88	4579.66
368.247	4586.86
368.613	4577.86
368.98	4582.89
369.347	4576.95
369.713	4559.18
370.08	4553.75
370.447	4554.34
370.813	4547.16
371.18	4551.43
371.546	4541.98
371.912	4545.48
372.279	4542.93
372.645	4544.2
373.011	4536.57
373.378	4545.98
373.744	4538.05
374.11	4546.91
374.476	4540.7
374.842	4547.41
375.208	4550.98
375.574	4555.61
375.94	4551.07
376.306	4554.07
376.672	4553.59
377.038	4560.55
377.404	4550.75
377.769	4558.77
378.135	4549.14
378.501	4556.5
378.866	4551.86
379.232	4545.73
379.597	4543.2
379.963	4549.89
380.328	4541.77
380.694	4542.64
381.059	4537.18
381.425	4544.66
381.79	4538.18
382.155	4547.02
382.52	4537.05
382.886	4544.11
383.251	4539.41
383.616	4544.14
383.981	4536.66
384.346	4542.64
384.711	4540.5
385.076	4548.57
385.441	4541.18
385.806	4543.32
386.171	4534.39
386.535	4541.25
386.9	4535.73
387.265	4542.77
387.629	4536.09
387.994	4543
388.359	4537.18
388.723	4538.45
389.088	4533.7
389.452	4540.23
389.817	4537.23
390.181	4541.89
390.545	4541.61
390.91	4547.05
391.274	4537.95
391.638	4543.66
392.002	4537.14
392.366	4571.27
392.731	4567.89
393.095	4569.16
393.459	4566.11
393.823	4571.23
394.187	4564.66
394.55	4569.77
394.914	4566.16
395.278	4571.77
395.642	4564.52
396.006	4571.32
396.369	4535.93
396.733	4538.66
397.097	4531.07
397.46	4534.95
397.824	4528.59
398.187	4531.3
398.551	4525.02
398.914	4524.61
399.277	4522.2
399.641	4529.45
400.004	4526.45
400.367	4534.2
400.73	4528.66
401.094	4536.73
401.457	4529.55
401.82	4532.23
402.183	4529.77
402.546	4536.84
402.909	4530.16
403.272	4534.57
403.635	4525.48
403.998	4524.41
404.36	4513.07
404.723	4518.95
405.086	4512.27
405.448	4542.16
405.811	4538.41
406.174	4542
406.536	4531.11
406.899	4562.43
407.261	4556.07
407.624	4561.7
407.986	4562.8
408.348	4571.93
408.711	4571.39
409.073	4578.45
409.435	4545.48
409.797	4552.16
410.16	4547.7
410.522	4554.5
410.884	4526.68
411.246	4534.84
411.608	4529.66
411.97	4534.36
412.332	4525.52
412.693	4531.8
413.055	4523.75
413.417	4531.59
413.779	4523.7
414.14	4528.16
414.502	4519.34
414.864	4523.41
415.225	4515.23
415.587	4520.77
415.948	4511.11
416.31	4518.75
416.671	4507.25
417.033	4510.25
417.394	4504.75
417.755	4509.16
418.116	4501.39
418.478	4505.84
418.839	4498.98
419.2	4500.25
419.561	4496.66
419.922	4500.14
420.283	4495.98
420.644	4502.43
421.005	4499.25
421.366	4506.7
421.727	4508.52
422.087	4513.2
422.448	4509.16
422.809	4516.55
423.169	4515
423.53	4516.66
423.891	4510.95
424.251	4513.75
424.612	4506.89
424.972	4509.39
425.333	4499.02
425.693	4499.11
426.053	4496.3
426.414	4499.02
426.774	4489.68
427.134	4491.02
427.494	4485.02
427.854	4491.41
428.214	4483.5
428.574	4488.34
428.934	4486.5
429.294	4495.32
429.654	4488.34
430.014	4493.59
430.374	4488.52
430.734	4500.45
431.094	4497.98
431.453	4517.75
431.813	4513.2
432.173	4524.34
432.532	4521.45
432.892	4523.59
433.251	4515.14
433.611	4520.39
433.97	4511.95
434.33	4521.45
434.689	4514.57
435.048	4517.36
435.407	4504.95
435.767	4507.57
436.126	4496.59
436.485	4496.39
436.844	4489.59
437.203	4497.45
437.562	4495.98
437.921	4501.95
438.28	4493.32
438.639	4494.3
438.998	4510.39
439.356	4509.41
439.715	4503.18
440.074	4511.14
440.433	4505.59
440.791	4515.2
441.15	4507.64
441.508	4509.75
441.867	4503.3
442.225	4510.09
442.584	4501.64
442.942	4487.07
443.3	4480.77
443.659	4486.09
444.017	4479.89
444.375	4486.39
444.733	4480.07
445.092	4485.52
445.45	4485.66
445.808	4490.77
446.166	4484.64
446.524	4493
446.882	4484.57
447.239	4490.77
447.597	4487.95
447.955	4493.11
448.313	4486.7
448.67	4492.16
449.028	4485.45
449.386	4485.64
449.743	4489.34
450.101	4502.09
450.458	4497.11
450.816	4505.95
451.173	4505.95
451.531	4515.39
451.888	4509.27
452.245	4520.34
452.602	4515.77
452.96	4557.09
453.317	4554.48
453.674	4555.05
454.031	4546.18
454.388	4556.8
454.745	4550.11
455.102	4554.39
455.459	4549.34
455.816	4557.89
456.173	4552.64
456.529	4561.57
456.886	4526.55
457.243	4533.05
457.599	4528.5
457.956	4531.5
458.313	4526.43
458.669	4535.41
459.026	4530.07
459.382	4534.73
459.739	4533.45
460.095	4541.61
460.451	4536.27
460.807	4541.11
461.164	4537.64
461.52	4551.61
461.876	4547.3
462.232	4548.27
462.588	4543.89
462.944	4551.07
463.3	4547.5
463.656	4552.16
464.012	4539.27
464.368	4547.89
464.724	4540.41
465.079	4539.91
465.435	4523
465.791	4524.43
466.146	4523.57
466.502	4529.18
466.858	4520.34
467.213	4521.5
467.569	4518.2
467.924	4531.64
468.279	4520.77
468.635	4526.23
468.99	4521.2
469.345	4527.25
469.701	4524.11
470.056	4522.27
470.411	4512.25
470.766	4518.27
471.121	4511.95
471.476	4516.89
471.831	4502.36
472.186	4504.41
472.541	4496.45
472.895	4497.7
473.25	4486.82
473.605	4488.59
473.96	4479.68
474.314	4481.52
474.669	4470.36
475.024	4467.66
475.378	4450.7
475.733	4458.3
476.087	4452.07
476.441	4453.11
476.796	4445.82
477.15	4457.86
477.504	4447.8
477.859	4450.48
478.213	4441.98
478.567	4443.16
478.921	4443.25
479.275	4447.11
479.629	4439.34
479.983	4447.02
480.337	4440.84
480.691	4444.34
481.045	4429.59
481.399	4460.59
481.752	4455.25
482.106	4460.48
482.46	4453.27
482.813	4452.68
483.167	4446.86
483.52	4448.91
483.874	4449.41
484.227	4452.82
484.581	4445.82
484.934	4452.5
485.288	4417.05
485.641	4417.45
485.994	4408.41
486.347	4416.75
486.7	4411.14
487.054	4429.66
487.407	4423.55
487.76	4415.66
488.113	4407.02
488.466	4412.68
488.818	4409.57
489.171	4416.75
489.524	4410.16
489.877	4414.82
490.23	4408.34
490.582	4415.14
490.935	4396.05
491.288	4397.98
491.64	4390.61
491.993	4398.66
492.345	4393.2
492.698	4398.07
493.05	4394.93
493.402	4408.39
493.755	4408.41
494.107	4422.45
494.459	4428.25
494.811	4458.59
495.163	4483.61
495.515	4534.05
495.867	4583.5
496.219	4671.34
496.571	4765.05
496.923	4881.52
497.275	4999.84
497.627	5138.8
497.979	5264.48
498.33	5400.43
498.682	5520
499.034	5644.39
499.385	5735.55
499.737	5827.36
500.088	5879.82
500.44	5922.95
500.791	5941.98
501.143	5948.18
501.494	5937.5
501.845	5926.07
502.197	5896.95
502.548	5868.18
502.899	5825.14
503.25	5802.55
503.601	5760.75
503.952	5731.2
504.303	5687.93
504.654	5655.7
505.005	5617.09
505.356	5579.66
505.707	5539.05
506.058	5509.11
506.408	5468.55
506.759	5443.93
507.11	5406.98
507.46	5388.84
507.811	5354.61
508.161	5333.2
508.512	5298.32
508.862	5277.32
509.213	5255.23
509.563	5239.41
509.913	5211.59
510.263	5199.48
510.614	5174.34
510.964	5161.07
511.314	5127.07
511.664	5110.5
512.014	5081.3
512.364	5066.25
512.714	5040.75
513.064	5021.23
513.414	4996.77
513.764	4998.02
514.113	4977.36
514.463	4969.16
514.813	4942.18
515.162	4934.02
515.512	4917.34
515.862	4910.84
516.211	4896.61
516.561	4890.09
516.91	4877.89
517.259	4874.39
517.609	4844.61
517.958	4831.91
518.307	4812.61
518.656	4809.93
519.006	4803.23
519.355	4807.66
519.704	4798.64
520.053	4797.45
520.402	4783.61
520.751	4777.02
521.1	4762.27
521.448	4760.43
521.797	4752.48
522.146	4752.34
522.495	4743.61
522.843	4735.84
523.192	4715.39
523.541	4711.98
523.889	4698.89
524.238	4700.3
524.586	4693.59
524.935	4692.84
525.283	4687.68
525.631	4690.7
525.979	4675.82
526.328	4673.48
526.676	4665.05
527.024	4666.86
527.372	4655.18
527.72	4654.23
528.068	4645.73
528.416	4646.41
528.764	4640.68
529.112	4639.25
529.46	4624.11
529.808	4627.77
530.155	4615.36
530.503	4627.7
530.851	4632.5
531.198	4633.02
531.546	4623.11
531.893	4622.73
532.241	4608.77
532.588	4604.32
532.936	4595.2
533.283	4598.89
533.63	4592.8
533.978	4594.43
534.325	4577.05
534.672	4562.45
535.019	4554.91
535.366	4558.57
535.713	4553.52
536.06	4561.86
536.407	4557.61
536.754	4559.95
537.101	4551.23
537.448	4558.3
537.795	4554.82
538.141	4551.82
538.488	4540.98
538.835	4545.73
539.181	4534.8
539.528	4534.98
539.874	4523.55
540.221	4521.11
540.567	4510.73
540.914	4516.93
541.26	4508.59
541.606	4514.59
541.952	4510.14
542.299	4515.59
542.645	4510.09
542.991	4515.41
543.337	4511.16
543.683	4514.93
544.029	4512.2
544.375	4526.27
544.721	4521.45
545.066	4523.2
545.412	4516.59
545.758	4517.64
546.104	4513.57
546.449	4512.66
546.795	4515.68
547.141	4519.93
547.486	4511.59
547.832	4513.45
548.177	4499.75
548.522	4497.57
548.868	4488.34
549.213	4489.91
549.558	4486.45
549.903	4488.61
550.249	4484.66
550.594	4481.93
550.939	4472.34
551.284	4477.77
551.629	4474.16
551.974	4477.95
552.319	4475.45
552.664	4481.98
553.008	4475.41
553.353	4507.11
553.698	4506.39
554.043	4510.36
554.387	4501.55
554.732	4508.25
555.076	4501.5
555.421	4504.32
555.765	4499.27
556.11	4503.25
556.454	4490.64
556.798	4493.23
557.143	4460.73
557.487	4465.09
557.831	4458.09
558.175	4468.45
558.519	4461.64
558.863	4469.93
559.207	4463.8
559.551	4467.68
559.895	4466.3
560.239	4474.7
560.583	4471.91
560.927	4473.89
561.27	4465.84
561.614	4476.43
561.958	4467.05
562.301	4473.16
562.645	4464.55
562.988	4470.57
563.332	4466.77
563.675	4471.57
564.018	4473.91
564.362	4478.55
564.705	4474.18
565.048	4475.66
565.391	4464.3
565.735	4464.41
566.078	4459.11
566.421	4467.61
566.764	4461.93
567.107	4463.86
567.45	4452.8
567.792	4452.98
568.135	4445.52
568.478	4449.45
568.821	4447
569.163	4453.64
569.506	4451.86
569.849	4456.57
570.191	4450.09
570.534	4453.84
570.876	4450.36
571.219	4457.55
571.561	4450.18
571.903	4455.32
572.246	4450.09
572.588	4452.93
572.93	4444.68
573.272	4449.82
573.614	4441.7
573.956	4445.36
574.298	4442.75
574.64	4448.77
574.982	4438.95
575.324	4443.41
575.666	4436.91
576.008	4444.57
576.349	4438.73
576.691	4445.41
577.033	4440.07
577.374	4446.45
577.716	4439.8
578.057	4445.7
578.399	4435.73
578.74	4442.61
579.082	4439.32
579.423	4446.11
579.764	4446.05
580.105	4452.36
580.447	4449.61
580.788	4458.66
581.129	4462.05
581.47	4469.05
581.811	4461.77
582.152	4471.43
582.493	4488.7
582.834	4495.41
583.175	4488.52
583.515	4485.2
583.856	4480.07
584.197	4485.73
584.537	4476.91
584.878	4473.52
585.218	4468.25
585.559	4473.11
585.899	4466.36
586.24	4452.05
586.58	4446.02
586.921	4453.27
587.261	4449.39
587.601	4454.82
587.941	4446.55
588.281	4454.57
588.621	4450.8
588.961	4453.61
589.301	4446.7
589.641	4450.95
589.981	4446.75
590.321	4450.25
590.661	4443.86
591.001	4448.55
591.34	4446.68
591.68	4452.41
592.02	4442.7
592.359	4448.2
592.699	4443.93
593.038	4452.77
593.378	4450.55
593.717	4452.98
594.057	4447.14
594.396	4452.59
594.735	4448.11
595.074	4451.64
595.414	4443.7
595.753	4450.93
596.092	4442.8
596.431	4446.77
596.77	4440.41
597.109	4442.73
597.448	4434.02
597.786	4436.27
598.125	4429.57
598.464	4436.07
598.803	4430.11
599.141	4436.68
599.48	4428.7
599.819	4434.23
600.157	4426.86
600.495	4430.43
600.834	4427.82
601.172	4457.36
601.511	4454.36
601.849	4457.75
602.187	4452.91
602.525	4456.25
602.864	4445.98
603.202	4455.18
603.54	4451.7
603.878	4457.82
604.216	4450.5
604.554	4450.98
604.891	4422.27
605.229	4428.86
605.567	4423.93
605.905	4428.66
606.243	4421.27
606.58	4430.41
606.918	4420.23
607.255	4420.61
607.593	4418.09
607.93	4422.75
608.268	4416.84
608.605	4424.89
608.942	4421.86
609.28	4428.16
609.617	4421
609.954	4426.8
610.291	4422.14
610.628	4429.11
610.965	4427.57
611.302	4434.45
611.639	4435.18
611.976	4443.52
612.313	4437.43
612.65	4437.64
612.987	4429.98
613.323	4433.25
613.66	4426.98
613.997	4433.86
614.333	4425.23
614.67	4430.84
615.006	4422.23
615.343	4423.57
615.679	4416.48
616.015	4419
616.352	4412.7
616.688	4421.05
617.024	4416.61
617.36	4428.8
617.696	4420.07
618.032	4427.16
618.368	4417.95
618.704	4422.77
619.04	4415.3
619.376	4419.5
619.712	4415.89
620.048	4420.93
620.383	4413.07
620.719	4415.95
621.055	4405.82
621.39	4412.2
621.726	4403.75
622.061	4408.8
622.397	4404.25
622.732	4408.34
623.068	4401.73
623.403	4401.75
623.738	4396.82
624.073	4400.77
624.409	4394.02
624.744	4396.8
625.079	4387.95
625.414	4397.86
625.749	4392.23
626.084	4396.68
626.419	4394.61
626.753	4398.95
627.088	4396.23
627.423	4406.5
627.758	4399.45
628.092	4405.55
628.427	4400.23
628.762	4410.16
629.096	4401.61
629.431	4411.11
629.765	4404.89
630.099	4408.41
630.434	4404.75
630.768	4409.5
631.102	4399.2
631.436	4408.68
631.77	4403.32
632.105	4408.27
632.439	4399.14
632.773	4406.32
633.107	4400
633.44	4404.89
633.774	4395.45
634.108	4399.07
634.442	4394.05
634.776	4401.02
635.109	4395.11
635.443	4402.11
635.776	4396.48
636.11	4403.43
636.443	4400.7
636.777	4401.41
637.11	4393.07
637.444	4401.98
637.777	4398.93
638.11	4405.52
638.443	4395.45
638.776	4399.64
639.11	4393.91
639.443	4402.82
639.776	4396.84
640.109	4400.73
640.441	4396.68
640.774	4402.95
641.107	4393.7
641.44	4399.52
641.773	4390.02
642.105	4395.25
642.438	4391.52
642.77	4392.23
643.103	4380.5
643.435	4383.11
643.768	4377.5
644.1	4382.02
644.433	4378.16
644.765	4384.82
645.097	4383.66
645.429	4391.59
645.761	4389.25
646.094	4391.43
646.426	4386.25
646.758	4397.09
647.09	4392.23
647.422	4393.98
647.753	4386.32
648.085	4387.2
648.417	4378.18
648.749	4377.11
649.08	4369.48
649.412	4373.09
649.744	4368.64
650.075	4376.34
650.407	4367.25
650.738	4371.07
651.069	4366.32
651.401	4372.52
651.732	4370.18
652.063	4379
652.394	4372.59
652.726	4380.16
653.057	4374.7
653.388	4378.93
653.719	4373.59
654.05	4380
654.381	4378.82
654.712	4390.25
655.042	4383.75
655.373	4387.25
655.704	4382.02
656.034	4388.14
656.365	4383.86
656.696	4387.45
657.026	4380.7
657.357	4385.34
657.687	4376.41
658.018	4377.77
658.348	4364.93
658.678	4372.11
659.008	4369.05
659.339	4376.32
659.669	4369.66
659.999	4377
660.329	4370.59
660.659	4376.3
660.989	4368.98
661.319	4374.05
661.649	4368.52
661.978	4375.91
662.308	4370.39
662.638	4372.41
662.968	4365.34
663.297	4374.11
663.627	4365.89
663.956	4371.05
664.286	4365.91
664.615	4376.64
664.945	4374
665.274	4382.05
665.603	4376.91
665.932	4384.27
666.262	4379.2
666.591	4386.36
666.92	4377.64
667.249	4382.61
667.578	4380.57
667.907	4386.95
668.236	4382.09
668.564	4384.23
668.893	4379.86
669.222	4383.7
669.551	4376.52
669.879	4383.02
670.208	4372.82
670.537	4375.64
670.865	4367.18
671.194	4386.59
671.522	4382.73
671.85	4384.86
672.179	4383
672.507	4384.23
672.835	4376.73
673.163	4381.02
673.491	4375.8
673.819	4386.95
674.147	4383.59
674.475	4387.48
674.803	4363.07
675.131	4366
675.459	4363.98
675.787	4369.14
676.115	4364.73
676.442	4372.57
676.77	4366.52
677.098	4370.18
677.425	4360.98
677.753	4369.3
678.08	4365.77
678.407	4376.7
678.735	4374.86
679.062	4376.5
679.389	4367.57
679.717	4374.14
680.044	4365.34
680.371	4370
680.698	4365.66
681.025	4373.82
681.352	4368.59
681.679	4374.2
682.006	4367.82
682.332	4369.75
682.659	4365.23
682.986	4377.93
683.313	4372.41
683.639	4377.52
683.966	4373
684.292	4377.66
684.619	4367
684.945	4369.52
685.272	4368.66
685.598	4373.59
685.924	4374.25
686.25	4379.55
686.577	4370.45
686.903	4379.09
687.229	4379.3
687.555	4384.11
687.881	4381.02
688.207	4390.61
688.533	4388.89
688.858	4389.57
689.184	4383.93
689.51	4383.57
689.836	4377.75
690.161	4386.73
690.487	4375.16
690.813	4379.41
691.138	4377.36
691.463	4381.7
691.789	4378.02
692.114	4380.73
692.44	4375.8
692.765	4384.91
693.09	4383.64
693.415	4389.45
693.74	4377.93
694.065	4388.7
694.39	4383.39
694.715	4393.2
695.04	4388.36
695.365	4393.2
695.69	4388.05
696.015	4392.59
696.339	4387.07
696.664	4391.14
696.989	4388.43
697.313	4392.61
697.638	4386.82
697.962	4389.07
698.287	4376.36
698.611	4383.36
698.935	4376.48
699.26	4382.11
699.584	4379.14
699.908	4380.48
700.232	4370.5
700.556	4369.43
700.88	4369.05
701.204	4372.73
701.528	4366.98
701.852	4375.89
702.176	4388.07
702.5	4393.66
702.823	4399.98
703.147	4417.23
703.471	4412.02
703.794	4420.75
704.118	4434.32
704.441	4442.86
704.765	4436.27
705.088	4441.55
705.411	4441.55
705.735	4424.95
706.058	4415.68
706.381	4405.09
706.704	4389.95
707.027	4394.98
707.35	4387
707.673	4375.95
707.996	4365.05
708.319	4367.16
708.642	4362.66
708.965	4362.77
709.288	4357.86
709.61	4368.61
709.933	4367.07
710.256	4370.66
710.578	4363.75
710.901	4370.45
711.223	4364.34
711.546	4372.14
711.868	4374.82
712.19	4380.16
712.512	4371.41
712.835	4377.91
713.157	4368.32
713.479	4372.7
713.801	4365.43
714.123	4370.05
714.445	4367.89
714.767	4373.8
715.089	4368.05
715.411	4364.3
715.732	4358.57
716.054	4362.75
716.376	4355.86
716.697	4359.36
717.019	4359.61
717.34	4364.16
717.662	4362.77
717.983	4368.23
718.305	4365.7
718.626	4366.23
718.947	4365.05
719.268	4370.09
719.589	4364.95
719.911	4376.18
720.232	4373.36
720.553	4371.64
720.874	4367.27
721.195	4371.66
721.515	4360.7
721.836	4364.32
722.157	4357.8
722.478	4361.02
722.798	4354.34
723.119	4359.39
723.44	4348.91
723.76	4354.32
724.081	4350.93
724.401	4359.66
724.721	4364.3
725.042	4368.39
725.362	4365.18
725.682	4373.23
726.002	4371.8
726.322	4381.89
726.642	4379.57
726.962	4381.91
727.282	4381.45
727.602	4385.43
727.922	4373.98
728.242	4381.55
728.562	4380.75
728.882	4382.41
729.201	4376.39
729.521	4383.73
729.84	4377.8
730.16	4381.07
730.479	4385.11
730.799	4386.48
731.118	4380.73
731.437	4387.84
731.757	4369.3
732.076	4374.73
732.395	4368.8
732.714	4375.61
733.033	4364.66
733.352	4368.55
733.671	4369.41
733.99	4370.82
734.309	4367.23
734.628	4373.27
734.947	4368.11
735.265	4371.55
735.584	4362.43
735.903	4367.57
736.221	4361.16
736.54	4368.25
736.858	4360.57
737.177	4366.59
737.495	4363.82
737.813	4368.43
738.132	4365.8
738.45	4370.36
738.768	4366.39
739.086	4371.98
739.404	4370.25
739.722	4376.36
740.04	4373.91
740.358	4380.43
740.676	4369.89
740.994	4369.75
741.311	4364.73
741.629	4369.3
741.947	4363.75
742.264	4372.05
742.582	4371.3
742.899	4378.07
743.217	4374.27
743.534	4377.41
743.852	4370.02
744.169	4373.77
744.486	4372.27
744.803	4374.73
745.121	4366.77
745.438	4372.64
745.755	4362.86
746.072	4366.16
746.389	4356.39
746.706	4360.57
747.022	4355.59
747.339	4362.89
747.656	4363.07
747.973	4367.75
748.289	4364.05
748.606	4372.68
748.923	4368.77
749.239	4378.36
749.555	4375.95
749.872	4383.98
750.188	4379.5
750.505	4384.86
750.821	4381.75
751.137	4384.3
751.453	4377.86
751.769	4385.02
752.085	4377.75
752.401	4386.09
752.717	4376.98
753.033	4377.07
753.349	4370.84
753.665	4373.39
753.98	4366.52
754.296	4371.3
754.612	4364.98
754.927	4373.52
755.243	4370.55
755.558	4375.39
755.874	4369.39
756.189	4375.02
756.505	4370.07
756.82	4374.18
757.135	4369.52
757.45	4379.39
757.765	4379.16
758.08	4383.43
758.395	4371.8
758.71	4374.02
759.025	4370.84
759.34	4376.55
759.655	4377.32
759.97	4384.09
760.285	4388.57
760.599	4394.89
760.914	4385.66
761.228	4383.66
761.543	4379.2
761.857	4398.82
762.172	4391.75
762.486	4395.23
762.8	4391.93
763.115	4394.86
763.429	4390.93
763.743	4387.39
764.057	4382.7
764.371	4392.23
764.685	4392.3
764.999	4401.61
765.313	4393.36
765.627	4399.73
765.941	4392.95
766.255	4396.61
766.568	4392.82
766.882	4397.55
767.195	4392.14
767.509	4399.32
767.823	4397.16
768.136	4401.61
768.449	4392.89
768.763	4391.64
769.076	4386.25
769.389	4391.57
769.702	4385.39
770.016	4389.07
770.329	4381.05
770.642	4392.27
770.955	4387.7
771.268	4387.73
771.58	4383.07
771.893	4391.07
772.206	4384.93
772.519	4393.32
772.832	4391.07
773.144	4395.02
773.457	4387.55
773.769	4394.68
774.082	4385
774.394	4386.18
774.706	4382.77
775.019	4389.11
775.331	4382.93
775.643	4392.43
775.955	4386.73
776.268	4393.25
776.58	4388.73
776.892	4395.2
777.204	4391.82
777.515	4398.02
777.827	4401.41
778.139	4406.39
778.451	4400.84
778.763	4406.68
779.074	4397.95
779.386	4403.09
779.697	4397.64
780.009	4405.2
780.32	4402.5
780.632	4406.75
780.943	4405.57
781.254	4408.48
781.566	4405.73
781.877	4413.5
782.188	4408.36
782.499	4413.91
782.81	4413.61
783.121	4419.07
783.432	4413.91
783.743	4418.8
784.054	4414.52
784.364	4416.11
784.675	4409.23
784.986	4412.43
785.296	4407.43
785.607	4415.95
785.917	4438.34
786.228	4443.89
786.538	4440.86
786.849	4448.93
787.159	4443.11
787.469	4450.52
787.779	4451.3
788.09	4457.32
788.4	4456.18
788.71	4459.98
789.02	4456
789.33	4442.75
789.64	4435.48
789.949	4448.95
790.259	4442.43
790.569	4450.84
790.879	4446.16
791.188	4452.43
791.498	4446.98
791.807	4450.45
792.117	4447.34
792.426	4449.86
792.736	4439.48
793.045	4454.11
793.354	4439.57
793.663	4450.27
793.973	4443.23
794.282	4468.48
794.591	4460.16
794.9	4467.45
795.209	4464.93
795.518	4471.45
795.826	4470.61
796.135	4479.52
796.444	4467.7
796.753	4476.84
797.061	4467.5
797.37	4474.07
797.678	4453.3
797.987	4460.09
798.295	4456.23
798.604	4461.55
798.912	4455.61
799.22	4460.16
799.529	4459.11
799.837	4466.57
800.145	4463.75
800.453	4470.43
800.761	4469.07
801.069	4473.82
801.377	4470.32
801.685	4481.25
801.993	4481
802.3	4491.3
802.608	4486.25
802.916	4487.09
803.223	4493.09
803.531	4500.45
803.838	4499.11
804.146	4506.95
804.453	4504.23
804.76	4512.16
805.068	4508.59
805.375	4514.27
805.682	4509.7
805.989	4522.98
806.296	4522.14
806.603	4518.55
806.91	4513.64
807.217	4519.45
807.524	4516.75
807.831	4522.89
808.138	4517.95
808.444	4524.25
808.751	4523.18
809.058	4526.3
809.364	4518.34
809.671	4528.68
809.977	4524.82
810.284	4533.23
810.59	4530.68
810.896	4535.82
811.202	4533.39
811.509	4542.7
811.815	4538.34
812.121	4541.36
812.427	4538.36
812.733	4544.48
813.039	4540.43
813.345	4548.68
813.65	4546.91
813.956	4560.98
814.262	4559.43
814.568	4565.11
814.873	4560.14
815.179	4569.07
815.484	4564.11
815.79	4574.5
816.095	4574.3
816.4	4578.25
816.706	4571.07
817.011	4576.16
817.316	4566.18
817.621	4571.14
817.926	4575.52
818.231	4579.41
818.536	4572.98
818.841	4583.07
819.146	4576.48
819.451	4583.75
819.756	4581.43
820.06	4590.36
820.365	4590.23
820.67	4595.57
820.974	4591.2
821.279	4595.11
821.583	4592.39
821.888	4599.68
822.192	4595.5
822.496	4604.3
822.8	4597.8
823.105	4603.52
823.409	4599.36
823.713	4600.64
824.017	4599.66
824.321	4607.14
824.625	4602.45
824.929	4612.95
825.232	4613.7
825.536	4621.68
825.84	4617.73
826.143	4626.18
826.447	4622.68
826.751	4631.18
827.054	4631.98
827.358	4640.32
827.661	4660.36
827.964	4684.8
828.268	4682.84
828.571	4683.16
828.874	4676.16
829.177	4683.23
829.48	4680.52
829.783	4687.32
830.086	4684.02
830.389	4688.64
830.692	4682.25
830.995	4668.8
831.297	4651.36
831.6	4660.86
831.903	4659.2
832.205	4665.23
832.508	4661.36
832.81	4668.23
833.113	4668.11
833.415	4674.8
833.718	4674.61
834.02	4679.43
834.322	4676.09
834.624	4681.32
834.926	4676.8
835.228	4691.52
835.53	4691.61
835.832	4701.98
836.134	4699.36
836.436	4700.43
836.738	4700.45
837.04	4706.45
837.341	4706.45
837.643	4721.05
837.944	4717.95
838.246	4726.45
838.547	4720.36
838.849	4727.73
839.15	4726.18
839.452	4734.32
839.753	4736.57
840.054	4739.39
840.355	4734.84
840.656	4743.77
840.957	4736.18
841.258	4740.52
841.559	4732
841.86	4736.84
842.161	4733.93
842.462	4741.32
842.762	4736.45
843.063	4742.16
843.364	4749.14
843.664	4756.82
843.965	4758.39
844.265	4763.14
844.566	4762.16
844.866	4778.25
845.166	4773.2
845.467	4780.59
845.767	4769.61
846.067	4774.39
846.367	4774.09
846.667	4772.75
846.967	4768
847.267	4768.86
847.567	4765.11
847.867	4770.07
848.166	4756.41
848.466	4764.55
848.766	4760.57
849.065	4773.09
849.365	4770.09
849.664	4781.23
849.964	4779.68
850.263	4788.98
850.562	4785.57
850.862	4792.64
851.161	4789.55
851.46	4802.43
851.759	4800.14
852.058	4809.82
852.357	4804
852.656	4816.11
852.955	4808.11
853.254	4812.36
853.553	4811
853.851	4817.8
854.15	4811.41
854.449	4818.48
854.747	4811.02
855.046	4819.55
855.344	4812.27
855.643	4834.27
855.941	4834.39
856.239	4844.82
856.538	4845.41
856.836	4848.52
857.134	4845.61
857.432	4858.2
857.73	4857.41
858.028	4870.43
858.326	4865.86
858.624	4876.91
858.922	4862.16
859.219	4864
859.517	4855.89
859.815	4862.36
860.112	4863.32
860.41	4871.45
860.707	4863
861.005	4869.77
861.302	4863.43
861.6	4869.84
861.897	4866.93
862.194	4874
862.491	4873.41
862.788	4882.89
863.085	4879.5
863.382	4887.95
863.679	4886.82
863.976	4897.11
864.273	4894.45
864.57	4900.95
864.867	4896.89
865.163	4905.25
865.46	4904.41
865.757	4907.91
866.053	4903.73
866.349	4910.89
866.646	4905.36
866.942	4912.64
867.239	4909.55
867.535	4918.84
867.831	4916.32
868.127	4924.93
868.423	4919
868.719	4926.34
869.015	4921.3
869.311	4927.41
869.607	4924.14
869.903	4928
870.199	4919.82
870.494	4929
870.79	4918.11
871.086	4923.36
871.381	4918.52
871.677	4921.64
871.972	4915.25
872.267	4922.52
872.563	4917.98
872.858	4924.16
873.153	4917.59
873.448	4918.57
873.743	4908.11
874.038	4914.25
874.333	4907.34
874.628	4909.95
874.923	4903.93
875.218	4902.57
875.513	4894.82
875.808	4897.93
876.102	4891.55
876.397	4895.8
876.691	4893.5
876.986	4897.95
877.28	4893.61
877.575	4896.34
877.869	4895.95
878.163	4901.68
878.458	4896.95
878.752	4901.18
879.046	4895.39
879.34	4897.14
879.634	4894
879.928	4898.36
880.222	4889.36
880.516	4893.32
880.809	4887.02
881.103	4890.52
881.397	4878.68
881.691	4885.07
881.984	4881.98
882.278	4886.32
882.571	4899.09
882.864	4901.82
883.158	4893.82
883.451	4902.73
883.744	4896.52
884.038	4898.05
884.331	4885.34
884.624	4894.57
884.917	4887.68
885.21	4888.36
885.503	4882.52
885.796	4872.27
886.088	4863.18
886.381	4875.34
886.674	4866.7
886.966	4867.66
887.259	4866.43
887.552	4888.91
887.844	4884.25
888.136	4887.93
888.429	4888.68
888.721	4892.08
889.013	4884.84
889.306	4896.71
889.598	4887.12
