# Supplementary material for: An on-demand, drop-on-drop method for studying enzyme catalysis by serial crystallography
Source: Nat Commun. 2021 Jul 22;12:4461. doi: 10.1038/s41467-021-24757-7 (PMC8298390; doi:10.1038/s41467-021-24757-7)
Supplement: Supplementary file 7 — Source Data [file 41467_2021_24757_MOESM7_ESM.zip › 01_raw data/7/7-pico-on (19).txt]

Data from 7-fluo5N-fura-picoon_Subt4_20-41-09-270.txt Node

Date: Wed Jun 05 20:41:09 PDT 2019
User: Yachandra Lab
Spectrometer: OFX00221
Trigger mode: 0
Integration Time (sec): 3.000000E-1
Scans to average: 4
Nonlinearity correction enabled: false
Boxcar width: 5
Storing dark spectrum: false
XAxis mode: Wavelengths
Number of Pixels in Spectrum: 2136
>>>>>Begin Spectral Data<<<<<
156.111	7.42
156.499	7.43
156.887	6.25
157.274	6.28
157.662	6.6
158.049	6.59
158.437	6.07
158.824	6.52
159.211	5.27
159.599	4.8
159.986	3.73
160.373	2.16
160.761	0.89
161.148	0.98
161.535	1.55
161.922	0.98
162.309	0.98
162.696	0.91
163.083	0.05
163.47	0.14
163.857	0.05
164.244	0.32
164.631	1.5
165.018	1.2
165.405	2.07
165.792	1.27
166.179	1.07
166.565	1.16
166.952	1.93
167.339	2.61
167.725	2.7
168.112	3.34
168.498	4.09
168.885	4.09
169.271	4.89
169.658	4.14
170.044	3.75
170.431	4.02
170.817	3.36
171.203	2.8
171.59	3.16
171.976	2.39
172.362	2.52
172.748	1.27
173.134	0.86
173.521	-0.59
173.907	-0.2
174.293	-0.39
174.679	-0.68
175.065	-0.8
175.451	-0.43
175.836	-0.59
176.222	-0.59
176.608	-2.45
176.994	-1.95
177.38	-1.75
177.765	-0.77
178.151	-1.34
178.537	-1.75
178.922	-1.05
179.308	-1.93
179.693	-2.68
180.079	-1.95
180.464	-1.09
180.85	0.55
181.235	-0.52
181.621	-1.57
182.006	-1.36
182.391	-1.18
182.777	-1.73
183.162	-3.3
183.547	-2.34
183.932	-2.64
184.317	-3.57
184.702	-4.3
185.087	-5
185.472	-4.68
185.857	-4.2
186.242	-2.68
186.627	-2.41
187.012	-1.64
187.397	-1.02
187.782	-0.5
188.167	1.43
188.551	1.14
188.936	5.95
189.321	13.82
189.705	22.8
190.09	31.02
190.475	35.98
190.859	40.59
191.244	46.2
191.628	51.52
192.012	56.75
192.397	62.11
192.781	69.68
193.166	72.07
193.55	68.89
193.934	64.93
194.318	62.16
194.702	63.5
195.087	65.48
195.471	66.36
195.855	71.11
196.239	69.36
196.623	70.41
197.007	69.73
197.391	68.02
197.775	69.39
198.158	68.89
198.542	71.11
198.926	71.23
199.31	72.3
199.693	72.89
200.077	65.05
200.461	67.39
200.844	65.66
201.228	65.45
201.611	65.61
201.995	64.27
202.378	64.77
202.762	63.48
203.145	62.82
203.529	60.3
203.912	59.14
204.295	61.86
204.679	66.68
205.062	69.3
205.445	67.55
205.828	68.64
206.211	73.09
206.594	72.3
206.977	69.95
207.36	70.57
207.743	70.73
208.126	68.98
208.509	69.23
208.892	64.39
209.275	60.2
209.658	61.73
210.04	62.75
210.423	61.66
210.806	63.73
211.188	66.48
211.571	64.95
211.953	68.2
212.336	71.18
212.719	74.43
213.101	75.3
213.483	75.27
213.866	76.95
214.248	73.61
214.63	72.55
215.013	73.2
215.395	73.14
215.777	73.11
216.159	69.98
216.542	71.45
216.924	68.55
217.306	67.02
217.688	67.84
218.07	61.55
218.452	60.61
218.834	59.45
219.216	63.16
219.597	59.16
219.979	59.48
220.361	60.59
220.743	56.5
221.124	55.05
221.506	53.3
221.888	52.14
222.269	54.25
222.651	56.61
223.032	56.25
223.414	50.89
223.795	55.8
224.177	56.77
224.558	55.86
224.94	56.39
225.321	61.52
225.702	65.86
226.083	67.66
226.465	71.75
226.846	72.3
227.227	72.39
227.608	72
227.989	70.52
228.37	68.68
228.751	65.77
229.132	67.3
229.513	64.55
229.894	62.41
230.275	61.43
230.655	59.39
231.036	58.43
231.417	58.23
231.798	63.98
232.178	61.02
232.559	58.7
232.94	63.84
233.32	65.02
233.701	66.98
234.081	66.02
234.462	67.34
234.842	66.75
235.222	68.82
235.603	70.09
235.983	63.89
236.363	65.73
236.743	69.91
237.124	67.14
237.504	66.61
237.884	65.57
238.264	63.61
238.644	63.48
239.024	67.45
239.404	63.11
239.784	58.27
240.164	59.32
240.544	59.98
240.923	60.23
241.303	61.59
241.683	60.7
242.063	61.64
242.442	62.11
242.822	59.11
243.202	57
243.581	59.8
243.961	64.73
244.34	65.2
244.72	65.73
245.099	67.02
245.478	69.2
245.858	70.14
246.237	70.61
246.616	72.2
246.996	75.91
247.375	72.75
247.754	74.3
248.133	74.75
248.512	76.61
248.891	78.52
249.27	77.52
249.649	76.86
250.028	77.95
250.407	75.73
250.786	77.09
251.165	73.8
251.544	77.2
251.922	76.91
252.301	78.41
252.68	78.36
253.058	77.68
253.437	77.57
253.816	75.02
254.194	73.41
254.573	73.43
254.951	74
255.329	79.25
255.708	78.66
256.086	77.77
256.465	73.8
256.843	75.8
257.221	75.16
257.599	75.3
257.977	73.45
258.356	72.95
258.734	74.77
259.112	77.3
259.49	71.93
259.868	71.77
260.246	71.32
260.624	70.91
261.001	66.82
261.379	67.66
261.757	65.43
262.135	66.23
262.513	64.16
262.89	60.5
263.268	60.41
263.645	60.82
264.023	61.61
264.401	61.43
264.778	62.7
265.156	62.11
265.533	62.23
265.91	63.09
266.288	64.84
266.665	68.5
267.042	69.77
267.42	68.55
267.797	70.66
268.174	70.7
268.551	71.95
268.928	73.5
269.305	75.55
269.682	76.2
270.059	77.64
270.436	77.84
270.813	76.25
271.19	78.66
271.567	76.73
271.944	77.18
272.32	74.77
272.697	73.77
273.074	72.64
273.45	73.91
273.827	71.68
274.203	71.59
274.58	71.95
274.957	69.95
275.333	70.25
275.709	69
276.086	68.43
276.462	68.07
276.838	68.05
277.215	67.77
277.591	65.91
277.967	65.98
278.343	63.39
278.719	63.36
279.095	64.61
279.471	59
279.847	61.2
280.223	63.09
280.599	62.52
280.975	58.39
281.351	58.55
281.727	57.36
282.103	56.8
282.478	54.23
282.854	53.55
283.23	55.77
283.605	63.8
283.981	60.57
284.357	59.5
284.732	60.66
285.108	66.11
285.483	68.75
285.858	68.7
286.234	69.8
286.609	73.73
286.984	72.59
287.36	71.55
287.735	66.91
288.11	68.07
288.485	66.89
288.86	67.82
289.235	67.8
289.61	63.41
289.985	66.84
290.36	63.64
290.735	64.68
291.11	66.75
291.485	66.55
291.86	70
292.235	71.07
292.609	71.18
292.984	69.16
293.359	64.95
293.733	69.14
294.108	64.18
294.482	65
294.857	65.84
295.231	63.07
295.606	65.7
295.98	61.16
296.354	61.82
296.729	63.82
297.103	67.89
297.477	72.18
297.851	72.48
298.226	76.41
298.6	78.43
298.974	76.25
299.348	78.93
299.722	75.52
300.096	76.89
300.47	74.45
300.844	70.98
301.217	70.41
301.591	72.25
301.965	72.16
302.339	70.61
302.712	68.27
303.086	67.77
303.46	69.95
303.833	72.27
304.207	71.14
304.58	74.64
304.954	75.61
305.327	70.95
305.701	67.64
306.074	65.89
306.447	65.84
306.821	70.45
307.194	72.02
307.567	69.14
307.94	68.09
308.313	68.86
308.686	67.41
309.059	69.23
309.432	72.73
309.805	72.14
310.178	71.64
310.551	75.32
310.924	73.98
311.297	71.18
311.67	71.18
312.042	68.93
312.415	68.64
312.788	66.89
313.16	66.89
313.533	64.07
313.905	70
314.278	70.98
314.65	68.09
315.023	67.32
315.395	67.16
315.768	69
316.14	71.55
316.512	71.43
316.884	76.66
317.257	75.89
317.629	77.84
318.001	72.64
318.373	73.5
318.745	72.25
319.117	70.98
319.489	71.02
319.861	66.57
320.233	66
320.605	65.41
320.977	62.7
321.348	60.77
321.72	61.32
322.092	63.68
322.463	62.55
322.835	63.68
323.207	65.27
323.578	62.8
323.95	63.07
324.321	63.43
324.693	66.23
325.064	63.11
325.435	68.11
325.807	69.45
326.178	70.09
326.549	70.39
326.92	69.14
327.292	68.75
327.663	71.77
328.034	73.84
328.405	72.39
328.776	69.11
329.147	69.05
329.518	62.2
329.889	61.09
330.259	55.8
330.63	56.59
331.001	58.77
331.372	56
331.742	57.32
332.113	54.86
332.484	54.75
332.854	58.25
333.225	60.89
333.595	64.68
333.966	64.55
334.336	67.61
334.707	67.27
335.077	66.36
335.447	64.84
335.817	64.34
336.188	67.09
336.558	69.23
336.928	67.18
337.298	67.73
337.668	67.45
338.038	68.39
338.408	72.34
338.778	72.25
339.148	72.34
339.518	75.27
339.888	76.82
340.258	76.8
340.627	72.52
340.997	70.59
341.367	66.66
341.736	67.14
342.106	66.2
342.475	59.82
342.845	60.43
343.214	60.52
343.584	59.07
343.953	56.93
344.323	54.02
344.692	58.95
345.061	61.68
345.431	64.66
345.8	63.5
346.169	61.59
346.538	61.93
346.907	60.25
347.276	59.48
347.645	61.66
348.014	62.64
348.383	65.73
348.752	63.41
349.121	60.09
349.49	61.66
349.858	64.07
350.227	67.14
350.596	72.34
350.964	76.02
351.333	77.18
351.702	74.48
352.07	72.05
352.439	68.32
352.807	68.61
353.176	69.68
353.544	69.75
353.912	72.07
354.281	70.77
354.649	63.77
355.017	59.02
355.385	57.11
355.753	63.43
356.122	64.57
356.49	67.7
356.858	66.11
357.226	64.3
357.594	62.86
357.961	60.16
358.329	61.09
358.697	64.93
359.065	68.89
359.433	69.16
359.8	65.48
360.168	65.91
360.536	68.16
360.903	68.41
361.271	74.2
361.638	74.11
362.006	74.84
362.373	76.27
362.741	79.2
363.108	76.11
363.475	78.64
363.843	77.89
364.21	78.16
364.577	74.95
364.944	77.39
365.311	74.77
365.678	75.14
366.045	72.5
366.412	72.8
366.779	70.7
367.146	68.57
367.513	65.45
367.88	67.84
368.247	69.66
368.613	68.41
368.98	70.59
369.347	68.64
369.713	67.5
370.08	67.84
370.447	67.18
370.813	66.48
371.18	67.18
371.546	65.41
371.912	65.32
372.279	61.57
372.645	65.91
373.011	64.5
373.378	68.48
373.744	67.98
374.11	64.61
374.476	62.7
374.842	64.41
375.208	68.34
375.574	71.39
375.94	70.11
376.306	71.16
376.672	69.05
377.038	67.66
377.404	65.32
377.769	67.18
378.135	72.36
378.501	72.55
378.866	69.09
379.232	66.68
379.597	68.8
379.963	66.8
380.328	68.05
380.694	68.14
381.059	66.73
381.425	65.2
381.79	61.77
382.155	60.73
382.52	59.55
382.886	61.68
383.251	59.75
383.616	57.34
383.981	58.48
384.346	57.23
384.711	57.89
385.076	61.34
385.441	63.3
385.806	65.32
386.171	64.25
386.535	65.7
386.9	60.48
387.265	63.8
387.629	63.7
387.994	62.57
388.359	61.41
388.723	63.27
389.088	62
389.452	62.98
389.817	62.3
390.181	59.02
390.545	59.02
390.91	63
391.274	62.25
391.638	64.86
392.002	65.32
392.366	67.43
392.731	67.43
393.095	65.11
393.459	63.73
393.823	64
394.187	68.39
394.55	65.41
394.914	66.36
395.278	65.34
395.642	64.18
396.006	64.91
396.369	63.48
396.733	59.98
397.097	60.93
397.46	63.43
397.824	64.45
398.187	64.8
398.551	66.7
398.914	67.84
399.277	70.86
399.641	69.27
400.004	72
400.367	72.89
400.73	72.23
401.094	70.98
401.457	67.39
401.82	65.82
402.183	66.23
402.546	65.3
402.909	67.18
403.272	64.89
403.635	67.36
403.998	66.64
404.36	68.34
404.723	69.27
405.086	70.11
405.448	71.95
405.811	72.34
406.174	69.91
406.536	69.8
406.899	69.07
407.261	69.5
407.624	65.91
407.986	65.89
408.348	66.2
408.711	68.84
409.073	69.25
409.435	66.39
409.797	67.7
410.16	66.52
410.522	69.02
410.884	69.36
411.246	69.59
411.608	70.84
411.97	70.55
412.332	68.11
412.693	66.05
413.055	69.27
413.417	71.84
413.779	69.86
414.14	68.43
414.502	65.7
414.864	61.8
415.225	58.84
415.587	59.82
415.948	57.55
416.31	57.25
416.671	55.7
417.033	53.86
417.394	53.89
417.755	57.07
418.116	58.91
418.478	59.41
418.839	60
419.2	62.39
419.561	59.93
419.922	61.27
420.283	63.11
420.644	62.18
421.005	59.48
421.366	60.59
421.727	58.59
422.087	57.64
422.448	59.57
422.809	59.55
423.169	61.36
423.53	64.48
423.891	63.2
424.251	61.95
424.612	66.3
424.972	71.7
425.333	72.27
425.693	69.91
426.053	72.89
426.414	72.05
426.774	73.82
427.134	71.89
427.494	71.89
427.854	71.61
428.214	72.48
428.574	70.66
428.934	68.93
429.294	71.34
429.654	74.5
430.014	74.14
430.374	72.3
430.734	68.32
431.094	69.39
431.453	66.75
431.813	67
432.173	65.86
432.532	66.34
432.892	63.7
433.251	58.16
433.611	59.55
433.97	57.16
434.33	57.43
434.689	59.18
435.048	61.09
435.407	62.75
435.767	62.09
436.126	62.05
436.485	62.86
436.844	62.59
437.203	64.91
437.562	63.48
437.921	64.59
438.28	64.43
438.639	67.23
438.998	65.66
439.356	68.2
439.715	71.11
440.074	72.61
440.433	69.36
440.791	69.14
441.15	67.84
441.508	66.75
441.867	69.25
442.225	70.75
442.584	68.2
442.942	66.32
443.3	63.8
443.659	62.36
444.017	61.18
444.375	60.02
444.733	62.39
445.092	60.73
445.45	62.98
445.808	61.16
446.166	60.11
446.524	60
446.882	59.66
447.239	57.86
447.597	58.25
447.955	59.05
448.313	60.5
448.67	58.27
449.028	62.11
449.386	60.75
449.743	60.57
450.101	62.89
450.458	59.98
450.816	61.32
451.173	64.55
451.531	62.77
451.888	58.68
452.245	62.77
452.602	62.84
452.96	61.23
453.317	59.3
453.674	59.77
454.031	57.95
454.388	62.86
454.745	63.09
455.102	63.2
455.459	62.34
455.816	65.34
456.173	59.23
456.529	58.95
456.886	59.5
457.243	61.93
457.599	62.5
457.956	64.77
458.313	61.75
458.669	60.86
459.026	56.32
459.382	58.07
459.739	59.11
460.095	64.64
460.451	64.57
460.807	61.95
461.164	61
461.52	59.05
461.876	58.39
462.232	60.55
462.588	59.11
462.944	61.89
463.3	59.07
463.656	58.02
464.012	55
464.368	54.82
464.724	56.18
465.079	58.89
465.435	56.93
465.791	56.77
466.146	54.52
466.502	51.91
466.858	51.64
467.213	55.73
467.569	57.75
467.924	57.68
468.279	59.73
468.635	55.45
468.99	52.39
469.345	56.7
469.701	55.52
470.056	55.61
470.411	58.5
470.766	57.34
471.121	55.11
471.476	53.34
471.831	53.55
472.186	53.39
472.541	56.59
472.895	58.84
473.25	53.7
473.605	55.82
473.96	56.48
474.314	56.59
474.669	58.89
475.024	61.68
475.378	64.93
475.733	66.66
476.087	65.68
476.441	63.64
476.796	65.23
477.15	70.66
477.504	70.2
477.859	72.84
478.213	73.45
478.567	70.75
478.921	68.36
479.275	65.55
479.629	65.84
479.983	66.73
480.337	69.93
480.691	68.64
481.045	65.93
481.399	64.84
481.752	63.41
482.106	61.84
482.46	63.32
482.813	64.16
483.167	65.5
483.52	66.93
483.874	66.82
484.227	67.39
484.581	63.82
484.934	64.25
485.288	66.77
485.641	63.77
485.994	65.91
486.347	66.36
486.7	67.25
487.054	67.84
487.407	66.77
487.76	68.43
488.113	66.32
488.466	68.86
488.818	72.41
489.171	70.93
489.524	69.93
489.877	69.64
490.23	68.18
490.582	69.82
490.935	69.43
491.288	68.27
491.64	66.93
491.993	69.45
492.345	70.43
492.698	66.98
493.05	67.11
493.402	70.7
493.755	70.8
494.107	70.55
494.459	68.11
494.811	66.64
495.163	69.89
495.515	72.8
495.867	73.07
496.219	72.77
496.571	82.09
496.923	85.27
497.275	94.3
497.627	101.45
497.979	112.8
498.33	126.18
498.682	136.55
499.034	138.66
499.385	151.93
499.737	162.89
500.088	176.89
500.44	181
500.791	187.91
501.143	189.89
501.494	192.93
501.845	197.86
502.197	197.27
502.548	198.95
502.899	206.41
503.25	199.25
503.601	199.3
503.952	195.66
504.303	194.36
504.654	193.39
505.005	192.39
505.356	189.95
505.707	185.2
506.058	180.77
506.408	179.09
506.759	172.77
507.11	177.14
507.46	176.82
507.811	176.57
508.161	172.45
508.512	175.16
508.862	173.98
509.213	177.18
509.563	177.77
509.913	180.5
510.263	183.91
510.614	187.09
510.964	185.8
511.314	184.36
511.664	184.52
512.014	190.57
512.364	193.32
512.714	197.86
513.064	198.59
513.414	199.07
513.764	202.57
514.113	201.82
514.463	201.05
514.813	202.05
515.162	203.75
515.512	206.64
515.862	205
516.211	202.45
516.561	199.48
516.91	198.82
517.259	198.23
517.609	193.45
517.958	191.02
518.307	194.34
518.656	191.45
519.006	193.34
519.355	191.16
519.704	194.48
520.053	195.48
520.402	198.8
520.751	200.84
521.1	203.48
521.448	207.14
521.797	208.82
522.146	209.68
522.495	210.25
522.843	208.36
523.192	207.75
523.541	208.68
523.889	207.11
524.238	206.36
524.586	202.98
524.935	201.86
525.283	202.23
525.631	201.52
525.979	198.59
526.328	197.5
526.676	197.5
527.024	195.61
527.372	191.86
527.72	188.73
528.068	186.27
528.416	186.66
528.764	187
529.112	184.25
529.46	180.68
529.808	179.16
530.155	175.41
530.503	171.41
530.851	169.61
531.198	167.8
531.546	168.07
531.893	169.09
532.241	170.41
532.588	167.59
532.936	165.61
533.283	168.7
533.63	168.52
533.978	169.5
534.325	171.86
534.672	172.73
535.019	170.93
535.366	169.8
535.713	165.93
536.06	161.5
536.407	161.98
536.754	162.68
537.101	159.45
537.448	158.45
537.795	159.68
538.141	158.57
538.488	155.05
538.835	153.2
539.181	152.61
539.528	153.7
539.874	154.61
540.221	153.91
540.567	151.68
540.914	149.57
541.26	150.45
541.606	146.77
541.952	149.43
542.299	152.77
542.645	153.59
542.991	153.77
543.337	152.02
543.683	149.16
544.029	146.77
544.375	143.82
544.721	147.23
545.066	146.91
545.412	149.14
545.758	145.11
546.104	142.45
546.449	140.68
546.795	140.02
547.141	141.3
547.486	140.7
547.832	142.23
548.177	144.2
548.522	138.91
548.868	139.7
549.213	138.93
549.558	139.59
549.903	140.32
550.249	141.11
550.594	138.27
550.939	135.23
551.284	136.7
551.629	133.34
551.974	136.11
552.319	138.57
552.664	134.5
553.008	134.32
553.353	132.73
553.698	132.41
554.043	131.32
554.387	129.7
554.732	133
555.076	131.93
555.421	130.57
555.765	127.41
556.11	126.75
556.454	128.2
556.798	125.25
557.143	122.86
557.487	122.68
557.831	122.89
558.175	126.68
558.519	126.8
558.863	128.18
559.207	130.2
559.551	130.93
559.895	134.02
560.239	133.84
560.583	135.61
560.927	135.98
561.27	134.32
561.614	135.84
561.958	133.93
562.301	127.84
562.645	125.09
562.988	122.5
563.332	119.8
563.675	118.07
564.018	117.34
564.362	116.45
564.705	113.36
565.048	112.95
565.391	111.93
565.735	109.7
566.078	110.75
566.421	111.84
566.764	113.86
567.107	117.18
567.45	114.75
567.792	112.75
568.135	112.5
568.478	114.93
568.821	114.86
569.163	116.02
569.506	117.34
569.849	116.02
570.191	116.91
570.534	119.52
570.876	117.68
571.219	121.86
571.561	122.25
571.903	120.3
572.246	121.84
572.588	122.23
572.93	116.7
573.272	116.2
573.614	117.2
573.956	116.02
574.298	112.41
574.64	108.82
574.982	102.91
575.324	101.43
575.666	102.59
576.008	101.07
576.349	97.59
576.691	99.61
577.033	99.8
577.374	100.5
577.716	99.73
578.057	96.75
578.399	99.68
578.74	99.95
579.082	97.36
579.423	97.64
579.764	94.98
580.105	95.82
580.447	97.48
580.788	97
581.129	95.93
581.47	95.36
581.811	98.2
582.152	97.14
582.493	100.23
582.834	102.73
583.175	101.48
583.515	100.98
583.856	101.07
584.197	97.55
584.537	97.57
584.878	97.55
585.218	96.36
585.559	97.02
585.899	97.7
586.24	96.25
586.58	96.86
586.921	94.91
587.261	97.41
587.601	96.59
587.941	99.32
588.281	101.07
588.621	100.7
588.961	99.23
589.301	98.75
589.641	100.48
589.981	95.82
590.321	95.43
590.661	97.89
591.001	97.32
591.34	97.48
591.68	98.14
592.02	95.82
592.359	97.18
592.699	100.45
593.038	98
593.378	97.02
593.717	98.77
594.057	97.2
594.396	97.39
594.735	94.75
595.074	93.61
595.414	89.18
595.753	91.11
596.092	89.48
596.431	90.18
596.77	93.09
597.109	91.41
597.448	92.3
597.786	93.84
598.125	89.64
598.464	92.39
598.803	91.73
599.141	91.11
599.48	86.48
599.819	83.36
600.157	81.91
600.495	77.59
600.834	77.23
601.172	75.45
601.511	75.61
601.849	78.05
602.187	76.57
602.525	77
602.864	82.57
603.202	85.14
603.54	87.66
603.878	86.64
604.216	86.52
604.554	83.52
604.891	83.7
605.229	83.93
605.567	84.84
605.905	84.39
606.243	85.09
606.58	82.73
606.918	81.3
607.255	78.5
607.593	79.73
607.93	81.75
608.268	82.09
608.605	81.45
608.942	80.8
609.28	73.16
609.617	74.7
609.954	75.64
610.291	77.68
610.628	79.75
610.965	79.36
611.302	76.5
611.639	77.07
611.976	79.86
612.313	82.07
612.65	80.89
612.987	88.59
613.323	87.34
613.66	89.3
613.997	83.3
614.333	78.77
614.67	82.07
615.006	82.61
615.343	82.41
615.679	82.39
616.015	82.57
616.352	84.91
616.688	85.61
617.024	87.73
617.36	86.75
617.696	87.93
618.032	85.73
618.368	84.75
618.704	84.07
619.04	83.32
619.376	80.2
619.712	80.41
620.048	78.95
620.383	79.27
620.719	74.7
621.055	73.8
621.39	71.95
621.726	74.32
622.061	73.34
622.397	74.61
622.732	73.05
623.068	73.25
623.403	68.73
623.738	67.68
624.073	63.75
624.409	66.39
624.744	64.18
625.079	66
625.414	69.73
625.749	71.2
626.084	71.8
626.419	73.84
626.753	77.64
627.088	80.59
627.423	83.16
627.758	84.34
628.092	81.93
628.427	84.59
628.762	85.07
629.096	86.43
629.431	88.07
629.765	85.05
630.099	83.98
630.434	82.61
630.768	84.45
631.102	82.73
631.436	84.25
631.77	87.64
632.105	87.07
632.439	88.14
632.773	88.66
633.107	88.16
633.44	91.09
633.774	91.57
634.108	93.18
634.442	90.68
634.776	89.55
635.109	89.18
635.443	87.91
635.776	86.82
636.11	84.48
636.443	81.36
636.777	78.66
637.11	77.16
637.444	75.68
637.777	73
638.11	76.8
638.443	78.41
638.776	80.27
639.11	78.64
639.443	77.48
639.776	78.86
640.109	78.64
640.441	78.73
640.774	77.36
641.107	78.95
641.44	78.25
641.773	75.07
642.105	74.09
642.438	70.11
642.77	70
643.103	68.55
643.435	69.82
643.768	69.84
644.1	71.59
644.433	75.16
644.765	72.45
645.097	72.77
645.429	71.61
645.761	69.89
646.094	69.09
646.426	69.8
646.758	74.3
647.09	72.02
647.422	73.39
647.753	74.91
648.085	73.68
648.417	74
648.749	75.25
649.08	76.95
649.412	76.66
649.744	79
650.075	79.27
650.407	77.07
650.738	81.09
651.069	78.64
651.401	76.34
651.732	75.16
652.063	74.82
652.394	73.82
652.726	72.36
653.057	74.3
653.388	73.52
653.719	72.36
654.05	71.25
654.381	67.16
654.712	68.59
655.042	66.84
655.373	65.05
655.704	65.3
656.034	62.82
656.365	64.02
656.696	63.36
657.026	66.55
657.357	64.5
657.687	66.3
658.018	67.34
658.348	65.52
658.678	66.95
659.008	68.3
659.339	69.05
659.669	71.91
659.999	71.48
660.329	68.36
660.659	68.55
660.989	74.77
661.319	72.93
661.649	74.23
661.978	74.91
662.308	72.98
662.638	71.59
662.968	72.91
663.297	72.48
663.627	71.64
663.956	77.57
664.286	75.64
664.615	69.91
664.945	74.07
665.274	74.57
665.603	76.73
665.932	78.98
666.262	81.32
666.591	78.7
666.92	80.57
667.249	81.84
667.578	75.93
667.907	74.3
668.236	79.55
668.564	78.2
668.893	76.05
669.222	74.09
669.551	72.02
669.879	72.89
670.208	70.55
670.537	65.39
670.865	62.48
671.194	69.43
671.522	69.39
671.85	68.05
672.179	66.23
672.507	67.11
672.835	69.14
673.163	71.84
673.491	71.48
673.819	75.68
674.147	78.64
674.475	83.02
674.803	79.2
675.131	79.82
675.459	79.32
675.787	79.61
676.115	79.68
676.442	76.41
676.77	76.66
677.098	74.02
677.425	74.98
677.753	74.18
678.08	69.61
678.407	70.52
678.735	71.68
679.062	69.64
679.389	68.07
679.717	66.23
680.044	65.52
680.371	62.59
680.698	66.32
681.025	65.36
681.352	64.93
681.679	65.68
682.006	63.84
682.332	63.43
682.659	64.2
682.986	67.09
683.313	68.64
683.639	71.66
683.966	73.68
684.292	74.23
684.619	74.02
684.945	77.59
685.272	79.41
685.598	78.07
685.924	76.84
686.25	74.75
686.577	72.95
686.903	72.18
687.229	72.57
687.555	73.55
687.881	72.02
688.207	72.11
688.533	71.39
688.858	73.45
689.184	77.02
689.51	78.95
689.836	83.77
690.161	82
690.487	81.91
690.813	77.75
691.138	76
691.463	76.36
691.789	75.39
692.114	72.43
692.44	66.27
692.765	65.23
693.09	63.73
693.415	64.11
693.74	64.18
694.065	64.45
694.39	67.05
694.715	67.52
695.04	65.7
695.365	65.73
695.69	64.36
696.015	68.2
696.339	66.91
696.664	65.57
696.989	61.25
697.313	64.02
697.638	65.02
697.962	63.3
698.287	62.55
698.611	65.05
698.935	67.09
699.26	68.75
699.584	68.45
699.908	68.8
700.232	68.07
700.556	67.84
700.88	69.25
701.204	70.25
701.528	73.86
701.852	76.09
702.176	73.18
702.5	71.5
702.823	72.3
703.147	71.8
703.471	70.09
703.794	73.86
704.118	74.68
704.441	68.98
704.765	66.23
705.088	63.02
705.411	59.52
705.735	59.43
706.058	60.32
706.381	59.3
706.704	59.07
707.027	59.68
707.35	56.27
707.673	57.95
707.996	60.75
708.319	62.39
708.642	63.14
708.965	61.64
709.288	61.34
709.61	59.32
709.933	58.77
710.256	58.98
710.578	61.7
710.901	61.8
711.223	60.55
711.546	60.45
711.868	59.89
712.19	58.91
712.512	63.18
712.835	63.41
713.157	63.48
713.479	64.93
713.801	65.61
714.123	62.09
714.445	61.43
714.767	61.61
715.089	62.11
715.411	58.84
715.732	59.32
716.054	56.39
716.376	56.64
716.697	56.18
717.019	56.95
717.34	58.5
717.662	61.09
717.983	64.23
718.305	63.84
718.626	63.16
718.947	67.64
719.268	69.73
719.589	70.57
719.911	69.5
720.232	72.43
720.553	69.7
720.874	70.5
721.195	66.68
721.515	66.27
721.836	65.3
722.157	64.68
722.478	63.27
722.798	59.66
723.119	61.27
723.44	62.52
723.76	61.16
724.081	62.5
724.401	58.23
724.721	60.64
725.042	56.66
725.362	56.73
725.682	55.48
726.002	56.18
726.322	55.98
726.642	55.52
726.962	54
727.282	51.55
727.602	49.95
727.922	50.16
728.242	51.66
728.562	54.8
728.882	56.39
729.201	57.66
729.521	55.59
729.84	55.23
730.16	53.57
730.479	54.61
730.799	55.8
731.118	57.2
731.437	57.3
731.757	56.64
732.076	55.5
732.395	53.64
732.714	55.3
733.033	56.86
733.352	61.39
733.671	60.55
733.99	63.55
734.309	64
734.628	65.2
734.947	64.61
735.265	63.18
735.584	64.36
735.903	64.77
736.221	63.89
736.54	62.34
736.858	58
737.177	56.32
737.495	54.09
737.813	54.77
738.132	50.98
738.45	51.32
738.768	50.55
739.086	47.93
739.404	48.11
739.722	45.59
740.04	45.95
740.358	47.39
740.676	50.14
740.994	50.34
741.311	49.07
741.629	48.82
741.947	48.95
742.264	50.5
742.582	50.7
742.899	51.36
743.217	53.11
743.534	50.7
743.852	53.41
744.169	51.73
744.486	49.07
744.803	51.73
745.121	55.18
745.438	56.48
745.755	54.07
746.072	53.34
746.389	53.7
746.706	55.16
747.022	54.66
747.339	51.75
747.656	52.55
747.973	56.48
748.289	53.73
748.606	53.86
748.923	50.55
749.239	51.45
749.555	55.93
749.872	55.05
750.188	53.98
750.505	57.93
750.821	60.09
751.137	61.18
751.453	59.95
751.769	60.34
752.085	57.66
752.401	59.18
752.717	62.95
753.033	58.73
753.349	58.36
753.665	59.7
753.98	61.66
754.296	60.2
754.612	62.3
754.927	61.57
755.243	61.2
755.558	63.73
755.874	63.84
756.189	58.86
756.505	61.77
756.82	59.48
757.135	60.07
757.45	55.45
757.765	57
758.08	54.66
758.395	53.07
758.71	49
759.025	45.34
759.34	48.84
759.655	53.57
759.97	51.7
760.285	56.86
760.599	54.05
760.914	54.7
761.228	54.8
761.543	55.2
761.857	55.25
762.172	60.84
762.486	63.18
762.8	59.86
763.115	57.86
763.429	56.11
763.743	55.8
764.057	58.8
764.371	57.7
764.685	56.73
764.999	55.27
765.313	57.73
765.627	54.93
765.941	54.14
766.255	53.66
766.568	52.8
766.882	57.34
767.195	54.34
767.509	52.25
767.823	54.14
768.136	54.34
768.449	53.86
768.763	51.23
769.076	53.34
769.389	55.34
769.702	58.18
770.016	58.14
770.329	57
770.642	55.66
770.955	54.59
771.268	51.84
771.58	51.18
771.893	55.52
772.206	58.23
772.519	57.95
772.832	55.39
773.144	52.18
773.457	55.09
773.769	52.3
774.082	53.45
774.394	54.2
774.706	56.55
775.019	57.41
775.331	57.73
775.643	56.84
775.955	57.41
776.268	61.5
776.58	62.73
776.892	61.3
777.204	62.41
777.515	61.23
777.827	60.45
778.139	61.02
778.451	60.55
778.763	55.95
779.074	53.45
779.386	54.8
779.697	50.18
780.009	50.95
780.32	51.25
780.632	52.23
780.943	51.55
781.254	52.41
781.566	52.39
781.877	51.86
782.188	57.2
782.499	59.23
782.81	56.55
783.121	56.57
783.432	54.59
783.743	54.41
784.054	56.27
784.364	58.02
784.675	57.39
784.986	55.8
785.296	59.45
785.607	58.23
785.917	56.27
786.228	55.68
786.538	59.27
786.849	58.36
787.159	57.93
787.469	56.95
787.779	58.59
788.09	57.89
788.4	58.05
788.71	55.68
789.02	51.75
789.33	56.7
789.64	58.36
789.949	58.64
790.259	60.77
790.569	60.45
790.879	60.11
791.188	61.98
791.498	63.52
791.807	66.14
792.117	64.89
792.426	66.45
792.736	61.14
793.045	60.55
793.354	60.48
793.663	62.05
793.973	64.61
794.282	66.11
794.591	66.41
794.9	67.77
795.209	67.86
795.518	67.82
795.826	66.11
796.135	69.98
796.444	69.89
796.753	67.34
797.061	65.3
797.37	63.48
797.678	59.5
797.987	57.16
798.295	53.84
798.604	52.39
798.912	50.25
799.22	51.27
799.529	51.77
799.837	51.16
800.145	53.39
800.453	56.89
800.761	57.8
801.069	60.95
801.377	61.89
801.685	65.52
801.993	64.95
802.3	66.8
802.608	67.95
802.916	66.32
803.223	71.27
803.531	70.16
803.838	67.43
804.146	66.23
804.453	68.59
804.76	67.5
805.068	66.11
805.375	68.09
805.682	67.64
805.989	71.05
806.296	69.09
806.603	67.95
806.91	69.75
807.217	70.73
807.524	69.25
807.831	66.93
808.138	70.2
808.444	70.61
808.751	69.41
809.058	71.14
809.364	68.14
809.671	71.91
809.977	74.43
810.284	76.57
810.59	73.45
810.896	74.23
811.202	74.23
811.509	72.2
811.815	74.89
812.121	73.66
812.427	72.14
812.733	75.73
813.039	75.23
813.345	72.23
813.65	67.02
813.956	69.55
814.262	71.11
814.568	70.52
814.873	70.75
815.179	67.61
815.484	67.2
815.79	69.64
816.095	68.18
816.4	69.34
816.706	68.11
817.011	69.73
817.316	72.84
817.621	73.84
817.926	77.55
818.231	78.07
818.536	79.59
818.841	81.95
819.146	81.8
819.451	82.39
819.756	81.45
820.06	84.5
820.365	87.75
820.67	87.32
820.974	88.95
821.279	84.77
821.583	84.59
821.888	82.7
822.192	82.09
822.496	84.7
822.8	81.77
823.105	79.14
823.409	75.16
823.713	74.52
824.017	73.98
824.321	70.75
824.625	71.95
824.929	72.25
825.232	75.27
825.536	78.18
825.84	75.52
826.143	76.8
826.447	80.45
826.751	81.57
827.054	82.27
827.358	79.91
827.661	82.45
827.964	85.34
828.268	85.27
828.571	86.61
828.874	86.3
829.177	85.11
829.48	86
829.783	87.09
830.086	88.8
830.389	88.55
830.692	88.5
830.995	86.45
831.297	83.14
831.6	78.36
831.903	78.09
832.205	75.86
832.508	79.73
832.81	78.55
833.113	80.23
833.415	78.61
833.718	78.86
834.02	81.27
834.322	84.86
834.624	83.41
834.926	88.95
835.228	85.95
835.53	89.68
835.832	88.64
836.134	88.45
836.436	84.91
836.738	88.64
837.04	84.95
837.341	86
837.643	84.07
837.944	86.11
838.246	87.91
838.547	94.5
838.849	97.75
839.15	98.43
839.452	104.95
839.753	105.23
840.054	101.7
840.355	106.52
840.656	107.91
840.957	110.02
841.258	113.7
841.559	110.73
841.86	108.34
842.161	105.36
842.462	103.43
842.762	102.11
843.063	103.7
843.364	108.05
843.664	108.25
843.965	109
844.265	106.98
844.566	107.07
844.866	105.11
845.166	104.59
845.467	101.07
845.767	102.05
846.067	98.27
846.367	96.3
846.667	93
846.967	90.43
847.267	85.59
847.567	85.2
847.867	82.32
848.166	84.45
848.466	83.32
848.766	84.86
849.065	84.45
849.365	82.61
849.664	84.5
849.964	86.7
850.263	84.25
850.562	88.52
850.862	89.36
851.161	91.11
851.46	91.14
851.759	89.16
852.058	86.7
852.357	89.25
852.656	89.2
852.955	87.98
853.254	84.39
853.553	88.07
853.851	87.89
854.15	90.73
854.449	89.73
854.747	88.27
855.046	89.55
855.344	92.73
855.643	92.61
855.941	95.8
856.239	96.82
856.538	102.18
856.836	99.84
857.134	98
857.432	93.61
857.73	92.57
858.028	93.77
858.326	97.27
858.624	100.07
858.922	102.8
859.219	101.93
859.517	101.16
859.815	97.64
860.112	103.75
860.41	103.95
860.707	104.16
861.005	105.52
861.302	107.8
861.6	106.43
861.897	105
862.194	101.5
862.491	103.02
862.788	106.89
863.085	108.91
863.382	107.52
863.679	107.2
863.976	109.34
864.273	108.57
864.57	104.41
864.867	104.14
865.163	101.27
865.46	99.02
865.757	99.43
866.053	93.45
866.349	91.82
866.646	89.39
866.942	87.55
867.239	90.23
867.535	88.57
867.831	91.84
868.127	91.52
868.423	94.64
868.719	95.61
869.015	97.07
869.311	101.64
869.607	101.27
869.903	100.11
870.199	102.95
870.494	99.55
870.79	105.57
871.086	105.36
871.381	103.34
871.677	100.07
871.972	97.86
872.267	94.93
872.563	93.48
872.858	95.34
873.153	95.43
873.448	95.39
873.743	91.84
874.038	88.61
874.333	90.36
874.628	93.45
874.923	97.07
875.218	103.14
875.513	102.25
875.808	104.86
876.102	101.07
876.397	98.68
876.691	97.18
876.986	98.77
877.28	99.82
877.575	98.61
877.869	96.32
878.163	94.61
878.458	91.05
878.752	89.82
879.046	85.14
879.34	84.36
879.634	85.16
879.928	85.16
880.222	86.18
880.516	80.18
880.809	80.23
881.103	81.52
881.397	79.93
881.691	80.5
881.984	81.66
882.278	84.3
882.571	87.57
882.864	88.32
883.158	87.14
883.451	89.39
883.744	91.84
884.038	86.84
884.331	85.73
884.624	88.11
884.917	87.82
885.21	86.07
885.503	86.55
885.796	81.05
886.088	81.09
886.381	82.18
886.674	79.25
886.966	80
887.259	85.39
887.552	85.11
887.844	82.61
888.136	82.27
888.429	83.78
888.721	80.64
889.013	86.16
889.306	87.57
889.598	88.42
