# Supplementary material for: An on-demand, drop-on-drop method for studying enzyme catalysis by serial crystallography
Source: Nat Commun. 2021 Jul 22;12:4461. doi: 10.1038/s41467-021-24757-7 (PMC8298390; doi:10.1038/s41467-021-24757-7)
Supplement: Supplementary file 7 — Source Data [file 41467_2021_24757_MOESM7_ESM.zip › 01_raw data/7/7-fluo5N-fura-bg_OFX002211_20-35-49-864.txt]

Data from 7-fluo5N-fura-bg_OFX002211_20-35-49-864.txt Node

Date: Wed Jun 05 20:35:49 PDT 2019
User: Yachandra Lab
Spectrometer: OFX00221
Trigger mode: 0
Integration Time (sec): 3.000000E-1
Scans to average: 4
Nonlinearity correction enabled: false
Boxcar width: 5
Storing dark spectrum: false
XAxis mode: Wavelengths
Number of Pixels in Spectrum: 2136
>>>>>Begin Spectral Data<<<<<
156.111	2564.12
156.499	2564.36
156.887	2572.53
157.274	2571.56
157.662	2581.95
158.049	2591.95
158.437	2607.11
158.824	2606.73
159.211	2622.64
159.599	2628.75
159.986	2633.89
160.373	2631.86
160.761	2639.52
161.148	2634.11
161.535	2640.7
161.922	2630.73
162.309	2625.25
162.696	2610.8
163.083	2611.95
163.47	2599.7
163.857	2605.64
164.244	2601.45
164.631	2604.45
165.018	2596.39
165.405	2600.25
165.792	2594.14
166.179	2599.59
166.565	2594.57
166.952	2599.48
167.339	2597.39
167.725	2602.73
168.112	2597.09
168.498	2603.36
168.885	2597.52
169.271	2603.39
169.658	2599.23
170.044	2604.48
170.431	2599.02
170.817	2603.39
171.203	2599.3
171.59	2600.34
171.976	2595.14
172.362	2600.16
172.748	2594.07
173.134	2599.23
173.521	2594.66
173.907	2600.48
174.293	2595.43
174.679	2600.57
175.065	2594.36
175.451	2599.02
175.836	2593.32
176.222	2601.36
176.608	2607.02
176.994	2619.82
177.38	2620.02
177.765	2625.93
178.151	2616.82
178.537	2621.27
178.922	2617.34
179.308	2624.43
179.693	2619.05
180.079	2625.25
180.464	2616.8
180.85	2611.18
181.235	2598
181.621	2598.09
182.006	2590.93
182.391	2598.48
182.777	2593.45
183.162	2598.18
183.547	2591.68
183.932	2596.3
184.317	2590.77
184.702	2596.39
185.087	2590.93
185.472	2598.77
185.857	2595.77
186.242	2600.91
186.627	2596.36
187.012	2601.09
187.397	2594.77
187.782	2600.07
188.167	2595.02
188.551	2601.5
188.936	2747.34
189.321	2904.34
189.705	3051.77
190.09	3205.55
190.475	3385.7
190.859	3548.32
191.244	3701.25
191.628	3859.32
192.012	4009.16
192.397	4171.86
192.781	4320.98
193.166	4329.02
193.55	4321.84
193.934	4328.98
194.318	4328.89
194.702	4303.18
195.087	4294.27
195.471	4293.43
195.855	4292.45
196.239	4296.84
196.623	4291.93
197.007	4296.43
197.391	4298.18
197.775	4313.39
198.158	4308.52
198.542	4310.27
198.926	4310.75
199.31	4316.75
199.693	4316.34
200.077	4320.73
200.461	4323.43
200.844	4326.64
201.228	4323.91
201.611	4323.34
201.995	4313.59
202.378	4316.23
202.762	4320.02
203.145	4324.43
203.529	4322.7
203.912	4329.07
204.295	4329.43
204.679	4329.93
205.062	4330.3
205.445	4337.48
205.828	4333.89
206.211	4340.86
206.594	4343.23
206.977	4345.55
207.36	4347.75
207.743	4353.05
208.126	4353.55
208.509	4358.41
208.892	4361.52
209.275	4365.8
209.658	4367.16
210.04	4379.16
210.423	4380.5
210.806	4383.48
211.188	4381.52
211.571	4381.59
211.953	4382.7
212.336	4383.77
212.719	4379.3
213.101	4378.7
213.483	4375.32
213.866	4376.77
214.248	4377.3
214.63	4380.57
215.013	4380.39
215.395	4384.86
215.777	4387.14
216.159	4394.09
216.542	4394.59
216.924	4399.84
217.306	4399.27
217.688	4407.93
218.07	4408.59
218.452	4405.75
218.834	4402.57
219.216	4404.2
219.597	4404.48
219.979	4404.68
220.361	4440.18
220.743	4446.39
221.124	4448.02
221.506	4454.86
221.888	4452.8
222.269	4453.57
222.651	4457.75
223.032	4462
223.414	4462.98
223.795	4465.02
224.177	4465.39
224.558	4429.2
224.94	4427.14
225.321	4437.8
225.702	4432.68
226.083	4441.91
226.465	4456.07
226.846	4456.18
227.227	4456.02
227.608	4461.07
227.989	4459.41
228.37	4468.32
228.751	4471.14
229.132	4476.5
229.513	4464.8
229.894	4469.07
230.275	4461.98
230.655	4448.32
231.036	4452.45
231.417	4456.59
231.798	4454.25
232.178	4465.61
232.559	4459.43
232.94	4462.45
233.32	4457.61
233.701	4462.75
234.081	4466.41
234.462	4469.43
234.842	4473.27
235.222	4476.57
235.603	4474.86
235.983	4477.2
236.363	4475.27
236.743	4476.61
237.124	4472.91
237.504	4498.77
237.884	4498.36
238.264	4496.84
238.644	4495.3
239.024	4498.84
239.404	4495.39
239.784	4502.05
240.164	4500.95
240.544	4498.61
240.923	4500.43
241.303	4503.34
241.683	4478.27
242.063	4479.75
242.442	4476.55
242.822	4490.89
243.202	4485.34
243.581	4483.68
243.961	4488.75
244.34	4492.45
244.72	4491.11
245.099	4499.8
245.478	4497.68
245.858	4512.3
246.237	4514.23
246.616	4523.61
246.996	4511.95
247.375	4517.39
247.754	4522.32
248.133	4519.89
248.512	4520.57
248.891	4530.75
249.27	4523.45
249.649	4525.39
250.028	4519.07
250.407	4520.41
250.786	4517.59
251.165	4524.89
251.544	4527.39
251.922	4529.93
252.301	4526.82
252.68	4526.82
253.058	4517.41
253.437	4528.36
253.816	4533.68
254.194	4533.09
254.573	4531.39
254.951	4536.73
255.329	4530.41
255.708	4527.8
256.086	4529.43
256.465	4529.25
256.843	4537.2
257.221	4543.77
257.599	4533.5
257.977	4536.61
258.356	4542.16
258.734	4548.55
259.112	4550.11
259.49	4554.39
259.868	4556.43
260.246	4557.23
260.624	4566.32
261.001	4569.52
261.379	4573.02
261.757	4577.39
262.135	4572.7
262.513	4569.59
262.89	4568.41
263.268	4568.41
263.645	4566.27
264.023	4568.2
264.401	4568.68
264.778	4565.68
265.156	4559.45
265.533	4561.2
265.91	4555.68
266.288	4557.75
266.665	4554.45
267.042	4556.52
267.42	4553.32
267.797	4561
268.174	4560.52
268.551	4562.55
268.928	4560.61
269.305	4560.91
269.682	4559.09
270.059	4567.07
270.436	4567
270.813	4574.59
271.19	4571.75
271.567	4573.68
271.944	4568.41
272.32	4572.89
272.697	4581.3
273.074	4583.05
273.45	4581.18
273.827	4580.09
274.203	4578.3
274.58	4580.8
274.957	4573.89
275.333	4576.41
275.709	4575.36
276.086	4576.45
276.462	4572.84
276.838	4561.34
277.215	4559.3
277.591	4570.95
277.967	4568.91
278.343	4568.43
278.719	4563.5
279.095	4571.77
279.471	4567.73
279.847	4575.93
280.223	4573.8
280.599	4574.86
280.975	4571.48
281.351	4574.48
281.727	4563.61
282.103	4567.02
282.478	4565.8
282.854	4572.95
283.23	4566.73
283.605	4574.95
283.981	4565.77
284.357	4568.39
284.732	4565.86
285.108	4573.11
285.483	4573.8
285.858	4575.36
286.234	4571.5
286.609	4574.3
286.984	4569.05
287.36	4572.36
287.735	4573.14
288.11	4587.39
288.485	4586.91
288.86	4595.57
289.235	4591.3
289.61	4593.82
289.985	4598.84
290.36	4604.82
290.735	4603.82
291.11	4609.05
291.485	4609.98
291.86	4610.09
292.235	4604.16
292.609	4609.68
292.984	4603.45
293.359	4606.86
293.733	4605.2
294.108	4611.55
294.482	4605.66
294.857	4607.23
295.231	4609.84
295.606	4615.86
295.98	4610.25
296.354	4610.86
296.729	4605.43
297.103	4611.75
297.477	4613.39
297.851	4616.89
298.226	4611.91
298.6	4617.93
298.974	4621.05
299.348	4620.66
299.722	4617.36
300.096	4623.05
300.47	4616.61
300.844	4624.75
301.217	4621.05
301.591	4621.05
301.965	4622.59
302.339	4620.82
302.712	4618.48
303.086	4623.09
303.46	4618.64
303.833	4621.43
304.207	4617.77
304.58	4624.27
304.954	4618.75
305.327	4622.16
305.701	4616.61
306.074	4613.91
306.447	4608.91
306.821	4614.91
307.194	4607.86
307.567	4615.91
307.94	4611.57
308.313	4619.32
308.686	4615.8
309.059	4621.16
309.432	4616.8
309.805	4626.52
310.178	4623.98
310.551	4638.25
310.924	4634.66
311.297	4638.55
311.67	4631.07
312.042	4637.95
312.415	4635.11
312.788	4636.61
313.16	4631.95
313.533	4641.16
313.905	4640.09
314.278	4647.5
314.65	4633.23
315.023	4636.23
315.395	4632.23
315.768	4634.75
316.14	4627.3
316.512	4631.48
316.884	4630.11
317.257	4633.3
317.629	4625.36
318.001	4623.55
318.373	4618.11
318.745	4625.39
319.117	4619.5
319.489	4624.66
319.861	4625.84
320.233	4634.09
320.605	4624.98
320.977	4629.82
321.348	4627
321.72	4629.89
322.092	4624.05
322.463	4629.95
322.835	4626.07
323.207	4634.14
323.578	4626.27
323.95	4627.14
324.321	4619.55
324.693	4624.32
325.064	4625.48
325.435	4653.02
325.807	4648.57
326.178	4656.25
326.549	4653.43
326.92	4656.61
327.292	4649.77
327.663	4656.84
328.034	4656.95
328.405	4659.86
328.776	4654.59
329.147	4652.39
329.518	4624.86
329.889	4629.16
330.259	4623.89
330.63	4621.95
331.001	4619.64
331.372	4625.86
331.742	4620.75
332.113	4624.82
332.484	4621.84
332.854	4627.86
333.225	4622.61
333.595	4624.73
333.966	4622.2
334.336	4626.09
334.707	4621.52
335.077	4633.66
335.447	4629
335.817	4633.25
336.188	4620.55
336.558	4624.68
336.928	4618.48
337.298	4624.95
337.668	4625.34
338.038	4628.61
338.408	4647.61
338.778	4651.7
339.148	4660.23
339.518	4665.66
339.888	4661.5
340.258	4669.84
340.627	4664.43
340.997	4668.02
341.367	4659.32
341.736	4658.66
342.106	4653.11
342.475	4632.84
342.845	4665.34
343.214	4650.16
343.584	4642.61
343.953	4646.09
344.323	4640.45
344.692	4641.3
345.061	4638.2
345.431	4645.36
345.8	4638.27
346.169	4642.25
346.538	4638.66
346.907	4607.89
347.276	4598.41
347.645	4601.2
348.014	4595.89
348.383	4602.41
348.752	4599.43
349.121	4605.34
349.49	4604.39
349.858	4613.5
350.227	4612.05
350.596	4618.45
350.964	4614.16
351.333	4621.66
351.702	4623.59
352.07	4628.64
352.439	4619.39
352.807	4629.07
353.176	4624.2
353.544	4624.8
353.912	4623.55
354.281	4623.39
354.649	4613.77
355.017	4620.2
355.385	4616.2
355.753	4613.98
356.122	4608.05
356.49	4612.73
356.858	4604.59
357.226	4608.66
357.594	4599.66
357.961	4604.77
358.329	4606.27
358.697	4610.93
359.065	4602.5
359.433	4603.5
359.8	4600.11
360.168	4603.89
360.536	4600.98
360.903	4605.93
361.271	4595.86
361.638	4603.09
362.006	4588.45
362.373	4590.32
362.741	4585.48
363.108	4590.64
363.475	4585.98
363.843	4589.18
364.21	4583.95
364.577	4594.55
364.944	4583.57
365.311	4591.32
365.678	4609.66
366.045	4618.39
366.412	4617.32
366.779	4623.16
367.146	4618.66
367.513	4628.66
367.88	4621.18
368.247	4626.23
368.613	4618.34
368.98	4624.95
369.347	4619.64
369.713	4601.41
370.08	4595.61
370.447	4595.05
370.813	4586.59
371.18	4591.45
371.546	4578.05
371.912	4587.73
372.279	4587.36
372.645	4587.27
373.011	4582.89
373.378	4588.11
373.744	4581.91
374.11	4592.66
374.476	4585.77
374.842	4591.39
375.208	4594.27
375.574	4600.3
375.94	4590.8
376.306	4594.18
376.672	4594.16
377.038	4600.77
377.404	4594.45
377.769	4600.82
378.135	4588.3
378.501	4594.32
378.866	4591.34
379.232	4585.61
379.597	4582.61
379.963	4590.09
380.328	4580.09
380.694	4581.27
381.059	4577
381.425	4581.95
381.79	4575.3
382.155	4586.36
382.52	4579.77
382.886	4586.07
383.251	4580.95
383.616	4587.91
383.981	4580.14
384.346	4589.73
384.711	4586.82
385.076	4591.07
385.441	4586.7
385.806	4587.77
386.171	4577.36
386.535	4583.25
386.9	4577.34
387.265	4584.34
387.629	4574.55
387.994	4578.84
388.359	4571.68
388.723	4572.86
389.088	4567.93
389.452	4572.32
389.817	4570.16
390.181	4573.39
390.545	4572.14
390.91	4576.2
391.274	4568.34
391.638	4574.57
392.002	4570.95
392.366	4604.8
392.731	4598.75
393.095	4601.09
393.459	4598.57
393.823	4604.11
394.187	4598
394.55	4602.27
394.914	4600.59
395.278	4607.39
395.642	4598.55
396.006	4603.02
396.369	4567.25
396.733	4574.75
397.097	4568.5
397.46	4571.11
397.824	4565
398.187	4569.95
398.551	4561.73
398.914	4561.55
399.277	4555.73
399.641	4564.95
400.004	4563.5
400.367	4571.07
400.73	4563.98
401.094	4570.14
401.457	4564.98
401.82	4567.7
402.183	4565.27
402.546	4574.84
402.909	4569.7
403.272	4577.84
403.635	4570.02
403.998	4569.34
404.36	4562.25
404.723	4567.86
405.086	4563.09
405.448	4591.3
405.811	4588.18
406.174	4590.64
406.536	4579.11
406.899	4605.48
407.261	4597.55
407.624	4602.05
407.986	4600.8
408.348	4605.55
408.711	4604.3
409.073	4608.48
409.435	4575.05
409.797	4578.75
410.16	4575.11
410.522	4581.32
410.884	4553.5
411.246	4561.14
411.608	4556.2
411.97	4560.16
412.332	4548.93
412.693	4552.05
413.055	4544.77
413.417	4553.41
413.779	4546.11
414.14	4547.3
414.502	4535.68
414.864	4543.07
415.225	4536.84
415.587	4544.2
415.948	4534.61
416.31	4544.59
416.671	4535.45
417.033	4538.27
417.394	4532.45
417.755	4535.66
418.116	4532.57
418.478	4539.7
418.839	4531.84
419.2	4532.16
419.561	4528.3
419.922	4533.52
420.283	4527.41
420.644	4533.82
421.005	4529.82
421.366	4540.39
421.727	4548.14
422.087	4548.8
422.448	4545.59
422.809	4552.86
423.169	4549.57
423.53	4548.5
423.891	4542.36
424.251	4546.14
424.612	4538.18
424.972	4543.43
425.333	4530.25
425.693	4526.18
426.053	4522.7
426.414	4525.7
426.774	4517.36
427.134	4520.64
427.494	4513.64
427.854	4521.16
428.214	4515.16
428.574	4518.86
428.934	4513.52
429.294	4521.36
429.654	4512.43
430.014	4519.32
430.374	4513.52
430.734	4524.59
431.094	4518.48
431.453	4541.86
431.813	4533.68
432.173	4541.73
432.532	4539.8
432.892	4543.25
433.251	4535.98
433.611	4542.11
433.97	4533.77
434.33	4544.16
434.689	4537.36
435.048	4541.66
435.407	4527.02
435.767	4531.77
436.126	4521.77
436.485	4522.73
436.844	4517.8
437.203	4525.57
437.562	4523.52
437.921	4528.45
438.28	4519.64
438.639	4520.02
438.998	4537.86
439.356	4537.57
439.715	4534
440.074	4542.73
440.433	4537.3
440.791	4545.75
441.15	4535.66
441.508	4541.55
441.867	4536.23
442.225	4539.61
442.584	4535.75
442.942	4518.48
443.3	4511.7
443.659	4514.61
444.017	4508.73
444.375	4512.98
444.733	4506.98
445.092	4516.8
445.45	4514.48
445.808	4519.7
446.166	4515.61
446.524	4521.59
446.882	4516.75
447.239	4524.11
447.597	4522.39
447.955	4528.68
448.313	4527.25
448.67	4536.16
449.028	4526.64
449.386	4526.86
449.743	4529.3
450.101	4540.36
450.458	4532.52
450.816	4539.5
451.173	4535.89
451.531	4547.02
451.888	4539.61
452.245	4544.84
452.602	4538.84
452.96	4583.23
453.317	4580.89
453.674	4585.75
454.031	4577.61
454.388	4590.52
454.745	4582.95
455.102	4591.8
455.459	4581.89
455.816	4591.32
456.173	4589.27
456.529	4596.45
456.886	4558.16
457.243	4564.45
457.599	4557.93
457.956	4563.82
458.313	4555.07
458.669	4563.98
459.026	4556.14
459.382	4562.52
459.739	4558.36
460.095	4563.91
460.451	4557.8
460.807	4561.48
461.164	4556.36
461.52	4567.61
461.876	4559.36
462.232	4563.43
462.588	4556.68
462.944	4562.77
463.3	4559.8
463.656	4565.39
464.012	4556.64
464.368	4567.84
464.724	4560.77
465.079	4566.09
465.435	4550.98
465.791	4554.77
466.146	4550.34
466.502	4558.75
466.858	4550.8
467.213	4552.7
467.569	4550.11
467.924	4560.91
468.279	4545.43
468.635	4552.11
468.99	4544
469.345	4549.05
469.701	4544.68
470.056	4544.95
470.411	4533.05
470.766	4540.41
471.121	4534.61
471.476	4538.2
471.831	4527.52
472.186	4532.45
472.541	4523.14
472.895	4523.89
473.25	4516.25
473.605	4518.98
473.96	4513.45
474.314	4517.8
474.669	4505.77
475.024	4502
475.378	4485.39
475.733	4492.45
476.087	4482.86
476.441	4488.89
476.796	4479.07
477.15	4485.16
477.504	4476.23
477.859	4476.5
478.213	4465.27
478.567	4465.48
478.921	4467.8
479.275	4473.25
479.629	4467.11
479.983	4478.57
480.337	4466.57
480.691	4472
481.045	4460.55
481.399	4491.3
481.752	4487.93
482.106	4495.2
482.46	4488.5
482.813	4487.05
483.167	4479.8
483.52	4474.32
483.874	4473.64
484.227	4479.43
484.581	4473.25
484.934	4479.07
485.288	4445.32
485.641	4445.91
485.994	4439.7
486.347	4445.73
486.7	4437.3
487.054	4453.73
487.407	4450.59
487.76	4441.86
488.113	4434.61
488.466	4437.98
488.818	4433.91
489.171	4439.32
489.524	4430
489.877	4429.5
490.23	4423.68
490.582	4428.43
490.935	4411.66
491.288	4413.7
491.64	4405.55
491.993	4411.52
492.345	4408.61
492.698	4415.77
493.05	4412.98
493.402	4424.91
493.755	4427.43
494.107	4440.91
494.459	4449.45
494.811	4478.57
495.163	4505.25
495.515	4555.77
495.867	4605.52
496.219	4688.75
496.571	4781.84
496.923	4898.8
497.275	5016.61
497.627	5159.48
497.979	5288.07
498.33	5429.75
498.682	5551.43
499.034	5672.73
499.385	5769.41
499.737	5858.55
500.088	5914
500.44	5955.82
500.791	5969.2
501.143	5977.11
501.494	5962.36
501.845	5951.8
502.197	5919.09
502.548	5890.09
502.899	5852.27
503.25	5826.89
503.601	5787.89
503.952	5760.36
504.303	5716.34
504.654	5684.82
505.005	5643.14
505.356	5602.98
505.707	5559.43
506.058	5529.77
506.408	5492.36
506.759	5467.05
507.11	5426.39
507.46	5404.57
507.811	5364
508.161	5343.55
508.512	5313
508.862	5294.48
509.213	5273.32
509.563	5258.48
509.913	5227.84
510.263	5214.09
510.614	5185.59
510.964	5171.77
511.314	5140.64
511.664	5128.91
512.014	5102.73
512.364	5089.34
512.714	5067.73
513.064	5048.27
513.414	5024.11
513.764	5028.55
514.113	5007.68
514.463	4997.11
514.813	4972.84
515.162	4967.16
515.512	4953.59
515.862	4945.32
516.211	4927.09
516.561	4920.02
516.91	4910.14
517.259	4904.23
517.609	4870.59
517.958	4855.73
518.307	4839.89
518.656	4834.25
519.006	4823.57
519.355	4822.41
519.704	4812.82
520.053	4811.95
520.402	4796.64
520.751	4789.64
521.1	4776.39
521.448	4780.07
521.797	4772.52
522.146	4771.3
522.495	4764.59
522.843	4754.91
523.192	4733.89
523.541	4728.27
523.889	4713.43
524.238	4713.32
524.586	4703.23
524.935	4703.11
525.283	4690.73
525.631	4694.59
525.979	4681.68
526.328	4681.98
526.676	4674.3
527.024	4677.98
527.372	4669.64
527.72	4671.95
528.068	4663.7
528.416	4667.32
528.764	4659.18
529.112	4659.64
529.46	4642.23
529.808	4642.55
530.155	4628.39
530.503	4643.34
530.851	4646.91
531.198	4647
531.546	4635.07
531.893	4635.95
532.241	4621.59
532.588	4620.55
532.936	4614.73
533.283	4619.45
533.63	4616.05
533.978	4618.86
534.325	4602.57
534.672	4590.55
535.019	4581.41
535.366	4586.84
535.713	4579.48
536.06	4588.18
536.407	4579.89
536.754	4578.25
537.101	4568.66
537.448	4575.93
537.795	4571.95
538.141	4566.8
538.488	4556.16
538.835	4561.43
539.181	4551.25
539.528	4551.16
539.874	4539.73
540.221	4541.39
540.567	4532.57
540.914	4539.64
541.26	4528.68
541.606	4532.98
541.952	4529.48
542.299	4534.48
542.645	4530.11
542.991	4535.07
543.337	4531.18
543.683	4533.43
544.029	4528.32
544.375	4540.14
544.721	4535.59
545.066	4538.2
545.412	4529.84
545.758	4532.18
546.104	4528.11
546.449	4526.43
546.795	4528.09
547.141	4536.5
547.486	4530.5
547.832	4531.86
548.177	4517.91
548.522	4516.93
548.868	4508.2
549.213	4512.95
549.558	4508.02
549.903	4510.84
550.249	4508.25
550.594	4505.23
550.939	4492.45
551.284	4498.32
551.629	4494.5
551.974	4499.91
552.319	4495.36
552.664	4501.86
553.008	4495.5
553.353	4525.55
553.698	4522
554.043	4524.61
554.387	4518.05
554.732	4523.39
555.076	4514.89
555.421	4520.61
555.765	4516.39
556.11	4519.39
556.454	4508.43
556.798	4508.7
557.143	4477.57
557.487	4485.3
557.831	4476.86
558.175	4484.98
558.519	4479.64
558.863	4488.84
559.207	4479.18
559.551	4483.34
559.895	4484.27
560.239	4491.84
560.583	4485.82
560.927	4488.55
561.27	4479.23
561.614	4490.48
561.958	4479.61
562.301	4487.16
562.645	4476.09
562.988	4480.14
563.332	4475.66
563.675	4478.68
564.018	4481.09
564.362	4489.05
564.705	4484.18
565.048	4487.98
565.391	4476.82
565.735	4482.55
566.078	4473.14
566.421	4481.18
566.764	4479.36
567.107	4480.43
567.45	4472.27
567.792	4467.82
568.135	4461.41
568.478	4467.32
568.821	4463.61
569.163	4468.36
569.506	4462.75
569.849	4472.84
570.191	4466.36
570.534	4474
570.876	4469.75
571.219	4477.11
571.561	4474.41
571.903	4479.27
572.246	4474.84
572.588	4476.7
572.93	4469.52
573.272	4472.27
573.614	4462.23
573.956	4467.48
574.298	4458.82
574.64	4464.43
574.982	4453.23
575.324	4456.8
575.666	4452.43
576.008	4458.05
576.349	4451.73
576.691	4456.95
577.033	4454.2
577.374	4459.82
577.716	4454.48
578.057	4463.05
578.399	4455.77
578.74	4460.5
579.082	4459.45
579.423	4464.59
579.764	4461.8
580.105	4470.05
580.447	4468.91
580.788	4477.34
581.129	4477.7
581.47	4484.18
581.811	4477.3
582.152	4485.45
582.493	4503.5
582.834	4506.11
583.175	4501.55
583.515	4501.05
583.856	4493.48
584.197	4498.82
584.537	4489.05
584.878	4487.09
585.218	4479.82
585.559	4485.43
585.899	4479.86
586.24	4464.66
586.58	4456.5
586.921	4459.3
587.261	4455.32
587.601	4462
587.941	4457.61
588.281	4465.93
588.621	4465.25
588.961	4469.34
589.301	4460.14
589.641	4464.05
589.981	4460.16
590.321	4466.75
590.661	4464.16
591.001	4468.32
591.34	4466.48
591.68	4468.52
592.02	4460.68
592.359	4462.36
592.699	4455.57
593.038	4463.11
593.378	4458.66
593.717	4460.8
594.057	4453.7
594.396	4457.48
594.735	4452.82
595.074	4458.64
595.414	4450.86
595.753	4456.48
596.092	4451.41
596.431	4459.98
596.77	4456.09
597.109	4458.61
597.448	4451.7
597.786	4456.18
598.125	4449
598.464	4454.18
598.803	4441.8
599.141	4449.45
599.48	4441.3
599.819	4447.8
600.157	4436.41
600.495	4437.8
600.834	4436.14
601.172	4464.55
601.511	4462.41
601.849	4464.84
602.187	4458.59
602.525	4464.3
602.864	4457.7
603.202	4464.82
603.54	4457.07
603.878	4466.98
604.216	4459.43
604.554	4462.34
604.891	4432.41
605.229	4434.09
605.567	4431.36
605.905	4437.48
606.243	4429.52
606.58	4432.73
606.918	4423.41
607.255	4425.27
607.593	4418
607.93	4426.14
608.268	4419.75
608.605	4432.25
608.942	4432.7
609.28	4436.2
609.617	4430.3
609.954	4435.91
610.291	4432.11
610.628	4441.32
610.965	4439.93
611.302	4446.43
611.639	4442.07
611.976	4450.11
612.313	4440.5
612.65	4441.07
612.987	4433.5
613.323	4436.64
613.66	4430.82
613.997	4438.59
614.333	4429.57
614.67	4433.07
615.006	4426.45
615.343	4429.93
615.679	4419.57
616.015	4422.84
616.352	4417.73
616.688	4425.52
617.024	4419.8
617.36	4431.64
617.696	4423.8
618.032	4430.2
618.368	4425.48
618.704	4431.11
619.04	4423.84
619.376	4430.39
619.712	4428.48
620.048	4431.3
620.383	4424.75
620.719	4429.02
621.055	4418.57
621.39	4424.66
621.726	4418.36
622.061	4419.8
622.397	4416.02
622.732	4420.86
623.068	4412.34
623.403	4410.8
623.738	4407.57
624.073	4410.41
624.409	4405.45
624.744	4406.7
625.079	4399.05
625.414	4407.39
625.749	4404.48
626.084	4409.43
626.419	4405.86
626.753	4411.64
627.088	4406.5
627.423	4414.36
627.758	4411.95
628.092	4418.05
628.427	4413.77
628.762	4418.41
629.096	4410.73
629.431	4420.05
629.765	4409.34
630.099	4411.43
630.434	4405.68
630.768	4414.41
631.102	4405.2
631.436	4409.43
631.77	4403.16
632.105	4409.84
632.439	4406.2
632.773	4410.09
633.107	4399.25
633.44	4408.57
633.774	4402.57
634.108	4407.59
634.442	4400.11
634.776	4410.11
635.109	4404.61
635.443	4409.55
635.776	4403.16
636.11	4406.93
636.443	4404.05
636.777	4408.2
637.11	4396.66
637.444	4402.57
637.777	4398.48
638.11	4403.32
638.443	4392.36
638.776	4397.39
639.11	4391.64
639.443	4401.43
639.776	4396.45
640.109	4402.84
640.441	4397.86
640.774	4405.52
641.107	4399.73
641.44	4408.45
641.773	4399.82
642.105	4404.05
642.438	4400.48
642.77	4404.57
643.103	4395.75
643.435	4398.77
643.768	4394.23
644.1	4399.89
644.433	4394.98
644.765	4401.95
645.097	4400.02
645.429	4409.73
645.761	4406.57
646.094	4410.05
646.426	4403.64
646.758	4413.89
647.09	4408.73
647.422	4408.3
647.753	4401.98
648.085	4406.5
648.417	4397.48
648.749	4396.32
649.08	4388.55
649.412	4391.25
649.744	4385.34
650.075	4392.41
650.407	4380.11
650.738	4384.77
651.069	4382.09
651.401	4388.66
651.732	4381.68
652.063	4389.43
652.394	4383.7
652.726	4390.34
653.057	4388.11
653.388	4392.86
653.719	4388.23
654.05	4396.27
654.381	4391.82
654.712	4400.84
655.042	4392.61
655.373	4398.82
655.704	4393.59
656.034	4396.82
656.365	4391.45
656.696	4392.7
657.026	4386.18
657.357	4390.14
657.687	4380.07
658.018	4382.32
658.348	4369
658.678	4378.91
659.008	4374.07
659.339	4378.07
659.669	4375.84
659.999	4384.59
660.329	4376.93
660.659	4381.82
660.989	4374.27
661.319	4380.36
661.649	4378.86
661.978	4388.45
662.308	4379.45
662.638	4383.91
662.968	4380.11
663.297	4388.25
663.627	4376.89
663.956	4383.48
664.286	4378.43
664.615	4388.64
664.945	4385.8
665.274	4391.64
665.603	4385.95
665.932	4391.95
666.262	4386.93
666.591	4394.48
666.92	4384.98
667.249	4393.23
667.578	4394.7
667.907	4404.2
668.236	4397.02
668.564	4398.52
668.893	4392.34
669.222	4396.89
669.551	4390.75
669.879	4397.82
670.208	4385.32
670.537	4384.82
670.865	4374.73
671.194	4390.23
671.522	4383.14
671.85	4384.95
672.179	4382.52
672.507	4384.34
672.835	4378.2
673.163	4383.66
673.491	4378.52
673.819	4390.75
674.147	4392.89
674.475	4398.82
674.803	4376.5
675.131	4380.11
675.459	4380.25
675.787	4387.11
676.115	4381.23
676.442	4385.52
676.77	4379.77
677.098	4384.23
677.425	4376.39
677.753	4383.93
678.08	4380.32
678.407	4388.57
678.735	4386.89
679.062	4389.66
679.389	4381.34
679.717	4391.2
680.044	4385.18
680.371	4390.43
680.698	4385.98
681.025	4395
681.352	4389.02
681.679	4393.11
682.006	4385
682.332	4384.52
682.659	4380.16
682.986	4390.34
683.313	4385.98
683.639	4388.89
683.966	4383.66
684.292	4386.27
684.619	4374.52
684.945	4376.16
685.272	4374.89
685.598	4379.61
685.924	4381.66
686.25	4384.66
686.577	4374.27
686.903	4380.95
687.229	4379.68
687.555	4383.34
687.881	4378.98
688.207	4386.55
688.533	4384.91
688.858	4386.77
689.184	4383.36
689.51	4383.66
689.836	4379.32
690.161	4388.75
690.487	4378.68
690.813	4383.91
691.138	4381.02
691.463	4387.7
691.789	4386.52
692.114	4388.55
692.44	4382.91
692.765	4390.66
693.09	4391.16
693.415	4395.25
693.74	4387.2
694.065	4395.93
694.39	4391.27
694.715	4400.68
695.04	4396.34
695.365	4399.07
695.69	4393.82
696.015	4400.2
696.339	4396.34
696.664	4397.27
696.989	4395.59
697.313	4397.41
697.638	4391.5
697.962	4393.95
698.287	4382.41
698.611	4388.39
698.935	4384.98
699.26	4390.7
699.584	4386.48
699.908	4387.25
700.232	4382
700.556	4383.16
700.88	4381.32
701.204	4384.2
701.528	4378.93
701.852	4388.91
702.176	4399.8
702.5	4401.45
702.823	4410.48
703.147	4428.3
703.471	4423.84
703.794	4426.86
704.118	4437.75
704.441	4446.75
704.765	4440.64
705.088	4446.5
705.411	4444.48
705.735	4429.82
706.058	4421.3
706.381	4406.48
706.704	4393.3
707.027	4398.55
707.35	4395.48
707.673	4385
707.996	4375.23
708.319	4378.84
708.642	4372.84
708.965	4373.7
709.288	4368.66
709.61	4380.75
709.933	4380.45
710.256	4382.77
710.578	4374.2
710.901	4377.75
711.223	4371.05
711.546	4377.05
711.868	4378.39
712.19	4384.86
712.512	4375.27
712.835	4383.25
713.157	4372.43
713.479	4375.45
713.801	4367.8
714.123	4375.77
714.445	4371.89
714.767	4378.68
715.089	4373.55
715.411	4370.45
715.732	4362.02
716.054	4368.02
716.376	4359
716.697	4361.3
717.019	4362.34
717.34	4367.68
717.662	4363.23
717.983	4372.27
718.305	4372.27
718.626	4376.23
718.947	4375.16
719.268	4383.3
719.589	4378.84
719.911	4389
720.232	4390.39
720.553	4389.2
720.874	4384.05
721.195	4388.86
721.515	4376.86
721.836	4376.39
722.157	4365.55
722.478	4370.09
722.798	4362.52
723.119	4368.16
723.44	4358.89
723.76	4362.36
724.081	4359.48
724.401	4367.75
724.721	4371.36
725.042	4375.41
725.362	4370.43
725.682	4379.27
726.002	4376.27
726.322	4383.57
726.642	4378.73
726.962	4382.2
727.282	4381
727.602	4383.14
727.922	4371.18
728.242	4380.8
728.562	4380.25
728.882	4385.5
729.201	4381.5
729.521	4388.59
729.84	4383.45
730.16	4388.86
730.479	4392.61
730.799	4393.89
731.118	4390.18
731.437	4398.91
731.757	4379.11
732.076	4382.57
732.395	4376
732.714	4381.73
733.033	4370.66
733.352	4377.23
733.671	4377.7
733.99	4377.05
734.309	4372.02
734.628	4377.36
734.947	4369.98
735.265	4376.18
735.584	4369.39
735.903	4374.41
736.221	4370.07
736.54	4377.05
736.858	4367.93
737.177	4372.59
737.495	4368.05
737.813	4371.55
738.132	4366.8
738.45	4371.66
738.768	4366.45
739.086	4370.73
739.404	4370.84
739.722	4373.7
740.04	4371.98
740.358	4380.7
740.676	4370.91
740.994	4373.23
741.311	4370.02
741.629	4375.82
741.947	4372.64
742.264	4378.11
742.582	4379.36
742.899	4383.8
743.217	4381.11
743.534	4381.68
743.852	4373.16
744.169	4378.09
744.486	4374.41
744.803	4376.55
745.121	4372.41
745.438	4377.43
745.755	4371.45
746.072	4374.95
746.389	4366.55
746.706	4369.43
747.022	4366.43
747.339	4375.36
747.656	4374.59
747.973	4380.98
748.289	4379.91
748.606	4383.95
748.923	4379.98
749.239	4388.89
749.555	4383.66
749.872	4391.5
750.188	4389.09
750.505	4394.34
750.821	4387.93
751.137	4388.23
751.453	4382.98
751.769	4388.23
752.085	4379.82
752.401	4388.16
752.717	4378.57
753.033	4382.25
753.349	4377.5
753.665	4379.05
753.98	4374.66
754.296	4380
754.612	4375.07
754.927	4380.91
755.243	4378.16
755.558	4384.95
755.874	4379.64
756.189	4387.68
756.505	4379.43
756.82	4384.68
757.135	4380.43
757.45	4387.91
757.765	4389.18
758.08	4395.39
758.395	4386.27
758.71	4387.55
759.025	4383.66
759.34	4387.84
759.655	4384.14
759.97	4389.8
760.285	4389.09
760.599	4395
760.914	4386.48
761.228	4384.82
761.543	4376.68
761.857	4395
762.172	4388.8
762.486	4393.84
762.8	4392
763.115	4394.82
763.429	4393.84
763.743	4394.25
764.057	4391.16
764.371	4397.64
764.685	4397.52
764.999	4408.66
765.313	4400.52
765.627	4406.25
765.941	4401.68
766.255	4403.02
766.568	4400.5
766.882	4404
767.195	4397.98
767.509	4405.34
767.823	4401.27
768.136	4402.64
768.449	4394.48
768.763	4395.05
769.076	4391.18
769.389	4397.27
769.702	4392.59
770.016	4395.02
770.329	4386.66
770.642	4397.7
770.955	4392.14
771.268	4395.36
771.58	4394.3
771.893	4403.25
772.206	4395.23
772.519	4401.25
772.832	4394.68
773.144	4398.66
773.457	4394.2
773.769	4403.52
774.082	4393.64
774.394	4397.25
774.706	4395.48
775.019	4400.61
775.331	4394.09
775.643	4400.75
775.955	4396.93
776.268	4404.09
776.58	4400.25
776.892	4406.75
777.204	4403.64
777.515	4410.02
777.827	4411.57
778.139	4417.11
778.451	4413.43
778.763	4417.91
779.074	4414.16
779.386	4418.55
779.697	4414.59
780.009	4419.14
780.32	4415.05
780.632	4420.34
780.943	4417.34
781.254	4419
781.566	4411.91
781.877	4417.93
782.188	4413.66
782.499	4416.75
782.81	4416.07
783.121	4419.43
783.432	4418.73
783.743	4423.09
784.054	4414.89
784.364	4417.91
784.675	4411.11
784.986	4416.25
785.296	4411.3
785.607	4419.34
785.917	4441.66
786.228	4447.36
786.538	4447.16
786.849	4454.05
787.159	4450.95
787.469	4458.02
787.779	4459.27
788.09	4462.95
788.4	4464.68
788.71	4469.91
789.02	4465.16
789.33	4449.91
789.64	4444.98
789.949	4457.61
790.259	4448.82
790.569	4453.57
790.879	4450.95
791.188	4456.5
791.498	4455.36
791.807	4455.86
792.117	4452.18
792.426	4457.39
792.736	4447.89
793.045	4461.57
793.354	4447.59
793.663	4457.27
793.973	4453
794.282	4479.16
794.591	4470.52
794.9	4476.7
795.209	4477.2
795.518	4483.5
795.826	4478.98
796.135	4488.89
796.444	4477.73
796.753	4485.02
797.061	4478.43
797.37	4483.27
797.678	4461.86
797.987	4466.59
798.295	4461.18
798.604	4465.82
798.912	4460.2
799.22	4467.68
799.529	4466.43
799.837	4472.82
800.145	4470.36
800.453	4477.91
800.761	4480.43
801.069	4483.05
801.377	4483.57
801.685	4497.14
801.993	4495.7
802.3	4505.2
802.608	4499.48
802.916	4503.52
803.223	4511.07
803.531	4518.66
803.838	4517.41
804.146	4520.61
804.453	4518.39
804.76	4526.41
805.068	4520.89
805.375	4529.32
805.682	4525.14
805.989	4539.77
806.296	4536.23
806.603	4532.09
806.91	4528.11
807.217	4530.16
807.524	4526.77
807.831	4535.5
808.138	4529.32
808.444	4533.59
808.751	4529.39
809.058	4533.55
809.364	4525.77
809.671	4536.3
809.977	4531.73
810.284	4541.32
810.59	4540.64
810.896	4546.43
811.202	4542.45
811.509	4549.82
811.815	4548.27
812.121	4553.91
812.427	4549.39
812.733	4554.73
813.039	4553.57
813.345	4561.52
813.65	4554.55
813.956	4569.02
814.262	4568.66
814.568	4576.73
814.873	4573.61
815.179	4580.77
815.484	4574.86
815.79	4585.64
816.095	4583.41
816.4	4584
816.706	4576.93
817.011	4586.43
817.316	4579.61
817.621	4584.39
817.926	4582.52
818.231	4589.23
818.536	4583.77
818.841	4589.7
819.146	4585.02
819.451	4592
819.756	4589.18
820.06	4595.77
820.365	4591.8
820.67	4592.39
820.974	4591.18
821.279	4599.64
821.583	4594.2
821.888	4600.41
822.192	4601.55
822.496	4607.77
822.8	4602.34
823.105	4609.02
823.409	4609.09
823.713	4612.86
824.017	4611.39
824.321	4616.55
824.625	4609.45
824.929	4619.43
825.232	4616.84
825.536	4622.3
825.84	4621.14
826.143	4629.3
826.447	4626.59
826.751	4634.09
827.054	4634
827.358	4646.07
827.661	4663.3
827.964	4686.55
828.268	4685.36
828.571	4690.02
828.874	4683.91
829.177	4688.36
829.48	4683.5
829.783	4688.75
830.086	4686.91
830.389	4690.7
830.692	4682.25
830.995	4670.64
831.297	4655.23
831.6	4666.86
831.903	4668.59
832.205	4674.43
832.508	4670.07
832.81	4677.16
833.113	4680.75
833.415	4685.5
833.718	4686.95
834.02	4696.55
834.322	4692
834.624	4697.48
834.926	4686.43
835.228	4694
835.53	4693.41
835.832	4703.77
836.134	4706.18
836.436	4706.09
836.738	4705.7
837.04	4710.55
837.341	4707.45
837.643	4723.32
837.944	4720.64
838.246	4732.36
838.547	4728.3
838.849	4736.02
839.15	4734.86
839.452	4740.48
839.753	4740.77
840.054	4744.41
840.355	4741.23
840.656	4752.98
840.957	4744.3
841.258	4750.8
841.559	4742.18
841.86	4748.68
842.161	4744.02
842.462	4753.34
842.762	4747.25
843.063	4752.57
843.364	4761.34
843.664	4769.39
843.965	4769.75
844.265	4775.05
844.566	4770.8
844.866	4784.39
845.166	4782.73
845.467	4792.55
845.767	4780.52
846.067	4785.84
846.367	4786.8
846.667	4783.2
846.967	4781.84
847.267	4780.5
847.567	4777.5
847.867	4783.8
848.166	4776.61
848.466	4782.25
848.766	4777.11
849.065	4787.89
849.365	4784.05
849.664	4793.64
849.964	4789.05
850.263	4794.75
850.562	4790.84
850.862	4797.84
851.161	4794.36
851.46	4804.52
851.759	4800.25
852.058	4812.84
852.357	4809.41
852.656	4822.61
852.955	4814.59
853.254	4821.23
853.553	4816
853.851	4821.55
854.15	4817.16
854.449	4826
854.747	4817.66
855.046	4827.55
855.344	4816.89
855.643	4836.48
855.941	4835.02
856.239	4844.41
856.538	4844.77
856.836	4853.02
857.134	4849.25
857.432	4856.32
857.73	4854.55
858.028	4869.2
858.326	4862.41
858.624	4873.36
858.922	4859.91
859.219	4862.02
859.517	4856.11
859.815	4862.2
860.112	4862.09
860.41	4874.09
860.707	4870.52
861.005	4878.68
861.302	4868.2
861.6	4875.86
861.897	4875.3
862.194	4881.77
862.491	4884.7
862.788	4893.34
863.085	4890.07
863.382	4896.48
863.679	4891.34
863.976	4902.18
864.273	4896.25
864.57	4908.18
864.867	4904.2
865.163	4907.7
865.46	4907.14
865.757	4910.23
866.053	4905.48
866.349	4912.64
866.646	4911.39
866.942	4922.27
867.239	4918.91
867.535	4928.34
867.831	4922.61
868.127	4933.86
868.423	4931.11
868.719	4939.32
869.015	4932.02
869.311	4936.66
869.607	4934.43
869.903	4936.55
870.199	4929.45
870.494	4937.23
870.79	4928
871.086	4931.48
871.381	4922.36
871.677	4928.39
871.972	4920.27
872.267	4928.2
872.563	4924.64
872.858	4928.32
873.153	4922.2
873.448	4920.75
873.743	4912.68
874.038	4914.64
874.333	4909.7
874.628	4914.84
874.923	4906.7
875.218	4908.14
875.513	4900.89
875.808	4908.34
876.102	4904.48
876.397	4908.09
876.691	4905.75
876.986	4908.18
877.28	4907.61
877.575	4911.77
877.869	4912.25
878.163	4916.39
878.458	4910.59
878.752	4918.93
879.046	4911.18
879.34	4911.18
879.634	4908.45
879.928	4913.98
880.222	4905.07
880.516	4910.09
880.809	4902.82
881.103	4904.3
881.397	4894.25
881.691	4901.64
881.984	4893.36
882.278	4895.02
882.571	4909.66
882.864	4911.2
883.158	4904.64
883.451	4910.16
883.744	4899.59
884.038	4901.75
884.331	4892.25
884.624	4899.52
884.917	4889.98
885.21	4892.64
885.503	4888.07
885.796	4875.57
886.088	4868.11
886.381	4875.77
886.674	4867.73
886.966	4871.8
887.259	4868.98
887.552	4886.52
887.844	4883.89
888.136	4889.14
888.429	4887.52
888.721	4891.14
889.013	4885.12
889.306	4893.54
889.598	4885.54
