# Supplementary material for: An on-demand, drop-on-drop method for studying enzyme catalysis by serial crystallography
Source: Nat Commun. 2021 Jul 22;12:4461. doi: 10.1038/s41467-021-24757-7 (PMC8298390; doi:10.1038/s41467-021-24757-7)
Supplement: Supplementary file 7 — Source Data [file 41467_2021_24757_MOESM7_ESM.zip › 01_raw data/7/7-pico-off (1).txt]

Data from 7-fluo5N-fura-picooff_Subt4_20-38-36-828.txt Node

Date: Wed Jun 05 20:38:36 PDT 2019
User: Yachandra Lab
Spectrometer: OFX00221
Trigger mode: 0
Integration Time (sec): 3.000000E-1
Scans to average: 4
Nonlinearity correction enabled: false
Boxcar width: 5
Storing dark spectrum: false
XAxis mode: Wavelengths
Number of Pixels in Spectrum: 2136
>>>>>Begin Spectral Data<<<<<
156.111	-5.04
156.499	-4.82
156.887	-5.41
157.274	-5.31
157.662	-5.12
158.049	-4.57
158.437	-3.89
158.824	-2.82
159.211	-3.7
159.599	-3.34
159.986	-5.07
160.373	-4.45
160.761	-5.39
161.148	-4.84
161.535	-5.27
161.922	-5.5
162.309	-5.91
162.696	-6.68
163.083	-7.34
163.47	-6.25
163.857	-7.11
164.244	-6.07
164.631	-6.36
165.018	-5.59
165.405	-6.16
165.792	-5.34
166.179	-4.68
166.565	-5.14
166.952	-5.11
167.339	-4.7
167.725	-4.91
168.112	-3.36
168.498	-2.98
168.885	-2.39
169.271	-2.8
169.658	-1.61
170.044	-2.25
170.431	-2.75
170.817	-2.07
171.203	-2.5
171.59	-2.82
171.976	-3.36
172.362	-4.8
172.748	-5.45
173.134	-4.59
173.521	-4.39
173.907	-4.48
174.293	-4.32
174.679	-4.25
175.065	-5.32
175.451	-4.84
175.836	-5.05
176.222	-5.55
176.608	-6.16
176.994	-5
177.38	-5.61
177.765	-5.89
178.151	-7.61
178.537	-8.5
178.922	-8.84
179.308	-8.48
179.693	-8.86
180.079	-8
180.464	-7.25
180.85	-6.84
181.235	-8.8
181.621	-9.7
182.006	-9.11
182.391	-8.66
182.777	-8.2
183.162	-8.55
183.547	-7.34
183.932	-8
184.317	-9.11
184.702	-9.05
185.087	-8.55
185.472	-7.59
185.857	-7.61
186.242	-7.75
186.627	-7.09
187.012	-7.05
187.397	-7.11
187.782	-7.91
188.167	-6.75
188.551	-5.73
188.936	-1.05
189.321	3.77
189.705	6.39
190.09	12.86
190.475	20.75
190.859	24.55
191.244	27.75
191.628	29.61
192.012	32.02
192.397	35.02
192.781	42.91
193.166	44.27
193.55	42.34
193.934	44.73
194.318	42.43
194.702	38.61
195.087	38.41
195.471	41.55
195.855	45.32
196.239	48.05
196.623	49.23
197.007	45.52
197.391	41.73
197.775	43.86
198.158	43.45
198.542	45.02
198.926	45.82
199.31	49.5
199.693	47.25
200.077	42.14
200.461	39.34
200.844	38.5
201.228	37.73
201.611	36.55
201.995	34.52
202.378	33.95
202.762	32.64
203.145	35.16
203.529	32.36
203.912	29.3
204.295	31.09
204.679	35.25
205.062	36.98
205.445	34.64
205.828	37.3
206.211	38.27
206.594	38.3
206.977	38.77
207.36	37.09
207.743	34.3
208.126	33.2
208.509	34.75
208.892	33.95
209.275	31.3
209.658	35.75
210.04	37.14
210.423	37.11
210.806	36.98
211.188	36.52
211.571	34.36
211.953	36.68
212.336	39.18
212.719	41.66
213.101	43.05
213.483	43.14
213.866	42.18
214.248	39.43
214.63	39.82
215.013	39.61
215.395	40.32
215.777	42.07
216.159	43.43
216.542	42.95
216.924	41.2
217.306	38.27
217.688	38.23
218.07	34.64
218.452	36.66
218.834	36.45
219.216	37.84
219.597	37.14
219.979	34.25
220.361	33.68
220.743	35.43
221.124	33.09
221.506	29.41
221.888	28.3
222.269	30.52
222.651	28.89
223.032	27.75
223.414	25.5
223.795	27.11
224.177	28.91
224.558	26.07
224.94	25.68
225.321	27.14
225.702	33.11
226.083	37.5
226.465	37.43
226.846	38.86
227.227	37.2
227.608	37.59
227.989	37.55
228.37	37.41
228.751	36.73
229.132	38.93
229.513	40.77
229.894	36.16
230.275	33.91
230.655	33.59
231.036	31.09
231.417	35.34
231.798	38.75
232.178	35.93
232.559	32.57
232.94	34.7
233.32	34.82
233.701	36.66
234.081	40.36
234.462	38.45
234.842	39.41
235.222	43.95
235.603	39.39
235.983	36.16
236.363	35.48
236.743	40.52
237.124	39.3
237.504	38.41
237.884	36.48
238.264	33.93
238.644	33.98
239.024	32.84
239.404	26.75
239.784	27.91
240.164	29.77
240.544	29.75
240.923	31.45
241.303	31.93
241.683	32.05
242.063	29.18
242.442	30.07
242.822	29.7
243.202	31.39
243.581	36.14
243.961	37.11
244.34	34.59
244.72	35.3
245.099	31.25
245.478	35.02
245.858	35.7
246.237	35.73
246.616	35.34
246.996	34.2
247.375	33.07
247.754	32.95
248.133	31.11
248.512	32.75
248.891	38.07
249.27	40.86
249.649	38.45
250.028	39.2
250.407	42.09
250.786	42.27
251.165	44.02
251.544	46.07
251.922	46.84
252.301	49.18
252.68	47.41
253.058	42.84
253.437	41.61
253.816	43.25
254.194	42.39
254.573	41.48
254.951	45.64
255.329	50.36
255.708	48.41
256.086	46.16
256.465	45.18
256.843	46.59
257.221	48.55
257.599	47.45
257.977	44.23
258.356	43.27
258.734	44.73
259.112	45.34
259.49	39.73
259.868	42
260.246	43.18
260.624	41.57
261.001	41.34
261.379	39.89
261.757	40.18
262.135	40.68
262.513	37.57
262.89	33.84
263.268	28.09
263.645	30.36
264.023	29
264.401	28.95
264.778	29.89
265.156	31.77
265.533	31.95
265.91	31.3
266.288	32.36
266.665	35.77
267.042	36.68
267.42	38.05
267.797	40.64
268.174	39.45
268.551	37.86
268.928	39.73
269.305	38.73
269.682	38.16
270.059	39.7
270.436	41.45
270.813	41.75
271.19	43.59
271.567	43.75
271.944	42.07
272.32	44.32
272.697	45.59
273.074	48.5
273.45	48.52
273.827	50.25
274.203	52.16
274.58	48.84
274.957	48.68
275.333	49.34
275.709	48.57
276.086	47.14
276.462	43.64
276.838	41.84
277.215	39.25
277.591	39.14
277.967	39.64
278.343	37.91
278.719	37.7
279.095	35.41
279.471	36.66
279.847	37.39
280.223	37.52
280.599	41.82
280.975	41.3
281.351	40.86
281.727	40.66
282.103	36.48
282.478	34.34
282.854	37.84
283.23	41.45
283.605	41.07
283.981	37.82
284.357	37.91
284.732	34.8
285.108	38.09
285.483	41.5
285.858	37.25
286.234	40.36
286.609	44.36
286.984	39.8
287.36	37.57
287.735	36.77
288.11	38.18
288.485	37.93
288.86	37.93
289.235	38.77
289.61	33.91
289.985	37.18
290.36	36.2
290.735	34.95
291.11	36.52
291.485	37.7
291.86	38.2
292.235	41.86
292.609	40.84
292.984	40.43
293.359	38.66
293.733	38.41
294.108	36.41
294.482	33.07
294.857	33.7
295.231	33.2
295.606	33.75
295.98	33.16
296.354	30.07
296.729	33.61
297.103	35.36
297.477	35.2
297.851	40
298.226	42.8
298.6	42.09
298.974	36.89
299.348	41.2
299.722	41.7
300.096	41.07
300.47	40.5
300.844	38.59
301.217	38.02
301.591	42.59
301.965	43.14
302.339	44.09
302.712	46.32
303.086	51.93
303.46	51.39
303.833	50.89
304.207	50.32
304.58	51.84
304.954	52.52
305.327	51.34
305.701	46.95
306.074	43.14
306.447	43.55
306.821	46.36
307.194	42.5
307.567	39.91
307.94	38.2
308.313	38.75
308.686	39.91
309.059	41.18
309.432	42.55
309.805	42.52
310.178	40.32
310.551	39.45
310.924	37.32
311.297	40.82
311.67	38.73
312.042	37.43
312.415	35.39
312.788	31.23
313.16	28.11
313.533	24.7
313.905	26.59
314.278	29.86
314.65	30.7
315.023	31.25
315.395	25.66
315.768	27.36
316.14	30.23
316.512	31.68
316.884	39.16
317.257	42.73
317.629	44.7
318.001	43.73
318.373	44.59
318.745	40.73
319.117	41.59
319.489	43.66
319.861	40.59
320.233	41.2
320.605	39.18
320.977	34.25
321.348	30.16
321.72	32.07
322.092	35.57
322.463	34.02
322.835	34.7
323.207	37
323.578	35.5
323.95	38.75
324.321	38.5
324.693	42.45
325.064	43.98
325.435	44.75
325.807	43.3
326.178	41.45
326.549	44.09
326.92	47.55
327.292	42.77
327.663	44.95
328.034	45.98
328.405	43.64
328.776	40.16
329.147	39.18
329.518	38.2
329.889	38.8
330.259	34.73
330.63	31.25
331.001	27.27
331.372	29.27
331.742	31.89
332.113	29.82
332.484	27.09
332.854	30.77
333.225	33.34
333.595	33.3
333.966	34.82
334.336	34.16
334.707	32.98
335.077	33.36
335.447	30.68
335.817	28.75
336.188	31.68
336.558	37.43
336.928	34.8
337.298	33.41
337.668	32.55
338.038	32.57
338.408	37.39
338.778	37.77
339.148	39.25
339.518	39.34
339.888	39.55
340.258	39.32
340.627	33.68
340.997	31.86
341.367	28.18
341.736	29.02
342.106	27.45
342.475	22.8
342.845	24.27
343.214	25.55
343.584	26.02
343.953	24.55
344.323	23.27
344.692	25.09
345.061	28.3
345.431	29.66
345.8	29.8
346.169	31.77
346.538	32.07
346.907	32.23
347.276	30
347.645	29.2
348.014	29.61
348.383	31.11
348.752	31.11
349.121	28.2
349.49	27.91
349.858	28.66
350.227	25.82
350.596	29.98
350.964	30.93
351.333	32.86
351.702	35.61
352.07	33.2
352.439	29.5
352.807	30.86
353.176	31.55
353.544	34.3
353.912	37.23
354.281	35.91
354.649	33.23
355.017	28.7
355.385	28.09
355.753	29.91
356.122	35.3
356.49	36.25
356.858	34.93
357.226	36.11
357.594	33.48
357.961	32.59
358.329	34.8
358.697	35.05
359.065	40.16
359.433	38.82
359.8	35.73
360.168	31.77
360.536	31.8
360.903	32.73
361.271	37.05
361.638	40.25
362.006	40.7
362.373	39.25
362.741	40.52
363.108	39
363.475	40.86
363.843	39.41
364.21	40.57
364.577	44.66
364.944	44.66
365.311	39.91
365.678	38.32
366.045	38.05
366.412	41.84
366.779	41.39
367.146	41.55
367.513	42.8
367.88	46.77
368.247	47.23
368.613	41.86
368.98	42.14
369.347	43.18
369.713	41.86
370.08	39.82
370.447	37.39
370.813	37.14
371.18	38.5
371.546	35.59
371.912	35.8
372.279	31.07
372.645	33.8
373.011	36.52
373.378	36.59
373.744	37.93
374.11	36.52
374.476	35.45
374.842	35.77
375.208	33.89
375.574	35.52
375.94	34.93
376.306	40
376.672	39.95
377.038	37.11
377.404	35.43
377.769	34.55
378.135	36.05
378.501	38.57
378.866	35.86
379.232	34.27
379.597	36.02
379.963	33.3
380.328	33.75
380.694	35.16
381.059	33.82
381.425	33.73
381.79	34.32
382.155	32.75
382.52	31.7
382.886	33.32
383.251	34.11
383.616	30.73
383.981	32.39
384.346	28.48
384.711	28.75
385.076	31.84
385.441	35.34
385.806	35.2
386.171	35.23
386.535	33.86
386.9	33.5
387.265	33.39
387.629	36.91
387.994	35.39
388.359	36.39
388.723	33.98
389.088	34.77
389.452	31.48
389.817	30.23
390.181	31.32
390.545	32.93
390.91	32.68
391.274	33.27
391.638	34.11
392.002	35.32
392.366	37.14
392.731	39.57
393.095	37.16
393.459	39.07
393.823	40.32
394.187	40.61
394.55	35.5
394.914	38.27
395.278	38.91
395.642	37.07
396.006	36.43
396.369	35.95
396.733	32.61
397.097	31.64
397.46	31.18
397.824	30.93
398.187	31.39
398.551	34.66
398.914	34.23
399.277	36.98
399.641	36.48
400.004	40.43
400.367	39.68
400.73	41.16
401.094	41.36
401.457	41.16
401.82	40.48
402.183	42.34
402.546	43.52
402.909	44.27
403.272	40
403.635	40.82
403.998	38.11
404.36	38.32
404.723	39.34
405.086	39.11
405.448	38.91
405.811	39.57
406.174	37.39
406.536	39.52
406.899	39.75
407.261	40.32
407.624	37.5
407.986	36.52
408.348	38.27
408.711	38.98
409.073	41.91
409.435	40.77
409.797	40.77
410.16	41.27
410.522	38.66
410.884	37.27
411.246	37.11
411.608	39.98
411.97	43.16
412.332	40.91
412.693	40.02
413.055	41.57
413.417	40.77
413.779	40.5
414.14	35.75
414.502	38.16
414.864	37.16
415.225	36.55
415.587	38.23
415.948	36.2
416.31	37.05
416.671	36.09
417.033	34.09
417.394	34.48
417.755	34.27
418.116	38.27
418.478	36.93
418.839	34.77
419.2	37.07
419.561	32.3
419.922	30.66
420.283	30.32
420.644	28.91
421.005	27.43
421.366	31.32
421.727	32.14
422.087	31.27
422.448	33.07
422.809	32.11
423.169	30.8
423.53	31.75
423.891	33.18
424.251	33.45
424.612	37.11
424.972	38.25
425.333	37.48
425.693	36.23
426.053	36.7
426.414	34.14
426.774	38.14
427.134	38.05
427.494	40.82
427.854	37.84
428.214	40.39
428.574	38.07
428.934	39.84
429.294	38.75
429.654	41.8
430.014	43.16
430.374	42.95
430.734	40.61
431.094	42.95
431.453	41.75
431.813	43.84
432.173	40.3
432.532	39.5
432.892	34.09
433.251	32.25
433.611	30.41
433.97	29.61
434.33	31.18
434.689	31.77
435.048	29.73
435.407	29.05
435.767	29.55
436.126	29.75
436.485	33.82
436.844	36.11
437.203	35.34
437.562	34.3
437.921	33.41
438.28	31.84
438.639	33.27
438.998	34.11
439.356	34.23
439.715	33.39
440.074	34.7
440.433	29.3
440.791	29.36
441.15	30.3
441.508	29.5
441.867	31.73
442.225	31.52
442.584	29.39
442.942	26.5
443.3	26.23
443.659	28.45
444.017	27.25
444.375	29.77
444.733	28.93
445.092	29.39
445.45	28.8
445.808	27.45
446.166	28.43
446.524	30.07
446.882	32.36
447.239	29.05
447.597	26.43
447.955	28.8
448.313	28.11
448.67	27.84
449.028	27.5
449.386	30.43
449.743	28.77
450.101	31.18
450.458	31.14
450.816	33.16
451.173	37.43
451.531	39.61
451.888	37.16
452.245	40.05
452.602	39.36
452.96	43.2
453.317	39.52
453.674	41.39
454.031	40.43
454.388	39.09
454.745	35.27
455.102	37.02
455.459	37.25
455.816	40.61
456.173	36.98
456.529	36.77
456.886	32.77
457.243	36.84
457.599	38.68
457.956	36.16
458.313	37.77
458.669	40.57
459.026	35.34
459.382	33.41
459.739	31.36
460.095	30.95
460.451	33.57
460.807	31.43
461.164	32.5
461.52	30.25
461.876	31.89
462.232	31.61
462.588	28.59
462.944	29.45
463.3	29.66
463.656	29.41
464.012	30.2
464.368	26.82
464.724	28.66
465.079	26.25
465.435	23.34
465.791	23.95
466.146	22.3
466.502	21.05
466.858	22.95
467.213	23.93
467.569	24.68
467.924	24.86
468.279	28.05
468.635	29.2
468.99	29.89
469.345	35.89
469.701	34.98
470.056	34.48
470.411	38.18
470.766	34.45
471.121	31.32
471.476	29.7
471.831	27.93
472.186	28.52
472.541	29.41
472.895	29.09
473.25	23.66
473.605	23.18
473.96	25.32
474.314	24.93
474.669	29.73
475.024	33.32
475.378	36.02
475.733	38.36
476.087	37.27
476.441	36.59
476.796	36.98
477.15	38.09
477.504	38
477.859	38.77
478.213	38.09
478.567	34.59
478.921	34.11
479.275	32.39
479.629	32.5
479.983	34.07
480.337	33
480.691	32.98
481.045	33.3
481.399	32.91
481.752	31.48
482.106	30.52
482.46	31.23
482.813	29.77
483.167	32.09
483.52	32.14
483.874	30.5
484.227	32.23
484.581	32.48
484.934	34.57
485.288	36.48
485.641	33.66
485.994	34.77
486.347	37.98
486.7	39.23
487.054	37.39
487.407	39.73
487.76	39.64
488.113	38.32
488.466	40.34
488.818	40.73
489.171	36.84
489.524	37.5
489.877	35.8
490.23	31.02
490.582	33.34
490.935	35.66
491.288	31.73
491.64	29.5
491.993	29.86
492.345	28.3
492.698	24.5
493.05	26.45
493.402	30.41
493.755	31.77
494.107	32.59
494.459	29.41
494.811	26.39
495.163	25.7
495.515	24.52
495.867	19.52
496.219	11.2
496.571	5.98
496.923	-4.18
497.275	-15.91
497.627	-25.48
497.979	-30.84
498.33	-40.34
498.682	-48.25
499.034	-59.32
499.385	-59.41
499.737	-62.75
500.088	-60.95
500.44	-62.59
500.791	-61.02
501.143	-60.18
501.494	-58.57
501.845	-61.8
502.197	-57.07
502.548	-55.64
502.899	-48.25
503.25	-49.59
503.601	-45.02
503.952	-43.25
504.303	-38
504.654	-37.55
505.005	-36.55
505.356	-32.64
505.707	-30.16
506.058	-32.73
506.408	-31.61
506.759	-32.23
507.11	-28.34
507.46	-32.43
507.811	-35.55
508.161	-36.43
508.512	-32.82
508.862	-30.55
509.213	-29.82
509.563	-24.86
509.913	-20.73
510.263	-19.84
510.614	-18.77
510.964	-19.48
511.314	-15.18
511.664	-10.39
512.014	-5.45
512.364	-3.11
512.714	1.34
513.064	2.11
513.414	2.3
513.764	1.23
514.113	-3.05
514.463	-2.39
514.813	-1.89
515.162	-3.34
515.512	-3.75
515.862	-7.43
516.211	-11.23
516.561	-13.36
516.91	-10.86
517.259	-11.75
517.609	-12.5
517.958	-7.02
518.307	-4.68
518.656	-8.36
519.006	-2.73
519.355	-3.09
519.704	-2.2
520.053	2.86
520.402	5.2
520.751	2.59
521.1	3.39
521.448	6.75
521.797	3.77
522.146	3.59
522.495	5.25
522.843	-0.43
523.192	-2.5
523.541	0.36
523.889	0.55
524.238	0.2
524.586	-0.18
524.935	0.64
525.283	0.52
525.631	5.45
525.979	5.93
526.328	7.45
526.676	12.43
527.024	14.93
527.372	14.09
527.72	14.66
528.068	13.89
528.416	15.86
528.764	14.48
529.112	15.68
529.46	13.93
529.808	14.45
530.155	11.16
530.503	8.8
530.851	8.52
531.198	7.98
531.546	6.09
531.893	9.68
532.241	10.11
532.588	13.39
532.936	15
533.283	17
533.63	19.3
533.978	24.75
534.325	27.02
534.672	28.39
535.019	29.02
535.366	30.64
535.713	28.73
536.06	27.5
536.407	29.11
536.754	28.57
537.101	31.07
537.448	27.25
537.795	26.93
538.141	23.82
538.488	21.86
538.835	21.48
539.181	21.86
539.528	19.61
539.874	22.7
540.221	21.75
540.567	22.55
540.914	17.05
541.26	16.77
541.606	17.18
541.952	24.16
542.299	26.73
542.645	26.57
542.991	27.39
543.337	29.16
543.683	26.52
544.029	24.02
544.375	19.7
544.721	22.55
545.066	23.5
545.412	22.2
545.758	17.77
546.104	15.8
546.449	15.55
546.795	17.02
547.141	17.61
547.486	21.32
547.832	24.91
548.177	27.18
548.522	26.25
548.868	30.61
549.213	32.86
549.558	33.91
549.903	37.43
550.249	35.64
550.594	30.5
550.939	32.68
551.284	30.93
551.629	26.16
551.974	28.55
552.319	31.09
552.664	29.3
553.008	26.91
553.353	27.95
553.698	26.07
554.043	28.82
554.387	28.93
554.732	29.8
555.076	28.84
555.421	31.98
555.765	31.48
556.11	28.59
556.454	28.18
556.798	25.41
557.143	23.66
557.487	22.77
557.831	24.16
558.175	27.05
558.519	21.45
558.863	23.09
559.207	22.5
559.551	19.2
559.895	24.25
560.239	22.89
560.583	26.45
560.927	25
561.27	25.82
561.614	25.93
561.958	24.86
562.301	24.77
562.645	22.05
562.988	19.7
563.332	23.11
563.675	21.07
564.018	22.91
564.362	21.98
564.705	21.02
565.048	22.36
565.391	22.98
565.735	23.05
566.078	25.07
566.421	25.27
566.764	26.02
567.107	26.02
567.45	24.77
567.792	23.41
568.135	23.55
568.478	26.84
568.821	23.75
569.163	20.5
569.506	22.09
569.849	21.7
570.191	19.23
570.534	23.59
570.876	23.09
571.219	24.05
571.561	25.7
571.903	27.2
572.246	27.7
572.588	31.39
572.93	30.64
573.272	30.05
573.614	32.11
573.956	37.82
574.298	35.39
574.64	34.14
574.982	32.7
575.324	30.75
575.666	30.09
576.008	30.27
576.349	27.84
576.691	29.39
577.033	29.66
577.374	27.8
577.716	24.39
578.057	22.86
578.399	22.82
578.74	23.75
579.082	22.5
579.423	21.52
579.764	20.27
580.105	20.86
580.447	22.32
580.788	18.93
581.129	19.32
581.47	20.5
581.811	22.93
582.152	23.18
582.493	23.02
582.834	23.86
583.175	24.55
583.515	24.82
583.856	24.05
584.197	24.25
584.537	27.8
584.878	30.32
585.218	32.64
585.559	30.77
585.899	30.41
586.24	32.11
586.58	34.39
586.921	34.2
587.261	33.52
587.601	35.98
587.941	35.86
588.281	37
588.621	32.52
588.961	28.05
589.301	27.48
589.641	30.45
589.981	26.89
590.321	28.64
590.661	29.39
591.001	28.61
591.34	27.64
591.68	27.11
592.02	26.02
592.359	29.45
592.699	32.55
593.038	33.84
593.378	34.93
593.717	34.45
594.057	31.34
594.396	31.93
594.735	34.55
595.074	34.23
595.414	32.91
595.753	32.48
596.092	31.07
596.431	32.05
596.77	33.77
597.109	31.41
597.448	32.86
597.786	33.14
598.125	29.32
598.464	27.86
598.803	26.52
599.141	28.55
599.48	26.68
599.819	25.43
600.157	21.55
600.495	19.14
600.834	19.75
601.172	20.52
601.511	20.77
601.849	23.8
602.187	25.64
602.525	24.95
602.864	31.27
603.202	32.09
603.54	32.3
603.878	34.36
604.216	34.82
604.554	33.64
604.891	34.68
605.229	35.82
605.567	36.52
605.905	36.18
606.243	39.25
606.58	32.23
606.918	32.55
607.255	31.98
607.593	30.61
607.93	29.82
608.268	27.34
608.605	26.5
608.942	25.34
609.28	23.93
609.617	25.14
609.954	25.61
610.291	27.11
610.628	27.36
610.965	30.52
611.302	32.75
611.639	33.55
611.976	37.5
612.313	39.55
612.65	39.61
612.987	41.02
613.323	38.05
613.66	38.73
613.997	36.2
614.333	35.84
614.67	36.48
615.006	36.86
615.343	37.75
615.679	37.93
616.015	36.05
616.352	37.05
616.688	37.73
617.024	38.55
617.36	38.55
617.696	40.89
618.032	40.43
618.368	39.75
618.704	38.09
619.04	39.61
619.376	37.09
619.712	37.59
620.048	39.7
620.383	40.02
620.719	37.75
621.055	34.43
621.39	32.5
621.726	32.23
622.061	33.16
622.397	33.3
622.732	30.18
623.068	28.84
623.403	25.41
623.738	22.05
624.073	20.75
624.409	21.91
624.744	24.7
625.079	24.45
625.414	27.02
625.749	26.59
626.084	28.52
626.419	32.43
626.753	36.3
627.088	41
627.423	44.16
627.758	46.86
628.092	46.59
628.427	45.59
628.762	48.64
629.096	50.09
629.431	49.77
629.765	47.2
630.099	48.05
630.434	46.52
630.768	48.25
631.102	45.93
631.436	42.93
631.77	46.3
632.105	44.64
632.439	44.02
632.773	42.23
633.107	43.09
633.44	46.02
633.774	43.61
634.108	46.41
634.442	40.5
634.776	43.61
635.109	45.36
635.443	44.8
635.776	47.14
636.11	43.93
636.443	43.84
636.777	43.27
637.11	41.7
637.444	40.52
637.777	39.91
638.11	45.05
638.443	42.14
638.776	40.2
639.11	38
639.443	38.84
639.776	43.05
640.109	42.07
640.441	42.05
640.774	43.3
641.107	44.48
641.44	44.8
641.773	41.5
642.105	41.7
642.438	44.14
642.77	44.39
643.103	41.39
643.435	37.7
643.768	41.27
644.1	42.25
644.433	43.2
644.765	45.43
645.097	46.36
645.429	47.66
645.761	46.18
646.094	42.61
646.426	44.39
646.758	47.25
647.09	49.25
647.422	47.02
647.753	46.34
648.085	44.64
648.417	42.39
648.749	40.39
649.08	43.07
649.412	45.7
649.744	48.2
650.075	47.34
650.407	45.77
650.738	46.61
651.069	44.39
651.401	43.14
651.732	44
652.063	43.45
652.394	42.18
652.726	41.61
653.057	42.16
653.388	41.2
653.719	40.11
654.05	40.95
654.381	40.23
654.712	41.75
655.042	43.68
655.373	43.91
655.704	42.93
656.034	40.7
656.365	39.64
656.696	36.18
657.026	37.2
657.357	39.14
657.687	39.41
658.018	41.64
658.348	41.93
658.678	38.52
659.008	35.98
659.339	38.91
659.669	43.55
659.999	44.09
660.329	44.73
660.659	45.8
660.989	45.73
661.319	44.8
661.649	44.52
661.978	44.32
662.308	44.8
662.638	45.09
662.968	41.75
663.297	43.82
663.627	44.11
663.956	46.66
664.286	48.43
664.615	44.16
664.945	48
665.274	47.34
665.603	49.61
665.932	53.34
666.262	56.82
666.591	58.48
666.92	55.89
667.249	58.07
667.578	56.84
667.907	56.07
668.236	61.68
668.564	57.8
668.893	55.52
669.222	56.86
669.551	53.02
669.879	52.25
670.208	50.41
670.537	48.43
670.865	41.95
671.194	42.41
671.522	36.95
671.85	35.82
672.179	37.48
672.507	38.86
672.835	36.93
673.163	39.18
673.491	41.02
673.819	47.14
674.147	47.8
674.475	52.27
674.803	53.23
675.131	56.66
675.459	56.57
675.787	58.34
676.115	58.5
676.442	56.93
676.77	55.7
677.098	51.82
677.425	49.09
677.753	49.48
678.08	47.91
678.407	48.5
678.735	50.7
679.062	49.91
679.389	44.48
679.717	44.39
680.044	43.75
680.371	43.84
680.698	46.16
681.025	44.32
681.352	45.14
681.679	45.3
682.006	42.09
682.332	40
682.659	39.73
682.986	44.64
683.313	45.52
683.639	47.93
683.966	50.64
684.292	51.07
684.619	52.43
684.945	53.23
685.272	52.41
685.598	52.61
685.924	53.16
686.25	52.07
686.577	51.16
686.903	49
687.229	49.48
687.555	49.18
687.881	48.39
688.207	48.32
688.533	47.91
688.858	51.18
689.184	53.95
689.51	54.5
689.836	57.14
690.161	55.82
690.487	56.91
690.813	53.25
691.138	51.59
691.463	54.34
691.789	53.07
692.114	49.82
692.44	48.16
692.765	48.48
693.09	46.84
693.415	48.07
693.74	45.48
694.065	44.14
694.39	45.75
694.715	47.02
695.04	45.64
695.365	45.34
695.69	46.5
696.015	45.32
696.339	42.09
696.664	43.14
696.989	41.3
697.313	42.77
697.638	44.52
697.962	43.64
698.287	41.8
698.611	41.8
698.935	46.18
699.26	46.7
699.584	48.82
699.908	51
700.232	48.64
700.556	47.7
700.88	50.59
701.204	53.48
701.528	55.84
701.852	58.07
702.176	56.2
702.5	52.89
702.823	53.36
703.147	49.05
703.471	48.23
703.794	53.93
704.118	55.18
704.441	54.77
704.765	50.34
705.088	48
705.411	46.27
705.735	46.2
706.058	46.39
706.381	46.27
706.704	49.73
707.027	49.57
707.35	45.57
707.673	43.84
707.996	40.36
708.319	41.11
708.642	43.07
708.965	42.23
709.288	44.25
709.61	45.5
709.933	44.64
710.256	43.75
710.578	43.84
710.901	43.55
711.223	42.73
711.546	42.43
711.868	43.25
712.19	39.23
712.512	41
712.835	37.61
713.157	32.77
713.479	33.39
713.801	34.45
714.123	31.25
714.445	29.77
714.767	32.5
715.089	34.95
715.411	31.73
715.732	34.45
716.054	32.95
716.376	34.7
716.697	39.5
717.019	40.23
717.34	39.16
717.662	41.84
717.983	44.14
718.305	43.84
718.626	42.27
718.947	44.77
719.268	43.34
719.589	43.7
719.911	43
720.232	41.05
720.553	37.39
720.874	34.98
721.195	32.64
721.515	33.41
721.836	31.16
722.157	30.77
722.478	31.73
722.798	32.61
723.119	33.09
723.44	31.84
723.76	34.75
724.081	37.05
724.401	38.68
724.721	40
725.042	35.14
725.362	35.52
725.682	35.5
726.002	36.39
726.322	35.98
726.642	34.52
726.962	33.3
727.282	30.27
727.602	29.36
727.922	28.59
728.242	29.86
728.562	30.11
728.882	31.59
729.201	34.7
729.521	31.3
729.84	30.55
730.16	30.25
730.479	32.34
730.799	32.45
731.118	33.07
731.437	32.23
731.757	32.09
732.076	34.05
732.395	33.25
732.714	31.61
733.033	34.45
733.352	38.23
733.671	38.73
733.99	40.3
734.309	39.77
734.628	39.34
734.947	40.86
735.265	41.68
735.584	42.77
735.903	42.52
736.221	41.93
736.54	42.8
736.858	39.27
737.177	39.48
737.495	37.75
737.813	36.93
738.132	36.5
738.45	36.84
738.768	36.34
739.086	35
739.404	33.48
739.722	30.64
740.04	30.45
740.358	31.64
740.676	32.98
740.994	34.7
741.311	35.16
741.629	34.7
741.947	32.27
742.264	31.32
742.582	30.05
742.899	32.2
743.217	34.57
743.534	29.52
743.852	28.05
744.169	27.45
744.486	23.84
744.803	25.11
745.121	28.5
745.438	30.32
745.755	28.89
746.072	29.84
746.389	31.55
746.706	33
747.022	35.2
747.339	35.48
747.656	34.91
747.973	36.77
748.289	34.34
748.606	31.8
748.923	30.14
749.239	29.75
749.555	31.7
749.872	28
750.188	27.32
750.505	27.89
750.821	29.66
751.137	32.39
751.453	30.5
751.769	31.16
752.085	29.34
752.401	31.07
752.717	33.07
753.033	30.36
753.349	32.18
753.665	32.27
753.98	35.02
754.296	33.16
754.612	33.05
754.927	35.59
755.243	33.86
755.558	37.55
755.874	37.73
756.189	38.68
756.505	38.98
756.82	37.95
757.135	37.77
757.45	33.32
757.765	36.25
758.08	33.57
758.395	31.84
758.71	32.34
759.025	31.36
759.34	34.48
759.655	34.8
759.97	35.5
760.285	35.27
760.599	36.64
760.914	38.98
761.228	38.23
761.543	36.16
761.857	38.5
762.172	38.27
762.486	37.91
762.8	32.86
763.115	32.75
763.429	32.52
763.743	33.7
764.057	33.09
764.371	32.75
764.685	33.68
764.999	36.18
765.313	36.2
765.627	35.55
765.941	35.25
766.255	36.43
766.568	34.41
766.882	36.16
767.195	34.02
767.509	35.02
767.823	34.39
768.136	29.75
768.449	26.59
768.763	24.02
769.076	25.48
769.389	25.48
769.702	26.66
770.016	26.75
770.329	26.05
770.642	28.84
770.955	26.34
771.268	24.57
771.58	25.18
771.893	28.2
772.206	27.43
772.519	28.86
772.832	28.39
773.144	25.66
773.457	23.98
773.769	23.23
774.082	21.57
774.394	20.57
774.706	19.73
775.019	21.77
775.331	21.73
775.643	24.7
775.955	21.93
776.268	24.45
776.58	24.05
776.892	26.59
777.204	24.64
777.515	21.64
777.827	20
778.139	22.02
778.451	22.18
778.763	21.2
779.074	18.45
779.386	22.55
779.697	19.77
780.009	21.52
780.32	21.93
780.632	23
780.943	24.61
781.254	27.16
781.566	27.7
781.877	29.84
782.188	31.41
782.499	31.48
782.81	29.98
783.121	29.82
783.432	30.93
783.743	28.68
784.054	28.48
784.364	28.41
784.675	26.45
784.986	25.43
785.296	24.34
785.607	27.07
785.917	26.2
786.228	26.7
786.538	27.86
786.849	24.93
787.159	25.23
787.469	27.36
787.779	29.2
788.09	31.23
788.4	31.89
788.71	33.75
789.02	30.25
789.33	32.16
789.64	35.45
789.949	36.32
790.259	40.98
790.569	41.11
790.879	40.95
791.188	41.86
791.498	41.57
791.807	41.2
792.117	36.05
792.426	35.07
792.736	34.23
793.045	32.09
793.354	30.66
793.663	31.45
793.973	33.16
794.282	33.23
794.591	33.86
794.9	35.43
795.209	34.16
795.518	35.7
795.826	36.11
796.135	38.14
796.444	37.14
796.753	34.02
797.061	30.86
797.37	30.5
797.678	30.2
797.987	29.02
798.295	26.07
798.604	29.16
798.912	29.84
799.22	29.23
799.529	29.25
799.837	26.36
800.145	28.3
800.453	29.3
800.761	29.02
801.069	29.23
801.377	27
801.685	27.05
801.993	23.95
802.3	24.86
802.608	26.52
802.916	27.27
803.223	31.55
803.531	34
803.838	31.98
804.146	33.18
804.453	32
804.76	32.34
805.068	35.59
805.375	36.77
805.682	34.93
805.989	34.84
806.296	31.95
806.603	31.57
806.91	33.89
807.217	33.18
807.524	29.61
807.831	30.32
808.138	31.98
808.444	27.75
808.751	29.59
809.058	28.59
809.364	24.2
809.671	25.14
809.977	27.05
810.284	26.57
810.59	26.59
810.896	28.2
811.202	29.16
811.509	27
811.815	28.55
812.121	26.84
812.427	26.77
812.733	30.39
813.039	32.27
813.345	29.98
813.65	24.14
813.956	26.75
814.262	27.66
814.568	27.48
814.873	27.43
815.179	28.57
815.484	28.34
815.79	31.43
816.095	32.3
816.4	31.41
816.706	28.05
817.011	32.61
817.316	32.91
817.621	35.14
817.926	35.52
818.231	38
818.536	38.05
818.841	40.27
819.146	39.27
819.451	38.48
819.756	35.57
820.06	39.82
820.365	37.3
820.67	37.16
820.974	32.68
821.279	32.57
821.583	31.2
821.888	31.07
822.192	30.55
822.496	33.64
822.8	34.7
823.105	35.93
823.409	33.41
823.713	33.61
824.017	34.2
824.321	34.11
824.625	32.09
824.929	35.18
825.232	34.61
825.536	31.7
825.84	27.39
826.143	26.95
826.447	27.48
826.751	28.64
827.054	31.07
827.358	29.23
827.661	32.93
827.964	37.82
828.268	34.95
828.571	36.09
828.874	37.95
829.177	40.36
829.48	39.45
829.783	40.32
830.086	39.82
830.389	38.23
830.692	38.36
830.995	36.23
831.297	31.16
831.6	28.89
831.903	31.64
832.205	30.36
832.508	29.09
832.81	30.36
833.113	31.34
833.415	32.02
833.718	34.95
834.02	33.95
834.322	39.09
834.624	38.86
834.926	39.25
835.228	36.11
835.53	36.8
835.832	38.18
836.134	38.57
836.436	36.34
836.738	35.73
837.04	32.43
837.341	34.66
837.643	31
837.944	32.27
838.246	35.86
838.547	40.02
838.849	44.95
839.15	43.02
839.452	44
839.753	45.57
840.054	43.98
840.355	46.95
840.656	45.52
840.957	44.93
841.258	48.5
841.559	48.41
841.86	45.45
842.161	41.2
842.462	42.66
842.762	39.05
843.063	38.93
843.364	42
843.664	38.43
843.965	38.3
844.265	39.57
844.566	39.8
844.866	36.64
845.166	34.27
845.467	34.14
845.767	34.23
846.067	34.55
846.367	30.86
846.667	29.34
846.967	29.09
847.267	28.73
847.567	27.82
847.867	23.93
848.166	23.11
848.466	24.7
848.766	24.34
849.065	20.93
849.365	23.25
849.664	24.18
849.964	22.89
850.263	23.57
850.562	26.32
850.862	24.36
851.161	25.23
851.46	27.25
851.759	26.93
852.058	26.86
852.357	32.23
852.656	28.07
852.955	28.57
853.254	29.66
853.553	30.86
853.851	29.18
854.15	34.64
854.449	32.52
854.747	32.25
855.046	29.64
855.344	29.27
855.643	27.41
855.941	34.41
856.239	35.5
856.538	35.2
856.836	33.86
857.134	35.32
857.432	29.3
857.73	29.27
858.028	27.52
858.326	33.93
858.624	36.64
858.922	36.55
859.219	32.73
859.517	34.3
859.815	34.86
860.112	41.09
860.41	42.36
860.707	47.32
861.005	52.64
861.302	56.7
861.6	51.77
861.897	53.39
862.194	53.95
862.491	54.25
862.788	55.66
863.085	57.86
863.382	54.64
863.679	52.3
863.976	50.75
864.273	48.93
864.57	46.82
864.867	45.86
865.163	44.41
865.46	41.3
865.757	46.91
866.053	45.43
866.349	41.18
866.646	37.89
866.942	36.52
867.239	34.36
867.535	30.5
867.831	31.82
868.127	36.45
868.423	33.82
868.719	35.18
869.015	33.43
869.311	34.57
869.607	36.25
869.903	37.7
870.199	40.84
870.494	43.25
870.79	50.98
871.086	48.75
871.381	44.3
871.677	42.98
871.972	44.07
872.267	38.18
872.563	38.61
872.858	39.98
873.153	39.09
873.448	39.25
873.743	37.14
874.038	30.93
874.333	35.8
874.628	41.7
874.923	45.86
875.218	47.3
875.513	46.8
875.808	46.3
876.102	43.25
876.397	42.5
876.691	41.43
876.986	43.05
877.28	42.75
877.575	40.34
877.869	34.43
878.163	33.43
878.458	32.73
878.752	35.55
879.046	32.36
879.34	31.41
879.634	35.3
879.928	34.91
880.222	33.91
880.516	34.02
880.809	36.61
881.103	38.41
881.397	37.77
881.691	39.27
881.984	39.14
882.278	42.34
882.571	44.45
882.864	40.68
883.158	41.18
883.451	41.93
883.744	42.39
884.038	38.05
884.331	40.11
884.624	41.61
884.917	40.61
885.21	40.18
885.503	38.14
885.796	39.61
886.088	41.16
886.381	38.16
886.674	36.8
886.966	38.66
887.259	41.18
887.552	40.73
887.844	39.98
888.136	39.16
888.429	39.43
888.721	40.28
889.013	39.84
889.306	40.79
889.598	45.25
