# Supplementary material for: An on-demand, drop-on-drop method for studying enzyme catalysis by serial crystallography
Source: Nat Commun. 2021 Jul 22;12:4461. doi: 10.1038/s41467-021-24757-7 (PMC8298390; doi:10.1038/s41467-021-24757-7)
Supplement: Supplementary file 7 — Source Data [file 41467_2021_24757_MOESM7_ESM.zip › 01_raw data/7/7-fluo5N-fura-bg_OFX002211_20-35-51-080.txt]

Data from 7-fluo5N-fura-bg_OFX002211_20-35-51-080.txt Node

Date: Wed Jun 05 20:35:51 PDT 2019
User: Yachandra Lab
Spectrometer: OFX00221
Trigger mode: 0
Integration Time (sec): 3.000000E-1
Scans to average: 4
Nonlinearity correction enabled: false
Boxcar width: 5
Storing dark spectrum: false
XAxis mode: Wavelengths
Number of Pixels in Spectrum: 2136
>>>>>Begin Spectral Data<<<<<
156.111	2559.5
156.499	2559.82
156.887	2567.22
157.274	2565.92
157.662	2575.62
158.049	2585.48
158.437	2600.11
158.824	2599.73
159.211	2615.39
159.599	2620.93
159.986	2626.16
160.373	2624
160.761	2631.34
161.148	2626.89
161.535	2633.57
161.922	2624.34
162.309	2618.95
162.696	2604.43
163.083	2606.11
163.47	2593.45
163.857	2599.89
164.244	2595.75
164.631	2598.59
165.018	2591.14
165.405	2594.45
165.792	2588.73
166.179	2594.57
166.565	2589.2
166.952	2595.02
167.339	2594.05
167.725	2599.52
168.112	2594.75
168.498	2602
168.885	2596.82
169.271	2603.14
169.658	2599.73
170.044	2605.05
170.431	2599.59
170.817	2605.36
171.203	2599.5
171.59	2600.18
171.976	2595.48
172.362	2599.84
172.748	2592.98
173.134	2598.55
173.521	2592.32
173.907	2597.09
174.293	2591.66
174.679	2596.59
175.065	2588.89
175.451	2594.93
175.836	2588.91
176.222	2595.7
176.608	2601.34
176.994	2613.93
177.38	2613.07
177.765	2619.02
178.151	2611.18
178.537	2616.23
178.922	2612.95
179.308	2621.8
179.693	2616.23
180.079	2622.93
180.464	2615.73
180.85	2610.41
181.235	2597.39
181.621	2598.02
182.006	2591.68
182.391	2598.16
182.777	2592.73
183.162	2596.11
183.547	2588.91
183.932	2594.18
184.317	2586.8
184.702	2592.52
185.087	2585.77
185.472	2592.59
185.857	2588.45
186.242	2593.09
186.627	2588.32
187.012	2593.16
187.397	2587.32
187.782	2592.48
188.167	2586.59
188.551	2593.07
188.936	2740.64
189.321	2898.05
189.705	3044.66
190.09	3199.3
190.475	3379.2
190.859	3538.34
191.244	3689.91
191.628	3848.2
192.012	3996.39
192.397	4163.34
192.781	4312.61
193.166	4317.18
193.55	4313.18
193.934	4323.91
194.318	4322.75
194.702	4296.84
195.087	4293.05
195.471	4294.02
195.855	4293.11
196.239	4301.45
196.623	4292.64
197.007	4299.41
197.391	4302.5
197.775	4312.3
198.158	4303.41
198.542	4309.14
198.926	4307.3
199.31	4314.2
199.693	4315.3
200.077	4318.82
200.461	4316.18
200.844	4318.8
201.228	4316.95
201.611	4318.91
201.995	4313.09
202.378	4322.3
202.762	4322.48
203.145	4331.43
203.529	4331.91
203.912	4340.23
204.295	4339.25
204.679	4343.23
205.062	4345.66
205.445	4349.07
205.828	4345.8
206.211	4350
206.594	4348.16
206.977	4351.18
207.36	4350.11
207.743	4353.8
208.126	4352.05
208.509	4359.91
208.892	4361.73
209.275	4362.57
209.658	4365.86
210.04	4377.45
210.423	4377.25
210.806	4378.41
211.188	4377.55
211.571	4381.68
211.953	4379.25
212.336	4379.84
212.719	4374.5
213.101	4375.2
213.483	4374.73
213.866	4375.09
214.248	4370.66
214.63	4379.09
215.013	4381.61
215.395	4387.8
215.777	4389.18
216.159	4398.11
216.542	4399.07
216.924	4403.91
217.306	4402.64
217.688	4409.73
218.07	4409.34
218.452	4408.09
218.834	4404.11
219.216	4406.93
219.597	4404.91
219.979	4406.75
220.361	4444.36
220.743	4447.59
221.124	4449.25
221.506	4454.89
221.888	4452.18
222.269	4455.86
222.651	4461.86
223.032	4465.45
223.414	4465.45
223.795	4467.32
224.177	4467.2
224.558	4427.09
224.94	4426.68
225.321	4435.39
225.702	4434.61
226.083	4443.93
226.465	4456.25
226.846	4452.48
227.227	4451.61
227.608	4454.02
227.989	4453.05
228.37	4457.7
228.751	4461.84
229.132	4467.18
229.513	4457.89
229.894	4459.25
230.275	4450.8
230.655	4437.91
231.036	4443.14
231.417	4449.23
231.798	4449.25
232.178	4460.5
232.559	4458.93
232.94	4457.2
233.32	4451.77
233.701	4458.86
234.081	4463.7
234.462	4472.05
234.842	4474.8
235.222	4479.25
235.603	4478.11
235.983	4480.61
236.363	4476.91
236.743	4477.5
237.124	4479.82
237.504	4509.2
237.884	4508.7
238.264	4506
238.644	4500.34
239.024	4503.98
239.404	4499.05
239.784	4504.16
240.164	4504.93
240.544	4506.77
240.923	4507.18
241.303	4509.8
241.683	4482.25
242.063	4482.09
242.442	4481.02
242.822	4496.09
243.202	4493.68
243.581	4494.73
243.961	4500.27
244.34	4502.7
244.72	4498.14
245.099	4505.68
245.478	4501.23
245.858	4512.66
246.237	4514.98
246.616	4524.18
246.996	4515.82
247.375	4519.91
247.754	4524.95
248.133	4520.18
248.512	4519.5
248.891	4531.16
249.27	4525.25
249.649	4529.91
250.028	4525.25
250.407	4526.02
250.786	4521
251.165	4525.3
251.544	4525.77
251.922	4527.84
252.301	4526.3
252.68	4524.84
253.058	4516.91
253.437	4526.77
253.816	4530.52
254.194	4532.09
254.573	4530.43
254.951	4535.34
255.329	4528.16
255.708	4529.5
256.086	4527.23
256.465	4526.66
256.843	4537.91
257.221	4540.41
257.599	4532.59
257.977	4536.91
258.356	4540.3
258.734	4544.68
259.112	4545.77
259.49	4550.11
259.868	4551.57
260.246	4553.43
260.624	4562.23
261.001	4565.2
261.379	4570.36
261.757	4573.91
262.135	4568.18
262.513	4567.32
262.89	4564.98
263.268	4566.34
263.645	4565.98
264.023	4565.8
264.401	4568.11
264.778	4565.8
265.156	4552.64
265.533	4552.91
265.91	4547.89
266.288	4550.5
266.665	4544.59
267.042	4553.09
267.42	4550.55
267.797	4557.61
268.174	4555.75
268.551	4559.95
268.928	4559.27
269.305	4564.52
269.682	4561.32
270.059	4567.64
270.436	4566.43
270.813	4576.2
271.19	4570.11
271.567	4569.93
271.944	4564.91
272.32	4570.66
272.697	4577.91
273.074	4577.32
273.45	4574.43
273.827	4576.18
274.203	4576.36
274.58	4579.5
274.957	4570.23
275.333	4571.57
275.709	4572.73
276.086	4575.34
276.462	4572.43
276.838	4559.43
277.215	4559.16
277.591	4572.7
277.967	4570.18
278.343	4569.7
278.719	4566.8
279.095	4575.23
279.471	4574.07
279.847	4582.11
280.223	4576.98
280.599	4578.41
280.975	4575.8
281.351	4576.11
281.727	4564.75
282.103	4570.18
282.478	4567.43
282.854	4571.11
283.23	4565.86
283.605	4572.18
283.981	4561.34
284.357	4568.02
284.732	4566.41
285.108	4569.91
285.483	4575.8
285.858	4577.45
286.234	4570.07
286.609	4572.43
286.984	4570.3
287.36	4575.02
287.735	4575.89
288.11	4592.34
288.485	4587.77
288.86	4590.84
289.235	4591.02
289.61	4591.8
289.985	4597.84
290.36	4605.73
290.735	4605.25
291.11	4607.02
291.485	4607.02
291.86	4603.45
292.235	4596.59
292.609	4601.25
292.984	4599.7
293.359	4604.09
293.733	4602.07
294.108	4606.14
294.482	4600.2
294.857	4603.32
295.231	4605.32
295.606	4609.89
295.98	4608.23
296.354	4609.27
296.729	4606.45
297.103	4612.09
297.477	4610.8
297.851	4613.52
298.226	4608.93
298.6	4617.27
298.974	4621.82
299.348	4626.86
299.722	4625.8
300.096	4632
300.47	4628.14
300.844	4634.43
301.217	4628.5
301.591	4634.52
301.965	4636.66
302.339	4637.64
302.712	4633.18
303.086	4634.16
303.46	4627
303.833	4626.84
304.207	4624.41
304.58	4627.91
304.954	4623.09
305.327	4628.7
305.701	4621.64
306.074	4620.34
306.447	4616.75
306.821	4620.55
307.194	4614.61
307.567	4625.09
307.94	4620.05
308.313	4625.02
308.686	4622.2
309.059	4626.36
309.432	4623.3
309.805	4630.55
310.178	4622.34
310.551	4629.16
310.924	4626.23
311.297	4630.3
311.67	4621.75
312.042	4630.3
312.415	4628.34
312.788	4628.55
313.16	4626.59
313.533	4633.73
313.905	4632.18
314.278	4641.36
314.65	4633.7
315.023	4637.11
315.395	4630.52
315.768	4630.34
316.14	4624.2
316.512	4628.93
316.884	4629.23
317.257	4635.61
317.629	4628.55
318.001	4627.68
318.373	4621.68
318.745	4626.91
319.117	4621.84
319.489	4630.07
319.861	4632.89
320.233	4637.73
320.605	4627.75
320.977	4629.2
321.348	4621.66
321.72	4625.25
322.092	4620.41
322.463	4625.45
322.835	4619.59
323.207	4628.7
323.578	4619.8
323.95	4620.16
324.321	4616.36
324.693	4621.41
325.064	4620.7
325.435	4645.73
325.807	4641.07
326.178	4647.64
326.549	4648.98
326.92	4653.66
327.292	4647.09
327.663	4653.5
328.034	4650.05
328.405	4652.09
328.776	4645.8
329.147	4650.27
329.518	4625.91
329.889	4628.43
330.259	4624.36
330.63	4622.25
331.001	4617.91
331.372	4620.14
331.742	4616.95
332.113	4621.7
332.484	4618.02
332.854	4626.09
333.225	4619.8
333.595	4623.2
333.966	4622.11
334.336	4622.61
334.707	4616
335.077	4627.23
335.447	4624.95
335.817	4629.68
336.188	4619.48
336.558	4623.27
336.928	4616.93
337.298	4621.09
337.668	4619.66
338.038	4622.05
338.408	4647.07
338.778	4650.18
339.148	4662.68
339.518	4669.98
339.888	4662.32
340.258	4672.77
340.627	4667.89
340.997	4672.45
341.367	4666.34
341.736	4669.05
342.106	4663.89
342.475	4640.32
342.845	4673.59
343.214	4655.86
343.584	4642.77
343.953	4650.82
344.323	4642.09
344.692	4646.68
345.061	4640.86
345.431	4646
345.8	4637.57
346.169	4641.52
346.538	4638.52
346.907	4609.14
347.276	4603.7
347.645	4608.86
348.014	4601.77
348.383	4608.48
348.752	4601.57
349.121	4605.73
349.49	4604.27
349.858	4609.2
350.227	4608.75
350.596	4614.57
350.964	4608.07
351.333	4612.14
351.702	4616.2
352.07	4616.14
352.439	4608.48
352.807	4616.25
353.176	4610.27
353.544	4610.36
353.912	4612.7
354.281	4613.27
354.649	4603.27
355.017	4611.59
355.385	4604.59
355.753	4601.39
356.122	4599.16
356.49	4605.68
356.858	4602
357.226	4610.34
357.594	4602.95
357.961	4604.86
358.329	4603.11
358.697	4610.89
359.065	4601.5
359.433	4606.07
359.8	4601.91
360.168	4605
360.536	4598.59
360.903	4600.5
361.271	4591.89
361.638	4598.59
362.006	4587.27
362.373	4588.75
362.741	4576.7
363.108	4580.86
363.475	4575.14
363.843	4578.43
364.21	4573
364.577	4584.25
364.944	4577.32
365.311	4583.77
365.678	4600.77
366.045	4606.95
366.412	4609
366.779	4618.02
367.146	4614.75
367.513	4623.95
367.88	4615.7
368.247	4623.25
368.613	4614.98
368.98	4619.59
369.347	4610.68
369.713	4594.05
370.08	4590.57
370.447	4591.05
370.813	4581.64
371.18	4586.18
371.546	4578.16
371.912	4585.82
372.279	4584.27
372.645	4588
373.011	4583.93
373.378	4592.27
373.744	4585.23
374.11	4595.3
374.476	4586.93
374.842	4595.27
375.208	4599.61
375.574	4603.2
375.94	4597.48
376.306	4599.14
376.672	4595.73
377.038	4602.2
377.404	4596.39
377.769	4602.68
378.135	4591.27
378.501	4598.36
378.866	4596.05
379.232	4592
379.597	4587.73
379.963	4596.45
380.328	4588.5
380.694	4589.75
381.059	4581.55
381.425	4587.07
381.79	4580.68
382.155	4587.3
382.52	4580.41
382.886	4583.32
383.251	4574.89
383.616	4580.98
383.981	4570.23
384.346	4576.25
384.711	4574.3
385.076	4582.25
385.441	4574.41
385.806	4577.05
386.171	4569.05
386.535	4573.18
386.9	4567.84
387.265	4574.41
387.629	4567.23
387.994	4576.34
388.359	4571.68
388.723	4572.66
389.088	4567.32
389.452	4572.14
389.817	4570.36
390.181	4575.61
390.545	4574.27
390.91	4580.77
391.274	4574.57
391.638	4578.82
392.002	4570.27
392.366	4607.34
392.731	4602.39
393.095	4606.27
393.459	4605.23
393.823	4606.3
394.187	4601.27
394.55	4608.57
394.914	4606.14
395.278	4612.95
395.642	4608.25
396.006	4615.91
396.369	4575.95
396.733	4579.45
397.097	4568.95
397.46	4570.5
397.824	4565.45
398.187	4566.91
398.551	4561.07
398.914	4557.98
399.277	4550.95
399.641	4556.09
400.004	4553.77
400.367	4561.89
400.73	4555.98
401.094	4564.84
401.457	4562.14
401.82	4567
402.183	4564.84
402.546	4569.5
402.909	4565.11
403.272	4574.64
403.635	4568.41
403.998	4567.23
404.36	4558.14
404.723	4563.36
405.086	4559.45
405.448	4588.93
405.811	4586.68
406.174	4589.32
406.536	4577.18
406.899	4605.61
407.261	4597.57
407.624	4601.45
407.986	4602.36
408.348	4607.3
408.711	4609.32
409.073	4612.14
409.435	4578.68
409.797	4580.73
410.16	4576.27
410.522	4584.73
410.884	4556.43
411.246	4565.36
411.608	4560.59
411.97	4562.68
412.332	4555
412.693	4557.66
413.055	4550.95
413.417	4556.57
413.779	4549.11
414.14	4553.57
414.502	4542.82
414.864	4551.8
415.225	4541.61
415.587	4546.98
415.948	4539.16
416.31	4549
416.671	4538.02
417.033	4538.95
417.394	4533.25
417.755	4540.52
418.116	4536.66
418.478	4543.82
418.839	4533.95
419.2	4537.34
419.561	4534.91
419.922	4539
420.283	4534.32
420.644	4542.25
421.005	4540.89
421.366	4551.05
421.727	4554.52
422.087	4557.32
422.448	4553.43
422.809	4560.11
423.169	4555.16
423.53	4553.5
423.891	4547.34
424.251	4551.61
424.612	4542.5
424.972	4545.68
425.333	4533.77
425.693	4529.61
426.053	4522.43
426.414	4524.68
426.774	4516.64
427.134	4520.25
427.494	4515.3
427.854	4523.09
428.214	4515.8
428.574	4523.84
428.934	4520.93
429.294	4530.43
429.654	4523.91
430.014	4531.3
430.374	4527.82
430.734	4539.86
431.094	4532.39
431.453	4555.3
431.813	4549.64
432.173	4557.39
432.532	4551.89
432.892	4556.25
433.251	4546.48
433.611	4553.16
433.97	4544.8
434.33	4549.05
434.689	4539.61
435.048	4545.34
435.407	4530.98
435.767	4533.59
436.126	4523.55
436.485	4523.45
436.844	4515.48
437.203	4523.61
437.562	4519.84
437.921	4525.95
438.28	4519.16
438.639	4522.18
438.998	4539.43
439.356	4539.55
439.715	4531.86
440.074	4539.89
440.433	4537.16
440.791	4543.98
441.15	4532.32
441.508	4535.14
441.867	4529.52
442.225	4532.93
442.584	4526.14
442.942	4511.39
443.3	4503.8
443.659	4510.14
444.017	4505.09
444.375	4509.07
444.733	4505.95
445.092	4516.91
445.45	4514.59
445.808	4522.64
446.166	4519.61
446.524	4527.86
446.882	4517.68
447.239	4523.82
447.597	4519.93
447.955	4528.02
448.313	4524.07
448.67	4530.16
449.028	4523.84
449.386	4528.8
449.743	4526.48
450.101	4536.57
450.458	4531.52
450.816	4543.34
451.173	4538.3
451.531	4548.95
451.888	4538.86
452.245	4544.36
452.602	4537.59
452.96	4577.86
453.317	4568.91
453.674	4573.57
454.031	4567.93
454.388	4578.5
454.745	4569.5
455.102	4578.68
455.459	4571.82
455.816	4580.61
456.173	4579.45
456.529	4588.27
456.886	4549.95
457.243	4561.61
457.599	4554.41
457.956	4557.2
458.313	4550.2
458.669	4559.73
459.026	4553.18
459.382	4559.27
459.739	4556.75
460.095	4562.36
460.451	4560.82
460.807	4565.89
461.164	4562.61
461.52	4577.2
461.876	4570.93
462.232	4577.52
462.588	4570.14
462.944	4576.91
463.3	4574.48
463.656	4580.48
464.012	4570.2
464.368	4578.16
464.724	4572.52
465.079	4574.25
465.435	4557.27
465.791	4559.5
466.146	4553.2
466.502	4562.43
466.858	4555.43
467.213	4557.68
467.569	4550.61
467.924	4563.89
468.279	4550.41
468.635	4555.82
468.99	4547
469.345	4553.68
469.701	4549.61
470.056	4548.75
470.411	4536.43
470.766	4542.27
471.121	4534.23
471.476	4540.36
471.831	4524.3
472.186	4526.43
472.541	4517.64
472.895	4520.55
473.25	4510.55
473.605	4513.55
473.96	4505.82
474.314	4510.18
474.669	4496.61
475.024	4493.11
475.378	4477.68
475.733	4486.59
476.087	4478.05
476.441	4477.84
476.796	4468.16
477.15	4476.32
477.504	4467.39
477.859	4469.3
478.213	4460.27
478.567	4463.93
478.921	4465.57
479.275	4468.18
479.629	4463.91
479.983	4472.84
480.337	4467.89
480.691	4473.02
481.045	4461.48
481.399	4492.64
481.752	4486.02
482.106	4489.68
482.46	4479.5
482.813	4478.27
483.167	4474
483.52	4472.07
483.874	4473.2
484.227	4478.25
484.581	4471.55
484.934	4477.36
485.288	4443.2
485.641	4445.39
485.994	4437.84
486.347	4448.14
486.7	4440.39
487.054	4456.48
487.407	4452.39
487.76	4442.82
488.113	4435.73
488.466	4439.59
488.818	4435.7
489.171	4439.18
489.524	4433.23
489.877	4437.98
490.23	4431.27
490.582	4436.75
490.935	4419.98
491.288	4423.18
491.64	4415.59
491.993	4422.02
492.345	4417.41
492.698	4422.25
493.05	4423.45
493.402	4433.84
493.755	4432.48
494.107	4445.77
494.459	4455.3
494.811	4483.91
495.163	4504.27
495.515	4557.61
495.867	4610.43
496.219	4699.39
496.571	4795.57
496.923	4915.8
497.275	5042.05
497.627	5194.77
497.979	5329.66
498.33	5477.84
498.682	5603.43
499.034	5737.25
499.385	5840.02
499.737	5937.32
500.088	5997.86
500.44	6042.95
500.791	6060.61
501.143	6069.25
501.494	6050.45
501.845	6039.61
502.197	6002.45
502.548	5975.98
502.899	5933.91
503.25	5905.3
503.601	5861.36
503.952	5830.91
504.303	5786.41
504.654	5754.86
505.005	5713.14
505.356	5676
505.707	5632.82
506.058	5604.23
506.408	5563.09
506.759	5535.93
507.11	5496.77
507.46	5476.86
507.811	5440.32
508.161	5417.55
508.512	5382.25
508.862	5358.8
509.213	5335.82
509.563	5315.86
509.913	5284.84
510.263	5268.09
510.614	5238.23
510.964	5224.93
511.314	5187.3
511.664	5168.3
512.014	5140
512.364	5124.82
512.714	5099.61
513.064	5077.09
513.414	5051.77
513.764	5053.89
514.113	5034.18
514.463	5025.45
514.813	4997.73
515.162	4991.64
515.512	4976.09
515.862	4969.84
516.211	4953.11
516.561	4946.14
516.91	4932.68
517.259	4928.89
517.609	4898.07
517.958	4886.73
518.307	4868.8
518.656	4864.82
519.006	4854.27
519.355	4855.73
519.704	4849.45
520.053	4847.93
520.402	4833.75
520.751	4830.43
521.1	4817.64
521.448	4816.18
521.797	4804.86
522.146	4800.86
522.495	4791.45
522.843	4783.09
523.192	4761.3
523.541	4750.82
523.889	4735.59
524.238	4736.39
524.586	4728.64
524.935	4726.32
525.283	4715.93
525.631	4719.11
525.979	4709.64
526.328	4706.52
526.676	4697.43
527.024	4698
527.372	4689.84
527.72	4691.77
528.068	4679.27
528.416	4679.48
528.764	4670.45
529.112	4670.95
529.46	4653.98
529.808	4653.18
530.155	4642.52
530.503	4654.43
530.851	4660.25
531.198	4660.18
531.546	4650.02
531.893	4652.73
532.241	4637.39
532.588	4633.52
532.936	4625.16
533.283	4632.84
533.63	4630.32
533.978	4633.23
534.325	4618.09
534.672	4603.93
535.019	4596.25
535.366	4595.07
535.713	4587.52
536.06	4594.41
536.407	4591
536.754	4590.52
537.101	4579.73
537.448	4585.27
537.795	4578.91
538.141	4574.82
538.488	4567.75
538.835	4575
539.181	4568.3
539.528	4568.59
539.874	4559.02
540.221	4559.82
540.567	4552.18
540.914	4559
541.26	4547.64
541.606	4555.39
541.952	4551.93
542.299	4555.32
542.645	4545.05
542.991	4543.68
543.337	4538.43
543.683	4543.73
544.029	4538.75
544.375	4549.86
544.721	4543.57
545.066	4543.39
545.412	4533.77
545.758	4534.93
546.104	4529.3
546.449	4529.11
546.795	4535.91
547.141	4542.23
547.486	4534.18
547.832	4534.86
548.177	4522.39
548.522	4521.09
548.868	4513.23
549.213	4513.02
549.558	4509.43
549.903	4511.57
550.249	4507.8
550.594	4505.27
550.939	4494.8
551.284	4500.8
551.629	4496.73
551.974	4499.25
552.319	4496.16
552.664	4506.36
553.008	4501.8
553.353	4531.18
553.698	4527.41
554.043	4532.36
554.387	4524.02
554.732	4529.45
555.076	4519.48
555.421	4521.89
555.765	4517.82
556.11	4519.07
556.454	4507.52
556.798	4509.86
557.143	4479.89
557.487	4489.2
557.831	4482.39
558.175	4490.73
558.519	4484.02
558.863	4490.14
559.207	4483.27
559.551	4488.32
559.895	4487.23
560.239	4493.41
560.583	4490.41
560.927	4490.7
561.27	4480.8
561.614	4492.55
561.958	4483.14
562.301	4491.95
562.645	4483.73
562.988	4488.95
563.332	4482.73
563.675	4488.68
564.018	4489.09
564.362	4493.27
564.705	4487.07
565.048	4489.61
565.391	4475.75
565.735	4480.93
566.078	4471.82
566.421	4482.16
566.764	4478.2
567.107	4480.64
567.45	4472.45
567.792	4471.2
568.135	4461.02
568.478	4466.73
568.821	4463.5
569.163	4471.16
569.506	4466.48
569.849	4474.34
570.191	4466.2
570.534	4471.82
570.876	4469.18
571.219	4476.59
571.561	4471.73
571.903	4479.68
572.246	4475.55
572.588	4478.09
572.93	4468.68
573.272	4472.45
573.614	4464.52
573.956	4468.11
574.298	4463.64
574.64	4468.41
574.982	4456.57
575.324	4461.82
575.666	4456.59
576.008	4463.25
576.349	4458.2
576.691	4464.02
577.033	4459.3
577.374	4463.43
577.716	4457.64
578.057	4463.66
578.399	4457.43
578.74	4462.86
579.082	4461.52
579.423	4467.61
579.764	4467.82
580.105	4473.25
580.447	4472.75
580.788	4481.34
581.129	4483.95
581.47	4490.14
581.811	4481.32
582.152	4488.11
582.493	4507.8
582.834	4511.84
583.175	4505.7
583.515	4502.61
583.856	4497.27
584.197	4500.95
584.537	4492.55
584.878	4489.95
585.218	4481.73
585.559	4487.82
585.899	4478.41
586.24	4460.59
586.58	4453.3
586.921	4458.95
587.261	4451.57
587.601	4457.98
587.941	4451
588.281	4457.2
588.621	4453.77
588.961	4459.11
589.301	4451.57
589.641	4460
589.981	4456
590.321	4458.36
590.661	4452.82
591.001	4459.32
591.34	4454.75
591.68	4460.77
592.02	4454.66
592.359	4457.7
592.699	4453.41
593.038	4464.84
593.378	4457.98
593.717	4459.41
594.057	4453.75
594.396	4459.2
594.735	4455.23
595.074	4463.18
595.414	4452.82
595.753	4455.14
596.092	4449.89
596.431	4455.84
596.77	4449.75
597.109	4453.82
597.448	4447.25
597.786	4452.52
598.125	4445.82
598.464	4450.41
598.803	4441.39
599.141	4449.25
599.48	4443.82
599.819	4449.34
600.157	4441.18
600.495	4443.89
600.834	4441.84
601.172	4470.43
601.511	4468.57
601.849	4470.11
602.187	4465.73
602.525	4468.45
602.864	4461.55
603.202	4471.07
603.54	4463.91
603.878	4469.7
604.216	4461.84
604.554	4464.75
604.891	4435.18
605.229	4437.11
605.567	4433.02
605.905	4437.89
606.243	4428.55
606.58	4432.41
606.918	4419.8
607.255	4423.45
607.593	4419.3
607.93	4426.09
608.268	4418.43
608.605	4427.34
608.942	4427.34
609.28	4433.75
609.617	4429.45
609.954	4437.98
610.291	4435.09
610.628	4444.82
610.965	4441.05
611.302	4449.59
611.639	4444.34
611.976	4453.55
612.313	4447.16
612.65	4447.73
612.987	4441.93
613.323	4444.18
613.66	4437.61
613.997	4442.66
614.333	4433.52
614.67	4439.73
615.006	4429.23
615.343	4434.11
615.679	4426.84
616.015	4432.25
616.352	4424.3
616.688	4430.09
617.024	4426.2
617.36	4436.41
617.696	4429.43
618.032	4436
618.368	4428.64
618.704	4434.57
619.04	4428.23
619.376	4432.48
619.712	4427.2
620.048	4433.16
620.383	4424.93
620.719	4427.43
621.055	4417.25
621.39	4426.55
621.726	4420.14
622.061	4425.3
622.397	4420.25
622.732	4423.36
623.068	4413.61
623.403	4412.41
623.738	4407.25
624.073	4412.86
624.409	4406.57
624.744	4408.18
625.079	4397.32
625.414	4405.7
625.749	4398.98
626.084	4404.02
626.419	4399.68
626.753	4406.07
627.088	4401.8
627.423	4409.55
627.758	4403.93
628.092	4409.09
628.427	4403.59
628.762	4412.64
629.096	4404.55
629.431	4414.48
629.765	4404.7
630.099	4408.3
630.434	4404.5
630.768	4414.02
631.102	4404.84
631.436	4410.75
631.77	4406.48
632.105	4413.27
632.439	4404.05
632.773	4410.66
633.107	4402.3
633.44	4413.23
633.774	4407.11
634.108	4409.27
634.442	4402.27
634.776	4410.8
635.109	4406.14
635.443	4412.07
635.776	4406.32
636.11	4415.43
636.443	4411.66
636.777	4415.5
637.11	4404.36
637.444	4411.91
637.777	4410.43
638.11	4415.77
638.443	4406.55
638.776	4412.39
639.11	4405.68
639.443	4413.93
639.776	4406.36
640.109	4410.05
640.441	4405.59
640.774	4414.68
641.107	4406.14
641.44	4410.77
641.773	4404.36
642.105	4407.18
642.438	4403.09
642.77	4404.73
643.103	4397.27
643.435	4396.98
643.768	4392.68
644.1	4397.95
644.433	4389.34
644.765	4395.25
645.097	4394.8
645.429	4401.11
645.761	4399.66
646.094	4401.39
646.426	4397.59
646.758	4405.73
647.09	4403.89
647.422	4405.36
647.753	4396.43
648.085	4401.86
648.417	4393.64
648.749	4392.55
649.08	4383.14
649.412	4386.43
649.744	4383.07
650.075	4388.91
650.407	4379.43
650.738	4384.77
651.069	4381.09
651.401	4385.66
651.732	4382.43
652.063	4389.41
652.394	4382.93
652.726	4390.11
653.057	4384.61
653.388	4386.55
653.719	4381.7
654.05	4387.89
654.381	4383.61
654.712	4391.43
655.042	4387.36
655.373	4390.3
655.704	4386.7
656.034	4391.48
656.365	4387.68
656.696	4393.86
657.026	4387.93
657.357	4391.2
657.687	4384.05
658.018	4386.39
658.348	4376.73
658.678	4382.52
659.008	4378.34
659.339	4381.73
659.669	4377.55
659.999	4383.55
660.329	4377.7
660.659	4381.3
660.989	4375.5
661.319	4380.34
661.649	4374.52
661.978	4381.18
662.308	4376.45
662.638	4380.36
662.968	4377.39
663.297	4385.8
663.627	4379.23
663.956	4382.93
664.286	4381.48
664.615	4392.05
664.945	4387.09
665.274	4396
665.603	4392.05
665.932	4398.43
666.262	4393.48
666.591	4398.61
666.92	4391.16
667.249	4397.16
667.578	4395.05
667.907	4401.77
668.236	4397.68
668.564	4401.77
668.893	4395.48
669.222	4399.27
669.551	4393.16
669.879	4399.55
670.208	4388.89
670.537	4391.32
670.865	4381.8
671.194	4399.7
671.522	4392.98
671.85	4391.84
672.179	4387.93
672.507	4392.3
672.835	4384.93
673.163	4386.7
673.491	4380.23
673.819	4392.82
674.147	4389.82
674.475	4396.66
674.803	4373.89
675.131	4377.61
675.459	4378.25
675.787	4384.98
676.115	4376.64
676.442	4381
676.77	4378.18
677.098	4383.11
677.425	4372.64
677.753	4380.09
678.08	4375.68
678.407	4384.82
678.735	4384.2
679.062	4384.91
679.389	4375.98
679.717	4384.32
680.044	4376.84
680.371	4379.55
680.698	4374.02
681.025	4386.61
681.352	4380.39
681.679	4386.5
682.006	4377.66
682.332	4377.66
682.659	4373.11
682.986	4383.57
683.313	4381.5
683.639	4388.98
683.966	4387.41
684.292	4394.68
684.619	4379.32
684.945	4382.73
685.272	4379.75
685.598	4386.55
685.924	4387.23
686.25	4391.2
686.577	4382.95
686.903	4390.64
687.229	4388.2
687.555	4391.52
687.881	4384.43
688.207	4393.91
688.533	4392.57
688.858	4392.36
689.184	4385.55
689.51	4385.93
689.836	4381.84
690.161	4391.64
690.487	4379.59
690.813	4383.57
691.138	4381.55
691.463	4386.91
691.789	4384.98
692.114	4388.48
692.44	4384.3
692.765	4394.2
693.09	4393.82
693.415	4399.43
693.74	4388.77
694.065	4395.57
694.39	4391.68
694.715	4397.59
695.04	4393.5
695.365	4395.73
695.69	4388.05
696.015	4395.91
696.339	4389.91
696.664	4391.16
696.989	4385.16
697.313	4387.66
697.638	4382.84
697.962	4385.55
698.287	4379.52
698.611	4383.7
698.935	4377.68
699.26	4382.16
699.584	4376.43
699.908	4380.48
700.232	4375.64
700.556	4378.68
700.88	4376.86
701.204	4381.61
701.528	4375.82
701.852	4382.3
702.176	4397.8
702.5	4404
702.823	4413.68
703.147	4432.7
703.471	4426.25
703.794	4430.82
704.118	4444.73
704.441	4455.89
704.765	4448.41
705.088	4453.82
705.411	4453.18
705.735	4435.43
706.058	4427.3
706.381	4415.57
706.704	4397.14
707.027	4402.16
707.35	4396.34
707.673	4383.36
707.996	4372.7
708.319	4375.98
708.642	4370.64
708.965	4370.43
709.288	4366.27
709.61	4378.2
709.933	4375.3
710.256	4382.18
710.578	4376.16
710.901	4380.73
711.223	4375.02
711.546	4379.66
711.868	4382.77
712.19	4386.77
712.512	4379.3
712.835	4383.36
713.157	4371.7
713.479	4378.11
713.801	4369.48
714.123	4374.93
714.445	4374.61
714.767	4379.93
715.089	4373.64
715.411	4371.43
715.732	4367.66
716.054	4370.75
716.376	4369.2
716.697	4373.36
717.019	4372.89
717.34	4376.95
717.662	4373.32
717.983	4376.16
718.305	4375.66
718.626	4380.82
718.947	4378.07
719.268	4381.86
719.589	4375
719.911	4384
720.232	4381.59
720.553	4380.59
720.874	4376.32
721.195	4381
721.515	4371.18
721.836	4372.07
722.157	4364
722.478	4369.45
722.798	4364.77
723.119	4370.52
723.44	4358.3
723.76	4363.75
724.081	4359.68
724.401	4368.05
724.721	4371.25
725.042	4374.93
725.362	4369.8
725.682	4378.91
726.002	4374.25
726.322	4380.25
726.642	4380.18
726.962	4386.57
727.282	4385.89
727.602	4389.57
727.922	4377.91
728.242	4389.55
728.562	4390.73
728.882	4394.32
729.201	4387.73
729.521	4394.52
729.84	4390.2
730.16	4391.77
730.479	4395.3
730.799	4398.66
731.118	4392.77
731.437	4402.39
731.757	4380.09
732.076	4381.91
732.395	4378.5
732.714	4383.14
733.033	4374.82
733.352	4380.59
733.671	4379.55
733.99	4378
734.309	4372.27
734.628	4380.61
734.947	4373.14
735.265	4379.82
735.584	4374.32
735.903	4377.25
736.221	4373.59
736.54	4378.5
736.858	4371.45
737.177	4377.95
737.495	4372.8
737.813	4376.32
738.132	4370.07
738.45	4376.09
738.768	4372.23
739.086	4375.61
739.404	4376.27
739.722	4379.3
740.04	4378.91
740.358	4385.5
740.676	4375.5
740.994	4378.59
741.311	4373.27
741.629	4378.82
741.947	4373.95
742.264	4380.02
742.582	4382.43
742.899	4388.66
743.217	4385.23
743.534	4385.82
743.852	4378.73
744.169	4382.52
744.486	4380.23
744.803	4382.34
745.121	4377.02
745.438	4380.32
745.755	4371.8
746.072	4374.2
746.389	4364.41
746.706	4368
747.022	4363.91
747.339	4367.95
747.656	4369.5
747.973	4373.55
748.289	4371.61
748.606	4376.57
748.923	4374.73
749.239	4387.14
749.555	4381.93
749.872	4389.68
750.188	4387.45
750.505	4393.98
750.821	4391.27
751.137	4392.73
751.453	4387.2
751.769	4391.64
752.085	4385.14
752.401	4391.82
752.717	4379.7
753.033	4383.64
753.349	4376.95
753.665	4381.5
753.98	4370.25
754.296	4377.02
754.612	4371.84
754.927	4378.73
755.243	4376.61
755.558	4384.16
755.874	4378.07
756.189	4384.68
756.505	4375.91
756.82	4379.36
757.135	4372.2
757.45	4384.73
757.765	4381.45
758.08	4382.95
758.395	4373.66
758.71	4374.32
759.025	4368.8
759.34	4372.95
759.655	4370.91
759.97	4379.25
760.285	4383.95
760.599	4390.16
760.914	4380.91
761.228	4380.43
761.543	4377.7
761.857	4394.2
762.172	4389.36
762.486	4391.77
762.8	4390.43
763.115	4394.41
763.429	4389.82
763.743	4388.25
764.057	4383.3
764.371	4390.77
764.685	4390.75
764.999	4400.05
765.313	4391.77
765.627	4397.98
765.941	4396.64
766.255	4400.41
766.568	4396.14
766.882	4400.8
767.195	4394.86
767.509	4401.39
767.823	4398.59
768.136	4404.73
768.449	4396.23
768.763	4398.84
769.076	4393.14
769.389	4397.5
769.702	4392.77
770.016	4397.61
770.329	4390.91
770.642	4400.23
770.955	4397.39
771.268	4401.16
771.58	4397.45
771.893	4404.5
772.206	4395.3
772.519	4403.27
772.832	4396.77
773.144	4399.64
773.457	4392.66
773.769	4401.82
774.082	4392.41
774.394	4394.95
774.706	4390.95
775.019	4397.34
775.331	4393.68
775.643	4403.2
775.955	4399.75
776.268	4407.05
776.58	4402.32
776.892	4410.57
777.204	4405.39
777.515	4411.27
777.827	4413.95
778.139	4421.75
778.451	4416.23
778.763	4420.39
779.074	4412.16
779.386	4417.14
779.697	4412.45
780.009	4418.84
780.32	4412.93
780.632	4415.95
780.943	4417.14
781.254	4420.18
781.566	4413.59
781.877	4419.14
782.188	4415.25
782.499	4421.55
782.81	4419.8
783.121	4426.2
783.432	4422.45
783.743	4429.45
784.054	4425.61
784.364	4426.8
784.675	4417.48
784.986	4423.45
785.296	4418.89
785.607	4424.98
785.917	4446.02
786.228	4451.43
786.538	4446.09
786.849	4453.25
787.159	4444.77
787.469	4452.82
787.779	4454.45
788.09	4458.73
788.4	4456.2
788.71	4460.77
789.02	4459.36
789.33	4447.2
789.64	4443.14
789.949	4459.43
790.259	4454.2
790.569	4462
790.879	4457.34
791.188	4459.77
791.498	4458.8
791.807	4461.52
792.117	4457.09
792.426	4458.82
792.736	4448.57
793.045	4456.52
793.354	4440.82
793.663	4451.68
793.973	4447.59
794.282	4474.43
794.591	4469.59
794.9	4475.59
795.209	4474.25
795.518	4481.2
795.826	4479.93
796.135	4490.09
796.444	4483.91
796.753	4492.89
797.061	4480.93
797.37	4487.84
797.678	4466.59
797.987	4469.18
798.295	4464.14
798.604	4468.77
798.912	4465.18
799.22	4469.25
799.529	4466.43
799.837	4470.68
800.145	4466.34
800.453	4474.23
800.761	4474.2
801.069	4478.98
801.377	4480.07
801.685	4492.68
801.993	4491.84
802.3	4499.48
802.608	4496.39
802.916	4500
803.223	4506.59
803.531	4516.86
803.838	4518.41
804.146	4521.7
804.453	4517.14
804.76	4524.23
805.068	4521.23
805.375	4527.68
805.682	4524.8
805.989	4540.23
806.296	4536.16
806.603	4535.68
806.91	4532.32
807.217	4532.61
807.524	4530.39
807.831	4537.66
808.138	4530.95
808.444	4533.5
808.751	4532.86
809.058	4533.95
809.364	4521.02
809.671	4531.86
809.977	4526.59
810.284	4535.11
810.59	4536.66
810.896	4544.98
811.202	4543.64
811.509	4554.3
811.815	4549.5
812.121	4551.91
812.427	4548.3
812.733	4555.59
813.039	4553.34
813.345	4562.8
813.65	4556.02
813.956	4566.66
814.262	4560.75
814.568	4566.93
814.873	4560.84
815.179	4570.75
815.484	4566.66
815.79	4577.73
816.095	4579.75
816.4	4580.84
816.706	4574.23
817.011	4581.68
817.316	4575.5
817.621	4582.95
817.926	4583.36
818.231	4589.75
818.536	4587.05
818.841	4594.91
819.146	4590.61
819.451	4597.2
819.756	4595.2
820.06	4602.39
820.365	4599.68
820.67	4603.64
820.974	4603.27
821.279	4610.34
821.583	4605.8
821.888	4614.41
822.192	4614.68
822.496	4622.05
822.8	4614.52
823.105	4621.18
823.409	4619.05
823.713	4624.39
824.017	4622.75
824.321	4626.43
824.625	4621.68
824.929	4631.64
825.232	4628.64
825.536	4633.77
825.84	4630.59
826.143	4638.98
826.447	4636.73
826.751	4644.59
827.054	4644.07
827.358	4652.3
827.661	4670.91
827.964	4694.66
828.268	4692.16
828.571	4694.98
828.874	4689.98
829.177	4694.93
829.48	4689.8
829.783	4695.16
830.086	4691.45
830.389	4695.61
830.692	4691.93
830.995	4676.61
831.297	4661.02
831.6	4672.95
831.903	4671.66
832.205	4678.41
832.508	4676.75
832.81	4685.39
833.113	4687.02
833.415	4691.2
833.718	4688.82
834.02	4694.36
834.322	4693.3
834.624	4692.32
834.926	4687.07
835.228	4698.8
835.53	4696.68
835.832	4705.52
836.134	4704
836.436	4707.98
836.738	4709.23
837.04	4718.25
837.341	4717.45
837.643	4730.25
837.944	4731.5
838.246	4740.02
838.547	4734.25
838.849	4740.93
839.15	4737.52
839.452	4746.61
839.753	4742.84
840.054	4746.73
840.355	4741.3
840.656	4754.3
840.957	4746.73
841.258	4751
841.559	4738.5
841.86	4745.66
842.161	4744.39
842.462	4753.3
842.762	4747.09
843.063	4755.8
843.364	4764.23
843.664	4775.48
843.965	4771.52
844.265	4778.77
844.566	4779
844.866	4795.91
845.166	4793.57
845.467	4798.32
845.767	4788.07
846.067	4792.25
846.367	4790.34
846.667	4790.52
846.967	4785
847.267	4784.52
847.567	4781.57
847.867	4786.77
848.166	4779.27
848.466	4783.82
848.766	4780.93
849.065	4792.27
849.365	4791.7
849.664	4802.18
849.964	4795.89
850.263	4802.95
850.562	4799.73
850.862	4805.73
851.161	4799.7
851.46	4810.36
851.759	4809.7
852.058	4817.75
852.357	4814.66
852.656	4822.59
852.955	4817.41
853.254	4823.91
853.553	4819.05
853.851	4825.57
854.15	4824.02
854.449	4830.16
854.747	4824.36
855.046	4830.09
855.344	4825.91
855.643	4846.91
855.941	4846.91
856.239	4854.59
856.538	4856.75
856.836	4864.91
857.134	4863.84
857.432	4869.43
857.73	4869.91
858.028	4880.57
858.326	4874.18
858.624	4883.77
858.922	4869.55
859.219	4874.5
859.517	4866.82
859.815	4869.73
860.112	4866.93
860.41	4875.45
860.707	4868.68
861.005	4875.64
861.302	4870.2
861.6	4877.55
861.897	4877.86
862.194	4883.2
862.491	4883.98
862.788	4893.32
863.085	4887.11
863.382	4894.45
863.679	4890.95
863.976	4901.32
864.273	4897.57
864.57	4905.02
864.867	4901.66
865.163	4905.55
865.46	4906.18
865.757	4909.07
866.053	4905.5
866.349	4918.45
866.646	4920.3
866.942	4930.75
867.239	4930.93
867.535	4938.39
867.831	4931.82
868.127	4944.02
868.423	4939.75
868.719	4946.27
869.015	4939.7
869.311	4946.95
869.607	4942.61
869.903	4941.93
870.199	4932.93
870.494	4943.25
870.79	4937.7
871.086	4943.34
871.381	4937.73
871.677	4942.27
871.972	4933.95
872.267	4940.73
872.563	4934.41
872.858	4938.48
873.153	4933.84
873.448	4936.18
873.743	4924.16
874.038	4927.2
874.333	4920.59
874.628	4920.8
874.923	4918
875.218	4923.14
875.513	4917.34
875.808	4924.2
876.102	4919.55
876.397	4920.41
876.691	4916.45
876.986	4920.82
877.28	4916.89
877.575	4922.2
877.869	4921.39
878.163	4923.14
878.458	4917.5
878.752	4920.7
879.046	4911.2
879.34	4914.91
879.634	4913.36
879.928	4916.91
880.222	4909.91
880.516	4915.95
880.809	4905.27
881.103	4910.93
881.397	4901.91
881.691	4903.45
881.984	4899.95
882.278	4904.05
882.571	4911.02
882.864	4912.27
883.158	4904.43
883.451	4910.16
883.744	4900.73
884.038	4905.8
884.331	4896.68
884.624	4901.59
884.917	4895.98
885.21	4899.75
885.503	4892.86
885.796	4887.11
886.088	4882.95
886.381	4895.09
886.674	4886.07
886.966	4890.64
887.259	4888.68
887.552	4905.73
887.844	4902.93
888.136	4908.16
888.429	4906.65
888.721	4913.94
889.013	4906.28
889.306	4913.75
889.598	4905.21
