# Supplementary material for: An on-demand, drop-on-drop method for studying enzyme catalysis by serial crystallography
Source: Nat Commun. 2021 Jul 22;12:4461. doi: 10.1038/s41467-021-24757-7 (PMC8298390; doi:10.1038/s41467-021-24757-7)
Supplement: Supplementary file 7 — Source Data [file 41467_2021_24757_MOESM7_ESM.zip › 01_raw data/7/7-pico-off (41).txt]

Data from 7-fluo5N-fura-picooff_Subt4_20-42-10-296.txt Node

Date: Wed Jun 05 20:42:10 PDT 2019
User: Yachandra Lab
Spectrometer: OFX00221
Trigger mode: 0
Integration Time (sec): 3.000000E-1
Scans to average: 4
Nonlinearity correction enabled: false
Boxcar width: 5
Storing dark spectrum: false
XAxis mode: Wavelengths
Number of Pixels in Spectrum: 2136
>>>>>Begin Spectral Data<<<<<
156.111	-2.54
156.499	-3.14
156.887	-4.62
157.274	-5.06
157.662	-4.78
158.049	-4.02
158.437	-4.11
158.824	-3.45
159.211	-4.16
159.599	-4.02
159.986	-5.07
160.373	-6.43
160.761	-6.89
161.148	-6.68
161.535	-6.57
161.922	-6.64
162.309	-7.7
162.696	-7.73
163.083	-9.09
163.47	-7.82
163.857	-8.07
164.244	-8.39
164.631	-7.7
165.018	-8.11
165.405	-8.23
165.792	-7.32
166.179	-7.14
166.565	-7.09
166.952	-6.89
167.339	-5.2
167.725	-6.3
168.112	-4.8
168.498	-3.07
168.885	-2.18
169.271	-1.89
169.658	-0.98
170.044	-1.41
170.431	-1.14
170.817	-0.89
171.203	-0.98
171.59	-1.98
171.976	-1.93
172.362	-3.66
172.748	-5.2
173.134	-5.14
173.521	-4.98
173.907	-4.59
174.293	-4.02
174.679	-4.41
175.065	-5.02
175.451	-4.64
175.836	-5.41
176.222	-5.32
176.608	-6.68
176.994	-5.02
177.38	-6
177.765	-6.14
178.151	-7.11
178.537	-9.25
178.922	-10.02
179.308	-9.93
179.693	-10.61
180.079	-8.98
180.464	-8.48
180.85	-6.84
181.235	-8.3
181.621	-8.75
182.006	-7.95
182.391	-7.48
182.777	-6.68
183.162	-6.7
183.547	-6.41
183.932	-6.64
184.317	-7.18
184.702	-7.32
185.087	-6.7
185.472	-6.02
185.857	-5.23
186.242	-4.32
186.627	-3.91
187.012	-3.07
187.397	-2.73
187.782	-1.25
188.167	-0.55
188.551	-0.36
188.936	6.95
189.321	11.8
189.705	20.05
190.09	27.77
190.475	33.93
190.859	39.8
191.244	46.41
191.628	51.82
192.012	55.77
192.397	62.95
192.781	70.39
193.166	71.25
193.55	70.93
193.934	68.32
194.318	66.98
194.702	68.02
195.087	71.14
195.471	71.84
195.855	77.36
196.239	79.89
196.623	79.2
197.007	80.23
197.391	79.34
197.775	80.36
198.158	83.07
198.542	86.36
198.926	85.41
199.31	82.5
199.693	83.64
200.077	75.16
200.461	74.89
200.844	73.27
201.228	72.3
201.611	71.7
201.995	71.98
202.378	70.16
202.762	68.39
203.145	67.89
203.529	69.05
203.912	64.89
204.295	68.5
204.679	71.57
205.062	78.25
205.445	78.43
205.828	78.34
206.211	80.39
206.594	79
206.977	78.8
207.36	80.05
207.743	78.64
208.126	78.93
208.509	78.84
208.892	77.07
209.275	69.45
209.658	68.93
210.04	67.91
210.423	65.09
210.806	68.98
211.188	65.73
211.571	63.7
211.953	64.93
212.336	66.64
212.719	69.2
213.101	69.43
213.483	70.8
213.866	72.77
214.248	70.52
214.63	73.34
215.013	70.61
215.395	74.48
215.777	72.8
216.159	71.73
216.542	73.02
216.924	71.36
217.306	69.91
217.688	71.59
218.07	67.68
218.452	70.25
218.834	70.7
219.216	73.14
219.597	70.52
219.979	73.57
220.361	75.93
220.743	72.59
221.124	72.3
221.506	70.48
221.888	68.84
222.269	70.39
222.651	70.8
223.032	67.55
223.414	67.52
223.795	69.84
224.177	67.41
224.558	66.98
224.94	68.45
225.321	70.09
225.702	75.39
226.083	76.73
226.465	76.07
226.846	75.18
227.227	74.84
227.608	69.82
227.989	70.7
228.37	74.11
228.751	70.91
229.132	74.77
229.513	73.34
229.894	70.16
230.275	66.84
230.655	67.2
231.036	67.5
231.417	70.23
231.798	78.86
232.178	74
232.559	71.68
232.94	75.09
233.32	71.93
233.701	70.98
234.081	70.8
234.462	73.36
234.842	73.45
235.222	76.2
235.603	72.05
235.983	66.43
236.363	68.07
236.743	73.3
237.124	71.39
237.504	70.09
237.884	72.77
238.264	71.52
238.644	71.39
239.024	73.07
239.404	70.25
239.784	70.59
240.164	69.32
240.544	67.95
240.923	67.8
241.303	66.14
241.683	67.5
242.063	69.11
242.442	67.05
242.822	65.98
243.202	63.75
243.581	64.11
243.961	66.86
244.34	67.18
244.72	68.77
245.099	67.39
245.478	70.93
245.858	72
246.237	68.25
246.616	71.77
246.996	72.95
247.375	74.39
247.754	77.2
248.133	77.77
248.512	78.14
248.891	83.36
249.27	82.57
249.649	82.59
250.028	83.82
250.407	84.36
250.786	82.59
251.165	83.39
251.544	86.18
251.922	87.93
252.301	88.93
252.68	86.7
253.058	81.55
253.437	81.05
253.816	80.86
254.194	80.34
254.573	80.66
254.951	85.05
255.329	87.25
255.708	84.45
256.086	79.73
256.465	78.64
256.843	83.48
257.221	86.5
257.599	87.2
257.977	86.8
258.356	85.41
258.734	86.52
259.112	83.05
259.49	78.95
259.868	80.43
260.246	84.66
260.624	84.11
261.001	83.55
261.379	84.02
261.757	81.41
262.135	82.39
262.513	82.39
262.89	80.57
263.268	80.75
263.645	83.2
264.023	81.95
264.401	80.45
264.778	79.66
265.156	79.45
265.533	78.98
265.91	78.89
266.288	78.41
266.665	80.18
267.042	79.91
267.42	83.2
267.797	81.73
268.174	80.25
268.551	79.61
268.928	81.93
269.305	81.25
269.682	77.73
270.059	82.16
270.436	83.23
270.813	82.34
271.19	86.91
271.567	84.34
271.944	85.41
272.32	84.36
272.697	85.27
273.074	87.34
273.45	88.48
273.827	88.98
274.203	88
274.58	85.95
274.957	84.75
275.333	85.7
275.709	82.61
276.086	83.05
276.462	84
276.838	80.55
277.215	76.95
277.591	78.64
277.967	82.64
278.343	79.66
278.719	79.25
279.095	77.45
279.471	71.36
279.847	73.55
280.223	70.55
280.599	69.61
280.975	71.73
281.351	72.77
281.727	69.3
282.103	64.93
282.478	62.59
282.854	64.25
283.23	69.77
283.605	74.34
283.981	74.8
284.357	75.91
284.732	79.09
285.108	77.93
285.483	78.7
285.858	79.09
286.234	80.91
286.609	86.93
286.984	81.98
287.36	77.2
287.735	77.41
288.11	75
288.485	77.23
288.86	74.32
289.235	75.55
289.61	75.43
289.985	75.93
290.36	76.02
290.735	76.41
291.11	80.61
291.485	82.11
291.86	79.27
292.235	84.09
292.609	84.41
292.984	84.89
293.359	82.45
293.733	81.52
294.108	79.64
294.482	76.77
294.857	73.45
295.231	72.77
295.606	71.59
295.98	73.25
296.354	72.32
296.729	71.48
297.103	70.68
297.477	70.11
297.851	70.66
298.226	71.27
298.6	69.89
298.974	67.41
299.348	68.3
299.722	68.3
300.096	65.89
300.47	64.7
300.844	62.11
301.217	64.18
301.591	69
301.965	69.7
302.339	70.45
302.712	75.91
303.086	79.43
303.46	78.91
303.833	78.43
304.207	80.25
304.58	81.39
304.954	85.68
305.327	84.11
305.701	82.57
306.074	79.73
306.447	79.14
306.821	79.11
307.194	75.18
307.567	74.02
307.94	77.43
308.313	78.25
308.686	76.07
309.059	73.25
309.432	73.43
309.805	73.55
310.178	75.41
310.551	79.2
310.924	74.18
311.297	75.45
311.67	75.75
312.042	72.02
312.415	68.73
312.788	67.05
313.16	68.8
313.533	68.41
313.905	69.34
314.278	70.86
314.65	68.34
315.023	69.57
315.395	68.64
315.768	70.7
316.14	74.75
316.512	76.36
316.884	79.68
317.257	75.8
317.629	77.09
318.001	75.68
318.373	74.45
318.745	75.25
319.117	75.45
319.489	74.05
319.861	69.09
320.233	67.86
320.605	69.39
320.977	68.32
321.348	70.93
321.72	70.8
322.092	71.82
322.463	70.84
322.835	66.57
323.207	71.05
323.578	72.55
323.95	72.52
324.321	71.11
324.693	70.45
325.064	71.77
325.435	75.84
325.807	75.45
326.178	77.16
326.549	79.7
326.92	83.59
327.292	80.23
327.663	82.11
328.034	87.27
328.405	87.73
328.776	83.27
329.147	82.82
329.518	74.95
329.889	74.18
330.259	68.84
330.63	67.75
331.001	66.27
331.372	61.55
331.742	61.77
332.113	56.32
332.484	54.45
332.854	57.66
333.225	58.84
333.595	62.55
333.966	63.41
334.336	68.73
334.707	68.25
335.077	67
335.447	69.84
335.817	68.77
336.188	74.16
336.558	76.7
336.928	77.34
337.298	76.75
337.668	75.2
338.038	76.68
338.408	77.84
338.778	77.16
339.148	78.7
339.518	79.5
339.888	80.93
340.258	79.32
340.627	74.66
340.997	71.18
341.367	66.91
341.736	68.57
342.106	67.57
342.475	63.2
342.845	66.34
343.214	68.77
343.584	69.05
343.953	68.36
344.323	69.45
344.692	71.95
345.061	73.82
345.431	76.84
345.8	75.91
346.169	76.64
346.538	73.07
346.907	70.34
347.276	69.36
347.645	68
348.014	67.23
348.383	67.61
348.752	70.14
349.121	69.66
349.49	70.11
349.858	71.43
350.227	69.84
350.596	73.82
350.964	77.18
351.333	75.64
351.702	75.43
352.07	76.18
352.439	71.84
352.807	71.16
353.176	70.75
353.544	71.66
353.912	74.27
354.281	73.25
354.649	68.23
355.017	62.77
355.385	61.61
355.753	63.77
356.122	60.89
356.49	62.86
356.858	62.2
357.226	61.95
357.594	61.25
357.961	58.95
358.329	61.09
358.697	66.5
359.065	69.8
359.433	70
359.8	69.41
360.168	70.39
360.536	71.41
360.903	73.16
361.271	75.07
361.638	74.41
362.006	74.05
362.373	74.89
362.741	74.36
363.108	72.68
363.475	73.55
363.843	73.95
364.21	74.64
364.577	72.8
364.944	71.14
365.311	70.11
365.678	71.23
366.045	70.7
366.412	73.43
366.779	70.75
367.146	71.09
367.513	72.25
367.88	73.18
368.247	77.55
368.613	77.5
368.98	77.2
369.347	78.11
369.713	75
370.08	73.32
370.447	69.66
370.813	73.02
371.18	69.86
371.546	66.09
371.912	66.82
372.279	60.41
372.645	65.39
373.011	65.61
373.378	66.5
373.744	66.75
374.11	65.02
374.476	63.91
374.842	65.84
375.208	71.2
375.574	72.36
375.94	71.36
376.306	76.89
376.672	74.55
377.038	76.16
377.404	72.57
377.769	74.32
378.135	77.91
378.501	81.32
378.866	75.05
379.232	71.7
379.597	73.14
379.963	72
380.328	69.95
380.694	68.05
381.059	66.23
381.425	67.98
381.79	66.59
382.155	67.57
382.52	64.98
382.886	66.2
383.251	65.93
383.616	63.25
383.981	62.73
384.346	61.57
384.711	62.41
385.076	64.52
385.441	67.34
385.806	70.25
386.171	68.75
386.535	69.7
386.9	69.52
387.265	70.66
387.629	73.89
387.994	75.14
388.359	74.84
388.723	76.23
389.088	74.68
389.452	72.18
389.817	70.14
390.181	70
390.545	70.8
390.91	72.07
391.274	73.25
391.638	74.43
392.002	74.64
392.366	78.5
392.731	76.86
393.095	75.68
393.459	75.73
393.823	75.48
394.187	74.2
394.55	71.09
394.914	74.8
395.278	73.11
395.642	72.09
396.006	74.09
396.369	70.23
396.733	70.36
397.097	73.27
397.46	72.89
397.824	72.3
398.187	73.52
398.551	72.11
398.914	68.02
399.277	67.36
399.641	65.68
400.004	66.41
400.367	65.25
400.73	64.59
401.094	60.75
401.457	61.55
401.82	60.8
402.183	63.02
402.546	63.52
402.909	65.59
403.272	64.05
403.635	64.34
403.998	63.64
404.36	63.52
404.723	63.8
405.086	61.73
405.448	62.7
405.811	62.98
406.174	62.41
406.536	65.14
406.899	64.41
407.261	66.32
407.624	65.45
407.986	65.09
408.348	66
408.711	67.2
409.073	70.32
409.435	69.48
409.797	69.43
410.16	67.39
410.522	68.75
410.884	72.09
411.246	72.7
411.608	75.05
411.97	74.91
412.332	77.11
412.693	75.7
413.055	79.59
413.417	79.93
413.779	80.64
414.14	80.16
414.502	78.57
414.864	72.14
415.225	68.91
415.587	69.86
415.948	69.45
416.31	65.95
416.671	64.98
417.033	61.59
417.394	61.98
417.755	62.93
418.116	62.57
418.478	59.98
418.839	63
419.2	66.45
419.561	62.45
419.922	59.8
420.283	64.11
420.644	64.36
421.005	64.64
421.366	64.77
421.727	66.91
422.087	66.11
422.448	69.48
422.809	69.73
423.169	71.11
423.53	74.91
423.891	75.27
424.251	73.68
424.612	74.48
424.972	74.95
425.333	74.07
425.693	68.45
426.053	71.93
426.414	69.64
426.774	69.68
427.134	66.23
427.494	66.27
427.854	66.11
428.214	66.23
428.574	67.64
428.934	67.18
429.294	67.95
429.654	73.66
430.014	72.43
430.374	74
430.734	73.32
431.094	77
431.453	75.7
431.813	75.98
432.173	73.73
432.532	72.59
432.892	71.68
433.251	68.27
433.611	68.66
433.97	68.82
434.33	69.11
434.689	68.55
435.048	69.98
435.407	69.11
435.767	68.64
436.126	68.91
436.485	70.18
436.844	71.34
437.203	74.7
437.562	70.52
437.921	65.77
438.28	65.66
438.639	66.98
438.998	65.05
439.356	66.7
439.715	67.3
440.074	69.07
440.433	64.27
440.791	62.91
441.15	61.43
441.508	61.55
441.867	68.7
442.225	67.18
442.584	66.59
442.942	65.52
443.3	63.3
443.659	63.55
444.017	62.36
444.375	65.2
444.733	66.39
445.092	66.8
445.45	67.77
445.808	62.77
446.166	63.32
446.524	64.09
446.882	63.02
447.239	63.02
447.597	63.07
447.955	63
448.313	63.77
448.67	64.66
449.028	62.93
449.386	62.2
449.743	62.5
450.101	63.09
450.458	62.3
450.816	61.8
451.173	65.25
451.531	67.36
451.888	68.02
452.245	70.93
452.602	67
452.96	71.2
453.317	69.05
453.674	71.18
454.031	70.41
454.388	69.11
454.745	70.5
455.102	69.73
455.459	67.98
455.816	70.61
456.173	67.2
456.529	71.11
456.886	67.91
457.243	70.2
457.599	68.36
457.956	67.27
458.313	66.77
458.669	65
459.026	61.84
459.382	60.02
459.739	59.68
460.095	58.55
460.451	55.07
460.807	55
461.164	56.39
461.52	58.5
461.876	61.34
462.232	61.2
462.588	59
462.944	58.68
463.3	58.86
463.656	56
464.012	55.98
464.368	56.5
464.724	54.61
465.079	54.61
465.435	51.41
465.791	52.93
466.146	53.84
466.502	53.32
466.858	53.09
467.213	55.05
467.569	56.3
467.924	56.05
468.279	57.27
468.635	56.43
468.99	56.32
469.345	60.77
469.701	57.59
470.056	56.14
470.411	59.93
470.766	59.34
471.121	57.98
471.476	57.95
471.831	58.23
472.186	58.8
472.541	60.64
472.895	61.61
473.25	57.82
473.605	59.09
473.96	61.61
474.314	60.98
474.669	64.41
475.024	68.18
475.378	65.3
475.733	65.59
476.087	65.11
476.441	65.95
476.796	65.84
477.15	69.66
477.504	68.84
477.859	68.45
478.213	66.98
478.567	64.05
478.921	59.02
479.275	62.16
479.629	61.86
479.983	64.7
480.337	65.57
480.691	63.73
481.045	60.73
481.399	59.61
481.752	58.09
482.106	57.32
482.46	58.2
482.813	63.89
483.167	65.3
483.52	66.23
483.874	63.2
484.227	60.89
484.581	60.14
484.934	60.32
485.288	65.11
485.641	64.91
485.994	65.75
486.347	67.52
486.7	64.84
487.054	61.5
487.407	63.05
487.76	65.07
488.113	66.57
488.466	68.32
488.818	70.75
489.171	65.64
489.524	67.16
489.877	68.86
490.23	66.5
490.582	66.39
490.935	67.23
491.288	66.39
491.64	61.66
491.993	61.43
492.345	63.73
492.698	61.18
493.05	64.5
493.402	65.55
493.755	62.52
494.107	64.5
494.459	62.98
494.811	63.45
495.163	62.48
495.515	65.25
495.867	68.39
496.219	65.23
496.571	68.16
496.923	63.18
497.275	66.05
497.627	70
497.979	74.45
498.33	78.2
498.682	80.45
499.034	85.23
499.385	87.39
499.737	91.3
500.088	96.07
500.44	97.64
500.791	103.27
501.143	105.52
501.494	104.89
501.845	108.16
502.197	109.23
502.548	110.36
502.899	107.16
503.25	108.91
503.601	103.32
503.952	100.84
504.303	100.43
504.654	95.89
505.005	93.2
505.356	94.66
505.707	90.68
506.058	84
506.408	83.59
506.759	79.89
507.11	80.27
507.46	80.39
507.811	78.32
508.161	75.39
508.512	79.18
508.862	74.25
509.213	73.05
509.563	68.93
509.913	75.23
510.263	74.95
510.614	78.23
510.964	75.09
511.314	74
511.664	73.18
512.014	75.55
512.364	74.86
512.714	77.98
513.064	76.34
513.414	80.18
513.764	78.84
514.113	74.09
514.463	70.61
514.813	70.48
515.162	67.07
515.512	69.57
515.862	64.3
516.211	62.55
516.561	61.3
516.91	60.98
517.259	56.93
517.609	53.05
517.958	55.32
518.307	57.82
518.656	54.5
519.006	60.07
519.355	56.86
519.704	60.57
520.053	61.27
520.402	65.07
520.751	65
521.1	66.45
521.448	69.36
521.797	66
522.146	66.16
522.495	68.57
522.843	63.68
523.192	63.98
523.541	67.73
523.889	66.25
524.238	65.16
524.586	65.36
524.935	64.75
525.283	63.66
525.631	67.8
525.979	68.16
526.328	69.43
526.676	73.3
527.024	76.48
527.372	73.98
527.72	75.32
528.068	71.91
528.416	75.39
528.764	73.95
529.112	72.23
529.46	70.3
529.808	69.14
530.155	65.07
530.503	62.07
530.851	60.07
531.198	58.27
531.546	57.7
531.893	57.59
532.241	55.75
532.588	53.89
532.936	55.84
533.283	58.14
533.63	59.95
533.978	63.07
534.325	64.27
534.672	62.23
535.019	62.18
535.366	59.77
535.713	61.55
536.06	59.82
536.407	63.41
536.754	64.3
537.101	61.36
537.448	62.5
537.795	63.05
538.141	64.27
538.488	62.39
538.835	60.18
539.181	62.5
539.528	61.43
539.874	65.18
540.221	64.89
540.567	63.32
540.914	63.23
541.26	62.2
541.606	60.68
541.952	62.41
542.299	67.27
542.645	71.07
542.991	73.07
543.337	73.98
543.683	70.39
544.029	69.34
544.375	67.59
544.721	70.61
545.066	68.73
545.412	73.16
545.758	71.77
546.104	71.95
546.449	68.91
546.795	69.82
547.141	67.11
547.486	67.02
547.832	71.41
548.177	72.93
548.522	71.16
548.868	71.39
549.213	68.36
549.558	67.18
549.903	67.52
550.249	69.09
550.594	66.73
550.939	67.64
551.284	68.11
551.629	63.25
551.974	64.32
552.319	64.73
552.664	67.07
553.008	68.27
553.353	71.25
553.698	69.5
554.043	69.27
554.387	64.66
554.732	65.05
555.076	64.45
555.421	63.55
555.765	63.48
556.11	64.66
556.454	63.7
556.798	59.98
557.143	58.05
557.487	57.25
557.831	57
558.175	62
558.519	61.43
558.863	63.59
559.207	65.66
559.551	63.8
559.895	63.5
560.239	62.55
560.583	64.18
560.927	63.11
561.27	63.8
561.614	66.3
561.958	65.41
562.301	63.39
562.645	61.34
562.988	57.48
563.332	57.57
563.675	56
564.018	57.11
564.362	54.73
564.705	53.8
565.048	52.75
565.391	50.32
565.735	47.52
566.078	49.43
566.421	48.66
566.764	49.86
567.107	50.57
567.45	47.48
567.792	46.93
568.135	49.66
568.478	48.09
568.821	46.64
569.163	48.45
569.506	52.27
569.849	52.61
570.191	54.36
570.534	56.59
570.876	58.2
571.219	64.43
571.561	63.05
571.903	62.55
572.246	66.77
572.588	68.23
572.93	62.48
573.272	62.55
573.614	62.61
573.956	63.11
574.298	65.25
574.64	62.07
574.982	58.09
575.324	58.75
575.666	58.3
576.008	56.02
576.349	55.64
576.691	58.52
577.033	56.09
577.374	55.59
577.716	52.95
578.057	48.34
578.399	52.84
578.74	54.16
579.082	52.64
579.423	52.7
579.764	51.82
580.105	55.52
580.447	58.05
580.788	57.8
581.129	59.39
581.47	60.27
581.811	64.41
582.152	62.14
582.493	62.43
582.834	64.34
583.175	64.64
583.515	66.48
583.856	65.75
584.197	63.68
584.537	65.64
584.878	66.7
585.218	66.39
585.559	66.8
585.899	66.25
586.24	66.93
586.58	66.68
586.921	63.95
587.261	64.23
587.601	63.3
587.941	66.14
588.281	64.66
588.621	60.95
588.961	60.84
589.301	59.75
589.641	63.8
589.981	61.84
590.321	60.48
590.661	64.3
591.001	63.05
591.34	63.59
591.68	62.98
592.02	62
592.359	62.59
592.699	63.09
593.038	61.57
593.378	59.36
593.717	60.07
594.057	60.25
594.396	59.27
594.735	59.34
595.074	56.93
595.414	53.16
595.753	55.52
596.092	55.2
596.431	57.16
596.77	58.14
597.109	55.39
597.448	53.73
597.786	53.05
598.125	52.32
598.464	54.95
598.803	56.16
599.141	57.32
599.48	55.57
599.819	56.73
600.157	55.32
600.495	52.23
600.834	57.2
601.172	59.64
601.511	58.91
601.849	61.55
602.187	58.43
602.525	59.25
602.864	64.7
603.202	65.32
603.54	65.43
603.878	66.36
604.216	68
604.554	62.64
604.891	62.61
605.229	68.2
605.567	66.68
605.905	68.52
606.243	68.25
606.58	65.68
606.918	66.77
607.255	67.66
607.593	68.32
607.93	68.39
608.268	68.14
608.605	66.61
608.942	62.93
609.28	59.93
609.617	58.7
609.954	57.32
610.291	56.3
610.628	57.86
610.965	56.2
611.302	57.27
611.639	59.7
611.976	62.98
612.313	64.32
612.65	65.07
612.987	67.68
613.323	69.3
613.66	68.43
613.997	63.57
614.333	58.2
614.67	58.77
615.006	54.52
615.343	53.86
615.679	52.89
616.015	52.77
616.352	54.25
616.688	54.27
617.024	55.82
617.36	57.84
617.696	61.45
618.032	62.5
618.368	62.82
618.704	64.36
619.04	65.41
619.376	66.84
619.712	68.89
620.048	68.66
620.383	71.27
620.719	65.18
621.055	65.36
621.39	66.32
621.726	67.93
622.061	65.11
622.397	65.61
622.732	65.14
623.068	61.77
623.403	59.48
623.738	59.7
624.073	56.95
624.409	61.5
624.744	61.8
625.079	62.55
625.414	64.36
625.749	68.64
626.084	66.7
626.419	68.93
626.753	74.34
627.088	76.25
627.423	77.61
627.758	78.59
628.092	76.57
628.427	78.25
628.762	78.45
629.096	79.61
629.431	82.02
629.765	84.8
630.099	80.64
630.434	77.59
630.768	80.57
631.102	78.98
631.436	78.95
631.77	82.05
632.105	77.8
632.439	76.23
632.773	76.43
633.107	75.75
633.44	77.5
633.774	79.05
634.108	80.34
634.442	71.34
634.776	70.11
635.109	71
635.443	68.5
635.776	68.89
636.11	67.93
636.443	67.34
636.777	64.07
637.11	61.73
637.444	61.23
637.777	61.32
638.11	65.61
638.443	69.09
638.776	69.3
639.11	69.7
639.443	74.55
639.776	76.86
640.109	73.84
640.441	74.8
640.774	73.55
641.107	75.7
641.44	74.3
641.773	73.91
642.105	70.8
642.438	68
642.77	67
643.103	63.23
643.435	63.66
643.768	65.82
644.1	66.52
644.433	71.18
644.765	70.2
645.097	70.95
645.429	71.66
645.761	71.75
646.094	72.14
646.426	75.48
646.758	77.14
647.09	77.57
647.422	77.86
647.753	82.09
648.085	81.14
648.417	77.8
648.749	77.5
649.08	78.43
649.412	78.66
649.744	77.8
650.075	74.36
650.407	71.14
650.738	71.39
651.069	71.02
651.401	67.34
651.732	66.18
652.063	69.32
652.394	68.64
652.726	67.66
653.057	68.89
653.388	70.32
653.719	70.73
654.05	74.14
654.381	73.73
654.712	74.91
655.042	72.39
655.373	72.18
655.704	72.48
656.034	71.41
656.365	74.16
656.696	74.27
657.026	78.23
657.357	79.25
657.687	78.07
658.018	78.61
658.348	76.59
658.678	77.27
659.008	75.25
659.339	73.73
659.669	75.07
659.999	73.09
660.329	70.25
660.659	67.07
660.989	66.43
661.319	67.3
661.649	67.07
661.978	67.75
662.308	67.84
662.638	71.32
662.968	71.84
663.297	72.48
663.627	73.75
663.956	76.7
664.286	77
664.615	76.5
664.945	76.98
665.274	76.98
665.603	79.34
665.932	80.73
666.262	78.89
666.591	78.14
666.92	78.7
667.249	78.36
667.578	75.18
667.907	75.86
668.236	79.86
668.564	80.43
668.893	75.34
669.222	73.89
669.551	71.82
669.879	72.77
670.208	71.23
670.537	71.25
670.865	67.25
671.194	70.91
671.522	71.48
671.85	70.34
672.179	69.8
672.507	73.52
672.835	73.43
673.163	79.14
673.491	81.84
673.819	86.5
674.147	85
674.475	88.66
674.803	87.89
675.131	85.89
675.459	87.09
675.787	86.3
676.115	86.07
676.442	85.36
676.77	80.86
677.098	75.84
677.425	74.36
677.753	75.41
678.08	74.36
678.407	74.75
678.735	76.36
679.062	71.82
679.389	68.75
679.717	68.86
680.044	70.09
680.371	69
680.698	69.66
681.025	68.8
681.352	68.64
681.679	66.39
682.006	65.8
682.332	65.66
682.659	67.41
682.986	73.09
683.313	75.23
683.639	75.45
683.966	79.23
684.292	82.07
684.619	83.41
684.945	83.09
685.272	84.18
685.598	83.41
685.924	85.05
686.25	83.98
686.577	82.48
686.903	79.73
687.229	79.52
687.555	78.39
687.881	75.77
688.207	72.52
688.533	75.18
688.858	80.41
689.184	81.75
689.51	81.02
689.836	85.48
690.161	81.57
690.487	83.55
690.813	80.7
691.138	80.5
691.463	83.5
691.789	84.45
692.114	78.7
692.44	74.5
692.765	73.64
693.09	72.16
693.415	71.66
693.74	74.07
694.065	72
694.39	73.02
694.715	71.09
695.04	70.52
695.365	70.84
695.69	71.43
696.015	72.84
696.339	69.25
696.664	69.16
696.989	67.32
697.313	68.11
697.638	67.86
697.962	68.91
698.287	70.34
698.611	70.52
698.935	72.25
699.26	73.11
699.584	73.48
699.908	76.68
700.232	75.64
700.556	74.8
700.88	74.2
701.204	78.25
701.528	79.43
701.852	81
702.176	80.39
702.5	78.23
702.823	78.86
703.147	75
703.471	72.93
703.794	75.57
704.118	73.52
704.441	73.61
704.765	69.93
705.088	67.16
705.411	65.52
705.735	63.43
706.058	64.02
706.381	65.02
706.704	65.3
707.027	65.93
707.35	65.02
707.673	67.93
707.996	66.07
708.319	65.3
708.642	65.73
708.965	63.5
709.288	63.3
709.61	64.09
709.933	61.68
710.256	63.64
710.578	66.55
710.901	64.32
711.223	64.39
711.546	66.75
711.868	69
712.19	71.98
712.512	73.57
712.835	73.98
713.157	71.23
713.479	72.8
713.801	74.32
714.123	70.32
714.445	70.23
714.767	71.41
715.089	71
715.411	66.36
715.732	65.14
716.054	64.98
716.376	65.25
716.697	65.66
717.019	67.57
717.34	67.8
717.662	69.8
717.983	71.57
718.305	69.32
718.626	68.16
718.947	71.89
719.268	71.23
719.589	70.43
719.911	71.86
720.232	74.41
720.553	73.84
720.874	74.3
721.195	73.59
721.515	73.3
721.836	72.41
722.157	72.89
722.478	70.75
722.798	68.02
723.119	68.91
723.44	65.16
723.76	63.86
724.081	60.75
724.401	56.2
724.721	56.16
725.042	53.23
725.362	53.95
725.682	51.75
726.002	53.95
726.322	54.45
726.642	54.75
726.962	54.39
727.282	51.86
727.602	52.5
727.922	53.16
728.242	54.48
728.562	57.61
728.882	57.59
729.201	60.98
729.521	58.89
729.84	57.82
730.16	56.75
730.479	58.05
730.799	60.41
731.118	59.89
731.437	57.59
731.757	55.89
732.076	52.64
732.395	51.66
732.714	51.09
733.033	51.95
733.352	56.77
733.671	55.32
733.99	57.09
734.309	57.05
734.628	59.89
734.947	62.5
735.265	61.84
735.584	63.52
735.903	62.93
736.221	61.39
736.54	59.66
736.858	57.84
737.177	59.07
737.495	59.55
737.813	58.7
738.132	57.02
738.45	59.36
738.768	58.27
739.086	59.73
739.404	61.27
739.722	59.95
740.04	61.68
740.358	61.39
740.676	60.34
740.994	59.39
741.311	62.07
741.629	59.27
741.947	58.41
742.264	59.11
742.582	58.23
742.899	60.39
743.217	61.39
743.534	58.86
743.852	58.75
744.169	59.73
744.486	58.34
744.803	56.43
745.121	59.64
745.438	58.18
745.755	56.75
746.072	54.3
746.389	51.86
746.706	54.95
747.022	54.86
747.339	54.09
747.656	51.75
747.973	52.55
748.289	50.66
748.606	50.43
748.923	48.95
749.239	50.5
749.555	51.91
749.872	52.25
750.188	49.16
750.505	54.43
750.821	51.43
751.137	54.34
751.453	52.11
751.769	53.68
752.085	50.89
752.401	52.41
752.717	53.73
753.033	51.86
753.349	51.34
753.665	51.25
753.98	52.27
754.296	54.41
754.612	53.66
754.927	57.61
755.243	55.48
755.558	59.66
755.874	57.36
756.189	57.09
756.505	61.57
756.82	58.18
757.135	60.23
757.45	54.73
757.765	56.2
758.08	56.5
758.395	54.68
758.71	54.7
759.025	53.55
759.34	59.07
759.655	59.25
759.97	55.25
760.285	58.55
760.599	55.41
760.914	55.34
761.228	56
761.543	56.39
761.857	56.98
762.172	56.98
762.486	55.91
762.8	49.48
763.115	48.5
763.429	51.61
763.743	52
764.057	55.43
764.371	58.45
764.685	56.48
764.999	54.64
765.313	52.89
765.627	53.64
765.941	52.55
766.255	52.07
766.568	51.32
766.882	51.61
767.195	48.59
767.509	46.66
767.823	44.18
768.136	44.41
768.449	45.18
768.763	44.59
769.076	45.75
769.389	46.32
769.702	51.02
770.016	51.09
770.329	48.75
770.642	52.64
770.955	53.95
771.268	52.93
771.58	54.11
771.893	55.41
772.206	57.43
772.519	56.89
772.832	55.07
773.144	49.91
773.457	51.95
773.769	49.41
774.082	47.93
774.394	46.91
774.706	48.59
775.019	47.14
775.331	47
775.643	47.5
775.955	44.95
776.268	49.02
776.58	54.23
776.892	54.93
777.204	57.5
777.515	56.75
777.827	55.95
778.139	56.64
778.451	54.98
778.763	53.89
779.074	51.48
779.386	54.48
779.697	53.89
780.009	52.84
780.32	52.84
780.632	51.8
780.943	53.05
781.254	54.02
781.566	54.32
781.877	59.16
782.188	59.84
782.499	61.34
782.81	60.3
783.121	57.59
783.432	57
783.743	55.34
784.054	57.82
784.364	55.66
784.675	53.7
784.986	51.39
785.296	50.68
785.607	52.73
785.917	51.98
786.228	51.11
786.538	54.7
786.849	53.05
787.159	53.34
787.469	52.98
787.779	53.45
788.09	53.45
788.4	55.39
788.71	56.89
789.02	54.16
789.33	53.3
789.64	56.09
789.949	55.5
790.259	58.89
790.569	58.32
790.879	61.05
791.188	60.39
791.498	62.3
791.807	64.05
792.117	61.41
792.426	63.93
792.736	63.93
793.045	62.39
793.354	64.73
793.663	66.7
793.973	68.55
794.282	64.93
794.591	66.8
794.9	65.5
795.209	63.48
795.518	61.34
795.826	58.05
796.135	61.82
796.444	63.75
796.753	60.64
797.061	55.77
797.37	54.39
797.678	54.09
797.987	53.36
798.295	51.84
798.604	53.66
798.912	57.34
799.22	57.05
799.529	58.11
799.837	56.36
800.145	56.16
800.453	59.48
800.761	60.66
801.069	63.8
801.377	65.57
801.685	66.98
801.993	63.2
802.3	61.68
802.608	64.84
802.916	63.59
803.223	68.84
803.531	68.61
803.838	66.95
804.146	68.77
804.453	66.14
804.76	64.16
805.068	64.05
805.375	65.61
805.682	62.8
805.989	62.45
806.296	58.57
806.603	54.8
806.91	54.95
807.217	54.34
807.524	51.34
807.831	50.36
808.138	52.48
808.444	53.95
808.751	54.43
809.058	56.25
809.364	53.16
809.671	55.07
809.977	56.61
810.284	59.41
810.59	57.7
810.896	57.61
811.202	58.27
811.509	58.32
811.815	56.84
812.121	56.84
812.427	55.89
812.733	61.14
813.039	62.61
813.345	61.25
813.65	56.3
813.956	58.61
814.262	59.41
814.568	60.77
814.873	63.95
815.179	65.41
815.484	64.7
815.79	68.7
816.095	67.61
816.4	66.95
816.706	66.39
817.011	67.09
817.316	68.09
817.621	70.52
817.926	69.86
818.231	67
818.536	66.64
818.841	67.75
819.146	67.41
819.451	63.34
819.756	61.75
820.06	65.52
820.365	67.59
820.67	65.7
820.974	63.39
821.279	61.64
821.583	59.32
821.888	60.55
822.192	60.23
822.496	61.98
822.8	62.73
823.105	62.07
823.409	56.95
823.713	57.7
824.017	60.8
824.321	61.34
824.625	64.66
824.929	68.43
825.232	67.36
825.536	65.82
825.84	62.14
826.143	62.16
826.447	62.41
826.751	64.73
827.054	66.82
827.358	66.41
827.661	67.68
827.964	65.34
828.268	61.11
828.571	60.82
828.874	60.73
829.177	60.75
829.48	63.36
829.783	64.32
830.086	62.55
830.389	58.61
830.692	60.02
830.995	57.11
831.297	56.7
831.6	57.36
831.903	60.59
832.205	61.36
832.508	62.39
832.81	58.23
833.113	59.86
833.415	62.02
833.718	66.05
834.02	63.91
834.322	64.98
834.624	64.89
834.926	66.64
835.228	64.8
835.53	66.64
835.832	65.5
836.134	71.39
836.436	70.86
836.738	70.55
837.04	67.39
837.341	67.57
837.643	66.89
837.944	67.48
838.246	67.34
838.547	69.16
838.849	72.75
839.15	74.8
839.452	71.73
839.753	70.98
840.054	68.48
840.355	70.61
840.656	69.95
840.957	73.64
841.258	77.8
841.559	79.18
841.86	76.48
842.161	70.75
842.462	69.41
842.762	69.89
843.063	69.95
843.364	73.82
843.664	72.55
843.965	73
844.265	70.91
844.566	68.23
844.866	65.41
845.166	63.16
845.467	63.11
845.767	63.52
846.067	62.93
846.367	59.3
846.667	58.64
846.967	57.34
847.267	54.82
847.567	52.68
847.867	51.68
848.166	50.43
848.466	54.55
848.766	56.43
849.065	55.5
849.365	52.8
849.664	53.75
849.964	51.5
850.263	49.89
850.562	51.95
850.862	54.93
851.161	54.05
851.46	54.52
851.759	52.16
852.058	51.09
852.357	53.05
852.656	55.09
852.955	57.91
853.254	59.18
853.553	62.07
853.851	63.61
854.15	62.75
854.449	62.59
854.747	63.95
855.046	61.27
855.344	63.16
855.643	62.3
855.941	66.11
856.239	64.84
856.538	64.25
856.836	60.86
857.134	59.32
857.432	57.57
857.73	59.09
858.028	58.36
858.326	62.5
858.624	62
858.922	64.7
859.219	59.84
859.517	61.41
859.815	62.07
860.112	68.11
860.41	69.16
860.707	68.64
861.005	70
861.302	74.3
861.6	71.8
861.897	73.75
862.194	71.82
862.491	73.45
862.788	75.34
863.085	79.23
863.382	78.91
863.679	81.25
863.976	79.16
864.273	77.2
864.57	71.59
864.867	73.73
865.163	71.52
865.46	69.75
865.757	74.95
866.053	72.73
866.349	70.32
866.646	67.93
866.942	66.57
867.239	71.86
867.535	68.8
867.831	71.98
868.127	74.7
868.423	74.5
868.719	74.64
869.015	69.7
869.311	66.34
869.607	63.05
869.903	62.23
870.199	60.2
870.494	60.11
870.79	69.82
871.086	67.27
871.381	62.11
871.677	60.61
871.972	58.48
872.267	60.5
872.563	61.84
872.858	60.98
873.153	60.89
873.448	60.98
873.743	57.91
874.038	54.36
874.333	58.07
874.628	58.75
874.923	60.95
875.218	65.8
875.513	63.77
875.808	65.64
876.102	65.16
876.397	64.7
876.691	67.43
876.986	69.18
877.28	67.93
877.575	64.5
877.869	65
878.163	63.84
878.458	62.25
878.752	60.89
879.046	60
879.34	59.23
879.634	61.84
879.928	56.5
880.222	55.2
880.516	51.52
880.809	52.73
881.103	51.41
881.397	50.95
881.691	52.07
881.984	52.16
882.278	54.86
882.571	62.11
882.864	59.16
883.158	59.34
883.451	61.2
883.744	64.41
884.038	63.77
884.331	65.34
884.624	67.25
884.917	65
885.21	66.11
885.503	65.64
885.796	58.77
886.088	61.93
886.381	64
886.674	63.23
886.966	61.8
887.259	61.48
887.552	62.8
887.844	61.25
888.136	62.75
888.429	63.12
888.721	61.61
889.013	65.28
889.306	62.68
889.598	63.29
