# Supplementary material for: An on-demand, drop-on-drop method for studying enzyme catalysis by serial crystallography
Source: Nat Commun. 2021 Jul 22;12:4461. doi: 10.1038/s41467-021-24757-7 (PMC8298390; doi:10.1038/s41467-021-24757-7)
Supplement: Supplementary file 7 — Source Data [file 41467_2021_24757_MOESM7_ESM.zip › 01_raw data/7/7-fluo5N-fura-bg_OFX002211_20-34-28-465.txt]

Data from 7-fluo5N-fura-bg_OFX002211_20-34-28-465.txt Node

Date: Wed Jun 05 20:34:28 PDT 2019
User: Yachandra Lab
Spectrometer: OFX00221
Trigger mode: 0
Integration Time (sec): 3.000000E-1
Scans to average: 4
Nonlinearity correction enabled: false
Boxcar width: 5
Storing dark spectrum: false
XAxis mode: Wavelengths
Number of Pixels in Spectrum: 2136
>>>>>Begin Spectral Data<<<<<
156.111	2562.42
156.499	2562.04
156.887	2569.44
157.274	2567.72
157.662	2578.1
158.049	2587.55
158.437	2602.2
158.824	2601.52
159.211	2617.5
159.599	2621.86
159.986	2627.2
160.373	2624.59
160.761	2631.75
161.148	2627
161.535	2634.11
161.922	2625.11
162.309	2620.18
162.696	2605.11
163.083	2606.3
163.47	2594.34
163.857	2602.02
164.244	2596.86
164.631	2600.45
165.018	2593.89
165.405	2598.14
165.792	2592.23
166.179	2597.55
166.565	2592.5
166.952	2598.07
167.339	2597.18
167.725	2602.45
168.112	2596.41
168.498	2603.11
168.885	2597.59
169.271	2603.5
169.658	2599.45
170.044	2605.05
170.431	2600.02
170.817	2605.55
171.203	2600.48
171.59	2601.66
171.976	2596.34
172.362	2601.8
172.748	2597.09
173.134	2602.64
173.521	2597.95
173.907	2603.39
174.293	2597.09
174.679	2601.32
175.065	2594.25
175.451	2599.52
175.836	2593.41
176.222	2600.89
176.608	2606.11
176.994	2617.52
177.38	2617.11
177.765	2621.5
178.151	2613.25
178.537	2619.48
178.922	2615.23
179.308	2621.73
179.693	2616.68
180.079	2622.41
180.464	2615.23
180.85	2610.68
181.235	2597.8
181.621	2597.68
182.006	2591.66
182.391	2598.16
182.777	2592.25
183.162	2596.89
183.547	2591.16
183.932	2596.09
184.317	2590.55
184.702	2595.77
185.087	2590.05
185.472	2597.32
185.857	2594.05
186.242	2598.89
186.627	2594.82
187.012	2600.02
187.397	2595.09
187.782	2600.61
188.167	2594.77
188.551	2599.82
188.936	2745.39
189.321	2898.98
189.705	3048.61
190.09	3202.61
190.475	3384.82
190.859	3545.3
191.244	3697.18
191.628	3853.11
192.012	4002.82
192.397	4171.07
192.781	4319.25
193.166	4324.86
193.55	4325.09
193.934	4331.45
194.318	4330.86
194.702	4304.2
195.087	4299.07
195.471	4298.18
195.855	4299.45
196.239	4302.48
196.623	4291.64
197.007	4300.36
197.391	4301.23
197.775	4311.98
198.158	4303.66
198.542	4308.61
198.926	4307.07
199.31	4311.93
199.693	4314.16
200.077	4315.91
200.461	4319.2
200.844	4323.07
201.228	4319.09
201.611	4323.66
201.995	4315.41
202.378	4322.36
202.762	4324.68
203.145	4329.41
203.529	4327.66
203.912	4331.41
204.295	4333.52
204.679	4334.89
205.062	4337.14
205.445	4343.02
205.828	4341.09
206.211	4344.68
206.594	4345.18
206.977	4348.84
207.36	4349.43
207.743	4354.18
208.126	4356.36
208.509	4361.2
208.892	4364.7
209.275	4366.93
209.658	4370.25
210.04	4379.25
210.423	4378.75
210.806	4378.86
211.188	4375.89
211.571	4377.32
211.953	4377.09
212.336	4376.59
212.719	4371.84
213.101	4371.84
213.483	4369.32
213.866	4369.05
214.248	4365.84
214.63	4374.57
215.013	4380.57
215.395	4387.14
215.777	4389.86
216.159	4397.39
216.542	4403.36
216.924	4407.45
217.306	4405.73
217.688	4411.43
218.07	4411.89
218.452	4413.55
218.834	4409.23
219.216	4411.95
219.597	4409.64
219.979	4413.41
220.361	4449.48
220.743	4447.68
221.124	4452.14
221.506	4460.73
221.888	4459.27
222.269	4461.2
222.651	4465.66
223.032	4469.14
223.414	4467.48
223.795	4467.98
224.177	4467.43
224.558	4427.86
224.94	4428.61
225.321	4436.09
225.702	4430.39
226.083	4440.36
226.465	4451.73
226.846	4449.89
227.227	4450.16
227.608	4453.57
227.989	4454.23
228.37	4460.59
228.751	4465.61
229.132	4471.16
229.513	4462.32
229.894	4464.45
230.275	4457.18
230.655	4449.61
231.036	4453.89
231.417	4456.02
231.798	4453
232.178	4463.59
232.559	4459.61
232.94	4459.23
233.32	4455.61
233.701	4459.7
234.081	4463.86
234.462	4470.36
234.842	4469.5
235.222	4473
235.603	4473.18
235.983	4479
236.363	4477.36
236.743	4478.75
237.124	4479.11
237.504	4504.14
237.884	4505.09
238.264	4504.23
238.644	4498.52
239.024	4503.27
239.404	4498.7
239.784	4504.91
240.164	4504.52
240.544	4501.89
240.923	4500.82
241.303	4503.93
241.683	4479.36
242.063	4478.77
242.442	4478.45
242.822	4491.73
243.202	4487.09
243.581	4489.02
243.961	4495.55
244.34	4496.91
244.72	4494.09
245.099	4503.48
245.478	4501.16
245.858	4514.98
246.237	4518.2
246.616	4523.07
246.996	4515.52
247.375	4520.93
247.754	4522.3
248.133	4518.5
248.512	4516.55
248.891	4531.7
249.27	4526.27
249.649	4530.05
250.028	4522.27
250.407	4523.43
250.786	4521.41
251.165	4529.61
251.544	4532.73
251.922	4536.41
252.301	4534.75
252.68	4537.25
253.058	4525.45
253.437	4533.52
253.816	4535.59
254.194	4538.52
254.573	4536.07
254.951	4541.11
255.329	4535.02
255.708	4531.11
256.086	4531.14
256.465	4530.86
256.843	4538.75
257.221	4542.75
257.599	4536.14
257.977	4542.23
258.356	4545.5
258.734	4550.84
259.112	4555.57
259.49	4557.89
259.868	4561.68
260.246	4561.84
260.624	4569.2
261.001	4568.61
261.379	4575.59
261.757	4577.75
262.135	4570.18
262.513	4569.41
262.89	4566.32
263.268	4563.32
263.645	4562.84
264.023	4562.95
264.401	4569.27
264.778	4563.93
265.156	4557.82
265.533	4556
265.91	4550.27
266.288	4553.86
266.665	4547.27
267.042	4553.27
267.42	4550.68
267.797	4554.27
268.174	4555.02
268.551	4555.5
268.928	4559.2
269.305	4563
269.682	4558.14
270.059	4566.09
270.436	4568.91
270.813	4578.02
271.19	4574.7
271.567	4578.16
271.944	4576.61
272.32	4578.57
272.697	4582.84
273.074	4583.8
273.45	4584.27
273.827	4587.98
274.203	4588.07
274.58	4586.14
274.957	4580.16
275.333	4583
275.709	4583
276.086	4582.11
276.462	4578.91
276.838	4570.75
277.215	4567.66
277.591	4576.86
277.967	4573.55
278.343	4574.32
278.719	4571.5
279.095	4576.05
279.471	4571.11
279.847	4576.57
280.223	4573.68
280.599	4575.82
280.975	4572.66
281.351	4575.07
281.727	4565.48
282.103	4567.52
282.478	4564.23
282.854	4569.93
283.23	4566.8
283.605	4575.52
283.981	4566.98
284.357	4570.75
284.732	4570.36
285.108	4571.98
285.483	4573.34
285.858	4573.84
286.234	4572.36
286.609	4573.14
286.984	4566.98
287.36	4569.91
287.735	4569.14
288.11	4584.95
288.485	4584.36
288.86	4588.91
289.235	4589.41
289.61	4589.61
289.985	4594.07
290.36	4598.57
290.735	4599.82
291.11	4608.14
291.485	4608.32
291.86	4608.41
292.235	4603.07
292.609	4606.45
292.984	4601.52
293.359	4605.41
293.733	4605.8
294.108	4612.5
294.482	4609.39
294.857	4610.75
295.231	4612.57
295.606	4618.59
295.98	4614.02
296.354	4613.23
296.729	4610.05
297.103	4616.55
297.477	4614.89
297.851	4618.93
298.226	4610.11
298.6	4614.75
298.974	4616.48
299.348	4616.39
299.722	4612.7
300.096	4619.89
300.47	4614.95
300.844	4622.68
301.217	4619.41
301.591	4622.8
301.965	4623.66
302.339	4628.57
302.712	4625.95
303.086	4628.98
303.46	4626.34
303.833	4627.2
304.207	4624.59
304.58	4627.91
304.954	4623.39
305.327	4624.11
305.701	4619.48
306.074	4616.48
306.447	4610.45
306.821	4617.25
307.194	4614.14
307.567	4621.73
307.94	4617.66
308.313	4622.89
308.686	4621.14
309.059	4623.93
309.432	4622.23
309.805	4629.39
310.178	4625.05
310.551	4634.93
310.924	4626.98
311.297	4629.32
311.67	4621.16
312.042	4629.18
312.415	4625.41
312.788	4623.34
313.16	4620.07
313.533	4629.09
313.905	4629.3
314.278	4639.66
314.65	4629.14
315.023	4634.57
315.395	4631.18
315.768	4632.73
316.14	4628.95
316.512	4634.95
316.884	4636.43
317.257	4641.18
317.629	4633.59
318.001	4632.91
318.373	4625.93
318.745	4632.5
319.117	4628.52
319.489	4635.52
319.861	4635.61
320.233	4640.18
320.605	4630.48
320.977	4633.39
321.348	4630.57
321.72	4634.43
322.092	4626.36
322.463	4631.7
322.835	4624.7
323.207	4633.25
323.578	4622.75
323.95	4624.91
324.321	4618.34
324.693	4624.27
325.064	4625.23
325.435	4648.2
325.807	4642.98
326.178	4650.84
326.549	4649.59
326.92	4656.23
327.292	4649.73
327.663	4655.75
328.034	4655.07
328.405	4659.11
328.776	4649.59
329.147	4651.14
329.518	4626.91
329.889	4630.3
330.259	4625.66
330.63	4625.45
331.001	4622.05
331.372	4624
331.742	4620.52
332.113	4623.93
332.484	4619.86
332.854	4632
333.225	4624.39
333.595	4628.84
333.966	4626.7
334.336	4629.8
334.707	4622.41
335.077	4630.27
335.447	4628.7
335.817	4633.55
336.188	4622.68
336.558	4628.39
336.928	4619.75
337.298	4628.07
337.668	4628.25
338.038	4629.84
338.408	4653.02
338.778	4658.3
339.148	4674
339.518	4679.34
339.888	4672.16
340.258	4681.75
340.627	4674.89
340.997	4678.3
341.367	4669.25
341.736	4666.64
342.106	4663.52
342.475	4639.5
342.845	4673.23
343.214	4652.07
343.584	4641.02
343.953	4647.09
344.323	4637.86
344.692	4639.61
345.061	4637.77
345.431	4643.89
345.8	4639.73
346.169	4641.86
346.538	4638.16
346.907	4603.93
347.276	4600.64
347.645	4606.34
348.014	4602.5
348.383	4611.05
348.752	4607.93
349.121	4610.64
349.49	4609.11
349.858	4613.18
350.227	4614.82
350.596	4622.36
350.964	4618.68
351.333	4621.59
351.702	4624.32
352.07	4624.34
352.439	4615.2
352.807	4621.32
353.176	4614.34
353.544	4617.23
353.912	4617.82
354.281	4617.64
354.649	4607.36
355.017	4612.59
355.385	4606.48
355.753	4605.68
356.122	4600.02
356.49	4605.36
356.858	4602.16
357.226	4610.82
357.594	4599.86
357.961	4604.2
358.329	4603.59
358.697	4610.39
359.065	4605.64
359.433	4610.89
359.8	4605.64
360.168	4611.75
360.536	4608.57
360.903	4610.05
361.271	4600.8
361.638	4608.48
362.006	4595.11
362.373	4594.16
362.741	4585.55
363.108	4588.27
363.475	4584.7
363.843	4588.8
364.21	4584.82
364.577	4594.77
364.944	4587.57
365.311	4595.14
365.678	4613.55
366.045	4620.98
366.412	4622.25
366.779	4630.68
367.146	4626.89
367.513	4632.2
367.88	4624.36
368.247	4629.5
368.613	4621.09
368.98	4628.75
369.347	4620.98
369.713	4601.8
370.08	4595.52
370.447	4595.41
370.813	4584.55
371.18	4589.77
371.546	4581.27
371.912	4587.55
372.279	4586.59
372.645	4585.84
373.011	4580.02
373.378	4586.84
373.744	4578.86
374.11	4589.73
374.476	4582.16
374.842	4590.3
375.208	4593.3
375.574	4596.55
375.94	4591.02
376.306	4592.68
376.672	4592.16
377.038	4596.36
377.404	4593.91
377.769	4603.73
378.135	4594.23
378.501	4602
378.866	4598.59
379.232	4593.66
379.597	4593.64
379.963	4600.84
380.328	4592.68
380.694	4595.5
381.059	4590.34
381.425	4591.7
381.79	4585
382.155	4594.11
382.52	4587.8
382.886	4593.64
383.251	4584.82
383.616	4588.7
383.981	4580.55
384.346	4588.3
384.711	4586.05
385.076	4593.02
385.441	4586.25
385.806	4590.43
386.171	4579.77
386.535	4587.25
386.9	4582.11
387.265	4590.05
387.629	4581.75
387.994	4586.32
388.359	4581.11
388.723	4582
389.088	4576.3
389.452	4582.39
389.817	4578
390.181	4584.18
390.545	4582.34
390.91	4585.93
391.274	4578.18
391.638	4583.2
392.002	4579.48
392.366	4615.05
392.731	4610.91
393.095	4613.61
393.459	4610.7
393.823	4613.14
394.187	4606.16
394.55	4610.52
394.914	4608.95
395.278	4618.16
395.642	4610.41
396.006	4617.25
396.369	4579.02
396.733	4583.77
397.097	4575.61
397.46	4578.52
397.824	4573.98
398.187	4578.86
398.551	4571.41
398.914	4571.02
399.277	4562.7
399.641	4572.2
400.004	4568.02
400.367	4578.8
400.73	4570.34
401.094	4578.57
401.457	4573.16
401.82	4574.41
402.183	4569.34
402.546	4575.93
402.909	4569.16
403.272	4580.75
403.635	4572.91
403.998	4571.55
404.36	4559.34
404.723	4565.75
405.086	4558.8
405.448	4589.91
405.811	4585.95
406.174	4591.09
406.536	4579.07
406.899	4606.86
407.261	4597.66
407.624	4601.43
407.986	4600.36
408.348	4605.2
408.711	4608.68
409.073	4616.52
409.435	4581.5
409.797	4585.84
410.16	4581.66
410.522	4589.89
410.884	4561.59
411.246	4571.7
411.608	4565.98
411.97	4570.55
412.332	4564.05
412.693	4564.16
413.055	4556.98
413.417	4564.84
413.779	4560.07
414.14	4561.93
414.502	4552.05
414.864	4557
415.225	4547.89
415.587	4554.95
415.948	4547.36
416.31	4554.25
416.671	4543.66
417.033	4545.8
417.394	4540.18
417.755	4546.77
418.116	4543.66
418.478	4548.68
418.839	4544.48
419.2	4545.73
419.561	4540.8
419.922	4544.11
420.283	4540.93
420.644	4548.86
421.005	4547.16
421.366	4555.98
421.727	4555.41
422.087	4559.2
422.448	4557.09
422.809	4564.09
423.169	4559.14
423.53	4560.09
423.891	4555.73
424.251	4556.8
424.612	4549.84
424.972	4552.93
425.333	4541.11
425.693	4540.66
426.053	4534.82
426.414	4535.39
426.774	4526.57
427.134	4531.05
427.494	4524.39
427.854	4532.89
428.214	4526.95
428.574	4531.68
428.934	4524.95
429.294	4532.61
429.654	4527.55
430.014	4534.02
430.374	4528.41
430.734	4540.34
431.094	4535.09
431.453	4560.27
431.813	4551.77
432.173	4561.86
432.532	4556.84
432.892	4561.11
433.251	4553.43
433.611	4556.84
433.97	4549.48
434.33	4558.41
434.689	4548.41
435.048	4553.75
435.407	4534.75
435.767	4537.57
436.126	4527.77
436.485	4530.32
436.844	4525.27
437.203	4532.07
437.562	4530.91
437.921	4535.09
438.28	4526.66
438.639	4530.64
438.998	4546.84
439.356	4550.45
439.715	4545.45
440.074	4552.73
440.433	4548.91
440.791	4554.75
441.15	4546.07
441.508	4548.07
441.867	4541.39
442.225	4547.2
442.584	4540.7
442.942	4524.59
443.3	4517
443.659	4520.93
444.017	4514.52
444.375	4517.23
444.733	4513.14
445.092	4521.43
445.45	4519.43
445.808	4527.75
446.166	4522.11
446.524	4528.5
446.882	4518.82
447.239	4525
447.597	4520.73
447.955	4526.66
448.313	4523.77
448.67	4529.2
449.028	4522.43
449.386	4526.3
449.743	4526.61
450.101	4539.39
450.458	4533.11
450.816	4543.2
451.173	4539.66
451.531	4551.66
451.888	4545.07
452.245	4549.7
452.602	4547.3
452.96	4590.16
453.317	4586.95
453.674	4586.68
454.031	4579.16
454.388	4590.89
454.745	4583.7
455.102	4591.34
455.459	4585.52
455.816	4595.48
456.173	4595.39
456.529	4602.84
456.886	4565.57
457.243	4571.2
457.599	4568.18
457.956	4570.09
458.313	4565.45
458.669	4575.07
459.026	4569.93
459.382	4572.48
459.739	4567.82
460.095	4573.64
460.451	4567.45
460.807	4570.39
461.164	4567.57
461.52	4579
461.876	4575.11
462.232	4574.32
462.588	4569.07
462.944	4575.2
463.3	4572.66
463.656	4577.52
464.012	4565.68
464.368	4573.61
464.724	4567.91
465.079	4570.14
465.435	4556.66
465.791	4560.57
466.146	4558.84
466.502	4563.48
466.858	4554.73
467.213	4558.11
467.569	4556
467.924	4571.43
468.279	4558.52
468.635	4563.93
468.99	4555.2
469.345	4561.41
469.701	4554.52
470.056	4555.27
470.411	4545.41
470.766	4552.27
471.121	4545.41
471.476	4546.93
471.831	4532.09
472.186	4536.18
472.541	4529.32
472.895	4532.14
473.25	4523.77
473.605	4525.43
473.96	4514.2
474.314	4517.11
474.669	4503.09
475.024	4498.07
475.378	4485.66
475.733	4494.02
476.087	4486.84
476.441	4487.61
476.796	4478.59
477.15	4485.2
477.504	4477.82
477.859	4484.27
478.213	4474.55
478.567	4477.93
478.921	4480.43
479.275	4483.43
479.629	4474.5
479.983	4482.57
480.337	4475.3
480.691	4479.3
481.045	4468.16
481.399	4498.8
481.752	4492.34
482.106	4499.64
482.46	4493.7
482.813	4490.98
483.167	4483.25
483.52	4483.25
483.874	4487.5
484.227	4492.23
484.581	4484.64
484.934	4489.16
485.288	4455.11
485.641	4455.41
485.994	4444.07
486.347	4451.34
486.7	4448.73
487.054	4466.16
487.407	4460.84
487.76	4449.57
488.113	4441.82
488.466	4447.64
488.818	4442.61
489.171	4447.18
489.524	4439.41
489.877	4444.05
490.23	4433.95
490.582	4435.41
490.935	4420.18
491.288	4422.2
491.64	4416.32
491.993	4421.18
492.345	4416.91
492.698	4421.57
493.05	4417.02
493.402	4427.39
493.755	4428.27
494.107	4443.43
494.459	4453.25
494.811	4479.64
495.163	4504.84
495.515	4555.75
495.867	4608
496.219	4690.34
496.571	4779.73
496.923	4896.57
497.275	5017.41
497.627	5158.59
497.979	5287.36
498.33	5426.61
498.682	5548.8
499.034	5668.36
499.385	5757.95
499.737	5846.59
500.088	5902.75
500.44	5945.93
500.791	5964.73
501.143	5972.59
501.494	5960
501.845	5948.61
502.197	5914.2
502.548	5883.77
502.899	5847.09
503.25	5822
503.601	5779.23
503.952	5749.73
504.303	5709.27
504.654	5676.5
505.005	5634
505.356	5595.89
505.707	5553.07
506.058	5525
506.408	5487.57
506.759	5462.86
507.11	5425.8
507.46	5409.91
507.811	5373.45
508.161	5354.07
508.512	5321.52
508.862	5303.09
509.213	5275.36
509.563	5256.84
509.913	5229.34
510.263	5215.98
510.614	5187.57
510.964	5176.41
511.314	5142.18
511.664	5126.39
512.014	5100.41
512.364	5087.68
512.714	5062.98
513.064	5045.68
513.414	5025.3
513.764	5024.3
514.113	5002.25
514.463	4991.89
514.813	4965.02
515.162	4956.86
515.512	4944.05
515.862	4936.36
516.211	4919.5
516.561	4913.41
516.91	4903.82
517.259	4893.09
517.609	4862.27
517.958	4852.39
518.307	4838.7
518.656	4833.41
519.006	4825.09
519.355	4826.48
519.704	4818.82
520.053	4817.55
520.402	4803.07
520.751	4799.2
521.1	4788.91
521.448	4789.39
521.797	4782.59
522.146	4778.82
522.495	4772.09
522.843	4767.32
523.192	4746.86
523.541	4739.39
523.889	4725.64
524.238	4727.98
524.586	4719.43
524.935	4721.93
525.283	4714.27
525.631	4713.89
525.979	4702.05
526.328	4699.55
526.676	4688.5
527.024	4690.05
527.372	4680.77
527.72	4683.16
528.068	4671.02
528.416	4672.41
528.764	4660.89
529.112	4658.34
529.46	4641.77
529.808	4641.68
530.155	4630.34
530.503	4642.84
530.851	4646.98
531.198	4647.25
531.546	4633.3
531.893	4635.14
532.241	4622.52
532.588	4620.95
532.936	4615.16
533.283	4621.07
533.63	4618.45
533.978	4620.36
534.325	4604.66
534.672	4592.48
535.019	4585.23
535.366	4588.73
535.713	4580.98
536.06	4584.93
536.407	4582.32
536.754	4583.3
537.101	4573.68
537.448	4579.89
537.795	4575.07
538.141	4571.66
538.488	4560.36
538.835	4563.16
539.181	4555.3
539.528	4559.18
539.874	4551.64
540.221	4550.11
540.567	4540.89
540.914	4546.82
541.26	4536.64
541.606	4544.66
541.952	4541.09
542.299	4544.61
542.645	4538
542.991	4539.86
543.337	4532.66
543.683	4536.73
544.029	4531.84
544.375	4544.64
544.721	4540.66
545.066	4542.32
545.412	4533.77
545.758	4535.23
546.104	4532.8
546.449	4532.05
546.795	4536.68
547.141	4544.93
547.486	4538.05
547.832	4541.77
548.177	4528.98
548.522	4528.11
548.868	4521.61
549.213	4523
549.558	4518.73
549.903	4520.3
550.249	4519
550.594	4517.25
550.939	4503.95
551.284	4504.73
551.629	4499.27
551.974	4502.77
552.319	4499.07
552.664	4504.36
553.008	4499.02
553.353	4528.98
553.698	4527.2
554.043	4527.91
554.387	4520.55
554.732	4527.16
555.076	4522.98
555.421	4525.02
555.765	4521.43
556.11	4525.73
556.454	4514.14
556.798	4513.18
557.143	4482.75
557.487	4490.82
557.831	4485.09
558.175	4492.27
558.519	4487.32
558.863	4492.84
559.207	4486.64
559.551	4488.66
559.895	4484.36
560.239	4493.16
560.583	4491.2
560.927	4491.43
561.27	4480.39
561.614	4491.23
561.958	4479.89
562.301	4484.66
562.645	4474.89
562.988	4480.77
563.332	4477.5
563.675	4482.45
564.018	4483.14
564.362	4487.77
564.705	4482.59
565.048	4485
565.391	4475.98
565.735	4481.2
566.078	4474.8
566.421	4484.59
566.764	4483.05
567.107	4484.48
567.45	4476.61
567.792	4472.95
568.135	4467.45
568.478	4473.66
568.821	4472.66
569.163	4476.68
569.506	4472.52
569.849	4480.59
570.191	4474.39
570.534	4479.36
570.876	4476.07
571.219	4485.07
571.561	4481.34
571.903	4486.11
572.246	4481.3
572.588	4484.32
572.93	4475.98
573.272	4478.11
573.614	4469.86
573.956	4470.14
574.298	4461.98
574.64	4468.59
574.982	4457.36
575.324	4462.32
575.666	4454.73
576.008	4461.41
576.349	4456.66
576.691	4464.36
577.033	4462.5
577.374	4466.66
577.716	4464.55
578.057	4469.95
578.399	4461.61
578.74	4466.2
579.082	4464.86
579.423	4472.23
579.764	4474.25
580.105	4480.27
580.447	4476.5
580.788	4485.05
581.129	4488.43
581.47	4493.77
581.811	4488.55
582.152	4497.05
582.493	4514.77
582.834	4520.09
583.175	4517.3
583.515	4512.02
583.856	4503.57
584.197	4507.39
584.537	4498.75
584.878	4494.11
585.218	4489.25
585.559	4496.23
585.899	4487.41
586.24	4472.07
586.58	4465.41
586.921	4469.66
587.261	4464.82
587.601	4472.68
587.941	4468.41
588.281	4475.43
588.621	4474.57
588.961	4477.57
589.301	4469.23
589.641	4474.98
589.981	4468.98
590.321	4471.2
590.661	4465.39
591.001	4471.41
591.34	4470.93
591.68	4474.43
592.02	4465.98
592.359	4469.52
592.699	4463.82
593.038	4472.84
593.378	4466.16
593.717	4469.64
594.057	4462.93
594.396	4467.02
594.735	4462
595.074	4466.27
595.414	4457.61
595.753	4463.43
596.092	4455.23
596.431	4461.82
596.77	4456
597.109	4460.93
597.448	4454.27
597.786	4459.09
598.125	4453.95
598.464	4460.75
598.803	4448.64
599.141	4454.77
599.48	4447.3
599.819	4453.59
600.157	4445.95
600.495	4447.59
600.834	4446.23
601.172	4473.95
601.511	4472.05
601.849	4473.32
602.187	4466.14
602.525	4469.5
602.864	4462
603.202	4470.55
603.54	4465.23
603.878	4470.61
604.216	4463.07
604.554	4465.8
604.891	4435.82
605.229	4438.14
605.567	4435.48
605.905	4440.14
606.243	4435.68
606.58	4444.55
606.918	4434.64
607.255	4437.91
607.593	4435.02
607.93	4441.89
608.268	4436.41
608.605	4445.64
608.942	4442.05
609.28	4447.27
609.617	4442.02
609.954	4446.89
610.291	4441.43
610.628	4450.36
610.965	4445.43
611.302	4451.23
611.639	4448.34
611.976	4457.98
612.313	4452.16
612.65	4455.57
612.987	4447.43
613.323	4448.14
613.66	4441.93
613.997	4445.8
614.333	4436.07
614.67	4442.16
615.006	4432.95
615.343	4436.82
615.679	4425.39
616.015	4431.55
616.352	4424.25
616.688	4429.98
617.024	4425.98
617.36	4437.89
617.696	4432.39
618.032	4437.93
618.368	4430.39
618.704	4437.66
619.04	4428.34
619.376	4430.93
619.712	4425.14
620.048	4431.07
620.383	4424.59
620.719	4430.59
621.055	4419.34
621.39	4425.14
621.726	4417.27
622.061	4421.84
622.397	4416.23
622.732	4422.64
623.068	4416.73
623.403	4416.25
623.738	4411.02
624.073	4415.45
624.409	4408.11
624.744	4409.68
625.079	4403.48
625.414	4414.34
625.749	4409.68
626.084	4413.64
626.419	4410.43
626.753	4414.98
627.088	4413.32
627.423	4422.14
627.758	4417.68
628.092	4421.93
628.427	4418.05
628.762	4425.82
629.096	4417.8
629.431	4427.8
629.765	4421.98
630.099	4423.84
630.434	4420.07
630.768	4425.3
631.102	4415.5
631.436	4421.02
631.77	4415.2
632.105	4421.02
632.439	4411.32
632.773	4416.25
633.107	4406.84
633.44	4414.11
633.774	4409.07
634.108	4413.23
634.442	4402.48
634.776	4412.14
635.109	4406.05
635.443	4414.36
635.776	4408.68
636.11	4416.95
636.443	4412.5
636.777	4416.73
637.11	4404.91
637.444	4410.34
637.777	4406.18
638.11	4415.7
638.443	4403.32
638.776	4409.23
639.11	4401.3
639.443	4410.86
639.776	4402.59
640.109	4408
640.441	4400.16
640.774	4408.77
641.107	4403.61
641.44	4412.93
641.773	4403.7
642.105	4409.73
642.438	4404.3
642.77	4407.77
643.103	4397.02
643.435	4399.57
643.768	4395.2
644.1	4402.27
644.433	4396.77
644.765	4400.77
645.097	4399.05
645.429	4407.89
645.761	4404.66
646.094	4408.82
646.426	4404.86
646.758	4416.02
647.09	4411.93
647.422	4413.3
647.753	4406.07
648.085	4409.25
648.417	4401.36
648.749	4398.43
649.08	4393.3
649.412	4397.5
649.744	4393.55
650.075	4400.91
650.407	4390.5
650.738	4397.48
651.069	4393.68
651.401	4401.89
651.732	4398.02
652.063	4403.66
652.394	4397.16
652.726	4400.93
653.057	4397.23
653.388	4398.89
653.719	4391.52
654.05	4398.5
654.381	4393.55
654.712	4403.84
655.042	4395.11
655.373	4397.52
655.704	4395.5
656.034	4402.98
656.365	4398.91
656.696	4401.52
657.026	4398.7
657.357	4404.7
657.687	4395.32
658.018	4396.23
658.348	4384.32
658.678	4393.34
659.008	4390.34
659.339	4394.05
659.669	4387.43
659.999	4395.68
660.329	4389.8
660.659	4392.23
660.989	4384.48
661.319	4390.75
661.649	4388.59
661.978	4392.66
662.308	4383.25
662.638	4386.73
662.968	4382.52
663.297	4390.89
663.627	4380.61
663.956	4385.23
664.286	4381.59
664.615	4392.36
664.945	4386.68
665.274	4392.59
665.603	4390.75
665.932	4398.02
666.262	4393.89
666.591	4398.16
666.92	4391.34
667.249	4396.86
667.578	4397.57
667.907	4402.36
668.236	4396.55
668.564	4400.91
668.893	4395.86
669.222	4400.02
669.551	4394.68
669.879	4400.86
670.208	4395.05
670.537	4397.2
670.865	4390.3
671.194	4406.48
671.522	4403.27
671.85	4404.82
672.179	4404.2
672.507	4408.59
672.835	4401.73
673.163	4404.25
673.491	4397.93
673.819	4407.73
674.147	4402.3
674.475	4406.09
674.803	4384.8
675.131	4384.89
675.459	4384.09
675.787	4386.16
676.115	4378.7
676.442	4383.25
676.77	4379.02
677.098	4383.7
677.425	4373.02
677.753	4381.84
678.08	4380.02
678.407	4386.89
678.735	4388.61
679.062	4391.75
679.389	4385.34
679.717	4393.66
680.044	4387.64
680.371	4391.95
680.698	4388.36
681.025	4399.25
681.352	4394.68
681.679	4398.82
682.006	4392.2
682.332	4392.8
682.659	4384.34
682.986	4397.11
683.313	4389.05
683.639	4393.52
683.966	4389.66
684.292	4396.95
684.619	4385.89
684.945	4389.2
685.272	4385.82
685.598	4392.91
685.924	4392.73
686.25	4400.59
686.577	4390.93
686.903	4402.18
687.229	4398.32
687.555	4402.5
687.881	4397.43
688.207	4403.07
688.533	4401.91
688.858	4404.34
689.184	4397.93
689.51	4398.43
689.836	4392.32
690.161	4399.98
690.487	4388.45
690.813	4396.57
691.138	4394.82
691.463	4395.5
691.789	4394.32
692.114	4394.5
692.44	4390.41
692.765	4398.55
693.09	4400.18
693.415	4406.89
693.74	4397.16
694.065	4404.32
694.39	4397.91
694.715	4406.18
695.04	4405.27
695.365	4409.57
695.69	4403.43
696.015	4408.18
696.339	4402.57
696.664	4406.2
696.989	4402.91
697.313	4405.84
697.638	4401.7
697.962	4405.3
698.287	4395.27
698.611	4401.11
698.935	4394.2
699.26	4400.34
699.584	4396.18
699.908	4398.43
700.232	4389.25
700.556	4389.5
700.88	4389.86
701.204	4393.64
701.528	4386.48
701.852	4392.89
702.176	4404.05
702.5	4408.73
702.823	4417.07
703.147	4437.23
703.471	4430.55
703.794	4436.86
704.118	4448.11
704.441	4453.2
704.765	4446.59
705.088	4456.09
705.411	4454.52
705.735	4439.09
706.058	4434.11
706.381	4422.86
706.704	4407.25
707.027	4414.3
707.35	4409.52
707.673	4399.09
707.996	4389.48
708.319	4393.27
708.642	4386.77
708.965	4388.91
709.288	4382.02
709.61	4389.39
709.933	4385.89
710.256	4387.55
710.578	4380.16
710.901	4383.45
711.223	4376.16
711.546	4384.3
711.868	4387.8
712.19	4394
712.512	4387.02
712.835	4393.25
713.157	4384.34
713.479	4389.89
713.801	4381.93
714.123	4388.77
714.445	4384.52
714.767	4390.73
715.089	4385.59
715.411	4380.75
715.732	4371.82
716.054	4375.8
716.376	4370.16
716.697	4373.57
717.019	4372.3
717.34	4377.82
717.662	4372.2
717.983	4379.09
718.305	4378.32
718.626	4380.93
718.947	4378.11
719.268	4385.77
719.589	4379.66
719.911	4390.61
720.232	4386.52
720.553	4390.23
720.874	4384.41
721.195	4391.07
721.515	4382.34
721.836	4384.3
722.157	4377.3
722.478	4383.41
722.798	4377.11
723.119	4381.77
723.44	4370.52
723.76	4376.16
724.081	4368.41
724.401	4378.23
724.721	4380.43
725.042	4383.55
725.362	4377.14
725.682	4383.43
726.002	4379.45
726.322	4386.43
726.642	4384.11
726.962	4388.89
727.282	4387.64
727.602	4393.43
727.922	4381
728.242	4390.41
728.562	4388.75
728.882	4394.93
729.201	4390.41
729.521	4397
729.84	4393.61
730.16	4398.95
730.479	4402.32
730.799	4401.55
731.118	4395.52
731.437	4403.18
731.757	4382.55
732.076	4387.8
732.395	4381.05
732.714	4385.39
733.033	4375.89
733.352	4378.3
733.671	4374.68
733.99	4376.18
734.309	4375.3
734.628	4381.82
734.947	4377.36
735.265	4384.82
735.584	4377.43
735.903	4382.55
736.221	4377.98
736.54	4385.64
736.858	4378.16
737.177	4387.07
737.495	4380.07
737.813	4383.68
738.132	4377.39
738.45	4381.45
738.768	4374.5
739.086	4379.25
739.404	4380.41
739.722	4384.2
740.04	4381.32
740.358	4388.14
740.676	4378.48
740.994	4383.89
741.311	4380.34
741.629	4388.82
741.947	4384.27
742.264	4393.16
742.582	4394.05
742.899	4397.61
743.217	4396.27
743.534	4398.75
743.852	4391.64
744.169	4396.07
744.486	4391.23
744.803	4394.16
745.121	4384.89
745.438	4390.89
745.755	4382
746.072	4384.59
746.389	4377.34
746.706	4379.09
747.022	4374.55
747.339	4381
747.656	4380.64
747.973	4385.39
748.289	4382.84
748.606	4390.8
748.923	4387.59
749.239	4397.68
749.555	4392.93
749.872	4397.8
750.188	4393.2
750.505	4397.84
750.821	4393.91
751.137	4395.36
751.453	4390.82
751.769	4395.32
752.085	4388.55
752.401	4396.59
752.717	4389.2
753.033	4392.11
753.349	4386.57
753.665	4391.73
753.98	4385.73
754.296	4393.02
754.612	4389.5
754.927	4396.18
755.243	4393.82
755.558	4399.91
755.874	4393.7
756.189	4396.73
756.505	4389.48
756.82	4392.68
757.135	4387.61
757.45	4396.66
757.765	4395.59
758.08	4395.73
758.395	4384.68
758.71	4385.11
759.025	4380.84
759.34	4386.77
759.655	4386.66
759.97	4394.23
760.285	4397.02
760.599	4403.45
760.914	4393.73
761.228	4391.32
761.543	4387.61
761.857	4407.39
762.172	4402.43
762.486	4406.41
762.8	4405.23
763.115	4408.05
763.429	4405.02
763.743	4406.59
764.057	4400.93
764.371	4408.64
764.685	4407.57
764.999	4417.05
765.313	4406.77
765.627	4412.48
765.941	4407.64
766.255	4406.57
766.568	4402.09
766.882	4405.68
767.195	4399.57
767.509	4405.39
767.823	4401.84
768.136	4406.2
768.449	4400.61
768.763	4402.93
769.076	4399.05
769.389	4406.43
769.702	4401.32
770.016	4403.66
770.329	4396.57
770.642	4408.02
770.955	4402.34
771.268	4407.32
771.58	4404.89
771.893	4409.64
772.206	4402.57
772.519	4409.95
772.832	4404.41
773.144	4410.02
773.457	4408.09
773.769	4416.07
774.082	4407.36
774.394	4414.25
774.706	4410.84
775.019	4414.52
775.331	4407.84
775.643	4414.05
775.955	4409.75
776.268	4415.86
776.58	4412.45
776.892	4416.2
777.204	4413.09
777.515	4417.05
777.827	4418.86
778.139	4425
778.451	4421.41
778.763	4429.25
779.074	4425.07
779.386	4429.55
779.697	4425.36
780.009	4431.59
780.32	4430.66
780.632	4436.09
780.943	4436.09
781.254	4439.3
781.566	4433.16
781.877	4441.32
782.188	4438.52
782.499	4443.86
782.81	4443.07
783.121	4449.75
783.432	4444.48
783.743	4448.34
784.054	4442.3
784.364	4442.77
784.675	4433.18
784.986	4438.61
785.296	4434.52
785.607	4440.3
785.917	4460.98
786.228	4464.59
786.538	4459.18
786.849	4465.59
787.159	4460.07
787.469	4466.57
787.779	4469.11
788.09	4474.25
788.4	4472.98
788.71	4475.2
789.02	4468.64
789.33	4454.27
789.64	4451.66
789.949	4465.61
790.259	4460.98
790.569	4466.8
790.879	4463.23
791.188	4468.16
791.498	4467.39
791.807	4469.91
792.117	4465.57
792.426	4471.98
792.736	4461.89
793.045	4473.8
793.354	4459.05
793.663	4468.45
793.973	4464.18
794.282	4490.75
794.591	4482.5
794.9	4487.43
795.209	4485.7
795.518	4492.5
795.826	4486.18
796.135	4494.52
796.444	4483.89
796.753	4494.55
797.061	4487.57
797.37	4495.82
797.678	4473.73
797.987	4478.86
798.295	4474.32
798.604	4480.11
798.912	4475.91
799.22	4482.11
799.529	4482.09
799.837	4488.59
800.145	4484.52
800.453	4489.75
800.761	4489.45
801.069	4492.86
801.377	4490.64
801.685	4502.16
801.993	4501.11
802.3	4510.43
802.608	4507.27
802.916	4511.45
803.223	4516.66
803.531	4523.95
803.838	4521.7
804.146	4526.73
804.453	4523.91
804.76	4531.95
805.068	4529.34
805.375	4536.34
805.682	4533.61
805.989	4550.16
806.296	4546.39
806.603	4544.84
806.91	4538.34
807.217	4542.61
807.524	4539.73
807.831	4546.11
808.138	4541.07
808.444	4543.77
808.751	4540.25
809.058	4541.91
809.364	4530.39
809.671	4538.05
809.977	4533.89
810.284	4546
810.59	4543.98
810.896	4546.11
811.202	4541.98
811.509	4549.75
811.815	4548.11
812.121	4554.02
812.427	4551.7
812.733	4560.25
813.039	4561.39
813.345	4567.48
813.65	4562.25
813.956	4577.27
814.262	4579
814.568	4589.55
814.873	4585.55
815.179	4595.55
815.484	4591.66
815.79	4600.77
816.095	4599.98
816.4	4602.02
816.706	4594.11
817.011	4600.68
817.316	4592.52
817.621	4595.43
817.926	4595.14
818.231	4600.11
818.536	4593.73
818.841	4598.98
819.146	4595.59
819.451	4601.36
819.756	4596.07
820.06	4607.5
820.365	4603.61
820.67	4607.43
820.974	4607.75
821.279	4616.39
821.583	4614.43
821.888	4620.25
822.192	4620.36
822.496	4625.32
822.8	4621.3
823.105	4628.07
823.409	4625.05
823.713	4630.48
824.017	4628.7
824.321	4634.7
824.625	4629.73
824.929	4640.5
825.232	4640.41
825.536	4646.89
825.84	4642.8
826.143	4647.32
826.447	4647.5
826.751	4655.48
827.054	4655.91
827.358	4664.45
827.661	4683.75
827.964	4705.3
828.268	4700.75
828.571	4702.95
828.874	4695.86
829.177	4705.07
829.48	4702.25
829.783	4708.07
830.086	4704.18
830.389	4703
830.692	4698.16
830.995	4682.55
831.297	4666.84
831.6	4677.86
831.903	4675.61
832.205	4682.73
832.508	4676.16
832.81	4684.52
833.113	4684.61
833.415	4689.45
833.718	4692.55
834.02	4697.39
834.322	4694.5
834.624	4695.45
834.926	4691.68
835.228	4703.25
835.53	4700.52
835.832	4714.3
836.134	4715.09
836.436	4716.07
836.738	4717.52
837.04	4726.16
837.341	4728
837.643	4741.07
837.944	4738.07
838.246	4747.2
838.547	4740.2
838.849	4751.07
839.15	4747.75
839.452	4751.5
839.753	4751.98
840.054	4753.82
840.355	4747.25
840.656	4755.98
840.957	4748
841.258	4757.89
841.559	4748.25
841.86	4760.75
842.161	4752.61
842.462	4760.16
842.762	4757.55
843.063	4763.27
843.364	4769.93
843.664	4781.57
843.965	4782.07
844.265	4791.11
844.566	4786.84
844.866	4799.66
845.166	4795.2
845.467	4804.41
845.767	4793.48
846.067	4797.07
846.367	4795.05
846.667	4796.34
846.967	4791.39
847.267	4790.39
847.567	4783
847.867	4790.77
848.166	4781.75
848.466	4784.39
848.766	4781.95
849.065	4792.82
849.365	4791.59
849.664	4800.2
849.964	4797.66
850.263	4804.16
850.562	4801.86
850.862	4812.34
851.161	4804.27
851.46	4815.91
851.759	4813.09
852.058	4820.34
852.357	4819.18
852.656	4830.14
852.955	4824.93
853.254	4833.86
853.553	4830.36
853.851	4838.3
854.15	4829.98
854.449	4843.5
854.747	4837.68
855.046	4846.7
855.344	4843.82
855.643	4863.5
855.941	4861.82
856.239	4870.52
856.538	4866.45
856.836	4874.89
857.134	4870.98
857.432	4879.02
857.73	4874.64
858.028	4886.27
858.326	4880.05
858.624	4885.48
858.922	4871.59
859.219	4874.89
859.517	4868.86
859.815	4872.43
860.112	4871.98
860.41	4879.3
860.707	4876.66
861.005	4881.82
861.302	4874.75
861.6	4882.64
861.897	4885.84
862.194	4891.48
862.491	4891.75
862.788	4902.11
863.085	4898.93
863.382	4902.91
863.679	4901.64
863.976	4910.3
864.273	4909.91
864.57	4916.7
864.867	4911.91
865.163	4915.32
865.46	4913.75
865.757	4917.95
866.053	4914.09
866.349	4923.23
866.646	4922.02
866.942	4926.48
867.239	4924.11
867.535	4930.39
867.831	4927.55
868.127	4938.93
868.423	4933.02
868.719	4938.75
869.015	4930.61
869.311	4937.68
869.607	4934.39
869.903	4937.98
870.199	4931.39
870.494	4941.11
870.79	4932.98
871.086	4935.11
871.381	4928.5
871.677	4935.66
871.972	4931.59
872.267	4940
872.563	4931.89
872.858	4937.32
873.153	4932.09
873.448	4933.82
873.743	4922.75
874.038	4926.43
874.333	4921.59
874.628	4925.02
874.923	4918.41
875.218	4916.57
875.513	4912.14
875.808	4917.3
876.102	4910.89
876.397	4910.57
876.691	4910.77
876.986	4914.34
877.28	4912.11
877.575	4915.5
877.869	4914.11
878.163	4917.23
878.458	4914.41
878.752	4920.5
879.046	4916.27
879.34	4919.18
879.634	4916.77
879.928	4920.16
880.222	4914.25
880.516	4918.05
880.809	4912.05
881.103	4917.18
881.397	4906.98
881.691	4910.77
881.984	4902.32
882.278	4901.39
882.571	4911.95
882.864	4912.84
883.158	4904.91
883.451	4911.14
883.744	4903.66
884.038	4904.73
884.331	4894.84
884.624	4902.5
884.917	4897.25
885.21	4901.02
885.503	4898.36
885.796	4890.8
886.088	4886.43
886.381	4897.8
886.674	4890.11
886.966	4893.23
887.259	4893.52
887.552	4913.2
887.844	4910.05
888.136	4914.05
888.429	4912.62
888.721	4918.47
889.013	4911.47
889.306	4921.36
889.598	4913
