# Supplementary material for: An on-demand, drop-on-drop method for studying enzyme catalysis by serial crystallography
Source: Nat Commun. 2021 Jul 22;12:4461. doi: 10.1038/s41467-021-24757-7 (PMC8298390; doi:10.1038/s41467-021-24757-7)
Supplement: Supplementary file 7 — Source Data [file 41467_2021_24757_MOESM7_ESM.zip › 01_raw data/7/7-pico-on (6).txt]

Data from 7-fluo5N-fura-picoon_Subt4_20-40-46-014.txt Node

Date: Wed Jun 05 20:40:46 PDT 2019
User: Yachandra Lab
Spectrometer: OFX00221
Trigger mode: 0
Integration Time (sec): 3.000000E-1
Scans to average: 4
Nonlinearity correction enabled: false
Boxcar width: 5
Storing dark spectrum: false
XAxis mode: Wavelengths
Number of Pixels in Spectrum: 2136
>>>>>Begin Spectral Data<<<<<
156.111	2.21
156.499	3.04
156.887	1.47
157.274	0.61
157.662	1.6
158.049	1.93
158.437	1.73
158.824	2.32
159.211	1.34
159.599	1.59
159.986	1.89
160.373	1.39
160.761	-0.52
161.148	0.73
161.535	1.3
161.922	0.16
162.309	1.07
162.696	0.59
163.083	-1.09
163.47	0.32
163.857	0.39
164.244	-0.27
164.631	-0.25
165.018	0.18
165.405	-0.7
165.792	-0.16
166.179	0.34
166.565	-0.66
166.952	-0.66
167.339	0.43
167.725	0.61
168.112	0.68
168.498	1.43
168.885	1.93
169.271	2.27
169.658	3.3
170.044	1.86
170.431	1.32
170.817	0.52
171.203	0.84
171.59	1.23
171.976	-0.02
172.362	-0.45
172.748	-1.82
173.134	-1.82
173.521	-2.09
173.907	-2.11
174.293	-1.27
174.679	-1.48
175.065	-1.73
175.451	-2.73
175.836	-2.91
176.222	-2.43
176.608	-3.8
176.994	-2.82
177.38	-2.95
177.765	-3.43
178.151	-4.41
178.537	-5.09
178.922	-5.34
179.308	-5.39
179.693	-6.09
180.079	-6.41
180.464	-5.91
180.85	-4.66
181.235	-5.05
181.621	-6.27
182.006	-4.82
182.391	-3.52
182.777	-3.64
183.162	-4.61
183.547	-4.3
183.932	-3.39
184.317	-3.16
184.702	-3.91
185.087	-3.8
185.472	-4.25
185.857	-3.59
186.242	-3.91
186.627	-4.75
187.012	-5.45
187.397	-3.77
187.782	-2.68
188.167	-1.82
188.551	-1.98
188.936	6.32
189.321	11.64
189.705	18.68
190.09	26.43
190.475	36.07
190.859	42.09
191.244	50.02
191.628	56.3
192.012	60.34
192.397	63.93
192.781	72.41
193.166	72.93
193.55	70.7
193.934	69.45
194.318	66.09
194.702	63.05
195.087	63.43
195.471	62.3
195.855	63.55
196.239	66.57
196.623	69.98
197.007	68.73
197.391	65.3
197.775	71.11
198.158	69.75
198.542	72.95
198.926	73.66
199.31	74.55
199.693	75.98
200.077	70.27
200.461	67.86
200.844	65.36
201.228	63.73
201.611	64.86
201.995	61.89
202.378	67.02
202.762	67.75
203.145	68.73
203.529	67.75
203.912	66.64
204.295	73.14
204.679	78.8
205.062	83.34
205.445	86.2
205.828	88
206.211	91.36
206.594	88.43
206.977	85.91
207.36	85.59
207.743	81.73
208.126	80.34
208.509	75.09
208.892	70.57
209.275	66.75
209.658	66.36
210.04	65.52
210.423	65.07
210.806	65.8
211.188	65.52
211.571	64.27
211.953	69.32
212.336	67.77
212.719	75.95
213.101	75.18
213.483	75.27
213.866	76.25
214.248	74.18
214.63	73
215.013	72.95
215.395	74.84
215.777	74.25
216.159	75.11
216.542	78.59
216.924	74.14
217.306	74.02
217.688	72.5
218.07	69.39
218.452	68.07
218.834	65.91
219.216	68.86
219.597	66.59
219.979	66.98
220.361	70.89
220.743	68.07
221.124	65.05
221.506	63.59
221.888	64.66
222.269	65.07
222.651	67.75
223.032	68.18
223.414	64.25
223.795	65.5
224.177	65.82
224.558	62.59
224.94	62.66
225.321	66.82
225.702	71.57
226.083	73.61
226.465	74.57
226.846	74.39
227.227	75.82
227.608	75.55
227.989	78.27
228.37	79.43
228.751	76.91
229.132	80.02
229.513	78.84
229.894	78.16
230.275	76.09
230.655	74.64
231.036	72.25
231.417	72.43
231.798	77.59
232.178	75.84
232.559	73.23
232.94	71.36
233.32	72.07
233.701	71.82
234.081	71.64
234.462	73.5
234.842	74.75
235.222	77.84
235.603	74.95
235.983	68.66
236.363	65.95
236.743	68.89
237.124	68.07
237.504	65.14
237.884	66.77
238.264	62.7
238.644	60.34
239.024	61.43
239.404	58.27
239.784	56.32
240.164	58.34
240.544	60.27
240.923	58.75
241.303	61.27
241.683	64.11
242.063	63.7
242.442	66.91
242.822	62.77
243.202	60.95
243.581	64.52
243.961	68.59
244.34	67.5
244.72	66.55
245.099	66.95
245.478	69.25
245.858	69.82
246.237	67.5
246.616	65.8
246.996	67.25
247.375	68.36
247.754	70.41
248.133	69.32
248.512	71.39
248.891	75.45
249.27	75.07
249.649	74.95
250.028	75.73
250.407	77.66
250.786	78.68
251.165	81.32
251.544	82.48
251.922	81.43
252.301	83.39
252.68	80.07
253.058	76.16
253.437	77.34
253.816	74.84
254.194	74.39
254.573	72.45
254.951	74.91
255.329	77.3
255.708	75.5
256.086	71.09
256.465	70.7
256.843	74.11
257.221	76.68
257.599	77.36
257.977	77.73
258.356	75.68
258.734	78.89
259.112	80.59
259.49	78.57
259.868	81.18
260.246	87
260.624	84.59
261.001	84.48
261.379	83.3
261.757	81.45
262.135	79.14
262.513	77.39
262.89	74.98
263.268	71.14
263.645	73.66
264.023	72.41
264.401	72.11
264.778	72.11
265.156	72.52
265.533	71.45
265.91	70.2
266.288	72.93
266.665	79.52
267.042	76.48
267.42	76.27
267.797	77.02
268.174	76.14
268.551	74.11
268.928	74.57
269.305	71.2
269.682	76.82
270.059	78.05
270.436	80.95
270.813	78.23
271.19	85.82
271.567	85.11
271.944	82.18
272.32	83.23
272.697	81.02
273.074	82.98
273.45	84.89
273.827	80.61
274.203	80.02
274.58	78.75
274.957	77.2
275.333	71.5
275.709	74.89
276.086	76.75
276.462	72.11
276.838	71.5
277.215	71.05
277.591	72.7
277.967	74.75
278.343	75.07
278.719	72.52
279.095	72.14
279.471	74.16
279.847	72.36
280.223	68.25
280.599	71.18
280.975	70.41
281.351	68.73
281.727	64.07
282.103	60.8
282.478	58.84
282.854	61.98
283.23	65.3
283.605	68.3
283.981	64.84
284.357	68.98
284.732	69.75
285.108	73.64
285.483	75.61
285.858	79.48
286.234	81.77
286.609	86.75
286.984	82.25
287.36	79.91
287.735	78.45
288.11	77.11
288.485	78
288.86	75.75
289.235	74.11
289.61	72.34
289.985	73.7
290.36	71.5
290.735	72.07
291.11	75.2
291.485	75.68
291.86	74.61
292.235	80.43
292.609	79.16
292.984	79.45
293.359	77.61
293.733	80.07
294.108	75.41
294.482	72.7
294.857	70.93
295.231	70.55
295.606	71.32
295.98	69.66
296.354	67.11
296.729	67.09
297.103	67.77
297.477	70.82
297.851	71.84
298.226	73.59
298.6	73
298.974	68.93
299.348	71
299.722	67.32
300.096	69.68
300.47	68.39
300.844	66.75
301.217	67.8
301.591	67.73
301.965	68.45
302.339	70.39
302.712	72.2
303.086	75.7
303.46	72.64
303.833	74.64
304.207	72.89
304.58	76.91
304.954	78.45
305.327	76.8
305.701	77.59
306.074	76.7
306.447	74.59
306.821	77.32
307.194	76.34
307.567	78.95
307.94	79.77
308.313	80.16
308.686	78.84
309.059	78.39
309.432	79.48
309.805	76.55
310.178	75.59
310.551	76.66
310.924	75.41
311.297	77.77
311.67	77.75
312.042	75.91
312.415	75.77
312.788	75.05
313.16	75.14
313.533	71.8
313.905	75.57
314.278	75.64
314.65	78.52
315.023	77.23
315.395	72.64
315.768	71.14
316.14	71.95
316.512	73.05
316.884	77.25
317.257	75.68
317.629	81.05
318.001	78.55
318.373	77.77
318.745	74.02
319.117	73.75
319.489	73.57
319.861	73.59
320.233	72.77
320.605	72.48
320.977	67.16
321.348	68.11
321.72	67.05
322.092	69.05
322.463	67.59
322.835	68.23
323.207	70.07
323.578	67.59
323.95	64.77
324.321	67.09
324.693	66.02
325.064	66.48
325.435	69.32
325.807	69.39
326.178	69.27
326.549	71.11
326.92	71.89
327.292	71.5
327.663	75.59
328.034	77.84
328.405	75.5
328.776	71.43
329.147	70.66
329.518	63.36
329.889	61.55
330.259	59
330.63	59.18
331.001	57.36
331.372	56
331.742	58.66
332.113	54.93
332.484	55.34
332.854	61.45
333.225	62.16
333.595	63.57
333.966	63.86
334.336	65.11
334.707	63.73
335.077	62.75
335.447	62.84
335.817	60.02
336.188	65.2
336.558	66.45
336.928	63.41
337.298	64.25
337.668	66.66
338.038	67.55
338.408	73.27
338.778	71.39
339.148	74
339.518	75.18
339.888	77.11
340.258	73.8
340.627	71.39
340.997	72
341.367	71.55
341.736	71.84
342.106	70.25
342.475	61.52
342.845	66.39
343.214	65.41
343.584	63.93
343.953	60.66
344.323	60.34
344.692	59.07
345.061	59.64
345.431	58.93
345.8	58.09
346.169	58.91
346.538	58.82
346.907	57.64
347.276	56.95
347.645	59.8
348.014	60.84
348.383	65.25
348.752	68.23
349.121	67.36
349.49	68.45
349.858	70.84
350.227	72.84
350.596	78.52
350.964	81.59
351.333	81.5
351.702	79.45
352.07	77.25
352.439	72.7
352.807	74.07
353.176	72.14
353.544	73.41
353.912	73.39
354.281	68.2
354.649	63.3
355.017	56.82
355.385	59.61
355.753	61.14
356.122	64.3
356.49	69.36
356.858	66.98
357.226	72.25
357.594	70.89
357.961	72.55
358.329	75.73
358.697	78.05
359.065	81.93
359.433	77.52
359.8	77.25
360.168	76.91
360.536	74.25
360.903	74.05
361.271	72.77
361.638	72.59
362.006	71.98
362.373	74.07
362.741	76.32
363.108	75.55
363.475	78.52
363.843	76.41
364.21	75.05
364.577	73.77
364.944	74.23
365.311	72.89
365.678	76.25
366.045	74.25
366.412	73.2
366.779	70.27
367.146	68.43
367.513	69.52
367.88	71.66
368.247	75.02
368.613	75.18
368.98	78.27
369.347	77.41
369.713	75.61
370.08	74.45
370.447	74.86
370.813	74.98
371.18	78.05
371.546	74.36
371.912	75.91
372.279	73.98
372.645	74.89
373.011	74.84
373.378	77.41
373.744	75.52
374.11	73.09
374.476	70.07
374.842	72.34
375.208	71.07
375.574	74.52
375.94	74.23
376.306	76
376.672	76.98
377.038	77.23
377.404	73.93
377.769	73.75
378.135	78.11
378.501	80.57
378.866	76.34
379.232	73.2
379.597	72.16
379.963	69.55
380.328	67
380.694	65.66
381.059	62.98
381.425	63.84
381.79	63.61
382.155	65.18
382.52	63.7
382.886	65.93
383.251	67.39
383.616	64.86
383.981	65.34
384.346	64.86
384.711	67.14
385.076	66.91
385.441	66.73
385.806	66.68
386.171	62.68
386.535	63.84
386.9	61.61
387.265	65.09
387.629	67.52
387.994	65.82
388.359	65.7
388.723	64.66
389.088	67.02
389.452	68.39
389.817	68.05
390.181	67.89
390.545	69.61
390.91	72.32
391.274	69.89
391.638	73.55
392.002	75.05
392.366	80.95
392.731	81.27
393.095	79.82
393.459	82.61
393.823	83.16
394.187	83.52
394.55	80.93
394.914	82.11
395.278	81.73
395.642	77.39
396.006	78.59
396.369	73.84
396.733	71.93
397.097	70.75
397.46	66.43
397.824	64.84
398.187	67.07
398.551	66.98
398.914	67.82
399.277	69.25
399.641	70.5
400.004	71.61
400.367	70.27
400.73	69.36
401.094	69.14
401.457	71.32
401.82	71.8
402.183	72.57
402.546	74.32
402.909	73.3
403.272	68.55
403.635	69.16
403.998	68.09
404.36	69.05
404.723	70.05
405.086	69.18
405.448	68.18
405.811	68.77
406.174	65.11
406.536	62.05
406.899	63.16
407.261	65.57
407.624	64.98
407.986	63.43
408.348	62.66
408.711	62.3
409.073	61.7
409.435	61.36
409.797	59.91
410.16	62.98
410.522	66.23
410.884	64.16
411.246	65.66
411.608	63.18
411.97	65.23
412.332	65.61
412.693	64.75
413.055	68.75
413.417	69.39
413.779	72
414.14	67.25
414.502	65.77
414.864	63.66
415.225	63.82
415.587	68.41
415.948	69.11
416.31	69.68
416.671	70.91
417.033	68.16
417.394	68.36
417.755	69.34
418.116	71.5
418.478	70.25
418.839	73.8
419.2	72.7
419.561	68.82
419.922	66.57
420.283	66.89
420.644	66.14
421.005	66.18
421.366	64.59
421.727	63.93
422.087	63.5
422.448	65.52
422.809	62.2
423.169	63.34
423.53	65.45
423.891	64.2
424.251	64
424.612	66.84
424.972	68.86
425.333	72.14
425.693	71.2
426.053	75
426.414	75.5
426.774	80.45
427.134	79.3
427.494	77.77
427.854	78.55
428.214	78
428.574	75.95
428.934	73.75
429.294	74.41
429.654	76.84
430.014	71.82
430.374	67.43
430.734	64.16
431.094	65.77
431.453	66.05
431.813	65.73
432.173	65.41
432.532	63.57
432.892	62.73
433.251	58.16
433.611	57.98
433.97	60.2
434.33	64.8
434.689	66.14
435.048	66.5
435.407	66.25
435.767	68.27
436.126	67.77
436.485	68.86
436.844	70.18
437.203	70
437.562	69.11
437.921	70.16
438.28	68.43
438.639	68.64
438.998	66.32
439.356	64.93
439.715	65.36
440.074	69.07
440.433	68.16
440.791	67.09
441.15	68.68
441.508	64.73
441.867	66.39
442.225	65.5
442.584	63.93
442.942	62.57
443.3	62.95
443.659	60.61
444.017	56.75
444.375	58.2
444.733	57.55
445.092	58.59
445.45	61.8
445.808	61.3
446.166	63.23
446.524	60.57
446.882	63.86
447.239	66.07
447.597	64.84
447.955	65.7
448.313	64.55
448.67	65.41
449.028	63.05
449.386	62.45
449.743	60.55
450.101	61.59
450.458	64.89
450.816	64.11
451.173	65.32
451.531	65.27
451.888	66.05
452.245	70.91
452.602	70.2
452.96	73.64
453.317	71.73
453.674	73.68
454.031	72.86
454.388	70.8
454.745	69.75
455.102	68.57
455.459	70.05
455.816	72.25
456.173	67.41
456.529	69.57
456.886	67.82
457.243	68.95
457.599	68.52
457.956	65.75
458.313	66.39
458.669	67.34
459.026	67.18
459.382	66.98
459.739	66.2
460.095	67.57
460.451	66.89
460.807	65.7
461.164	66.7
461.52	64.61
461.876	65.7
462.232	64.23
462.588	62.89
462.944	62.64
463.3	60.91
463.656	57.16
464.012	57.7
464.368	58.68
464.724	55.77
465.079	57
465.435	53.36
465.791	54.73
466.146	56.98
466.502	57.07
466.858	56.59
467.213	58.34
467.569	61.41
467.924	58.16
468.279	58.64
468.635	58.75
468.99	59.45
469.345	64.64
469.701	65.3
470.056	63.57
470.411	65.14
470.766	62.84
471.121	64.11
471.476	63.25
471.831	64.73
472.186	66.2
472.541	67.27
472.895	64.7
473.25	61.84
473.605	61.45
473.96	61.16
474.314	58.64
474.669	62
475.024	61.59
475.378	61.2
475.733	62.89
476.087	59.82
476.441	58.48
476.796	58.98
477.15	60.98
477.504	61.16
477.859	64.07
478.213	65.14
478.567	63.7
478.921	63.8
479.275	64.18
479.629	63.43
479.983	63.86
480.337	69.07
480.691	67.61
481.045	64.5
481.399	62.32
481.752	59.34
482.106	57.7
482.46	56.55
482.813	55.95
483.167	56.64
483.52	56.59
483.874	56.95
484.227	52.7
484.581	52.52
484.934	54.93
485.288	57.61
485.641	55.95
485.994	57.27
486.347	59.98
486.7	59
487.054	57.36
487.407	57.07
487.76	57.86
488.113	58.84
488.466	60.41
488.818	61.45
489.171	59.14
489.524	60.57
489.877	62.16
490.23	59.64
490.582	63.61
490.935	64.45
491.288	63.91
491.64	60.7
491.993	62.52
492.345	64.48
492.698	64.39
493.05	65.25
493.402	64.36
493.755	64.25
494.107	65.02
494.459	61.95
494.811	64.45
495.163	68.27
495.515	73.7
495.867	79.5
496.219	88
496.571	97.34
496.923	107.32
497.275	125.36
497.627	144.43
497.979	162.89
498.33	184.77
498.682	204.82
499.034	220.48
499.385	241.02
499.737	254.7
500.088	269.8
500.44	284.25
500.791	295.02
501.143	297.86
501.494	293.25
501.845	297.18
502.197	299.91
502.548	297.18
502.899	302.34
503.25	299.64
503.601	299.36
503.952	293.05
504.303	288.68
504.654	286.45
505.005	287.41
505.356	287.32
505.707	285.2
506.058	279.7
506.408	280.64
506.759	270.25
507.11	270.27
507.46	267.66
507.811	268.95
508.161	264.5
508.512	266.95
508.862	265.7
509.213	269.27
509.563	267.25
509.913	269.95
510.263	265.89
510.614	268.59
510.964	266
511.314	263
511.664	260.02
512.014	264.07
512.364	261.05
512.714	261.11
513.064	259.64
513.414	257.57
513.764	254.66
514.113	254.86
514.463	253.89
514.813	249.18
515.162	251.59
515.512	252.25
515.862	247.27
516.211	244.14
516.561	242.41
516.91	239.8
517.259	239.82
517.609	235.55
517.958	232.34
518.307	231.39
518.656	233.23
519.006	233.64
519.355	231.93
519.704	235.16
520.053	237.73
520.402	240.55
520.751	239.89
521.1	239.32
521.448	244.14
521.797	243.98
522.146	244.86
522.495	243.5
522.843	238.45
523.192	236.3
523.541	235.41
523.889	234.05
524.238	229
524.586	227.66
524.935	225.27
525.283	221.68
525.631	220.23
525.979	218.57
526.328	218.98
526.676	222.52
527.024	222.05
527.372	220.41
527.72	219.82
528.068	217.11
528.416	217.89
528.764	217.3
529.112	214.93
529.46	215.23
529.808	212.25
530.155	205.27
530.503	199.57
530.851	199.73
531.198	197.64
531.546	194.2
531.893	195.07
532.241	195.64
532.588	194.61
532.936	193.43
533.283	192.23
533.63	194.25
533.978	199.77
534.325	197.84
534.672	196.02
535.019	192.8
535.366	189.61
535.713	188.84
536.06	185.27
536.407	186.05
536.754	184.09
537.101	180.61
537.448	177.86
537.795	173.09
538.141	176.57
538.488	173.82
538.835	171.48
539.181	171.7
539.528	169.84
539.874	171.27
540.221	168.75
540.567	169.73
540.914	168.55
541.26	166.75
541.606	169.66
541.952	169.18
542.299	167.77
542.645	168.8
542.991	169.25
543.337	168.11
543.683	166.07
544.029	165.36
544.375	160.77
544.721	163.14
545.066	164.91
545.412	161.43
545.758	159.98
546.104	159.45
546.449	159.41
546.795	156.7
547.141	156.55
547.486	154.73
547.832	155.27
548.177	157.34
548.522	157.95
548.868	158
549.213	158.27
549.558	156.41
549.903	160.32
550.249	160.55
550.594	162.16
550.939	164.73
551.284	163.84
551.629	161.8
551.974	161.59
552.319	160.48
552.664	157.57
553.008	156.64
553.353	159.27
553.698	155.8
554.043	154.3
554.387	150.25
554.732	147.5
555.076	145.27
555.421	143.7
555.765	142.75
556.11	139.77
556.454	141.57
556.798	140.27
557.143	136.89
557.487	135
557.831	134.73
558.175	138.23
558.519	136.23
558.863	139.25
559.207	141.2
559.551	140.2
559.895	140.57
560.239	137.16
560.583	136.86
560.927	135.91
561.27	135.05
561.614	135.55
561.958	133.98
562.301	132.55
562.645	128.84
562.988	124.59
563.332	124.09
563.675	125.14
564.018	127.48
564.362	126.32
564.705	125.14
565.048	125.61
565.391	123.86
565.735	124.64
566.078	123.95
566.421	120.39
566.764	122.36
567.107	122.86
567.45	120.57
567.792	117.34
568.135	117.43
568.478	117.18
568.821	118.09
569.163	120.09
569.506	116.82
569.849	116.7
570.191	120.41
570.534	122.93
570.876	120.91
571.219	122.64
571.561	123.2
571.903	122.02
572.246	123.36
572.588	120.75
572.93	117.2
573.272	115.95
573.614	117.11
573.956	116.61
574.298	112.36
574.64	110.82
574.982	109.89
575.324	109.77
575.666	108.75
576.008	109.82
576.349	109.82
576.691	114.25
577.033	118.27
577.374	116.43
577.716	115.45
578.057	113.93
578.399	114.25
578.74	113.43
579.082	109.75
579.423	111.09
579.764	104.59
580.105	106.7
580.447	104.2
580.788	100.66
581.129	100.07
581.47	102.39
581.811	104.98
582.152	106.02
582.493	106.91
582.834	109
583.175	107.34
583.515	113.07
583.856	109.48
584.197	106.25
584.537	108
584.878	111.48
585.218	108.77
585.559	109.09
585.899	109.59
586.24	106.98
586.58	107.52
586.921	109.66
587.261	108.84
587.601	110.23
587.941	111.2
588.281	109.07
588.621	104.23
588.961	102.45
589.301	100.09
589.641	101.52
589.981	99.93
590.321	96.52
590.661	94.41
591.001	92.41
591.34	93.25
591.68	91.86
592.02	89.73
592.359	91.95
592.699	94.3
593.038	97.52
593.378	95.59
593.717	98.45
594.057	99.02
594.396	99.59
594.735	99.8
595.074	99.55
595.414	98.5
595.753	99.95
596.092	99.95
596.431	99.07
596.77	95.64
597.109	93.3
597.448	89.41
597.786	90.3
598.125	89.2
598.464	89.84
598.803	88.09
599.141	88
599.48	87.25
599.819	85.91
600.157	86.41
600.495	84.34
600.834	86.27
601.172	89.16
601.511	88.68
601.849	88.7
602.187	87.16
602.525	86.93
602.864	90.93
603.202	89.05
603.54	87.23
603.878	86.66
604.216	85.98
604.554	86.86
604.891	88.39
605.229	92.25
605.567	91.41
605.905	92.95
606.243	93.25
606.58	89.84
606.918	91.11
607.255	91.86
607.593	91.25
607.93	91.77
608.268	87.93
608.605	83.11
608.942	80.8
609.28	79.34
609.617	77.82
609.954	74.61
610.291	73.84
610.628	77.18
610.965	76.3
611.302	74.98
611.639	77.52
611.976	80.48
612.313	83.68
612.65	82.3
612.987	84.2
613.323	83.89
613.66	86.18
613.997	85.7
614.333	82.05
614.67	84.7
615.006	84.86
615.343	83.5
615.679	82.34
616.015	78.91
616.352	81.73
616.688	83.32
617.024	81.57
617.36	80.41
617.696	79.43
618.032	77.77
618.368	76.5
618.704	75.82
619.04	79.05
619.376	77.8
619.712	81.41
620.048	81.59
620.383	81.3
620.719	80.64
621.055	82.39
621.39	83.82
621.726	85.23
622.061	84.64
622.397	85.05
622.732	82.95
623.068	82.73
623.403	77.61
623.738	74.34
624.073	72.27
624.409	73.23
624.744	72.23
625.079	70.98
625.414	72.23
625.749	72.93
626.084	74.5
626.419	72.8
626.753	74.98
627.088	79.52
627.423	82.41
627.758	82.59
628.092	80.89
628.427	84.02
628.762	85.98
629.096	87.52
629.431	88.2
629.765	85.09
630.099	83.73
630.434	82.57
630.768	84.39
631.102	84.89
631.436	86.27
631.77	88.36
632.105	84.41
632.439	83.8
632.773	84.3
633.107	82.52
633.44	86.09
633.774	86.98
634.108	89.7
634.442	83.82
634.776	83.16
635.109	82
635.443	82.02
635.776	83.68
636.11	82.05
636.443	80.27
636.777	81.45
637.11	80.27
637.444	78.43
637.777	76.36
638.11	82.09
638.443	81.98
638.776	84.52
639.11	85.7
639.443	84.32
639.776	87.82
640.109	85.5
640.441	85.95
640.774	85.07
641.107	91.05
641.44	89.95
641.773	86.84
642.105	82.68
642.438	80.14
642.77	77.48
643.103	77.2
643.435	77.41
643.768	78.16
644.1	77.91
644.433	80.61
644.765	77.98
645.097	78
645.429	77.55
645.761	79.18
646.094	79.98
646.426	82.55
646.758	84.11
647.09	83.23
647.422	84.45
647.753	83.93
648.085	83.02
648.417	80.2
648.749	80
649.08	82.48
649.412	84.16
649.744	83.64
650.075	81.66
650.407	79.45
650.738	81.93
651.069	82.3
651.401	82.3
651.732	79.55
652.063	79.5
652.394	81.07
652.726	80
653.057	79.3
653.388	76.18
653.719	77.73
654.05	79.07
654.381	75.34
654.712	75.41
655.042	72.98
655.373	77.07
655.704	79.84
656.034	77.82
656.365	76.98
656.696	76.5
657.026	80.66
657.357	79.32
657.687	77.16
658.018	77.93
658.348	77.05
658.678	78.41
659.008	76.66
659.339	77.48
659.669	76.57
659.999	78.39
660.329	77.39
660.659	75.27
660.989	77.25
661.319	77.16
661.649	77.25
661.978	74.93
662.308	74.77
662.638	74.68
662.968	73.75
663.297	79
663.627	75.82
663.956	75.75
664.286	77.02
664.615	72.73
664.945	74.64
665.274	75.16
665.603	79.18
665.932	80.11
666.262	79.02
666.591	78.68
666.92	74.14
667.249	75.5
667.578	74.66
667.907	72.73
668.236	76.41
668.564	76.43
668.893	74.75
669.222	73.57
669.551	73.57
669.879	73.55
670.208	73.23
670.537	74.18
670.865	70.5
671.194	72.98
671.522	73.05
671.85	71.98
672.179	70.91
672.507	72.95
672.835	72.27
673.163	74.77
673.491	75.8
673.819	76.77
674.147	75.52
674.475	78
674.803	76.64
675.131	79.84
675.459	77.64
675.787	79.3
676.115	80.05
676.442	81.2
676.77	78.02
677.098	76.45
677.425	75.89
677.753	76.57
678.08	77.11
678.407	79.73
678.735	79.05
679.062	79.68
679.389	76.3
679.717	71.43
680.044	69.05
680.371	68.18
680.698	71.25
681.025	70.98
681.352	67.3
681.679	65.61
682.006	60.98
682.332	58.82
682.659	59.14
682.986	62.59
683.313	64.07
683.639	65.5
683.966	68.2
684.292	67.11
684.619	66.32
684.945	70.34
685.272	72.16
685.598	75.07
685.924	75.09
686.25	75.14
686.577	75.95
686.903	74.98
687.229	74.32
687.555	72.41
687.881	70.25
688.207	69.3
688.533	70.32
688.858	71.41
689.184	71.66
689.51	73.25
689.836	75.91
690.161	74.52
690.487	75.7
690.813	75.2
691.138	75.89
691.463	79.57
691.789	82.09
692.114	79.16
692.44	79.43
692.765	74.91
693.09	73.32
693.415	73.52
693.74	72.3
694.065	70.43
694.39	69.05
694.715	70.5
695.04	68.57
695.365	66.52
695.69	65.64
696.015	62.93
696.339	62.82
696.664	61.16
696.989	59.2
697.313	59
697.638	63.11
697.962	63.61
698.287	63.11
698.611	62.55
698.935	62.75
699.26	63.34
699.584	63.25
699.908	65.8
700.232	67.59
700.556	66.61
700.88	67.39
701.204	66.39
701.528	68.64
701.852	66.89
702.176	66.18
702.5	67.07
702.823	64.18
703.147	63.14
703.471	61.66
703.794	64.86
704.118	67.18
704.441	67.16
704.765	65.14
705.088	61.84
705.411	63.59
705.735	63.39
706.058	62.61
706.381	64.98
706.704	67.5
707.027	68.2
707.35	63.23
707.673	62.3
707.996	59.18
708.319	58.2
708.642	61.18
708.965	58.91
709.288	60.09
709.61	60.27
709.933	58.3
710.256	56.32
710.578	58.84
710.901	62.05
711.223	59.89
711.546	63.02
711.868	65.07
712.19	62.91
712.512	63.91
712.835	62.77
713.157	63.41
713.479	66.89
713.801	67.18
714.123	65.02
714.445	61.7
714.767	61.73
715.089	61.43
715.411	56.11
715.732	56.61
716.054	56.84
716.376	55.66
716.697	52.7
717.019	54.66
717.34	54.75
717.662	53.48
717.983	56.3
718.305	57.36
718.626	54.93
718.947	59.73
719.268	57.34
719.589	57.02
719.911	57.68
720.232	59.89
720.553	56.16
720.874	55.98
721.195	54.86
721.515	55.98
721.836	54.77
722.157	56.5
722.478	57.95
722.798	61.89
723.119	62.16
723.44	62.43
723.76	64.89
724.081	65.77
724.401	66.45
724.721	66.61
725.042	60.84
725.362	61.64
725.682	61.05
726.002	59.5
726.322	59.16
726.642	58.11
726.962	55.18
727.282	49.73
727.602	46.07
727.922	46.84
728.242	49.8
728.562	53.02
728.882	53.52
729.201	53.93
729.521	53.07
729.84	50.82
730.16	48.89
730.479	53.3
730.799	56.3
731.118	61.2
731.437	60
731.757	59.55
732.076	59.64
732.395	62.73
732.714	64.57
733.033	66.77
733.352	72.23
733.671	73.98
733.99	72.11
734.309	71.61
734.628	70.2
734.947	69.95
735.265	68.05
735.584	66.48
735.903	64.05
736.221	62.8
736.54	61.75
736.858	56.09
737.177	53.27
737.495	51.45
737.813	52.16
738.132	52.68
738.45	53.59
738.768	55.07
739.086	53.7
739.404	53.09
739.722	50.07
740.04	50.39
740.358	51.68
740.676	52.73
740.994	56.32
741.311	55.34
741.629	54.43
741.947	53.45
742.264	51.57
742.582	53.52
742.899	54.32
743.217	56.84
743.534	53.16
743.852	53.98
744.169	54.68
744.486	52.52
744.803	52.84
745.121	54.18
745.438	55.55
745.755	58.14
746.072	59.09
746.389	58.7
746.706	58.14
747.022	58.98
747.339	57.05
747.656	57.34
747.973	57
748.289	54.55
748.606	52.68
748.923	50.11
749.239	50.8
749.555	50.82
749.872	51.23
750.188	52.45
750.505	53.68
750.821	55.34
751.137	57.57
751.453	57.3
751.769	59.48
752.085	60.27
752.401	59.8
752.717	59.84
753.033	57.5
753.349	58.48
753.665	58.8
753.98	60.09
754.296	58.75
754.612	58.55
754.927	59.59
755.243	56.32
755.558	56.34
755.874	58.09
756.189	55.98
756.505	58.32
756.82	53.16
757.135	52.68
757.45	50.68
757.765	54.36
758.08	51.75
758.395	52.41
758.71	53.8
759.025	54.95
759.34	55.64
759.655	59.5
759.97	57.75
760.285	61.34
760.599	61.64
760.914	61.45
761.228	60.27
761.543	60.5
761.857	61.68
762.172	61.57
762.486	62.52
762.8	60.93
763.115	56.86
763.429	55.98
763.743	55.68
764.057	54.82
764.371	56.89
764.685	56.09
764.999	59.52
765.313	57.2
765.627	58.2
765.941	55.89
766.255	54.45
766.568	54.36
766.882	58.64
767.195	56.41
767.509	57.86
767.823	58.39
768.136	58.5
768.449	55.14
768.763	55.02
769.076	56.27
769.389	56.14
769.702	58.39
770.016	60.52
770.329	56.93
770.642	60.5
770.955	60.3
771.268	58.34
771.58	57.18
771.893	58.48
772.206	58.16
772.519	58.16
772.832	58.09
773.144	56.86
773.457	53.73
773.769	55.7
774.082	55.82
774.394	53.89
774.706	55.48
775.019	55.59
775.331	56.14
775.643	57.7
775.955	56.82
776.268	60
776.58	61.02
776.892	65.86
777.204	64.59
777.515	59.7
777.827	60.39
778.139	59.57
778.451	60.25
778.763	60.73
779.074	61.32
779.386	64.61
779.697	62.77
780.009	64.32
780.32	61.95
780.632	64.84
780.943	66.32
781.254	66.7
781.566	66.32
781.877	69.02
782.188	69.2
782.499	67.43
782.81	66.48
783.121	64.84
783.432	64.09
783.743	62.68
784.054	61.43
784.364	63
784.675	63.09
784.986	63.52
785.296	62.89
785.607	62.41
785.917	64.68
786.228	61.25
786.538	61.25
786.849	60.57
787.159	62.25
787.469	60.77
787.779	60.66
788.09	58.41
788.4	56.61
788.71	55.98
789.02	53.93
789.33	51.41
789.64	55.05
789.949	55
790.259	56.55
790.569	54.02
790.879	57.93
791.188	57.36
791.498	58.52
791.807	59.5
792.117	55.52
792.426	55.98
792.736	54.57
793.045	53.09
793.354	57.32
793.663	58.57
793.973	61.68
794.282	61.16
794.591	63.48
794.9	61.64
795.209	62.34
795.518	64.75
795.826	66.14
796.135	70.43
796.444	71.2
796.753	66.16
797.061	64.41
797.37	63.43
797.678	61.23
797.987	60.93
798.295	62.95
798.604	63.02
798.912	64.89
799.22	64.59
799.529	63.02
799.837	61.07
800.145	64.43
800.453	64.73
800.761	64.36
801.069	65.84
801.377	64.68
801.685	66.98
801.993	67.48
802.3	65.16
802.608	64.48
802.916	64.77
803.223	67.5
803.531	65.14
803.838	63.3
804.146	64.7
804.453	67.23
804.76	68.43
805.068	65.89
805.375	65.77
805.682	67.36
805.989	68.34
806.296	66.7
806.603	67.09
806.91	70.34
807.217	71.11
807.524	67.64
807.831	64.5
808.138	64.18
808.444	65.82
808.751	68.64
809.058	66.07
809.364	66.64
809.671	67.77
809.977	69.05
810.284	69.73
810.59	70.73
810.896	74.11
811.202	73.64
811.509	73.73
811.815	75.18
812.121	74.61
812.427	76.68
812.733	78.66
813.039	79.07
813.345	78.39
813.65	75.39
813.956	77.98
814.262	77.5
814.568	80.05
814.873	84.07
815.179	83.57
815.484	81.25
815.79	82.7
816.095	82.09
816.4	83.55
816.706	84.73
817.011	86.77
817.316	86.98
817.621	90.36
817.926	89.48
818.231	85.48
818.536	85.41
818.841	87.18
819.146	89.18
819.451	86.77
819.756	84.45
820.06	83.75
820.365	83.86
820.67	82.59
820.974	80.48
821.279	80.07
821.583	82.68
821.888	82.34
822.192	80.75
822.496	78.61
822.8	81.02
823.105	80.89
823.409	78.5
823.713	79.55
824.017	79.91
824.321	77.09
824.625	79.34
824.929	79.23
825.232	80.39
825.536	80.61
825.84	80.34
826.143	79.89
826.447	83.68
826.751	83.39
827.054	81.91
827.358	83.16
827.661	89.64
827.964	88.39
828.268	85.14
828.571	83.8
828.874	83.93
829.177	83.82
829.48	80.61
829.783	84.52
830.086	86.91
830.389	88.73
830.692	88.98
830.995	83.57
831.297	82.39
831.6	82.18
831.903	84.45
832.205	83.86
832.508	88.14
832.81	92.7
833.113	89.8
833.415	89.16
833.718	92.23
834.02	92.41
834.322	97.34
834.624	95.02
834.926	97.91
835.228	95.64
835.53	97.5
835.832	94.68
836.134	93.8
836.436	92.32
836.738	93.25
837.04	86.95
837.341	87.52
837.643	87.45
837.944	90.64
838.246	91.68
838.547	95.11
838.849	99.8
839.15	101.3
839.452	104.7
839.753	103.77
840.054	101.95
840.355	105.82
840.656	103.59
840.957	103.57
841.258	107.05
841.559	106.75
841.86	107.05
842.161	106.16
842.462	102.34
842.762	99.77
843.063	100.23
843.364	104.48
843.664	104.18
843.965	105.23
844.265	104.77
844.566	104.5
844.866	103.48
845.166	102.45
845.467	99.14
845.767	104.48
846.067	101.68
846.367	101.05
846.667	100.59
846.967	100.43
847.267	99.2
847.567	99.27
847.867	98.48
848.166	98.64
848.466	97.7
848.766	98.86
849.065	95.07
849.365	94.09
849.664	94.36
849.964	90.05
850.263	89.32
850.562	91.09
850.862	91.16
851.161	88.95
851.46	87.7
851.759	86.14
852.058	85.61
852.357	89.05
852.656	91.02
852.955	93.05
853.254	93.18
853.553	93.09
853.851	95.2
854.15	94.07
854.449	96.52
854.747	99.82
855.046	98.86
855.344	99.43
855.643	99
855.941	104.02
856.239	104.8
856.538	110.8
856.836	111.48
857.134	111.77
857.432	112.91
857.73	110.57
858.028	105.98
858.326	109.18
858.624	109.68
858.922	110.16
859.219	109.09
859.517	107.84
859.815	104.64
860.112	108.52
860.41	104.27
860.707	101.68
861.005	103.59
861.302	107.02
861.6	105.84
861.897	110.2
862.194	108.32
862.491	106.36
862.788	108.64
863.085	110.95
863.382	112
863.679	116.02
863.976	117.07
864.273	116
864.57	112.23
864.867	113.14
865.163	107.16
865.46	107.5
865.757	108.68
866.053	107.84
866.349	103.98
866.646	100.75
866.942	98.93
867.239	102.43
867.535	101.39
867.831	104.95
868.127	105.3
868.423	106.3
868.719	106.98
869.015	104.75
869.311	105.07
869.607	104.09
869.903	104.27
870.199	103.39
870.494	104.16
870.79	110.64
871.086	109.93
871.381	108.98
871.677	107.73
871.972	105.32
872.267	106.77
872.563	105.02
872.858	106.59
873.153	105.16
873.448	107.02
873.743	102
874.038	94.41
874.333	97.16
874.628	99.5
874.923	104.34
875.218	106.09
875.513	105.77
875.808	103.66
876.102	100.84
876.397	95.91
876.691	92.98
876.986	94.5
877.28	96.48
877.575	91.82
877.869	89.5
878.163	84.55
878.458	82.09
878.752	81.34
879.046	81.02
879.34	81.02
879.634	84.73
879.928	84.57
880.222	87.5
880.516	85.45
880.809	87.57
881.103	86.86
881.397	85.23
881.691	89.14
881.984	85.66
882.278	88.18
882.571	91.57
882.864	90.95
883.158	90.68
883.451	86.55
883.744	88.98
884.038	84.73
884.331	87.07
884.624	90.82
884.917	90.11
885.21	93.14
885.503	92.18
885.796	88.41
886.088	89.43
886.381	87.86
886.674	85.89
886.966	85.39
887.259	88.95
887.552	85.09
887.844	82.5
888.136	81.36
888.429	80.4
888.721	79.47
889.013	82.06
889.306	80.79
889.598	83.71
