# Supplementary material for: An on-demand, drop-on-drop method for studying enzyme catalysis by serial crystallography
Source: Nat Commun. 2021 Jul 22;12:4461. doi: 10.1038/s41467-021-24757-7 (PMC8298390; doi:10.1038/s41467-021-24757-7)
Supplement: Supplementary file 7 — Source Data [file 41467_2021_24757_MOESM7_ESM.zip › 01_raw data/7/7-pico-off (57).txt]

Data from 7-fluo5N-fura-picooff_Subt4_20-42-30-985.txt Node

Date: Wed Jun 05 20:42:30 PDT 2019
User: Yachandra Lab
Spectrometer: OFX00221
Trigger mode: 0
Integration Time (sec): 3.000000E-1
Scans to average: 4
Nonlinearity correction enabled: false
Boxcar width: 5
Storing dark spectrum: false
XAxis mode: Wavelengths
Number of Pixels in Spectrum: 2136
>>>>>Begin Spectral Data<<<<<
156.111	6.71
156.499	6.93
156.887	5.28
157.274	5.19
157.662	4.42
158.049	3.61
158.437	3.77
158.824	3.57
159.211	2.09
159.599	1.89
159.986	1.05
160.373	0.11
160.761	-1.32
161.148	-0.66
161.535	-1.16
161.922	-1.02
162.309	-0.09
162.696	-1.25
163.083	-2.48
163.47	-1.32
163.857	-0.98
164.244	-0.2
164.631	-0.02
165.018	0.16
165.405	-0.73
165.792	0.68
166.179	1.95
166.565	1.52
166.952	1.77
167.339	3.41
167.725	2.84
168.112	2.64
168.498	2.14
168.885	2.73
169.271	2.66
169.658	3.48
170.044	2.09
170.431	0.91
170.817	0.48
171.203	0.66
171.59	-0.05
171.976	-1.2
172.362	-1.7
172.748	-2.09
173.134	-2.09
173.521	-1.73
173.907	-0.34
174.293	0.2
174.679	0.68
175.065	0.34
175.451	0.52
175.836	0.34
176.222	1.2
176.608	0.02
176.994	0.86
177.38	0.57
177.765	0.27
178.151	-0.66
178.537	-0.77
178.922	-0.98
179.308	-0.66
179.693	-0.48
180.079	-0.02
180.464	-0.02
180.85	1.27
181.235	0.16
181.621	-0.41
182.006	-0.59
182.391	-0.41
182.777	-1.5
183.162	-2.66
183.547	-2.11
183.932	-3.86
184.317	-3.98
184.702	-4.3
185.087	-4.39
185.472	-3.52
185.857	-3.73
186.242	-2.3
186.627	-3.07
187.012	-1.8
187.397	-1.02
187.782	-0.52
188.167	1.11
188.551	1.34
188.936	8.55
189.321	17.36
189.705	25
190.09	34.18
190.475	44.39
190.859	51.25
191.244	59.41
191.628	66.39
192.012	72.68
192.397	80.18
192.781	89.41
193.166	91.09
193.55	84.3
193.934	83.09
194.318	82.34
194.702	78.18
195.087	78.32
195.471	76.34
195.855	77.52
196.239	78.68
196.623	77.89
197.007	74.68
197.391	73.68
197.775	78.73
198.158	79.75
198.542	82.09
198.926	83.43
199.31	83.91
199.693	83.95
200.077	80.18
200.461	77.98
200.844	78.11
201.228	75.82
201.611	74.82
201.995	73.86
202.378	75.61
202.762	75.2
203.145	77.75
203.529	78.61
203.912	77.89
204.295	79.91
204.679	83.27
205.062	86.84
205.445	87.95
205.828	87.02
206.211	91.95
206.594	89.11
206.977	87.55
207.36	83.16
207.743	78.05
208.126	76.18
208.509	76.18
208.892	74.52
209.275	69.95
209.658	73.36
210.04	76.23
210.423	75.64
210.806	76.43
211.188	73.84
211.571	74.82
211.953	80.02
212.336	81.27
212.719	84.8
213.101	84.27
213.483	85.14
213.866	85.34
214.248	84.43
214.63	82.57
215.013	81.25
215.395	81.86
215.777	82.41
216.159	83.61
216.542	85.09
216.924	79.27
217.306	80.5
217.688	78.59
218.07	77.8
218.452	74.73
218.834	75.32
219.216	78.59
219.597	76.73
219.979	75.89
220.361	76.36
220.743	76.43
221.124	77.27
221.506	74.86
221.888	75.61
222.269	73.98
222.651	78.3
223.032	73.39
223.414	69.45
223.795	74.27
224.177	75.75
224.558	73.2
224.94	73.11
225.321	78.75
225.702	81.68
226.083	84.5
226.465	84.39
226.846	83.75
227.227	83.55
227.608	83.84
227.989	83.09
228.37	82.2
228.751	81.05
229.132	80.34
229.513	75.41
229.894	72.73
230.275	70.07
230.655	71.43
231.036	69.05
231.417	71.3
231.798	74.93
232.178	73.95
232.559	73.36
232.94	75.82
233.32	76.2
233.701	78.52
234.081	79.73
234.462	76.98
234.842	75.41
235.222	78.61
235.603	77.89
235.983	74.18
236.363	72.55
236.743	73.73
237.124	70.82
237.504	73.34
237.884	75.27
238.264	72.64
238.644	76.11
239.024	77.48
239.404	73.43
239.784	70.16
240.164	69.89
240.544	72.66
240.923	72.93
241.303	74.39
241.683	71.5
242.063	69.36
242.442	69.64
242.822	70.5
243.202	72.27
243.581	73.7
243.961	79.91
244.34	80.57
244.72	77.02
245.099	78.66
245.478	77.66
245.858	80.66
246.237	80.84
246.616	80.8
246.996	78.45
247.375	76.48
247.754	81.34
248.133	79.3
248.512	80.93
248.891	88.66
249.27	86.23
249.649	88.39
250.028	88.16
250.407	87.77
250.786	88.91
251.165	89.7
251.544	89.61
251.922	86.61
252.301	88.55
252.68	84.45
253.058	80.39
253.437	80.11
253.816	78.64
254.194	77.91
254.573	75.41
254.951	79
255.329	82.11
255.708	82.02
256.086	81.7
256.465	80.73
256.843	84.66
257.221	83.02
257.599	82.48
257.977	81.27
258.356	81.66
258.734	86.52
259.112	87.5
259.49	82.23
259.868	84
260.246	84.11
260.624	84.91
261.001	83.55
261.379	84.3
261.757	86.89
262.135	86.07
262.513	82.73
262.89	79.59
263.268	75.98
263.645	78.16
264.023	75.45
264.401	76.89
264.778	75.84
265.156	78.95
265.533	78.89
265.91	77.75
266.288	79.2
266.665	83.32
267.042	84
267.42	86.93
267.797	85.93
268.174	87.27
268.551	82.91
268.928	84.52
269.305	79.7
269.682	80.75
270.059	82.27
270.436	84.39
270.813	83.2
271.19	85.82
271.567	86.86
271.944	85.18
272.32	85.36
272.697	87.82
273.074	87.55
273.45	90.91
273.827	90.05
274.203	87.02
274.58	86.16
274.957	82.16
275.333	78.3
275.709	72.64
276.086	78.86
276.462	72.95
276.838	71.75
277.215	73.98
277.591	75.82
277.967	75.73
278.343	76.61
278.719	73.89
279.095	73.36
279.471	73.98
279.847	77.73
280.223	73.61
280.599	77.59
280.975	77.52
281.351	70.14
281.727	67.82
282.103	66.36
282.478	65
282.854	68.2
283.23	71.68
283.605	76.89
283.981	75.59
284.357	77.68
284.732	82.27
285.108	83.36
285.483	89.48
285.858	86.73
286.234	88.48
286.609	91.39
286.984	88.86
287.36	90.02
287.735	85.95
288.11	83.07
288.485	82.27
288.86	79.43
289.235	78.75
289.61	75.48
289.985	78.5
290.36	75.86
290.735	75.09
291.11	74.14
291.485	74.75
291.86	76.02
292.235	79.89
292.609	80.8
292.984	80.41
293.359	79.02
293.733	81.36
294.108	78.07
294.482	77.05
294.857	77.8
295.231	81.66
295.606	82.3
295.98	81.14
296.354	80.91
296.729	80.98
297.103	79.61
297.477	80.95
297.851	81.2
298.226	81.2
298.6	81.93
298.974	79.25
299.348	83.07
299.722	81.52
300.096	81.7
300.47	78.45
300.844	76.93
301.217	79.73
301.591	82.66
301.965	83.39
302.339	85.34
302.712	88.75
303.086	90.86
303.46	90.82
303.833	90.5
304.207	89.75
304.58	92.45
304.954	93.82
305.327	92.95
305.701	90.2
306.074	89.68
306.447	91.02
306.821	90.45
307.194	90.27
307.567	86.23
307.94	86.5
308.313	84.25
308.686	84.64
309.059	84.82
309.432	86.77
309.805	87.09
310.178	86.89
310.551	87.16
310.924	86.77
311.297	85.02
311.67	80.09
312.042	79.64
312.415	81.45
312.788	79.7
313.16	79.41
313.533	73.48
313.905	72.48
314.278	70.16
314.65	68.52
315.023	64.93
315.395	63.86
315.768	68.64
316.14	68.5
316.512	70.16
316.884	75.61
317.257	73.36
317.629	76.09
318.001	77.55
318.373	78.98
318.745	79.66
319.117	83.8
319.489	82.45
319.861	79.7
320.233	80.66
320.605	79.7
320.977	75.23
321.348	77.18
321.72	76.39
322.092	77.64
322.463	78.84
322.835	77
323.207	76.93
323.578	77.09
323.95	75.43
324.321	74.95
324.693	75.41
325.064	72.77
325.435	75.45
325.807	79.11
326.178	78.09
326.549	74.8
326.92	73.82
327.292	71.73
327.663	74.66
328.034	78.25
328.405	76.86
328.776	70.3
329.147	75.43
329.518	68.73
329.889	64.68
330.259	60.93
330.63	62
331.001	66.34
331.372	65.41
331.742	66.86
332.113	62.77
332.484	62.39
332.854	69.36
333.225	68.16
333.595	70.45
333.966	72.86
334.336	77.18
334.707	79.68
335.077	72.91
335.447	72.23
335.817	69.25
336.188	75.3
336.558	77.25
336.928	77.14
337.298	74.59
337.668	72.64
338.038	74.23
338.408	76.39
338.778	75.43
339.148	82.82
339.518	83.11
339.888	84.98
340.258	83.52
340.627	81.45
340.997	76.89
341.367	76.2
341.736	78.82
342.106	76.77
342.475	71.52
342.845	70.89
343.214	70.5
343.584	72.45
343.953	73.57
344.323	72.59
344.692	74.93
345.061	78.05
345.431	81.07
345.8	82.45
346.169	83.23
346.538	82.18
346.907	82.52
347.276	80.93
347.645	80.7
348.014	76.66
348.383	78.8
348.752	78.3
349.121	72.57
349.49	73.23
349.858	74.27
350.227	73.48
350.596	78.8
350.964	81.2
351.333	79.98
351.702	79.14
352.07	77.48
352.439	73.73
352.807	71.59
353.176	76.45
353.544	75.77
353.912	78.3
354.281	78.91
354.649	73.66
355.017	69.18
355.385	69.39
355.753	69.18
356.122	72.45
356.49	72.82
356.858	74.39
357.226	75.18
357.594	74.98
357.961	71.59
358.329	73.64
358.697	78.2
359.065	81.41
359.433	81.02
359.8	82.57
360.168	80.57
360.536	83
360.903	81.55
361.271	83.39
361.638	82.43
362.006	82.48
362.373	78.95
362.741	79.34
363.108	78.05
363.475	79.09
363.843	79.61
364.21	84.45
364.577	85.25
364.944	87.02
365.311	81.73
365.678	81.36
366.045	80.23
366.412	82.16
366.779	79.27
367.146	78.23
367.513	79.23
367.88	78.68
368.247	79.05
368.613	75.5
368.98	75.73
369.347	79.43
369.713	79.34
370.08	77.68
370.447	76.73
370.813	78.93
371.18	80.61
371.546	79.32
371.912	79.57
372.279	74.07
372.645	76.2
373.011	79.61
373.378	80.09
373.744	78.5
374.11	78.55
374.476	77.18
374.842	79
375.208	78.41
375.574	75.5
375.94	76.73
376.306	80.2
376.672	79.61
377.038	77.77
377.404	77.43
377.769	76.3
378.135	77.23
378.501	79
378.866	73.41
379.232	73.14
379.597	75.16
379.963	72.07
380.328	71.39
380.694	71.45
381.059	69.73
381.425	68.36
381.79	69.5
382.155	70.27
382.52	66.98
382.886	67.64
383.251	64.55
383.616	64.7
383.981	64.91
384.346	63.55
384.711	64.16
385.076	64.43
385.441	67.82
385.806	70.41
386.171	67.68
386.535	70.86
386.9	71
387.265	73.32
387.629	75.7
387.994	76.23
388.359	75.52
388.723	73.8
389.088	74.86
389.452	71.86
389.817	69.45
390.181	72.32
390.545	74.82
390.91	75.66
391.274	76.05
391.638	76.02
392.002	75
392.366	80.25
392.731	83.77
393.095	82.16
393.459	83.52
393.823	84.84
394.187	83.36
394.55	78.43
394.914	81.05
395.278	81.5
395.642	79.2
396.006	81.66
396.369	80.52
396.733	77.64
397.097	76.45
397.46	76.05
397.824	75.75
398.187	75.25
398.551	76.11
398.914	74.75
399.277	76.14
399.641	75.82
400.004	75
400.367	73.55
400.73	73.09
401.094	73.3
401.457	74.16
401.82	73.18
402.183	75.61
402.546	77.2
402.909	78.32
403.272	75.05
403.635	76.55
403.998	75.98
404.36	72.86
404.723	75.45
405.086	74.07
405.448	73.75
405.811	74.41
406.174	75.3
406.536	74.11
406.899	74.43
407.261	75.14
407.624	75.59
407.986	74.05
408.348	76.18
408.711	73.98
409.073	78.23
409.435	75.75
409.797	76.59
410.16	74.32
410.522	74.11
410.884	74.18
411.246	74.61
411.608	72.09
411.97	73.32
412.332	72.23
412.693	70.66
413.055	69.75
413.417	72.27
413.779	71.34
414.14	70.3
414.502	70.68
414.864	67.66
415.225	68.91
415.587	71.91
415.948	72.82
416.31	73.73
416.671	75.27
417.033	74.09
417.394	73.68
417.755	75.41
418.116	76
418.478	76.11
418.839	75.73
419.2	75.36
419.561	75.93
419.922	73.95
420.283	75.27
420.644	77.7
421.005	78.75
421.366	76.93
421.727	77.93
422.087	76.86
422.448	78.68
422.809	80.8
423.169	80.02
423.53	79.84
423.891	80.25
424.251	78.41
424.612	76.59
424.972	75.61
425.333	76.98
425.693	71.68
426.053	74.39
426.414	73.14
426.774	73.93
427.134	74.11
427.494	74.43
427.854	72.02
428.214	72.25
428.574	72.48
428.934	73.11
429.294	72.89
429.654	79.27
430.014	77.73
430.374	76.59
430.734	74.05
431.094	73.36
431.453	72.07
431.813	73.8
432.173	71.34
432.532	70.14
432.892	68.45
433.251	66.61
433.611	63.34
433.97	63.05
434.33	63.91
434.689	65.05
435.048	68.73
435.407	69.7
435.767	72.52
436.126	73.73
436.485	75.86
436.844	77.43
437.203	76.95
437.562	76.48
437.921	76.2
438.28	75.82
438.639	77.39
438.998	74.55
439.356	73.48
439.715	73.95
440.074	75.98
440.433	73.84
440.791	73.05
441.15	75.41
441.508	73.66
441.867	77.02
442.225	77.39
442.584	74.39
442.942	71.7
443.3	70.86
443.659	69.59
444.017	70.09
444.375	69.89
444.733	70.89
445.092	71.34
445.45	73.39
445.808	72.25
446.166	71.77
446.524	69.73
446.882	73.77
447.239	73.36
447.597	70.89
447.955	69.52
448.313	69.91
448.67	67.48
449.028	66.5
449.386	67.95
449.743	65.64
450.101	65.82
450.458	69.25
450.816	68.39
451.173	73.11
451.531	73.55
451.888	71.5
452.245	74.75
452.602	75.02
452.96	79.2
453.317	75.25
453.674	77.09
454.031	78.68
454.388	77.75
454.745	75.64
455.102	73.75
455.459	74.09
455.816	75.05
456.173	71.84
456.529	71.57
456.886	65.95
457.243	71.34
457.599	69.48
457.956	67
458.313	65.59
458.669	66.14
459.026	62.64
459.382	63.11
459.739	65.25
460.095	68.43
460.451	69.8
460.807	71.05
461.164	68.77
461.52	69.66
461.876	70.34
462.232	71.16
462.588	70.5
462.944	70.39
463.3	68.73
463.656	67.27
464.012	63.39
464.368	61.07
464.724	61.77
465.079	61.3
465.435	58.93
465.791	60.23
466.146	59.89
466.502	58.05
466.858	58.93
467.213	60.32
467.569	59.84
467.924	60.36
468.279	63.23
468.635	62.5
468.99	62
469.345	66.89
469.701	68.61
470.056	68.7
470.411	70.82
470.766	69.18
471.121	68.59
471.476	69.93
471.831	67.98
472.186	68.18
472.541	69.18
472.895	69.75
473.25	66.82
473.605	64.05
473.96	66.36
474.314	67.14
474.669	68.27
475.024	70.36
475.378	69.7
475.733	74.07
476.087	73.57
476.441	74.11
476.796	74.7
477.15	77.57
477.504	79.27
477.859	77.25
478.213	76.89
478.567	76.59
478.921	76.36
479.275	75.8
479.629	74.02
479.983	74.7
480.337	73.45
480.691	72.93
481.045	68.27
481.399	65.98
481.752	66.11
482.106	66.8
482.46	66.52
482.813	67.93
483.167	69.86
483.52	71.7
483.874	72
484.227	72
484.581	72.41
484.934	75.55
485.288	78.7
485.641	78.41
485.994	77.41
486.347	78.05
486.7	76.5
487.054	75.41
487.407	72.98
487.76	72
488.113	70.89
488.466	71.39
488.818	70.27
489.171	68.73
489.524	66.18
489.877	65.84
490.23	65.98
490.582	66.75
490.935	68.68
491.288	66.27
491.64	64.64
491.993	64.11
492.345	62.07
492.698	61.36
493.05	60.8
493.402	64.39
493.755	65.36
494.107	65.86
494.459	64.91
494.811	61.73
495.163	65.16
495.515	65.52
495.867	64.02
496.219	62.36
496.571	60.34
496.923	57.02
497.275	54.86
497.627	52.5
497.979	52.3
498.33	55
498.682	56.95
499.034	59.66
499.385	62.68
499.737	64.55
500.088	72.98
500.44	80.36
500.791	82.43
501.143	84.68
501.494	83.75
501.845	86.23
502.197	86.61
502.548	87.39
502.899	82.82
503.25	79.91
503.601	80.14
503.952	76.39
504.303	72
504.654	74.41
505.005	71.89
505.356	75.55
505.707	71.59
506.058	64.52
506.408	65.93
506.759	64.75
507.11	68.07
507.46	68.43
507.811	65.2
508.161	62.14
508.512	64.8
508.862	65.57
509.213	66.61
509.563	68.66
509.913	75.05
510.263	72.18
510.614	72.16
510.964	69.98
511.314	69.82
511.664	69.64
512.014	73.75
512.364	70.82
512.714	72.09
513.064	69.68
513.414	66.41
513.764	65.86
514.113	64.7
514.463	67.73
514.813	66.64
515.162	62.45
515.512	62.16
515.862	58.98
516.211	56.82
516.561	54.27
516.91	53.98
517.259	55.3
517.609	47.7
517.958	46.02
518.307	46.95
518.656	42.66
519.006	47.43
519.355	47.93
519.704	51.45
520.053	52.55
520.402	55.39
520.751	54.73
521.1	56.5
521.448	62.23
521.797	62.86
522.146	60.11
522.495	63.2
522.843	61.43
523.192	60.55
523.541	60.98
523.889	60.95
524.238	62.77
524.586	64.82
524.935	63.61
525.283	64.64
525.631	66.75
525.979	67.39
526.328	71.75
526.676	75.43
527.024	75.64
527.372	74.86
527.72	75.75
528.068	73.93
528.416	74.61
528.764	74.45
529.112	76.25
529.46	75.75
529.808	75.5
530.155	67.86
530.503	66.68
530.851	67.43
531.198	67.68
531.546	64.07
531.893	66.39
532.241	65
532.588	64.8
532.936	60.02
533.283	62.36
533.63	63.32
533.978	68.27
534.325	65.45
534.672	68.45
535.019	67.25
535.366	69.14
535.713	66.68
536.06	66.55
536.407	70.05
536.754	73.16
537.101	70.14
537.448	73.23
537.795	73.48
538.141	73.89
538.488	70.59
538.835	68.57
539.181	69.02
539.528	68.77
539.874	69.98
540.221	68.5
540.567	68.8
540.914	68.2
541.26	63.55
541.606	62.41
541.952	66.5
542.299	68.16
542.645	69.05
542.991	70.2
543.337	69.84
543.683	68.59
544.029	66.07
544.375	62.93
544.721	64.64
545.066	64.36
545.412	67.93
545.758	65.5
546.104	63.57
546.449	64.61
546.795	62.7
547.141	62.89
547.486	61.93
547.832	65.95
548.177	66.75
548.522	64.23
548.868	66.36
549.213	65.39
549.558	65.27
549.903	66.14
550.249	64.23
550.594	64.18
550.939	65.11
551.284	65.98
551.629	61.43
551.974	61.43
552.319	65.34
552.664	64.57
553.008	62.05
553.353	64.55
553.698	64.75
554.043	65.3
554.387	60.86
554.732	64.07
555.076	63.11
555.421	63.39
555.765	63.3
556.11	61.18
556.454	62.48
556.798	60.82
557.143	59.5
557.487	58.32
557.831	59.5
558.175	63.98
558.519	59.82
558.863	61.57
559.207	66.32
559.551	66.57
559.895	67.36
560.239	67.32
560.583	67.61
560.927	64.8
561.27	65
561.614	66.73
561.958	67.09
562.301	63.89
562.645	61.34
562.988	56.18
563.332	57.18
563.675	57.34
564.018	57.82
564.362	56.89
564.705	57.07
565.048	58.73
565.391	57.8
565.735	56.8
566.078	58.82
566.421	61.18
566.764	64.07
567.107	63.98
567.45	63.05
567.792	62
568.135	63.07
568.478	61.43
568.821	60.16
569.163	59.61
569.506	60.61
569.849	60.07
570.191	57.82
570.534	58.2
570.876	56.84
571.219	61.48
571.561	59.16
571.903	58.93
572.246	63.09
572.588	61.59
572.93	58.64
573.272	55.82
573.614	57.43
573.956	59.66
574.298	59.59
574.64	60.57
574.982	56.52
575.324	58.8
575.666	61.52
576.008	60.2
576.349	62.3
576.691	65.09
577.033	69.93
577.374	68.77
577.716	66.61
578.057	61.48
578.399	59.84
578.74	59.14
579.082	59.16
579.423	58.27
579.764	58.43
580.105	56.32
580.447	57.5
580.788	54
581.129	55.45
581.47	55.48
581.811	61
582.152	62.43
582.493	62.91
582.834	60.57
583.175	61.16
583.515	60.98
583.856	61.34
584.197	59.45
584.537	61.11
584.878	62.77
585.218	66.36
585.559	65.68
585.899	66.68
586.24	68.16
586.58	69.84
586.921	67.23
587.261	67.7
587.601	70.09
587.941	70.98
588.281	71.7
588.621	68.32
588.961	66.27
589.301	64.23
589.641	64.14
589.981	59.84
590.321	59.57
590.661	58.8
591.001	58.2
591.34	57.57
591.68	57.07
592.02	53.73
592.359	55.07
592.699	55.05
593.038	55.05
593.378	56.3
593.717	58.84
594.057	57.84
594.396	60.77
594.735	62.89
595.074	60.75
595.414	59.59
595.753	63.11
596.092	61.45
596.431	61.36
596.77	63.18
597.109	61.39
597.448	61.77
597.786	62.27
598.125	60.86
598.464	60.02
598.803	62.18
599.141	63.55
599.48	60.18
599.819	61.27
600.157	60.95
600.495	57.14
600.834	58.52
601.172	58.59
601.511	58.91
601.849	65.02
602.187	65.11
602.525	64.41
602.864	66.95
603.202	68.14
603.54	67.64
603.878	68.55
604.216	70.55
604.554	70.84
604.891	71.7
605.229	74.57
605.567	69.68
605.905	70.34
606.243	73.16
606.58	70.61
606.918	71.61
607.255	72.8
607.593	72.68
607.93	75
608.268	73.2
608.605	70.82
608.942	68.52
609.28	62.61
609.617	60.02
609.954	55.82
610.291	54.98
610.628	56.18
610.965	54.5
611.302	54.02
611.639	52.09
611.976	53.43
612.313	53.98
612.65	52.98
612.987	59.34
613.323	59.64
613.66	61.91
613.997	63.05
614.333	58.82
614.67	58.45
615.006	56.23
615.343	57.59
615.679	57.25
616.015	55
616.352	57.34
616.688	58.68
617.024	60.41
617.36	63.02
617.696	64.41
618.032	64.52
618.368	66.55
618.704	68.5
619.04	68.82
619.376	66.23
619.712	69.07
620.048	68.27
620.383	69.98
620.719	67.55
621.055	63.05
621.39	61.86
621.726	64.68
622.061	63.14
622.397	64.11
622.732	63.39
623.068	67
623.403	66.75
623.738	65.61
624.073	61.77
624.409	65.59
624.744	66.36
625.079	65.16
625.414	66.86
625.749	66.52
626.084	65.68
626.419	68.3
626.753	66.73
627.088	67.93
627.423	69.16
627.758	70.5
628.092	66.34
628.427	67.23
628.762	67.95
629.096	68.3
629.431	72.82
629.765	72.75
630.099	71.23
630.434	71.45
630.768	74.36
631.102	74.36
631.436	74.18
631.77	78.52
632.105	79.14
632.439	78.16
632.773	78.61
633.107	78.7
633.44	80.84
633.774	78.89
634.108	80.8
634.442	76.93
634.776	77.11
635.109	77.14
635.443	73.93
635.776	74.41
636.11	76.23
636.443	74.5
636.777	73.34
637.11	71.8
637.444	73.82
637.777	72.93
638.11	74.8
638.443	75.43
638.776	75.36
639.11	75
639.443	74.43
639.776	73.75
640.109	74.2
640.441	73.02
640.774	74.59
641.107	74.64
641.44	73.27
641.773	73.66
642.105	72.75
642.438	71.25
642.77	72.91
643.103	73
643.435	75.16
643.768	74.61
644.1	76.5
644.433	77.7
644.765	76.91
645.097	76.14
645.429	72.95
645.761	72.45
646.094	72.36
646.426	73.8
646.758	74.77
647.09	73
647.422	72.52
647.753	72.23
648.085	69.93
648.417	65.82
648.749	68.61
649.08	72.07
649.412	71.8
649.744	75.23
650.075	74.05
650.407	71.55
650.738	73.95
651.069	75.27
651.401	73.5
651.732	72.52
652.063	77.23
652.394	76.16
652.726	74.7
653.057	75.09
653.388	72.05
653.719	69.52
654.05	73.09
654.381	70.7
654.712	71.39
655.042	71.09
655.373	73.27
655.704	73.16
656.034	72.52
656.365	74.98
656.696	75.84
657.026	78.64
657.357	82.11
657.687	81.89
658.018	84.61
658.348	83.25
658.678	83.25
659.008	81.2
659.339	83.39
659.669	85.59
659.999	81.98
660.329	81.41
660.659	81.5
660.989	80.09
661.319	78
661.649	78.5
661.978	79.39
662.308	78.43
662.638	79.59
662.968	76.61
663.297	76.16
663.627	78.59
663.956	79.82
664.286	77.91
664.615	77.68
664.945	80.07
665.274	77.45
665.603	78.66
665.932	83.32
666.262	83.68
666.591	85.57
666.92	84.59
667.249	86.39
667.578	85
667.907	85.39
668.236	89.23
668.564	85.55
668.893	84.91
669.222	84.41
669.551	83.41
669.879	83.2
670.208	80.86
670.537	81.02
670.865	77.2
671.194	79.02
671.522	82
671.85	77.14
672.179	78.23
672.507	81.86
672.835	79.32
673.163	77.73
673.491	79
673.819	81.05
674.147	80.36
674.475	84.41
674.803	82.95
675.131	81.66
675.459	82.2
675.787	85.59
676.115	83.75
676.442	84.25
676.77	83.64
677.098	82.18
677.425	80.89
677.753	79.16
678.08	74.86
678.407	76.5
678.735	74.32
679.062	73.55
679.389	68.59
679.717	64.5
680.044	66.73
680.371	66.43
680.698	65.64
681.025	65.89
681.352	66.09
681.679	66.11
682.006	63.98
682.332	65.23
682.659	65.43
682.986	71.34
683.313	76.09
683.639	75.43
683.966	77.93
684.292	81.59
684.619	83.18
684.945	87.8
685.272	87.5
685.598	86.32
685.924	86.36
686.25	88.59
686.577	84.07
686.903	81.61
687.229	83.25
687.555	83.45
687.881	81.75
688.207	81
688.533	81.61
688.858	85.34
689.184	88.05
689.51	87.07
689.836	89.07
690.161	88.93
690.487	90.43
690.813	86.18
691.138	86
691.463	88.16
691.789	89.41
692.114	84.16
692.44	80.93
692.765	79.66
693.09	80.3
693.415	79.16
693.74	80.32
694.065	80.68
694.39	80.66
694.715	78.25
695.04	76.98
695.365	76.52
695.69	76.91
696.015	76.16
696.339	75.77
696.664	75.2
696.989	74.8
697.313	76.27
697.638	74.57
697.962	74.27
698.287	73.59
698.611	73.59
698.935	72.59
699.26	71.84
699.584	76.23
699.908	77.52
700.232	76.7
700.556	73.64
700.88	74.95
701.204	80.57
701.528	84.57
701.852	88.05
702.176	88.23
702.5	84.16
702.823	84.55
703.147	80.36
703.471	80.07
703.794	82
704.118	83.91
704.441	81.8
704.765	75.57
705.088	70.5
705.411	68.57
705.735	64.86
706.058	69.05
706.381	67.84
706.704	70.41
707.027	69.66
707.35	66.73
707.673	68
707.996	66.91
708.319	66.73
708.642	68.57
708.965	65.09
709.288	66.48
709.61	67.64
709.933	68.34
710.256	68.48
710.578	70.11
710.901	72.05
711.223	68.16
711.546	69.45
711.868	71.09
712.19	71.57
712.512	76.64
712.835	74.91
713.157	71.8
713.479	72.27
713.801	71.98
714.123	69.34
714.445	65.07
714.767	67.59
715.089	65.77
715.411	61.14
715.732	61.82
716.054	59.07
716.376	60.98
716.697	61
717.019	61.57
717.34	62
717.662	64.05
717.983	67.16
718.305	67.05
718.626	66.64
718.947	70.95
719.268	70.41
719.589	70.98
719.911	70
720.232	72.2
720.553	71.45
720.874	70.91
721.195	68.5
721.515	70.25
721.836	69.48
722.157	68.3
722.478	68.3
722.798	66.14
723.119	68.75
723.44	68.57
723.76	68.41
724.081	67.2
724.401	64.57
724.721	65.34
725.042	60.52
725.362	62.89
725.682	61.52
726.002	62.41
726.322	62.75
726.642	59.61
726.962	57.16
727.282	55
727.602	58.43
727.922	60.48
728.242	63.02
728.562	64.68
728.882	62.45
729.201	66.43
729.521	62.86
729.84	62.84
730.16	62.39
730.479	66.98
730.799	69.93
731.118	69.14
731.437	65.95
731.757	64.73
732.076	65.43
732.395	65.8
732.714	64.48
733.033	67.45
733.352	71.68
733.671	71.02
733.99	69.98
734.309	68.09
734.628	66.57
734.947	67.61
735.265	65.64
735.584	65.66
735.903	65.66
736.221	64.77
736.54	64
736.858	61.41
737.177	61.23
737.495	61.3
737.813	61
738.132	61.66
738.45	63.36
738.768	66.34
739.086	65.48
739.404	64.98
739.722	65.23
740.04	65.84
740.358	65.73
740.676	65.52
740.994	64
741.311	64.27
741.629	62.84
741.947	63.7
742.264	62.91
742.582	65.14
742.899	64.84
743.217	64.59
743.534	63.3
743.852	61.48
744.169	61.91
744.486	63.14
744.803	62.3
745.121	63.34
745.438	60.39
745.755	58.86
746.072	58.07
746.389	58.75
746.706	60.66
747.022	60.48
747.339	63.43
747.656	64.73
747.973	63.89
748.289	61.43
748.606	61.91
748.923	58.75
749.239	57.5
749.555	60.14
749.872	61.66
750.188	60.91
750.505	62.93
750.821	61.61
751.137	64.14
751.453	63.57
751.769	66.5
752.085	62.43
752.401	66.98
752.717	70.27
753.033	66.23
753.349	63.05
753.665	63.61
753.98	64.32
754.296	62.18
754.612	62.09
754.927	62.25
755.243	59.11
755.558	62.98
755.874	63.05
756.189	61.59
756.505	63.02
756.82	62.09
757.135	60.36
757.45	55.64
757.765	58.05
758.08	55.64
758.395	56.34
758.71	58.32
759.025	59.23
759.34	60.32
759.655	58.84
759.97	60.3
760.285	62.82
760.599	64
760.914	67.68
761.228	68.59
761.543	66.82
761.857	68.16
762.172	67.2
762.486	68.75
762.8	65.91
763.115	67.45
763.429	66.66
763.743	66.43
764.057	65.64
764.371	64.23
764.685	63
764.999	65.16
765.313	63.14
765.627	65.36
765.941	62.34
766.255	61.66
766.568	62.36
766.882	63.34
767.195	61.64
767.509	61.64
767.823	60.98
768.136	61.39
768.449	60.98
768.763	60.77
769.076	60.84
769.389	60.14
769.702	63.66
770.016	62.36
770.329	61.59
770.642	63.84
770.955	65
771.268	64.5
771.58	63.82
771.893	62.32
772.206	62.27
772.519	60.75
772.832	60.41
773.144	56.34
773.457	57.23
773.769	55.32
774.082	54.23
774.394	51.23
774.706	52.43
775.019	53.91
775.331	54.95
775.643	57.23
775.955	56.61
776.268	60.68
776.58	62.11
776.892	63.18
777.204	63.27
777.515	63.25
777.827	64.8
778.139	64
778.451	62.82
778.763	59.86
779.074	57.16
779.386	59.75
779.697	55.16
780.009	55.75
780.32	53.84
780.632	55.86
780.943	53.7
781.254	53.7
781.566	55.02
781.877	57.64
782.188	62.98
782.499	61.98
782.81	61.75
783.121	60.64
783.432	58.82
783.743	57.07
784.054	54.73
784.364	56.11
784.675	56.52
784.986	56.25
785.296	55.48
785.607	53.93
785.917	57.64
786.228	55.07
786.538	58.7
786.849	61.11
787.159	64.41
787.469	67.23
787.779	72.27
788.09	69.84
788.4	70.43
788.71	70.55
789.02	71.11
789.33	70.61
789.64	73.64
789.949	75.2
790.259	75.84
790.569	73.41
790.879	74.32
791.188	70.57
791.498	73.16
791.807	73.18
792.117	71.32
792.426	68.98
792.736	67.61
793.045	65.89
793.354	65.91
793.663	66.55
793.973	68.77
794.282	66.09
794.591	66.61
794.9	64.3
795.209	62.95
795.518	63.61
795.826	65.59
796.135	66.39
796.444	69
796.753	65.11
797.061	64.41
797.37	64.14
797.678	64.09
797.987	64.11
798.295	62.41
798.604	62.36
798.912	62.45
799.22	58.93
799.529	60.32
799.837	54.98
800.145	57.18
800.453	58.84
800.761	58.84
801.069	61.45
801.377	60.57
801.685	65.23
801.993	63.11
802.3	62.68
802.608	67.05
802.916	65.48
803.223	71.52
803.531	70.05
803.838	66.75
804.146	66.14
804.453	64.48
804.76	63.95
805.068	62.93
805.375	67.05
805.682	66.73
805.989	65.57
806.296	63.61
806.603	62.02
806.91	64
807.217	63.89
807.524	63.32
807.831	60.68
808.138	61.91
808.444	61.7
808.751	60.23
809.058	59.95
809.364	56.05
809.671	58.75
809.977	60.77
810.284	60
810.59	63.11
810.896	64.73
811.202	68.68
811.509	68
811.815	69.59
812.121	70.55
812.427	67.93
812.733	72.43
813.039	72.61
813.345	70.14
813.65	67.41
813.956	67.23
814.262	67.86
814.568	67.8
814.873	67.32
815.179	64.57
815.484	62.82
815.79	68.34
816.095	69.23
816.4	67.82
816.706	67.61
817.011	70.43
817.316	70.14
817.621	71.27
817.926	71.09
818.231	71.3
818.536	71.73
818.841	72.23
819.146	68.07
819.451	64.39
819.756	63.59
820.06	63.66
820.365	64.43
820.67	62.48
820.974	59.68
821.279	58.41
821.583	59.36
821.888	60.7
822.192	60.7
822.496	66.86
822.8	69.55
823.105	67.61
823.409	65.41
823.713	67.09
824.017	70.59
824.321	70.39
824.625	69.41
824.929	68.98
825.232	68.86
825.536	67.95
825.84	63.45
826.143	62.3
826.447	66.14
826.751	67.39
827.054	65.2
827.358	62.77
827.661	62.7
827.964	64.57
828.268	62.7
828.571	63.18
828.874	67.27
829.177	67.82
829.48	67.43
829.783	67.48
830.086	67.3
830.389	66.61
830.692	68.41
830.995	69.05
831.297	65.45
831.6	64.34
831.903	67.07
832.205	63.2
832.508	65.05
832.81	67.57
833.113	69.14
833.415	70.3
833.718	74.11
834.02	71.66
834.322	74.89
834.624	75.18
834.926	78.2
835.228	77.34
835.53	78.59
835.832	77.16
836.134	76.89
836.436	73.91
836.738	74.3
837.04	73.25
837.341	72.64
837.643	70.82
837.944	73.52
838.246	71.95
838.547	73.5
838.849	78.45
839.15	80.89
839.452	82.64
839.753	82.41
840.054	83.02
840.355	82.98
840.656	85.82
840.957	85.95
841.258	90.3
841.559	92.84
841.86	91.09
842.161	89.16
842.462	84.43
842.762	82.07
843.063	83.3
843.364	81.5
843.664	81.61
843.965	79.93
844.265	75.8
844.566	73.3
844.866	72.98
845.166	72.18
845.467	70.95
845.767	72.59
846.067	70.3
846.367	65.57
846.667	66.95
846.967	65.93
847.267	67.5
847.567	71.09
847.867	71.55
848.166	70.02
848.466	68.43
848.766	67.11
849.065	67.07
849.365	70.07
849.664	74.32
849.964	73.05
850.263	72.43
850.562	75.36
850.862	75.91
851.161	73.61
851.46	74.66
851.759	74.91
852.058	74.05
852.357	74.59
852.656	73.64
852.955	75.89
853.254	77.25
853.553	78.68
853.851	76.16
854.15	77.45
854.449	77.68
854.747	75.59
855.046	73.45
855.344	74.84
855.643	74.59
855.941	78.41
856.239	77.09
856.538	78.05
856.836	75.64
857.134	74.84
857.432	72.2
857.73	72.16
858.028	72.3
858.326	80.05
858.624	80.73
858.922	83.86
859.219	79.18
859.517	82.02
859.815	81.25
860.112	85.55
860.41	85.07
860.707	82.84
861.005	83.36
861.302	86.86
861.6	82.43
861.897	86.36
862.194	85.89
862.491	87.8
862.788	88.27
863.085	90.5
863.382	89.5
863.679	90.18
863.976	91.84
864.273	92.77
864.57	90.5
864.867	90.59
865.163	84.48
865.46	83.07
865.757	83.45
866.053	84.36
866.349	81.57
866.646	78.95
866.942	79.52
867.239	83.7
867.535	78.89
867.831	78.16
868.127	77.45
868.423	75.61
868.719	74.3
869.015	76.07
869.311	74.3
869.607	72.82
869.903	73.66
870.199	70.8
870.494	68.34
870.79	72.89
871.086	74.91
871.381	72.23
871.677	76.82
871.972	75.09
872.267	70.2
872.563	65.07
872.858	66.75
873.153	66.66
873.448	70.3
873.743	66.34
874.038	64.84
874.333	67.27
874.628	72.7
874.923	71.64
875.218	75.18
875.513	75.3
875.808	80.2
876.102	77.68
876.397	76.93
876.691	75.98
876.986	77.98
877.28	77.52
877.575	74.27
877.869	72.84
878.163	71.16
878.458	71.05
878.752	69.73
879.046	63.95
879.34	62.3
879.634	64.43
879.928	63.84
880.222	64.75
880.516	63
880.809	63.45
881.103	63.57
881.397	64.5
881.691	62.89
881.984	66.91
882.278	71.25
882.571	75.7
882.864	70.93
883.158	69.09
883.451	69.16
883.744	71.59
884.038	69.68
884.331	70.39
884.624	71.68
884.917	71.86
885.21	71.59
885.503	72.57
885.796	71.8
886.088	74.07
886.381	73.93
886.674	72.2
886.966	72.5
887.259	73.61
887.552	70.36
887.844	67.48
888.136	69.86
888.429	68.85
888.721	66.08
889.013	65.41
889.306	65.71
889.598	67.5
