# Supplementary material for: An on-demand, drop-on-drop method for studying enzyme catalysis by serial crystallography
Source: Nat Commun. 2021 Jul 22;12:4461. doi: 10.1038/s41467-021-24757-7 (PMC8298390; doi:10.1038/s41467-021-24757-7)
Supplement: Supplementary file 7 — Source Data [file 41467_2021_24757_MOESM7_ESM.zip › 01_raw data/7/7-fluo5N-fura-bg_OFX002211_20-35-43-793.txt]

Data from 7-fluo5N-fura-bg_OFX002211_20-35-43-793.txt Node

Date: Wed Jun 05 20:35:43 PDT 2019
User: Yachandra Lab
Spectrometer: OFX00221
Trigger mode: 0
Integration Time (sec): 3.000000E-1
Scans to average: 4
Nonlinearity correction enabled: false
Boxcar width: 5
Storing dark spectrum: false
XAxis mode: Wavelengths
Number of Pixels in Spectrum: 2136
>>>>>Begin Spectral Data<<<<<
156.111	2560.96
156.499	2559.68
156.887	2566.44
157.274	2565.56
157.662	2575.72
158.049	2585.89
158.437	2601.45
158.824	2600.77
159.211	2616.09
159.599	2621.11
159.986	2625.36
160.373	2622.39
160.761	2630.16
161.148	2625.14
161.535	2631.52
161.922	2621.55
162.309	2616.32
162.696	2601.7
163.083	2603.18
163.47	2591.91
163.857	2598.68
164.244	2594.34
164.631	2597.52
165.018	2590.34
165.405	2594.7
165.792	2588.91
166.179	2594.82
166.565	2589
166.952	2593.61
167.339	2592.16
167.725	2597.32
168.112	2592.41
168.498	2599.18
168.885	2593.57
169.271	2599.98
169.658	2595.82
170.044	2601.8
170.431	2597.84
170.817	2603.25
171.203	2598.93
171.59	2600.98
171.976	2595.27
172.362	2599.82
172.748	2593.73
173.134	2599.16
173.521	2593.14
173.907	2598.84
174.293	2593.43
174.679	2597.18
175.065	2589.93
175.451	2595.66
175.836	2589.07
176.222	2596.02
176.608	2601.48
176.994	2614.55
177.38	2613.05
177.765	2619.25
178.151	2611.02
178.537	2615.68
178.922	2612.3
179.308	2620.23
179.693	2614.48
180.079	2620.48
180.464	2613.91
180.85	2608.57
181.235	2595.18
181.621	2596.77
182.006	2590.09
182.391	2597.43
182.777	2592
183.162	2595.89
183.547	2589.48
183.932	2594.23
184.317	2587.7
184.702	2593.68
185.087	2588.25
185.472	2594.7
185.857	2591.11
186.242	2595.86
186.627	2590.95
187.012	2596.57
187.397	2590.64
187.782	2595.68
188.167	2589.89
188.551	2595.91
188.936	2739.52
189.321	2892.82
189.705	3040.18
190.09	3191.16
190.475	3368.91
190.859	3527.73
191.244	3676.77
191.628	3831.84
192.012	3980.8
192.397	4149.05
192.781	4296.91
193.166	4303.91
193.55	4300.82
193.934	4307.32
194.318	4308.57
194.702	4283.25
195.087	4278.61
195.471	4281.14
195.855	4280.45
196.239	4285.3
196.623	4273.52
197.007	4281.89
197.391	4283.14
197.775	4295.73
198.158	4292.91
198.542	4294.86
198.926	4295.05
199.31	4300.93
199.693	4301.8
200.077	4307.11
200.461	4307.41
200.844	4312.3
201.228	4309.02
201.611	4313.18
201.995	4305.05
202.378	4306.64
202.762	4310.5
203.145	4316.73
203.529	4316.07
203.912	4318.11
204.295	4318.52
204.679	4321.45
205.062	4321.25
205.445	4326.95
205.828	4323.68
206.211	4327.93
206.594	4328.39
206.977	4328.59
207.36	4328.3
207.743	4331.2
208.126	4333.25
208.509	4334.98
208.892	4335.93
209.275	4339.7
209.658	4342.61
210.04	4350.36
210.423	4350.68
210.806	4354.18
211.188	4357.18
211.571	4358.5
211.953	4359.16
212.336	4360.59
212.719	4359.7
213.101	4361.45
213.483	4359.23
213.866	4359.5
214.248	4358.52
214.63	4365.07
215.013	4362.41
215.395	4367.75
215.777	4371.66
216.159	4379.61
216.542	4381.18
216.924	4384.95
217.306	4383.09
217.688	4389.59
218.07	4390.09
218.452	4389.11
218.834	4387.09
219.216	4394.3
219.597	4394.45
219.979	4394.45
220.361	4430.14
220.743	4436.05
221.124	4442.39
221.506	4449.3
221.888	4449.59
222.269	4449.3
222.651	4453.09
223.032	4455.93
223.414	4455.05
223.795	4451.11
224.177	4453.05
224.558	4414.75
224.94	4410.98
225.321	4416.7
225.702	4414.75
226.083	4423.45
226.465	4437.02
226.846	4435.09
227.227	4434.39
227.608	4440.11
227.989	4440.32
228.37	4446.07
228.751	4450.02
229.132	4458.05
229.513	4450.27
229.894	4451.86
230.275	4443.55
230.655	4432.02
231.036	4439
231.417	4441.25
231.798	4437.18
232.178	4450.64
232.559	4446.55
232.94	4446.27
233.32	4443.77
233.701	4448.34
234.081	4450.52
234.462	4459.45
234.842	4460.41
235.222	4463.41
235.603	4466.7
235.983	4474.07
236.363	4470.18
236.743	4469.91
237.124	4470.86
237.504	4492.39
237.884	4489.86
238.264	4491.05
238.644	4484.61
239.024	4488.73
239.404	4482.43
239.784	4489.32
240.164	4487.66
240.544	4488.66
240.923	4488.73
241.303	4489.23
241.683	4465.86
242.063	4466.45
242.442	4464.52
242.822	4477.52
243.202	4473.05
243.581	4474.89
243.961	4478.27
244.34	4481.36
244.72	4475.32
245.099	4486.86
245.478	4482.8
245.858	4493.75
246.237	4496.27
246.616	4505.45
246.996	4497.11
247.375	4503.98
247.754	4506.89
248.133	4503.86
248.512	4500.68
248.891	4512.23
249.27	4504.27
249.649	4508.91
250.028	4501.43
250.407	4502.2
250.786	4497.8
251.165	4499.55
251.544	4499.16
251.922	4499.64
252.301	4496.18
252.68	4498.32
253.058	4491.84
253.437	4500.55
253.816	4505.39
254.194	4511.23
254.573	4511.2
254.951	4514.45
255.329	4510.48
255.708	4511.93
256.086	4513.8
256.465	4516.09
256.843	4523.95
257.221	4527.11
257.599	4521.7
257.977	4526.27
258.356	4528.2
258.734	4533.07
259.112	4536.27
259.49	4540.82
259.868	4541.11
260.246	4545.25
260.624	4549.14
261.001	4550.89
261.379	4556.16
261.757	4558.59
262.135	4554.2
262.513	4552.09
262.89	4549.84
263.268	4550.7
263.645	4551.68
264.023	4553.05
264.401	4554.14
264.778	4552.89
265.156	4545.68
265.533	4545.84
265.91	4538.86
266.288	4540.14
266.665	4536.34
267.042	4541.39
267.42	4538.11
267.797	4544.61
268.174	4545.27
268.551	4548
268.928	4548.18
269.305	4550.43
269.682	4544.43
270.059	4552.98
270.436	4550.75
270.813	4559.86
271.19	4558.41
271.567	4560.23
271.944	4553.84
272.32	4554.45
272.697	4558.89
273.074	4557.73
273.45	4554.55
273.827	4558.64
274.203	4555.34
274.58	4561.95
274.957	4551.57
275.333	4551.18
275.709	4548.95
276.086	4547.3
276.462	4544.48
276.838	4535.84
277.215	4534.3
277.591	4545.61
277.967	4544.45
278.343	4546.66
278.719	4541.41
279.095	4550.05
279.471	4549
279.847	4557.77
280.223	4557.77
280.599	4562.14
280.975	4557
281.351	4561.93
281.727	4552.14
282.103	4553.3
282.478	4548.66
282.854	4553.52
283.23	4548.18
283.605	4553.39
283.981	4542.5
284.357	4547.57
284.732	4545.93
285.108	4552.36
285.483	4555.48
285.858	4559.36
286.234	4558.2
286.609	4563.7
286.984	4556.34
287.36	4561.39
287.735	4563.25
288.11	4579.93
288.485	4575.16
288.86	4582.32
289.235	4580.05
289.61	4579.57
289.985	4583.93
290.36	4589.73
290.735	4589.45
291.11	4599.07
291.485	4598.68
291.86	4596.07
292.235	4588.61
292.609	4593.77
292.984	4586
293.359	4589.8
293.733	4588.93
294.108	4594.84
294.482	4589.32
294.857	4590.39
295.231	4591.14
295.606	4594.25
295.98	4592.7
296.354	4595.41
296.729	4592.18
297.103	4601.61
297.477	4601.05
297.851	4604.34
298.226	4596.89
298.6	4601.84
298.974	4603.18
299.348	4603.11
299.722	4603.11
300.096	4607.45
300.47	4600.09
300.844	4606.98
301.217	4601.91
301.591	4606.16
301.965	4606.14
302.339	4609.64
302.712	4604.89
303.086	4609.57
303.46	4605.55
303.833	4607.45
304.207	4604.55
304.58	4609.66
304.954	4607.43
305.327	4610.64
305.701	4604.93
306.074	4604.48
306.447	4598.55
306.821	4607.18
307.194	4604.16
307.567	4614.66
307.94	4609.05
308.313	4616.02
308.686	4614.77
309.059	4617.02
309.432	4613.16
309.805	4620.91
310.178	4614.3
310.551	4624.98
310.924	4619.34
311.297	4622.14
311.67	4612.34
312.042	4619.34
312.415	4614.41
312.788	4615.75
313.16	4611.45
313.533	4619.09
313.905	4616.39
314.278	4625.7
314.65	4611.84
315.023	4616.39
315.395	4608.91
315.768	4610.18
316.14	4602.82
316.512	4608.73
316.884	4605.05
317.257	4610.2
317.629	4603.05
318.001	4603.91
318.373	4596.93
318.745	4606.64
319.117	4599.86
319.489	4609.23
319.861	4612.32
320.233	4620.34
320.605	4609.86
320.977	4615.98
321.348	4611.3
321.72	4615.64
322.092	4609.73
322.463	4616.89
322.835	4610.75
323.207	4619.18
323.578	4608.77
323.95	4609.75
324.321	4602.86
324.693	4608.52
325.064	4605.32
325.435	4629.11
325.807	4623.98
326.178	4630.95
326.549	4629.41
326.92	4631.48
327.292	4625.95
327.663	4632.36
328.034	4629.84
328.405	4631.7
328.776	4623.91
329.147	4628.2
329.518	4605.59
329.889	4608.3
330.259	4601.11
330.63	4600.32
331.001	4595.84
331.372	4598.45
331.742	4596.61
332.113	4600.5
332.484	4598.16
332.854	4610.2
333.225	4603.25
333.595	4606.45
333.966	4604.75
334.336	4611.16
334.707	4604.02
335.077	4617.09
335.447	4613.82
335.817	4615.09
336.188	4603.84
336.558	4607.7
336.928	4599.84
337.298	4604.27
337.668	4602.82
338.038	4606.8
338.408	4627.91
338.778	4634.48
339.148	4644.66
339.518	4651.05
339.888	4647.34
340.258	4656.16
340.627	4651.82
340.997	4657.64
341.367	4652.77
341.736	4653.55
342.106	4647.34
342.475	4625.84
342.845	4656.68
343.214	4638.66
343.584	4629.14
343.953	4633.86
344.323	4626.5
344.692	4627.86
345.061	4620.59
345.431	4625.52
345.8	4619.23
346.169	4623.16
346.538	4618.89
346.907	4588.14
347.276	4586.09
347.645	4590.16
348.014	4584.25
348.383	4589.68
348.752	4585.39
349.121	4589.84
349.49	4588.8
349.858	4593.64
350.227	4592.5
350.596	4597.61
350.964	4591.11
351.333	4594.89
351.702	4594.11
352.07	4595.98
352.439	4588.8
352.807	4598.45
353.176	4592.86
353.544	4593.82
353.912	4593.8
354.281	4594.39
354.649	4587.16
355.017	4594.91
355.385	4588.55
355.753	4591.57
356.122	4586.34
356.49	4591.68
356.858	4583.91
357.226	4589.5
357.594	4579.98
357.961	4583.48
358.329	4581.43
358.697	4588
359.065	4580.64
359.433	4584.98
359.8	4581.09
360.168	4586.89
360.536	4582.7
360.903	4586.55
361.271	4579.36
361.638	4586.8
362.006	4578.18
362.373	4581.59
362.741	4571.61
363.108	4574.91
363.475	4569.2
363.843	4571.55
364.21	4565.95
364.577	4577.2
364.944	4571.39
365.311	4577.23
365.678	4594.34
366.045	4599
366.412	4599.68
366.779	4606.66
367.146	4602.98
367.513	4611.8
367.88	4604.41
368.247	4612.32
368.613	4603.95
368.98	4609.11
369.347	4600.45
369.713	4581.77
370.08	4575.95
370.447	4574.68
370.813	4567.59
371.18	4574
371.546	4564.89
371.912	4570.89
372.279	4567.5
372.645	4568.68
373.011	4565.66
373.378	4574.3
373.744	4568.93
374.11	4580.86
374.476	4572.64
374.842	4577.02
375.208	4580.7
375.574	4580.91
375.94	4574.73
376.306	4578.45
376.672	4577.2
377.038	4580.5
377.404	4575.95
377.769	4581.59
378.135	4571.98
378.501	4580.3
378.866	4577.2
379.232	4570.52
379.597	4569.43
379.963	4576.32
380.328	4564.68
380.694	4567.59
381.059	4560.25
381.425	4567.05
381.79	4562
382.155	4567.23
382.52	4559.27
382.886	4563.89
383.251	4559.14
383.616	4563.5
383.981	4555.36
384.346	4562.52
384.711	4556.2
385.076	4565.2
385.441	4556.48
385.806	4558.43
386.171	4550.59
386.535	4558.45
386.9	4555.16
387.265	4560.09
387.629	4554.09
387.994	4563.39
388.359	4560.39
388.723	4564.57
389.088	4558.2
389.452	4561.86
389.817	4560.91
390.181	4564.2
390.545	4559.73
390.91	4563.25
391.274	4555.5
391.638	4560.75
392.002	4552.3
392.366	4587.77
392.731	4582.41
393.095	4587.02
393.459	4585.09
393.823	4586.34
394.187	4580.23
394.55	4587.16
394.914	4586.57
395.278	4591.09
395.642	4587.59
396.006	4593.02
396.369	4552.68
396.733	4557.36
397.097	4548.43
397.46	4550.59
397.824	4547.77
398.187	4551.93
398.551	4545.61
398.914	4543.39
399.277	4541.77
399.641	4546.11
400.004	4545.16
400.367	4557
400.73	4549.84
401.094	4555.57
401.457	4552.16
401.82	4551.27
402.183	4547.09
402.546	4552.11
402.909	4546.68
403.272	4551.82
403.635	4544.64
403.998	4542.82
404.36	4532.32
404.723	4540.73
405.086	4534.34
405.448	4562.95
405.811	4560.52
406.174	4564.36
406.536	4553.11
406.899	4583.25
407.261	4579.36
407.624	4581.91
407.986	4582.57
408.348	4589.25
408.711	4587.41
409.073	4597
409.435	4562.86
409.797	4568.23
410.16	4565
410.522	4572.02
410.884	4539.84
411.246	4546.27
411.608	4544.32
411.97	4547.14
412.332	4538.05
412.693	4542.7
413.055	4533.32
413.417	4541.93
413.779	4535.41
414.14	4538.32
414.502	4530.61
414.864	4541.55
415.225	4532.39
415.587	4537.34
415.948	4530.25
416.31	4538.2
416.671	4526.95
417.033	4529.18
417.394	4523.45
417.755	4529.77
418.116	4525.09
418.478	4528.66
418.839	4518.59
419.2	4521.5
419.561	4517.64
419.922	4521.25
420.283	4517.07
420.644	4523.66
421.005	4522.89
421.366	4529.02
421.727	4530.77
422.087	4534.89
422.448	4534.34
422.809	4544.73
423.169	4542.61
423.53	4541.34
423.891	4536.09
424.251	4541.45
424.612	4534
424.972	4535.16
425.333	4526.91
425.693	4525.43
426.053	4520.59
426.414	4520
426.774	4508.45
427.134	4508.16
427.494	4503.7
427.854	4508.34
428.214	4499.7
428.574	4507.07
428.934	4504.75
429.294	4511.14
429.654	4505.91
430.014	4511
430.374	4507.11
430.734	4519.73
431.094	4516.93
431.453	4536.48
431.813	4531.55
432.173	4540.36
432.532	4534.55
432.892	4535.89
433.251	4530.68
433.611	4534.45
433.97	4528.16
434.33	4536.2
434.689	4526.91
435.048	4531.45
435.407	4521.02
435.767	4525.77
436.126	4515.09
436.485	4517.89
436.844	4510.16
437.203	4517.41
437.562	4515.09
437.921	4517.05
438.28	4509.7
438.639	4511.91
438.998	4529.57
439.356	4528.86
439.715	4523.23
440.074	4530.43
440.433	4523.95
440.791	4535.89
441.15	4524.05
441.508	4528.32
441.867	4524.91
442.225	4529.66
442.584	4521.7
442.942	4504.16
443.3	4497.18
443.659	4498.36
444.017	4494.84
444.375	4499.59
444.733	4491.2
445.092	4504.02
445.45	4498.98
445.808	4505.95
446.166	4501
446.524	4509.64
446.882	4500.48
447.239	4507.32
447.597	4507.93
447.955	4513.55
448.313	4508.98
448.67	4517.61
449.028	4508.68
449.386	4512.73
449.743	4513.82
450.101	4525.55
450.458	4517.5
450.816	4527.91
451.173	4524.98
451.531	4534.25
451.888	4526
452.245	4532.68
452.602	4527.98
452.96	4571.23
453.317	4568.93
453.674	4572.59
454.031	4564.14
454.388	4577.64
454.745	4570.66
455.102	4576.2
455.459	4569.09
455.816	4578.14
456.173	4576.8
456.529	4582.75
456.886	4542.91
457.243	4547.45
457.599	4538.25
457.956	4542.41
458.313	4538.05
458.669	4547.93
459.026	4543.25
459.382	4549.77
459.739	4546.11
460.095	4552.41
460.451	4549.52
460.807	4556.11
461.164	4554.27
461.52	4567.39
461.876	4562.07
462.232	4564.95
462.588	4556.2
462.944	4560.95
463.3	4556.98
463.656	4562.3
464.012	4552.23
464.368	4560.64
464.724	4552
465.079	4554.25
465.435	4540.3
465.791	4542.84
466.146	4537.73
466.502	4548.23
466.858	4541.36
467.213	4542.05
467.569	4540.39
467.924	4552.41
468.279	4537.68
468.635	4543.8
468.99	4537.57
469.345	4543.48
469.701	4538.23
470.056	4538.57
470.411	4525.45
470.766	4532.32
471.121	4527.18
471.476	4530.86
471.831	4516.3
472.186	4518.73
472.541	4510.39
472.895	4511.27
473.25	4502.43
473.605	4506.23
473.96	4496.66
474.314	4499.36
474.669	4486.95
475.024	4483.45
475.378	4466.89
475.733	4476.3
476.087	4471.14
476.441	4470.64
476.796	4460.77
477.15	4470.18
477.504	4459.59
477.859	4464.64
478.213	4453.43
478.567	4454.8
478.921	4457.41
479.275	4461.11
479.629	4453.34
479.983	4461.32
480.337	4455.02
480.691	4460.61
481.045	4446.64
481.399	4477.3
481.752	4469.66
482.106	4476.91
482.46	4469.82
482.813	4467.02
483.167	4460.8
483.52	4458.77
483.874	4460.05
484.227	4466.43
484.581	4456.7
484.934	4462.66
485.288	4428.82
485.641	4430.61
485.994	4422.27
486.347	4427.98
486.7	4420
487.054	4437.73
487.407	4433.93
487.76	4424.7
488.113	4416.57
488.466	4423.89
488.818	4420.55
489.171	4427.64
489.524	4420.2
489.877	4425.41
490.23	4419.73
490.582	4426.64
490.935	4408.43
491.288	4411.27
491.64	4405.64
491.993	4412.91
492.345	4405.91
492.698	4411.18
493.05	4406.14
493.402	4419.8
493.755	4420.02
494.107	4434.75
494.459	4440.39
494.811	4468.41
495.163	4491.48
495.515	4540.66
495.867	4590.82
496.219	4675.18
496.571	4763.7
496.923	4879.95
497.275	4995.25
497.627	5131.09
497.979	5256.07
498.33	5397.64
498.682	5510.86
499.034	5635.39
499.385	5727.02
499.737	5814.66
500.088	5867.61
500.44	5910.55
500.791	5927.5
501.143	5933.61
501.494	5923.95
501.845	5912.82
502.197	5875.07
502.548	5851.73
502.899	5811.66
503.25	5788.48
503.601	5749.5
503.952	5724.66
504.303	5686
504.654	5652.45
505.005	5616.09
505.356	5580.75
505.707	5538.18
506.058	5513.48
506.408	5477.77
506.759	5451.43
507.11	5413.43
507.46	5393.66
507.811	5359.16
508.161	5335.98
508.512	5308.25
508.862	5287.68
509.213	5261.82
509.563	5249.5
509.913	5221.27
510.263	5205.75
510.614	5177.59
510.964	5164.77
511.314	5132.66
511.664	5116.34
512.014	5090.16
512.364	5073.48
512.714	5048.2
513.064	5030.75
513.414	5004.09
513.764	5006.45
514.113	4987.86
514.463	4982.93
514.813	4958.32
515.162	4951.64
515.512	4933.32
515.862	4925.09
516.211	4909
516.561	4903.52
516.91	4893.07
517.259	4889.73
517.609	4858.2
517.958	4845.3
518.307	4826.3
518.656	4820.77
519.006	4808.39
519.355	4814
519.704	4808.18
520.053	4806.91
520.402	4792.45
520.751	4786.3
521.1	4770.7
521.448	4769.23
521.797	4764.39
522.146	4763.32
522.495	4757.89
522.843	4750.98
523.192	4728.86
523.541	4722.25
523.889	4709.45
524.238	4710.07
524.586	4700.89
524.935	4701.36
525.283	4694.57
525.631	4694.07
525.979	4679.34
526.328	4678.18
526.676	4669.73
527.024	4673.7
527.372	4663.43
527.72	4663.73
528.068	4656.34
528.416	4656.16
528.764	4649.66
529.112	4648.32
529.46	4632.23
529.808	4632.91
530.155	4618.55
530.503	4634.07
530.851	4636.41
531.198	4633.89
531.546	4620.68
531.893	4620.59
532.241	4605.75
532.588	4599.55
532.936	4591.77
533.283	4597.5
533.63	4594.77
533.978	4596.32
534.325	4579.64
534.672	4564.61
535.019	4559.64
535.366	4564.59
535.713	4556.93
536.06	4567.48
536.407	4565.39
536.754	4566.75
537.101	4557.93
537.448	4566.27
537.795	4562.86
538.141	4556.2
538.488	4547.7
538.835	4553.34
539.181	4543.66
539.528	4541.82
539.874	4533.32
540.221	4533.89
540.567	4524.59
540.914	4529.82
541.26	4517.61
541.606	4523.93
541.952	4521.09
542.299	4526.39
542.645	4518.64
542.991	4522.25
543.337	4518.45
543.683	4520.66
544.029	4515.2
544.375	4527.41
544.721	4522.57
545.066	4527.11
545.412	4519.16
545.758	4521.89
546.104	4517.82
546.449	4517.93
546.795	4521.18
547.141	4529.64
547.486	4522.86
547.832	4525.77
548.177	4513.84
548.522	4514.32
548.868	4505.95
549.213	4506.93
549.558	4504.41
549.903	4509.34
550.249	4505.36
550.594	4503.25
550.939	4490.61
551.284	4495.36
551.629	4490.66
551.974	4495.39
552.319	4490.16
552.664	4495.32
553.008	4489.98
553.353	4519.16
553.698	4511.43
554.043	4515.11
554.387	4506.36
554.732	4510.95
555.076	4502.59
555.421	4508.36
555.765	4501.5
556.11	4504.59
556.454	4493.43
556.798	4497.2
557.143	4465.5
557.487	4474.25
557.831	4467.34
558.175	4475.59
558.519	4471.98
558.863	4480.91
559.207	4471.32
559.551	4475.11
559.895	4472
560.239	4478.7
560.583	4472.3
560.927	4472.7
561.27	4464.5
561.614	4475.66
561.958	4468.39
562.301	4475
562.645	4464.34
562.988	4468.41
563.332	4465.14
563.675	4473.3
564.018	4476.09
564.362	4481.93
564.705	4477.75
565.048	4479.61
565.391	4470.09
565.735	4474.86
566.078	4468.55
566.421	4477.93
566.764	4474.66
567.107	4476.86
567.45	4466.77
567.792	4462.34
568.135	4454.27
568.478	4458.55
568.821	4455.93
569.163	4461.39
569.506	4456.23
569.849	4461.57
570.191	4454.8
570.534	4460.48
570.876	4454.66
571.219	4464.55
571.561	4459.95
571.903	4467.7
572.246	4464.48
572.588	4466.59
572.93	4457.95
573.272	4459.98
573.614	4453.18
573.956	4456.98
574.298	4452.55
574.64	4460.11
574.982	4449.05
575.324	4455.07
575.666	4446.55
576.008	4452.36
576.349	4446.2
576.691	4451.25
577.033	4449.23
577.374	4454.86
577.716	4447.41
578.057	4450.82
578.399	4442.86
578.74	4448.98
579.082	4446.55
579.423	4453.82
579.764	4453.91
580.105	4460.39
580.447	4459.7
580.788	4467.09
581.129	4467.48
581.47	4475.61
581.811	4470.55
582.152	4478.2
582.493	4493.93
582.834	4497.7
583.175	4494.52
583.515	4492.34
583.856	4485.55
584.197	4489.84
584.537	4481.59
584.878	4479.66
585.218	4473.16
585.559	4481.68
585.899	4474.8
586.24	4459.09
586.58	4452.89
586.921	4456.64
587.261	4450.41
587.601	4458.52
587.941	4451.07
588.281	4457.27
588.621	4453.89
588.961	4458.52
589.301	4449.02
589.641	4454.57
589.981	4448.27
590.321	4451.3
590.661	4447.34
591.001	4454.32
591.34	4451.25
591.68	4456.05
592.02	4445.98
592.359	4450.52
592.699	4443.16
593.038	4449.25
593.378	4442.25
593.717	4445.34
594.057	4439.7
594.396	4444.09
594.735	4438.64
595.074	4443.93
595.414	4434.27
595.753	4440.77
596.092	4432.5
596.431	4437.93
596.77	4433.02
597.109	4438.27
597.448	4431.18
597.786	4433.82
598.125	4423.5
598.464	4427.2
598.803	4418.89
599.141	4425.66
599.48	4417.86
599.819	4424.68
600.157	4417.14
600.495	4421.8
600.834	4419.75
601.172	4446.43
601.511	4445.09
601.849	4448.91
602.187	4444.57
602.525	4446.5
602.864	4440
603.202	4451.57
603.54	4444.39
603.878	4452.55
604.216	4444
604.554	4447.66
604.891	4420.3
605.229	4423.66
605.567	4421.48
605.905	4426.59
606.243	4418.57
606.58	4424.8
606.918	4414.98
607.255	4419.82
607.593	4415.11
607.93	4421.89
608.268	4414.16
608.605	4423
608.942	4422.25
609.28	4425.3
609.617	4418.89
609.954	4426.45
610.291	4423.91
610.628	4433.32
610.965	4428
611.302	4432.39
611.639	4429.41
611.976	4437.43
612.313	4432.11
612.65	4432.02
612.987	4426.14
613.323	4429.93
613.66	4426.64
613.997	4430.14
614.333	4419.77
614.67	4425.98
615.006	4417.36
615.343	4419.86
615.679	4412.11
616.015	4416.3
616.352	4407.05
616.688	4415.16
617.024	4410.8
617.36	4419.59
617.696	4413.2
618.032	4420.57
618.368	4412.8
618.704	4422
619.04	4416
619.376	4421.64
619.712	4417.64
620.048	4425.23
620.383	4414.07
620.719	4416.8
621.055	4409.14
621.39	4414.36
621.726	4402.66
622.061	4408.39
622.397	4403.43
622.732	4405.45
623.068	4395.84
623.403	4396.32
623.738	4390.18
624.073	4397.59
624.409	4392.45
624.744	4393.32
625.079	4384.77
625.414	4394.55
625.749	4389.05
626.084	4390.77
626.419	4388.75
626.753	4393.43
627.088	4390.23
627.423	4402.55
627.758	4398.73
628.092	4404.14
628.427	4397.39
628.762	4405.82
629.096	4399.23
629.431	4407.55
629.765	4403.09
630.099	4407.27
630.434	4402.23
630.768	4406.98
631.102	4394.11
631.436	4397.7
631.77	4393.93
632.105	4399.41
632.439	4392.43
632.773	4397.77
633.107	4387.98
633.44	4394.27
633.774	4386.02
634.108	4392.09
634.442	4384.43
634.776	4393.05
635.109	4387.14
635.443	4393.73
635.776	4390.45
636.11	4397.27
636.443	4392.32
636.777	4398.43
637.11	4389.45
637.444	4396.52
637.777	4392.16
638.11	4397.32
638.443	4388.89
638.776	4394.73
639.11	4386.02
639.443	4395.84
639.776	4389.5
640.109	4395.14
640.441	4388.73
640.774	4394.02
641.107	4388.09
641.44	4396.25
641.773	4389.75
642.105	4393.52
642.438	4389.5
642.77	4390.66
643.103	4379.59
643.435	4381.05
643.768	4378.98
644.1	4384.32
644.433	4380.09
644.765	4386.89
645.097	4385.09
645.429	4393.16
645.761	4390.84
646.094	4395.7
646.426	4392.5
646.758	4402.32
647.09	4401.05
647.422	4399
647.753	4392.32
648.085	4396.45
648.417	4387.64
648.749	4385.93
649.08	4379.8
649.412	4383.57
649.744	4377.66
650.075	4387.25
650.407	4376.18
650.738	4379.7
651.069	4376.82
651.401	4381.93
651.732	4377.86
652.063	4383.8
652.394	4379.45
652.726	4385.2
653.057	4382.48
653.388	4386.43
653.719	4375.84
654.05	4381.23
654.381	4376.75
654.712	4386.27
655.042	4379.57
655.373	4384.23
655.704	4379.18
656.034	4381.68
656.365	4377.68
656.696	4379.73
657.026	4374.14
657.357	4380.75
657.687	4373.23
658.018	4376.34
658.348	4366.02
658.678	4374.77
659.008	4369.82
659.339	4375.34
659.669	4369.52
659.999	4377.75
660.329	4372.32
660.659	4375.02
660.989	4367.45
661.319	4373.45
661.649	4367.64
661.978	4373.2
662.308	4365.09
662.638	4367.7
662.968	4365.66
663.297	4375
663.627	4363.27
663.956	4368.64
664.286	4364.27
664.615	4374.27
664.945	4371.39
665.274	4377.59
665.603	4376.2
665.932	4384.14
666.262	4379.32
666.591	4382.32
666.92	4375.05
667.249	4381.16
667.578	4380.16
667.907	4390.91
668.236	4386.73
668.564	4388.36
668.893	4384.39
669.222	4387.32
669.551	4380.8
669.879	4385.82
670.208	4376.5
670.537	4378.5
670.865	4371.82
671.194	4387.16
671.522	4379.89
671.85	4382.59
672.179	4379.48
672.507	4382.2
672.835	4375.5
673.163	4380.75
673.491	4377.93
673.819	4391.02
674.147	4388.36
674.475	4393.11
674.803	4370.89
675.131	4373.11
675.459	4370.32
675.787	4377.5
676.115	4371.59
676.442	4376.05
676.77	4369.95
677.098	4374.8
677.425	4363.05
677.753	4372.41
678.08	4368.05
678.407	4378.55
678.735	4380.02
679.062	4381.36
679.389	4371.95
679.717	4380.5
680.044	4373.73
680.371	4379.64
680.698	4372.66
681.025	4383.55
681.352	4375.91
681.679	4380.36
682.006	4371.41
682.332	4370.93
682.659	4367.45
682.986	4380.75
683.313	4375.8
683.639	4379.27
683.966	4372.18
684.292	4378.41
684.619	4366.98
684.945	4369.89
685.272	4369.2
685.598	4373.89
685.924	4375.23
686.25	4379.59
686.577	4369.39
686.903	4377.5
687.229	4377.59
687.555	4383.89
687.881	4380.07
688.207	4387.93
688.533	4386.09
688.858	4385.7
689.184	4381.91
689.51	4379.95
689.836	4375.77
690.161	4384.7
690.487	4373.66
690.813	4377.84
691.138	4375.05
691.463	4378.18
691.789	4375.16
692.114	4378.82
692.44	4376.02
692.765	4382.91
693.09	4381.86
693.415	4385.93
693.74	4374.59
694.065	4381.48
694.39	4377.89
694.715	4384.5
695.04	4381.57
695.365	4386.64
695.69	4379.95
696.015	4385.95
696.339	4383.25
696.664	4389.93
696.989	4387.3
697.313	4389.89
697.638	4387.07
697.962	4389.48
698.287	4380.52
698.611	4386.07
698.935	4379.27
699.26	4384.73
699.584	4378.11
699.908	4379.34
700.232	4369.16
700.556	4369
700.88	4367.39
701.204	4371.05
701.528	4365.34
701.852	4375.41
702.176	4386.36
702.5	4392.48
702.823	4404.09
703.147	4422.52
703.471	4418.27
703.794	4424.09
704.118	4438.75
704.441	4448.34
704.765	4442.66
705.088	4448.66
705.411	4446.09
705.735	4430.93
706.058	4422.68
706.381	4408.52
706.704	4395.07
707.027	4398.57
707.35	4392.91
707.673	4379.14
707.996	4370.91
708.319	4373.05
708.642	4366.55
708.965	4367.48
709.288	4361.8
709.61	4370.8
709.933	4366.34
710.256	4370.02
710.578	4364.32
710.901	4369.41
711.223	4365.2
711.546	4371.48
711.868	4374.27
712.19	4379.55
712.512	4370.45
712.835	4379.07
713.157	4369.3
713.479	4375.3
713.801	4366.36
714.123	4372.45
714.445	4369.52
714.767	4375.27
715.089	4367.43
715.411	4364.05
715.732	4357.73
716.054	4364.11
716.376	4358.41
716.697	4361.43
717.019	4361.34
717.34	4365.43
717.662	4362.98
717.983	4368.7
718.305	4367.91
718.626	4374.02
718.947	4371.41
719.268	4378.39
719.589	4372.09
719.911	4381.52
720.232	4380.82
720.553	4380.61
720.874	4376.8
721.195	4380
721.515	4371.36
721.836	4372.25
722.157	4362.16
722.478	4367
722.798	4359.05
723.119	4363.11
723.44	4352.14
723.76	4356.77
724.081	4351.95
724.401	4358.89
724.721	4361.52
725.042	4362
725.362	4356.84
725.682	4364.68
726.002	4360.5
726.322	4366.2
726.642	4365.34
726.962	4369.89
727.282	4368.34
727.602	4371.14
727.922	4361.61
728.242	4374.98
728.562	4375.48
728.882	4377.91
729.201	4375.2
729.521	4382.2
729.84	4380.77
730.16	4382.14
730.479	4384.86
730.799	4385.75
731.118	4382.07
731.437	4390.68
731.757	4365.48
732.076	4371.98
732.395	4369.57
732.714	4375.3
733.033	4365.7
733.352	4370.55
733.671	4370.64
733.99	4369.36
734.309	4366.27
734.628	4371.89
734.947	4366.16
735.265	4375
735.584	4366.48
735.903	4371.5
736.221	4362.57
736.54	4370.8
736.858	4362.48
737.177	4368.86
737.495	4364.11
737.813	4367.59
738.132	4364.09
738.45	4366.43
738.768	4361.77
739.086	4366.77
739.404	4364.57
739.722	4369.82
740.04	4363.91
740.358	4372.73
740.676	4365.39
740.994	4368.18
741.311	4362.84
741.629	4369.84
741.947	4368
742.264	4373.2
742.582	4373.8
742.899	4378.34
743.217	4375.52
743.534	4380.55
743.852	4370.14
744.169	4371.86
744.486	4369.73
744.803	4373.2
745.121	4364.36
745.438	4367.18
745.755	4357.7
746.072	4362.86
746.389	4353.95
746.706	4356.66
747.022	4351.52
747.339	4358.91
747.656	4360.16
747.973	4364.02
748.289	4361.7
748.606	4370.45
748.923	4368.59
749.239	4380.73
749.555	4372.18
749.872	4380.23
750.188	4377.41
750.505	4384.98
750.821	4381.8
751.137	4382.48
751.453	4376.68
751.769	4383.36
752.085	4375.5
752.401	4383.57
752.717	4374.73
753.033	4381.05
753.349	4375.8
753.665	4380
753.98	4371.48
754.296	4376.39
754.612	4369.8
754.927	4378.84
755.243	4374.5
755.558	4379.82
755.874	4371
756.189	4376.16
756.505	4366.16
756.82	4368.98
757.135	4362.95
757.45	4371.7
757.765	4370.66
758.08	4376.48
758.395	4367.82
758.71	4370.73
759.025	4366.09
759.34	4373.25
759.655	4370.16
759.97	4377.25
760.285	4380.55
760.599	4386.25
760.914	4377.5
761.228	4376.7
761.543	4369.82
761.857	4387.16
762.172	4380.55
762.486	4385.27
762.8	4383.93
763.115	4387.68
763.429	4386.23
763.743	4384.5
764.057	4381.89
764.371	4389.25
764.685	4389.48
764.999	4400.43
765.313	4391.91
765.627	4398.52
765.941	4392.64
766.255	4392.91
766.568	4388.27
766.882	4391.89
767.195	4387.5
767.509	4394
767.823	4393.55
768.136	4397.14
768.449	4389.98
768.763	4388.16
769.076	4383.39
769.389	4389.57
769.702	4384.43
770.016	4389.95
770.329	4382.93
770.642	4392.05
770.955	4383.52
771.268	4385.55
771.58	4380.8
771.893	4387.84
772.206	4382.02
772.519	4388.73
772.832	4383.05
773.144	4389.55
773.457	4383.73
773.769	4391.98
774.082	4383.09
774.394	4389.59
774.706	4386.18
775.019	4394.2
775.331	4387.43
775.643	4394.09
775.955	4388.98
776.268	4396.14
776.58	4390.8
776.892	4397.48
777.204	4393.68
777.515	4400.34
777.827	4400.91
778.139	4404.64
778.451	4398.93
778.763	4405.93
779.074	4399.45
779.386	4405.34
779.697	4402.16
780.009	4407.61
780.32	4405.59
780.632	4408.82
780.943	4407.3
781.254	4411.48
781.566	4406.39
781.877	4413.84
782.188	4408.2
782.499	4414.02
782.81	4411.52
783.121	4415.86
783.432	4412.36
783.743	4417.89
784.054	4415.16
784.364	4418.23
784.675	4410
784.986	4413.89
785.296	4407.52
785.607	4414.52
785.917	4434.09
786.228	4440.27
786.538	4437.66
786.849	4446.95
787.159	4440.91
787.469	4446.36
787.779	4445.5
788.09	4452.09
788.4	4453.43
788.71	4458.66
789.02	4456.2
789.33	4444.5
789.64	4440.23
789.949	4454.2
790.259	4445.77
790.569	4451.23
790.879	4445.48
791.188	4450.52
791.498	4448.09
791.807	4449.2
792.117	4444.14
792.426	4446.86
792.736	4439.95
793.045	4451.52
793.354	4437.16
793.663	4447.23
793.973	4445.18
794.282	4475.64
794.591	4469.14
794.9	4474.07
795.209	4474.82
795.518	4481.52
795.826	4476.5
796.135	4483.48
796.444	4474.16
796.753	4481.8
797.061	4472.59
797.37	4476.23
797.678	4453.25
797.987	4459.18
798.295	4455.11
798.604	4459.57
798.912	4455.57
799.22	4462.02
799.529	4460.2
799.837	4466.2
800.145	4463.02
800.453	4469.43
800.761	4471.32
801.069	4474.7
801.377	4472.84
801.685	4484.39
801.993	4480.5
802.3	4491.09
802.608	4487.91
802.916	4492.39
803.223	4498.98
803.531	4507.23
803.838	4505.39
804.146	4506.27
804.453	4501.8
804.76	4507.61
805.068	4503.34
805.375	4513.73
805.682	4508.86
805.989	4524.77
806.296	4521.34
806.603	4519.23
806.91	4514.45
807.217	4521.2
807.524	4519.25
807.831	4527.14
808.138	4522.59
808.444	4527.55
808.751	4523.68
809.058	4526.8
809.364	4515.93
809.671	4526.32
809.977	4522.64
810.284	4532.14
810.59	4530.82
810.896	4536.66
811.202	4533.45
811.509	4542.36
811.815	4537.11
812.121	4542.52
812.427	4538.93
812.733	4546.68
813.039	4547.57
813.345	4554.91
813.65	4550.07
813.956	4562.66
814.262	4561.8
814.568	4571.5
814.873	4568.68
815.179	4582.14
815.484	4577.41
815.79	4586.5
816.095	4584.77
816.4	4582.93
816.706	4573.95
817.011	4580.93
817.316	4573.68
817.621	4579
817.926	4577.82
818.231	4580.7
818.536	4572.98
818.841	4581
819.146	4578.48
819.451	4586.32
819.756	4581.68
820.06	4588.32
820.365	4586.98
820.67	4590.95
820.974	4589.68
821.279	4596.95
821.583	4594.95
821.888	4598.34
822.192	4596.68
822.496	4601.48
822.8	4594.8
823.105	4601.48
823.409	4601.02
823.713	4603.43
824.017	4601.68
824.321	4606.34
824.625	4600.05
824.929	4609.16
825.232	4611.09
825.536	4615.18
825.84	4613.43
826.143	4620.8
826.447	4620.11
826.751	4629.52
827.054	4630.32
827.358	4637.86
827.661	4656.77
827.964	4682.3
828.268	4677.75
828.571	4681.52
828.874	4677.55
829.177	4682.36
829.48	4679.34
829.783	4685.23
830.086	4681.93
830.389	4685.61
830.692	4677.84
830.995	4662.02
831.297	4642.41
831.6	4656.39
831.903	4654.18
832.205	4662.93
832.508	4659.39
832.81	4667.52
833.113	4668.23
833.415	4672
833.718	4671.61
834.02	4680.84
834.322	4679
834.624	4682.5
834.926	4676.57
835.228	4690.73
835.53	4687.5
835.832	4699.66
836.134	4697.93
836.436	4698.5
836.738	4700.07
837.04	4706.66
837.341	4706.36
837.643	4721.32
837.944	4720.64
838.246	4731.66
838.547	4722.45
838.849	4730.23
839.15	4732.2
839.452	4740.45
839.753	4743.07
840.054	4747.05
840.355	4741.91
840.656	4752.3
840.957	4745.5
841.258	4752.11
841.559	4740.68
841.86	4747.93
842.161	4745.39
842.462	4746.84
842.762	4740.43
843.063	4745.3
843.364	4751.8
843.664	4758.98
843.965	4756.52
844.265	4763.5
844.566	4761.84
844.866	4776.2
845.166	4775.43
845.467	4782.64
845.767	4774.5
846.067	4780.45
846.367	4777.91
846.667	4775.89
846.967	4773.16
847.267	4773.68
847.567	4766.41
847.867	4770.07
848.166	4760.59
848.466	4765.34
848.766	4761.82
849.065	4773.43
849.365	4770.2
849.664	4782.05
849.964	4779.89
850.263	4789
850.562	4786.27
850.862	4793.66
851.161	4792.41
851.46	4801.89
851.759	4795.86
852.058	4803.07
852.357	4799.18
852.656	4808
852.955	4801.7
853.254	4807.11
853.553	4802.64
853.851	4812.55
854.15	4811.8
854.449	4819.27
854.747	4813.45
855.046	4825.52
855.344	4822.89
855.643	4843.36
855.941	4844.64
856.239	4853.64
856.538	4854.25
856.836	4861.93
857.134	4857.45
857.432	4862.95
857.73	4861
858.028	4874.11
858.326	4867.18
858.624	4872.93
858.922	4856.75
859.219	4860.45
859.517	4851.57
859.815	4856.8
860.112	4857.57
860.41	4863.11
860.707	4860.39
861.005	4867.98
861.302	4864
861.6	4872.75
861.897	4871.57
862.194	4880.36
862.491	4879.48
862.788	4891.84
863.085	4887.48
863.382	4894.36
863.679	4893.39
863.976	4900.95
864.273	4892.48
864.57	4897.8
864.867	4891.77
865.163	4897.61
865.46	4896.09
865.757	4899.77
866.053	4896.41
866.349	4907.07
866.646	4903.66
866.942	4914.23
867.239	4913.57
867.535	4924.34
867.831	4920.27
868.127	4933.2
868.423	4928.11
868.719	4932.09
869.015	4927.91
869.311	4931.41
869.607	4928.7
869.903	4930.84
870.199	4923.77
870.494	4931.8
870.79	4924.66
871.086	4930.68
871.381	4922.52
871.677	4929.55
871.972	4928.09
872.267	4934.18
872.563	4931.84
872.858	4931.75
873.153	4926.55
873.448	4925.36
873.743	4913.64
874.038	4918.39
874.333	4910.82
874.628	4914.77
874.923	4907.77
875.218	4906.48
875.513	4900.48
875.808	4903.77
876.102	4900.36
876.397	4902.48
876.691	4899.86
876.986	4901.2
877.28	4896.93
877.575	4897.61
877.869	4895.59
878.163	4898.32
878.458	4894.18
878.752	4899.52
879.046	4892.66
879.34	4896.45
879.634	4893.64
879.928	4896.34
880.222	4893.64
880.516	4899.14
880.809	4894.77
881.103	4898.27
881.397	4888.66
881.691	4891.16
881.984	4885.32
882.278	4887.16
882.571	4895.98
882.864	4899.7
883.158	4897.48
883.451	4904.18
883.744	4894.5
884.038	4896.41
884.331	4888.75
884.624	4897.66
884.917	4890.68
885.21	4892.25
885.503	4886.82
885.796	4876.7
886.088	4869.68
886.381	4876.57
886.674	4865.2
886.966	4869.57
887.259	4868.02
887.552	4885.34
887.844	4881.86
888.136	4887.68
888.429	4887.23
888.721	4893.17
889.013	4889.44
889.306	4896.5
889.598	4888.5
