# Supplementary material for: An on-demand, drop-on-drop method for studying enzyme catalysis by serial crystallography
Source: Nat Commun. 2021 Jul 22;12:4461. doi: 10.1038/s41467-021-24757-7 (PMC8298390; doi:10.1038/s41467-021-24757-7)
Supplement: Supplementary file 7 — Source Data [file 41467_2021_24757_MOESM7_ESM.zip › 01_raw data/7/7-pico-on (7).txt]

Data from 7-fluo5N-fura-picoon_Subt4_20-40-47-244.txt Node

Date: Wed Jun 05 20:40:47 PDT 2019
User: Yachandra Lab
Spectrometer: OFX00221
Trigger mode: 0
Integration Time (sec): 3.000000E-1
Scans to average: 4
Nonlinearity correction enabled: false
Boxcar width: 5
Storing dark spectrum: false
XAxis mode: Wavelengths
Number of Pixels in Spectrum: 2136
>>>>>Begin Spectral Data<<<<<
156.111	0.79
156.499	1.11
156.887	-0.19
157.274	-0.42
157.662	-0.08
158.049	0.32
158.437	1
158.824	1.86
159.211	1.55
159.599	1.2
159.986	1.43
160.373	0.77
160.761	-0.27
161.148	0.48
161.535	0.8
161.922	-0.25
162.309	-0.25
162.696	-0.05
163.083	-0.77
163.47	0.02
163.857	0.3
164.244	-0.23
164.631	0.39
165.018	0.39
165.405	-0.02
165.792	-0.32
166.179	0.77
166.565	0.36
166.952	-0.5
167.339	0.27
167.725	-0.61
168.112	-0.36
168.498	0.43
168.885	1
169.271	1.39
169.658	1.98
170.044	1.39
170.431	1.45
170.817	1.57
171.203	1.77
171.59	2.02
171.976	1
172.362	0.91
172.748	-0.18
173.134	-0.77
173.521	-1.55
173.907	-1.16
174.293	-0.32
174.679	-0.34
175.065	-0.43
175.451	-0.07
175.836	-0.52
176.222	0.05
176.608	-1.2
176.994	-0.34
177.38	-0.75
177.765	-0.77
178.151	-1.52
178.537	-1.68
178.922	-1.09
179.308	-2.34
179.693	-3.11
180.079	-3.55
180.464	-3.16
180.85	-3.07
181.235	-3.91
181.621	-3.8
182.006	-2.8
182.391	-2.7
182.777	-2.59
183.162	-4.84
183.547	-3.77
183.932	-3.77
184.317	-3.18
184.702	-3.11
185.087	-2.89
185.472	-2.89
185.857	-1.91
186.242	-1.93
186.627	-1.18
187.012	-2.3
187.397	-1.09
187.782	-0.52
188.167	0.14
188.551	0.16
188.936	6.07
189.321	11.95
189.705	19.39
190.09	25.86
190.475	34.41
190.859	39.05
191.244	47.77
191.628	54.27
192.012	59.2
192.397	64.55
192.781	73.75
193.166	75.45
193.55	75.66
193.934	78.43
194.318	77.36
194.702	75.7
195.087	80.57
195.471	80.3
195.855	81.45
196.239	80.86
196.623	83.11
197.007	82.55
197.391	80.95
197.775	80.59
198.158	77.16
198.542	77.68
198.926	79.95
199.31	75.89
199.693	73.39
200.077	69.05
200.461	69.11
200.844	64.93
201.228	62.68
201.611	62.93
201.995	62.45
202.378	63.34
202.762	63.89
203.145	61.55
203.529	63.41
203.912	64.09
204.295	65.89
204.679	70.11
205.062	73.64
205.445	72.48
205.828	71.86
206.211	74.57
206.594	70.16
206.977	68.61
207.36	68.86
207.743	68.45
208.126	68.36
208.509	71.68
208.892	67.89
209.275	67.64
209.658	70.05
210.04	73.68
210.423	71.45
210.806	77.43
211.188	76.25
211.571	75.61
211.953	74.77
212.336	72.7
212.719	72.16
213.101	73.55
213.483	73.93
213.866	75.48
214.248	70.86
214.63	71.43
215.013	67.8
215.395	69.2
215.777	66.43
216.159	66.68
216.542	71.52
216.924	70.55
217.306	70.25
217.688	67.39
218.07	63.91
218.452	65.3
218.834	66.05
219.216	69.07
219.597	69.66
219.979	71.43
220.361	75.25
220.743	70.77
221.124	69.68
221.506	68.8
221.888	68.89
222.269	71.59
222.651	71.48
223.032	68.61
223.414	63.27
223.795	64.3
224.177	67.23
224.558	61.77
224.94	62.68
225.321	65.59
225.702	67.09
226.083	67.75
226.465	67.57
226.846	67.11
227.227	68.55
227.608	73.05
227.989	74.34
228.37	74.07
228.751	71.39
229.132	72.73
229.513	70.11
229.894	68.59
230.275	68.16
230.655	66
231.036	63.73
231.417	64.41
231.798	66.64
232.178	61.89
232.559	60.02
232.94	63.11
233.32	67.11
233.701	70.23
234.081	69.32
234.462	70.18
234.842	68.84
235.222	73.09
235.603	71.84
235.983	68.05
236.363	69.09
236.743	72.3
237.124	70.98
237.504	69.48
237.884	68.48
238.264	68.43
238.644	68.41
239.024	70.91
239.404	68.5
239.784	67.89
240.164	65.16
240.544	64.34
240.923	62.18
241.303	65.93
241.683	63.93
242.063	63.73
242.442	65.09
242.822	64.02
243.202	62.23
243.581	64.82
243.961	70.84
244.34	74.41
244.72	76.2
245.099	76.02
245.478	75.41
245.858	74.05
246.237	72.89
246.616	73.89
246.996	72.7
247.375	75.09
247.754	74.11
248.133	69.25
248.512	68.77
248.891	71.86
249.27	72.73
249.649	73.02
250.028	75.34
250.407	77.18
250.786	75.8
251.165	78.34
251.544	78.7
251.922	79.32
252.301	83.14
252.68	81.68
253.058	80.82
253.437	79.18
253.816	78.41
254.194	80.39
254.573	78.66
254.951	82.66
255.329	86.45
255.708	83.86
256.086	84.34
256.465	81.5
256.843	82.11
257.221	80.18
257.599	80.39
257.977	79.5
258.356	75.59
258.734	77.27
259.112	76.18
259.49	69.27
259.868	70.45
260.246	70.84
260.624	68.27
261.001	70.39
261.379	71.43
261.757	71.32
262.135	71.14
262.513	71.43
262.89	68.77
263.268	66.45
263.645	68.43
264.023	68.05
264.401	68.52
264.778	71.32
265.156	70.27
265.533	68.32
265.91	66.41
266.288	67.39
266.665	70.98
267.042	71.45
267.42	74.25
267.797	76.61
268.174	75.52
268.551	73.8
268.928	74.75
269.305	74.57
269.682	76.82
270.059	81.5
270.436	82.09
270.813	79.25
271.19	80.16
271.567	76.18
271.944	72.41
272.32	74.64
272.697	73.75
273.074	74.32
273.45	75.93
273.827	76.11
274.203	76.02
274.58	74.93
274.957	74.95
275.333	74.36
275.709	75.23
276.086	77.39
276.462	73.05
276.838	73.5
277.215	72.55
277.591	71.02
277.967	69.86
278.343	68.07
278.719	67.98
279.095	65.25
279.471	63.5
279.847	66.82
280.223	66.64
280.599	69.95
280.975	66.8
281.351	63.32
281.727	61.48
282.103	59.25
282.478	59
282.854	59.59
283.23	64.45
283.605	67.3
283.981	64.68
284.357	66.61
284.732	67.89
285.108	71.95
285.483	75.84
285.858	77.66
286.234	83.27
286.609	85.27
286.984	81.89
287.36	78.89
287.735	78.77
288.11	77.02
288.485	75.73
288.86	72
289.235	71.11
289.61	69.7
289.985	70
290.36	65.34
290.735	62.43
291.11	63.5
291.485	63.61
291.86	65.7
292.235	74.02
292.609	75.52
292.984	76.5
293.359	74.34
293.733	73.32
294.108	73.68
294.482	73.16
294.857	73.82
295.231	75.25
295.606	74.07
295.98	71.3
296.354	66.09
296.729	63.32
297.103	62.75
297.477	65.57
297.851	69.61
298.226	67.16
298.6	67.11
298.974	67.43
299.348	68.41
299.722	70.64
300.096	69.77
300.47	67.7
300.844	67.64
301.217	68.11
301.591	68.7
301.965	70.48
302.339	72.2
302.712	74.55
303.086	74.2
303.46	76.82
303.833	78.27
304.207	78.07
304.58	76.41
304.954	76.68
305.327	76.3
305.701	76.43
306.074	75.73
306.447	73.84
306.821	73.36
307.194	72.73
307.567	68.18
307.94	66.84
308.313	67.02
308.686	69.41
309.059	68.27
309.432	68.64
309.805	66.95
310.178	63.59
310.551	68.57
310.924	66.52
311.297	67.3
311.67	68.11
312.042	65.48
312.415	63.16
312.788	61
313.16	64.09
313.533	64.84
313.905	66.59
314.278	66.86
314.65	63.64
315.023	64
315.395	61.75
315.768	61.8
316.14	64.73
316.512	68.43
316.884	73.18
317.257	71.82
317.629	72.39
318.001	73.36
318.373	74.59
318.745	73.82
319.117	73.25
319.489	74.23
319.861	70.66
320.233	72.11
320.605	69.84
320.977	67.23
321.348	67.41
321.72	68.82
322.092	66.39
322.463	65.93
322.835	66.05
323.207	67.98
323.578	64.66
323.95	66.5
324.321	64.39
324.693	65.73
325.064	64.25
325.435	67.57
325.807	68.45
326.178	68.98
326.549	69.45
326.92	69.36
327.292	66
327.663	71.64
328.034	75.7
328.405	74.98
328.776	72.84
329.147	75.27
329.518	68.93
329.889	66.48
330.259	65.02
330.63	63.86
331.001	62.09
331.372	63.8
331.742	62.75
332.113	59.07
332.484	56.55
332.854	60.66
333.225	63.23
333.595	65.52
333.966	64.82
334.336	63.75
334.707	64.5
335.077	66.07
335.447	65.02
335.817	64.52
336.188	68.05
336.558	71.07
336.928	67.55
337.298	63.23
337.668	62.43
338.038	64.32
338.408	71.57
338.778	73.16
339.148	72.68
339.518	71.61
339.888	71.82
340.258	71.7
340.627	67.73
340.997	67.2
341.367	66.57
341.736	68.32
342.106	66.57
342.475	61.8
342.845	62.3
343.214	63.77
343.584	66.86
343.953	66.07
344.323	63.32
344.692	67.5
345.061	67.84
345.431	70.89
345.8	68.77
346.169	70.02
346.538	66.66
346.907	60.82
347.276	60.77
347.645	60.68
348.014	60.23
348.383	63.16
348.752	62.34
349.121	59.43
349.49	55.7
349.858	56.07
350.227	57.7
350.596	61.84
350.964	68.05
351.333	66.61
351.702	65.39
352.07	65.09
352.439	62.11
352.807	61.45
353.176	64.5
353.544	67.68
353.912	71.66
354.281	68.2
354.649	65.45
355.017	59.23
355.385	61.93
355.753	63.64
356.122	63.98
356.49	65.27
356.858	67.16
357.226	68.7
357.594	67.05
357.961	65.3
358.329	66.66
358.697	69.91
359.065	74.3
359.433	72.36
359.8	73.66
360.168	71.68
360.536	72.98
360.903	71.36
361.271	70.45
361.638	69.11
362.006	71.41
362.373	71.3
362.741	71.3
363.108	68.14
363.475	66.89
363.843	62.02
364.21	62.98
364.577	62
364.944	60.09
365.311	59.86
365.678	61.98
366.045	57.84
366.412	60.18
366.779	59.34
367.146	60.34
367.513	63.93
367.88	67.32
368.247	67.7
368.613	67.02
368.98	71.16
369.347	71.09
369.713	70.07
370.08	71.89
370.447	69.73
370.813	69.3
371.18	69.48
371.546	67.23
371.912	69.16
372.279	67.82
372.645	69.39
373.011	70.11
373.378	72.73
373.744	73.59
374.11	70.23
374.476	69.75
374.842	70.11
375.208	71.89
375.574	71.3
375.94	71.86
376.306	77.07
376.672	75.23
377.038	73.34
377.404	69.89
377.769	68.68
378.135	70.48
378.501	72.52
378.866	68.77
379.232	67.8
379.597	72.48
379.963	67.45
380.328	64.84
380.694	64.95
381.059	62.86
381.425	64.89
381.79	65.84
382.155	68
382.52	64.52
382.886	66.27
383.251	65.05
383.616	59.43
383.981	62.14
384.346	61.48
384.711	63.77
385.076	65.86
385.441	65.59
385.806	66.59
386.171	64.64
386.535	67.61
386.9	67.02
387.265	67.48
387.629	69.68
387.994	69.32
388.359	68.39
388.723	65.98
389.088	64.64
389.452	65.27
389.817	62.43
390.181	60.64
390.545	62.2
390.91	61.27
391.274	60.52
391.638	60.64
392.002	60.14
392.366	62.98
392.731	65.5
393.095	66.27
393.459	67.45
393.823	68.59
394.187	70.32
394.55	63.43
394.914	66.77
395.278	66.91
395.642	67.3
396.006	68.41
396.369	66.27
396.733	62.84
397.097	61.77
397.46	58.48
397.824	60.36
398.187	59.41
398.551	62.02
398.914	61.07
399.277	64.2
399.641	63.91
400.004	65.32
400.367	64.39
400.73	66.55
401.094	65.18
401.457	66.91
401.82	66.75
402.183	68.57
402.546	69.68
402.909	74.25
403.272	68.75
403.635	71.95
403.998	68.98
404.36	69.66
404.723	69.14
405.086	71.86
405.448	72.52
405.811	71.43
406.174	70.93
406.536	72.3
406.899	67.73
407.261	71.86
407.624	67
407.986	67.57
408.348	67.55
408.711	68.16
409.073	66.68
409.435	65.66
409.797	65.45
410.16	65.64
410.522	66.57
410.884	69.68
411.246	68.66
411.608	68.45
411.97	71.52
412.332	72.95
412.693	72.34
413.055	72.39
413.417	73.34
413.779	73.55
414.14	69.61
414.502	68.82
414.864	66.68
415.225	66.16
415.587	68.77
415.948	65.11
416.31	63.39
416.671	61.45
417.033	60.98
417.394	60.11
417.755	60.77
418.116	63.68
418.478	63.32
418.839	61.48
419.2	62.18
419.561	58.48
419.922	57.7
420.283	60.11
420.644	61.05
421.005	63.45
421.366	63.86
421.727	64.95
422.087	62.32
422.448	63.93
422.809	64.68
423.169	65.5
423.53	69.32
423.891	72.73
424.251	73.23
424.612	72.23
424.972	72.91
425.333	74.73
425.693	71.98
426.053	76.36
426.414	74.57
426.774	76.45
427.134	76.68
427.494	76.39
427.854	74.05
428.214	73.48
428.574	74.57
428.934	72.34
429.294	69.43
429.654	73.2
430.014	70.86
430.374	69.5
430.734	67.95
431.094	67.59
431.453	66.8
431.813	65.41
432.173	60.16
432.532	58.27
432.892	57.32
433.251	55.48
433.611	52.11
433.97	52.57
434.33	54.09
434.689	54.93
435.048	56.93
435.407	57.34
435.767	57.16
436.126	61.89
436.485	65.59
436.844	68.07
437.203	69.52
437.562	70.41
437.921	71.89
438.28	68.8
438.639	72.02
438.998	67.77
439.356	67.27
439.715	70.41
440.074	72.59
440.433	69.84
440.791	67.39
441.15	68.18
441.508	66.61
441.867	68.32
442.225	70.36
442.584	64.91
442.942	63.27
443.3	62.11
443.659	60.52
444.017	57.98
444.375	57.61
444.733	61.25
445.092	60.98
445.45	64.09
445.808	62
446.166	61.39
446.524	63.09
446.882	65.75
447.239	67.52
447.597	64.73
447.955	64.64
448.313	65.11
448.67	63.48
449.028	64.57
449.386	60.8
449.743	58.98
450.101	60.43
450.458	60.16
450.816	63.39
451.173	66.07
451.531	68.5
451.888	67.45
452.245	72.86
452.602	72.14
452.96	71.82
453.317	69.52
453.674	72.8
454.031	72.93
454.388	71.25
454.745	68.07
455.102	63.64
455.459	63.93
455.816	66.32
456.173	61.7
456.529	61.07
456.886	58.61
457.243	64.18
457.599	62.34
457.956	60.18
458.313	59.66
458.669	60.77
459.026	61.36
459.382	59.91
459.739	59.2
460.095	60.66
460.451	60.66
460.807	61.25
461.164	57.98
461.52	58.45
461.876	59.8
462.232	62.16
462.588	58.93
462.944	60.39
463.3	60.3
463.656	58.7
464.012	55.8
464.368	56
464.724	59
465.079	61.61
465.435	58.98
465.791	60.43
466.146	60.14
466.502	59.32
466.858	58.7
467.213	62.3
467.569	63.82
467.924	67.52
468.279	66.91
468.635	65.07
468.99	65.48
469.345	68.23
469.701	65.7
470.056	65.68
470.411	69.77
470.766	66.59
471.121	65.52
471.476	66.02
471.831	63.89
472.186	65.73
472.541	65.52
472.895	65.3
473.25	62.66
473.605	62.3
473.96	61.52
474.314	59.18
474.669	62.84
475.024	64.59
475.378	63.02
475.733	61.75
476.087	61.39
476.441	62.57
476.796	64.3
477.15	68.2
477.504	70
477.859	70.3
478.213	69.16
478.567	67.02
478.921	64.86
479.275	65.39
479.629	66.66
479.983	67.68
480.337	66.8
480.691	64.75
481.045	61.16
481.399	61.11
481.752	60.45
482.106	61.93
482.46	60.3
482.813	60.18
483.167	62.75
483.52	63.57
483.874	63.7
484.227	61.2
484.581	60.86
484.934	62
485.288	63.34
485.641	61.09
485.994	60.48
486.347	65.11
486.7	63.23
487.054	63.34
487.407	63.57
487.76	62.8
488.113	61.93
488.466	62.89
488.818	61.91
489.171	59
489.524	61.61
489.877	62.2
490.23	58.43
490.582	62.68
490.935	61.61
491.288	57.84
491.64	54.34
491.993	57.09
492.345	55.52
492.698	55.84
493.05	56.93
493.402	57.02
493.755	55.27
494.107	54.91
494.459	53.34
494.811	49.66
495.163	51.02
495.515	49.34
495.867	43.14
496.219	36.27
496.571	31
496.923	17.61
497.275	7.41
497.627	-0.07
497.979	-7.73
498.33	-16.07
498.682	-23.39
499.034	-34.66
499.385	-38.61
499.737	-40.34
500.088	-36.77
500.44	-34.68
500.791	-27.59
501.143	-24.73
501.494	-27.59
501.845	-22.27
502.197	-19.93
502.548	-14.36
502.899	-7.34
503.25	-3.27
503.601	1.39
503.952	2.32
504.303	5.89
504.654	6.07
505.005	8.75
505.356	17.64
505.707	18.73
506.058	16.02
506.408	18.8
506.759	23.7
507.11	33.11
507.46	37.98
507.811	39.86
508.161	39.8
508.512	47.48
508.862	51.36
509.213	60.27
509.563	66.59
509.913	79.2
510.263	81.55
510.614	83.64
510.964	84.39
511.314	84.09
511.664	89.41
512.014	97.02
512.364	101.57
512.714	108.09
513.064	109.34
513.414	109.89
513.764	113.57
514.113	117.09
514.463	119.64
514.813	118.34
515.162	120.07
515.512	122.7
515.862	122.68
516.211	123.43
516.561	121.59
516.91	119.07
517.259	121.3
517.609	116.8
517.958	116.02
518.307	118.45
518.656	117.8
519.006	123.66
519.355	122.05
519.704	123.23
520.053	123.34
520.402	128.75
520.751	129.25
521.1	130.7
521.448	133.64
521.797	135.73
522.146	135.16
522.495	137.91
522.843	134.57
523.192	134.25
523.541	133.66
523.889	132.27
524.238	130.7
524.586	129.34
524.935	129.41
525.283	127.05
525.631	125.34
525.979	125.45
526.328	127.91
526.676	129.27
527.024	130.23
527.372	127.43
527.72	129.02
528.068	128.55
528.416	132.93
528.764	130.64
529.112	132.55
529.46	131.77
529.808	131.07
530.155	124.09
530.503	120.48
530.851	116.59
531.198	119.55
531.546	116.61
531.893	115.41
532.241	111.98
532.588	109.25
532.936	109.32
533.283	111.34
533.63	112.41
533.978	117.07
534.325	119.61
534.672	122.14
535.019	119.39
535.366	118.52
535.713	117.59
536.06	116.36
536.407	122.27
536.754	120.34
537.101	119.07
537.448	119.55
537.795	117.77
538.141	118.52
538.488	116.27
538.835	116.07
539.181	116.98
539.528	117.36
539.874	119.68
540.221	118.25
540.567	118.73
540.914	117.18
541.26	115.16
541.606	116.43
541.952	117.73
542.299	119.98
542.645	120.68
542.991	121.8
543.337	119.5
543.683	115.41
544.029	113.95
544.375	112.18
544.721	115.45
545.066	116.3
545.412	114.82
545.758	110.11
546.104	107.32
546.449	106.73
546.795	106.95
547.141	109.77
547.486	111.61
547.832	110.66
548.177	111.27
548.522	107.41
548.868	107.93
549.213	110.52
549.558	112.68
549.903	116.18
550.249	118.25
550.594	116.93
550.939	115.11
551.284	117.57
551.629	116.11
551.974	117.25
552.319	120.95
552.664	119.95
553.008	118.66
553.353	121.09
553.698	119.82
554.043	116.05
554.387	111.82
554.732	114.66
555.076	113.11
555.421	113.5
555.765	113.5
556.11	111.59
556.454	111.05
556.798	107.02
557.143	103.95
557.487	104.45
557.831	107.41
558.175	113.98
558.519	109.52
558.863	110.5
559.207	112.52
559.551	111.16
559.895	111.23
560.239	112.57
560.583	114.14
560.927	113.52
561.27	113.68
561.614	112.05
561.958	107.41
562.301	108.02
562.645	108.39
562.988	103.25
563.332	102.86
563.675	102.86
564.018	101.41
564.362	101.82
564.705	98.61
565.048	98.07
565.391	102.64
565.735	102.41
566.078	101.7
566.421	99.8
566.764	103.32
567.107	105.89
567.45	105
567.792	103.36
568.135	101.73
568.478	104.59
568.821	102.93
569.163	99.2
569.506	99.75
569.849	98.18
570.191	98.48
570.534	99.8
570.876	98.68
571.219	100.93
571.561	102.95
571.903	103.11
572.246	104.23
572.588	102.2
572.93	96.82
573.272	96.23
573.614	99.84
573.956	99.45
574.298	96.25
574.64	91.91
574.982	87.3
575.324	83.32
575.666	83.59
576.008	82.57
576.349	83.14
576.691	85.05
577.033	84.52
577.374	83.07
577.716	83.34
578.057	81.89
578.399	82.95
578.74	83.5
579.082	82.36
579.423	80.61
579.764	80.02
580.105	82.07
580.447	84.82
580.788	84.27
581.129	82.32
581.47	80.95
581.811	85.68
582.152	84.7
582.493	83.05
582.834	85.32
583.175	86.61
583.515	87.86
583.856	86.98
584.197	86.36
584.537	87.14
584.878	91
585.218	92.75
585.559	88.7
585.899	88.93
586.24	91.36
586.58	93.84
586.921	93.45
587.261	93.91
587.601	91.41
587.941	91.59
588.281	94.2
588.621	90.07
588.961	84.61
589.301	85.59
589.641	90.52
589.981	89.07
590.321	87.98
590.661	87.48
591.001	83.7
591.34	85.25
591.68	84.36
592.02	83.98
592.359	84.82
592.699	88.02
593.038	88.32
593.378	84.64
593.717	86
594.057	84.45
594.396	85.23
594.735	86.55
595.074	86.05
595.414	83.05
595.753	82.89
596.092	82.52
596.431	82.14
596.77	83.77
597.109	82.89
597.448	81.43
597.786	82.59
598.125	80.43
598.464	78.93
598.803	76.84
599.141	77.45
599.48	75.77
599.819	76.52
600.157	73.89
600.495	68.3
600.834	70.32
601.172	71.93
601.511	71.2
601.849	73.93
602.187	73.75
602.525	74.18
602.864	78.14
603.202	75.77
603.54	73.18
603.878	77.09
604.216	77.57
604.554	75.55
604.891	73.8
605.229	73.93
605.567	70.98
605.905	73.39
606.243	77.84
606.58	74.45
606.918	75.16
607.255	76.43
607.593	75.16
607.93	77.73
608.268	76.27
608.605	76.82
608.942	75.11
609.28	72.8
609.617	72
609.954	67.93
610.291	69.89
610.628	71.95
610.965	69.91
611.302	69.73
611.639	70.05
611.976	71.7
612.313	71.36
612.65	73.34
612.987	77.86
613.323	75.93
613.66	76.14
613.997	74
614.333	70.59
614.67	73.09
615.006	71.7
615.343	70.75
615.679	71.41
616.015	71.2
616.352	70.64
616.688	71.61
617.024	74.02
617.36	74.57
617.696	73.93
618.032	72.66
618.368	71.93
618.704	72.07
619.04	72.45
619.376	72.36
619.712	72.39
620.048	71.52
620.383	71.82
620.719	68.43
621.055	68.82
621.39	68.59
621.726	72.48
622.061	72.55
622.397	73.7
622.732	72.23
623.068	69.61
623.403	67.98
623.738	66.66
624.073	62.98
624.409	65.14
624.744	65.43
625.079	65.3
625.414	63.52
625.749	64.2
626.084	62.25
626.419	64.89
626.753	68.27
627.088	68.43
627.423	71.86
627.758	74.05
628.092	72.52
628.427	73.11
628.762	74.77
629.096	76.43
629.431	77.61
629.765	75.75
630.099	72.14
630.434	72.16
630.768	77.02
631.102	74.25
631.436	73.52
631.77	75.32
632.105	74.16
632.439	70.66
632.773	70.27
633.107	70.55
633.44	73.93
633.774	76.95
634.108	75.95
634.442	72.18
634.776	75.09
635.109	74.8
635.443	73.43
635.776	73.66
636.11	75.68
636.443	75.52
636.777	70.3
637.11	71.34
637.444	69.2
637.777	68.05
638.11	72.34
638.443	70.98
638.776	70.02
639.11	70.27
639.443	69.57
639.776	70.57
640.109	69.77
640.441	72.48
640.774	72.89
641.107	73.77
641.44	75.61
641.773	70.45
642.105	68.8
642.438	68.68
642.77	67.3
643.103	67.73
643.435	68.11
643.768	70.43
644.1	70.91
644.433	72.93
644.765	70.32
645.097	69.25
645.429	70.43
645.761	69.64
646.094	67.82
646.426	69.57
646.758	71.2
647.09	71.27
647.422	69.93
647.753	70.7
648.085	68.41
648.417	70.02
648.749	69.45
649.08	70.8
649.412	71.8
649.744	73.34
650.075	73.07
650.407	70.25
650.738	71.55
651.069	69.18
651.401	69.39
651.732	67.16
652.063	67.27
652.394	67.64
652.726	67.73
653.057	67.14
653.388	66.93
653.719	66.32
654.05	68.07
654.381	65.64
654.712	68.05
655.042	65.23
655.373	64.07
655.704	64.55
656.034	65.14
656.365	63.11
656.696	64.27
657.026	65.34
657.357	65.14
657.687	65.11
658.018	65.59
658.348	63.07
658.678	62.86
659.008	61.77
659.339	62.61
659.669	61.05
659.999	61.91
660.329	61.23
660.659	60.93
660.989	64.07
661.319	61.93
661.649	62.86
661.978	66.18
662.308	66.59
662.638	71.48
662.968	70.05
663.297	71.25
663.627	69.68
663.956	74.43
664.286	75.66
664.615	70.8
664.945	72.84
665.274	74
665.603	73.07
665.932	76.93
666.262	75.48
666.591	74.14
666.92	74.73
667.249	76.73
667.578	69.77
667.907	68
668.236	70.82
668.564	70.68
668.893	66.98
669.222	65.7
669.551	63.43
669.879	64.27
670.208	64.95
670.537	61.34
670.865	56.45
671.194	61.07
671.522	62.25
671.85	62.2
672.179	60.32
672.507	59.93
672.835	58.45
673.163	60.11
673.491	59.32
673.819	61.55
674.147	62.77
674.475	66.64
674.803	63.36
675.131	62.75
675.459	60.59
675.787	63.66
676.115	65.68
676.442	64.82
676.77	62.16
677.098	61.11
677.425	59.95
677.753	62.23
678.08	61.11
678.407	64.5
678.735	66.57
679.062	66.55
679.389	61.89
679.717	60.52
680.044	61.91
680.371	60.2
680.698	59.61
681.025	60.2
681.352	60.2
681.679	58.5
682.006	55.09
682.332	54.8
682.659	54.8
682.986	59.2
683.313	59.59
683.639	62.2
683.966	64.32
684.292	68.52
684.619	70.07
684.945	70.7
685.272	72.75
685.598	71.8
685.924	70.5
686.25	70.5
686.577	66.7
686.903	67.77
687.229	67.45
687.555	68.3
687.881	64.82
688.207	63.07
688.533	62.41
688.858	63.8
689.184	67.45
689.51	67.84
689.836	70.84
690.161	71.41
690.487	71.89
690.813	68.64
691.138	68.34
691.463	71.43
691.789	70.09
692.114	66.02
692.44	66.48
692.765	61.93
693.09	62.84
693.415	62.18
693.74	61.68
694.065	59.25
694.39	60.57
694.715	61.14
695.04	58.2
695.365	56.55
695.69	55.57
696.015	55.77
696.339	56.52
696.664	53.93
696.989	52.73
697.313	53.45
697.638	56.95
697.962	55.02
698.287	53.45
698.611	55.32
698.935	59.41
699.26	62.82
699.584	62.82
699.908	64.98
700.232	66.18
700.556	65.66
700.88	66.41
701.204	68.36
701.528	71.77
701.852	72.95
702.176	70.8
702.5	69.8
702.823	69.14
703.147	67
703.471	67.36
703.794	68.8
704.118	71.18
704.441	72.52
704.765	65.55
705.088	65.05
705.411	67.39
705.735	68.14
706.058	68.23
706.381	69.14
706.704	70.3
707.027	67.43
707.35	62.93
707.673	58.59
707.996	54.91
708.319	58.36
708.642	57.66
708.965	54.36
709.288	57
709.61	57.02
709.933	54.93
710.256	55.11
710.578	57.18
710.901	60.8
711.223	62.7
711.546	61.36
711.868	61.5
712.19	61.98
712.512	64.25
712.835	61.09
713.157	58.82
713.479	60.48
713.801	59.3
714.123	58.48
714.445	56.91
714.767	57.02
715.089	60.05
715.411	57.52
715.732	58.23
716.054	54.8
716.376	53.25
716.697	55.64
717.019	57.16
717.34	57.16
717.662	56.25
717.983	58.14
718.305	58.2
718.626	56.75
718.947	60.5
719.268	59.36
719.589	61.77
719.911	60.11
720.232	60.59
720.553	56.23
720.874	55.89
721.195	54.3
721.515	54.66
721.836	54.57
722.157	55.98
722.478	53.73
722.798	51.45
723.119	52.05
723.44	53.2
723.76	52.64
724.081	57.5
724.401	57.84
724.721	59.07
725.042	54.23
725.362	56.05
725.682	55.48
726.002	55.59
726.322	57
726.642	53.5
726.962	53.91
727.282	50.27
727.602	48.16
727.922	48.45
728.242	49.95
728.562	52.18
728.882	51.25
729.201	51.36
729.521	52.64
729.84	50.66
730.16	51.82
730.479	54.77
730.799	60.02
731.118	60.34
731.437	57.59
731.757	57.75
732.076	57.05
732.395	57.7
732.714	59.45
733.033	60.91
733.352	64.84
733.671	62.61
733.99	63.61
734.309	59.73
734.628	60.8
734.947	63.86
735.265	64.36
735.584	65.93
735.903	64.5
736.221	64.68
736.54	61.2
736.858	59.41
737.177	59.14
737.495	56.32
737.813	56.73
738.132	54.84
738.45	54.18
738.768	53.89
739.086	50.27
739.404	48.48
739.722	44.98
740.04	45.75
740.358	46.64
740.676	48.45
740.994	49.14
741.311	51.18
741.629	49.86
741.947	49.09
742.264	46.95
742.582	51.61
742.899	53.41
743.217	55.45
743.534	52.25
743.852	51.86
744.169	53.59
744.486	51.61
744.803	51.82
745.121	53.7
745.438	56.7
745.755	57.5
746.072	55.45
746.389	55.82
746.706	58.16
747.022	58.93
747.339	57.52
747.656	56.98
747.973	58.86
748.289	56.57
748.606	56.07
748.923	50.43
749.239	50.82
749.555	53.66
749.872	54.48
750.188	51.93
750.505	55.66
750.821	59.2
751.137	59.27
751.453	58.02
751.769	58.5
752.085	57.55
752.401	60.55
752.717	62.18
753.033	57.93
753.349	54.68
753.665	54.02
753.98	54.45
754.296	52
754.612	51.34
754.927	51.11
755.243	50.77
755.558	50.95
755.874	51.23
756.189	51.73
756.505	54.34
756.82	54.59
757.135	55.25
757.45	52.45
757.765	52.93
758.08	54.18
758.395	55.07
758.71	53.41
759.025	54.82
759.34	58.11
759.655	57.48
759.97	57.27
760.285	59.3
760.599	59
760.914	57.25
761.228	58.41
761.543	55.23
761.857	54.36
762.172	56.77
762.486	56.86
762.8	51.64
763.115	50.41
763.429	49.52
763.743	49.91
764.057	50.77
764.371	55.68
764.685	54.18
764.999	54.84
765.313	55.43
765.627	54.3
765.941	51.64
766.255	50
766.568	48.75
766.882	51.11
767.195	49.66
767.509	49.11
767.823	46.41
768.136	48.05
768.449	46.89
768.763	48.41
769.076	51.11
769.389	54.18
769.702	58.93
770.016	58.64
770.329	55.25
770.642	56.02
770.955	56.61
771.268	56.05
771.58	53.14
771.893	57.95
772.206	56.66
772.519	55.7
772.832	54.41
773.144	51.8
773.457	52.82
773.769	51.75
774.082	51.73
774.394	50.66
774.706	51.07
775.019	52.14
775.331	50.91
775.643	49.48
775.955	49.07
776.268	51.11
776.58	53.45
776.892	54.45
777.204	56.36
777.515	56.07
777.827	56.16
778.139	57.61
778.451	58.68
778.763	58.86
779.074	60.52
779.386	60.82
779.697	59.14
780.009	58.61
780.32	57
780.632	57.09
780.943	56.39
781.254	56.95
781.566	56.75
781.877	58.57
782.188	61.39
782.499	59.93
782.81	59.07
783.121	57.43
783.432	56.86
783.743	58.2
784.054	60.84
784.364	63.61
784.675	64
784.986	62.77
785.296	62.55
785.607	59.86
785.917	60.09
786.228	58.05
786.538	60.61
786.849	60.93
787.159	62.95
787.469	61.77
787.779	62.43
788.09	58.5
788.4	59.7
788.71	59.25
789.02	57
789.33	60.93
789.64	66.86
789.949	68.61
790.259	69.86
790.569	66.68
790.879	66.82
791.188	64.68
791.498	67.93
791.807	69.11
792.117	68.93
792.426	67.95
792.736	65.36
793.045	61.27
793.354	60.55
793.663	61.14
793.973	62.77
794.282	62.48
794.591	64.3
794.9	64.52
795.209	60.57
795.518	59.5
795.826	63.09
796.135	66.57
796.444	67.32
796.753	63.36
797.061	60.23
797.37	58.68
797.678	58.48
797.987	57.43
798.295	55.45
798.604	58.82
798.912	60.34
799.22	57.98
799.529	58.27
799.837	56.93
800.145	61.07
800.453	65.73
800.761	67.75
801.069	69.8
801.377	68.52
801.685	72.25
801.993	70.43
802.3	67.82
802.608	69.48
802.916	67.84
803.223	72.14
803.531	71
803.838	68.77
804.146	70.23
804.453	71
804.76	71.16
805.068	69.93
805.375	72.57
805.682	73.09
805.989	73.5
806.296	71.93
806.603	68.82
806.91	69.95
807.217	67.64
807.524	65.8
807.831	62.39
808.138	63.91
808.444	64.93
808.751	61.91
809.058	62.18
809.364	60.89
809.671	62.23
809.977	67.57
810.284	70
810.59	71.07
810.896	71.07
811.202	71.93
811.509	70.43
811.815	69.09
812.121	71.8
812.427	69.59
812.733	70.09
813.039	68.64
813.345	66.2
813.65	63.48
813.956	65.59
814.262	65.59
814.568	65.41
814.873	66.84
815.179	68.73
815.484	68.82
815.79	73.18
816.095	76.89
816.4	78.75
816.706	75.3
817.011	74.34
817.316	74.75
817.621	76.14
817.926	77.5
818.231	78.43
818.536	75.57
818.841	75.02
819.146	73.43
819.451	70.02
819.756	67.98
820.06	72.68
820.365	74.16
820.67	73.57
820.974	74.43
821.279	74.23
821.583	72.5
821.888	72.45
822.192	71.55
822.496	76.39
822.8	79.09
823.105	77.36
823.409	74.93
823.713	75.48
824.017	75.59
824.321	72.95
824.625	73.3
824.929	75.59
825.232	76.27
825.536	76.95
825.84	71
826.143	70.93
826.447	72.93
826.751	71.41
827.054	74.8
827.358	74.57
827.661	78.25
827.964	78.7
828.268	76.8
828.571	79.2
828.874	78.52
829.177	80.93
829.48	77.45
829.783	80.41
830.086	81.84
830.389	75.55
830.692	75.2
830.995	73.84
831.297	75.59
831.6	73.45
831.903	76.3
832.205	76.89
832.508	77.93
832.81	81.3
833.113	83.23
833.415	84.14
833.718	91.82
834.02	93.75
834.322	96.02
834.624	92.77
834.926	96.25
835.228	95.86
835.53	95.86
835.832	95.95
836.134	94.61
836.436	90.02
836.738	88.84
837.04	82.86
837.341	82.34
837.643	79.8
837.944	81.09
838.246	79.73
838.547	77.77
838.849	82.25
839.15	84.11
839.452	86.07
839.753	86.68
840.054	87.3
840.355	89.59
840.656	90.77
840.957	91.84
841.258	94.11
841.559	97.41
841.86	100.05
842.161	97.86
842.462	96.32
842.762	96.59
843.063	95.68
843.364	96.3
843.664	95.95
843.965	94.77
844.265	94.2
844.566	96.75
844.866	94.64
845.166	92.68
845.467	91.91
845.767	91.5
846.067	88.98
846.367	89.52
846.667	89.18
846.967	88.68
847.267	86.95
847.567	87.02
847.867	83.43
848.166	81.27
848.466	79.34
848.766	78.95
849.065	78.05
849.365	79.59
849.664	79.55
849.964	80.84
850.263	79.93
850.562	83.16
850.862	81.59
851.161	81.61
851.46	82.59
851.759	83.84
852.058	83.91
852.357	87.05
852.656	85.59
852.955	87.07
853.254	86.7
853.553	88.16
853.851	90.07
854.15	92.73
854.449	92.27
854.747	92.11
855.046	91.75
855.344	94.25
855.643	91.16
855.941	93.52
856.239	95.05
856.538	94.39
856.836	91.36
857.134	88.36
857.432	87.66
857.73	88.11
858.028	87.98
858.326	92.02
858.624	92.02
858.922	93.75
859.219	92.39
859.517	93.68
859.815	94.52
860.112	100.55
860.41	100.48
860.707	101.09
861.005	101.5
861.302	104.7
861.6	98.91
861.897	99.39
862.194	97.66
862.491	99.3
862.788	100.89
863.085	103.59
863.382	100.66
863.679	102.3
863.976	101.3
864.273	101.48
864.57	98.59
864.867	102.39
865.163	101.36
865.46	102.23
865.757	102.61
866.053	98.77
866.349	94.55
866.646	95.16
866.942	93.8
867.239	95.82
867.535	92.07
867.831	94.77
868.127	93.68
868.423	91.89
868.719	95.5
869.015	94.91
869.311	97.36
869.607	98.52
869.903	94.41
870.199	94.43
870.494	92.41
870.79	100.32
871.086	100.18
871.381	97.25
871.677	97.05
871.972	92.18
872.267	89.09
872.563	88.18
872.858	87.93
873.153	91.05
873.448	91.5
873.743	89.57
874.038	84.11
874.333	84.82
874.628	90.36
874.923	90.57
875.218	93.84
875.513	95.18
875.808	96.09
876.102	92.75
876.397	89.3
876.691	89.2
876.986	91.11
877.28	90.07
877.575	90.09
877.869	88.57
878.163	93
878.458	91.73
878.752	91.05
879.046	86.27
879.34	86
879.634	90.66
879.928	89.98
880.222	89.32
880.516	88.73
880.809	90.66
881.103	88.2
881.397	81.66
881.691	80.43
881.984	79.27
882.278	81.7
882.571	86.05
882.864	80.77
883.158	80.77
883.451	82.61
883.744	84.25
884.038	79.89
884.331	83.18
884.624	84.48
884.917	83.39
885.21	86.98
885.503	85.41
885.796	81.45
886.088	84.89
886.381	82.39
886.674	79.98
886.966	78.57
887.259	76.61
887.552	76.75
887.844	77.18
888.136	80.11
888.429	78.1
888.721	78.25
889.013	81.22
889.306	80.75
889.598	83.67
