# Supplementary material for: An on-demand, drop-on-drop method for studying enzyme catalysis by serial crystallography
Source: Nat Commun. 2021 Jul 22;12:4461. doi: 10.1038/s41467-021-24757-7 (PMC8298390; doi:10.1038/s41467-021-24757-7)
Supplement: Supplementary file 7 — Source Data [file 41467_2021_24757_MOESM7_ESM.zip › 01_raw data/7/7-pico-off (56).txt]

Data from 7-fluo5N-fura-picooff_Subt4_20-42-29-769.txt Node

Date: Wed Jun 05 20:42:29 PDT 2019
User: Yachandra Lab
Spectrometer: OFX00221
Trigger mode: 0
Integration Time (sec): 3.000000E-1
Scans to average: 4
Nonlinearity correction enabled: false
Boxcar width: 5
Storing dark spectrum: false
XAxis mode: Wavelengths
Number of Pixels in Spectrum: 2136
>>>>>Begin Spectral Data<<<<<
156.111	3.54
156.499	4.21
156.887	3.03
157.274	2.81
157.662	2.72
158.049	3.25
158.437	3.3
158.824	4.75
159.211	3.64
159.599	3.23
159.986	2.98
160.373	3.18
160.761	1.86
161.148	2.84
161.535	3.07
161.922	3.09
162.309	3.2
162.696	3.02
163.083	1.77
163.47	3.25
163.857	3
164.244	3.68
164.631	3.09
165.018	3.55
165.405	2.45
165.792	2.32
166.179	2.64
166.565	1.75
166.952	1.41
167.339	1.77
167.725	0.52
168.112	0.7
168.498	1.43
168.885	3
169.271	4.18
169.658	4.91
170.044	4.34
170.431	4.48
170.817	4.27
171.203	4.55
171.59	4.52
171.976	4.55
172.362	4.18
172.748	2.07
173.134	1.95
173.521	0.2
173.907	0.5
174.293	1.25
174.679	0.45
175.065	0.36
175.451	0.64
175.836	0.48
176.222	0.98
176.608	0.41
176.994	2.25
177.38	1.75
177.765	1.68
178.151	1.75
178.537	1.07
178.922	1.2
179.308	0.55
179.693	-0.23
180.079	0.34
180.464	-0.55
180.85	0.02
181.235	-1.55
181.621	-2.66
182.006	-1.7
182.391	-2.18
182.777	-2.8
183.162	-3.52
183.547	-2.57
183.932	-2.82
184.317	-4.16
184.702	-3.52
185.087	-3.05
185.472	-2.25
185.857	-1.41
186.242	-1.34
186.627	-1.18
187.012	-0.16
187.397	0.48
187.782	1.45
188.167	1.98
188.551	2.75
188.936	9.86
189.321	16.23
189.705	21.45
190.09	28.07
190.475	36.73
190.859	41.68
191.244	48.34
191.628	54.34
192.012	58.09
192.397	64.98
192.781	72.43
193.166	72.34
193.55	70.7
193.934	73.05
194.318	71.68
194.702	71.59
195.087	74.91
195.471	76.3
195.855	78.52
196.239	79.11
196.623	78.75
197.007	79.11
197.391	76.3
197.775	78.75
198.158	77.75
198.542	77.5
198.926	74.39
199.31	71.64
199.693	70.41
200.077	62.18
200.461	65.41
200.844	64.95
201.228	62.66
201.611	66.43
201.995	64.91
202.378	61.57
202.762	63.16
203.145	64.77
203.529	66.23
203.912	64.95
204.295	68.43
204.679	68.7
205.062	73.23
205.445	71.93
205.828	70.86
206.211	73.75
206.594	74.45
206.977	73.77
207.36	71.95
207.743	72.55
208.126	71.7
208.509	70.11
208.892	67.68
209.275	61.57
209.658	64.09
210.04	64.27
210.423	62.05
210.806	65.57
211.188	63.45
211.571	63.18
211.953	64.05
212.336	65.36
212.719	73.11
213.101	73.82
213.483	75.48
213.866	77.93
214.248	75.34
214.63	75.34
215.013	74.66
215.395	78.55
215.777	80.07
216.159	80.16
216.542	81.61
216.924	80.41
217.306	78.84
217.688	80.27
218.07	78.32
218.452	77.68
218.834	76.48
219.216	78.86
219.597	74.98
219.979	75.3
220.361	74.59
220.743	70.39
221.124	67.02
221.506	65.86
221.888	62.59
222.269	62.5
222.651	62.77
223.032	60.68
223.414	56.36
223.795	57.7
224.177	55.2
224.558	53.48
224.94	53.2
225.321	56.86
225.702	60.91
226.083	62.36
226.465	63.7
226.846	65.41
227.227	66.84
227.608	68
227.989	70.05
228.37	72.25
228.751	68.5
229.132	71.7
229.513	71.34
229.894	69.52
230.275	70.55
230.655	69
231.036	68.89
231.417	72.95
231.798	76.93
232.178	76.05
232.559	76.14
232.94	82.91
233.32	83.3
233.701	82.89
234.081	83.48
234.462	84.98
234.842	83.45
235.222	85.91
235.603	82.25
235.983	77.23
236.363	74.8
236.743	75.98
237.124	73.61
237.504	72.43
237.884	72.61
238.264	70.86
238.644	66.95
239.024	70.23
239.404	65.95
239.784	65.93
240.164	67.98
240.544	66.23
240.923	65.02
241.303	62.16
241.683	62.66
242.063	63.23
242.442	62.82
242.822	61.98
243.202	58.11
243.581	60.93
243.961	67.05
244.34	64.11
244.72	65.8
245.099	66.8
245.478	71.25
245.858	70.32
246.237	71
246.616	73.07
246.996	75.09
247.375	76.91
247.754	78.57
248.133	70.86
248.512	73.98
248.891	77.36
249.27	79.98
249.649	79.02
250.028	82.66
250.407	79.18
250.786	75.32
251.165	77.86
251.544	80.45
251.922	79.77
252.301	81.59
252.68	79.55
253.058	81
253.437	78.66
253.816	77.48
254.194	74.52
254.573	74.75
254.951	79.86
255.329	82.07
255.708	78.61
256.086	77.82
256.465	79.25
256.843	80.45
257.221	79.48
257.599	79.86
257.977	79.07
258.356	79.52
258.734	81.82
259.112	85.25
259.49	79.45
259.868	78.52
260.246	77.95
260.624	77.2
261.001	76.2
261.379	76.09
261.757	74.39
262.135	73.93
262.513	72.57
262.89	69.09
263.268	65
263.645	66.84
264.023	70.23
264.401	72.59
264.778	72.05
265.156	75.14
265.533	73.05
265.91	73.64
266.288	76.57
266.665	79.32
267.042	82.8
267.42	80.86
267.797	81.34
268.174	79.57
268.551	77.39
268.928	79.73
269.305	78.3
269.682	77.8
270.059	80.55
270.436	78.52
270.813	78.18
271.19	79.73
271.567	83.16
271.944	83.32
272.32	83.61
272.697	85.77
273.074	84.73
273.45	84.61
273.827	85.27
274.203	84.18
274.58	84.64
274.957	81.52
275.333	80.86
275.709	79.2
276.086	79.41
276.462	78.16
276.838	72.95
277.215	72.27
277.591	73.05
277.967	72.95
278.343	71.43
278.719	68.59
279.095	71.14
279.471	67.43
279.847	67.8
280.223	66.68
280.599	66.89
280.975	67.91
281.351	67.11
281.727	66.66
282.103	65.98
282.478	62.48
282.854	67.25
283.23	68.93
283.605	74.48
283.981	75.98
284.357	75.73
284.732	77.18
285.108	79.91
285.483	81.77
285.858	78.64
286.234	81.36
286.609	86.43
286.984	82.36
287.36	80.43
287.735	75.11
288.11	71.61
288.485	72.5
288.86	71.32
289.235	72.66
289.61	71.98
289.985	75
290.36	72.95
290.735	71.89
291.11	72.68
291.485	74.11
291.86	77
292.235	80.3
292.609	79.52
292.984	77.68
293.359	75.23
293.733	75.34
294.108	72.48
294.482	70.41
294.857	67.8
295.231	70.3
295.606	68.91
295.98	68.2
296.354	65.43
296.729	67.25
297.103	71.3
297.477	72.09
297.851	75.36
298.226	75.64
298.6	76.05
298.974	78.95
299.348	80.64
299.722	78.84
300.096	80.05
300.47	78.95
300.844	74.52
301.217	71.84
301.591	74.66
301.965	72.39
302.339	75.66
302.712	79.57
303.086	79.43
303.46	78.82
303.833	84.32
304.207	81.89
304.58	83.36
304.954	88.89
305.327	90.3
305.701	87.59
306.074	89.89
306.447	88.89
306.821	86.43
307.194	85.8
307.567	82.91
307.94	80.59
308.313	79.82
308.686	79.84
309.059	77.7
309.432	77.25
309.805	75.57
310.178	70.32
310.551	68.68
310.924	69.11
311.297	69.98
311.67	70.55
312.042	69.25
312.415	69.16
312.788	68.16
313.16	70.5
313.533	69.23
313.905	70.41
314.278	72.84
314.65	75.14
315.023	75.8
315.395	73.25
315.768	76.14
316.14	77.95
316.512	79.41
316.884	82.7
317.257	79.98
317.629	81.39
318.001	82.45
318.373	84.77
318.745	81.52
319.117	80.93
319.489	77.66
319.861	76.82
320.233	77.07
320.605	77.14
320.977	73.55
321.348	71.48
321.72	72.89
322.092	73.93
322.463	70.73
322.835	70.14
323.207	69.57
323.578	72.55
323.95	69.61
324.321	70.59
324.693	70.5
325.064	71.93
325.435	77.18
325.807	76.11
326.178	75.66
326.549	78.59
326.92	81.5
327.292	80.18
327.663	82.73
328.034	83.41
328.405	80.77
328.776	79.32
329.147	79.64
329.518	73.93
329.889	71.89
330.259	66.36
330.63	62.02
331.001	63.66
331.372	61.55
331.742	62.91
332.113	60.3
332.484	59.07
332.854	60.23
333.225	62.09
333.595	63.84
333.966	66.61
334.336	71.66
334.707	72.23
335.077	67.86
335.447	70.61
335.817	65.77
336.188	68.52
336.558	69.75
336.928	68.09
337.298	64.02
337.668	63.43
338.038	62.61
338.408	66.39
338.778	67.05
339.148	72.77
339.518	70.64
339.888	74.52
340.258	74.3
340.627	72.36
340.997	72.09
341.367	73.66
341.736	75.23
342.106	74.36
342.475	67.75
342.845	71.16
343.214	71.64
343.584	73.2
343.953	71.07
344.323	70.86
344.692	72.2
345.061	73.16
345.431	75.07
345.8	74.52
346.169	75.89
346.538	74.64
346.907	71.23
347.276	68.23
347.645	70.34
348.014	69.64
348.383	71.02
348.752	71.7
349.121	71.05
349.49	69.98
349.858	70.32
350.227	68.86
350.596	76.14
350.964	78.86
351.333	79.93
351.702	79.55
352.07	78.41
352.439	75.8
352.807	75.82
353.176	75.16
353.544	76.05
353.912	79.64
354.281	78.2
354.649	72.82
355.017	70.18
355.385	70.09
355.753	69.11
356.122	70.66
356.49	73.34
356.858	72.68
357.226	72.2
357.594	72.59
357.961	67.55
358.329	72.2
358.697	71.95
359.065	76.41
359.433	72.64
359.8	74.09
360.168	75.86
360.536	76.55
360.903	75.73
361.271	80.45
361.638	79.39
362.006	82.75
362.373	82.5
362.741	82.7
363.108	79.91
363.475	83.18
363.843	77.95
364.21	75.23
364.577	73.14
364.944	75.39
365.311	71.55
365.678	73.66
366.045	71.57
366.412	70.05
366.779	70.86
367.146	70.36
367.513	68.55
367.88	73.89
368.247	77.55
368.613	76.5
368.98	75.8
369.347	75.8
369.713	72.14
370.08	72.2
370.447	70.27
370.813	70.55
371.18	69.77
371.546	69.57
371.912	72.5
372.279	68.05
372.645	71.89
373.011	72.82
373.378	75.18
373.744	76.45
374.11	72.64
374.476	73.23
374.842	75.14
375.208	76.27
375.574	75.09
375.94	72.43
376.306	74.66
376.672	72.91
377.038	73.11
377.404	70.23
377.769	67.48
378.135	72.59
378.501	74.23
378.866	71.23
379.232	70.36
379.597	72.3
379.963	71.93
380.328	74.84
380.694	73.66
381.059	71.48
381.425	71.93
381.79	71.64
382.155	73.09
382.52	72.98
382.886	73.57
383.251	72.16
383.616	70.93
383.981	70.8
384.346	64.61
384.711	64.02
385.076	65.75
385.441	68.98
385.806	73.98
386.171	69.5
386.535	69.7
386.9	70.59
387.265	72.25
387.629	75.77
387.994	73.77
388.359	74.68
388.723	74.02
389.088	75.11
389.452	73.77
389.817	70.59
390.181	70.7
390.545	72.23
390.91	71.93
391.274	72.48
391.638	73.11
392.002	74.25
392.366	80.57
392.731	82.2
393.095	81.23
393.459	81.98
393.823	82.02
394.187	82.2
394.55	75.73
394.914	75.52
395.278	73.27
395.642	71.61
396.006	73.5
396.369	71.48
396.733	71
397.097	69.43
397.46	68.84
397.824	67.39
398.187	69.43
398.551	72.52
398.914	74.73
399.277	78.23
399.641	76.36
400.004	75.66
400.367	70.73
400.73	69.18
401.094	70.07
401.457	69.18
401.82	68.3
402.183	68.98
402.546	66.98
402.909	67.2
403.272	64.43
403.635	63.91
403.998	62.61
404.36	64.16
404.723	66.91
405.086	66.7
405.448	66.7
405.811	69
406.174	67.64
406.536	69.66
406.899	70.7
407.261	71.34
407.624	72.86
407.986	74.07
408.348	74.18
408.711	74.23
409.073	75.77
409.435	75.5
409.797	75.32
410.16	76.86
410.522	78.59
410.884	75.34
411.246	74.7
411.608	73.52
411.97	75.43
412.332	75.18
412.693	76.3
413.055	74.48
413.417	73.98
413.779	74.59
414.14	70.05
414.502	70.91
414.864	68.86
415.225	67.27
415.587	70.2
415.948	66.66
416.31	67
416.671	63.45
417.033	62.48
417.394	65.39
417.755	68.59
418.116	69.64
418.478	66.55
418.839	70.3
419.2	72.59
419.561	68.2
419.922	68.48
420.283	70.23
420.644	72.89
421.005	71.93
421.366	69.84
421.727	67.3
422.087	67.14
422.448	70.25
422.809	69.36
423.169	72.05
423.53	74.09
423.891	71.77
424.251	70.8
424.612	71.25
424.972	74.64
425.333	78.11
425.693	74.7
426.053	78.45
426.414	77.3
426.774	78
427.134	77.11
427.494	79.27
427.854	80.23
428.214	78.57
428.574	78.09
428.934	75.27
429.294	72.39
429.654	78
430.014	74.02
430.374	72.75
430.734	71.59
431.094	71.2
431.453	70.89
431.813	73.41
432.173	72.82
432.532	72.7
432.892	73.09
433.251	70.84
433.611	69.89
433.97	71.7
434.33	73.66
434.689	73.05
435.048	72.75
435.407	71.91
435.767	72.3
436.126	74.34
436.485	74.75
436.844	76.11
437.203	79.2
437.562	75.02
437.921	76.8
438.28	72.61
438.639	75.52
438.998	75.82
439.356	73.84
439.715	72.5
440.074	75.55
440.433	72.11
440.791	69.93
441.15	68.43
441.508	68.61
441.867	69.39
442.225	70.95
442.584	66.48
442.942	63.95
443.3	63.14
443.659	64.27
444.017	61.8
444.375	64.05
444.733	64.89
445.092	64.3
445.45	65.2
445.808	63.66
446.166	63.84
446.524	64.14
446.882	64.41
447.239	66.8
447.597	64.68
447.955	64.61
448.313	62.2
448.67	63.07
449.028	64.34
449.386	65.8
449.743	65.02
450.101	67.73
450.458	69.64
450.816	73.39
451.173	75.3
451.531	77.32
451.888	76.16
452.245	80.02
452.602	79.11
452.96	82.11
453.317	78.14
453.674	78.34
454.031	76.73
454.388	75.64
454.745	74.34
455.102	73.02
455.459	71.59
455.816	72.34
456.173	70.34
456.529	70.68
456.886	65.61
457.243	68.82
457.599	67.93
457.956	66.18
458.313	63.86
458.669	63.34
459.026	60.52
459.382	57.82
459.739	58.66
460.095	58.25
460.451	57.25
460.807	56.75
461.164	58.91
461.52	59.2
461.876	60.82
462.232	62.93
462.588	60.93
462.944	63.34
463.3	65.07
463.656	63.18
464.012	65.23
464.368	66.8
464.724	65.75
465.079	66.09
465.435	62.45
465.791	65.39
466.146	63.93
466.502	61.7
466.858	58.98
467.213	61.89
467.569	62.93
467.924	61.41
468.279	59.95
468.635	61.68
468.99	60.75
469.345	66.41
469.701	64.93
470.056	64.66
470.411	68.89
470.766	68.91
471.121	65.14
471.476	66.5
471.831	65.89
472.186	67.61
472.541	67.73
472.895	66.57
473.25	63.68
473.605	62.61
473.96	65.11
474.314	62.7
474.669	66.48
475.024	68.48
475.378	65.95
475.733	67.34
476.087	68
476.441	68.93
476.796	70.25
477.15	72.68
477.504	73.16
477.859	72.39
478.213	71.52
478.567	67.73
478.921	68.18
479.275	69.57
479.629	70.43
479.983	70.57
480.337	71.48
480.691	69.61
481.045	65.64
481.399	65.86
481.752	62.61
482.106	63.77
482.46	64.86
482.813	65.98
483.167	67.23
483.52	68.84
483.874	69.55
484.227	66.73
484.581	67.05
484.934	70.3
485.288	71.32
485.641	74.18
485.994	75.61
486.347	78.52
486.7	79.89
487.054	75.7
487.407	73.66
487.76	71.95
488.113	73.23
488.466	74.5
488.818	74.8
489.171	73.75
489.524	72.48
489.877	70.48
490.23	67.05
490.582	67.14
490.935	72.18
491.288	70.68
491.64	66.93
491.993	65.66
492.345	63.43
492.698	60.23
493.05	60.7
493.402	63.64
493.755	66.27
494.107	64.84
494.459	60.77
494.811	54.64
495.163	52.68
495.515	50.14
495.867	44.18
496.219	33.52
496.571	29.48
496.923	16.11
497.275	6.8
497.627	-8.57
497.979	-20.75
498.33	-29
498.682	-38.07
499.034	-49.73
499.385	-54.39
499.737	-60.3
500.088	-59.16
500.44	-61.59
500.791	-59.45
501.143	-62.84
501.494	-65.41
501.845	-55.66
502.197	-54.91
502.548	-51.05
502.899	-46.57
503.25	-46.45
503.601	-38.75
503.952	-34.55
504.303	-33.36
504.654	-30.39
505.005	-26.93
505.356	-19.8
505.707	-25.98
506.058	-25.82
506.408	-23.18
506.759	-23.98
507.11	-17.09
507.46	-17.7
507.811	-17.84
508.161	-17.82
508.512	-20
508.862	-18.84
509.213	-12.36
509.563	-5.86
509.913	-0.43
510.263	1.27
510.614	4.36
510.964	4.23
511.314	5.7
511.664	7.86
512.014	15.45
512.364	21.43
512.714	25.75
513.064	23.64
513.414	24.98
513.764	26.61
514.113	25.84
514.463	28.57
514.813	28.43
515.162	29.27
515.512	30.61
515.862	25.52
516.211	24.59
516.561	22.34
516.91	23.98
517.259	23.41
517.609	19.11
517.958	17.5
518.307	21.43
518.656	20.36
519.006	24.09
519.355	22.68
519.704	27.05
520.053	29.66
520.402	33.95
520.751	33.18
521.1	34.66
521.448	40.57
521.797	43.23
522.146	41.07
522.495	42.41
522.843	38.2
523.192	37.98
523.541	36.86
523.889	35.48
524.238	34.93
524.586	36.11
524.935	35.68
525.283	36.27
525.631	40.09
525.979	40.07
526.328	42.91
526.676	48.55
527.024	50.75
527.372	53.02
527.72	54.09
528.068	54.7
528.416	54.14
528.764	53.91
529.112	50.27
529.46	47.36
529.808	47.3
530.155	42.7
530.503	39.66
530.851	39.11
531.198	35.57
531.546	36.89
531.893	37.66
532.241	38.77
532.588	40.36
532.936	43.14
533.283	45.75
533.63	46.89
533.978	51.25
534.325	51.95
534.672	54.09
535.019	55.41
535.366	51.48
535.713	48.3
536.06	49.14
536.407	51.64
536.754	50.39
537.101	50.07
537.448	51.09
537.795	51.57
538.141	51.93
538.488	52.39
538.835	52.39
539.181	54.93
539.528	57.05
539.874	57.91
540.221	59.59
540.567	60.36
540.914	58.25
541.26	59.75
541.606	61.8
541.952	63.84
542.299	65.23
542.645	67.86
542.991	68.82
543.337	68.57
543.683	66.2
544.029	61.66
544.375	58.73
544.721	61.8
545.066	59.23
545.412	55.93
545.758	54.41
546.104	52.25
546.449	50.95
546.795	49.98
547.141	50.66
547.486	50.57
547.832	51.75
548.177	53.39
548.522	51.39
548.868	51.14
549.213	52.2
549.558	53.25
549.903	54.34
550.249	55.32
550.594	54.43
550.939	52.2
551.284	54.91
551.629	54.3
551.974	57.14
552.319	59.95
552.664	60.73
553.008	61.7
553.353	62.2
553.698	61.05
554.043	60.43
554.387	58.52
554.732	61.59
555.076	61.11
555.421	61.11
555.765	60.55
556.11	57.64
556.454	56.3
556.798	53.16
557.143	50.64
557.487	50.3
557.831	50.61
558.175	56.11
558.519	53.18
558.863	52.43
559.207	51.3
559.551	50.77
559.895	54.95
560.239	57.39
560.583	60.77
560.927	61.25
561.27	62.52
561.614	63.7
561.958	60.98
562.301	62.66
562.645	63.7
562.988	64.64
563.332	64.45
563.675	60.84
564.018	59.45
564.362	56.68
564.705	55.16
565.048	53.82
565.391	54.32
565.735	49.93
566.078	48.25
566.421	47.5
566.764	48.73
567.107	50.89
567.45	50.59
567.792	51.57
568.135	52.55
568.478	52.82
568.821	51.84
569.163	49.77
569.506	52.75
569.849	51.64
570.191	49.02
570.534	51.18
570.876	50.3
571.219	52.07
571.561	52.86
571.903	52.27
572.246	55.45
572.588	56.64
572.93	56.16
573.272	57
573.614	60.66
573.956	63.45
574.298	64.52
574.64	60.64
574.982	58.91
575.324	59.36
575.666	59.07
576.008	56.89
576.349	56.7
576.691	56.7
577.033	59
577.374	57.45
577.716	58.52
578.057	53.59
578.399	57.48
578.74	56.93
579.082	54.8
579.423	55.16
579.764	56.2
580.105	55.43
580.447	57.39
580.788	54.84
581.129	55.39
581.47	55.64
581.811	59.2
582.152	58.02
582.493	58.75
582.834	58.66
583.175	57.98
583.515	59.66
583.856	60.32
584.197	57.95
584.537	60.66
584.878	61.64
585.218	61.39
585.559	59.66
585.899	60.48
586.24	61.34
586.58	62.25
586.921	63.52
587.261	63.66
587.601	63.59
587.941	66.11
588.281	63.89
588.621	63.8
588.961	61.05
589.301	60.73
589.641	61.98
589.981	60.11
590.321	59.34
590.661	59.16
591.001	54.68
591.34	56.07
591.68	54.11
592.02	54.18
592.359	53.32
592.699	55.73
593.038	57.16
593.378	56.36
593.717	57.45
594.057	57.23
594.396	57.14
594.735	58.77
595.074	57.57
595.414	56.61
595.753	61.11
596.092	60.61
596.431	60.23
596.77	59.66
597.109	58.89
597.448	58.59
597.786	59.16
598.125	58.45
598.464	59.39
598.803	58.91
599.141	58.2
599.48	54.7
599.819	54.8
600.157	55.09
600.495	52.05
600.834	53
601.172	55.43
601.511	54.61
601.849	57.98
602.187	58.34
602.525	58.39
602.864	62.3
603.202	61.36
603.54	61.68
603.878	58.7
604.216	59.3
604.554	57.84
604.891	58.57
605.229	63.52
605.567	62.34
605.905	64.2
606.243	67.23
606.58	65.98
606.918	68.45
607.255	67.48
607.593	70.39
607.93	72.39
608.268	70.8
608.605	66.41
608.942	60
609.28	56.91
609.617	55.89
609.954	53.48
610.291	53.77
610.628	53.86
610.965	52.5
611.302	49.82
611.639	52.45
611.976	54.64
612.313	59.25
612.65	61.14
612.987	65.36
613.323	66.18
613.66	67.82
613.997	64.8
614.333	63.43
614.67	68.86
615.006	69.7
615.343	67.18
615.679	69.18
616.015	67.59
616.352	69.84
616.688	66.93
617.024	66.14
617.36	66.2
617.696	69.34
618.032	67.18
618.368	66.91
618.704	66.41
619.04	68.95
619.376	65.43
619.712	65.07
620.048	64.45
620.383	67.2
620.719	62.84
621.055	64.39
621.39	63.77
621.726	64.11
622.061	62.07
622.397	65.89
622.732	64.2
623.068	67.27
623.403	66.34
623.738	66.57
624.073	66.43
624.409	71.5
624.744	68.61
625.079	68.77
625.414	70.39
625.749	70.98
626.084	70.02
626.419	71.77
626.753	71.32
627.088	72.55
627.423	75.55
627.758	76.2
628.092	72.32
628.427	73.89
628.762	75.11
629.096	77.73
629.431	76.98
629.765	75
630.099	72.84
630.434	73.61
630.768	74
631.102	72.16
631.436	71.8
631.77	75.57
632.105	75.77
632.439	75.93
632.773	76.64
633.107	77.95
633.44	82.14
633.774	83.5
634.108	83.39
634.442	81.27
634.776	81.68
635.109	81.95
635.443	82.16
635.776	80.89
636.11	80.8
636.443	78.57
636.777	78.36
637.11	75.43
637.444	73.41
637.777	72.05
638.11	75.93
638.443	76.48
638.776	76.3
639.11	75.73
639.443	78.55
639.776	77.11
640.109	76.2
640.441	73.27
640.774	74.36
641.107	76.14
641.44	78.86
641.773	74.41
642.105	71.23
642.438	69.2
642.77	67.64
643.103	64.05
643.435	65.11
643.768	67.66
644.1	73.55
644.433	75.66
644.765	75.43
645.097	75.2
645.429	80.14
645.761	82.16
646.094	82.91
646.426	84.09
646.758	85.27
647.09	83.5
647.422	81.36
647.753	77.73
648.085	76.5
648.417	74.43
648.749	72.23
649.08	69.2
649.412	71.84
649.744	72.66
650.075	71.86
650.407	72.23
650.738	76.82
651.069	77.59
651.401	79.05
651.732	76.07
652.063	76.59
652.394	77.39
652.726	79.43
653.057	76.2
653.388	74.25
653.719	74.45
654.05	74.39
654.381	69.61
654.712	69.27
655.042	65.8
655.373	66.93
655.704	66.36
656.034	65.48
656.365	63.18
656.696	64.64
657.026	68.75
657.357	69.41
657.687	70.91
658.018	71.27
658.348	71.16
658.678	74.45
659.008	74.34
659.339	75.34
659.669	75.89
659.999	79.14
660.329	77.39
660.659	76.16
660.989	76.57
661.319	73.98
661.649	77.11
661.978	77.84
662.308	76.48
662.638	78.11
662.968	80.27
663.297	83.8
663.627	81.66
663.956	84
664.286	81.5
664.615	78.2
664.945	81
665.274	79.18
665.603	80.66
665.932	81.93
666.262	80.48
666.591	78.59
666.92	75.32
667.249	76.57
667.578	72.45
667.907	74
668.236	79.34
668.564	77.59
668.893	76.48
669.222	76.11
669.551	75.34
669.879	74.16
670.208	73.05
670.537	70.89
670.865	66.68
671.194	71.36
671.522	72.98
671.85	72.89
672.179	70.36
672.507	71.84
672.835	69.16
673.163	73.59
673.491	78.16
673.819	81.57
674.147	82.73
674.475	86.73
674.803	84.61
675.131	84.25
675.459	80.93
675.787	86.8
676.115	87.39
676.442	88.95
676.77	85.23
677.098	82.5
677.425	80.77
677.753	80.3
678.08	81.23
678.407	83.34
678.735	82.48
679.062	83.25
679.389	78.59
679.717	75.45
680.044	73.07
680.371	71.3
680.698	69.95
681.025	68.5
681.352	69.68
681.679	66.86
682.006	62.59
682.332	62.55
682.659	61.77
682.986	65.05
683.313	68.73
683.639	71.64
683.966	72.95
684.292	77.5
684.619	78.64
684.945	81.2
685.272	81.3
685.598	83.25
685.924	81.93
686.25	82.11
686.577	80.7
686.903	78.36
687.229	79.5
687.555	79.64
687.881	77.61
688.207	77.73
688.533	76.2
688.858	80.41
689.184	82.25
689.51	85.48
689.836	87.91
690.161	88.23
690.487	88.36
690.813	85.27
691.138	85.27
691.463	88.98
691.789	88.3
692.114	85.48
692.44	80.2
692.765	76.41
693.09	74.41
693.415	74.59
693.74	72.57
694.065	70.25
694.39	69.07
694.715	69.82
695.04	66.7
695.365	64.27
695.69	64.86
696.015	66.98
696.339	66.09
696.664	63.2
696.989	61.57
697.313	63.91
697.638	66.14
697.962	67.61
698.287	65.86
698.611	64.59
698.935	68.3
699.26	66.36
699.584	67.73
699.908	71.82
700.232	72.52
700.556	70.73
700.88	71.09
701.204	74.89
701.528	76.7
701.852	78.77
702.176	78.95
702.5	78.27
702.823	81.57
703.147	79.39
703.471	77.64
703.794	83.45
704.118	85.84
704.441	84.02
704.765	78.57
705.088	76.84
705.411	74.7
705.735	72.84
706.058	73.11
706.381	71.93
706.704	73.02
707.027	71.68
707.35	65.39
707.673	63.75
707.996	62.86
708.319	64.61
708.642	64.14
708.965	63.39
709.288	64.48
709.61	64.68
709.933	62.93
710.256	64.41
710.578	68.32
710.901	68.95
711.223	70.16
711.546	69.77
711.868	69.89
712.19	70.05
712.512	74.09
712.835	73.43
713.157	70.8
713.479	73.25
713.801	72.86
714.123	67
714.445	69.43
714.767	70.66
715.089	71.93
715.411	69.52
715.732	69.93
716.054	66.93
716.376	67.7
716.697	69.48
717.019	69.84
717.34	68.68
717.662	70.75
717.983	70.7
718.305	67.09
718.626	64.77
718.947	68.48
719.268	67.75
719.589	66.5
719.911	64.84
720.232	66.11
720.553	64.39
720.874	64.39
721.195	63.82
721.515	63.91
721.836	64.95
722.157	67.84
722.478	66.89
722.798	66.25
723.119	67.68
723.44	68.48
723.76	70.59
724.081	69.59
724.401	69.86
724.721	67.98
725.042	65.32
725.362	64.95
725.682	64.07
726.002	64.16
726.322	65.66
726.642	66.16
726.962	64.14
727.282	59.39
727.602	58.57
727.922	56.55
728.242	61.61
728.562	59.8
728.882	59.59
729.201	59.86
729.521	56.7
729.84	54.55
730.16	52.27
730.479	57.48
730.799	59.91
731.118	62.57
731.437	62.11
731.757	60.93
732.076	63.43
732.395	64.2
732.714	63.84
733.033	67.98
733.352	69.82
733.671	71.61
733.99	71.32
734.309	70.55
734.628	71.45
734.947	73.45
735.265	72.05
735.584	71.18
735.903	69.86
736.221	70.84
736.54	68.7
736.858	68.61
737.177	64.91
737.495	62.68
737.813	63.07
738.132	61.7
738.45	63.41
738.768	62.52
739.086	62.14
739.404	63.34
739.722	61.02
740.04	60.68
740.358	60.77
740.676	63.09
740.994	63.3
741.311	59.89
741.629	57.98
741.947	55.45
742.264	57.95
742.582	60.86
742.899	61.34
743.217	63.45
743.534	63.05
743.852	63.23
744.169	62.93
744.486	62.89
744.803	67.57
745.121	72.36
745.438	72.23
745.755	70.98
746.072	67.98
746.389	68.57
746.706	71.3
747.022	72.16
747.339	70.41
747.656	72.84
747.973	73.95
748.289	69.77
748.606	67.05
748.923	65.2
749.239	66.86
749.555	69.2
749.872	69.82
750.188	67.59
750.505	68.61
750.821	69.5
751.137	69.25
751.453	67.73
751.769	67.11
752.085	66.48
752.401	68.39
752.717	67.41
753.033	65.64
753.349	65.82
753.665	63.2
753.98	63.05
754.296	63.61
754.612	63.89
754.927	63.84
755.243	63.09
755.558	63.86
755.874	64.27
756.189	63.68
756.505	64.95
756.82	59.82
757.135	61.45
757.45	62.14
757.765	61.18
758.08	60.77
758.395	60.41
758.71	63
759.025	62.91
759.34	63.39
759.655	68.11
759.97	67.3
760.285	69.14
760.599	66.43
760.914	65.2
761.228	67.43
761.543	66.45
761.857	66.84
762.172	67.05
762.486	67.7
762.8	65.86
763.115	60.86
763.429	61.39
763.743	60.41
764.057	63.5
764.371	64.14
764.685	62.09
764.999	64.2
765.313	64.8
765.627	63.61
765.941	61.66
766.255	59.84
766.568	58.45
766.882	58.18
767.195	57.11
767.509	57.05
767.823	56.89
768.136	57.18
768.449	53.8
768.763	52.14
769.076	53.61
769.389	55.93
769.702	58.55
770.016	57.3
770.329	57.93
770.642	61.91
770.955	59.7
771.268	56.27
771.58	56.95
771.893	58.3
772.206	57.5
772.519	57.18
772.832	55.68
773.144	54.32
773.457	55.25
773.769	54.7
774.082	53.07
774.394	54.68
774.706	55.86
775.019	57.14
775.331	55.93
775.643	55.82
775.955	56.61
776.268	56.2
776.58	58.23
776.892	61.16
777.204	58.84
777.515	59.41
777.827	57.59
778.139	58.59
778.451	56.55
778.763	58.55
779.074	59.14
779.386	59.7
779.697	58.64
780.009	59.14
780.32	58
780.632	58.73
780.943	58.14
781.254	59.57
781.566	59.89
781.877	63
782.188	66.02
782.499	65.45
782.81	65.39
783.121	65.27
783.432	64.52
783.743	63.34
784.054	65.39
784.364	64.34
784.675	63.95
784.986	63.05
785.296	62.41
785.607	61.84
785.917	62.05
786.228	58.45
786.538	61.55
786.849	60.84
787.159	64.5
787.469	62.93
787.779	64.68
788.09	65.27
788.4	66.82
788.71	67.93
789.02	62.3
789.33	64.59
789.64	67.11
789.949	66.84
790.259	69.36
790.569	67.55
790.879	70.68
791.188	71.36
791.498	71.61
791.807	71.7
792.117	66.55
792.426	66.93
792.736	64.34
793.045	64.36
793.354	64.39
793.663	64.23
793.973	66.09
794.282	62.89
794.591	63.45
794.9	60.89
795.209	61.86
795.518	62.55
795.826	65.09
796.135	67.32
796.444	68.25
796.753	62.32
797.061	60.61
797.37	56.64
797.678	57.5
797.987	56.8
798.295	57.05
798.604	56.14
798.912	58.55
799.22	55.09
799.529	57.84
799.837	55.14
800.145	58.93
800.453	60.11
800.761	62.43
801.069	64.3
801.377	66.05
801.685	69.95
801.993	69.39
802.3	69.2
802.608	72.64
802.916	67.93
803.223	71.23
803.531	74.75
803.838	75.41
804.146	75.77
804.453	76.25
804.76	73.5
805.068	72.41
805.375	72.64
805.682	71.2
805.989	72.48
806.296	73.75
806.603	71.91
806.91	72.05
807.217	69.05
807.524	67.91
807.831	64.5
808.138	67
808.444	66.64
808.751	66.73
809.058	66.82
809.364	61.91
809.671	63.14
809.977	67.23
810.284	68.8
810.59	70.18
810.896	69.59
811.202	70.39
811.509	67.16
811.815	69.48
812.121	67.91
812.427	68.05
812.733	74.09
813.039	73.05
813.345	69.84
813.65	63.52
813.956	63.52
814.262	63.64
814.568	64.59
814.873	67.93
815.179	62.95
815.484	61.61
815.79	63.91
816.095	61.89
816.4	61.7
816.706	62.7
817.011	63.05
817.316	64.41
817.621	64
817.926	62.09
818.231	61.75
818.536	61.7
818.841	64.43
819.146	61.11
819.451	60.14
819.756	58.39
820.06	58.52
820.365	63.16
820.67	59.82
820.974	64.61
821.279	65.93
821.583	63.23
821.888	63.32
822.192	61.73
822.496	64.39
822.8	66
823.105	69.8
823.409	68.36
823.713	64.09
824.017	67.8
824.321	62.82
824.625	62.95
824.929	65
825.232	67.02
825.536	68.61
825.84	66.95
826.143	64.09
826.447	63.7
826.751	63.16
827.054	65.59
827.358	64.64
827.661	69.09
827.964	71.52
828.268	71.75
828.571	73.18
828.874	73.02
829.177	73.59
829.48	76.41
829.783	77.09
830.086	76.27
830.389	73.11
830.692	73.3
830.995	70.68
831.297	67.14
831.6	63.34
831.903	65.59
832.205	63.39
832.508	65
832.81	62.07
833.113	62.27
833.415	65.09
833.718	69.77
834.02	69.23
834.322	71.57
834.624	72.55
834.926	74.57
835.228	72.23
835.53	74.57
835.832	75.16
836.134	78.25
836.436	76
836.738	74.43
837.04	70.09
837.341	72.2
837.643	72.98
837.944	76
838.246	79.48
838.547	80.93
838.849	85.2
839.15	87.36
839.452	88.48
839.753	87.64
840.054	87.86
840.355	90.16
840.656	86.48
840.957	87.52
841.258	86.73
841.559	85.57
841.86	84.64
842.161	81.23
842.462	75.64
842.762	75.23
843.063	76.93
843.364	77.11
843.664	78.98
843.965	82.32
844.265	78.09
844.566	79.68
844.866	79.14
845.166	79.68
845.467	77.32
845.767	79.73
846.067	77.7
846.367	75.68
846.667	76.77
846.967	76.52
847.267	72.7
847.567	71.43
847.867	69.16
848.166	65.73
848.466	63.43
848.766	60.95
849.065	57.23
849.365	56.52
849.664	58.23
849.964	57.14
850.263	57.32
850.562	62.55
850.862	66.2
851.161	65.36
851.46	67.7
851.759	69.64
852.058	71.02
852.357	76.5
852.656	75.64
852.955	73.82
853.254	75.09
853.553	73.02
853.851	71.84
854.15	72.2
854.449	72.41
854.747	72.61
855.046	70.16
855.344	74.52
855.643	74.98
855.941	79.93
856.239	81.68
856.538	82.27
856.836	81.59
857.134	79.86
857.432	77.07
857.73	74.91
858.028	75.07
858.326	80.34
858.624	80.23
858.922	82.36
859.219	79.82
859.517	80.89
859.815	77.55
860.112	83.11
860.41	83.7
860.707	84.39
861.005	88.27
861.302	86.95
861.6	80.8
861.897	83.11
862.194	81.98
862.491	81.64
862.788	84.64
863.085	90.75
863.382	88.18
863.679	90.2
863.976	88.57
864.273	86.91
864.57	84.86
864.867	86.64
865.163	83.61
865.46	79.89
865.757	84.16
866.053	81.66
866.349	79.25
866.646	78
866.942	74.48
867.239	77.68
867.535	76.07
867.831	79.25
868.127	82.16
868.423	79.86
868.719	81.82
869.015	79.57
869.311	80.93
869.607	78.23
869.903	77.14
870.199	79.5
870.494	75.18
870.79	81.16
871.086	78.34
871.381	74.55
871.677	75.32
871.972	71.34
872.267	68.68
872.563	66.41
872.858	66.91
873.153	68.27
873.448	65.64
873.743	65.86
874.038	62.39
874.333	65.7
874.628	70
874.923	71.05
875.218	73.36
875.513	69.89
875.808	72.27
876.102	70.73
876.397	68.02
876.691	71.82
876.986	74.5
877.28	74.75
877.575	75.64
877.869	70.41
878.163	71.48
878.458	74.48
878.752	76.93
879.046	73.2
879.34	72.7
879.634	74.18
879.928	69.36
880.222	69.8
880.516	65.95
880.809	66.89
881.103	65.86
881.397	63.16
881.691	61.16
881.984	59.89
882.278	63.48
882.571	67.14
882.864	68.55
883.158	69.48
883.451	70.36
883.744	73.16
884.038	68.84
884.331	71.5
884.624	71.55
884.917	73.07
885.21	73.75
885.503	70.57
885.796	66.34
886.088	63.89
886.381	64.7
886.674	62.45
886.966	60.16
887.259	61.09
887.552	62.73
887.844	66.84
888.136	63.27
888.429	64.9
888.721	64.75
889.013	67.47
889.306	69.43
889.598	69.54
