# Supplementary material for: An on-demand, drop-on-drop method for studying enzyme catalysis by serial crystallography
Source: Nat Commun. 2021 Jul 22;12:4461. doi: 10.1038/s41467-021-24757-7 (PMC8298390; doi:10.1038/s41467-021-24757-7)
Supplement: Supplementary file 7 — Source Data [file 41467_2021_24757_MOESM7_ESM.zip › 01_raw data/7/7-pico-off (40).txt]

Data from 7-fluo5N-fura-picooff_Subt4_20-42-09-082.txt Node

Date: Wed Jun 05 20:42:09 PDT 2019
User: Yachandra Lab
Spectrometer: OFX00221
Trigger mode: 0
Integration Time (sec): 3.000000E-1
Scans to average: 4
Nonlinearity correction enabled: false
Boxcar width: 5
Storing dark spectrum: false
XAxis mode: Wavelengths
Number of Pixels in Spectrum: 2136
>>>>>Begin Spectral Data<<<<<
156.111	-0.12
156.499	-0.89
156.887	-2.12
157.274	-1.78
157.662	-2.38
158.049	-2.57
158.437	-3
158.824	-1.93
159.211	-3.3
159.599	-3.5
159.986	-4.52
160.373	-5.36
160.761	-5.82
161.148	-5.43
161.535	-6.18
161.922	-5.59
162.309	-4.68
162.696	-4.27
163.083	-6.05
163.47	-4.86
163.857	-4.55
164.244	-4.45
164.631	-3.64
165.018	-3.07
165.405	-2.95
165.792	-2.02
166.179	-1.52
166.565	-2.14
166.952	-1.93
167.339	-0.55
167.725	-0.27
168.112	0.41
168.498	0.95
168.885	1.14
169.271	0.95
169.658	0.95
170.044	0.2
170.431	-0.36
170.817	-0.45
171.203	-0.43
171.59	-0.48
171.976	-1.25
172.362	-1.93
172.748	-3
173.134	-3.32
173.521	-3.66
173.907	-3.07
174.293	-3.18
174.679	-3.2
175.065	-3.11
175.451	-3.07
175.836	-3.3
176.222	-3.09
176.608	-3.93
176.994	-2.55
177.38	-2.45
177.765	-2.45
178.151	-3.43
178.537	-4.52
178.922	-4.7
179.308	-5.09
179.693	-6.43
180.079	-5.8
180.464	-5.59
180.85	-3.86
181.235	-4.64
181.621	-5.57
182.006	-5.23
182.391	-4.55
182.777	-3.8
183.162	-4.2
183.547	-4
183.932	-3.32
184.317	-3.84
184.702	-3.41
185.087	-4.84
185.472	-4.75
185.857	-3.91
186.242	-3.27
186.627	-2.77
187.012	-2.61
187.397	-1.7
187.782	-2.09
188.167	-1.48
188.551	-1.32
188.936	4.7
189.321	8.66
189.705	12.68
190.09	21.61
190.475	32.11
190.859	38.95
191.244	46.32
191.628	49.95
192.012	54.52
192.397	60.5
192.781	69.64
193.166	71.05
193.55	73.36
193.934	76.89
194.318	70.89
194.702	68.84
195.087	71
195.471	73.64
195.855	77.34
196.239	79.75
196.623	81.02
197.007	79.64
197.391	77.59
197.775	77.61
198.158	75.3
198.542	80.52
198.926	82.8
199.31	80.25
199.693	77.91
200.077	72.91
200.461	73.8
200.844	74.3
201.228	71.57
201.611	74.91
201.995	74.52
202.378	77.55
202.762	75.18
203.145	73.59
203.529	75.55
203.912	73.82
204.295	74.93
204.679	75.89
205.062	75.98
205.445	76.48
205.828	76.14
206.211	80.57
206.594	79.43
206.977	78.77
207.36	75.07
207.743	69.93
208.126	70.52
208.509	71.11
208.892	69.27
209.275	67.11
209.658	67.89
210.04	67.32
210.423	63.18
210.806	65.09
211.188	68.52
211.571	68.39
211.953	73.14
212.336	75.61
212.719	80.27
213.101	82.41
213.483	81.75
213.866	84.39
214.248	80.98
214.63	84.93
215.013	83.05
215.395	83.16
215.777	84.27
216.159	83.59
216.542	83.2
216.924	79.93
217.306	76.93
217.688	76.64
218.07	74
218.452	75.7
218.834	74
219.216	75.8
219.597	72.75
219.979	74.02
220.361	77.43
220.743	78
221.124	76.7
221.506	76.82
221.888	75.75
222.269	76.82
222.651	76.39
223.032	75.48
223.414	69.91
223.795	70.48
224.177	71.07
224.558	67.27
224.94	63.7
225.321	67.11
225.702	71.23
226.083	76.09
226.465	76
226.846	77.98
227.227	76.64
227.608	79.86
227.989	79.3
228.37	75.7
228.751	72.3
229.132	74.8
229.513	75.39
229.894	73.66
230.275	69.27
230.655	70.61
231.036	70.34
231.417	70.61
231.798	76.14
232.178	75.64
232.559	77.09
232.94	81.55
233.32	78.3
233.701	76.09
234.081	79.02
234.462	81
234.842	79.43
235.222	80.14
235.603	78.98
235.983	71.7
236.363	72.36
236.743	75.2
237.124	70.11
237.504	74.05
237.884	76.55
238.264	71.3
238.644	71.84
239.024	72.84
239.404	69.55
239.784	70.41
240.164	72.14
240.544	73.02
240.923	72.98
241.303	73.91
241.683	71.91
242.063	71.3
242.442	71.3
242.822	67.84
243.202	64.75
243.581	65.68
243.961	68.02
244.34	68.43
244.72	65.57
245.099	64.8
245.478	68.39
245.858	67.48
246.237	65.84
246.616	67.91
246.996	69.84
247.375	70.77
247.754	72.84
248.133	71.64
248.512	71.55
248.891	75.82
249.27	78.43
249.649	79.41
250.028	82.32
250.407	83.86
250.786	81.59
251.165	83.14
251.544	84.02
251.922	85.39
252.301	89.09
252.68	85.3
253.058	81.39
253.437	80.11
253.816	78.27
254.194	80.34
254.573	79.41
254.951	83.45
255.329	86.36
255.708	86.95
256.086	84.02
256.465	79.75
256.843	87.11
257.221	90.32
257.599	90.25
257.977	90.55
258.356	87.8
258.734	89.05
259.112	88.14
259.49	83.39
259.868	81.82
260.246	81.93
260.624	81.27
261.001	78.86
261.379	79.8
261.757	77.18
262.135	75.34
262.513	73.82
262.89	71.68
263.268	71.3
263.645	74.3
264.023	74.41
264.401	74.27
264.778	75.32
265.156	76
265.533	73.61
265.91	73.61
266.288	73.32
266.665	76.14
267.042	74.77
267.42	74.59
267.797	74.27
268.174	72.91
268.551	74.18
268.928	74.77
269.305	74.41
269.682	76.32
270.059	77.84
270.436	79.98
270.813	78.2
271.19	83.25
271.567	82.5
271.944	80.34
272.32	84.11
272.697	82.59
273.074	83.75
273.45	81.3
273.827	81.32
274.203	79.11
274.58	77.16
274.957	75.91
275.333	74.25
275.709	71.45
276.086	72.09
276.462	67.34
276.838	67.02
277.215	66.23
277.591	68.98
277.967	67.82
278.343	69.18
278.719	69
279.095	67.45
279.471	62.05
279.847	64.25
280.223	64
280.599	67.14
280.975	65.7
281.351	62.7
281.727	59.27
282.103	58.57
282.478	56.61
282.854	60.09
283.23	63
283.605	70.36
283.981	70.59
284.357	73.16
284.732	73.93
285.108	77.64
285.483	80.57
285.858	82.14
286.234	85.23
286.609	89.05
286.984	84.57
287.36	84
287.735	83.2
288.11	80.61
288.485	78.86
288.86	77.2
289.235	75.16
289.61	72.84
289.985	73.32
290.36	73.02
290.735	72.68
291.11	73.77
291.485	76.77
291.86	75.61
292.235	82.39
292.609	84.84
292.984	84.45
293.359	81.91
293.733	83.27
294.108	82.36
294.482	78.34
294.857	76.77
295.231	75.52
295.606	74.84
295.98	73.48
296.354	68.55
296.729	64.07
297.103	65.93
297.477	71.43
297.851	73.23
298.226	72.18
298.6	71.57
298.974	69.95
299.348	74.34
299.722	72.32
300.096	74.66
300.47	76.8
300.844	77.09
301.217	73.86
301.591	75.23
301.965	75.5
302.339	78.98
302.712	83.75
303.086	87.16
303.46	87.3
303.833	89.11
304.207	85.73
304.58	84.73
304.954	85.39
305.327	87.23
305.701	82.68
306.074	80.89
306.447	80.14
306.821	80.02
307.194	75.5
307.567	72.52
307.94	73.7
308.313	74.66
308.686	75.95
309.059	78.3
309.432	77.11
309.805	76.45
310.178	76.77
310.551	76
310.924	71.93
311.297	73.86
311.67	73.98
312.042	71.8
312.415	69.7
312.788	65.82
313.16	66.39
313.533	67.18
313.905	69.2
314.278	70.84
314.65	70.25
315.023	70.07
315.395	71.48
315.768	70.5
316.14	70.77
316.512	74.61
316.884	79.07
317.257	74.59
317.629	76.57
318.001	76.27
318.373	76.36
318.745	76.64
319.117	78.66
319.489	77.32
319.861	76.93
320.233	78.52
320.605	75.59
320.977	74.5
321.348	76.25
321.72	75.05
322.092	76
322.463	74.75
322.835	74.34
323.207	76.8
323.578	71.23
323.95	71.82
324.321	70.5
324.693	74.09
325.064	71.48
325.435	75.3
325.807	77
326.178	77.64
326.549	78.41
326.92	80.48
327.292	75.84
327.663	79.86
328.034	81.8
328.405	80.89
328.776	78.39
329.147	81.61
329.518	75.98
329.889	73.61
330.259	69.16
330.63	69.16
331.001	67.39
331.372	67.52
331.742	68.98
332.113	65.95
332.484	64.32
332.854	66.93
333.225	66.07
333.595	66.34
333.966	66.3
334.336	69.57
334.707	67.84
335.077	67
335.447	64
335.817	65.25
336.188	69.93
336.558	73.34
336.928	69.73
337.298	68.36
337.668	67.23
338.038	69.7
338.408	72.23
338.778	69.5
339.148	70.98
339.518	73.91
339.888	72.48
340.258	69.84
340.627	65.18
340.997	66
341.367	67.36
341.736	69.2
342.106	65.66
342.475	58.73
342.845	62.93
343.214	62.34
343.584	62.73
343.953	62.7
344.323	64.43
344.692	67.73
345.061	67.05
345.431	67.8
345.8	69.18
346.169	74.16
346.538	73.93
346.907	73
347.276	73.18
347.645	74.73
348.014	73.77
348.383	73.2
348.752	71.84
349.121	70.57
349.49	69.7
349.858	70.25
350.227	67.7
350.596	74.48
350.964	77.18
351.333	77.3
351.702	75.05
352.07	73.3
352.439	70.59
352.807	70.95
353.176	69.59
353.544	70.61
353.912	72.84
354.281	71.32
354.649	65.5
355.017	62.5
355.385	63.18
355.753	65.61
356.122	67.43
356.49	70.8
356.858	71.32
357.226	72.02
357.594	69.34
357.961	66.14
358.329	69.89
358.697	71.2
359.065	71.61
359.433	67.43
359.8	68.68
360.168	66.98
360.536	67.98
360.903	67
361.271	70.55
361.638	71.64
362.006	75
362.373	71.43
362.741	75.34
363.108	76.23
363.475	79.91
363.843	76.75
364.21	77.98
364.577	75
364.944	74.7
365.311	72.48
365.678	72.73
366.045	69.2
366.412	72.8
366.779	68.73
367.146	66.64
367.513	66.45
367.88	68.18
368.247	69.66
368.613	69.7
368.98	71.7
369.347	71.48
369.713	71.25
370.08	70.32
370.447	66.84
370.813	66.64
371.18	66.66
371.546	65.39
371.912	67.14
372.279	64.32
372.645	67.45
373.011	68.09
373.378	71.84
373.744	69.09
374.11	67.75
374.476	66.66
374.842	69.05
375.208	72.2
375.574	73.45
375.94	71.48
376.306	73.8
376.672	71.16
377.038	69.48
377.404	66.34
377.769	69.05
378.135	71.09
378.501	74.52
378.866	73.98
379.232	69.95
379.597	69.57
379.963	68.64
380.328	68.25
380.694	68.39
381.059	67.07
381.425	65.84
381.79	64.5
382.155	65.77
382.52	64.32
382.886	65
383.251	64.16
383.616	62.61
383.981	64.07
384.346	62.5
384.711	62.09
385.076	64.77
385.441	68.82
385.806	69.57
386.171	68.57
386.535	69.52
386.9	67.3
387.265	72.02
387.629	73.41
387.994	71.27
388.359	72.14
388.723	73
389.088	71.91
389.452	70.2
389.817	69.41
390.181	67.8
390.545	67.59
390.91	68.45
391.274	66.02
391.638	67.43
392.002	68.95
392.366	76.91
392.731	77.61
393.095	77.57
393.459	77.23
393.823	79.64
394.187	81.2
394.55	78.27
394.914	80.14
395.278	80.2
395.642	79.07
396.006	77.39
396.369	71.39
396.733	70.27
397.097	68.32
397.46	67.34
397.824	66.16
398.187	65.36
398.551	66.93
398.914	66.73
399.277	66.18
399.641	67.5
400.004	68.02
400.367	69.41
400.73	68.07
401.094	68.84
401.457	68.75
401.82	66.7
402.183	70.18
402.546	70.95
402.909	73.3
403.272	73.02
403.635	71.7
403.998	72.39
404.36	69.45
404.723	69.34
405.086	70.02
405.448	73.52
405.811	75.36
406.174	72.18
406.536	71.7
406.899	70.3
407.261	73.48
407.624	72.02
407.986	70.98
408.348	72.61
408.711	74.57
409.073	75.52
409.435	72.34
409.797	68.25
410.16	67.75
410.522	68.25
410.884	67.82
411.246	63.66
411.608	64.89
411.97	67.48
412.332	65.02
412.693	63.64
413.055	63.82
413.417	64.77
413.779	68.2
414.14	68.3
414.502	68.48
414.864	64.48
415.225	67.07
415.587	69.41
415.948	67.11
416.31	66.86
416.671	66.98
417.033	66.52
417.394	66.05
417.755	66.98
418.116	68.93
418.478	66.8
418.839	67.86
419.2	68.3
419.561	64.7
419.922	65.45
420.283	65.93
420.644	65.34
421.005	63.89
421.366	65.86
421.727	64.43
422.087	60.75
422.448	65.2
422.809	63.64
423.169	64.09
423.53	65.16
423.891	63.61
424.251	66.02
424.612	67.23
424.972	68.48
425.333	69.89
425.693	69.86
426.053	75.59
426.414	73.39
426.774	77.18
427.134	75.27
427.494	79.27
427.854	77.84
428.214	76.7
428.574	78.14
428.934	76.82
429.294	76.25
429.654	77.84
430.014	72.59
430.374	70.55
430.734	69.3
431.094	70.73
431.453	67
431.813	69.8
432.173	66.66
432.532	66.36
432.892	66.52
433.251	62.55
433.611	62.77
433.97	65.2
434.33	64.89
434.689	65.66
435.048	65.25
435.407	64.7
435.767	65.39
436.126	69.89
436.485	67.68
436.844	68.39
437.203	68.57
437.562	63.64
437.921	60.41
438.28	60.75
438.639	63.95
438.998	63.36
439.356	64.64
439.715	64.55
440.074	64.93
440.433	65.18
440.791	61.39
441.15	61.43
441.508	64.14
441.867	67.43
442.225	67
442.584	61.75
442.942	60.32
443.3	59.82
443.659	58.25
444.017	55.91
444.375	55.05
444.733	58.61
445.092	61.14
445.45	64.84
445.808	64.36
446.166	68.07
446.524	70.09
446.882	70.34
447.239	69
447.597	69.5
447.955	69.45
448.313	69.55
448.67	69.68
449.028	68.36
449.386	66.23
449.743	64.41
450.101	61.95
450.458	61.66
450.816	62.14
451.173	62.8
451.531	60.86
451.888	58.89
452.245	62.61
452.602	61.68
452.96	63.59
453.317	60.91
453.674	62.48
454.031	64.25
454.388	63.8
454.745	65.18
455.102	67.05
455.459	69.48
455.816	73.55
456.173	71.09
456.529	69.95
456.886	67.77
457.243	72.18
457.599	72.25
457.956	69.91
458.313	69.7
458.669	67.3
459.026	64.89
459.382	63.64
459.739	63.14
460.095	62.07
460.451	62.16
460.807	61.8
461.164	58.75
461.52	57.68
461.876	57.59
462.232	57.45
462.588	58.14
462.944	58.89
463.3	59.8
463.656	58.27
464.012	57.41
464.368	59.57
464.724	58
465.079	60
465.435	58.25
465.791	59.23
466.146	58.32
466.502	56.39
466.858	55.39
467.213	55.41
467.569	57.5
467.924	58
468.279	58.3
468.635	60.34
468.99	59
469.345	63.77
469.701	62.7
470.056	62.11
470.411	63.64
470.766	61.14
471.121	58.64
471.476	59.34
471.831	60.89
472.186	60.09
472.541	56
472.895	56.16
473.25	52.52
473.605	54.09
473.96	55.43
474.314	55.93
474.669	59.8
475.024	63.45
475.378	60.75
475.733	59.59
476.087	59.89
476.441	61.73
476.796	63.32
477.15	64.43
477.504	62.09
477.859	64.23
478.213	63.39
478.567	59.48
478.921	56.41
479.275	57.2
479.629	59.14
479.983	59.7
480.337	62.5
480.691	60.59
481.045	58.77
481.399	61.2
481.752	58.41
482.106	60.45
482.46	63.5
482.813	65.8
483.167	65.75
483.52	66.8
483.874	66.14
484.227	63.18
484.581	62.93
484.934	65.41
485.288	66.82
485.641	66.25
485.994	64.93
486.347	65.14
486.7	65.25
487.054	65.95
487.407	64.7
487.76	66.05
488.113	65.66
488.466	65.39
488.818	64.8
489.171	63.25
489.524	63.52
489.877	62.7
490.23	59.98
490.582	61.61
490.935	61.66
491.288	60.02
491.64	57.41
491.993	60.18
492.345	60.95
492.698	57.93
493.05	57.09
493.402	57.39
493.755	56.32
494.107	57.3
494.459	53.91
494.811	46.95
495.163	43.68
495.515	35.82
495.867	28.75
496.219	13.84
496.571	4.57
496.923	-14.05
497.275	-28.5
497.627	-44.36
497.979	-62.59
498.33	-78.61
498.682	-94.16
499.034	-107.45
499.385	-117.61
499.737	-131.41
500.088	-134.77
500.44	-140.77
500.791	-141.07
501.143	-144.14
501.494	-143.34
501.845	-135.98
502.197	-132.36
502.548	-123.98
502.899	-119.45
503.25	-112.98
503.601	-104.32
503.952	-100.27
504.303	-94.36
504.654	-86.34
505.005	-79.68
505.356	-76.16
505.707	-76.25
506.058	-75.84
506.408	-73.95
506.759	-72.84
507.11	-66.14
507.46	-67.02
507.811	-61.16
508.161	-58.52
508.512	-58.18
508.862	-55.07
509.213	-50.05
509.563	-43.07
509.913	-36.5
510.263	-32.41
510.614	-29.16
510.964	-32.11
511.314	-26.84
511.664	-24.57
512.014	-18.09
512.364	-12.3
512.714	-8.89
513.064	-5.8
513.414	-6.36
513.764	-5.2
514.113	-6.55
514.463	-4.73
514.813	-0.89
515.162	0.14
515.512	1.36
515.862	-1
516.211	-1.8
516.561	-3.57
516.91	-4.07
517.259	-5.43
517.609	-8.43
517.958	-4.61
518.307	-4.86
518.656	-5.57
519.006	-3.77
519.355	-5.09
519.704	-1.64
520.053	1.2
520.402	8.5
520.751	7.66
521.1	12.23
521.448	16.8
521.797	17.39
522.146	20.2
522.495	21.95
522.843	22.07
523.192	22.45
523.541	23.27
523.889	22.95
524.238	20.5
524.586	23.11
524.935	22.2
525.283	26.11
525.631	27.75
525.979	27.91
526.328	30.43
526.676	31.75
527.024	33.64
527.372	34.23
527.72	34.89
528.068	33.43
528.416	36.23
528.764	35.57
529.112	32.16
529.46	28.27
529.808	29.39
530.155	25.02
530.503	26.55
530.851	25.8
531.198	25.34
531.546	27.39
531.893	30.68
532.241	28.75
532.588	29.55
532.936	30.91
533.283	37.11
533.63	37.7
533.978	41.89
534.325	39.57
534.672	44.98
535.019	45.02
535.366	41.66
535.713	42.14
536.06	44.18
536.407	48.7
536.754	50.32
537.101	45.64
537.448	47.61
537.795	48.55
538.141	52.82
538.488	48.75
538.835	45.89
539.181	47.95
539.528	45.25
539.874	45.55
540.221	44.48
540.567	44.7
540.914	45
541.26	45.7
541.606	45.52
541.952	50.27
542.299	51.86
542.645	56.05
542.991	59.48
543.337	62.18
543.683	63.32
544.029	61.39
544.375	60.98
544.721	63.55
545.066	59.84
545.412	58.95
545.758	52.68
546.104	51.41
546.449	50.41
546.795	51
547.141	51.84
547.486	50.89
547.832	54.98
548.177	53.82
548.522	54.25
548.868	56.11
549.213	58.84
549.558	61.45
549.903	62.93
550.249	64.41
550.594	62.07
550.939	59.27
551.284	57.34
551.629	50.57
551.974	51.52
552.319	53.77
552.664	56.18
553.008	55
553.353	53.5
553.698	54.45
554.043	54.32
554.387	50.68
554.732	52.75
555.076	54.32
555.421	55.82
555.765	57.09
556.11	52.91
556.454	51.89
556.798	49.89
557.143	48.39
557.487	48.25
557.831	48.36
558.175	51.5
558.519	51
558.863	52.52
559.207	54.77
559.551	53.11
559.895	56.41
560.239	55.41
560.583	58.77
560.927	59.8
561.27	62.11
561.614	62.5
561.958	59.89
562.301	55.77
562.645	55.39
562.988	52.32
563.332	54.84
563.675	55.32
564.018	56.86
564.362	55.55
564.705	54.5
565.048	50.16
565.391	49.89
565.735	49.7
566.078	51.23
566.421	50.27
566.764	52.95
567.107	54.14
567.45	50.8
567.792	48.77
568.135	46.95
568.478	46.18
568.821	47.16
569.163	47.25
569.506	48.45
569.849	51.09
570.191	48.18
570.534	50.98
570.876	47.55
571.219	51
571.561	51.18
571.903	50.73
572.246	54.61
572.588	54.25
572.93	52.14
573.272	51.25
573.614	48.61
573.956	49.89
574.298	48.91
574.64	48.73
574.982	46.61
575.324	47.45
575.666	48.66
576.008	45.48
576.349	45.16
576.691	46.59
577.033	50.43
577.374	51.68
577.716	51.95
578.057	48.86
578.399	49.57
578.74	49.93
579.082	48.89
579.423	49.84
579.764	51.27
580.105	52.36
580.447	51.8
580.788	49.11
581.129	49.59
581.47	50
581.811	55.05
582.152	52.68
582.493	54.34
582.834	55
583.175	52.86
583.515	56.64
583.856	55.82
584.197	57.34
584.537	58.52
584.878	61.34
585.218	63.36
585.559	60.57
585.899	64.59
586.24	62.64
586.58	64.14
586.921	65.2
587.261	61.41
587.601	62.82
587.941	60.39
588.281	59.2
588.621	55.52
588.961	51.73
589.301	51.91
589.641	51.14
589.981	50.36
590.321	47.43
590.661	47.25
591.001	45.91
591.34	46.68
591.68	46.68
592.02	46.77
592.359	47.07
592.699	51.89
593.038	49.77
593.378	50.43
593.717	50.64
594.057	50.55
594.396	54.02
594.735	54.84
595.074	51.91
595.414	50.05
595.753	52.59
596.092	53.25
596.431	53.18
596.77	56.27
597.109	54.98
597.448	54.8
597.786	54.05
598.125	48.89
598.464	48.14
598.803	48.84
599.141	51.41
599.48	49.86
599.819	46.75
600.157	43.25
600.495	39.18
600.834	40
601.172	42.75
601.511	44.7
601.849	45.98
602.187	46.68
602.525	46.36
602.864	48.86
603.202	47.77
603.54	50.91
603.878	52.68
604.216	54.43
604.554	53.91
604.891	54.91
605.229	57.39
605.567	56.16
605.905	56.16
606.243	58.18
606.58	57.7
606.918	59.75
607.255	59.86
607.593	60.61
607.93	60.11
608.268	56.68
608.605	54.98
608.942	53.25
609.28	53.16
609.617	54.43
609.954	53.75
610.291	54.34
610.628	56.61
610.965	55.5
611.302	53.95
611.639	55.02
611.976	58.5
612.313	58.27
612.65	57.57
612.987	61.11
613.323	59.93
613.66	60.91
613.997	57.23
614.333	53.55
614.67	57.23
615.006	57.61
615.343	57.61
615.679	58.14
616.015	55.68
616.352	56.27
616.688	53.48
617.024	56.57
617.36	56.93
617.696	58.89
618.032	55.61
618.368	53.61
618.704	49.64
619.04	53.02
619.376	51.52
619.712	53.77
620.048	56.45
620.383	61.82
620.719	57.45
621.055	56.89
621.39	57.48
621.726	60.52
622.061	58.16
622.397	63.02
622.732	59.64
623.068	57.89
623.403	54.34
623.738	49.55
624.073	46.77
624.409	49.73
624.744	48.18
625.079	47.34
625.414	46.75
625.749	49.8
626.084	48.07
626.419	50.89
626.753	53.66
627.088	56.82
627.423	61.93
627.758	64.16
628.092	61.25
628.427	62.11
628.762	62.57
629.096	66.64
629.431	68.27
629.765	68.7
630.099	67.43
630.434	69.73
630.768	71.55
631.102	71.75
631.436	69.93
631.77	73.5
632.105	72.84
632.439	69.14
632.773	69.34
633.107	67.89
633.44	71.8
633.774	71.61
634.108	70.5
634.442	66.95
634.776	63.66
635.109	63.59
635.443	62.2
635.776	63.27
636.11	64.98
636.443	63.23
636.777	61.68
637.11	58.48
637.444	58.93
637.777	59.82
638.11	63.98
638.443	65.11
638.776	64.91
639.11	63.48
639.443	65.7
639.776	67.09
640.109	66.68
640.441	68.8
640.774	67.82
641.107	68.25
641.44	67
641.773	63.32
642.105	62.45
642.438	61.11
642.77	60.43
643.103	57.73
643.435	57.45
643.768	56.5
644.1	56.23
644.433	59.7
644.765	59.5
645.097	60.16
645.429	59.91
645.761	59.07
646.094	58.18
646.426	60.05
646.758	62.68
647.09	64
647.422	63.32
647.753	65.05
648.085	63.11
648.417	60.55
648.749	59.57
649.08	62.25
649.412	64.77
649.744	66.32
650.075	67.68
650.407	65.32
650.738	68.84
651.069	70.36
651.401	69.8
651.732	69.39
652.063	70.11
652.394	70.11
652.726	69.7
653.057	68.61
653.388	65.91
653.719	63.75
654.05	63.59
654.381	60.09
654.712	59.68
655.042	56.36
655.373	57.48
655.704	57.36
656.034	57.77
656.365	59.34
656.696	60.86
657.026	65.2
657.357	66.07
657.687	69.05
658.018	71.16
658.348	70.68
658.678	73.43
659.008	70.52
659.339	71.23
659.669	72.55
659.999	72.14
660.329	71.84
660.659	69.61
660.989	71.39
661.319	68.48
661.649	66.2
661.978	67.68
662.308	64.68
662.638	66.16
662.968	65.14
663.297	64.98
663.627	65.41
663.956	67.18
664.286	69.23
664.615	64.95
664.945	67.25
665.274	65.89
665.603	68.64
665.932	74.25
666.262	76.34
666.591	77.77
666.92	77.05
667.249	78.02
667.578	73.5
667.907	73.68
668.236	79.11
668.564	77.68
668.893	80.93
669.222	78.11
669.551	72.66
669.879	71.48
670.208	71.25
670.537	69.84
670.865	64.61
671.194	67.2
671.522	65.82
671.85	62.05
672.179	60.34
672.507	60.86
672.835	60.93
673.163	63.14
673.491	64.59
673.819	65.27
674.147	63.14
674.475	65.8
674.803	64.16
675.131	65.16
675.459	65.34
675.787	69.09
676.115	67.32
676.442	67.73
676.77	66.02
677.098	65.36
677.425	64.98
677.753	70.02
678.08	69.59
678.407	73.14
678.735	74.5
679.062	71.39
679.389	67.52
679.717	65.57
680.044	63.27
680.371	63.84
680.698	63.23
681.025	63.23
681.352	61.59
681.679	62.61
682.006	57.7
682.332	54.45
682.659	57.66
682.986	59.3
683.313	61.64
683.639	63.55
683.966	65.2
684.292	66.91
684.619	68.43
684.945	69.75
685.272	68.2
685.598	68.59
685.924	69.91
686.25	70.5
686.577	71.59
686.903	70.8
687.229	73.68
687.555	71.95
687.881	71.55
688.207	68.55
688.533	67.59
688.858	69.48
689.184	72.95
689.51	74.25
689.836	75.68
690.161	74.3
690.487	73.25
690.813	69.52
691.138	72.05
691.463	73.32
691.789	74.39
692.114	72.36
692.44	70.09
692.765	67.93
693.09	65.93
693.415	67.41
693.74	67.91
694.065	68.2
694.39	68.86
694.715	66.02
695.04	64.84
695.365	63.23
695.69	62.34
696.015	63.82
696.339	63.05
696.664	64.52
696.989	61.5
697.313	60.98
697.638	61.09
697.962	58.77
698.287	58.86
698.611	58.45
698.935	61.14
699.26	61.34
699.584	62.09
699.908	62.39
700.232	62.3
700.556	60.3
700.88	61.18
701.204	64.89
701.528	68.86
701.852	71.3
702.176	71.02
702.5	69.48
702.823	69.07
703.147	67.05
703.471	68.52
703.794	68.41
704.118	71.09
704.441	71
704.765	66.3
705.088	62.23
705.411	60.59
705.735	58.27
706.058	58.07
706.381	59.91
706.704	59.98
707.027	59.68
707.35	58.32
707.673	56.95
707.996	56.64
708.319	57.93
708.642	59.64
708.965	59.66
709.288	61.3
709.61	63.16
709.933	63.84
710.256	65.02
710.578	65.32
710.901	64.52
711.223	64.05
711.546	63.68
711.868	65.7
712.19	64.43
712.512	66.98
712.835	63.61
713.157	60.39
713.479	57.41
713.801	57.2
714.123	54.68
714.445	54.41
714.767	56.25
715.089	55.8
715.411	48.32
715.732	49.39
716.054	46.45
716.376	51.3
716.697	54.16
717.019	55.89
717.34	55.77
717.662	57.68
717.983	59.64
718.305	59.73
718.626	56.8
718.947	61.93
719.268	59.07
719.589	57.98
719.911	52.23
720.232	52.32
720.553	50.95
720.874	50.98
721.195	49.2
721.515	51.43
721.836	49.48
722.157	51.61
722.478	52.84
722.798	55.25
723.119	57.93
723.44	61.82
723.76	63.07
724.081	63.43
724.401	63.41
724.721	62.11
725.042	56.95
725.362	56.2
725.682	56.36
726.002	57.09
726.322	59.2
726.642	56.8
726.962	53.91
727.282	51
727.602	51.64
727.922	49.52
728.242	52.55
728.562	54.52
728.882	56.45
729.201	57.84
729.521	54.34
729.84	50.57
730.16	49.23
730.479	52.02
730.799	53.48
731.118	52.95
731.437	52.8
731.757	51.77
732.076	49.86
732.395	50.16
732.714	52.5
733.033	54.64
733.352	60.84
733.671	61.84
733.99	63.2
734.309	62.68
734.628	64.66
734.947	66.07
735.265	65.82
735.584	68.75
735.903	67.5
736.221	65.36
736.54	64.3
736.858	59.25
737.177	58.55
737.495	57.77
737.813	56.64
738.132	55.64
738.45	58.5
738.768	58.41
739.086	55.34
739.404	54.82
739.722	51.68
740.04	52.66
740.358	54
740.676	54.39
740.994	54
741.311	54.39
741.629	53.07
741.947	51.82
742.264	50.64
742.582	52.16
742.899	51.77
743.217	52.57
743.534	49.07
743.852	48.11
744.169	49.64
744.486	47.48
744.803	47.89
745.121	47.8
745.438	46.43
745.755	49.36
746.072	47.2
746.389	49.5
746.706	49.89
747.022	51.64
747.339	52.48
747.656	51.91
747.973	52.02
748.289	50.05
748.606	51.82
748.923	48.86
749.239	48.09
749.555	52.5
749.872	51.59
750.188	51.59
750.505	52.93
750.821	52.75
751.137	55.09
751.453	56
751.769	58.14
752.085	54.57
752.401	57.77
752.717	60
753.033	57.59
753.349	55.91
753.665	54.93
753.98	56.39
754.296	55.34
754.612	55.34
754.927	55.95
755.243	53.45
755.558	56.75
755.874	55.89
756.189	52.86
756.505	52.36
756.82	51.52
757.135	53.86
757.45	51.66
757.765	55.23
758.08	52.43
758.395	50.89
758.71	50.89
759.025	50.52
759.34	55.07
759.655	56.91
759.97	56.59
760.285	59.7
760.599	59.02
760.914	59.14
761.228	56.34
761.543	56.23
761.857	58.18
762.172	60.48
762.486	60.77
762.8	55.23
763.115	54.07
763.429	55.57
763.743	55.55
764.057	56.82
764.371	57.95
764.685	59.32
764.999	58.14
765.313	56.89
765.627	55.84
765.941	55.82
766.255	54.68
766.568	53.64
766.882	55.16
767.195	53.41
767.509	51.86
767.823	50.11
768.136	48.84
768.449	49.82
768.763	50.23
769.076	51.86
769.389	52.73
769.702	54.77
770.016	53.8
770.329	50.59
770.642	53.8
770.955	54.75
771.268	53.3
771.58	52.64
771.893	54.09
772.206	55.91
772.519	54.75
772.832	53.43
773.144	52.84
773.457	52.8
773.769	53.32
774.082	52.75
774.394	52.95
774.706	56.86
775.019	56.18
775.331	56.09
775.643	53.34
775.955	51.98
776.268	52.16
776.58	52.32
776.892	53.8
777.204	52.02
777.515	48.43
777.827	46.3
778.139	44.34
778.451	45.11
778.763	44.14
779.074	44.16
779.386	47.05
779.697	47.2
780.009	48.89
780.32	49.59
780.632	52.23
780.943	51.61
781.254	52.95
781.566	53.61
781.877	57.57
782.188	60.66
782.499	60.66
782.81	59.18
783.121	60.09
783.432	59.02
783.743	59.66
784.054	59.32
784.364	61.3
784.675	61.05
784.986	59.8
785.296	59.18
785.607	57.75
785.917	56.91
786.228	56.27
786.538	57.02
786.849	57.32
787.159	58.41
787.469	60.84
787.779	62.64
788.09	61.73
788.4	61.61
788.71	60.5
789.02	57.77
789.33	60.95
789.64	62.52
789.949	63.39
790.259	65.5
790.569	62.39
790.879	58.66
791.188	58.89
791.498	58.2
791.807	58.5
792.117	58.66
792.426	60.66
792.736	57.64
793.045	56.2
793.354	54.39
793.663	52.86
793.973	55
794.282	56.32
794.591	54.77
794.9	57.2
795.209	57.8
795.518	56.07
795.826	56.11
796.135	58.25
796.444	60.43
796.753	58.5
797.061	58.39
797.37	59.98
797.678	60
797.987	61.41
798.295	58.59
798.604	58.68
798.912	59.48
799.22	58.89
799.529	59.14
799.837	55.18
800.145	55.66
800.453	56.45
800.761	51.52
801.069	54.48
801.377	52.66
801.685	54.36
801.993	54.45
802.3	52.3
802.608	54.5
802.916	53.61
803.223	57
803.531	58.86
803.838	56.64
804.146	60.16
804.453	58.57
804.76	56.98
805.068	57.98
805.375	55.89
805.682	56
805.989	56.11
806.296	55.86
806.603	55
806.91	52.75
807.217	51.27
807.524	49.95
807.831	48.09
808.138	51.36
808.444	50.82
808.751	53.95
809.058	54.14
809.364	51.8
809.671	51.25
809.977	53.18
810.284	56.77
810.59	57.84
810.896	58.48
811.202	58.07
811.509	56.2
811.815	56.3
812.121	51.41
812.427	49.32
812.733	51.57
813.039	51.93
813.345	52.7
813.65	50.75
813.956	53.57
814.262	53.14
814.568	53.86
814.873	54.89
815.179	55.7
815.484	60.11
815.79	66.7
816.095	64.8
816.4	67.52
816.706	65.05
817.011	62.16
817.316	62.45
817.621	63.59
817.926	63.5
818.231	64.66
818.536	63.25
818.841	61.66
819.146	56.32
819.451	58.64
819.756	57.39
820.06	58.52
820.365	61.45
820.67	58.23
820.974	57.98
821.279	59.3
821.583	59.75
821.888	58.3
822.192	59.43
822.496	65.89
822.8	63.61
823.105	60.39
823.409	59.23
823.713	59.57
824.017	62.61
824.321	58.8
824.625	58.91
824.929	58.7
825.232	62.36
825.536	61.77
825.84	55.23
826.143	54.89
826.447	59.36
826.751	59.55
827.054	61.7
827.358	61.18
827.661	64.95
827.964	65.16
828.268	64.34
828.571	63.86
828.874	64.25
829.177	62.7
829.48	61.89
829.783	60.91
830.086	60.43
830.389	57.09
830.692	58
830.995	56.66
831.297	55.36
831.6	50.95
831.903	51.45
832.205	50.77
832.508	57.34
832.81	59.82
833.113	63.32
833.415	64.86
833.718	66.14
834.02	63.7
834.322	66.61
834.624	63.8
834.926	69.45
835.228	67.02
835.53	67.05
835.832	66.86
836.134	67.39
836.436	63.77
836.738	63.18
837.04	59.82
837.341	59.2
837.643	55.82
837.944	60.23
838.246	59.3
838.547	62.7
838.849	65.5
839.15	62.95
839.452	64.57
839.753	66.07
840.054	63.61
840.355	66.89
840.656	68.86
840.957	70.39
841.258	69.84
841.559	70.64
841.86	71.41
842.161	69.3
842.462	69.05
842.762	66.57
843.063	66.52
843.364	68.89
843.664	68.48
843.965	69.82
844.265	70.52
844.566	71.93
844.866	68.57
845.166	67.27
845.467	66.61
845.767	66.59
846.067	64.3
846.367	57.75
846.667	58.45
846.967	56.48
847.267	53.27
847.567	52.91
847.867	53.8
848.166	53.39
848.466	50.55
848.766	49.84
849.065	49.23
849.365	49.43
849.664	53.27
849.964	52.14
850.263	54.64
850.562	56.2
850.862	54.59
851.161	51.45
851.46	52.91
851.759	55.27
852.058	58.39
852.357	60.36
852.656	56.86
852.955	58.25
853.254	58.68
853.553	56.34
853.851	56.91
854.15	58.57
854.449	61.2
854.747	62.57
855.046	56.77
855.344	55.43
855.643	54.16
855.941	61.73
856.239	61.41
856.538	63.25
856.836	64.91
857.134	66.75
857.432	66.64
857.73	64.3
858.028	64.27
858.326	72.18
858.624	71.86
858.922	75.16
859.219	71.5
859.517	69.61
859.815	66.48
860.112	69.09
860.41	65.05
860.707	62.39
861.005	63.18
861.302	64.82
861.6	59.91
861.897	63.82
862.194	61.8
862.491	62.05
862.788	66.43
863.085	72.77
863.382	72.59
863.679	74.14
863.976	73.32
864.273	71.75
864.57	64.98
864.867	68.39
865.163	64.48
865.46	64.25
865.757	71.32
866.053	69.52
866.349	64.57
866.646	61.55
866.942	62.89
867.239	67.25
867.535	66.84
867.831	70.23
868.127	68.95
868.423	67.57
868.719	67.23
869.015	61.91
869.311	62.7
869.607	63.09
869.903	65.09
870.199	65.3
870.494	62.59
870.79	67.73
871.086	64.7
871.381	64.09
871.677	66.75
871.972	64.5
872.267	61.09
872.563	61.07
872.858	59.43
873.153	59.36
873.448	59.66
873.743	60.05
874.038	56.36
874.333	60.52
874.628	61.64
874.923	62.02
875.218	62.59
875.513	65.41
875.808	65.52
876.102	64.66
876.397	61.48
876.691	64.09
876.986	65.23
877.28	64.55
877.575	66.27
877.869	65.7
878.163	67
878.458	68.23
878.752	64.86
879.046	61.55
879.34	61.55
879.634	67.27
879.928	61.84
880.222	60.82
880.516	59.95
880.809	60.39
881.103	60.05
881.397	57.41
881.691	58.41
881.984	60
882.278	62.23
882.571	64.93
882.864	57.73
883.158	55.2
883.451	60.36
883.744	62.5
884.038	59.34
884.331	61.77
884.624	61.64
884.917	61.82
885.21	63.02
885.503	65.05
885.796	61.93
886.088	64.2
886.381	67.07
886.674	62.57
886.966	62.98
887.259	61.89
887.552	60.07
887.844	61.27
888.136	61.91
888.429	62.23
888.721	59.08
889.013	61.69
889.306	63.61
889.598	65.75
