# Supplementary material for: An on-demand, drop-on-drop method for studying enzyme catalysis by serial crystallography
Source: Nat Commun. 2021 Jul 22;12:4461. doi: 10.1038/s41467-021-24757-7 (PMC8298390; doi:10.1038/s41467-021-24757-7)
Supplement: Supplementary file 7 — Source Data [file 41467_2021_24757_MOESM7_ESM.zip › 01_raw data/7/7-pico-on (18).txt]

Data from 7-fluo5N-fura-picoon_Subt4_20-41-08-038.txt Node

Date: Wed Jun 05 20:41:08 PDT 2019
User: Yachandra Lab
Spectrometer: OFX00221
Trigger mode: 0
Integration Time (sec): 3.000000E-1
Scans to average: 4
Nonlinearity correction enabled: false
Boxcar width: 5
Storing dark spectrum: false
XAxis mode: Wavelengths
Number of Pixels in Spectrum: 2136
>>>>>Begin Spectral Data<<<<<
156.111	5.79
156.499	5.54
156.887	4.59
157.274	4.31
157.662	3.62
158.049	3.32
158.437	3.5
158.824	4.52
159.211	2.77
159.599	2.89
159.986	1.3
160.373	0.43
160.761	-0.8
161.148	-0.61
161.535	-0.68
161.922	-0.93
162.309	-0.25
162.696	-0.82
163.083	-2.34
163.47	-1.48
163.857	-1.55
164.244	-1.09
164.631	-0.82
165.018	-0.66
165.405	-1.16
165.792	-0.98
166.179	0.39
166.565	0.14
166.952	-0.7
167.339	0.98
167.725	1.14
168.112	0.91
168.498	1.66
168.885	1.3
169.271	1.73
169.658	2.45
170.044	1.52
170.431	1.5
170.817	0.48
171.203	1.45
171.59	0.73
171.976	0.02
172.362	0.23
172.748	-1.3
173.134	-0.7
173.521	-0.45
173.907	-0.34
174.293	0.55
174.679	-0.23
175.065	-0.23
175.451	-0.45
175.836	-0.23
176.222	-0.55
176.608	-0.73
176.994	0.43
177.38	-0.39
177.765	-1.5
178.151	-1.64
178.537	-2.09
178.922	-1.32
179.308	-2
179.693	-2.5
180.079	-2.64
180.464	-1.18
180.85	-1.27
181.235	-2.52
181.621	-2.95
182.006	-1.2
182.391	-1.18
182.777	-1.73
183.162	-3.66
183.547	-3
183.932	-3.3
184.317	-3.18
184.702	-3.68
185.087	-4.07
185.472	-3.59
185.857	-3.18
186.242	-3.25
186.627	-3.32
187.012	-2.77
187.397	-2.27
187.782	-2.18
188.167	-0.89
188.551	-1.07
188.936	5.93
189.321	13.95
189.705	20.55
190.09	28.16
190.475	40.8
190.859	46.27
191.244	51.86
191.628	59
192.012	66.18
192.397	71.32
192.781	79.64
193.166	80.7
193.55	77.11
193.934	80.89
194.318	78.5
194.702	72.68
195.087	73.73
195.471	74.16
195.855	73.2
196.239	76.02
196.623	77.18
197.007	75.36
197.391	72.91
197.775	75.75
198.158	74.57
198.542	77.27
198.926	80.57
199.31	83.27
199.693	82.5
200.077	77.77
200.461	75.55
200.844	73.23
201.228	74.48
201.611	74.7
201.995	74.61
202.378	72.43
202.762	69.95
203.145	65.98
203.529	64.52
203.912	63.3
204.295	69.77
204.679	71.8
205.062	77.64
205.445	76.36
205.828	77.23
206.211	81.52
206.594	79.75
206.977	81.32
207.36	79.66
207.743	76.86
208.126	77.14
208.509	76.75
208.892	75.59
209.275	72.14
209.658	72.7
210.04	73.93
210.423	72.36
210.806	77.02
211.188	77.52
211.571	79.39
211.953	84.23
212.336	87.32
212.719	88
213.101	86.84
213.483	85.14
213.866	86.5
214.248	83.48
214.63	81.02
215.013	78.59
215.395	80.95
215.777	79.45
216.159	78.48
216.542	78.84
216.924	78.59
217.306	81.07
217.688	80.95
218.07	77.48
218.452	79.73
218.834	81.25
219.216	86.91
219.597	83.75
219.979	84.55
220.361	85.55
220.743	84.39
221.124	81.93
221.506	76.45
221.888	77.91
222.269	82.25
222.651	82.89
223.032	79.52
223.414	72.45
223.795	75.25
224.177	76.77
224.558	76.48
224.94	76
225.321	79.41
225.702	86.18
226.083	85.61
226.465	83.39
226.846	79.27
227.227	80.55
227.608	81.57
227.989	81.7
228.37	80.8
228.751	76.98
229.132	76.41
229.513	77.84
229.894	74.55
230.275	75.48
230.655	74.77
231.036	78.43
231.417	78.55
231.798	83.89
232.178	81.25
232.559	79.8
232.94	82.55
233.32	85.34
233.701	84.3
234.081	86.07
234.462	84.25
234.842	85.73
235.222	88.18
235.603	87.59
235.983	82.45
236.363	82.77
236.743	85.8
237.124	81.57
237.504	81.66
237.884	83.59
238.264	79.2
238.644	81.8
239.024	81.98
239.404	77.95
239.784	77.14
240.164	74.98
240.544	73.86
240.923	74.52
241.303	78.36
241.683	75.64
242.063	74.64
242.442	75.89
242.822	74.43
243.202	70.5
243.581	71.14
243.961	76.57
244.34	79.77
244.72	79.25
245.099	80.3
245.478	82.23
245.858	87.39
246.237	85.36
246.616	86.95
246.996	85.34
247.375	87.84
247.754	89.48
248.133	85.11
248.512	83.77
248.891	89.86
249.27	89.39
249.649	88.05
250.028	88.14
250.407	86.98
250.786	87.27
251.165	91.57
251.544	95.23
251.922	96.14
252.301	98.39
252.68	99.34
253.058	96.73
253.437	94.68
253.816	92.61
254.194	90.61
254.573	89.07
254.951	89.45
255.329	88.84
255.708	84.3
256.086	83.41
256.465	79.89
256.843	79.61
257.221	78.02
257.599	79.91
257.977	79.61
258.356	79.41
258.734	82.61
259.112	84.84
259.49	81.55
259.868	84.66
260.246	84.3
260.624	86.68
261.001	83.64
261.379	84.36
261.757	82.52
262.135	82.16
262.513	77.68
262.89	75.43
263.268	74.34
263.645	76.57
264.023	73.98
264.401	74.09
264.778	74.66
265.156	75.5
265.533	73.45
265.91	73.43
266.288	74.02
266.665	78.32
267.042	79.2
267.42	78.45
267.797	78.82
268.174	81.02
268.551	81.39
268.928	80.23
269.305	84
269.682	88.05
270.059	88.02
270.436	92.18
270.813	91.45
271.19	91.64
271.567	90.91
271.944	89.45
272.32	85.45
272.697	83.5
273.074	84.66
273.45	83.75
273.827	81.43
274.203	81.23
274.58	77.11
274.957	76.45
275.333	77.52
275.709	75.98
276.086	76.8
276.462	76.82
276.838	77.36
277.215	75.52
277.591	78.07
277.967	77.68
278.343	77.82
278.719	75.82
279.095	73.61
279.471	71.95
279.847	73.43
280.223	73.66
280.599	73.41
280.975	72.3
281.351	73.93
281.727	71.82
282.103	73.27
282.478	70.7
282.854	75.25
283.23	79.91
283.605	83.93
283.981	83.16
284.357	81.84
284.732	83.98
285.108	85.7
285.483	86
285.858	82.18
286.234	82.66
286.609	86.68
286.984	82.23
287.36	79.68
287.735	75.75
288.11	73.41
288.485	75.14
288.86	75.95
289.235	76.25
289.61	73.52
289.985	78.57
290.36	75.3
290.735	75.3
291.11	76.34
291.485	77.41
291.86	78.09
292.235	82.57
292.609	81.57
292.984	81.52
293.359	78.02
293.733	78.43
294.108	73.18
294.482	71.27
294.857	69.8
295.231	70.59
295.606	69.14
295.98	70.5
296.354	67.48
296.729	68.09
297.103	68.07
297.477	72.55
297.851	77.18
298.226	79.34
298.6	80.36
298.974	79.48
299.348	83
299.722	84.95
300.096	83.7
300.47	85.45
300.844	82.09
301.217	81.68
301.591	80.86
301.965	81.27
302.339	81.75
302.712	82.93
303.086	84.98
303.46	83.09
303.833	82
304.207	82.02
304.58	83.57
304.954	87.14
305.327	88.5
305.701	87.34
306.074	84.61
306.447	85.3
306.821	85.66
307.194	82.77
307.567	82.61
307.94	84.95
308.313	82.43
308.686	81.66
309.059	83.32
309.432	82.93
309.805	83.59
310.178	81.66
310.551	81.84
310.924	80.77
311.297	82.52
311.67	81.93
312.042	78.7
312.415	81.2
312.788	76.95
313.16	73.86
313.533	71.16
313.905	73.8
314.278	75.14
314.65	74.18
315.023	76.89
315.395	75
315.768	76.25
316.14	76.41
316.512	77
316.884	80.59
317.257	80.55
317.629	80.75
318.001	79.73
318.373	79.32
318.745	77.75
319.117	73.59
319.489	73.16
319.861	68.8
320.233	70.43
320.605	70.02
320.977	70.2
321.348	71.27
321.72	72.59
322.092	72.61
322.463	75.07
322.835	76.55
323.207	83.05
323.578	82.41
323.95	83.36
324.321	81.05
324.693	81.25
325.064	77.52
325.435	79.86
325.807	81.43
326.178	81.11
326.549	80.55
326.92	79.55
327.292	72.39
327.663	74.25
328.034	76.41
328.405	77.7
328.776	74.8
329.147	76.75
329.518	72.14
329.889	67.27
330.259	61.84
330.63	57.95
331.001	60.18
331.372	61.5
331.742	62.3
332.113	59.3
332.484	59.05
332.854	63.61
333.225	65.98
333.595	66.8
333.966	70.75
334.336	74.43
334.707	76.45
335.077	73.07
335.447	72.23
335.817	71.57
336.188	75.16
336.558	75.14
336.928	73.77
337.298	73.07
337.668	73.59
338.038	73.45
338.408	79.45
338.778	80.64
339.148	83.57
339.518	84.43
339.888	86.07
340.258	84.11
340.627	83.14
340.997	80.52
341.367	76.2
341.736	75.23
342.106	74.02
342.475	66.05
342.845	65.18
343.214	65.2
343.584	66.77
343.953	63.75
344.323	63.64
344.692	63.57
345.061	65.7
345.431	66.7
345.8	68.09
346.169	70.7
346.538	72.98
346.907	72.77
347.276	71
347.645	69.55
348.014	70.84
348.383	73.36
348.752	75.34
349.121	73.77
349.49	76.61
349.858	78.43
350.227	77.27
350.596	80.16
350.964	82.3
351.333	81.23
351.702	82.11
352.07	83.16
352.439	80.3
352.807	79.95
353.176	80.16
353.544	80.86
353.912	81.43
354.281	81.68
354.649	73.95
355.017	69.57
355.385	70.23
355.753	71.45
356.122	70.84
356.49	71.36
356.858	71.7
357.226	71.34
357.594	69.5
357.961	69.2
358.329	69.39
358.697	72.34
359.065	75.52
359.433	75.16
359.8	74.86
360.168	73.66
360.536	74
360.903	72.5
361.271	75.39
361.638	76.64
362.006	75.27
362.373	75.73
362.741	79.55
363.108	78.8
363.475	81.5
363.843	77.95
364.21	77.34
364.577	79.09
364.944	80.05
365.311	77.18
365.678	74.86
366.045	73.75
366.412	72.11
366.779	68.43
367.146	69.18
367.513	69.36
367.88	71.75
368.247	74.64
368.613	70.52
368.98	70.39
369.347	70.7
369.713	72.66
370.08	72.82
370.447	75.34
370.813	78.07
371.18	78.3
371.546	74.73
371.912	76.59
372.279	71.68
372.645	76.45
373.011	78.43
373.378	81.45
373.744	80.64
374.11	77.82
374.476	76.75
374.842	76.5
375.208	77.02
375.574	79.25
375.94	78.91
376.306	82.07
376.672	83.52
377.038	80.89
377.404	76.73
377.769	76.64
378.135	79.27
378.501	80.07
378.866	74.09
379.232	72.61
379.597	72.8
379.963	69.43
380.328	70.14
380.694	66.09
381.059	65.84
381.425	65.43
381.79	64.43
382.155	68
382.52	64.2
382.886	69.45
383.251	66.07
383.616	65.5
383.981	67.43
384.346	63.43
384.711	64.93
385.076	66.43
385.441	71.32
385.806	72.39
386.171	67.75
386.535	70.07
386.9	68.7
387.265	71.41
387.629	70.64
387.994	69.91
388.359	68.93
388.723	67.59
389.088	68.77
389.452	65.18
389.817	65.27
390.181	66.66
390.545	67.43
390.91	66.84
391.274	66.95
391.638	70.43
392.002	73.39
392.366	81.82
392.731	84.48
393.095	82
393.459	84.41
393.823	84
394.187	83.5
394.55	80.32
394.914	83.89
395.278	82.75
395.642	81.3
396.006	79.77
396.369	73.59
396.733	70.25
397.097	70.11
397.46	66.68
397.824	65.34
398.187	66.77
398.551	67.7
398.914	66.36
399.277	70.27
399.641	70.36
400.004	71.7
400.367	73.66
400.73	73.27
401.094	70.39
401.457	71.36
401.82	70.61
402.183	70.91
402.546	71.34
402.909	70.77
403.272	67.68
403.635	67.05
403.998	67.82
404.36	68
404.723	70.36
405.086	71.48
405.448	74.48
405.811	77.11
406.174	74.89
406.536	76.91
406.899	81.91
407.261	82.95
407.624	82.75
407.986	81
408.348	81.02
408.711	80.5
409.073	81.5
409.435	79.39
409.797	78.59
410.16	79.43
410.522	78.93
410.884	75.95
411.246	74.52
411.608	73.52
411.97	71.39
412.332	71.36
412.693	72.32
413.055	74.18
413.417	74.64
413.779	73.98
414.14	70.61
414.502	71.09
414.864	68.84
415.225	68.16
415.587	73.14
415.948	76.18
416.31	78.41
416.671	75.52
417.033	76.11
417.394	75.66
417.755	75.75
418.116	79.14
418.478	77.52
418.839	78.41
419.2	81.93
419.561	77.14
419.922	74.59
420.283	73.41
420.644	72.84
421.005	71.86
421.366	73.34
421.727	73.16
422.087	69.39
422.448	72.75
422.809	68.98
423.169	70.48
423.53	72.05
423.891	71.57
424.251	69.66
424.612	72.66
424.972	74.86
425.333	74.09
425.693	73.41
426.053	76.41
426.414	72.05
426.774	75.77
427.134	72.7
427.494	73.3
427.854	71.45
428.214	70.89
428.574	69.14
428.934	64.02
429.294	64.59
429.654	68.05
430.014	67.57
430.374	67.77
430.734	67.61
431.094	69.73
431.453	67.02
431.813	71.48
432.173	70.59
432.532	72.02
432.892	73.39
433.251	71.82
433.611	73
433.97	72.23
434.33	75.34
434.689	76.59
435.048	77.23
435.407	76.93
435.767	74.98
436.126	74.77
436.485	75.68
436.844	77.86
437.203	76.89
437.562	74.59
437.921	75.36
438.28	72.91
438.639	72.95
438.998	72.11
439.356	72.68
439.715	74.05
440.074	78.14
440.433	72.5
440.791	69.5
441.15	70.02
441.508	69.02
441.867	73.25
442.225	71.14
442.584	69.16
442.942	67.73
443.3	67.75
443.659	67.57
444.017	65.52
444.375	66.68
444.733	67.68
445.092	66.93
445.45	65.95
445.808	64.07
446.166	65.32
446.524	64.34
446.882	62.68
447.239	63.16
447.597	61.02
447.955	63.73
448.313	65.3
448.67	65.91
449.028	68.16
449.386	67.91
449.743	66.48
450.101	68.5
450.458	68.55
450.816	70.66
451.173	74.52
451.531	75.98
451.888	72.5
452.245	75.02
452.602	73.2
452.96	73.45
453.317	74.34
453.674	74.8
454.031	72.68
454.388	75.39
454.745	75.3
455.102	72.7
455.459	73.18
455.816	74.61
456.173	73.23
456.529	75.98
456.886	75.39
457.243	76.8
457.599	75.82
457.956	74.55
458.313	73.48
458.669	73.39
459.026	70.07
459.382	68.73
459.739	66.59
460.095	67.86
460.451	66.23
460.807	65.36
461.164	66.86
461.52	66.66
461.876	70.07
462.232	66.68
462.588	64
462.944	66
463.3	66.77
463.656	68.07
464.012	65.43
464.368	64.5
464.724	65.07
465.079	66.14
465.435	62.25
465.791	59.93
466.146	63.11
466.502	61.43
466.858	58.84
467.213	58.66
467.569	60.18
467.924	61.36
468.279	62.18
468.635	60.82
468.99	57.61
469.345	64.2
469.701	66.68
470.056	63.39
470.411	65.82
470.766	67.48
471.121	66.11
471.476	67.36
471.831	68.34
472.186	66.5
472.541	64.25
472.895	62.25
473.25	57.3
473.605	55.59
473.96	58.59
474.314	58.32
474.669	60.23
475.024	62.14
475.378	58.59
475.733	60.73
476.087	62.57
476.441	66.75
476.796	68.8
477.15	71.45
477.504	72.5
477.859	71.23
478.213	71.43
478.567	68.73
478.921	65.86
479.275	68.07
479.629	68.18
479.983	70.7
480.337	68.68
480.691	68.48
481.045	66.66
481.399	65.16
481.752	64.82
482.106	62.66
482.46	64.34
482.813	65.95
483.167	68.02
483.52	66.59
483.874	64.16
484.227	64.36
484.581	64.89
484.934	65.2
485.288	66.73
485.641	65.23
485.994	67.25
486.347	67.2
486.7	69.91
487.054	66.5
487.407	66.34
487.76	65.68
488.113	63.84
488.466	62.02
488.818	62.55
489.171	62.8
489.524	62.8
489.877	62.8
490.23	62.61
490.582	62.75
490.935	65.25
491.288	63.61
491.64	63.32
491.993	65.91
492.345	67.43
492.698	67.68
493.05	65.27
493.402	68.98
493.755	67.93
494.107	66.77
494.459	65.59
494.811	62.68
495.163	62.7
495.515	62.41
495.867	59.39
496.219	57.45
496.571	57.39
496.923	54.89
497.275	54.5
497.627	52.34
497.979	50.91
498.33	49.27
498.682	50.3
499.034	43.95
499.385	48.52
499.737	52.32
500.088	55.95
500.44	61.59
500.791	67.57
501.143	67.5
501.494	68.89
501.845	74.32
502.197	78.95
502.548	83.18
502.899	96.11
503.25	92.91
503.601	93.64
503.952	93.02
504.303	94
504.654	93.55
505.005	96.05
505.356	101.3
505.707	101.2
506.058	99.07
506.408	100.89
506.759	92.95
507.11	101.18
507.46	104.16
507.811	106.16
508.161	104.52
508.512	110.27
508.862	110.18
509.213	111.7
509.563	116.27
509.913	124.14
510.263	122.84
510.614	126.66
510.964	125.89
511.314	126.59
511.664	129.8
512.014	134.61
512.364	133.52
512.714	135.57
513.064	140.11
513.414	143
513.764	141.3
514.113	142.2
514.463	145.2
514.813	145.68
515.162	144.09
515.512	145.64
515.862	143.7
516.211	143.02
516.561	144.55
516.91	142.32
517.259	139.68
517.609	138.68
517.958	138
518.307	140.91
518.656	140.27
519.006	145.23
519.355	145.75
519.704	147.98
520.053	151.18
520.402	154.27
520.751	153.43
521.1	153.66
521.448	154.91
521.797	154.66
522.146	153.5
522.495	153
522.843	148.23
523.192	148.61
523.541	152.18
523.889	151.32
524.238	150.05
524.586	148.57
524.935	146.98
525.283	146.5
525.631	150.59
525.979	150.02
526.328	152.82
526.676	157.8
527.024	154.52
527.372	146.95
527.72	144.52
528.068	142.82
528.416	144.68
528.764	147.25
529.112	147.45
529.46	145.11
529.808	144.45
530.155	138.95
530.503	134.84
530.851	131.11
531.198	132.52
531.546	135.3
531.893	131.48
532.241	130.18
532.588	129.2
532.936	128.73
533.283	132.11
533.63	132.16
533.978	134.77
534.325	135.66
534.672	139.84
535.019	138.55
535.366	134.43
535.713	138.64
536.06	138.75
536.407	140.16
536.754	138
537.101	131.27
537.448	133.05
537.795	134.07
538.141	136.57
538.488	135.27
538.835	133.25
539.181	134.11
539.528	132.09
539.874	132.3
540.221	130.66
540.567	132.91
540.914	132.23
541.26	131.07
541.606	128.39
541.952	126.57
542.299	127.36
542.645	130.11
542.991	129.68
543.337	130.75
543.683	129.25
544.029	127.89
544.375	124.18
544.721	127.34
545.066	125.86
545.412	126.16
545.758	126.09
546.104	124.91
546.449	123.59
546.795	124.43
547.141	122.98
547.486	122.61
547.832	123.73
548.177	125.55
548.522	121.43
548.868	121.86
549.213	123.41
549.558	121.07
549.903	122.07
550.249	122.3
550.594	123.7
550.939	123.45
551.284	125.2
551.629	121.11
551.974	120.64
552.319	120.73
552.664	118.59
553.008	117.23
553.353	120.11
553.698	119.02
554.043	117.16
554.387	110.89
554.732	112.14
555.076	110.77
555.421	112.34
555.765	110.55
556.11	113.02
556.454	115.27
556.798	112.16
557.143	112.39
557.487	112.77
557.831	112.41
558.175	115.77
558.519	113.39
558.863	113.41
559.207	113
559.551	114.8
559.895	117.09
560.239	115.98
560.583	119.27
560.927	116.64
561.27	117.11
561.614	122.02
561.958	120.75
562.301	119.8
562.645	116.18
562.988	115.98
563.332	114
563.675	111.34
564.018	111.43
564.362	109.11
564.705	106
565.048	105.23
565.391	104.09
565.735	102.82
566.078	100.18
566.421	101.82
566.764	101.82
567.107	104.5
567.45	102.32
567.792	103.02
568.135	102.84
568.478	105.89
568.821	104.25
569.163	101.82
569.506	104.18
569.849	106.25
570.191	104.45
570.534	104.95
570.876	101.52
571.219	103.77
571.561	101.05
571.903	99.11
572.246	98.82
572.588	99.14
572.93	96.64
573.272	94.11
573.614	94.3
573.956	94.95
574.298	94.43
574.64	92.23
574.982	91.45
575.324	90.59
575.666	91.45
576.008	91.52
576.349	91.02
576.691	90.61
577.033	92.59
577.374	94.34
577.716	93.09
578.057	91.18
578.399	90.82
578.74	91.07
579.082	89.43
579.423	89.89
579.764	85.93
580.105	85.23
580.447	86.7
580.788	84.55
581.129	83.84
581.47	85
581.811	86.84
582.152	89.05
582.493	89.14
582.834	90.36
583.175	89.68
583.515	92.57
583.856	91.2
584.197	90.3
584.537	94.48
584.878	95.55
585.218	98.25
585.559	99.11
585.899	100.68
586.24	98.36
586.58	97.82
586.921	97.64
587.261	97.25
587.601	97.98
587.941	101.18
588.281	99.61
588.621	97.57
588.961	94.27
589.301	91.64
589.641	93.07
589.981	91.68
590.321	91
590.661	90.02
591.001	87.98
591.34	88.73
591.68	86.77
592.02	84.14
592.359	83.09
592.699	85.02
593.038	86.23
593.378	84.59
593.717	86.36
594.057	85.39
594.396	86.77
594.735	85.89
595.074	84.64
595.414	81.43
595.753	83.39
596.092	81.91
596.431	83.36
596.77	84.02
597.109	80.14
597.448	78.02
597.786	78.59
598.125	80.95
598.464	80.98
598.803	80.7
599.141	81.2
599.48	78.2
599.819	78.48
600.157	75.16
600.495	70.61
600.834	74.02
601.172	75.84
601.511	75.61
601.849	74.98
602.187	75.25
602.525	74.64
602.864	78.82
603.202	79.07
603.54	77.86
603.878	77.23
604.216	77.98
604.554	78.45
604.891	79.02
605.229	83.41
605.567	81.41
605.905	84.05
606.243	87.16
606.58	84.2
606.918	86.36
607.255	88.3
607.593	91.45
607.93	91.36
608.268	87.34
608.605	84
608.942	79.18
609.28	75.2
609.617	74.61
609.954	71.89
610.291	73.09
610.628	72.93
610.965	71.18
611.302	68.89
611.639	69.27
611.976	72.05
612.313	75.59
612.65	77.11
612.987	79.8
613.323	78.93
613.66	79.82
613.997	76.05
614.333	73.7
614.67	75.25
615.006	76.09
615.343	75.05
615.679	74.73
616.015	71.89
616.352	73.25
616.688	74.23
617.024	75.77
617.36	77.3
617.696	79.55
618.032	77.5
618.368	75.98
618.704	74.75
619.04	77.16
619.376	75.61
619.712	76.91
620.048	76.8
620.383	78
620.719	76.16
621.055	73.43
621.39	74.2
621.726	76.23
622.061	78.11
622.397	79.5
622.732	81.05
623.068	83
623.403	81.98
623.738	80.45
624.073	77.91
624.409	78.05
624.744	80.16
625.079	79.11
625.414	79.7
625.749	81
626.084	79.34
626.419	78
626.753	79.16
627.088	81.02
627.423	81.32
627.758	83.32
628.092	83.5
628.427	80.93
628.762	84.77
629.096	87.27
629.431	87.77
629.765	87.84
630.099	87.95
630.434	85.43
630.768	86.25
631.102	86.14
631.436	84.89
631.77	84.59
632.105	85.86
632.439	82.09
632.773	81.93
633.107	79.66
633.44	83.34
633.774	83.8
634.108	86.59
634.442	83.86
634.776	85.34
635.109	84.68
635.443	87.16
635.776	85.34
636.11	85.2
636.443	84.14
636.777	85.25
637.11	80.3
637.444	77.48
637.777	76.02
638.11	80.3
638.443	80.77
638.776	83.5
639.11	78.3
639.443	80.77
639.776	81.39
640.109	80.41
640.441	79.32
640.774	80.59
641.107	82.27
641.44	81.14
641.773	76.68
642.105	74.73
642.438	71.2
642.77	73.05
643.103	71.82
643.435	73.39
643.768	73.18
644.1	73.66
644.433	77.02
644.765	77.75
645.097	79.68
645.429	80.75
645.761	80.84
646.094	81.25
646.426	81.68
646.758	83.2
647.09	82.66
647.422	84.23
647.753	84.8
648.085	83.66
648.417	80.05
648.749	78.93
649.08	79.14
649.412	77.86
649.744	79.82
650.075	77.14
650.407	75.41
650.738	76.93
651.069	74.3
651.401	72.95
651.732	68.39
652.063	71.16
652.394	69.91
652.726	69.89
653.057	71.93
653.388	69.8
653.719	69.52
654.05	68.91
654.381	64.91
654.712	65.86
655.042	64.41
655.373	65.2
655.704	63.64
656.034	62.8
656.365	63.61
656.696	61
657.026	64.43
657.357	65.3
657.687	66
658.018	67.55
658.348	66.18
658.678	68.7
659.008	71.32
659.339	72.52
659.669	74.7
659.999	77.45
660.329	79.2
660.659	77.68
660.989	82.66
661.319	80.91
661.649	81.89
661.978	82.68
662.308	81.02
662.638	80.55
662.968	79.32
663.297	80.07
663.627	75.55
663.956	75.84
664.286	75.18
664.615	70.7
664.945	76
665.274	72.14
665.603	74.3
665.932	76.64
666.262	75.55
666.591	73.95
666.92	72.57
667.249	76
667.578	74.34
667.907	75.91
668.236	79.89
668.564	76.3
668.893	77.32
669.222	76.73
669.551	76.59
669.879	77.75
670.208	79.25
670.537	78.5
670.865	74.09
671.194	75.66
671.522	72.41
671.85	69.11
672.179	67.02
672.507	69.45
672.835	66.82
673.163	68.34
673.491	69.89
673.819	72.16
674.147	70.57
674.475	74.64
674.803	75.09
675.131	76.09
675.459	76.11
675.787	78
676.115	78.27
676.442	80.09
676.77	77.93
677.098	75.73
677.425	74.93
677.753	75.14
678.08	73.07
678.407	75.05
678.735	76.2
679.062	73.48
679.389	70.91
679.717	67.82
680.044	65.07
680.371	62.45
680.698	63.82
681.025	61.98
681.352	62.2
681.679	59.07
682.006	55.64
682.332	55.11
682.659	58.23
682.986	62.48
683.313	65.09
683.639	68.57
683.966	71.7
684.292	69.86
684.619	73.45
684.945	75.16
685.272	76.48
685.598	75.05
685.924	75.75
686.25	74.36
686.577	72.84
686.903	71.77
687.229	72.05
687.555	73.18
687.881	74.23
688.207	71.93
688.533	71.75
688.858	75.75
689.184	78.95
689.51	80.16
689.836	84.32
690.161	84.27
690.487	83.68
690.813	81.93
691.138	82.41
691.463	84.18
691.789	82.8
692.114	81.64
692.44	77.86
692.765	76.39
693.09	76.05
693.415	75.75
693.74	74.52
694.065	72.32
694.39	71.45
694.715	69.41
695.04	66.39
695.365	64.57
695.69	64.48
696.015	64.48
696.339	65.55
696.664	62.16
696.989	59.27
697.313	60.84
697.638	64.16
697.962	62.91
698.287	59.8
698.611	62.77
698.935	66.77
699.26	66.41
699.584	67.86
699.908	66.61
700.232	68
700.556	66.75
700.88	67.86
701.204	68.66
701.528	72.52
701.852	77.09
702.176	75.55
702.5	74.8
702.823	74.61
703.147	71.61
703.471	69.64
703.794	71.41
704.118	75.36
704.441	73.75
704.765	69.05
705.088	67.32
705.411	66.84
705.735	65.98
706.058	65.2
706.381	65.36
706.704	68.57
707.027	70.98
707.35	68.11
707.673	65.16
707.996	65.16
708.319	66.45
708.642	65.43
708.965	63.7
709.288	63.93
709.61	63.66
709.933	63.86
710.256	63.64
710.578	64.39
710.901	66.8
711.223	65.07
711.546	64.09
711.868	66.23
712.19	66.73
712.512	68.89
712.835	68.02
713.157	68.41
713.479	69.18
713.801	69.16
714.123	65.36
714.445	64.98
714.767	66.36
715.089	68.14
715.411	64.25
715.732	65.36
716.054	62.8
716.376	64.39
716.697	63.52
717.019	64.86
717.34	64.5
717.662	66.59
717.983	66.7
718.305	67.3
718.626	65.7
718.947	69.93
719.268	67.3
719.589	64.98
719.911	63.25
720.232	65.61
720.553	63.66
720.874	63.84
721.195	61.48
721.515	62.64
721.836	62.16
722.157	62.66
722.478	62.3
722.798	63.45
723.119	65.75
723.44	65.77
723.76	65.86
724.081	65.45
724.401	64.59
724.721	64.27
725.042	58.93
725.362	60.95
725.682	59.5
726.002	58.91
726.322	61.05
726.642	60.27
726.962	61.34
727.282	57.05
727.602	57.77
727.922	58.27
728.242	61.5
728.562	63.48
728.882	62.7
729.201	63.25
729.521	61.59
729.84	56.27
730.16	55.68
730.479	57.02
730.799	60.59
731.118	58.73
731.437	56.91
731.757	55.36
732.076	53.77
732.395	53.36
732.714	53.3
733.033	54.45
733.352	60.07
733.671	60.66
733.99	59.52
734.309	58.77
734.628	60.55
734.947	60.61
735.265	60.14
735.584	63.25
735.903	62.89
736.221	63.77
736.54	65.34
736.858	63.18
737.177	62.8
737.495	60.36
737.813	60.66
738.132	60.55
738.45	62.3
738.768	63.14
739.086	59.84
739.404	58.45
739.722	55.82
740.04	53.2
740.358	51.75
740.676	52.36
740.994	55.07
741.311	56.3
741.629	54.68
741.947	54.41
742.264	54.73
742.582	54.14
742.899	54.82
743.217	56.36
743.534	52.8
743.852	54.75
744.169	53.95
744.486	50.7
744.803	49.57
745.121	52.25
745.438	51.07
745.755	51.07
746.072	51.43
746.389	53.57
746.706	53.2
747.022	56.98
747.339	56.77
747.656	58.23
747.973	58.7
748.289	56.36
748.606	55.45
748.923	52.84
749.239	52.84
749.555	55.59
749.872	54.57
750.188	56.18
750.505	57.95
750.821	56.52
751.137	55.84
751.453	56.23
751.769	56.39
752.085	55.45
752.401	58.43
752.717	59.27
753.033	56.09
753.349	55.09
753.665	53.27
753.98	54
754.296	53.8
754.612	55.48
754.927	55.43
755.243	54.8
755.558	56.61
755.874	55.34
756.189	53.91
756.505	54.86
756.82	53.91
757.135	56.55
757.45	53.57
757.765	57.25
758.08	54.89
758.395	55.27
758.71	54.89
759.025	52.59
759.34	57.07
759.655	60.32
759.97	62.16
760.285	63.11
760.599	60.75
760.914	64.05
761.228	62.02
761.543	61.64
761.857	62.41
762.172	63.66
762.486	64.64
762.8	61.23
763.115	58.48
763.429	59.86
763.743	63.36
764.057	67.07
764.371	66.52
764.685	66.86
764.999	68.39
765.313	68.23
765.627	66.57
765.941	65.39
766.255	66.3
766.568	64.82
766.882	63.93
767.195	58.5
767.509	55.43
767.823	54.5
768.136	52.7
768.449	51.77
768.763	50.3
769.076	54.09
769.389	55.32
769.702	56.09
770.016	56.95
770.329	59.27
770.642	61.5
770.955	62.55
771.268	60.5
771.58	61.39
771.893	64.52
772.206	65.09
772.519	64.11
772.832	63.48
773.144	60.3
773.457	60.55
773.769	55.16
774.082	56.43
774.394	56.05
774.706	57.05
775.019	57.43
775.331	53.41
775.643	54.75
775.955	54.75
776.268	58.52
776.58	60.61
776.892	62.8
777.204	64.5
777.515	61.18
777.827	60.2
778.139	60.68
778.451	60.95
778.763	62.59
779.074	61.66
779.386	62.43
779.697	59.7
780.009	59.25
780.32	58.36
780.632	57.09
780.943	58.05
781.254	59.2
781.566	60.55
781.877	61.98
782.188	61.68
782.499	61.75
782.81	60.98
783.121	60.11
783.432	60.59
783.743	57.8
784.054	60.5
784.364	61.5
784.675	61.8
784.986	60.48
785.296	62
785.607	63.68
785.917	63.8
786.228	60.77
786.538	62.11
786.849	61.05
787.159	61.73
787.469	60
787.779	60.57
788.09	59.41
788.4	62.27
788.71	62.5
789.02	61.09
789.33	61.59
789.64	66.48
789.949	66.48
790.259	69.36
790.569	68.68
790.879	71.3
791.188	69.16
791.498	69.98
791.807	68.45
792.117	64.66
792.426	65.07
792.736	65.43
793.045	63.8
793.354	65.75
793.663	66.18
793.973	70.09
794.282	70
794.591	73.11
794.9	73.16
795.209	71.11
795.518	71.43
795.826	70.82
796.135	72.68
796.444	75.82
796.753	73.59
797.061	72.7
797.37	69.48
797.678	66.55
797.987	67.68
798.295	68.34
798.604	71.05
798.912	69.89
799.22	70.14
799.529	70.14
799.837	66
800.145	66.07
800.453	66.64
800.761	69.09
801.069	72.64
801.377	71.16
801.685	69.68
801.993	67.93
802.3	69.39
802.608	69.66
802.916	67.05
803.223	69.09
803.531	69.36
803.838	69.57
804.146	69.93
804.453	70.18
804.76	71.82
805.068	72.52
805.375	72.36
805.682	70.16
805.989	72.02
806.296	72.36
806.603	73.52
806.91	75.68
807.217	73.14
807.524	71.36
807.831	69.05
808.138	68.61
808.444	70.98
808.751	73.57
809.058	74.43
809.364	73.52
809.671	75
809.977	75.48
810.284	76.64
810.59	78.5
810.896	79
811.202	80.84
811.509	82
811.815	80.34
812.121	77.45
812.427	77.48
812.733	77.41
813.039	75.66
813.345	75.8
813.65	69.52
813.956	69.61
814.262	68.55
814.568	67.57
814.873	65.66
815.179	65.8
815.484	66.45
815.79	69.25
816.095	71.95
816.4	73.91
816.706	71.86
817.011	76.07
817.316	78.68
817.621	82.93
817.926	86.64
818.231	86.52
818.536	85.91
818.841	86.14
819.146	85.89
819.451	80.66
819.756	78.11
820.06	79.05
820.365	79.02
820.67	74.95
820.974	75.95
821.279	74.2
821.583	75.55
821.888	75.7
822.192	75.09
822.496	75.66
822.8	79.5
823.105	78.91
823.409	77.2
823.713	76.52
824.017	80.59
824.321	75.61
824.625	74.55
824.929	74.55
825.232	75.91
825.536	76.91
825.84	77.16
826.143	77.39
826.447	81.27
826.751	81.86
827.054	87.27
827.358	85.34
827.661	90.7
827.964	93.64
828.268	91.07
828.571	91.05
828.874	90.89
829.177	90.89
829.48	91.39
829.783	92.3
830.086	93.25
830.389	88.11
830.692	87.84
830.995	83.75
831.297	81.3
831.6	82.25
831.903	83.66
832.205	84.84
832.508	85.2
832.81	84.7
833.113	86.75
833.415	90.2
833.718	93.14
834.02	92.73
834.322	94.36
834.624	94.43
834.926	96.36
835.228	95
835.53	95.82
835.832	99
836.134	100.93
836.436	96.52
836.738	94.09
837.04	90.02
837.341	95.82
837.643	96.25
837.944	94.14
838.246	94.02
838.547	97.09
838.849	99.09
839.15	96.59
839.452	97.02
839.753	99.5
840.054	97.02
840.355	102.02
840.656	98.09
840.957	101.25
841.258	107.05
841.559	108.77
841.86	106.95
842.161	104.93
842.462	104.09
842.762	103.75
843.063	103.16
843.364	107.68
843.664	105.36
843.965	105.43
844.265	103.7
844.566	102.66
844.866	100.66
845.166	102.68
845.467	100.82
845.767	103.7
846.067	101.5
846.367	100.36
846.667	99.23
846.967	97.84
847.267	95.82
847.567	94.39
847.867	94
848.166	91.48
848.466	89.75
848.766	91.02
849.065	88.5
849.365	88
849.664	88.25
849.964	89.3
850.263	89.16
850.562	93.32
850.862	94.91
851.161	91.05
851.46	94.36
851.759	93.48
852.058	94.18
852.357	96.52
852.656	93.02
852.955	94.89
853.254	91.59
853.553	92.73
853.851	94.93
854.15	97.09
854.449	100.84
854.747	101.41
855.046	98.05
855.344	98.82
855.643	98.61
855.941	106.2
856.239	105.7
856.538	110.57
856.836	110.41
857.134	107.07
857.432	103.45
857.73	102.89
858.028	102.07
858.326	109.02
858.624	109.32
858.922	109.91
859.219	109.11
859.517	109.11
859.815	106.16
860.112	110.8
860.41	109.82
860.707	109.98
861.005	110.48
861.302	110.23
861.6	107.23
861.897	110.05
862.194	108.61
862.491	109.18
862.788	113.02
863.085	117.43
863.382	112.36
863.679	115.09
863.976	117.68
864.273	116.59
864.57	112.82
864.867	113.11
865.163	111.25
865.46	109.59
865.757	112.05
866.053	107.2
866.349	103.11
866.646	104.48
866.942	100.34
867.239	100.02
867.535	98.23
867.831	101.2
868.127	102.95
868.423	102.66
868.719	104.32
869.015	98.89
869.311	103.18
869.607	103.18
869.903	102.77
870.199	103.32
870.494	101.57
870.79	108.84
871.086	108.27
871.381	107.07
871.677	106.95
871.972	105.8
872.267	105.86
872.563	102.64
872.858	104.02
873.153	105.89
873.448	109.75
873.743	108.05
874.038	104.41
874.333	106.91
874.628	109.95
874.923	109.77
875.218	112.93
875.513	109.73
875.808	111.05
876.102	107.27
876.397	103.68
876.691	103.07
876.986	105.84
877.28	103.05
877.575	102.2
877.869	98.25
878.163	98.82
878.458	98.32
878.752	102.93
879.046	99.09
879.34	99.09
879.634	100.11
879.928	96.45
880.222	94.34
880.516	91.82
880.809	91.09
881.103	90.27
881.397	87.02
881.691	83.36
881.984	81.39
882.278	85.48
882.571	87.86
882.864	87.73
883.158	86.84
883.451	89.39
883.744	91.89
884.038	92.82
884.331	95.45
884.624	98.32
884.917	98.95
885.21	100.05
885.503	97.14
885.796	94.14
886.088	95.5
886.381	96.73
886.674	94.2
886.966	94.2
887.259	92.61
887.552	89.43
887.844	86.25
888.136	86.61
888.429	85.12
888.721	85.22
889.013	87.22
889.306	85.5
889.598	85.25
