# Supplementary material for: An on-demand, drop-on-drop method for studying enzyme catalysis by serial crystallography
Source: Nat Commun. 2021 Jul 22;12:4461. doi: 10.1038/s41467-021-24757-7 (PMC8298390; doi:10.1038/s41467-021-24757-7)
Supplement: Supplementary file 7 — Source Data [file 41467_2021_24757_MOESM7_ESM.zip › 01_raw data/7/7-pico-off (17).txt]

Data from 7-fluo5N-fura-picooff_Subt4_20-39-30-414.txt Node

Date: Wed Jun 05 20:39:30 PDT 2019
User: Yachandra Lab
Spectrometer: OFX00221
Trigger mode: 0
Integration Time (sec): 3.000000E-1
Scans to average: 4
Nonlinearity correction enabled: false
Boxcar width: 5
Storing dark spectrum: false
XAxis mode: Wavelengths
Number of Pixels in Spectrum: 2136
>>>>>Begin Spectral Data<<<<<
156.111	-1.38
156.499	-1.46
156.887	-1.91
157.274	-2.5
157.662	-2.15
158.049	-1.93
158.437	-1.43
158.824	-1.3
159.211	-2.66
159.599	-2.2
159.986	-2.18
160.373	-2.36
160.761	-3.93
161.148	-3.66
161.535	-3.5
161.922	-4.16
162.309	-4.45
162.696	-4.59
163.083	-5.45
163.47	-4.48
163.857	-4.89
164.244	-5.41
164.631	-4.52
165.018	-3.66
165.405	-4.16
165.792	-3.68
166.179	-2.25
166.565	-2.59
166.952	-3.05
167.339	-1.59
167.725	-1.89
168.112	-1.23
168.498	-0.66
168.885	-1.23
169.271	-0.93
169.658	-0.14
170.044	-0.3
170.431	-0.59
170.817	0.14
171.203	0.52
171.59	0.02
171.976	-0.41
172.362	-0.59
172.748	-1.82
173.134	-1.55
173.521	-1.05
173.907	-1.14
174.293	-1.09
174.679	-1.7
175.065	-2.39
175.451	-2.77
175.836	-2.64
176.222	-2.84
176.608	-3.59
176.994	-2.43
177.38	-2.93
177.765	-3.32
178.151	-3.25
178.537	-3.86
178.922	-3.43
179.308	-3.64
179.693	-3.36
180.079	-3
180.464	-1.86
180.85	-1.18
181.235	-2.45
181.621	-2.11
182.006	-1.7
182.391	-2.25
182.777	-2.64
183.162	-4.11
183.547	-3.86
183.932	-5.02
184.317	-5.89
184.702	-6.11
185.087	-6.59
185.472	-5.57
185.857	-6
186.242	-5.3
186.627	-4.57
187.012	-3.75
187.397	-2.48
187.782	-2.82
188.167	-1.91
188.551	-1.05
188.936	2.86
189.321	10.2
189.705	17.59
190.09	26.43
190.475	33.98
190.859	38.16
191.244	43.59
191.628	46.91
192.012	52.55
192.397	58.32
192.781	64.73
193.166	66.02
193.55	63.41
193.934	63.95
194.318	56.41
194.702	52.68
195.087	54.34
195.471	53.89
195.855	56.36
196.239	56.14
196.623	53.52
197.007	54.11
197.391	51.48
197.775	54.09
198.158	51.73
198.542	56.59
198.926	59.61
199.31	57.27
199.693	55.23
200.077	48.41
200.461	48.07
200.844	50.91
201.228	48.39
201.611	50.68
201.995	46.64
202.378	45.8
202.762	46.52
203.145	47
203.529	48.75
203.912	49.66
204.295	55.14
204.679	60.82
205.062	62.2
205.445	64.05
205.828	63.91
206.211	68.45
206.594	66.5
206.977	64.16
207.36	61.23
207.743	59.02
208.126	60.09
208.509	58.55
208.892	54.18
209.275	51.02
209.658	50.14
210.04	52.48
210.423	48.82
210.806	55.02
211.188	54.7
211.571	55.8
211.953	61.89
212.336	61.34
212.719	63.32
213.101	63.55
213.483	64.07
213.866	65.32
214.248	59.68
214.63	63.32
215.013	58.55
215.395	59.68
215.777	58.89
216.159	56.16
216.542	58.7
216.924	58.82
217.306	58.68
217.688	61.3
218.07	60.73
218.452	64.25
218.834	64.14
219.216	68.55
219.597	68.05
219.979	68.25
220.361	67.7
220.743	65.95
221.124	66.82
221.506	64.32
221.888	58.57
222.269	57.77
222.651	58.18
223.032	55.32
223.414	51.32
223.795	54.11
224.177	52.39
224.558	51.57
224.94	51.36
225.321	52.89
225.702	56.64
226.083	61.7
226.465	64.25
226.846	63.16
227.227	61.8
227.608	62.89
227.989	61.8
228.37	63.16
228.751	59.68
229.132	60.05
229.513	61.02
229.894	61.05
230.275	58.86
230.655	54.18
231.036	52.77
231.417	55.27
231.798	56.02
232.178	55.18
232.559	55.93
232.94	60.32
233.32	61.25
233.701	58.05
234.081	59.2
234.462	61.02
234.842	61.75
235.222	67.16
235.603	65.52
235.983	65.25
236.363	65.64
236.743	65.55
237.124	61.2
237.504	62.02
237.884	63.16
238.264	58.59
238.644	56.86
239.024	57.8
239.404	54.43
239.784	56.07
240.164	52.34
240.544	52.52
240.923	52.7
241.303	54.52
241.683	53.2
242.063	54.18
242.442	56.82
242.822	55.89
243.202	54.09
243.581	55.32
243.961	55.23
244.34	59.61
244.72	56.18
245.099	56
245.478	59.16
245.858	59.82
246.237	56.14
246.616	56.16
246.996	57.41
247.375	59.09
247.754	59.75
248.133	59.05
248.512	56.84
248.891	61.66
249.27	65.14
249.649	63.11
250.028	62.23
250.407	63.45
250.786	62.84
251.165	64.25
251.544	64.84
251.922	64.98
252.301	65.91
252.68	65.8
253.058	63.77
253.437	62.11
253.816	63.39
254.194	63.73
254.573	63.18
254.951	64.43
255.329	63.32
255.708	63.05
256.086	62.93
256.465	59.91
256.843	60.23
257.221	60.98
257.599	56.48
257.977	57.61
258.356	57.57
258.734	59.82
259.112	60.2
259.49	55.77
259.868	55.86
260.246	53.8
260.624	55.07
261.001	54.93
261.379	53.95
261.757	55.55
262.135	53.91
262.513	50.57
262.89	47.07
263.268	42.32
263.645	43.86
264.023	46.61
264.401	49.64
264.778	49.43
265.156	51.7
265.533	51.91
265.91	51.55
266.288	51.93
266.665	55.73
267.042	57
267.42	60.73
267.797	63.93
268.174	63.23
268.551	59.84
268.928	61.77
269.305	59.52
269.682	59.82
270.059	65.14
270.436	65.93
270.813	66.77
271.19	70.64
271.567	69.7
271.944	68.77
272.32	69.05
272.697	70.14
273.074	68.48
273.45	69.25
273.827	68.66
274.203	65.95
274.58	64.41
274.957	59.34
275.333	55.27
275.709	57.77
276.086	59.39
276.462	55.05
276.838	54.02
277.215	56.25
277.591	56.82
277.967	60.11
278.343	58
278.719	56.43
279.095	57.82
279.471	56.95
279.847	54.41
280.223	53.75
280.599	56.89
280.975	55.39
281.351	52.11
281.727	48.75
282.103	46.23
282.478	44.43
282.854	47.43
283.23	51.27
283.605	55.05
283.981	53.59
284.357	54.68
284.732	55.23
285.108	57.75
285.483	59.66
285.858	60.32
286.234	60.89
286.609	66.36
286.984	64.32
287.36	63.48
287.735	61.45
288.11	60.18
288.485	58.84
288.86	54.48
289.235	53.43
289.61	51
289.985	55.57
290.36	53.25
290.735	50.73
291.11	48.5
291.485	48.82
291.86	50.25
292.235	52.68
292.609	51.66
292.984	51.57
293.359	50.75
293.733	54.09
294.108	48.43
294.482	46.73
294.857	47.95
295.231	49.32
295.606	47.73
295.98	47.05
296.354	45.66
296.729	46.7
297.103	48.52
297.477	48.89
297.851	47.8
298.226	51.11
298.6	51.39
298.974	50.93
299.348	53.98
299.722	54.09
300.096	54.2
300.47	52.39
300.844	53.61
301.217	53.23
301.591	54.8
301.965	57.75
302.339	56.39
302.712	59.2
303.086	57.73
303.46	57.11
303.833	56.61
304.207	55.43
304.58	62.84
304.954	59.89
305.327	62.43
305.701	60.98
306.074	59.86
306.447	59.18
306.821	57.82
307.194	56.98
307.567	57.45
307.94	59.41
308.313	60.89
308.686	59.59
309.059	63.52
309.432	60.8
309.805	60.89
310.178	60.64
310.551	62.89
310.924	61.45
311.297	62.61
311.67	59.57
312.042	58.18
312.415	56.34
312.788	51.86
313.16	52.18
313.533	53.43
313.905	55.09
314.278	52.91
314.65	51.25
315.023	51.02
315.395	50.2
315.768	53.25
316.14	53.39
316.512	53.98
316.884	58.43
317.257	52.43
317.629	51.77
318.001	51.89
318.373	53.45
318.745	52.59
319.117	54.23
319.489	49.8
319.861	46.55
320.233	48.48
320.605	48.55
320.977	45.75
321.348	48.32
321.72	48.89
322.092	50.14
322.463	48.8
322.835	49.48
323.207	51.05
323.578	52.66
323.95	51.66
324.321	52.14
324.693	50.45
325.064	48.39
325.435	50.73
325.807	52.16
326.178	50.45
326.549	51.52
326.92	54.3
327.292	51.95
327.663	55.66
328.034	58
328.405	54.77
328.776	56.16
329.147	59.27
329.518	55.41
329.889	52.5
330.259	51.23
330.63	50.55
331.001	48.7
331.372	49.5
331.742	49.55
332.113	48.36
332.484	48.39
332.854	51.8
333.225	51.34
333.595	50.39
333.966	53.09
334.336	53.18
334.707	52.41
335.077	48.16
335.447	46.5
335.817	44.45
336.188	45.84
336.558	48.25
336.928	47.45
337.298	48.41
337.668	48.7
338.038	49.75
338.408	53.52
338.778	53.73
339.148	57.93
339.518	58.52
339.888	58.61
340.258	60.64
340.627	56.77
340.997	52.91
341.367	49.34
341.736	53.2
342.106	48.98
342.475	44.5
342.845	46.27
343.214	47.11
343.584	48.18
343.953	47.98
344.323	47.75
344.692	50.48
345.061	49.32
345.431	49.98
345.8	48.34
346.169	49.91
346.538	50.41
346.907	49.98
347.276	50.55
347.645	50.18
348.014	52.7
348.383	52.95
348.752	54.59
349.121	55.82
349.49	56.61
349.858	55.93
350.227	55.73
350.596	56.09
350.964	56.75
351.333	55.05
351.702	54.41
352.07	51.23
352.439	46.84
352.807	43.02
353.176	42.2
353.544	44.05
353.912	47.23
354.281	45.73
354.649	43.84
355.017	42.02
355.385	41.23
355.753	41.61
356.122	43.32
356.49	45.2
356.858	44.3
357.226	46.91
357.594	44.36
357.961	42.93
358.329	46.41
358.697	50.64
359.065	52.39
359.433	52.57
359.8	53.75
360.168	52.14
360.536	53.16
360.903	56.64
361.271	58.66
361.638	60.05
362.006	59.64
362.373	57.57
362.741	57.18
363.108	57.09
363.475	57.3
363.843	54.7
364.21	56.25
364.577	55.68
364.944	55
365.311	49.05
365.678	50.41
366.045	50.36
366.412	54.45
366.779	52.27
367.146	51.66
367.513	51.57
367.88	56.2
368.247	58.52
368.613	59.27
368.98	58.95
369.347	62.18
369.713	58.7
370.08	56.41
370.447	52.25
370.813	54.84
371.18	53.5
371.546	49.64
371.912	49.48
372.279	45.05
372.645	43.89
373.011	44.77
373.378	47.77
373.744	47.82
374.11	44.66
374.476	44.16
374.842	43.27
375.208	42.48
375.574	49.61
375.94	50.23
376.306	54.36
376.672	54.25
377.038	53.55
377.404	48.73
377.769	50.95
378.135	56.36
378.501	60.16
378.866	56.75
379.232	56.57
379.597	54.43
379.963	51.55
380.328	49.32
380.694	51.75
381.059	49.18
381.425	51.68
381.79	49.75
382.155	51.02
382.52	48.23
382.886	51.93
383.251	51.2
383.616	47.73
383.981	46.98
384.346	43.77
384.711	42.39
385.076	45.36
385.441	45.77
385.806	47.32
386.171	46.43
386.535	45.73
386.9	43.66
387.265	45.18
387.629	49
387.994	50.34
388.359	50.7
388.723	51.32
389.088	51.41
389.452	49.45
389.817	48.95
390.181	46.07
390.545	48.75
390.91	45.77
391.274	47.14
391.638	50.32
392.002	49.32
392.366	57.09
392.731	56.41
393.095	55.14
393.459	56.27
393.823	57.7
394.187	57.82
394.55	55.05
394.914	59.59
395.278	59.93
395.642	54.11
396.006	52.89
396.369	46.77
396.733	47.7
397.097	49.64
397.46	47.61
397.824	46.61
398.187	47.07
398.551	43.25
398.914	43.82
399.277	43.36
399.641	44.8
400.004	46.75
400.367	49
400.73	45.84
401.094	42.09
401.457	45.18
401.82	46.25
402.183	49.25
402.546	53.93
402.909	55.5
403.272	54.73
403.635	56.7
403.998	58.05
404.36	55.5
404.723	58.27
405.086	61.36
405.448	59.34
405.811	58.57
406.174	56.05
406.536	56.66
406.899	55.39
407.261	57.77
407.624	54.07
407.986	53.66
408.348	56.59
408.711	55.25
409.073	55.07
409.435	54.3
409.797	51.93
410.16	50.95
410.522	52.5
410.884	53.8
411.246	51.73
411.608	52.39
411.97	52.09
412.332	52.55
412.693	54.77
413.055	56.2
413.417	57.57
413.779	59.34
414.14	56.52
414.502	55.34
414.864	52.11
415.225	52.16
415.587	55.34
415.948	54.8
416.31	51.23
416.671	46.61
417.033	44.11
417.394	43.59
417.755	45.59
418.116	50.95
418.478	49.11
418.839	48.91
419.2	52.84
419.561	51.8
419.922	51.25
420.283	53.09
420.644	57.05
421.005	58.89
421.366	59.61
421.727	56.84
422.087	55.77
422.448	56.52
422.809	55.75
423.169	53.89
423.53	55.23
423.891	53.7
424.251	55.07
424.612	53.11
424.972	49.7
425.333	49.77
425.693	51
426.053	53.68
426.414	51.09
426.774	53.14
427.134	50.89
427.494	49.07
427.854	49.66
428.214	49.86
428.574	50.27
428.934	54.66
429.294	55.45
429.654	56.61
430.014	53.84
430.374	55.86
430.734	56.45
431.094	58.7
431.453	58.7
431.813	60.43
432.173	58.89
432.532	58.02
432.892	53.68
433.251	51.36
433.611	52.23
433.97	51.7
434.33	51.02
434.689	48.09
435.048	50.59
435.407	49.16
435.767	48.11
436.126	48.39
436.485	50.05
436.844	53.8
437.203	55.7
437.562	53.77
437.921	53.68
438.28	53.68
438.639	54.95
438.998	52.02
439.356	54.82
439.715	55.8
440.074	58.43
440.433	54.91
440.791	52.64
441.15	51.82
441.508	50.57
441.867	51.91
442.225	53.75
442.584	55.77
442.942	50.86
443.3	48.34
443.659	47.36
444.017	45.7
444.375	47.95
444.733	48.09
445.092	47.89
445.45	50.41
445.808	49.66
446.166	49.39
446.524	46.77
446.882	50.23
447.239	50.32
447.597	48.7
447.955	49.2
448.313	47.82
448.67	47.75
449.028	48.86
449.386	48.11
449.743	49.39
450.101	49.93
450.458	51.14
450.816	51.7
451.173	54.8
451.531	55.61
451.888	52.09
452.245	57.16
452.602	58.3
452.96	57.95
453.317	55.73
453.674	54.55
454.031	54.8
454.388	55.48
454.745	54.45
455.102	53.41
455.459	54.91
455.816	57.43
456.173	52.5
456.529	50.11
456.886	50.98
457.243	54.14
457.599	52.89
457.956	51.27
458.313	47.86
458.669	48.23
459.026	44.39
459.382	42.52
459.739	42.23
460.095	44.75
460.451	42.91
460.807	42.32
461.164	41
461.52	43.23
461.876	45.39
462.232	46.84
462.588	46.09
462.944	47.77
463.3	48.95
463.656	44.73
464.012	42.5
464.368	45.2
464.724	43.36
465.079	42.7
465.435	40.25
465.791	40.7
466.146	39.73
466.502	38.25
466.858	37.68
467.213	39.8
467.569	42.45
467.924	44.2
468.279	44.3
468.635	44.18
468.99	43.98
469.345	48.45
469.701	48.57
470.056	47
470.411	48.09
470.766	48.77
471.121	46.34
471.476	49.57
471.831	48.5
472.186	50.68
472.541	51.07
472.895	51.8
473.25	45.39
473.605	41.93
473.96	44.25
474.314	44.64
474.669	46.07
475.024	45.95
475.378	44.8
475.733	45.45
476.087	44.91
476.441	43.48
476.796	45.07
477.15	48.2
477.504	50.5
477.859	50.73
478.213	51.43
478.567	46.59
478.921	45.39
479.275	43.48
479.629	42.32
479.983	44.64
480.337	45
480.691	42.75
481.045	38.91
481.399	39.77
481.752	40.36
482.106	39.27
482.46	41.89
482.813	44.36
483.167	45.02
483.52	48.18
483.874	44.61
484.227	44.82
484.581	44.82
484.934	50.59
485.288	49.7
485.641	47.34
485.994	47.41
486.347	50.91
486.7	50.73
487.054	50.82
487.407	47.75
487.76	47.93
488.113	48.5
488.466	51.25
488.818	50.77
489.171	47.2
489.524	47.61
489.877	48.14
490.23	43.77
490.582	46.11
490.935	46.02
491.288	46.61
491.64	46.11
491.993	46.89
492.345	44.73
492.698	42.18
493.05	45.57
493.402	48
493.755	48.09
494.107	47.61
494.459	43.64
494.811	41.57
495.163	41.18
495.515	39.25
495.867	40.61
496.219	35.48
496.571	35.89
496.923	28.43
497.275	25.61
497.627	24.61
497.979	27.75
498.33	29.89
498.682	30.43
499.034	26.84
499.385	30.16
499.737	25.59
500.088	32.43
500.44	33.93
500.791	39.09
501.143	40.27
501.494	37.98
501.845	41.14
502.197	41.34
502.548	42.57
502.899	48.18
503.25	44.18
503.601	44.43
503.952	41.36
504.303	40.82
504.654	43.11
505.005	41.14
505.356	42.89
505.707	34.36
506.058	28.25
506.408	28.8
506.759	27.09
507.11	33.64
507.46	33.02
507.811	33.77
508.161	30.02
508.512	27.16
508.862	26.3
509.213	26.39
509.563	33.98
509.913	39.77
510.263	38.41
510.614	34.68
510.964	32.41
511.314	33.2
511.664	34.68
512.014	38.61
512.364	40.43
512.714	45.5
513.064	44.8
513.414	40.8
513.764	39.64
514.113	38
514.463	40.05
514.813	39.66
515.162	41.07
515.512	37.75
515.862	35.43
516.211	35.34
516.561	33.68
516.91	34.34
517.259	33.27
517.609	28.84
517.958	30.32
518.307	31
518.656	27.5
519.006	26.7
519.355	30.64
519.704	31.7
520.053	32.89
520.402	34.16
520.751	34.48
521.1	37.48
521.448	42.89
521.797	39.64
522.146	38.68
522.495	39.89
522.843	39.34
523.192	34.39
523.541	36.5
523.889	33.75
524.238	32.73
524.586	32.05
524.935	29.7
525.283	27.16
525.631	31.09
525.979	31.73
526.328	31.11
526.676	33.75
527.024	36.2
527.372	37
527.72	36.34
528.068	36.36
528.416	38.86
528.764	39.61
529.112	39.64
529.46	35.77
529.808	36.2
530.155	32.34
530.503	32.48
530.851	30.18
531.198	26.48
531.546	30.82
531.893	33.41
532.241	32.45
532.588	32.39
532.936	33.93
533.283	38.98
533.63	39.91
533.978	45.89
534.325	44.95
534.672	47.77
535.019	49.45
535.366	45.7
535.713	43.39
536.06	41.18
536.407	44.36
536.754	45.34
537.101	42.77
537.448	41.77
537.795	42.93
538.141	44.55
538.488	43.55
538.835	43.43
539.181	44.39
539.528	44.8
539.874	47.8
540.221	47.14
540.567	45.8
540.914	47.48
541.26	48.98
541.606	47.82
541.952	48.7
542.299	49.82
542.645	49.09
542.991	48.66
543.337	48.86
543.683	47
544.029	45.66
544.375	43.59
544.721	44.5
545.066	44.5
545.412	42.55
545.758	40.45
546.104	39.45
546.449	39.02
546.795	41.89
547.141	42.75
547.486	43.36
547.832	41.16
548.177	43.41
548.522	40.52
548.868	41.39
549.213	44.02
549.558	44.98
549.903	44.55
550.249	46.52
550.594	45.61
550.939	45.27
551.284	45.66
551.629	44.55
551.974	46.18
552.319	48.84
552.664	49.23
553.008	47.5
553.353	45.86
553.698	45.16
554.043	42.23
554.387	36.45
554.732	36.8
555.076	38.05
555.421	40
555.765	38.84
556.11	37.41
556.454	35.59
556.798	33.86
557.143	36.2
557.487	38.11
557.831	39.68
558.175	43.55
558.519	41.57
558.863	40.41
559.207	41.39
559.551	41.16
559.895	43.84
560.239	42.95
560.583	46.02
560.927	44.36
561.27	46.02
561.614	46.39
561.958	47.05
562.301	44.57
562.645	42.43
562.988	40.7
563.332	40.23
563.675	39.25
564.018	39.73
564.362	36.55
564.705	35.39
565.048	33.75
565.391	34.16
565.735	30.93
566.078	32.55
566.421	31.98
566.764	34.07
567.107	36.5
567.45	35.09
567.792	33.36
568.135	33.95
568.478	33.95
568.821	34.86
569.163	35.34
569.506	39.18
569.849	39.14
570.191	40.02
570.534	39.91
570.876	39.23
571.219	39.36
571.561	43.23
571.903	43.82
572.246	46.2
572.588	45.7
572.93	42.64
573.272	40.39
573.614	40.66
573.956	42.11
574.298	40.98
574.64	37.77
574.982	39.11
575.324	34.93
575.666	36.66
576.008	37
576.349	36.27
576.691	40.18
577.033	42.5
577.374	42.64
577.716	41.18
578.057	38.18
578.399	42
578.74	41.27
579.082	43.91
579.423	43.82
579.764	40.32
580.105	36.77
580.447	36.05
580.788	33.66
581.129	35.07
581.47	36.11
581.811	39.32
582.152	35.91
582.493	36.3
582.834	36.16
583.175	35.18
583.515	37.41
583.856	42.82
584.197	39.89
584.537	41.07
584.878	40.86
585.218	43.98
585.559	45.73
585.899	47.8
586.24	47.98
586.58	47.73
586.921	47.02
587.261	49.52
587.601	46.36
587.941	49.07
588.281	51.75
588.621	49.91
588.961	44.05
589.301	42.36
589.641	43.5
589.981	40.7
590.321	40.52
590.661	41.5
591.001	38.57
591.34	39.8
591.68	39.98
592.02	37.18
592.359	39.52
592.699	46.89
593.038	47.61
593.378	47.32
593.717	47.8
594.057	47.3
594.396	48.3
594.735	47.41
595.074	48.45
595.414	47.8
595.753	50.2
596.092	49
596.431	48.64
596.77	49.3
597.109	49.34
597.448	49.5
597.786	47.07
598.125	45.09
598.464	46.8
598.803	45.5
599.141	43.45
599.48	39.8
599.819	37.7
600.157	31.86
600.495	29.27
600.834	31.55
601.172	35.45
601.511	37.11
601.849	40.41
602.187	40.57
602.525	40.05
602.864	45.2
603.202	44.39
603.54	44
603.878	47.43
604.216	46.91
604.554	45.16
604.891	42.5
605.229	47.32
605.567	47.39
605.905	45.84
606.243	46.61
606.58	44.36
606.918	46.02
607.255	48.75
607.593	46.14
607.93	49.23
608.268	45.09
608.605	43.89
608.942	41.8
609.28	38.3
609.617	40.91
609.954	40
610.291	42.25
610.628	45.18
610.965	46.05
611.302	46.3
611.639	48.73
611.976	53.68
612.313	54.14
612.65	52.95
612.987	54.18
613.323	51.39
613.66	52.57
613.997	50.32
614.333	46.8
614.67	46.59
615.006	46.41
615.343	42.36
615.679	41.45
616.015	41.91
616.352	43.07
616.688	43.45
617.024	45.45
617.36	46.52
617.696	47.23
618.032	47.55
618.368	48.14
618.704	48.36
619.04	50
619.376	47.36
619.712	48.27
620.048	46.32
620.383	49.25
620.719	47.05
621.055	46.52
621.39	46.23
621.726	46.34
622.061	43.05
622.397	45.93
622.732	45.73
623.068	46.61
623.403	45.95
623.738	44.52
624.073	41.3
624.409	44.61
624.744	43.52
625.079	44.93
625.414	48.66
625.749	50.59
626.084	48.59
626.419	49.18
626.753	54.05
627.088	54.23
627.423	59.45
627.758	60.52
628.092	58.77
628.427	60.09
628.762	59.45
629.096	59.43
629.431	63.93
629.765	63.11
630.099	64.93
630.434	61.66
630.768	63.09
631.102	64.25
631.436	63
631.77	62.8
632.105	62.41
632.439	59.84
632.773	60.48
633.107	58.41
633.44	62.18
633.774	61.11
634.108	62.86
634.442	59.98
634.776	57.55
635.109	59.36
635.443	60.75
635.776	61.05
636.11	62.52
636.443	61.57
636.777	59.82
637.11	58.09
637.444	56.82
637.777	55.32
638.11	60.18
638.443	60.09
638.776	59.39
639.11	58.02
639.443	57.34
639.776	60.34
640.109	58.89
640.441	57.73
640.774	58.3
641.107	60.95
641.44	58.73
641.773	54.93
642.105	54.23
642.438	52.64
642.77	52.43
643.103	51.89
643.435	50.16
643.768	52.73
644.1	54
644.433	55.07
644.765	52.27
645.097	56.25
645.429	57.14
645.761	56.39
646.094	58.55
646.426	61.07
646.758	65.7
647.09	64.61
647.422	62.09
647.753	63.02
648.085	61.68
648.417	61.73
648.749	59.41
649.08	65.09
649.412	67.34
649.744	67.7
650.075	65.27
650.407	60.05
650.738	64.05
651.069	64.36
651.401	64.68
651.732	64.98
652.063	65.09
652.394	65
652.726	60.16
653.057	58.59
653.388	58.32
653.719	56.27
654.05	59.75
654.381	58.09
654.712	59.02
655.042	57.66
655.373	56.8
655.704	55.25
656.034	55.82
656.365	56.05
656.696	57.89
657.026	60.84
657.357	64.82
657.687	63.75
658.018	63.55
658.348	62
658.678	65.7
659.008	63.75
659.339	68.25
659.669	69
659.999	68.5
660.329	66.84
660.659	65.41
660.989	67.57
661.319	68.07
661.649	65.86
661.978	68.2
662.308	63.43
662.638	68.2
662.968	67.84
663.297	69.02
663.627	69.89
663.956	74.61
664.286	73.43
664.615	68.39
664.945	69.82
665.274	72.07
665.603	73.57
665.932	78.05
666.262	77.02
666.591	75.8
666.92	74.66
667.249	76.34
667.578	71.82
667.907	73.39
668.236	77.57
668.564	77.16
668.893	76.55
669.222	75.64
669.551	72.59
669.879	72.8
670.208	72.32
670.537	70.59
670.865	65.84
671.194	70.11
671.522	67
671.85	66.5
672.179	65.43
672.507	66.43
672.835	65.66
673.163	69.32
673.491	70.5
673.819	71.36
674.147	71.25
674.475	74.98
674.803	70.2
675.131	72.84
675.459	69.75
675.787	72.02
676.115	70.27
676.442	70.64
676.77	67.32
677.098	63.32
677.425	62.66
677.753	65.36
678.08	64.25
678.407	67.36
678.735	69.68
679.062	71.5
679.389	67.32
679.717	65.34
680.044	62.84
680.371	62.89
680.698	66.3
681.025	65.59
681.352	64.45
681.679	62.59
682.006	59.2
682.332	56.34
682.659	52.66
682.986	56.05
683.313	57.89
683.639	59.66
683.966	62.77
684.292	62.7
684.619	63.86
684.945	63.91
685.272	63.61
685.598	62.43
685.924	61.32
686.25	64.7
686.577	64.27
686.903	65.36
687.229	68.07
687.555	67.11
687.881	67.57
688.207	68.39
688.533	70.14
688.858	75.2
689.184	80.02
689.51	83.89
689.836	87
690.161	86.36
690.487	86.43
690.813	83.32
691.138	81.3
691.463	80.73
691.789	79.23
692.114	77.36
692.44	74.82
692.765	70.61
693.09	68.36
693.415	65.95
693.74	63.05
694.065	61.43
694.39	59.39
694.715	60.02
695.04	59.7
695.365	56.93
695.69	54.73
696.015	56.68
696.339	57.8
696.664	57.23
696.989	56.7
697.313	59.75
697.638	59.27
697.962	58.68
698.287	58.23
698.611	58.16
698.935	60.39
699.26	60.59
699.584	59.61
699.908	62.07
700.232	59.48
700.556	57.98
700.88	57.86
701.204	61.16
701.528	67.3
701.852	69.61
702.176	68.16
702.5	65.73
702.823	65.57
703.147	62.77
703.471	61.2
703.794	65.48
704.118	64.59
704.441	64.07
704.765	61.52
705.088	54.45
705.411	53.32
705.735	53.59
706.058	55.05
706.381	54.91
706.704	56.36
707.027	54.36
707.35	50.27
707.673	52.02
707.996	49.2
708.319	47.66
708.642	50.91
708.965	49.18
709.288	51.32
709.61	52.48
709.933	53.05
710.256	52.25
710.578	55.25
710.901	55.34
711.223	55.61
711.546	58.75
711.868	60.41
712.19	59.43
712.512	60.91
712.835	56.77
713.157	55.23
713.479	55.84
713.801	57.77
714.123	55.14
714.445	54.18
714.767	55.8
715.089	56.66
715.411	55.11
715.732	55.7
716.054	52.93
716.376	54.93
716.697	54.64
717.019	54.82
717.34	54.43
717.662	54.8
717.983	56.93
718.305	55.14
718.626	53.59
718.947	56.75
719.268	55.55
719.589	56.32
719.911	55.14
720.232	57.57
720.553	56.57
720.874	54.93
721.195	54.91
721.515	54.05
721.836	51.39
722.157	51.77
722.478	50.52
722.798	51.93
723.119	52.59
723.44	52.7
723.76	52.14
724.081	52.52
724.401	51.64
724.721	52.66
725.042	48
725.362	50.14
725.682	47.5
726.002	47.14
726.322	46.89
726.642	47.39
726.962	47.25
727.282	45.11
727.602	43.68
727.922	45.61
728.242	45.84
728.562	48
728.882	46.77
729.201	48.34
729.521	45.5
729.84	41.98
730.16	39.45
730.479	38.64
730.799	40.45
731.118	41.8
731.437	39.11
731.757	37.8
732.076	39.11
732.395	40.25
732.714	39
733.033	40.98
733.352	44.64
733.671	45.73
733.99	48.64
734.309	46.02
734.628	45
734.947	45.16
735.265	45.11
735.584	44.07
735.903	42.73
736.221	44.57
736.54	43.7
736.858	42.27
737.177	39.43
737.495	37.98
737.813	40.59
738.132	40.75
738.45	41.3
738.768	41.66
739.086	41.64
739.404	40.34
739.722	38.93
740.04	37.84
740.358	38.14
740.676	40.84
740.994	40.77
741.311	39.43
741.629	36.93
741.947	35.84
742.264	34.95
742.582	37.39
742.899	40.77
743.217	40.52
743.534	40.14
743.852	41.39
744.169	41.7
744.486	40.3
744.803	43.5
745.121	47.57
745.438	48.52
745.755	48.25
746.072	47.73
746.389	47.05
746.706	50.25
747.022	52.45
747.339	48.98
747.656	48.3
747.973	49.23
748.289	44.64
748.606	43.75
748.923	40.25
749.239	39.86
749.555	42.32
749.872	42.86
750.188	41.68
750.505	43.02
750.821	45.86
751.137	46.93
751.453	45.27
751.769	45.18
752.085	44.5
752.401	47.77
752.717	51.05
753.033	47.48
753.349	45.5
753.665	42.61
753.98	41.77
754.296	42.41
754.612	43.27
754.927	46.73
755.243	45.75
755.558	47.11
755.874	47.32
756.189	46.95
756.505	49.09
756.82	48.43
757.135	49.82
757.45	48.48
757.765	49.45
758.08	48.59
758.395	45.39
758.71	44.64
759.025	43.91
759.34	45.68
759.655	42.36
759.97	39.55
760.285	41.11
760.599	40.3
760.914	40.2
761.228	40.48
761.543	39.61
761.857	41.16
762.172	43.18
762.486	43.36
762.8	41.18
763.115	42.93
763.429	45.45
763.743	47.18
764.057	47.98
764.371	51.05
764.685	48.84
764.999	49.68
765.313	48.75
765.627	49.84
765.941	50.3
766.255	48.27
766.568	47.5
766.882	48.66
767.195	46.7
767.509	44.36
767.823	40.8
768.136	40.39
768.449	35.66
768.763	35.55
769.076	33.86
769.389	32.5
769.702	34.75
770.016	34.45
770.329	31.14
770.642	32.61
770.955	34.68
771.268	34.86
771.58	35.86
771.893	41.91
772.206	41.91
772.519	43.27
772.832	43.55
773.144	41.34
773.457	40.55
773.769	40.7
774.082	40.73
774.394	40.68
774.706	40.23
775.019	39.07
775.331	34.3
775.643	35.93
775.955	35.91
776.268	36.91
776.58	39
776.892	40.3
777.204	39.75
777.515	36.98
777.827	36.02
778.139	36.86
778.451	35.5
778.763	38.55
779.074	36.43
779.386	37.82
779.697	35.95
780.009	35.98
780.32	36.09
780.632	35.64
780.943	36.11
781.254	36.41
781.566	36.11
781.877	38.91
782.188	39.7
782.499	37.7
782.81	37.43
783.121	36.95
783.432	36.75
783.743	35.39
784.054	36.64
784.364	38.43
784.675	37.7
784.986	37.84
785.296	38.68
785.607	38.59
785.917	40.2
786.228	40.25
786.538	41.32
786.849	42.09
787.159	42.95
787.469	45.18
787.779	43.2
788.09	43.86
788.4	43.52
788.71	43.93
789.02	40.55
789.33	43.25
789.64	44.09
789.949	46.02
790.259	47.77
790.569	45.91
790.879	46.5
791.188	48.86
791.498	47.3
791.807	47.52
792.117	44.34
792.426	45
792.736	41.91
793.045	37.61
793.354	38.89
793.663	36.61
793.973	39.95
794.282	38.7
794.591	38.48
794.9	40.23
795.209	39.73
795.518	39.32
795.826	39.64
796.135	44.07
796.444	45.61
796.753	40.77
797.061	40.64
797.37	40.05
797.678	39.64
797.987	40.11
798.295	38.89
798.604	39.25
798.912	42.41
799.22	42.36
799.529	39.98
799.837	38.91
800.145	41.89
800.453	43.7
800.761	44.66
801.069	46.43
801.377	45.39
801.685	45.84
801.993	47.23
802.3	43.77
802.608	45.64
802.916	43.61
803.223	46.52
803.531	46
803.838	42.52
804.146	42.73
804.453	42.32
804.76	41
805.068	41.64
805.375	40.23
805.682	39.77
805.989	40.77
806.296	41.41
806.603	41.59
806.91	39.61
807.217	41.45
807.524	38.84
807.831	35.64
808.138	36.59
808.444	39.02
808.751	41.32
809.058	42.86
809.364	39.7
809.671	39.5
809.977	40.39
810.284	43.68
810.59	42.82
810.896	42.32
811.202	43.57
811.509	44.02
811.815	43.07
812.121	40.93
812.427	37.55
812.733	40.39
813.039	42.14
813.345	41.45
813.65	37.91
813.956	38.59
814.262	40.23
814.568	40.16
814.873	41.84
815.179	40.93
815.484	42.86
815.79	48.41
816.095	48.8
816.4	51.05
816.706	50.32
817.011	51.66
817.316	51.11
817.621	53.27
817.926	54.61
818.231	53.73
818.536	53.32
818.841	51.3
819.146	49.7
819.451	48.64
819.756	44.45
820.06	45.75
820.365	47.61
820.67	50.77
820.974	49.91
821.279	49.2
821.583	49
821.888	48
822.192	49.25
822.496	51.18
822.8	51.75
823.105	53
823.409	51.11
823.713	48.93
824.017	48.61
824.321	45.5
824.625	47
824.929	47.27
825.232	48.73
825.536	49.02
825.84	45.68
826.143	45.34
826.447	47.57
826.751	49.68
827.054	55.5
827.358	53.86
827.661	57.45
827.964	57.25
828.268	56.02
828.571	56.57
828.874	58.2
829.177	60.2
829.48	57.18
829.783	57.02
830.086	56.02
830.389	48.34
830.692	48.98
830.995	46.25
831.297	44.3
831.6	42.05
831.903	42.18
832.205	39.27
832.508	39.84
832.81	41.3
833.113	42.75
833.415	43.27
833.718	49.89
834.02	52.57
834.322	55.66
834.624	55.45
834.926	56.55
835.228	56.61
835.53	58.39
835.832	58.3
836.134	61.68
836.436	57.2
836.738	56.09
837.04	49.73
837.341	47.27
837.643	46.34
837.944	47.64
838.246	47.32
838.547	49.57
838.849	53.23
839.15	53.05
839.452	54.32
839.753	56.07
840.054	56.23
840.355	63.09
840.656	62.84
840.957	64.75
841.258	68.3
841.559	71.98
841.86	73.07
842.161	67.93
842.462	67.36
842.762	63.07
843.063	62.86
843.364	62.43
843.664	59.77
843.965	59.07
844.265	55.11
844.566	50.55
844.866	47.48
845.166	44.34
845.467	46.02
845.767	46.39
846.067	48.45
846.367	46
846.667	49.34
846.967	49.52
847.267	49.23
847.567	53.68
847.867	55.3
848.166	56.73
848.466	57.34
848.766	55.68
849.065	56.36
849.365	55.18
849.664	57.05
849.964	55.36
850.263	53.48
850.562	54.84
850.862	53.05
851.161	51.2
851.46	48.98
851.759	47.89
852.058	46.73
852.357	46
852.656	42.16
852.955	43.16
853.254	43.07
853.553	44.8
853.851	47.43
854.15	46.8
854.449	46.86
854.747	47.77
855.046	44.57
855.344	46.8
855.643	44.52
855.941	50.7
856.239	51.86
856.538	52.64
856.836	49.86
857.134	48.02
857.432	46.86
857.73	45.61
858.028	46.43
858.326	53.3
858.624	53.02
858.922	56.52
859.219	52.66
859.517	51.09
859.815	49.59
860.112	54.8
860.41	53.93
860.707	54.41
861.005	59.02
861.302	61.93
861.6	56.43
861.897	59.82
862.194	61.18
862.491	63.91
862.788	67.77
863.085	71.77
863.382	71.66
863.679	73.3
863.976	69.43
864.273	67.5
864.57	62.3
864.867	65.68
865.163	63.41
865.46	63
865.757	63.95
866.053	60.07
866.349	55.52
866.646	52.05
866.942	48.52
867.239	54.82
867.535	52.91
867.831	56.09
868.127	56.09
868.423	55.43
868.719	54.48
869.015	53.39
869.311	54.89
869.607	49.75
869.903	50.11
870.199	53.34
870.494	53.02
870.79	58.52
871.086	57.32
871.381	52.77
871.677	52.93
871.972	49.23
872.267	50.3
872.563	52.91
872.858	60.2
873.153	60.8
873.448	61.25
873.743	59.52
874.038	57.7
874.333	59.98
874.628	66.66
874.923	66.02
875.218	70
875.513	68.64
875.808	66.64
876.102	62.57
876.397	60.07
876.691	61.55
876.986	61.89
877.28	58.55
877.575	55.95
877.869	53.23
878.163	52.43
878.458	52.32
878.752	51.57
879.046	47.84
879.34	47.8
879.634	50.43
879.928	45.59
880.222	45.07
880.516	42.8
880.809	44.68
881.103	45.52
881.397	43.02
881.691	40.55
881.984	42.39
882.278	43.57
882.571	48.34
882.864	46.57
883.158	48.23
883.451	48.02
883.744	52.07
884.038	51.95
884.331	51.3
884.624	53.8
884.917	57.27
885.21	53
885.503	53.93
885.796	48.7
886.088	49.09
886.381	49.02
886.674	48.7
886.966	46.3
887.259	45.52
887.552	43.43
887.844	44.77
888.136	42.45
888.429	44.35
888.721	43.61
889.013	46.78
889.306	46.93
889.598	45.96
