# Supplementary material for: An on-demand, drop-on-drop method for studying enzyme catalysis by serial crystallography
Source: Nat Commun. 2021 Jul 22;12:4461. doi: 10.1038/s41467-021-24757-7 (PMC8298390; doi:10.1038/s41467-021-24757-7)
Supplement: Supplementary file 7 — Source Data [file 41467_2021_24757_MOESM7_ESM.zip › 01_raw data/7/7-pico-on (34).txt]

Data from 7-fluo5N-fura-picoon_Subt4_20-41-47-088.txt Node

Date: Wed Jun 05 20:41:47 PDT 2019
User: Yachandra Lab
Spectrometer: OFX00221
Trigger mode: 0
Integration Time (sec): 3.000000E-1
Scans to average: 4
Nonlinearity correction enabled: false
Boxcar width: 5
Storing dark spectrum: false
XAxis mode: Wavelengths
Number of Pixels in Spectrum: 2136
>>>>>Begin Spectral Data<<<<<
156.111	0.67
156.499	0.21
156.887	-0.59
157.274	-0.67
157.662	0.22
158.049	0.02
158.437	-0.09
158.824	-0.64
159.211	-1.09
159.599	-0.89
159.986	-2.11
160.373	-2.16
160.761	-2.41
161.148	-2.41
161.535	-3.18
161.922	-3.82
162.309	-3.73
162.696	-3.55
163.083	-3.82
163.47	-2.86
163.857	-3.43
164.244	-2.18
164.631	-2.98
165.018	-3
165.405	-2.64
165.792	-1.68
166.179	-1.02
166.565	-0.95
166.952	-2.2
167.339	-1.23
167.725	-1
168.112	0.05
168.498	0.32
168.885	1.34
169.271	2.32
169.658	2.93
170.044	2.36
170.431	1.75
170.817	1.14
171.203	1.55
171.59	1.89
171.976	0
172.362	-0.77
172.748	-2.05
173.134	-1.59
173.521	-2.27
173.907	-2.36
174.293	-2.2
174.679	-2.48
175.065	-2.7
175.451	-1.84
175.836	-2.36
176.222	-2.25
176.608	-2.7
176.994	-1.52
177.38	-1.57
177.765	-2.23
178.151	-2.52
178.537	-2.77
178.922	-2.5
179.308	-3.59
179.693	-4
180.079	-4.07
180.464	-3.36
180.85	-3.09
181.235	-4.34
181.621	-5.27
182.006	-4.39
182.391	-4.5
182.777	-4.59
183.162	-5.93
183.547	-4.45
183.932	-4.84
184.317	-4.59
184.702	-3.66
185.087	-3.73
185.472	-3.45
185.857	-3.36
186.242	-2.25
186.627	-1.89
187.012	-0.84
187.397	0.16
187.782	0.55
188.167	0.95
188.551	0.64
188.936	7.64
189.321	15.07
189.705	21.66
190.09	31.34
190.475	36.91
190.859	44.48
191.244	50.48
191.628	57.91
192.012	64.8
192.397	72.91
192.781	80.95
193.166	79.7
193.55	79.82
193.934	83.16
194.318	82.02
194.702	82.8
195.087	82.7
195.471	84.3
195.855	87.14
196.239	86.93
196.623	87.07
197.007	90.57
197.391	90.82
197.775	92.36
198.158	91.32
198.542	92.7
198.926	96
199.31	94.34
199.693	93.34
200.077	87.25
200.461	88.16
200.844	85.91
201.228	82.84
201.611	80.84
201.995	79.41
202.378	77.32
202.762	75.2
203.145	72.2
203.529	71.14
203.912	70.02
204.295	71.25
204.679	75.09
205.062	76.86
205.445	77.11
205.828	81
206.211	83.32
206.594	80.95
206.977	80.89
207.36	80.48
207.743	78.66
208.126	79.14
208.509	80.98
208.892	77.75
209.275	76.66
209.658	73.73
210.04	75.14
210.423	73.86
210.806	75.73
211.188	75.75
211.571	73.64
211.953	79.07
212.336	79.64
212.719	82.09
213.101	81.75
213.483	82.43
213.866	85.48
214.248	81.66
214.63	81.09
215.013	83
215.395	83.39
215.777	83.18
216.159	82.77
216.542	81.32
216.924	75.68
217.306	74.52
217.688	73.57
218.07	72.39
218.452	72.43
218.834	71.41
219.216	70
219.597	67.75
219.979	68.34
220.361	68.95
220.743	70.7
221.124	73.91
221.506	73.23
221.888	73.11
222.269	72.34
222.651	77.02
223.032	77.09
223.414	76.5
223.795	80.36
224.177	81.34
224.558	80.64
224.94	80.02
225.321	81.8
225.702	84.09
226.083	84.59
226.465	86.32
226.846	83.27
227.227	84.34
227.608	85.8
227.989	83.89
228.37	82.05
228.751	80.5
229.132	80.34
229.513	80.11
229.894	78.48
230.275	77.36
230.655	76.89
231.036	73.91
231.417	71.68
231.798	72.95
232.178	73.02
232.559	73.41
232.94	73.43
233.32	75
233.701	76.16
234.081	75.5
234.462	76.91
234.842	75.36
235.222	80.39
235.603	80.07
235.983	76.27
236.363	75.48
236.743	78.45
237.124	76.05
237.504	73.77
237.884	71
238.264	68.64
238.644	68.82
239.024	68.73
239.404	65.57
239.784	65.48
240.164	68.16
240.544	67
240.923	67.09
241.303	70.75
241.683	72.61
242.063	74.39
242.442	76.02
242.822	74.77
243.202	75.27
243.581	76.02
243.961	80.09
244.34	77.77
244.72	78.11
245.099	79.68
245.478	80.55
245.858	81.02
246.237	81.84
246.616	82.68
246.996	81.32
247.375	80.98
247.754	82.59
248.133	80.91
248.512	83.25
248.891	87.2
249.27	87.68
249.649	87.77
250.028	87.36
250.407	83.45
250.786	83.32
251.165	84.77
251.544	86.55
251.922	83.8
252.301	85.95
252.68	81.2
253.058	79.43
253.437	78.16
253.816	76.8
254.194	76.91
254.573	80.52
254.951	82.98
255.329	85.32
255.708	83.27
256.086	82.75
256.465	78.98
256.843	81.16
257.221	79.52
257.599	76.18
257.977	72.89
258.356	71.05
258.734	70.27
259.112	71.5
259.49	66.32
259.868	66.73
260.246	68.2
260.624	68.52
261.001	68.77
261.379	70.91
261.757	72.8
262.135	72.32
262.513	73.09
262.89	70.95
263.268	66.5
263.645	69.07
264.023	69.07
264.401	71.07
264.778	71.91
265.156	75.2
265.533	74.14
265.91	74.75
266.288	79.11
266.665	79.61
267.042	78.52
267.42	79.3
267.797	83.05
268.174	82.91
268.551	80.91
268.928	79.73
269.305	78.59
269.682	79.27
270.059	78.18
270.436	77.32
270.813	77.89
271.19	81.59
271.567	82.61
271.944	77.45
272.32	75.91
272.697	73.86
273.074	77.59
273.45	78.64
273.827	77.18
274.203	78.25
274.58	77.45
274.957	76.18
275.333	76.3
275.709	76.61
276.086	79.86
276.462	79.02
276.838	79.5
277.215	76.8
277.591	76.5
277.967	75.8
278.343	75.25
278.719	73.34
279.095	71.14
279.471	70.61
279.847	69.23
280.223	68.45
280.599	71.48
280.975	68
281.351	67.89
281.727	67.61
282.103	66.77
282.478	62.64
282.854	65.91
283.23	69.57
283.605	71.64
283.981	72.34
284.357	71.52
284.732	73.93
285.108	79.45
285.483	81
285.858	78.86
286.234	82.23
286.609	88.89
286.984	86.84
287.36	85.61
287.735	82.89
288.11	82.14
288.485	84.18
288.86	79.34
289.235	77.05
289.61	75.2
289.985	76.07
290.36	71.93
290.735	72.3
291.11	73.68
291.485	74.84
291.86	72.89
292.235	76.36
292.609	77.34
292.984	78.11
293.359	78.09
293.733	76.34
294.108	75.18
294.482	76.84
294.857	75.09
295.231	73.34
295.606	72.27
295.98	75.66
296.354	74.2
296.729	74.59
297.103	73.7
297.477	75.64
297.851	79.61
298.226	80.8
298.6	79.14
298.974	76.41
299.348	81.18
299.722	81.8
300.096	81.93
300.47	79.91
300.844	75.66
301.217	77.7
301.591	79.82
301.965	81.18
302.339	80.11
302.712	83.7
303.086	86.2
303.46	83.07
303.833	83.8
304.207	81.95
304.58	83.41
304.954	86.3
305.327	86.2
305.701	84.64
306.074	82
306.447	82.75
306.821	82.52
307.194	81.41
307.567	79.68
307.94	80.39
308.313	78.64
308.686	79.43
309.059	78.48
309.432	79.32
309.805	78.86
310.178	80.32
310.551	84.2
310.924	83.45
311.297	84.16
311.67	85.84
312.042	83.11
312.415	84.68
312.788	80.66
313.16	80.18
313.533	79.32
313.905	82.41
314.278	79.41
314.65	74.16
315.023	71.25
315.395	69.34
315.768	69.39
316.14	71.93
316.512	71.14
316.884	77.07
317.257	77.02
317.629	77.41
318.001	73.73
318.373	76.82
318.745	78.86
319.117	78.3
319.489	75.52
319.861	72.45
320.233	71.5
320.605	73.7
320.977	70.14
321.348	71.89
321.72	71.43
322.092	74.16
322.463	72.66
322.835	73.45
323.207	77.45
323.578	77.41
323.95	77.45
324.321	77.61
324.693	77.02
325.064	75.82
325.435	77.98
325.807	79.41
326.178	79.64
326.549	81.57
326.92	82.89
327.292	81.02
327.663	85.68
328.034	87.57
328.405	89.11
328.776	86.34
329.147	89.48
329.518	82.2
329.889	80.18
330.259	74.36
330.63	72.11
331.001	69.5
331.372	67.93
331.742	68.25
332.113	66.27
332.484	62.86
332.854	66.45
333.225	67.34
333.595	68.77
333.966	69.68
334.336	71.52
334.707	72.77
335.077	71.41
335.447	72.89
335.817	71.55
336.188	74
336.558	75.16
336.928	73.89
337.298	73.48
337.668	70.77
338.038	71.61
338.408	76.84
338.778	73.64
339.148	75.11
339.518	75.77
339.888	76.93
340.258	78.18
340.627	75.09
340.997	71
341.367	67.05
341.736	71.91
342.106	70.64
342.475	67.7
342.845	71.05
343.214	73.36
343.584	70.25
343.953	69.45
344.323	67.11
344.692	70.32
345.061	72.27
345.431	72.25
345.8	73.32
346.169	73.89
346.538	71.68
346.907	66.89
347.276	63.09
347.645	64.66
348.014	64
348.383	68.2
348.752	69.39
349.121	69.84
349.49	73.7
349.858	71.3
350.227	72.48
350.596	74.2
350.964	80.41
351.333	80.52
351.702	79.75
352.07	79.95
352.439	75.5
352.807	73.61
353.176	71.8
353.544	70
353.912	74.07
354.281	71.55
354.649	68
355.017	61.7
355.385	62.3
355.753	65.68
356.122	68.36
356.49	69.57
356.858	69.5
357.226	70.98
357.594	71.75
357.961	68.32
358.329	69.98
358.697	73.91
359.065	76.41
359.433	74.86
359.8	74.84
360.168	71.09
360.536	73.18
360.903	71.75
361.271	75.11
361.638	74.8
362.006	75.16
362.373	75.43
362.741	79.2
363.108	80.39
363.475	85.73
363.843	83.45
364.21	82.95
364.577	81.8
364.944	84.68
365.311	82.55
365.678	83.93
366.045	85.34
366.412	88.84
366.779	85.18
367.146	83.16
367.513	81
367.88	85.55
368.247	89.34
368.613	87.77
368.98	89.09
369.347	86.64
369.713	85.3
370.08	82.75
370.447	81.2
370.813	78.36
371.18	80
371.546	77.95
371.912	76.3
372.279	70.95
372.645	73.09
373.011	74
373.378	77.73
373.744	76.23
374.11	74.14
374.476	70.73
374.842	75.36
375.208	78.25
375.574	79.89
375.94	78.59
376.306	83.91
376.672	84.95
377.038	81.75
377.404	77.57
377.769	78.73
378.135	85.18
378.501	85.5
378.866	81.09
379.232	76.95
379.597	78.16
379.963	75.45
380.328	72.34
380.694	69.34
381.059	68.66
381.425	69.75
381.79	67.25
382.155	65.73
382.52	66.77
382.886	68.02
383.251	67.36
383.616	64.07
383.981	65.43
384.346	62.91
384.711	63.27
385.076	63.66
385.441	66.27
385.806	70.14
386.171	68.36
386.535	69.32
386.9	66.86
387.265	68.2
387.629	72.3
387.994	71.25
388.359	72.68
388.723	72.61
389.088	74.43
389.452	71.32
389.817	68.48
390.181	67.75
390.545	69.61
390.91	72.75
391.274	72.95
391.638	72.84
392.002	72.23
392.366	78.25
392.731	79.7
393.095	80.32
393.459	83.32
393.823	84.45
394.187	83.77
394.55	78.55
394.914	80.84
395.278	80.2
395.642	79.91
396.006	83.75
396.369	77.57
396.733	74.84
397.097	71.43
397.46	71.14
397.824	69.39
398.187	69.57
398.551	71.39
398.914	70.32
399.277	74.14
399.641	72.57
400.004	71.45
400.367	74.16
400.73	74.66
401.094	74
401.457	74.18
401.82	74.93
402.183	76.55
402.546	75.8
402.909	75.82
403.272	71.36
403.635	73.41
403.998	74
404.36	70.43
404.723	73.68
405.086	74.8
405.448	72.75
405.811	72.64
406.174	71.77
406.536	72.55
406.899	72.14
407.261	74.14
407.624	72.41
407.986	73.07
408.348	76.75
408.711	75.45
409.073	75.11
409.435	75.34
409.797	77.16
410.16	76.3
410.522	76.95
410.884	77.09
411.246	76.75
411.608	73.7
411.97	75.91
412.332	71.61
412.693	70.32
413.055	71.09
413.417	73.5
413.779	71.98
414.14	70.23
414.502	69.75
414.864	65.57
415.225	64.95
415.587	70.82
415.948	66.23
416.31	69.34
416.671	70.52
417.033	70.73
417.394	70.64
417.755	74.23
418.116	76.27
418.478	74.34
418.839	77.43
419.2	80
419.561	75.3
419.922	74.09
420.283	75.36
420.644	74.66
421.005	76.2
421.366	77.86
421.727	75.95
422.087	74.3
422.448	78.91
422.809	78.41
423.169	77.5
423.53	78.98
423.891	77.8
424.251	75.27
424.612	76.75
424.972	76.64
425.333	75.7
425.693	75.09
426.053	77.7
426.414	74.82
426.774	76.3
427.134	74.07
427.494	76.11
427.854	77.05
428.214	78.02
428.574	78.34
428.934	77.11
429.294	76.59
429.654	78.2
430.014	76.39
430.374	75.91
430.734	74.14
431.094	77.25
431.453	74.91
431.813	74.59
432.173	74.89
432.532	72.61
432.892	72.59
433.251	68.59
433.611	66.77
433.97	67.61
434.33	70.91
434.689	71.89
435.048	71.66
435.407	73
435.767	75.82
436.126	75.7
436.485	78.25
436.844	78.25
437.203	79.73
437.562	78.3
437.921	78.11
438.28	75.3
438.639	77.07
438.998	76.59
439.356	76.32
439.715	76.93
440.074	79.86
440.433	76.45
440.791	73.61
441.15	75.07
441.508	74.57
441.867	77.57
442.225	75.34
442.584	72.09
442.942	70.05
443.3	68.43
443.659	68.27
444.017	65.05
444.375	66.36
444.733	68.14
445.092	69.89
445.45	73.89
445.808	71.48
446.166	73.34
446.524	75.41
446.882	75.59
447.239	75.84
447.597	72.77
447.955	70.77
448.313	70.82
448.67	69.86
449.028	70.11
449.386	67
449.743	68.16
450.101	67.84
450.458	66.32
450.816	66.32
451.173	70.3
451.531	72.59
451.888	71.32
452.245	73.25
452.602	74
452.96	72.98
453.317	69.41
453.674	65.91
454.031	65.45
454.388	67.2
454.745	68.23
455.102	66
455.459	66.23
455.816	69
456.173	66.95
456.529	68.55
456.886	68.05
457.243	73.25
457.599	76.16
457.956	75.64
458.313	71.82
458.669	72.84
459.026	69.25
459.382	69.73
459.739	70.41
460.095	72.07
460.451	71.73
460.807	69.8
461.164	70.5
461.52	69.16
461.876	72.09
462.232	73.3
462.588	71.8
462.944	72.39
463.3	70.14
463.656	71.75
464.012	68.84
464.368	66.84
464.724	66.05
465.079	65.25
465.435	64.66
465.791	64.75
466.146	64.32
466.502	61.68
466.858	61.98
467.213	64.25
467.569	61.95
467.924	65.09
468.279	67.5
468.635	65.2
468.99	65.5
469.345	69.09
469.701	71.09
470.056	70.91
470.411	73.11
470.766	70.61
471.121	70.2
471.476	72.05
471.831	70.45
472.186	70.73
472.541	72.27
472.895	72.75
473.25	67.7
473.605	61.66
473.96	62.64
474.314	62.27
474.669	66.7
475.024	68.14
475.378	69.05
475.733	69.64
476.087	67.11
476.441	65.86
476.796	66.66
477.15	71.14
477.504	72.45
477.859	73.11
478.213	71.84
478.567	69.41
478.921	67.59
479.275	68.27
479.629	67.3
479.983	69.27
480.337	73.05
480.691	70.77
481.045	68.27
481.399	70.43
481.752	69.59
482.106	70.27
482.46	72.5
482.813	72.36
483.167	70.11
483.52	72.32
483.874	71.05
484.227	71.25
484.581	71.36
484.934	71.32
485.288	73.43
485.641	71.68
485.994	72.57
486.347	70.82
486.7	71.73
487.054	72.11
487.407	69.8
487.76	71.45
488.113	70.39
488.466	71.09
488.818	72.16
489.171	69.23
489.524	70.23
489.877	71.7
490.23	71.61
490.582	73.95
490.935	75
491.288	73.66
491.64	69.57
491.993	68.3
492.345	68.5
492.698	67.43
493.05	69.09
493.402	71.09
493.755	68.66
494.107	69.93
494.459	68.66
494.811	66.25
495.163	70.86
495.515	77.95
495.867	85.48
496.219	93.11
496.571	101.16
496.923	109.39
497.275	126.55
497.627	149.66
497.979	171.3
498.33	192.25
498.682	211.89
499.034	229.11
499.385	247.73
499.737	263.43
500.088	276.18
500.44	292.23
500.791	298.57
501.143	300.36
501.494	293.82
501.845	291.66
502.197	287.59
502.548	286.05
502.899	285.75
503.25	281.89
503.601	279.14
503.952	279.59
504.303	275.23
504.654	276.36
505.005	275.36
505.356	273.34
505.707	270.64
506.058	264.34
506.408	264.18
506.759	260
507.11	262.43
507.46	258.32
507.811	253.93
508.161	250.45
508.512	250.09
508.862	248.5
509.213	251.09
509.563	251.5
509.913	259.61
510.263	256.02
510.614	256.95
510.964	251.27
511.314	250.64
511.664	249.84
512.014	253.27
512.364	252.7
512.714	251.09
513.064	251.25
513.414	247.93
513.764	245.52
514.113	244.64
514.463	241.66
514.813	240.43
515.162	236.11
515.512	234.7
515.862	228.86
516.211	224.82
516.561	222.18
516.91	220.16
517.259	220.86
517.609	215.61
517.958	215.75
518.307	214.23
518.656	211.32
519.006	216.8
519.355	214.3
519.704	215.52
520.053	217.14
520.402	218.7
520.751	216.39
521.1	218.32
521.448	217.34
521.797	217.45
522.146	218.7
522.495	219.3
522.843	215.3
523.192	212.36
523.541	213.36
523.889	212.02
524.238	210.84
524.586	210.2
524.935	202.8
525.283	204.23
525.631	202.11
525.979	199.68
526.328	198.59
526.676	198.41
527.024	198.27
527.372	196.84
527.72	195.16
528.068	191.84
528.416	190.27
528.764	193.32
529.112	191.25
529.46	188.11
529.808	187.27
530.155	183.16
530.503	183.41
530.851	184.98
531.198	182.59
531.546	180.82
531.893	181.7
532.241	183.14
532.588	179.55
532.936	178.95
533.283	182.75
533.63	180.57
533.978	182.45
534.325	180.75
534.672	178.52
535.019	174.05
535.366	171.77
535.713	168.3
536.06	166.77
536.407	168.48
536.754	167.41
537.101	165.36
537.448	164.98
537.795	164.2
538.141	165.55
538.488	163.41
538.835	161.77
539.181	163.41
539.528	166.32
539.874	166.73
540.221	166.23
540.567	165.07
540.914	161.93
541.26	163.5
541.606	163.8
541.952	163.84
542.299	163.86
542.645	165.11
542.991	163.75
543.337	163.5
543.683	161.8
544.029	158.14
544.375	155.77
544.721	158.55
545.066	155.7
545.412	155.5
545.758	153.45
546.104	151.77
546.449	152.05
546.795	152.34
547.141	150.77
547.486	148.98
547.832	151.45
548.177	151.45
548.522	148.7
548.868	149.89
549.213	149.05
549.558	146.41
549.903	148.66
550.249	148.68
550.594	146.98
550.939	145.86
551.284	146.73
551.629	140.89
551.974	141.66
552.319	143.18
552.664	142.73
553.008	144.66
553.353	146.59
553.698	145.75
554.043	145.45
554.387	143
554.732	145.23
555.076	140.39
555.421	142.02
555.765	142.64
556.11	139.5
556.454	138.91
556.798	131.91
557.143	130.66
557.487	128.86
557.831	130.14
558.175	134.68
558.519	130.52
558.863	134.68
559.207	137.11
559.551	134.16
559.895	136.73
560.239	136.93
560.583	140.41
560.927	141.68
561.27	143.84
561.614	140.16
561.958	136.36
562.301	136.18
562.645	134.11
562.988	131.77
563.332	134.11
563.675	131.48
564.018	130.86
564.362	131.45
564.705	125.41
565.048	124.91
565.391	126.25
565.735	123.91
566.078	123.68
566.421	122.27
566.764	121.75
567.107	122.16
567.45	121.23
567.792	118.41
568.135	114.3
568.478	115.77
568.821	110.34
569.163	110.61
569.506	115.41
569.849	115.09
570.191	117.98
570.534	119.34
570.876	117.68
571.219	120.27
571.561	122.89
571.903	122.66
572.246	124.59
572.588	125.66
572.93	122.39
573.272	118.39
573.614	120.59
573.956	117.11
574.298	117.02
574.64	115.48
574.982	111.66
575.324	109.91
575.666	111.07
576.008	110.14
576.349	112.34
576.691	113.39
577.033	114.11
577.374	109.55
577.716	109.34
578.057	105.5
578.399	105.82
578.74	107.93
579.082	105.68
579.423	106.55
579.764	103.98
580.105	104.23
580.447	106.95
580.788	104.86
581.129	102.93
581.47	101.66
581.811	101.73
582.152	101
582.493	101.09
582.834	102.16
583.175	102.55
583.515	101.95
583.856	100.3
584.197	97.09
584.537	100.34
584.878	102.45
585.218	103.52
585.559	104.11
585.899	103.27
586.24	102
586.58	103.48
586.921	100.59
587.261	101.05
587.601	100.3
587.941	100.02
588.281	99.02
588.621	98.55
588.961	96.86
589.301	99.27
589.641	101.89
589.981	98.5
590.321	94.73
590.661	93.66
591.001	91.86
591.34	91.23
591.68	94
592.02	91.55
592.359	91.45
592.699	95.84
593.038	93.36
593.378	91.34
593.717	90.86
594.057	92.11
594.396	94.14
594.735	94.91
595.074	94.86
595.414	91.18
595.753	94.05
596.092	92.41
596.431	89.3
596.77	91
597.109	89.41
597.448	89.89
597.786	89.89
598.125	87.84
598.464	89.57
598.803	86.73
599.141	87.89
599.48	84.68
599.819	85.43
600.157	83.89
600.495	82.09
600.834	83.57
601.172	86.95
601.511	86.14
601.849	91.57
602.187	92.14
602.525	95.02
602.864	97.25
603.202	97.5
603.54	97.91
603.878	97.05
604.216	95
604.554	94.68
604.891	93.48
605.229	93.93
605.567	91.55
605.905	91.25
606.243	93.48
606.58	90.59
606.918	89.91
607.255	88.73
607.593	90.18
607.93	92.18
608.268	89.93
608.605	86.86
608.942	87.73
609.28	83.43
609.617	82
609.954	78.05
610.291	76.61
610.628	78.98
610.965	80.82
611.302	80.43
611.639	81.05
611.976	81.41
612.313	87.11
612.65	85.18
612.987	87.89
613.323	89.09
613.66	90.7
613.997	90.8
614.333	89.34
614.67	89
615.006	86.48
615.343	85.41
615.679	87.43
616.015	82.27
616.352	84.39
616.688	84.41
617.024	83.7
617.36	86.25
617.696	87.14
618.032	83.32
618.368	82.73
618.704	86.23
619.04	89.84
619.376	88.95
619.712	89.86
620.048	89.3
620.383	92.7
620.719	89.11
621.055	86.95
621.39	86.25
621.726	87.68
622.061	85.8
622.397	83.89
622.732	79.2
623.068	78.05
623.403	75.07
623.738	74.89
624.073	69.25
624.409	72.93
624.744	71.27
625.079	70.93
625.414	73.77
625.749	77.3
626.084	78.16
626.419	80.09
626.753	80.2
627.088	82.2
627.423	82.39
627.758	85.36
628.092	81.91
628.427	83.39
628.762	84.91
629.096	83.18
629.431	82.89
629.765	81.09
630.099	81.18
630.434	81.55
630.768	84.09
631.102	83.41
631.436	80.02
631.77	81.61
632.105	78.7
632.439	75.98
632.773	77.43
633.107	78.39
633.44	83.07
633.774	83.45
634.108	85.61
634.442	83.09
634.776	86.2
635.109	88.66
635.443	88.48
635.776	88.77
636.11	90.32
636.443	90.5
636.777	86.55
637.11	83.14
637.444	79.25
637.777	76.41
638.11	78.93
638.443	76.18
638.776	75.09
639.11	73.3
639.443	74.07
639.776	73.27
640.109	73.27
640.441	74.91
640.774	75.68
641.107	78.8
641.44	77.34
641.773	75.02
642.105	74.84
642.438	75.91
642.77	78.3
643.103	79.57
643.435	79.98
643.768	80
644.1	80.95
644.433	80.93
644.765	80.16
645.097	80.93
645.429	81.61
645.761	80.18
646.094	79.41
646.426	81
646.758	83.14
647.09	83.23
647.422	83.2
647.753	82.45
648.085	84.5
648.417	82.05
648.749	82.93
649.08	83
649.412	83.98
649.744	84
650.075	82.8
650.407	77.75
650.738	80.3
651.069	77.89
651.401	79.43
651.732	77.52
652.063	78.91
652.394	78.41
652.726	77.16
653.057	75.27
653.388	72.66
653.719	70.91
654.05	72.09
654.381	68.89
654.712	71.36
655.042	68.55
655.373	69.23
655.704	70.18
656.034	73
656.365	73.86
656.696	77.68
657.026	80.34
657.357	81.2
657.687	80.89
658.018	81.34
658.348	76.89
658.678	76.02
659.008	73.5
659.339	74.05
659.669	72.07
659.999	72.25
660.329	68.25
660.659	68.18
660.989	68.25
661.319	68.07
661.649	69.86
661.978	71.41
662.308	71.8
662.638	73.93
662.968	72.7
663.297	73.23
663.627	72.27
663.956	75.48
664.286	74.5
664.615	70.77
664.945	74.05
665.274	72.57
665.603	73.77
665.932	76.59
666.262	76.18
666.591	76.32
666.92	75.39
667.249	77.75
667.578	75.16
667.907	74.66
668.236	80.2
668.564	77.02
668.893	78.07
669.222	79.91
669.551	77.73
669.879	76.93
670.208	75.64
670.537	75.02
670.865	72.18
671.194	75.77
671.522	77.61
671.85	76.09
672.179	76.5
672.507	75.27
672.835	74.2
673.163	76.36
673.491	79.09
673.819	82.59
674.147	80.84
674.475	82.43
674.803	78.34
675.131	77.8
675.459	79.02
675.787	81.34
676.115	82.55
676.442	82.27
676.77	81.14
677.098	77.18
677.425	76.14
677.753	79.82
678.08	80
678.407	82.02
678.735	84.23
679.062	83.73
679.389	79.93
679.717	78.41
680.044	77.66
680.371	77.23
680.698	78.66
681.025	78.07
681.352	75.3
681.679	73.82
682.006	73.93
682.332	71.86
682.659	70.02
682.986	73.59
683.313	74.84
683.639	75.48
683.966	77.91
684.292	79.2
684.619	77.43
684.945	82.11
685.272	81.7
685.598	77.64
685.924	77.8
686.25	76.93
686.577	75.34
686.903	72.93
687.229	73.05
687.555	69.77
687.881	69.09
688.207	67.89
688.533	62.89
688.858	64.48
689.184	69.39
689.51	69.16
689.836	71.09
690.161	69.52
690.487	71.07
690.813	69.23
691.138	68.61
691.463	70.18
691.789	70.73
692.114	69.07
692.44	69.64
692.765	69.25
693.09	67.89
693.415	70.34
693.74	71.66
694.065	70.59
694.39	73.18
694.715	74.45
695.04	71.11
695.365	72.07
695.69	73.23
696.015	71.84
696.339	70.45
696.664	71.32
696.989	68.34
697.313	67.59
697.638	67.7
697.962	64.89
698.287	63.45
698.611	67.05
698.935	68.73
699.26	70.5
699.584	72.34
699.908	74.32
700.232	73.18
700.556	73.7
700.88	76.8
701.204	80.39
701.528	84.39
701.852	86.7
702.176	85.93
702.5	82.11
702.823	81.32
703.147	78.64
703.471	74.16
703.794	77.18
704.118	76.39
704.441	74.93
704.765	70.95
705.088	64.86
705.411	64.57
705.735	62.23
706.058	65.05
706.381	65.7
706.704	69.68
707.027	70.8
707.35	67.98
707.673	68.8
707.996	68.5
708.319	69.14
708.642	73.95
708.965	71.27
709.288	72.84
709.61	74.23
709.933	73.09
710.256	70.34
710.578	72.93
710.901	74.75
711.223	72.68
711.546	69.23
711.868	71.3
712.19	69.05
712.512	70.75
712.835	70.18
713.157	67.09
713.479	67.27
713.801	67.75
714.123	65.23
714.445	62.59
714.767	63.64
715.089	66.25
715.411	61.61
715.732	62.02
716.054	61.84
716.376	62.2
716.697	61.8
717.019	65
717.34	65.89
717.662	66.16
717.983	69.11
718.305	69.93
718.626	69.52
718.947	73.55
719.268	72.68
719.589	72.09
719.911	69.95
720.232	71.41
720.553	66.84
720.874	63.43
721.195	61.45
721.515	61.45
721.836	61.2
722.157	60.91
722.478	58.2
722.798	58
723.119	58.89
723.44	58.43
723.76	62.82
724.081	63.75
724.401	65.3
724.721	65.07
725.042	59.55
725.362	57.52
725.682	55.95
726.002	57.32
726.322	58.09
726.642	57.7
726.962	56.93
727.282	51.09
727.602	52.32
727.922	52.07
728.242	57.16
728.562	60.27
728.882	62.14
729.201	62.75
729.521	61.77
729.84	61.5
730.16	61.09
730.479	63.89
730.799	66.05
731.118	67.68
731.437	66.14
731.757	64.14
732.076	62.57
732.395	64.11
732.714	66.84
733.033	69.93
733.352	73.5
733.671	73.23
733.99	74
734.309	73.98
734.628	69.45
734.947	71.09
735.265	68.61
735.584	72.77
735.903	68.98
736.221	67.8
736.54	64.91
736.858	61.32
737.177	58.41
737.495	57.34
737.813	55.89
738.132	57.98
738.45	58.5
738.768	58.2
739.086	53.55
739.404	54.61
739.722	52.39
740.04	53.86
740.358	54.55
740.676	56.3
740.994	56.3
741.311	57.52
741.629	57.36
741.947	55.61
742.264	55.3
742.582	57.11
742.899	55.95
743.217	59.14
743.534	56.32
743.852	54.95
744.169	56.27
744.486	54.3
744.803	54.45
745.121	55.11
745.438	54.5
745.755	55.02
746.072	54.36
746.389	58.11
746.706	58.52
747.022	59.57
747.339	61.41
747.656	61.93
747.973	62.57
748.289	60.66
748.606	58.57
748.923	57.61
749.239	60.8
749.555	62.07
749.872	62.14
750.188	60.27
750.505	62.39
750.821	62.25
751.137	63.25
751.453	63.73
751.769	64.98
752.085	64.7
752.401	65.16
752.717	67.07
753.033	64.55
753.349	63.45
753.665	64.14
753.98	64.93
754.296	63.55
754.612	63.23
754.927	63.61
755.243	60.55
755.558	63.27
755.874	65.89
756.189	59.8
756.505	62.05
756.82	61.48
757.135	62.09
757.45	58.55
757.765	59.2
758.08	57.73
758.395	55.02
758.71	56.27
759.025	53.77
759.34	55.11
759.655	59.66
759.97	57.18
760.285	56.32
760.599	52.02
760.914	51.93
761.228	51.45
761.543	50.3
761.857	53.09
762.172	54.36
762.486	55.82
762.8	52.41
763.115	52.11
763.429	53.11
763.743	54.07
764.057	58.93
764.371	61.09
764.685	63.09
764.999	63.95
765.313	63.41
765.627	64.3
765.941	64.64
766.255	64.57
766.568	61.3
766.882	63.23
767.195	60.68
767.509	59.02
767.823	57.8
768.136	56.36
768.449	57.14
768.763	56.55
769.076	53.84
769.389	54.93
769.702	57.48
770.016	59.48
770.329	59.57
770.642	62.89
770.955	64.64
771.268	63.39
771.58	63.59
771.893	62.77
772.206	63.8
772.519	64.16
772.832	63.3
773.144	60.11
773.457	60.02
773.769	58.23
774.082	56.39
774.394	56.41
774.706	56.8
775.019	58.16
775.331	59.57
775.643	59.98
775.955	61.43
776.268	64.82
776.58	66.64
776.892	66.98
777.204	67.52
777.515	65.48
777.827	63.11
778.139	64.27
778.451	64.07
778.763	63.48
779.074	62.7
779.386	64.11
779.697	59.18
780.009	59.36
780.32	57.2
780.632	58.64
780.943	57.84
781.254	58.66
781.566	57.98
781.877	58
782.188	59.93
782.499	57.3
782.81	58.25
783.121	58.82
783.432	59.14
783.743	59.05
784.054	57.91
784.364	59.18
784.675	56.52
784.986	55.95
785.296	56.57
785.607	54.59
785.917	57.32
786.228	52.59
786.538	53.34
786.849	52.07
787.159	55.55
787.469	57.09
787.779	61.34
788.09	64.66
788.4	65.52
788.71	65.36
789.02	66.27
789.33	68.41
789.64	75.34
789.949	75.59
790.259	77.61
790.569	75.09
790.879	76.45
791.188	75.32
791.498	74.75
791.807	75.34
792.117	72.8
792.426	70.95
792.736	68.32
793.045	63.09
793.354	64.55
793.663	65.16
793.973	69.84
794.282	69.91
794.591	71.25
794.9	70.66
795.209	71.7
795.518	73.07
795.826	74.95
796.135	78.93
796.444	78.43
796.753	74.55
797.061	74.02
797.37	71.5
797.678	70.25
797.987	69.36
798.295	68.43
798.604	67.36
798.912	67.36
799.22	65.5
799.529	65.07
799.837	65.55
800.145	69.11
800.453	71.64
800.761	73.09
801.069	72.91
801.377	71.55
801.685	73.16
801.993	73.18
802.3	72.91
802.608	77.45
802.916	76.07
803.223	79.45
803.531	77.64
803.838	74.45
804.146	76.09
804.453	77.77
804.76	79.86
805.068	81.66
805.375	85.07
805.682	87.52
805.989	87.05
806.296	85.8
806.603	84.75
806.91	85.7
807.217	84.64
807.524	80.75
807.831	79.55
808.138	78
808.444	77.34
808.751	75.5
809.058	72.36
809.364	70.3
809.671	72.57
809.977	75.18
810.284	79.75
810.59	82.39
810.896	84.2
811.202	85.84
811.509	86.59
811.815	88.25
812.121	88.34
812.427	87.68
812.733	89.05
813.039	88.23
813.345	89.09
813.65	82.98
813.956	81.61
814.262	79.98
814.568	78.75
814.873	82.39
815.179	81
815.484	80.3
815.79	84.02
816.095	85.39
816.4	86.43
816.706	83.07
817.011	86.48
817.316	90.75
817.621	94.07
817.926	94.84
818.231	93.64
818.536	92.7
818.841	95.75
819.146	96.09
819.451	93.91
819.756	93.43
820.06	96
820.365	96.39
820.67	95.68
820.974	93.39
821.279	91.64
821.583	90.36
821.888	92.68
822.192	91.39
822.496	94.64
822.8	93.45
823.105	92.68
823.409	89.32
823.713	90.2
824.017	90.3
824.321	89.39
824.625	89.95
824.929	90.16
825.232	88.3
825.536	86.66
825.84	86.52
826.143	86.91
826.447	91.93
826.751	93.73
827.054	95.41
827.358	92.95
827.661	97.91
827.964	101.23
828.268	101.16
828.571	104.07
828.874	105.2
829.177	100.64
829.48	101.59
829.783	99.39
830.086	99.14
830.389	94.18
830.692	96.27
830.995	91.5
831.297	89.25
831.6	87.3
831.903	89.16
832.205	89.57
832.508	93.32
832.81	94.18
833.113	95.7
833.415	101.16
833.718	104.59
834.02	105.95
834.322	108.98
834.624	109.98
834.926	113.75
835.228	113.18
835.53	115.14
835.832	115.75
836.134	118.02
836.436	115.05
836.738	112.11
837.04	110.77
837.341	111.34
837.643	110.98
837.944	113.66
838.246	112.86
838.547	114.02
838.849	116.14
839.15	113.45
839.452	116.45
839.753	115.41
840.054	112.25
840.355	114.64
840.656	115.05
840.957	119.18
841.258	118.77
841.559	119.84
841.86	119.14
842.161	117.86
842.462	116.3
842.762	112.45
843.063	113.48
843.364	114.95
843.664	117.09
843.965	116.75
844.265	113.27
844.566	112.25
844.866	109.66
845.166	109.48
845.467	107.32
845.767	112.07
846.067	109.2
846.367	107.36
846.667	107.14
846.967	101.86
847.267	101.59
847.567	102.48
847.867	102.07
848.166	100.91
848.466	100.02
848.766	98.7
849.065	94.82
849.365	97.75
849.664	99.98
849.964	101
850.263	104.3
850.562	103.14
850.862	101.84
851.161	99.52
851.46	100.48
851.759	98.64
852.058	101.95
852.357	105.36
852.656	103.41
852.955	105.39
853.254	106.66
853.553	107.7
853.851	110.82
854.15	112.45
854.449	114.41
854.747	116.75
855.046	116.3
855.344	117.55
855.643	118.8
855.941	122.2
856.239	122.45
856.538	123.84
856.836	120.45
857.134	118.73
857.432	115.55
857.73	117.68
858.028	118.41
858.326	123.91
858.624	119.84
858.922	119.16
859.219	119.16
859.517	117.64
859.815	114.09
860.112	120.5
860.41	118.05
860.707	120.86
861.005	119.3
861.302	119.14
861.6	114.86
861.897	118.55
862.194	118.73
862.491	118.02
862.788	122.73
863.085	127.77
863.382	122.09
863.679	124.36
863.976	124.66
864.273	123.18
864.57	121.16
864.867	122.73
865.163	122.91
865.46	121.14
865.757	123.95
866.053	121.45
866.349	117.8
866.646	118
866.942	117.68
867.239	118.05
867.535	117.18
867.831	121.52
868.127	123.75
868.423	119.09
868.719	120.59
869.015	120.39
869.311	123.82
869.607	125.16
869.903	125.25
870.199	125.93
870.494	127.59
870.79	136.23
871.086	135.14
871.381	134.3
871.677	137.02
871.972	134.82
872.267	131.14
872.563	128.48
872.858	127.95
873.153	129.05
873.448	128.55
873.743	124.98
874.038	121.16
874.333	121.48
874.628	120.3
874.923	123.5
875.218	125.2
875.513	128.59
875.808	128.73
876.102	127.02
876.397	123.05
876.691	124.98
876.986	123.98
877.28	121.77
877.575	121.61
877.869	122.75
878.163	117.95
878.458	117.91
878.752	112.11
879.046	109.07
879.34	108.14
879.634	111.23
879.928	105.45
880.222	108.18
880.516	105
880.809	103.82
881.103	102.45
881.397	104.14
881.691	104.86
881.984	107.64
882.278	106.95
882.571	109.36
882.864	108.59
883.158	111.3
883.451	109.64
883.744	112.73
884.038	108.48
884.331	110.14
884.624	111.57
884.917	112.05
885.21	111.68
885.503	112.36
885.796	110.36
886.088	109.64
886.381	108.45
886.674	109.36
886.966	108.34
887.259	111.5
887.552	107.66
887.844	106.14
888.136	105.5
888.429	105.6
888.721	105.5
889.013	106.62
889.306	109.14
889.598	111.5
