# Supplementary material for: An on-demand, drop-on-drop method for studying enzyme catalysis by serial crystallography
Source: Nat Commun. 2021 Jul 22;12:4461. doi: 10.1038/s41467-021-24757-7 (PMC8298390; doi:10.1038/s41467-021-24757-7)
Supplement: Supplementary file 7 — Source Data [file 41467_2021_24757_MOESM7_ESM.zip › 01_raw data/7/7-pico-on (22).txt]

Data from 7-fluo5N-fura-picoon_Subt4_20-41-19-059.txt Node

Date: Wed Jun 05 20:41:19 PDT 2019
User: Yachandra Lab
Spectrometer: OFX00221
Trigger mode: 0
Integration Time (sec): 3.000000E-1
Scans to average: 4
Nonlinearity correction enabled: false
Boxcar width: 5
Storing dark spectrum: false
XAxis mode: Wavelengths
Number of Pixels in Spectrum: 2136
>>>>>Begin Spectral Data<<<<<
156.111	3.33
156.499	3.32
156.887	1.94
157.274	1.53
157.662	2.52
158.049	3.07
158.437	3.27
158.824	4.48
159.211	4.18
159.599	3.55
159.986	3.11
160.373	2.41
160.761	2.11
161.148	3.09
161.535	3.36
161.922	1.84
162.309	1.75
162.696	1.23
163.083	-0.2
163.47	1.05
163.857	1.23
164.244	1.77
164.631	2.68
165.018	2.3
165.405	1.84
165.792	1.5
166.179	3.05
166.565	2.07
166.952	2.02
167.339	3.5
167.725	1.57
168.112	1.86
168.498	1.77
168.885	1.57
169.271	1.68
169.658	2.64
170.044	1.59
170.431	0.8
170.817	0.5
171.203	1.09
171.59	0.27
171.976	0.68
172.362	0.32
172.748	-0.66
173.134	-1.16
173.521	-1.8
173.907	-2.45
174.293	-1.39
174.679	-1.89
175.065	-1.89
175.451	-1.91
175.836	-1.91
176.222	-2.09
176.608	-3.84
176.994	-2.5
177.38	-3.11
177.765	-2.89
178.151	-2.8
178.537	-3.77
178.922	-2.89
179.308	-2.59
179.693	-3.07
180.079	-3.07
180.464	-2.8
180.85	-1.25
181.235	-2.89
181.621	-2.25
182.006	-1.34
182.391	-1.16
182.777	-0.02
183.162	-2.16
183.547	-1
183.932	-1.41
184.317	-1.68
184.702	-1.82
185.087	-1.91
185.472	-1.8
185.857	-2.86
186.242	-2.14
186.627	-3.34
187.012	-3.68
187.397	-2.09
187.782	-2.86
188.167	-1.89
188.551	-1.41
188.936	5.98
189.321	14.2
189.705	21.45
190.09	28.82
190.475	36.7
190.859	43.55
191.244	51.66
191.628	57.93
192.012	66.3
192.397	71.64
192.781	81.43
193.166	81.48
193.55	80.3
193.934	80.82
194.318	82.45
194.702	82.14
195.087	83.11
195.471	84.68
195.855	87.89
196.239	87.77
196.623	88.45
197.007	86.59
197.391	86.95
197.775	86.89
198.158	86.77
198.542	86.43
198.926	86.09
199.31	87.5
199.693	85.09
200.077	79.48
200.461	77.64
200.844	76.66
201.228	76.59
201.611	74.34
201.995	73.07
202.378	72.3
202.762	70.68
203.145	70.16
203.529	69.59
203.912	69.23
204.295	71.27
204.679	76.3
205.062	79.11
205.445	79.2
205.828	79.91
206.211	83.43
206.594	83.32
206.977	81.5
207.36	79.32
207.743	76.02
208.126	78.73
208.509	76.95
208.892	73.27
209.275	71.82
209.658	74.32
210.04	75.05
210.423	74.34
210.806	76
211.188	78.84
211.571	82.18
211.953	85.39
212.336	81.59
212.719	85.2
213.101	83
213.483	82.32
213.866	81.95
214.248	80.36
214.63	80.75
215.013	80.14
215.395	81.2
215.777	76.25
216.159	75.18
216.542	79.25
216.924	76.93
217.306	78.34
217.688	79.43
218.07	77.09
218.452	79.48
218.834	80.32
219.216	84.55
219.597	82.95
219.979	86.75
220.361	90.39
220.743	86.98
221.124	86.7
221.506	85.98
221.888	84.7
222.269	83.73
222.651	83.07
223.032	81.3
223.414	75.16
223.795	77
224.177	75.59
224.558	72.07
224.94	73.82
225.321	79.23
225.702	81.32
226.083	82.36
226.465	84.7
226.846	86.25
227.227	87.27
227.608	88.05
227.989	87.39
228.37	88.43
228.751	88.41
229.132	86.95
229.513	85.11
229.894	84.84
230.275	84.45
230.655	81.27
231.036	81.64
231.417	79.8
231.798	85.05
232.178	84.16
232.559	84.02
232.94	87.23
233.32	88.68
233.701	87.7
234.081	86.84
234.462	84.66
234.842	85.8
235.222	86.39
235.603	83.48
235.983	78.2
236.363	78.86
236.743	78.7
237.124	71.18
237.504	69.23
237.884	67.68
238.264	66.32
238.644	68.52
239.024	68.52
239.404	64.2
239.784	63.32
240.164	65.27
240.544	63.91
240.923	63.66
241.303	68.41
241.683	69.3
242.063	73.14
242.442	73.32
242.822	70.3
243.202	67.61
243.581	71.43
243.961	76.09
244.34	75.18
244.72	74.34
245.099	76.05
245.478	78.89
245.858	80.75
246.237	79.23
246.616	81.59
246.996	84.98
247.375	87.45
247.754	86.61
248.133	87.77
248.512	85.7
248.891	90.68
249.27	91.05
249.649	89.14
250.028	87.16
250.407	86.09
250.786	82.32
251.165	81.48
251.544	81.68
251.922	82.66
252.301	81.48
252.68	81.27
253.058	76.68
253.437	75.14
253.816	72.14
254.194	74.68
254.573	74.09
254.951	78.64
255.329	81.05
255.708	77.55
256.086	74.55
256.465	72.93
256.843	75.66
257.221	77.89
257.599	79.64
257.977	81.34
258.356	79.27
258.734	80.07
259.112	79.2
259.49	77.14
259.868	83.48
260.246	86.86
260.624	86.8
261.001	85.98
261.379	86.27
261.757	84.98
262.135	84.07
262.513	79.45
262.89	77.82
263.268	77.32
263.645	75.61
264.023	73.36
264.401	74.86
264.778	75.02
265.156	74.27
265.533	75.32
265.91	74.7
266.288	74.61
266.665	80.93
267.042	82.84
267.42	82.75
267.797	85.84
268.174	86.3
268.551	83.14
268.928	82.52
269.305	83.11
269.682	80.91
270.059	83.84
270.436	85.66
270.813	84.18
271.19	82.36
271.567	83.09
271.944	79.84
272.32	79.18
272.697	78.32
273.074	80.59
273.45	80.48
273.827	81.7
274.203	80.48
274.58	79.7
274.957	79.41
275.333	80.27
275.709	79.98
276.086	82.55
276.462	77.02
276.838	75.18
277.215	76.64
277.591	79.86
277.967	77.07
278.343	73.8
278.719	70.66
279.095	69.32
279.471	69.8
279.847	69.66
280.223	68.93
280.599	73.23
280.975	72.75
281.351	67.8
281.727	65.16
282.103	63.34
282.478	62.14
282.854	67.2
283.23	70.11
283.605	70.8
283.981	69.48
284.357	68.64
284.732	71.05
285.108	74.57
285.483	79.7
285.858	80.36
286.234	85.66
286.609	89.86
286.984	85.8
287.36	83.16
287.735	81.91
288.11	79.91
288.485	82.52
288.86	79.14
289.235	75.73
289.61	74.07
289.985	74.64
290.36	72.43
290.735	71.64
291.11	75.02
291.485	78.25
291.86	80
292.235	85.25
292.609	82.84
292.984	85.27
293.359	86.2
293.733	85.77
294.108	81.32
294.482	79.02
294.857	78.84
295.231	78.16
295.606	76.39
295.98	75.77
296.354	73.32
296.729	76.32
297.103	74.64
297.477	77.32
297.851	78.52
298.226	78.86
298.6	80.98
298.974	81.45
299.348	83.55
299.722	82.68
300.096	80.89
300.47	80.14
300.844	76.75
301.217	77.84
301.591	75.84
301.965	75.8
302.339	76.7
302.712	76.3
303.086	76.68
303.46	76.16
303.833	75.86
304.207	78.07
304.58	80.07
304.954	82.48
305.327	85.18
305.701	86.64
306.074	86.8
306.447	88.48
306.821	89.16
307.194	87.59
307.567	83.61
307.94	86.73
308.313	84.86
308.686	84.43
309.059	83.86
309.432	81.23
309.805	80.93
310.178	80.39
310.551	81.45
310.924	81.36
311.297	80.07
311.67	81.25
312.042	77.84
312.415	77.09
312.788	74.84
313.16	76.02
313.533	75.43
313.905	76.11
314.278	76.27
314.65	75.41
315.023	73.27
315.395	72.82
315.768	74.75
316.14	76.45
316.512	81.18
316.884	85.07
317.257	81.07
317.629	78.86
318.001	79.55
318.373	77.11
318.745	77.2
319.117	80.07
319.489	78.95
319.861	75.77
320.233	75.52
320.605	72.7
320.977	71.23
321.348	71.7
321.72	73.14
322.092	71.48
322.463	71
322.835	67.5
323.207	68.25
323.578	68.57
323.95	69.5
324.321	71.75
324.693	69.64
325.064	66.64
325.435	70.7
325.807	73.05
326.178	74.61
326.549	77.32
326.92	81.39
327.292	79.34
327.663	81.32
328.034	82.89
328.405	80.36
328.776	80.18
329.147	83.2
329.518	78.45
329.889	77.39
330.259	74.52
330.63	72.41
331.001	72.09
331.372	71.39
331.742	72.98
332.113	70.75
332.484	68.39
332.854	71
333.225	72.48
333.595	73
333.966	72.77
334.336	75.05
334.707	74.93
335.077	71.07
335.447	71.07
335.817	69.89
336.188	73
336.558	74.59
336.928	72.73
337.298	72.2
337.668	68.82
338.038	68.5
338.408	71.5
338.778	72.8
339.148	76.41
339.518	74.89
339.888	74
340.258	70.59
340.627	69.52
340.997	67.52
341.367	65.84
341.736	70.57
342.106	71.39
342.475	66.25
342.845	67.8
343.214	67.61
343.584	68.86
343.953	67.61
344.323	68.18
344.692	69.14
345.061	71.55
345.431	68.09
345.8	67.48
346.169	67.89
346.538	66.84
346.907	62.77
347.276	62.57
347.645	61.89
348.014	63.32
348.383	66.05
348.752	67.32
349.121	67.89
349.49	68.86
349.858	71.82
350.227	71.7
350.596	75.45
350.964	82.77
351.333	82.95
351.702	84.5
352.07	84.05
352.439	82.55
352.807	82.73
353.176	81.3
353.544	81.91
353.912	84.02
354.281	82.52
354.649	80.11
355.017	74.41
355.385	72.36
355.753	72.93
356.122	73
356.49	71.98
356.858	71.14
357.226	71.23
357.594	72.45
357.961	69.86
358.329	74.43
358.697	72.89
359.065	75.8
359.433	76.11
359.8	75.32
360.168	75.14
360.536	75.84
360.903	74.86
361.271	77.68
361.638	81.09
362.006	81.25
362.373	79.14
362.741	84.86
363.108	82.66
363.475	85.07
363.843	82.95
364.21	83.93
364.577	84.11
364.944	87.39
365.311	83.66
365.678	81.8
366.045	80.09
366.412	77.5
366.779	74.05
367.146	73.07
367.513	73.34
367.88	76.64
368.247	79.23
368.613	75.64
368.98	72.61
369.347	73.86
369.713	72.45
370.08	69.89
370.447	71.68
370.813	68.41
371.18	71.3
371.546	70.14
371.912	71.32
372.279	66.11
372.645	71.16
373.011	75.25
373.378	76.64
373.744	74.66
374.11	75.45
374.476	72.5
374.842	77.93
375.208	77.93
375.574	77.07
375.94	75.89
376.306	80.14
376.672	80.61
377.038	77.7
377.404	74.14
377.769	76.39
378.135	77.23
378.501	81.61
378.866	77.3
379.232	75.77
379.597	77.5
379.963	74.89
380.328	76.25
380.694	75.09
381.059	74.32
381.425	78.36
381.79	76.11
382.155	80.7
382.52	78.02
382.886	79.86
383.251	78.61
383.616	74.66
383.981	75.34
384.346	71.16
384.711	70.93
385.076	72.75
385.441	74.02
385.806	75.36
386.171	70.09
386.535	70.55
386.9	68.77
387.265	69.61
387.629	73.11
387.994	74.11
388.359	72.55
388.723	71.14
389.088	71.43
389.452	70.86
389.817	69.09
390.181	69.16
390.545	72.02
390.91	73.02
391.274	72.77
391.638	75.84
392.002	75.61
392.366	82.32
392.731	87.16
393.095	85.75
393.459	85.05
393.823	86.39
394.187	86.27
394.55	82.23
394.914	85.91
395.278	84.68
395.642	82.98
396.006	84.27
396.369	79.43
396.733	73.77
397.097	72.18
397.46	69.16
397.824	68.25
398.187	70.95
398.551	69.18
398.914	66.8
399.277	69.75
399.641	66.43
400.004	66.89
400.367	65.52
400.73	67.09
401.094	68.07
401.457	70.91
401.82	69.93
402.183	70.2
402.546	74.89
402.909	76.02
403.272	70.11
403.635	72.07
403.998	70.7
404.36	72.75
404.723	73.3
405.086	71.07
405.448	72.14
405.811	74.45
406.174	73.5
406.536	71.3
406.899	71.73
407.261	75.75
407.624	72.45
407.986	71.89
408.348	73.16
408.711	73.95
409.073	76.18
409.435	74.32
409.797	72.66
410.16	72.45
410.522	72.55
410.884	73.27
411.246	73.7
411.608	75.59
411.97	75.86
412.332	72.55
412.693	73.41
413.055	75.73
413.417	75.55
413.779	76.64
414.14	74.41
414.502	76.23
414.864	72.98
415.225	72.93
415.587	76.25
415.948	77.18
416.31	79.23
416.671	77.3
417.033	74.41
417.394	73.07
417.755	73.32
418.116	75.16
418.478	71.55
418.839	71.68
419.2	71.66
419.561	70.41
419.922	68.02
420.283	69.86
420.644	68.43
421.005	69.32
421.366	70.32
421.727	70.27
422.087	68.36
422.448	72.95
422.809	73.23
423.169	73.11
423.53	72.82
423.891	75.07
424.251	73.41
424.612	74.48
424.972	74.27
425.333	76.55
425.693	76.41
426.053	80.64
426.414	77.25
426.774	78.25
427.134	75.82
427.494	75.75
427.854	72.93
428.214	73.73
428.574	75.27
428.934	73.82
429.294	73.91
429.654	76.91
430.014	75.41
430.374	77.45
430.734	76.59
431.094	81.45
431.453	81.52
431.813	80.84
432.173	77.91
432.532	77.11
432.892	77.32
433.251	72.2
433.611	70.95
433.97	69.61
434.33	71.14
434.689	72.86
435.048	73.59
435.407	72.66
435.767	76.23
436.126	75.16
436.485	74.59
436.844	75.84
437.203	77.57
437.562	76.23
437.921	76
438.28	72.7
438.639	71.91
438.998	68.34
439.356	69.95
439.715	71.43
440.074	75.66
440.433	76.16
440.791	75.73
441.15	76.45
441.508	74.8
441.867	75.45
442.225	76.73
442.584	75.07
442.942	74.86
443.3	72.57
443.659	70.93
444.017	68.84
444.375	68.7
444.733	68.77
445.092	69.05
445.45	72.57
445.808	73.07
446.166	72.39
446.524	76.36
446.882	78.57
447.239	78.23
447.597	76.18
447.955	76.3
448.313	74.09
448.67	73.89
449.028	74.82
449.386	72.5
449.743	71.82
450.101	73.27
450.458	71.3
450.816	70.02
451.173	73.73
451.531	74.98
451.888	75
452.245	79.57
452.602	78.86
452.96	79.61
453.317	79.14
453.674	80.41
454.031	77.39
454.388	79.3
454.745	78.5
455.102	75.98
455.459	76.66
455.816	78.59
456.173	75.5
456.529	73.66
456.886	70.09
457.243	73.14
457.599	71.75
457.956	73.23
458.313	67.77
458.669	69.27
459.026	68.34
459.382	66.64
459.739	64.66
460.095	66.05
460.451	69.52
460.807	69.55
461.164	67.57
461.52	65.75
461.876	66.52
462.232	67.02
462.588	64.8
462.944	64.84
463.3	66.66
463.656	64.86
464.012	63.45
464.368	61.09
464.724	60.32
465.079	60.57
465.435	59.95
465.791	59.16
466.146	60.52
466.502	59.39
466.858	59.09
467.213	60.45
467.569	61.39
467.924	62.45
468.279	62.89
468.635	64.55
468.99	63.41
469.345	65.91
469.701	66.86
470.056	66.27
470.411	67.8
470.766	66.39
471.121	61.93
471.476	66.7
471.831	64.86
472.186	68.07
472.541	68.66
472.895	69.5
473.25	68.84
473.605	66.25
473.96	67.11
474.314	65.86
474.669	67.89
475.024	70.3
475.378	67.07
475.733	65.91
476.087	64.27
476.441	64.93
476.796	67.61
477.15	66.2
477.504	66.89
477.859	69.02
478.213	67.89
478.567	65.43
478.921	63.98
479.275	64.41
479.629	63.43
479.983	63.05
480.337	60.32
480.691	55
481.045	55.18
481.399	55.98
481.752	54.07
482.106	53.84
482.46	55.59
482.813	58
483.167	57.86
483.52	64.05
483.874	63.55
484.227	64.02
484.581	65.61
484.934	65.98
485.288	67.8
485.641	64.8
485.994	69.45
486.347	71.77
486.7	70.55
487.054	72.23
487.407	69.91
487.76	71.18
488.113	71.84
488.466	73.48
488.818	76.02
489.171	73.7
489.524	74.07
489.877	72.25
490.23	68.2
490.582	69.52
490.935	68.34
491.288	65.93
491.64	62.25
491.993	63.45
492.345	64.93
492.698	61.98
493.05	63.11
493.402	67.66
493.755	66.5
494.107	67.98
494.459	65.39
494.811	63.34
495.163	66.95
495.515	72.18
495.867	71.77
496.219	74.27
496.571	80.41
496.923	79.66
497.275	84.02
497.627	90.75
497.979	101.5
498.33	113.7
498.682	125.18
499.034	130.91
499.385	137.98
499.737	150.27
500.088	162.64
500.44	171.68
500.791	182.2
501.143	186.3
501.494	189.16
501.845	194.66
502.197	195.02
502.548	197.7
502.899	202.25
503.25	204.86
503.601	207.43
503.952	201.3
504.303	200.98
504.654	202.86
505.005	204.8
505.356	207.43
505.707	201.73
506.058	199.66
506.408	195.75
506.759	193.32
507.11	196.45
507.46	192.5
507.811	194
508.161	188.8
508.512	191.41
508.862	191.34
509.213	191.39
509.563	196.16
509.913	199.32
510.263	203.8
510.614	205.41
510.964	205.27
511.314	206.41
511.664	205.5
512.014	211.98
512.364	211.11
512.714	211.93
513.064	210.89
513.414	210
513.764	212.86
514.113	209.18
514.463	210.09
514.813	205.93
515.162	205.93
515.512	208.55
515.862	208.61
516.211	207.18
516.561	205.27
516.91	207.57
517.259	203.39
517.609	195.57
517.958	198.2
518.307	199.34
518.656	197.64
519.006	200.68
519.355	196.8
519.704	196.43
520.053	197.86
520.402	201.18
520.751	202.95
521.1	206.27
521.448	210.48
521.797	207.5
522.146	206.27
522.495	205.95
522.843	200.95
523.192	199.61
523.541	198.34
523.889	195.7
524.238	194.09
524.586	190.8
524.935	190.05
525.283	190.36
525.631	191.64
525.979	189.57
526.328	192.75
526.676	194.2
527.024	196.86
527.372	195.39
527.72	193.14
528.068	189.7
528.416	189.61
528.764	185.11
529.112	183.14
529.46	180.02
529.808	178.23
530.155	173.89
530.503	173.5
530.851	169.73
531.198	168.32
531.546	167.73
531.893	169.32
532.241	170.27
532.588	172.57
532.936	173.45
533.283	175.27
533.63	176.41
533.978	178.57
534.325	175.68
534.672	178.11
535.019	176.07
535.366	176.14
535.713	173.84
536.06	168.61
536.407	168.73
536.754	164.14
537.101	161.3
537.448	160.57
537.795	159.45
538.141	160.23
538.488	153.14
538.835	151
539.181	149.73
539.528	149.25
539.874	151.23
540.221	151.23
540.567	152.82
540.914	153.11
541.26	149.57
541.606	147.73
541.952	148
542.299	149.66
542.645	150.16
542.991	152.27
543.337	151.11
543.683	148.64
544.029	146.82
544.375	145.52
544.721	148
545.066	149.14
545.412	148.27
545.758	148.02
546.104	149.66
546.449	150.09
546.795	149.34
547.141	150.64
547.486	149.39
547.832	148.57
548.177	148.98
548.522	147.57
548.868	148.95
549.213	148.95
549.558	148.73
549.903	149.61
550.249	147.52
550.594	146.41
550.939	143.82
551.284	146.34
551.629	143.27
551.974	146.32
552.319	145.18
552.664	142.27
553.008	144.52
553.353	144.02
553.698	142.59
554.043	144.02
554.387	140.25
554.732	141.61
555.076	140.07
555.421	142.2
555.765	136.64
556.11	134.59
556.454	133.86
556.798	131.09
557.143	128.8
557.487	130.23
557.831	131.59
558.175	134.05
558.519	129.68
558.863	128.82
559.207	129.11
559.551	129.27
559.895	133.64
560.239	135.07
560.583	132.39
560.927	132.27
561.27	131.52
561.614	129.98
561.958	129.07
562.301	130.84
562.645	129.39
562.988	126.36
563.332	125.86
563.675	121.77
564.018	123.02
564.362	123.02
564.705	121.57
565.048	119.05
565.391	119.07
565.735	114.11
566.078	116.32
566.421	116.23
566.764	117.77
567.107	118.89
567.45	117.57
567.792	114.27
568.135	113.89
568.478	113.52
568.821	113.11
569.163	114.43
569.506	116.89
569.849	112.07
570.191	112.48
570.534	113.84
570.876	113.41
571.219	117.77
571.561	121.14
571.903	123
572.246	123.25
572.588	123.95
572.93	120.11
573.272	120.41
573.614	122.25
573.956	125.23
574.298	123.95
574.64	120
574.982	115.55
575.324	111.59
575.666	108.84
576.008	106.84
576.349	104.68
576.691	105.43
577.033	106.39
577.374	107.55
577.716	103.39
578.057	100.11
578.399	102
578.74	101.3
579.082	100.11
579.423	101.02
579.764	100.43
580.105	103.34
580.447	101.91
580.788	100.57
581.129	98.16
581.47	99.2
581.811	100.55
582.152	99.18
582.493	100.7
582.834	100.68
583.175	101.02
583.515	103.55
583.856	101.8
584.197	100.41
584.537	100.5
584.878	102.8
585.218	103.98
585.559	103.2
585.899	104.66
586.24	104.98
586.58	107.34
586.921	103.66
587.261	101.77
587.601	100.16
587.941	103.77
588.281	103.39
588.621	99.82
588.961	96.8
589.301	96.68
589.641	98.32
589.981	92
590.321	90.84
590.661	94.73
591.001	94.93
591.34	95.59
591.68	91.57
592.02	91.75
592.359	91.95
592.699	92.64
593.038	92.75
593.378	93.14
593.717	96.07
594.057	92.95
594.396	90.86
594.735	89.14
595.074	89.32
595.414	87.39
595.753	87.52
596.092	87.09
596.431	86.5
596.77	89.14
597.109	86.11
597.448	86.32
597.786	87.68
598.125	87.84
598.464	87.86
598.803	84.8
599.141	84.93
599.48	83.45
599.819	82.2
600.157	80.75
600.495	77.09
600.834	79.41
601.172	79.68
601.511	81.55
601.849	82.41
602.187	82.95
602.525	85.55
602.864	89.11
603.202	86.45
603.54	87.05
603.878	88.8
604.216	88.86
604.554	87.14
604.891	88.66
605.229	89.57
605.567	88.73
605.905	90.95
606.243	92.2
606.58	93.84
606.918	96.48
607.255	96.18
607.593	94.43
607.93	95.27
608.268	92.3
608.605	90
608.942	87.23
609.28	85.39
609.617	83.93
609.954	83.05
610.291	83.09
610.628	84.59
610.965	83.14
611.302	81.91
611.639	83.09
611.976	86.86
612.313	87.32
612.65	87.2
612.987	90.02
613.323	89.95
613.66	88.59
613.997	82.77
614.333	78.84
614.67	81.36
615.006	82.02
615.343	79.8
615.679	79.27
616.015	79.18
616.352	78.32
616.688	78.32
617.024	80.82
617.36	82.09
617.696	85.57
618.032	85.32
618.368	85.82
618.704	85.64
619.04	88.84
619.376	88.95
619.712	87.34
620.048	89.95
620.383	92
620.719	87.34
621.055	85.77
621.39	84.59
621.726	84.2
622.061	80.8
622.397	82.95
622.732	80.59
623.068	77.77
623.403	79.14
623.738	78.3
624.073	74.3
624.409	75
624.744	74.8
625.079	73.73
625.414	74.27
625.749	76.91
626.084	73.95
626.419	75.36
626.753	79
627.088	79.75
627.423	81.82
627.758	83.34
628.092	83.34
628.427	83.68
628.762	86.3
629.096	90.59
629.431	92.23
629.765	91.55
630.099	88.89
630.434	87.41
630.768	90.59
631.102	87.14
631.436	85.59
631.77	87.32
632.105	86.34
632.439	84.41
632.773	82.39
633.107	81.7
633.44	85.32
633.774	86.11
634.108	88.14
634.442	81.75
634.776	85.45
635.109	87.23
635.443	85.48
635.776	85.3
636.11	87.7
636.443	87.8
636.777	85.7
637.11	83.93
637.444	84.32
637.777	82.45
638.11	86.32
638.443	83.84
638.776	85.95
639.11	86.18
639.443	91.2
639.776	89.75
640.109	89.93
640.441	89.3
640.774	90.75
641.107	89.8
641.44	88.84
641.773	84.41
642.105	81.64
642.438	79.73
642.77	80.11
643.103	74.82
643.435	74.66
643.768	73.89
644.1	75.86
644.433	79.32
644.765	80.18
645.097	78.91
645.429	79.5
645.761	80.07
646.094	76.98
646.426	76.2
646.758	78.7
647.09	75.86
647.422	75
647.753	75.55
648.085	70.64
648.417	68.3
648.749	70.11
649.08	71.07
649.412	73.7
649.744	73.68
650.075	74.16
650.407	72.5
650.738	78.66
651.069	78.45
651.401	78.95
651.732	78.3
652.063	79.45
652.394	79.77
652.726	81.8
653.057	80.93
653.388	81.25
653.719	79.09
654.05	78.14
654.381	74.3
654.712	77.45
655.042	73.57
655.373	74.61
655.704	75.66
656.034	73.55
656.365	73.86
656.696	72.57
657.026	75.23
657.357	77.36
657.687	78.14
658.018	78.36
658.348	75.75
658.678	77.5
659.008	76.43
659.339	76.41
659.669	75.98
659.999	73.23
660.329	71.77
660.659	71.98
660.989	73.39
661.319	72.2
661.649	74.34
661.978	75.61
662.308	74.84
662.638	76.59
662.968	76.55
663.297	76.98
663.627	78.16
663.956	83
664.286	83.8
664.615	79.89
664.945	82.68
665.274	82.11
665.603	81.48
665.932	83.34
666.262	82.77
666.591	80.36
666.92	81.52
667.249	83.02
667.578	79.66
667.907	79.27
668.236	83.07
668.564	83.27
668.893	82.36
669.222	82.36
669.551	80.36
669.879	80.73
670.208	81.39
670.537	80.8
670.865	78.93
671.194	79.48
671.522	76.84
671.85	72.86
672.179	68.89
672.507	70.07
672.835	69.95
673.163	71.86
673.491	72.93
673.819	74.8
674.147	73.89
674.475	77.41
674.803	76.75
675.131	77.73
675.459	79.16
675.787	83.84
676.115	83.25
676.442	80.73
676.77	77.91
677.098	74.84
677.425	74.84
677.753	75.84
678.08	72.59
678.407	73.95
678.735	72.77
679.062	72.3
679.389	66.16
679.717	61.8
680.044	62.7
680.371	63.43
680.698	66.89
681.025	64.39
681.352	63.32
681.679	64.16
682.006	63.39
682.332	65.91
682.659	66.3
682.986	69.41
683.313	73.3
683.639	73.66
683.966	75.68
684.292	76.3
684.619	78.2
684.945	81.39
685.272	79.84
685.598	78.48
685.924	77.25
686.25	78.41
686.577	80.27
686.903	77.32
687.229	79.07
687.555	78.61
687.881	78.11
688.207	77.34
688.533	76.5
688.858	79.05
689.184	82.73
689.51	85.25
689.836	86.32
690.161	82.5
690.487	84.09
690.813	82.32
691.138	81.18
691.463	80.59
691.789	81.43
692.114	77.8
692.44	74.84
692.765	72.41
693.09	71.8
693.415	73.05
693.74	74.7
694.065	74.5
694.39	73.23
694.715	74.45
695.04	73.11
695.365	70.27
695.69	71.18
696.015	73.07
696.339	72.48
696.664	69
696.989	67.05
697.313	66.41
697.638	65.57
697.962	65.48
698.287	63.34
698.611	64
698.935	67.16
699.26	66.77
699.584	65.7
699.908	66.89
700.232	65.55
700.556	63.73
700.88	66.89
701.204	71.11
701.528	74.34
701.852	76.2
702.176	77.18
702.5	75.16
702.823	75.16
703.147	75.39
703.471	74.11
703.794	79
704.118	79.89
704.441	77.75
704.765	73.32
705.088	69.32
705.411	69.8
705.735	67.25
706.058	66.93
706.381	66.93
706.704	65.07
707.027	64.43
707.35	58.36
707.673	56.52
707.996	55.84
708.319	55.45
708.642	58.57
708.965	56.36
709.288	58.55
709.61	59.73
709.933	61.66
710.256	63.66
710.578	66.84
710.901	69.7
711.223	70.27
711.546	71.34
711.868	73.5
712.19	72.41
712.512	75.57
712.835	71.98
713.157	71.48
713.479	71.48
713.801	71.8
714.123	66.86
714.445	65.64
714.767	67.66
715.089	67.66
715.411	62.57
715.732	64.52
716.054	61.73
716.376	63.84
716.697	62.7
717.019	62.32
717.34	60.25
717.662	64.18
717.983	64.39
718.305	62.5
718.626	60.2
718.947	66.59
719.268	63.25
719.589	62.27
719.911	60.89
720.232	64.2
720.553	60.68
720.874	63.02
721.195	59.59
721.515	61.95
721.836	60.55
722.157	61.39
722.478	60.23
722.798	59.68
723.119	61.59
723.44	59.95
723.76	58.36
724.081	60.61
724.401	59.09
724.721	59.23
725.042	51.84
725.362	53.57
725.682	50.84
726.002	48.25
726.322	50.48
726.642	50.2
726.962	50.25
727.282	48.7
727.602	47.75
727.922	47.07
728.242	49.48
728.562	53.75
728.882	51.73
729.201	53.98
729.521	53.3
729.84	51.86
730.16	51.48
730.479	55.7
730.799	56.68
731.118	58.91
731.437	58.52
731.757	58.82
732.076	60.55
732.395	64.23
732.714	67.14
733.033	68.86
733.352	72.95
733.671	72.18
733.99	70.91
734.309	71.11
734.628	70.43
734.947	73.5
735.265	71.52
735.584	71.05
735.903	70.09
736.221	67.59
736.54	68.36
736.858	64.25
737.177	61.86
737.495	62.39
737.813	62.66
738.132	62.66
738.45	60.68
738.768	60.68
739.086	59.41
739.404	56.66
739.722	54.09
740.04	54.39
740.358	56.43
740.676	60.59
740.994	60.27
741.311	59.77
741.629	58.64
741.947	57.64
742.264	58.09
742.582	58.59
742.899	58.89
743.217	60.64
743.534	56.57
743.852	56.36
744.169	54.48
744.486	52.82
744.803	52.66
745.121	55.25
745.438	54.48
745.755	55.68
746.072	54.3
746.389	56.84
746.706	60.16
747.022	61.11
747.339	60.16
747.656	61.25
747.973	62.82
748.289	61.7
748.606	61.98
748.923	62.77
749.239	61.48
749.555	65.09
749.872	64.16
750.188	61.73
750.505	66.07
750.821	67.91
751.137	69.75
751.453	66.77
751.769	66.8
752.085	61.57
752.401	62.5
752.717	64.84
753.033	62.89
753.349	61.98
753.665	60.43
753.98	60.27
754.296	58.36
754.612	58.68
754.927	61.89
755.243	60.73
755.558	65.48
755.874	65.48
756.189	62.84
756.505	65.07
756.82	66.34
757.135	69.16
757.45	65.77
757.765	65.77
758.08	63.3
758.395	61.73
758.71	60.36
759.025	57.23
759.34	57.89
759.655	59.45
759.97	57.11
760.285	58.36
760.599	56.7
760.914	56.55
761.228	56.8
761.543	54.23
761.857	55.66
762.172	57.32
762.486	60.09
762.8	57.27
763.115	55.02
763.429	57.09
763.743	56.61
764.057	57.77
764.371	60.14
764.685	61.8
764.999	64.77
765.313	62.57
765.627	62.84
765.941	60.3
766.255	62.16
766.568	60.82
766.882	60.43
767.195	57.05
767.509	58.14
767.823	56.73
768.136	53.25
768.449	51.32
768.763	50.93
769.076	51.91
769.389	53.36
769.702	53.98
770.016	55.02
770.329	54.93
770.642	57.84
770.955	57.84
771.268	55.98
771.58	56
771.893	56.95
772.206	59.55
772.519	61.41
772.832	59.7
773.144	57.27
773.457	58.32
773.769	55.73
774.082	55.23
774.394	53.39
774.706	54.27
775.019	59
775.331	59.59
775.643	58.11
775.955	56.64
776.268	60.32
776.58	65.52
776.892	66.05
777.204	64.75
777.515	63
777.827	60.84
778.139	61.68
778.451	57.91
778.763	57.8
779.074	57.16
779.386	59.39
779.697	57.05
780.009	54.25
780.32	53.89
780.632	55.34
780.943	56.59
781.254	56.23
781.566	55.66
781.877	56.52
782.188	56.82
782.499	54.84
782.81	53.68
783.121	51.66
783.432	49.91
783.743	49.39
784.054	50.52
784.364	49.48
784.675	51.39
784.986	52.18
785.296	55.07
785.607	57.11
785.917	58.8
786.228	55.52
786.538	57.23
786.849	58.7
787.159	60.18
787.469	61.82
787.779	64.02
788.09	62.68
788.4	64.7
788.71	63.18
789.02	61.16
789.33	61.84
789.64	65.5
789.949	67.66
790.259	68.41
790.569	68.5
790.879	68.66
791.188	69.77
791.498	73.66
791.807	71.25
792.117	70.36
792.426	67.52
792.736	66.36
793.045	66.18
793.354	67.55
793.663	69.43
793.973	71.48
794.282	70.57
794.591	70.34
794.9	68.09
795.209	67.8
795.518	66.82
795.826	70.11
796.135	75.45
796.444	75.93
796.753	73.66
797.061	71.5
797.37	69.66
797.678	69.16
797.987	69.64
798.295	68.64
798.604	72.59
798.912	73.34
799.22	71.77
799.529	70.41
799.837	67.3
800.145	66.55
800.453	67.82
800.761	67.14
801.069	70.09
801.377	67.95
801.685	69.41
801.993	66.2
802.3	67.59
802.608	71.41
802.916	70.91
803.223	74.89
803.531	75.3
803.838	74.8
804.146	78.18
804.453	77.48
804.76	77.66
805.068	78.27
805.375	79.66
805.682	78.14
805.989	74.98
806.296	74.68
806.603	74.43
806.91	75.68
807.217	72.66
807.524	68
807.831	66.23
808.138	67.73
808.444	69.86
808.751	70.07
809.058	70.34
809.364	71.05
809.671	72.09
809.977	73.52
810.284	76.82
810.59	78.18
810.896	80
811.202	79.41
811.509	76.95
811.815	75.11
812.121	74.91
812.427	74.55
812.733	77.09
813.039	78.18
813.345	76.61
813.65	74.86
813.956	77.5
814.262	77.61
814.568	77.09
814.873	80.55
815.179	80.89
815.484	81.55
815.79	84.32
816.095	82.7
816.4	82.23
816.706	81.2
817.011	77.82
817.316	77.52
817.621	80.14
817.926	82.61
818.231	83.84
818.536	84.48
818.841	84.59
819.146	82.45
819.451	81.75
819.756	78.93
820.06	80.25
820.365	82.86
820.67	81.68
820.974	80.75
821.279	78.43
821.583	76.68
821.888	75.98
822.192	76.86
822.496	80.64
822.8	83.05
823.105	84.11
823.409	81.77
823.713	82.27
824.017	86.07
824.321	83.23
824.625	85.39
824.929	86.36
825.232	85.41
825.536	86.16
825.84	85.89
826.143	83.98
826.447	87.18
826.751	90.05
827.054	94.23
827.358	92.48
827.661	95.5
827.964	98.39
828.268	96.09
828.571	100.23
828.874	97.32
829.177	95.27
829.48	94.52
829.783	92.7
830.086	94.64
830.389	92.39
830.692	93.27
830.995	91.23
831.297	87.84
831.6	86.25
831.903	88.75
832.205	89.82
832.508	94.27
832.81	95.86
833.113	97.7
833.415	95.39
833.718	95.48
834.02	95.95
834.322	99.93
834.624	101.39
834.926	104.39
835.228	101.7
835.53	103.16
835.832	100.66
836.134	102.02
836.436	98.57
836.738	101.16
837.04	98.64
837.341	98.05
837.643	96.68
837.944	99.77
838.246	101.14
838.547	104.25
838.849	110.34
839.15	112.3
839.452	114.66
839.753	117.82
840.054	114.82
840.355	117.23
840.656	118.41
840.957	123.05
841.258	124.39
841.559	123.02
841.86	120.14
842.161	113
842.462	109.43
842.762	109.48
843.063	108.11
843.364	108.95
843.664	109.93
843.965	110.77
844.265	104.5
844.566	102.95
844.866	104.68
845.166	102.34
845.467	103.43
845.767	104.77
846.067	98.02
846.367	97.07
846.667	97.41
846.967	94.45
847.267	91.95
847.567	92.73
847.867	90.82
848.166	86.36
848.466	87.55
848.766	90.39
849.065	88.43
849.365	92.98
849.664	95.75
849.964	96.57
850.263	97.23
850.562	99
850.862	100.7
851.161	101.48
851.46	106.84
851.759	106.07
852.058	104.64
852.357	108.05
852.656	106.11
852.955	106.7
853.254	106.02
853.553	105.73
853.851	108.02
854.15	109.7
854.449	109.41
854.747	108.05
855.046	109.02
855.344	109.34
855.643	111.75
855.941	118.36
856.239	119.55
856.538	122.5
856.836	121.25
857.134	117.98
857.432	114.39
857.73	111.36
858.028	110.84
858.326	112.48
858.624	113.64
858.922	111.82
859.219	105.89
859.517	103.34
859.815	100.39
860.112	106.39
860.41	105.2
860.707	108.02
861.005	112.86
861.302	113.93
861.6	111.8
861.897	112.36
862.194	112.09
862.491	115.95
862.788	119.07
863.085	122.09
863.382	121.18
863.679	124.86
863.976	121.48
864.273	120.34
864.57	116.8
864.867	120.18
865.163	118.14
865.46	117.73
865.757	117.66
866.053	114.75
866.349	110.86
866.646	106.32
866.942	101.95
867.239	106.11
867.535	105.34
867.831	107.93
868.127	105.14
868.423	106
868.719	104.43
869.015	101.77
869.311	104.91
869.607	105.11
869.903	105.86
870.199	108.89
870.494	108.16
870.79	113
871.086	111.64
871.381	113.36
871.677	112.09
871.972	114.32
872.267	113.82
872.563	110.77
872.858	111.86
873.153	112.73
873.448	114.05
873.743	109.57
874.038	105.95
874.333	110.05
874.628	111.91
874.923	113.48
875.218	112.77
875.513	112.05
875.808	112.8
876.102	112.02
876.397	110.14
876.691	108.32
876.986	113.18
877.28	109.89
877.575	107.77
877.869	105.05
878.163	106.2
878.458	105.32
878.752	106.89
879.046	102.16
879.34	98
879.634	96.84
879.928	92.86
880.222	90.41
880.516	89.48
880.809	90.32
881.103	91.25
881.397	84.98
881.691	82.86
881.984	83.11
882.278	89.34
882.571	92.05
882.864	90.18
883.158	93.59
883.451	95.8
883.744	99
884.038	96.05
884.331	97.14
884.624	99.61
884.917	100.89
885.21	99.48
885.503	96.75
885.796	95.86
886.088	97.93
886.381	96.39
886.674	93.66
886.966	92.66
887.259	90.39
887.552	87.59
887.844	86.55
888.136	88.32
888.429	88.05
888.721	86.33
889.013	88.19
889.306	90.54
889.598	90.83
