# Supplementary material for: An on-demand, drop-on-drop method for studying enzyme catalysis by serial crystallography
Source: Nat Commun. 2021 Jul 22;12:4461. doi: 10.1038/s41467-021-24757-7 (PMC8298390; doi:10.1038/s41467-021-24757-7)
Supplement: Supplementary file 7 — Source Data [file 41467_2021_24757_MOESM7_ESM.zip › 01_raw data/7/7-pico-on (14).txt]

Data from 7-fluo5N-fura-picoon_Subt4_20-41-03-153.txt Node

Date: Wed Jun 05 20:41:03 PDT 2019
User: Yachandra Lab
Spectrometer: OFX00221
Trigger mode: 0
Integration Time (sec): 3.000000E-1
Scans to average: 4
Nonlinearity correction enabled: false
Boxcar width: 5
Storing dark spectrum: false
XAxis mode: Wavelengths
Number of Pixels in Spectrum: 2136
>>>>>Begin Spectral Data<<<<<
156.111	2.92
156.499	4.14
156.887	3.25
157.274	3
157.662	3.3
158.049	3.39
158.437	4.16
158.824	5.2
159.211	4.3
159.599	3.61
159.986	4.27
160.373	3.52
160.761	1.89
161.148	2.73
161.535	2.93
161.922	2.02
162.309	1.95
162.696	1.57
163.083	0.02
163.47	0.64
163.857	0.18
164.244	-0.59
164.631	0.2
165.018	0.09
165.405	-0.68
165.792	-0.82
166.179	0.82
166.565	0.98
166.952	0.77
167.339	2.32
167.725	3
168.112	3.25
168.498	4.11
168.885	3.7
169.271	4.73
169.658	5.64
170.044	5.09
170.431	5.07
170.817	4.23
171.203	3.95
171.59	3.48
171.976	1.82
172.362	1.84
172.748	0.3
173.134	0.98
173.521	0.66
173.907	0.45
174.293	1.02
174.679	-0.16
175.065	0.02
175.451	1.18
175.836	1.16
176.222	2.07
176.608	1.39
176.994	3.32
177.38	2.91
177.765	1.93
178.151	2.82
178.537	2.23
178.922	2.64
179.308	3
179.693	2.39
180.079	3.14
180.464	3.68
180.85	4.55
181.235	2.32
181.621	1.59
182.006	3.75
182.391	2.36
182.777	2.5
183.162	1
183.547	1.11
183.932	0.16
184.317	-0.89
184.702	-1.2
185.087	-1.48
185.472	-0.98
185.857	-0.73
186.242	-0.57
186.627	-0.09
187.012	0.48
187.397	1.39
187.782	1.59
188.167	2.5
188.551	2.68
188.936	10.45
189.321	16.34
189.705	23.8
190.09	30.43
190.475	36.16
190.859	43.32
191.244	47.55
191.628	54.93
192.012	58.82
192.397	64.43
192.781	73.57
193.166	72.7
193.55	72.77
193.934	74.84
194.318	73.45
194.702	75.02
195.087	74.68
195.471	76.98
195.855	79.09
196.239	81.48
196.623	82.36
197.007	80.91
197.391	79.36
197.775	78.45
198.158	75.36
198.542	79.57
198.926	79.77
199.31	80.7
199.693	80.2
200.077	74.23
200.461	73.48
200.844	72.7
201.228	69.32
201.611	70.27
201.995	70.45
202.378	68.84
202.762	67.5
203.145	65.27
203.529	65.07
203.912	64.52
204.295	65.39
204.679	68.95
205.062	72.61
205.445	76.2
205.828	79.34
206.211	82.07
206.594	84.68
206.977	82.57
207.36	84.55
207.743	80.02
208.126	78.95
208.509	78.75
208.892	76.32
209.275	71.45
209.658	71.34
210.04	70.3
210.423	71.09
210.806	72.86
211.188	74.27
211.571	72.77
211.953	76.05
212.336	77.27
212.719	80.3
213.101	81.77
213.483	82.55
213.866	81.48
214.248	76.77
214.63	72.57
215.013	70.05
215.395	71.7
215.777	69.52
216.159	71.27
216.542	70.98
216.924	69.14
217.306	69.61
217.688	70.8
218.07	70.39
218.452	74.61
218.834	78.98
219.216	81.48
219.597	79.23
219.979	80.41
220.361	82.93
220.743	83
221.124	84.57
221.506	79.05
221.888	78
222.269	76.75
222.651	77.18
223.032	74.3
223.414	71.09
223.795	73
224.177	72.18
224.558	66.18
224.94	65.7
225.321	68.09
225.702	72.32
226.083	74.55
226.465	78.16
226.846	77.57
227.227	81.7
227.608	82
227.989	78.93
228.37	80.36
228.751	80.34
229.132	82.95
229.513	81.14
229.894	79.82
230.275	78.82
230.655	79.66
231.036	77.02
231.417	75.39
231.798	79.27
232.178	79.84
232.559	79.43
232.94	83.93
233.32	82.89
233.701	83.86
234.081	83.75
234.462	83.2
234.842	80.5
235.222	83.91
235.603	80.89
235.983	78.75
236.363	78.45
236.743	81.68
237.124	75.39
237.504	74.8
237.884	75.75
238.264	72.05
238.644	73.75
239.024	75.41
239.404	73.39
239.784	72.14
240.164	69.82
240.544	69.3
240.923	69.64
241.303	73.2
241.683	73.09
242.063	72.23
242.442	74.59
242.822	72.68
243.202	68.73
243.581	68.84
243.961	74.48
244.34	74
244.72	74.91
245.099	73.57
245.478	73.75
245.858	73.66
246.237	73.25
246.616	73.18
246.996	74.91
247.375	75.64
247.754	77.23
248.133	72.07
248.512	74.89
248.891	77.5
249.27	77.39
249.649	79.82
250.028	83.09
250.407	82.7
250.786	83.84
251.165	83.3
251.544	86.82
251.922	87.34
252.301	88.89
252.68	85.57
253.058	85.48
253.437	85.18
253.816	83.11
254.194	82.98
254.573	83.16
254.951	87.8
255.329	88.27
255.708	86.32
256.086	84
256.465	82.48
256.843	85.7
257.221	84.73
257.599	83.14
257.977	81.68
258.356	80.77
258.734	81.77
259.112	80.64
259.49	78.02
259.868	80.84
260.246	83.14
260.624	86.14
261.001	85.64
261.379	83.98
261.757	83.07
262.135	83.95
262.513	82.52
262.89	81.34
263.268	78.73
263.645	79.8
264.023	77.86
264.401	76.41
264.778	75.14
265.156	76.41
265.533	77.02
265.91	81.43
266.288	84.36
266.665	86.2
267.042	86.68
267.42	86.89
267.797	88.39
268.174	87.02
268.551	84.66
268.928	84.98
269.305	82.84
269.682	85.25
270.059	81.11
270.436	79.09
270.813	77.61
271.19	78.7
271.567	77.41
271.944	76.34
272.32	75.36
272.697	76.98
273.074	78
273.45	77.98
273.827	74.48
274.203	73.7
274.58	74.36
274.957	74.66
275.333	71.57
275.709	71.84
276.086	73.43
276.462	71.59
276.838	70.68
277.215	70.61
277.591	73.14
277.967	76.43
278.343	79.48
278.719	75.89
279.095	74.55
279.471	73.93
279.847	73.11
280.223	72.66
280.599	72.89
280.975	71.48
281.351	69.14
281.727	64.98
282.103	61.95
282.478	60.18
282.854	63.98
283.23	65.43
283.605	67.75
283.981	68.68
284.357	67.27
284.732	71.43
285.108	73.66
285.483	73.68
285.858	71.82
286.234	73.86
286.609	75.64
286.984	72.5
287.36	71.43
287.735	69.02
288.11	70
288.485	70.57
288.86	69.3
289.235	69.3
289.61	68.8
289.985	75.2
290.36	73.09
290.735	73.3
291.11	74.95
291.485	76.32
291.86	78.84
292.235	81.05
292.609	81
292.984	79.84
293.359	78.18
293.733	78.68
294.108	75.84
294.482	75.77
294.857	76.32
295.231	77.66
295.606	75.32
295.98	75.09
296.354	74.14
296.729	73.91
297.103	75.57
297.477	79.55
297.851	84.75
298.226	84.61
298.6	82.45
298.974	79.36
299.348	80.18
299.722	82.61
300.096	84.43
300.47	83.77
300.844	78.73
301.217	78.89
301.591	79.07
301.965	77.16
302.339	78.2
302.712	83.07
303.086	86.45
303.46	86.45
303.833	86.73
304.207	85.7
304.58	86.86
304.954	92.8
305.327	93.57
305.701	91.43
306.074	90.05
306.447	90.34
306.821	89.34
307.194	87.7
307.567	87.3
307.94	87.52
308.313	86.18
308.686	85.8
309.059	85.5
309.432	84.52
309.805	82.77
310.178	79.7
310.551	81.73
310.924	81.09
311.297	80.8
311.67	78.86
312.042	75.61
312.415	74.66
312.788	69.23
313.16	70.77
313.533	68.48
313.905	72.07
314.278	75.82
314.65	73.02
315.023	70.07
315.395	68.2
315.768	68.2
316.14	72.55
316.512	73.32
316.884	81.75
317.257	80.2
317.629	82.64
318.001	81.02
318.373	81.61
318.745	80.75
319.117	82.5
319.489	81.55
319.861	78.75
320.233	76.8
320.605	76.39
320.977	71.84
321.348	69.98
321.72	69.86
322.092	71.98
322.463	68.09
322.835	68.16
323.207	71.18
323.578	71.55
323.95	71.34
324.321	72.11
324.693	76.45
325.064	74.7
325.435	78.39
325.807	80.61
326.178	80.14
326.549	81.05
326.92	82.89
327.292	81.64
327.663	84.39
328.034	86.82
328.405	85.82
328.776	81.66
329.147	82.7
329.518	77.86
329.889	74.16
330.259	70.77
330.63	75.14
331.001	75.61
331.372	73.34
331.742	75
332.113	76.27
332.484	74.14
332.854	76.68
333.225	78.36
333.595	78.86
333.966	82.05
334.336	85.61
334.707	80.36
335.077	75.84
335.447	75.2
335.817	72.98
336.188	74.8
336.558	76.84
336.928	73.3
337.298	72.89
337.668	71.93
338.038	71.41
338.408	71.82
338.778	72.52
339.148	76.3
339.518	77.27
339.888	75.14
340.258	73.18
340.627	72.2
340.997	71.36
341.367	67.89
341.736	67.8
342.106	64.34
342.475	59.82
342.845	62.25
343.214	59.93
343.584	57.59
343.953	59.43
344.323	57.39
344.692	59.43
345.061	59.43
345.431	61.84
345.8	63.02
346.169	67.02
346.538	65.23
346.907	61.43
347.276	62.48
347.645	66.05
348.014	65.57
348.383	67.75
348.752	68.73
349.121	67
349.49	66.52
349.858	68.02
350.227	66.09
350.596	71.05
350.964	74.8
351.333	75.11
351.702	70.57
352.07	66.68
352.439	64.84
352.807	60.18
353.176	63.2
353.544	64.77
353.912	69.55
354.281	67.84
354.649	65.55
355.017	61.18
355.385	60.11
355.753	64.84
356.122	72.09
356.49	72.82
356.858	74.2
357.226	74.59
357.594	74.07
357.961	70.36
358.329	72.48
358.697	72.91
359.065	77.18
359.433	76.86
359.8	75.73
360.168	71
360.536	70.93
360.903	72.75
361.271	72.05
361.638	70.32
362.006	68.16
362.373	67.93
362.741	70.34
363.108	67.75
363.475	68.52
363.843	67.86
364.21	69.41
364.577	70.3
364.944	70.25
365.311	69.43
365.678	69.91
366.045	70.07
366.412	72.05
366.779	70.45
367.146	70.23
367.513	73.16
367.88	76.82
368.247	78.66
368.613	78.43
368.98	80.09
369.347	82.05
369.713	82.27
370.08	82.91
370.447	82.02
370.813	79.77
371.18	80.95
371.546	79.02
371.912	79.52
372.279	75.93
372.645	75.07
373.011	73.07
373.378	74.84
373.744	75.91
374.11	75.16
374.476	75.07
374.842	80.48
375.208	81.2
375.574	78.11
375.94	77.05
376.306	79.75
376.672	79.84
377.038	80.98
377.404	77.77
377.769	78.91
378.135	80.25
378.501	80.25
378.866	74.14
379.232	73.39
379.597	76.64
379.963	75.34
380.328	74.57
380.694	74.7
381.059	69.98
381.425	68.23
381.79	64.02
382.155	65.95
382.52	65.95
382.886	68.77
383.251	67.91
383.616	64.91
383.981	64.23
384.346	61.5
384.711	62.41
385.076	67.43
385.441	73.39
385.806	77.84
386.171	74.61
386.535	72
386.9	71.64
387.265	75.02
387.629	78.16
387.994	76.93
388.359	76.23
388.723	74.82
389.088	73.68
389.452	68.36
389.817	63.14
390.181	63.11
390.545	66.77
390.91	67.34
391.274	65.02
391.638	66.64
392.002	67.7
392.366	74.23
392.731	76.36
393.095	77.02
393.459	79.7
393.823	83.07
394.187	81.8
394.55	77.11
394.914	80.11
395.278	78.84
395.642	77.98
396.006	78
396.369	74.82
396.733	71.59
397.097	70.23
397.46	68.18
397.824	67.48
398.187	69.68
398.551	71.66
398.914	70.89
399.277	72.93
399.641	69.73
400.004	69.59
400.367	67.66
400.73	68.45
401.094	67.48
401.457	70.48
401.82	70.57
402.183	73.59
402.546	73.8
402.909	74.59
403.272	71.86
403.635	76.73
403.998	78.39
404.36	80.02
404.723	80.66
405.086	81.61
405.448	79.09
405.811	79.3
406.174	73.75
406.536	74.93
406.899	73.61
407.261	76.91
407.624	70.8
407.986	72.23
408.348	71.52
408.711	74.36
409.073	73.05
409.435	74.61
409.797	73.02
410.16	75.45
410.522	75.34
410.884	74.93
411.246	72.25
411.608	73.59
411.97	72.25
412.332	71.68
412.693	67.95
413.055	70.48
413.417	69.8
413.779	71.8
414.14	66.36
414.502	64.86
414.864	62
415.225	61.39
415.587	63.57
415.948	63.59
416.31	65.36
416.671	65.5
417.033	64.64
417.394	64.61
417.755	65.91
418.116	71.05
418.478	73.23
418.839	74.3
419.2	77.55
419.561	76.16
419.922	74.68
420.283	73.3
420.644	74.5
421.005	74.39
421.366	73.07
421.727	71.36
422.087	70.61
422.448	68.36
422.809	68.55
423.169	67.64
423.53	68.68
423.891	67.91
424.251	68.11
424.612	68.48
424.972	66.73
425.333	69.55
425.693	67.68
426.053	69.68
426.414	70.32
426.774	70.55
427.134	68.73
427.494	71.75
427.854	71.27
428.214	72.27
428.574	75.36
428.934	77.23
429.294	76.82
429.654	81.86
430.014	82.27
430.374	80.48
430.734	81.25
431.094	85.05
431.453	80.5
431.813	80.45
432.173	76.93
432.532	73.48
432.892	70.86
433.251	68.23
433.611	67.05
433.97	60.73
434.33	63.55
434.689	64.32
435.048	64
435.407	64.18
435.767	62.66
436.126	66.14
436.485	67.18
436.844	68.61
437.203	68.32
437.562	65.43
437.921	69.2
438.28	66.18
438.639	67.43
438.998	66.64
439.356	68.98
439.715	73.25
440.074	75.7
440.433	72.59
440.791	74.52
441.15	76.48
441.508	75.7
441.867	78.32
442.225	81.64
442.584	78.05
442.942	75.55
443.3	72.73
443.659	72.07
444.017	68.27
444.375	67.98
444.733	64.8
445.092	64.05
445.45	65.5
445.808	61.34
446.166	60.66
446.524	59.32
446.882	59.59
447.239	59.32
447.597	58.91
447.955	60.86
448.313	62.41
448.67	62.05
449.028	64.23
449.386	64.43
449.743	68.52
450.101	67.05
450.458	67.68
450.816	68.14
451.173	73.25
451.531	72.45
451.888	68.66
452.245	71.18
452.602	73.55
452.96	72.73
453.317	71.95
453.674	70.23
454.031	72.23
454.388	73.14
454.745	75.32
455.102	73.3
455.459	73.2
455.816	75.73
456.173	73.5
456.529	72.86
456.886	70.41
457.243	72.41
457.599	75.86
457.956	73.57
458.313	72.8
458.669	69.68
459.026	66.75
459.382	66.48
459.739	66.66
460.095	68.73
460.451	68.45
460.807	67.59
461.164	65.41
461.52	62.43
461.876	61.86
462.232	63.02
462.588	63.61
462.944	65.55
463.3	67.18
463.656	66.32
464.012	63.3
464.368	62.32
464.724	65.2
465.079	67.91
465.435	63.39
465.791	64
466.146	62.55
466.502	61.75
466.858	58.73
467.213	57.98
467.569	59.14
467.924	59.43
468.279	62.39
468.635	59.95
468.99	61.05
469.345	66.73
469.701	68.34
470.056	67.39
470.411	68.57
470.766	68.82
471.121	68.52
471.476	68.61
471.831	64.34
472.186	63.3
472.541	64.59
472.895	60.75
473.25	58.68
473.605	57.14
473.96	59.75
474.314	56.95
474.669	59.45
475.024	58.98
475.378	61.43
475.733	65.98
476.087	65.09
476.441	64.82
476.796	69.39
477.15	70.5
477.504	72.34
477.859	74.07
478.213	74.27
478.567	72.95
478.921	72.95
479.275	68.77
479.629	68.2
479.983	71.73
480.337	74.23
480.691	74.2
481.045	72.16
481.399	73.73
481.752	68.32
482.106	69.18
482.46	67.98
482.813	69.3
483.167	71.73
483.52	73.64
483.874	71.41
484.227	68.18
484.581	63.95
484.934	65.77
485.288	64.02
485.641	64.52
485.994	68.27
486.347	72.43
486.7	72.66
487.054	74.2
487.407	72.86
487.76	72.5
488.113	74.41
488.466	77.14
488.818	74.64
489.171	73.36
489.524	72.57
489.877	69.3
490.23	66.95
490.582	66.16
490.935	65.09
491.288	63.82
491.64	60.18
491.993	61.59
492.345	59.05
492.698	58.61
493.05	60.27
493.402	63.57
493.755	64.43
494.107	63.59
494.459	62.05
494.811	57.09
495.163	55.77
495.515	54.7
495.867	48.57
496.219	41.02
496.571	37.07
496.923	23.11
497.275	19.32
497.627	11.8
497.979	7.09
498.33	2.34
498.682	-0.91
499.034	-5.3
499.385	-6.84
499.737	-10.52
500.088	-5.23
500.44	-4.14
500.791	0.7
501.143	-0.91
501.494	-1.02
501.845	4.73
502.197	3.57
502.548	9.73
502.899	12.75
503.25	14.68
503.601	22.09
503.952	25.05
504.303	29.61
504.654	35.34
505.005	42.11
505.356	49.73
505.707	50.61
506.058	53.52
506.408	55.32
506.759	59.09
507.11	68.8
507.46	68.39
507.811	69.8
508.161	72.05
508.512	79.05
508.862	81.55
509.213	85.64
509.563	89.82
509.913	99.61
510.263	102.84
510.614	107.57
510.964	105.82
511.314	109.32
511.664	112.84
512.014	116.75
512.364	117.32
512.714	119.84
513.064	123.25
513.414	122.36
513.764	123.14
514.113	123.73
514.463	127.32
514.813	129.55
515.162	131.57
515.512	132.91
515.862	134.57
516.211	133.02
516.561	132.75
516.91	131.84
517.259	132.3
517.609	129.18
517.958	129.2
518.307	127.95
518.656	125
519.006	128.91
519.355	126.8
519.704	128.34
520.053	131.84
520.402	133.11
520.751	131.2
521.1	134.64
521.448	139.77
521.797	140.95
522.146	138.84
522.495	140.55
522.843	137.91
523.192	136.93
523.541	137.89
523.889	139
524.238	139.05
524.586	139.14
524.935	136.8
525.283	135.91
525.631	136
525.979	138.7
526.328	140.75
526.676	142.27
527.024	147.86
527.372	145.36
527.72	143.45
528.068	143.8
528.416	144.18
528.764	145.86
529.112	145.73
529.46	143.86
529.808	143.11
530.155	138.25
530.503	137.3
530.851	134.52
531.198	133
531.546	133.91
531.893	130.95
532.241	134.43
532.588	130.82
532.936	128.66
533.283	129.82
533.63	131.25
533.978	135.45
534.325	132.73
534.672	131.93
535.019	130.86
535.366	128.7
535.713	131.05
536.06	126.89
536.407	133.16
536.754	132.95
537.101	131.86
537.448	130.09
537.795	128.23
538.141	130.27
538.488	129.09
538.835	126.55
539.181	124.32
539.528	123.34
539.874	126.16
540.221	123.36
540.567	125.52
540.914	126.89
541.26	127.98
541.606	131.16
541.952	134.57
542.299	133.82
542.645	136.36
542.991	137.11
543.337	136.95
543.683	134.39
544.029	132.18
544.375	128.39
544.721	128.25
545.066	124.61
545.412	122.11
545.758	118.43
546.104	120.75
546.449	120.61
546.795	124.8
547.141	122.95
547.486	122.91
547.832	122.05
548.177	121.27
548.522	119.25
548.868	119.86
549.213	120.52
549.558	121.68
549.903	122.48
550.249	124.34
550.594	122.07
550.939	123.09
551.284	124.07
551.629	122
551.974	123.64
552.319	127.57
552.664	127.09
553.008	123.98
553.353	124.07
553.698	121.55
554.043	119.89
554.387	113.7
554.732	114.3
555.076	111.68
555.421	111.5
555.765	113.64
556.11	108.41
556.454	107.84
556.798	107.95
557.143	106.23
557.487	104.18
557.831	103.91
558.175	109.07
558.519	105.8
558.863	108.95
559.207	113.23
559.551	109.25
559.895	112.55
560.239	114.2
560.583	112.25
560.927	112.14
561.27	113.48
561.614	113.18
561.958	109.98
562.301	109.3
562.645	107.36
562.988	103.89
563.332	104.57
563.675	103.77
564.018	104.7
564.362	106.18
564.705	103.86
565.048	104.07
565.391	103.02
565.735	104.73
566.078	103.64
566.421	101.34
566.764	102.66
567.107	104.68
567.45	104.48
567.792	102.48
568.135	102.39
568.478	104.45
568.821	102.55
569.163	105.89
569.506	106.61
569.849	107.02
570.191	109.55
570.534	110.73
570.876	109.16
571.219	110.36
571.561	110.16
571.903	109.57
572.246	109.52
572.588	111.25
572.93	107.52
573.272	105.07
573.614	107
573.956	108.66
574.298	109.32
574.64	109.27
574.982	104.61
575.324	100.3
575.666	100.98
576.008	98.02
576.349	97.34
576.691	99.16
577.033	101.57
577.374	101
577.716	97.5
578.057	92.2
578.399	92.2
578.74	93.43
579.082	94.52
579.423	93.93
579.764	94.77
580.105	94.66
580.447	94.68
580.788	93.57
581.129	91.45
581.47	90.75
581.811	92.77
582.152	91.02
582.493	91.52
582.834	93.25
583.175	93.82
583.515	95.59
583.856	94.14
584.197	91.39
584.537	93.7
584.878	98.43
585.218	100.39
585.559	102.23
585.899	102.59
586.24	100.84
586.58	102.45
586.921	101.2
587.261	101.55
587.601	102.43
587.941	105.57
588.281	100.34
588.621	96.07
588.961	94
589.301	92.25
589.641	95.18
589.981	94.59
590.321	91.27
590.661	91.39
591.001	86.43
591.34	84.32
591.68	80.59
592.02	82.02
592.359	81.36
592.699	81.27
593.038	80.59
593.378	77.86
593.717	78.66
594.057	78.95
594.396	79.05
594.735	81.05
595.074	82.59
595.414	82.2
595.753	82.8
596.092	82.48
596.431	84.8
596.77	85.86
597.109	84.57
597.448	83.68
597.786	84.25
598.125	83.57
598.464	81.57
598.803	77.7
599.141	77.93
599.48	76.25
599.819	75.7
600.157	72.7
600.495	69.14
600.834	74.41
601.172	74.98
601.511	73.48
601.849	76.48
602.187	77.86
602.525	83.55
602.864	85.18
603.202	83.73
603.54	84.77
603.878	86.55
604.216	87.48
604.554	83.18
604.891	83.48
605.229	88.45
605.567	85
605.905	87.11
606.243	84.09
606.58	83.77
606.918	84.98
607.255	85.66
607.593	84.95
607.93	84.48
608.268	82.77
608.605	83.48
608.942	81.95
609.28	80
609.617	80.41
609.954	80.43
610.291	81.43
610.628	82.82
610.965	80.86
611.302	80.02
611.639	83.82
611.976	86.73
612.313	85.93
612.65	83.75
612.987	86.27
613.323	83.61
613.66	85.05
613.997	82.41
614.333	78.98
614.67	80.09
615.006	79.68
615.343	76.89
615.679	76.27
616.015	76.91
616.352	76.27
616.688	75.98
617.024	76.39
617.36	76.2
617.696	76.02
618.032	76.59
618.368	79.09
618.704	79.68
619.04	82.95
619.376	80.55
619.712	79.8
620.048	82.3
620.383	86.3
620.719	86.27
621.055	86.25
621.39	87.23
621.726	90.39
622.061	87.86
622.397	87.7
622.732	87.05
623.068	85.68
623.403	83.23
623.738	82.39
624.073	77.8
624.409	78.23
624.744	76.77
625.079	76.07
625.414	74.43
625.749	76.95
626.084	75.09
626.419	74.02
626.753	79.36
627.088	83.07
627.423	84.32
627.758	87.32
628.092	84.82
628.427	86.02
628.762	86.82
629.096	88.64
629.431	89.32
629.765	90.36
630.099	88.89
630.434	86.41
630.768	89.05
631.102	86.11
631.436	84.18
631.77	85.3
632.105	84.8
632.439	83.64
632.773	85.59
633.107	83.95
633.44	85.09
633.774	85.18
634.108	86.77
634.442	81.84
634.776	84.59
635.109	83.23
635.443	83.93
635.776	82.39
636.11	82.55
636.443	81.66
636.777	79.82
637.11	79.43
637.444	76.61
637.777	73.68
638.11	75.34
638.443	74.75
638.776	76.32
639.11	74.68
639.443	77.48
639.776	78.5
640.109	75.25
640.441	77.27
640.774	78.75
641.107	83.16
641.44	83.11
641.773	80.14
642.105	77.5
642.438	74.66
642.77	75.02
643.103	73.82
643.435	73.43
643.768	74.32
644.1	72.95
644.433	73.32
644.765	73.25
645.097	74
645.429	74.09
645.761	74
646.094	75.95
646.426	76.34
646.758	77.2
647.09	79.18
647.422	80.43
647.753	80.98
648.085	80.5
648.417	77.52
648.749	77.34
649.08	79.36
649.412	78.95
649.744	80.64
650.075	80.57
650.407	77.25
650.738	77.98
651.069	75.84
651.401	75.68
651.732	71.43
652.063	70.84
652.394	70.82
652.726	71.2
653.057	72.45
653.388	67.5
653.719	65.8
654.05	68.7
654.381	64.11
654.712	64.5
655.042	63.2
655.373	65.14
655.704	64.39
656.034	62.84
656.365	59.93
656.696	61.11
657.026	66.68
657.357	66.59
657.687	65.5
658.018	67.64
658.348	65.66
658.678	67.05
659.008	65.89
659.339	68.16
659.669	69.11
659.999	69.39
660.329	66.84
660.659	66.18
660.989	68.45
661.319	67.57
661.649	67.3
661.978	69.48
662.308	67.27
662.638	68.91
662.968	67.77
663.297	68.98
663.627	69.57
663.956	72.3
664.286	72.41
664.615	70.66
664.945	74.93
665.274	73.77
665.603	73.61
665.932	76.89
666.262	77.86
666.591	78.09
666.92	80.14
667.249	81.82
667.578	78.36
667.907	76.16
668.236	79.36
668.564	75.5
668.893	77.7
669.222	79.64
669.551	75.23
669.879	75.14
670.208	75.43
670.537	69.7
670.865	67
671.194	69.41
671.522	71
671.85	71.11
672.179	71.02
672.507	71.05
672.835	69.3
673.163	74.23
673.491	74.02
673.819	74.41
674.147	77.2
674.475	78.5
674.803	77.52
675.131	74.86
675.459	71.45
675.787	73
676.115	70.75
676.442	68.32
676.77	67.73
677.098	65.61
677.425	66.8
677.753	67.95
678.08	67.8
678.407	68.3
678.735	70.91
679.062	72.64
679.389	68.18
679.717	65.39
680.044	65.7
680.371	64.11
680.698	64.27
681.025	61.57
681.352	58.75
681.679	57.25
682.006	55.68
682.332	55.64
682.659	53.52
682.986	59.16
683.313	62.91
683.639	64.91
683.966	65.57
684.292	67.86
684.619	69.27
684.945	70.52
685.272	71.68
685.598	72.48
685.924	73.59
686.25	74.84
686.577	71.57
686.903	71.57
687.229	72.55
687.555	71.11
687.881	72.64
688.207	72.84
688.533	73.25
688.858	74.86
689.184	76.75
689.51	75.18
689.836	77.86
690.161	78.02
690.487	75.23
690.813	72.43
691.138	72.25
691.463	73
691.789	71.23
692.114	67.93
692.44	65.93
692.765	64.98
693.09	63.59
693.415	61
693.74	62.34
694.065	63.32
694.39	61.93
694.715	61.82
695.04	57.57
695.365	58.18
695.69	58.95
696.015	59.09
696.339	55.32
696.664	54.64
696.989	54.2
697.313	53.27
697.638	54.07
697.962	54.66
698.287	55.52
698.611	57.39
698.935	60.5
699.26	59.14
699.584	61.55
699.908	63.59
700.232	62.39
700.556	61.86
700.88	62.41
701.204	66.77
701.528	71.16
701.852	72.55
702.176	69.8
702.5	64.91
702.823	67.45
703.147	64.27
703.471	63.18
703.794	68
704.118	67.2
704.441	66.16
704.765	62.09
705.088	59.14
705.411	59.7
705.735	61.27
706.058	62.82
706.381	63.16
706.704	66.55
707.027	67.98
707.35	63.82
707.673	65.02
707.996	65.2
708.319	65.98
708.642	65.11
708.965	63.11
709.288	63.68
709.61	66.05
709.933	64.7
710.256	65.25
710.578	68.55
710.901	70.34
711.223	69.61
711.546	70.98
711.868	67.09
712.19	69.93
712.512	70.45
712.835	69.59
713.157	66.34
713.479	68.3
713.801	67.93
714.123	64.57
714.445	60.98
714.767	63.8
715.089	63.91
715.411	63.7
715.732	64.66
716.054	63.07
716.376	63.84
716.697	66.91
717.019	69.2
717.34	67.55
717.662	68.59
717.983	70.86
718.305	67.98
718.626	65.43
718.947	67.64
719.268	65.02
719.589	66.43
719.911	64.7
720.232	63.82
720.553	59.93
720.874	61.8
721.195	58.16
721.515	61.36
721.836	61.61
722.157	61.39
722.478	62.18
722.798	61.18
723.119	60.61
723.44	61.95
723.76	61.36
724.081	62.84
724.401	61.64
724.721	65.23
725.042	59.98
725.362	60.18
725.682	59.82
726.002	60.68
726.322	61.5
726.642	60.82
726.962	57.93
727.282	57.16
727.602	54.39
727.922	52.59
728.242	54.27
728.562	55.27
728.882	55.39
729.201	58.7
729.521	56.3
729.84	56.09
730.16	56.27
730.479	61.3
730.799	65.32
731.118	67.32
731.437	66.55
731.757	65.02
732.076	66.25
732.395	67.61
732.714	66.64
733.033	67.91
733.352	72.05
733.671	69.55
733.99	66.84
734.309	64.45
734.628	62.45
734.947	64.48
735.265	63.64
735.584	61.98
735.903	61.95
736.221	61.36
736.54	63
736.858	57.86
737.177	58.84
737.495	57.89
737.813	56.73
738.132	57
738.45	54.7
738.768	55.55
739.086	55.36
739.404	54.57
739.722	52.52
740.04	53.59
740.358	56.64
740.676	57.18
740.994	56.3
741.311	55.52
741.629	56.7
741.947	56.89
742.264	56.61
742.582	58.18
742.899	58.61
743.217	61.25
743.534	58.07
743.852	57.27
744.169	56.7
744.486	58.77
744.803	59
745.121	59.57
745.438	61.5
745.755	61.32
746.072	57.8
746.389	56.57
746.706	56.48
747.022	58.09
747.339	57.41
747.656	56.07
747.973	56.91
748.289	56.66
748.606	57
748.923	54.18
749.239	52.84
749.555	59.64
749.872	61.25
750.188	60.36
750.505	62.3
750.821	62.5
751.137	66.48
751.453	63.3
751.769	63.68
752.085	61.95
752.401	62.2
752.717	65.48
753.033	62.09
753.349	61.77
753.665	60.39
753.98	57.39
754.296	56.89
754.612	57.52
754.927	59.73
755.243	56.23
755.558	58.09
755.874	58.11
756.189	54.66
756.505	54.98
756.82	53.25
757.135	54.89
757.45	54.64
757.765	53.48
758.08	49.91
758.395	50.95
758.71	52.64
759.025	51.95
759.34	54.68
759.655	58.73
759.97	60.23
760.285	62.43
760.599	61.7
760.914	62.18
761.228	63.64
761.543	64.32
761.857	63.18
762.172	64.43
762.486	67.07
762.8	65
763.115	59.57
763.429	56.5
763.743	56.91
764.057	61.16
764.371	62.55
764.685	62.55
764.999	62.64
765.313	61.18
765.627	61.77
765.941	60.48
766.255	60.02
766.568	59.61
766.882	62.32
767.195	59.7
767.509	57.02
767.823	52.55
768.136	51.09
768.449	51.2
768.763	50.64
769.076	51.11
769.389	49.16
769.702	52.57
770.016	56.57
770.329	53.75
770.642	54.23
770.955	54.7
771.268	55.82
771.58	58.95
771.893	58.73
772.206	60.64
772.519	61
772.832	62.39
773.144	58.34
773.457	57.75
773.769	54.52
774.082	53.86
774.394	52.91
774.706	52.27
775.019	51.75
775.331	53.61
775.643	52.43
775.955	52.09
776.268	52.39
776.58	55.55
776.892	57.59
777.204	61.18
777.515	61.55
777.827	58.82
778.139	61.82
778.451	61.05
778.763	60.82
779.074	60.36
779.386	61.86
779.697	60.2
780.009	58.84
780.32	58.43
780.632	59.25
780.943	60.2
781.254	63.89
781.566	63.27
781.877	64.34
782.188	66.2
782.499	67.14
782.81	64.73
783.121	65.52
783.432	64.07
783.743	61.55
784.054	62.98
784.364	63.77
784.675	63.66
784.986	60.11
785.296	59.8
785.607	59.52
785.917	60.89
786.228	59.25
786.538	59.61
786.849	59.64
787.159	61.52
787.469	61.14
787.779	60.84
788.09	58.07
788.4	63.16
788.71	64.36
789.02	61.82
789.33	60.77
789.64	64.98
789.949	65.45
790.259	67.18
790.569	63.59
790.879	65.3
791.188	66.93
791.498	65.75
791.807	64.11
792.117	61.18
792.426	61.77
792.736	60.02
793.045	55.84
793.354	56.45
793.663	58.3
793.973	62.36
794.282	60.09
794.591	60.95
794.9	63.8
795.209	64.39
795.518	65.18
795.826	64.52
796.135	67.64
796.444	71.8
796.753	67.41
797.061	65.59
797.37	65.11
797.678	66.09
797.987	64.75
798.295	63.14
798.604	64.8
798.912	65.93
799.22	67.27
799.529	67.18
799.837	64.84
800.145	69.7
800.453	72.77
800.761	75.5
801.069	77.45
801.377	77.25
801.685	79.73
801.993	77.59
802.3	77.7
802.608	78.09
802.916	78.09
803.223	81.3
803.531	78.02
803.838	77.07
804.146	75.11
804.453	72.48
804.76	70.77
805.068	71.11
805.375	73.05
805.682	70.93
805.989	71.55
806.296	70.66
806.603	68.66
806.91	71.52
807.217	70.36
807.524	67.82
807.831	66.61
808.138	70.39
808.444	69.93
808.751	70.02
809.058	72.82
809.364	70.3
809.671	71.25
809.977	72.77
810.284	74.34
810.59	72.2
810.896	71.82
811.202	74.45
811.509	72.48
811.815	72.86
812.121	71.5
812.427	69
812.733	72.93
813.039	74.14
813.345	74.23
813.65	70.45
813.956	74.84
814.262	74.55
814.568	75.34
814.873	76.89
815.179	76.86
815.484	76.89
815.79	77.18
816.095	77.41
816.4	78.45
816.706	80.07
817.011	81.32
817.316	81.2
817.621	84.82
817.926	85.52
818.231	85.2
818.536	84.18
818.841	85.75
819.146	88.73
819.451	89.11
819.756	86.3
820.06	88.07
820.365	91.39
820.67	90.8
820.974	92.48
821.279	92.45
821.583	92.55
821.888	93.3
822.192	95.98
822.496	100.59
822.8	99.89
823.105	101.73
823.409	95.34
823.713	93.48
824.017	96.68
824.321	94.59
824.625	93.52
824.929	95.32
825.232	94.82
825.536	92.5
825.84	86.07
826.143	83.57
826.447	83.27
826.751	86.2
827.054	88.5
827.358	84.32
827.661	85.7
827.964	86.61
828.268	84.34
828.571	87.52
828.874	86.36
829.177	83.84
829.48	84.05
829.783	86.68
830.086	87.16
830.389	85.05
830.692	87.02
830.995	86.7
831.297	86.09
831.6	83.32
831.903	86.66
832.205	87.73
832.508	92.82
832.81	94.77
833.113	96.43
833.415	97.95
833.718	100.11
834.02	100.95
834.322	103.2
834.624	101.36
834.926	105.68
835.228	101.5
835.53	102.98
835.832	103.18
836.134	104.52
836.436	100.41
836.738	100.11
837.04	97.11
837.341	99.43
837.643	97.3
837.944	102.64
838.246	101.61
838.547	104.32
838.849	105.91
839.15	107.89
839.452	110.02
839.753	110.66
840.054	109.43
840.355	111.84
840.656	109.34
840.957	111.84
841.258	115.32
841.559	118.25
841.86	116.82
842.161	115.3
842.462	112.57
842.762	109.61
843.063	111.7
843.364	112.45
843.664	113.2
843.965	112.2
844.265	110.5
844.566	107.98
844.866	104.8
845.166	102.73
845.467	99.59
845.767	100.57
846.067	97.57
846.367	93.05
846.667	91.91
846.967	91
847.267	90.05
847.567	88.18
847.867	86.61
848.166	87.16
848.466	89.02
848.766	90.5
849.065	90.39
849.365	92.45
849.664	94.36
849.964	95.98
850.263	94.89
850.562	97.32
850.862	98.75
851.161	96.16
851.46	95.89
851.759	95.41
852.058	96.98
852.357	98.16
852.656	96.91
852.955	96.66
853.254	98.32
853.553	100.52
853.851	101
854.15	104.5
854.449	106.91
854.747	108.7
855.046	103.93
855.344	104.52
855.643	104.68
855.941	109.93
856.239	110.57
856.538	111.45
856.836	108.66
857.134	109.07
857.432	106.45
857.73	103.64
858.028	103.09
858.326	111.93
858.624	110.23
858.922	109.3
859.219	106.95
859.517	108.43
859.815	107.82
860.112	114.59
860.41	114.48
860.707	114.02
861.005	118.09
861.302	118.82
861.6	114.27
861.897	117.73
862.194	118.2
862.491	120.59
862.788	124.52
863.085	128.23
863.382	125.23
863.679	126.48
863.976	127.41
864.273	122.55
864.57	117.57
864.867	122.2
865.163	118.86
865.46	116.7
865.757	115.36
866.053	112.2
866.349	108.23
866.646	104.84
866.942	99.59
867.239	99.5
867.535	100.68
867.831	105.7
868.127	102.52
868.423	101.57
868.719	103.14
869.015	105.48
869.311	105.7
869.607	102.91
869.903	104.61
870.199	108.07
870.494	108.25
870.79	114.34
871.086	114.34
871.381	114.32
871.677	114.43
871.972	113.39
872.267	110.57
872.563	109.09
872.858	112.5
873.153	114.66
873.448	117.02
873.743	114.64
874.038	109.23
874.333	109.7
874.628	113.23
874.923	118.36
875.218	119.7
875.513	117.27
875.808	118.66
876.102	113.52
876.397	106.95
876.691	107.07
876.986	107.48
877.28	105.52
877.575	106.64
877.869	100.05
878.163	98.48
878.458	96.98
878.752	96.52
879.046	91.91
879.34	92.66
879.634	95.09
879.928	87.48
880.222	89
880.516	87.48
880.809	85.8
881.103	87.8
881.397	85.11
881.691	88.75
881.984	90.66
882.278	94.64
882.571	97.14
882.864	98.36
883.158	102.8
883.451	104.34
883.744	106.18
884.038	103.77
884.331	106.32
884.624	108
884.917	105.16
885.21	107.5
885.503	106.84
885.796	107.18
886.088	107.98
886.381	107.91
886.674	102.59
886.966	105.3
887.259	103.61
887.552	101.36
887.844	98.02
888.136	97.39
888.429	94.43
888.721	93.64
889.013	91.44
889.306	89.86
889.598	87.88
