# Supplementary material for: An on-demand, drop-on-drop method for studying enzyme catalysis by serial crystallography
Source: Nat Commun. 2021 Jul 22;12:4461. doi: 10.1038/s41467-021-24757-7 (PMC8298390; doi:10.1038/s41467-021-24757-7)
Supplement: Supplementary file 7 — Source Data [file 41467_2021_24757_MOESM7_ESM.zip › 01_raw data/7/7-pico-on (38).txt]

Data from 7-fluo5N-fura-picoon_Subt4_20-41-52-001.txt Node

Date: Wed Jun 05 20:41:52 PDT 2019
User: Yachandra Lab
Spectrometer: OFX00221
Trigger mode: 0
Integration Time (sec): 3.000000E-1
Scans to average: 4
Nonlinearity correction enabled: false
Boxcar width: 5
Storing dark spectrum: false
XAxis mode: Wavelengths
Number of Pixels in Spectrum: 2136
>>>>>Begin Spectral Data<<<<<
156.111	-4
156.499	-4.07
156.887	-4.5
157.274	-4.47
157.662	-3.4
158.049	-3.09
158.437	-3.61
158.824	-4.11
159.211	-4.2
159.599	-3.05
159.986	-1.95
160.373	-2.16
160.761	-2.52
161.148	-2.05
161.535	-2.07
161.922	-3.3
162.309	-2.91
162.696	-3.07
163.083	-3.43
163.47	-2.73
163.857	-3.64
164.244	-4.23
164.631	-3.43
165.018	-2.86
165.405	-3.55
165.792	-3.48
166.179	-2.11
166.565	-2.8
166.952	-2.61
167.339	-1.36
167.725	-2.16
168.112	-2.02
168.498	-0.95
168.885	-1.18
169.271	-1.07
169.658	-0.66
170.044	-0.86
170.431	-1.8
170.817	-2.34
171.203	-2.14
171.59	-2.32
171.976	-2.77
172.362	-2.91
172.748	-4.39
173.134	-4.16
173.521	-4.86
173.907	-4.45
174.293	-3.36
174.679	-3.66
175.065	-3.41
175.451	-2.84
175.836	-3.73
176.222	-4.11
176.608	-4.93
176.994	-4.43
177.38	-4.95
177.765	-5.23
178.151	-5.52
178.537	-7.36
178.922	-7.11
179.308	-6.73
179.693	-6.64
180.079	-6.09
180.464	-5.14
180.85	-4.52
181.235	-4.91
181.621	-4.27
182.006	-3.95
182.391	-4.36
182.777	-4.3
183.162	-5.52
183.547	-6.36
183.932	-7.25
184.317	-6.89
184.702	-7.52
185.087	-7.82
185.472	-8.09
185.857	-8.59
186.242	-7.27
186.627	-7.27
187.012	-6.82
187.397	-5.98
187.782	-4.73
188.167	-3.84
188.551	-4
188.936	2.75
189.321	9.41
189.705	19.25
190.09	26.23
190.475	35.25
190.859	41.41
191.244	48.3
191.628	53.61
192.012	57.77
192.397	63.8
192.781	72.14
193.166	77.09
193.55	76.55
193.934	75.07
194.318	74.41
194.702	69.77
195.087	71.86
195.471	69.73
195.855	73.09
196.239	76.27
196.623	74.93
197.007	77.98
197.391	70.7
197.775	70.48
198.158	71.23
198.542	72.11
198.926	75.34
199.31	74.02
199.693	77.05
200.077	72.23
200.461	71.59
200.844	72.16
201.228	66.7
201.611	70.52
201.995	73.66
202.378	73.77
202.762	71.7
203.145	70.5
203.529	72.77
203.912	70.36
204.295	72.8
204.679	73.45
205.062	78.02
205.445	79.2
205.828	79.14
206.211	78.75
206.594	77.14
206.977	78.48
207.36	79.64
207.743	78.95
208.126	78.57
208.509	76.2
208.892	77.07
209.275	73.75
209.658	75.45
210.04	76.68
210.423	79.02
210.806	80.91
211.188	83.34
211.571	83
211.953	84.18
212.336	83.66
212.719	86.61
213.101	86.07
213.483	85.57
213.866	85.98
214.248	80.89
214.63	77.95
215.013	76.86
215.395	78
215.777	79.52
216.159	76.39
216.542	79.2
216.924	79.68
217.306	78.98
217.688	79.09
218.07	74.23
218.452	78.25
218.834	79.57
219.216	83.18
219.597	78
219.979	76.8
220.361	80.43
220.743	80.91
221.124	79.95
221.506	78.3
221.888	79.07
222.269	81.98
222.651	83.57
223.032	79.86
223.414	75.39
223.795	78.18
224.177	76.84
224.558	76.16
224.94	76.61
225.321	78.91
225.702	81.14
226.083	79.98
226.465	81.82
226.846	79.77
227.227	82.45
227.608	84.11
227.989	85.95
228.37	85.59
228.751	83.73
229.132	87.02
229.513	85.75
229.894	86.91
230.275	86.5
230.655	87.66
231.036	85.55
231.417	86.02
231.798	89.73
232.178	85.27
232.559	84.7
232.94	87.52
233.32	82.82
233.701	85
234.081	86.09
234.462	87.18
234.842	84.86
235.222	89.05
235.603	86.41
235.983	80.18
236.363	82.61
236.743	88.41
237.124	83.98
237.504	85.89
237.884	86.57
238.264	82.3
238.644	83.34
239.024	84.14
239.404	79.16
239.784	78.86
240.164	82.14
240.544	82.5
240.923	77.55
241.303	79.66
241.683	79.48
242.063	79.34
242.442	80.09
242.822	77.2
243.202	72.95
243.581	76.55
243.961	78.68
244.34	76.07
244.72	71.55
245.099	72.02
245.478	72.39
245.858	72.57
246.237	70.91
246.616	73.27
246.996	74.34
247.375	77.89
247.754	77.98
248.133	76.5
248.512	76.43
248.891	82.23
249.27	84.84
249.649	84.57
250.028	83.41
250.407	83.09
250.786	79.02
251.165	78.66
251.544	78.95
251.922	79.89
252.301	83.3
252.68	82.75
253.058	80.05
253.437	77.34
253.816	76.25
254.194	78.41
254.573	77.3
254.951	82.91
255.329	85.89
255.708	82.68
256.086	80.77
256.465	77.3
256.843	79.3
257.221	84.14
257.599	83
257.977	80.45
258.356	79.77
258.734	80
259.112	77.2
259.49	75.16
259.868	78.57
260.246	81.61
260.624	80.98
261.001	78.25
261.379	73.98
261.757	73.86
262.135	75.95
262.513	72.52
262.89	71.8
263.268	70.23
263.645	71.23
264.023	70.27
264.401	66.93
264.778	68.36
265.156	71.75
265.533	70.73
265.91	72.02
266.288	72.59
266.665	78.07
267.042	79.2
267.42	81.7
267.797	80.8
268.174	81.55
268.551	81.84
268.928	80.18
269.305	77.89
269.682	78.43
270.059	79.93
270.436	79.64
270.813	76.52
271.19	75.48
271.567	76.84
271.944	73.93
272.32	72.09
272.697	72.43
273.074	76.91
273.45	77.59
273.827	78.36
274.203	77.89
274.58	79.45
274.957	78.27
275.333	80.23
275.709	76.11
276.086	79.73
276.462	75.95
276.838	75.61
277.215	73.18
277.591	75.5
277.967	73.18
278.343	75.55
278.719	75.2
279.095	73.66
279.471	69.89
279.847	73.34
280.223	75
280.599	77.93
280.975	75.05
281.351	72.7
281.727	72.23
282.103	73.09
282.478	69.05
282.854	70.23
283.23	77.3
283.605	83.68
283.981	80.16
284.357	79.27
284.732	80.61
285.108	84.52
285.483	86.2
285.858	83.95
286.234	86.66
286.609	90.68
286.984	87
287.36	82.07
287.735	80.34
288.11	79
288.485	78.89
288.86	79.25
289.235	80.27
289.61	79.18
289.985	82.48
290.36	79.5
290.735	78.07
291.11	79.73
291.485	83.43
291.86	82.36
292.235	88.27
292.609	86.36
292.984	84.66
293.359	80.11
293.733	80.41
294.108	75.27
294.482	74.02
294.857	74.09
295.231	75.93
295.606	72.93
295.98	72.23
296.354	67.77
296.729	68.68
297.103	69.64
297.477	71.59
297.851	76.05
298.226	75.98
298.6	75.27
298.974	73.64
299.348	74.73
299.722	73.48
300.096	76.8
300.47	78.73
300.844	76.43
301.217	75.55
301.591	77.95
301.965	77.57
302.339	80.25
302.712	83.57
303.086	83.64
303.46	82.43
303.833	83.66
304.207	80.64
304.58	80.25
304.954	81.82
305.327	82.61
305.701	82.68
306.074	77.25
306.447	76.16
306.821	79.02
307.194	78.75
307.567	76.16
307.94	77.05
308.313	77.82
308.686	78.8
309.059	79.27
309.432	78.36
309.805	74.5
310.178	77.61
310.551	80.55
310.924	74.59
311.297	75.57
311.67	73.57
312.042	71.41
312.415	69.41
312.788	66.61
313.16	67.02
313.533	65.5
313.905	70.43
314.278	70.02
314.65	65
315.023	65
315.395	63.34
315.768	67.93
316.14	70.3
316.512	70.48
316.884	74.82
317.257	73.91
317.629	77.7
318.001	76.45
318.373	78.32
318.745	82.57
319.117	84.86
319.489	83.43
319.861	79.89
320.233	77.93
320.605	78.59
320.977	75.27
321.348	76.91
321.72	76.3
322.092	74.43
322.463	72.59
322.835	69.39
323.207	68.82
323.578	67.02
323.95	67.77
324.321	68.57
324.693	70.41
325.064	69.45
325.435	70.23
325.807	70.41
326.178	70.86
326.549	68.55
326.92	72.25
327.292	72.73
327.663	78.84
328.034	80.2
328.405	79.98
328.776	76.41
329.147	77.98
329.518	72.64
329.889	70.55
330.259	68.41
330.63	69.93
331.001	67.48
331.372	64.55
331.742	63.52
332.113	59.45
332.484	59.48
332.854	62.36
333.225	63.25
333.595	64.16
333.966	64.02
334.336	66.61
334.707	69.52
335.077	67.89
335.447	69.73
335.817	67.3
336.188	73.82
336.558	74.68
336.928	74.3
337.298	74.66
337.668	75.45
338.038	77.32
338.408	80.91
338.778	78.41
339.148	79.89
339.518	79.45
339.888	81.41
340.258	78.36
340.627	75.25
340.997	72.36
341.367	69.86
341.736	73.02
342.106	72.14
342.475	67.45
342.845	71.75
343.214	73.84
343.584	75.55
343.953	74.25
344.323	73
344.692	75.73
345.061	77.75
345.431	76.75
345.8	76.43
346.169	78.27
346.538	76.16
346.907	71.59
347.276	70.16
347.645	70.27
348.014	70
348.383	72.91
348.752	75.2
349.121	75.59
349.49	76.27
349.858	76.73
350.227	75.84
350.596	81.68
350.964	84.95
351.333	85.52
351.702	84.64
352.07	82.11
352.439	79.23
352.807	75.36
353.176	77.14
353.544	78.43
353.912	79.5
354.281	78.27
354.649	71.57
355.017	67.86
355.385	65.93
355.753	68.07
356.122	70.07
356.49	71.57
356.858	72.39
357.226	69.2
357.594	68.89
357.961	67.39
358.329	68
358.697	70.34
359.065	71.8
359.433	74.52
359.8	73.95
360.168	74.09
360.536	73.93
360.903	74.91
361.271	75.93
361.638	76.73
362.006	77.39
362.373	78
362.741	80.8
363.108	80.11
363.475	80.23
363.843	76.75
364.21	77.41
364.577	78.59
364.944	77.57
365.311	77.75
365.678	77.84
366.045	75.48
366.412	78
366.779	75.3
367.146	75.5
367.513	73.25
367.88	77.68
368.247	79.16
368.613	77.66
368.98	77.73
369.347	76.52
369.713	77.5
370.08	79.02
370.447	76.55
370.813	74.2
371.18	74.3
371.546	74
371.912	74.8
372.279	71.3
372.645	72.2
373.011	75.45
373.378	76.57
373.744	73.09
374.11	68.48
374.476	64.86
374.842	70.18
375.208	70.82
375.574	71.09
375.94	69.11
376.306	71.45
376.672	72.68
377.038	67.7
377.404	64.91
377.769	65.39
378.135	69.91
378.501	73.55
378.866	68.93
379.232	69.95
379.597	71.32
379.963	70.07
380.328	69.66
380.694	68.73
381.059	70.39
381.425	72.23
381.79	71.52
382.155	70.77
382.52	67.55
382.886	69.09
383.251	65.61
383.616	63.02
383.981	63.11
384.346	60.2
384.711	58.32
385.076	57.82
385.441	60.64
385.806	63.32
386.171	62.05
386.535	67.18
386.9	66.5
387.265	69.23
387.629	71.95
387.994	72
388.359	73.45
388.723	72.5
389.088	73.48
389.452	70.18
389.817	66.82
390.181	65.57
390.545	64.98
390.91	66.82
391.274	64.98
391.638	67.55
392.002	66.45
392.366	72.64
392.731	75.8
393.095	75.11
393.459	76.93
393.823	80.18
394.187	82.09
394.55	76.98
394.914	79
395.278	80.52
395.642	76.57
396.006	79.2
396.369	75.07
396.733	73.84
397.097	73.86
397.46	73.95
397.824	74.18
398.187	71.8
398.551	74.68
398.914	72.73
399.277	72.14
399.641	71.45
400.004	69.59
400.367	68.41
400.73	68.05
401.094	66.3
401.457	65.61
401.82	64.02
402.183	65.84
402.546	67.11
402.909	68.43
403.272	70
403.635	71.84
403.998	73
404.36	73.86
404.723	75.18
405.086	76.34
405.448	75.95
405.811	76.39
406.174	74.16
406.536	74.25
406.899	74.07
407.261	71.89
407.624	71.68
407.986	72.66
408.348	74.73
408.711	74.05
409.073	74.34
409.435	73.18
409.797	72.91
410.16	75.52
410.522	74.36
410.884	75.39
411.246	74.77
411.608	74.95
411.97	75.23
412.332	72.59
412.693	73.55
413.055	73.05
413.417	73.84
413.779	74.32
414.14	69.75
414.502	70.41
414.864	67.95
415.225	65.89
415.587	69.5
415.948	67.41
416.31	66.64
416.671	62.91
417.033	62.59
417.394	65.59
417.755	69.57
418.116	74.16
418.478	74.27
418.839	74.41
419.2	77.36
419.561	71.05
419.922	70.23
420.283	73.14
420.644	72.34
421.005	74.23
421.366	72.98
421.727	69.61
422.087	65.55
422.448	68.14
422.809	67.8
423.169	70.95
423.53	73.11
423.891	72.16
424.251	71.3
424.612	74.8
424.972	75.07
425.333	75.57
425.693	73.02
426.053	77.25
426.414	75.82
426.774	76.73
427.134	71.68
427.494	73.41
427.854	73.82
428.214	74.7
428.574	73.86
428.934	72.75
429.294	70.68
429.654	74.14
430.014	72.61
430.374	70.89
430.734	68.57
431.094	71.59
431.453	69.43
431.813	70.57
432.173	67.16
432.532	66.34
432.892	65.64
433.251	65.93
433.611	67.39
433.97	66.57
434.33	67.61
434.689	68.57
435.048	67.98
435.407	67.5
435.767	67.98
436.126	68.16
436.485	71.2
436.844	71.18
437.203	68.93
437.562	63.82
437.921	66.34
438.28	63.52
438.639	64.8
438.998	65.36
439.356	66.27
439.715	66.41
440.074	67.5
440.433	64.57
440.791	64.57
441.15	66.27
441.508	68.59
441.867	69.55
442.225	69.64
442.584	66.59
442.942	66.77
443.3	64.36
443.659	65.3
444.017	65.18
444.375	66.34
444.733	68.3
445.092	69.16
445.45	68.68
445.808	66.3
446.166	68.32
446.524	69.61
446.882	69.98
447.239	71.8
447.597	70.27
447.955	69.7
448.313	68.55
448.67	67.11
449.028	67.02
449.386	66.73
449.743	66.95
450.101	68.8
450.458	69.7
450.816	68.57
451.173	71.86
451.531	72.14
451.888	72.43
452.245	76.27
452.602	75.84
452.96	78.09
453.317	76.09
453.674	77.05
454.031	73.02
454.388	70.68
454.745	70.91
455.102	67.61
455.459	67.23
455.816	66.8
456.173	62.48
456.529	62.02
456.886	60.41
457.243	63.18
457.599	63.55
457.956	62.25
458.313	62.89
458.669	65.09
459.026	64.82
459.382	63.57
459.739	66.57
460.095	68.5
460.451	69.48
460.807	69
461.164	70.95
461.52	70.39
461.876	74.43
462.232	77.27
462.588	73.2
462.944	75.02
463.3	76.27
463.656	71.55
464.012	71.07
464.368	70.41
464.724	68.18
465.079	67.32
465.435	64.68
465.791	67.34
466.146	63.55
466.502	63.05
466.858	60.32
467.213	60.43
467.569	62.84
467.924	65.36
468.279	65.5
468.635	65.89
468.99	65.23
469.345	69.39
469.701	67.11
470.056	67.32
470.411	68.3
470.766	67.75
471.121	67.16
471.476	67.18
471.831	64.86
472.186	66.14
472.541	68.66
472.895	68.43
473.25	65.34
473.605	62.95
473.96	65.27
474.314	67.05
474.669	69.66
475.024	71.95
475.378	72.32
475.733	74.43
476.087	73.64
476.441	70.75
476.796	71.05
477.15	74.57
477.504	75.82
477.859	76.89
478.213	74.93
478.567	72.95
478.921	69.68
479.275	68.66
479.629	66.02
479.983	66.82
480.337	66.11
480.691	64.61
481.045	60.57
481.399	60.8
481.752	58.07
482.106	57.91
482.46	58.2
482.813	60.18
483.167	61.61
483.52	63.93
483.874	62.5
484.227	63.77
484.581	63.64
484.934	63.02
485.288	62.02
485.641	59.34
485.994	61.23
486.347	63.84
486.7	66.05
487.054	66.61
487.407	65.34
487.76	66.61
488.113	66.7
488.466	68.64
488.818	70.55
489.171	71
489.524	72.45
489.877	70.3
490.23	67.98
490.582	67.3
490.935	67.02
491.288	63.2
491.64	60.07
491.993	61.41
492.345	60.73
492.698	60.23
493.05	61.41
493.402	62.55
493.755	60.86
494.107	59.89
494.459	57.18
494.811	54.45
495.163	57.27
495.515	58.43
495.867	56.66
496.219	54.64
496.571	54.75
496.923	50.02
497.275	51.2
497.627	52.91
497.979	52.48
498.33	52.66
498.682	52.89
499.034	54.41
499.385	56.64
499.737	59.59
500.088	62.66
500.44	66.3
500.791	69.77
501.143	73.66
501.494	73.23
501.845	77.5
502.197	82.61
502.548	89.75
502.899	90.36
503.25	93.77
503.601	96.39
503.952	100.3
504.303	104.25
504.654	107.66
505.005	105.5
505.356	110.73
505.707	111.07
506.058	108.77
506.408	108.98
506.759	109.52
507.11	110.59
507.46	112.23
507.811	114.55
508.161	111.14
508.512	114.25
508.862	119.3
509.213	124.32
509.563	129.95
509.913	136.57
510.263	135.86
510.614	138.07
510.964	137.55
511.314	138.61
511.664	139.98
512.014	145.41
512.364	149.66
512.714	152.32
513.064	153.25
513.414	151.8
513.764	151.5
514.113	151.11
514.463	152.11
514.813	153.91
515.162	154.48
515.512	154.36
515.862	151.05
516.211	149.2
516.561	145.61
516.91	147.68
517.259	151.18
517.609	150.27
517.958	151.86
518.307	157.95
518.656	156.59
519.006	159.75
519.355	160.18
519.704	165.55
520.053	163.89
520.402	170.48
520.751	167.59
521.1	169.43
521.448	173.8
521.797	173.32
522.146	168.14
522.495	170.68
522.843	164.52
523.192	160.05
523.541	159.43
523.889	162.52
524.238	162.57
524.586	159.45
524.935	155.55
525.283	151.45
525.631	152.75
525.979	152.84
526.328	154.3
526.676	158.75
527.024	159.8
527.372	157.89
527.72	156.25
528.068	150.05
528.416	151.98
528.764	150.25
529.112	148.93
529.46	146.18
529.808	146.45
530.155	141.09
530.503	136.32
530.851	137.39
531.198	138.09
531.546	137.41
531.893	138.11
532.241	134.82
532.588	134.23
532.936	137.45
533.283	141.59
533.63	140.2
533.978	142.05
534.325	141.39
534.672	141.68
535.019	138.25
535.366	134.5
535.713	134.32
536.06	136.39
536.407	139.11
536.754	135.41
537.101	135.11
537.448	136.18
537.795	135.68
538.141	140.45
538.488	137.41
538.835	139.36
539.181	141.39
539.528	140.32
539.874	139.84
540.221	136.73
540.567	136.43
540.914	132.07
541.26	133.14
541.606	133.34
541.952	133.05
542.299	133.86
542.645	135.05
542.991	134.07
543.337	134.07
543.683	134.2
544.029	132.95
544.375	132.07
544.721	134.55
545.066	130.75
545.412	127.45
545.758	124
546.104	124.39
546.449	119.59
546.795	121.16
547.141	121.45
547.486	118.48
547.832	118.57
548.177	118.36
548.522	117.52
548.868	119.57
549.213	122.36
549.558	124.77
549.903	127.11
550.249	126
550.594	125.48
550.939	123.7
551.284	126.64
551.629	124.7
551.974	125.09
552.319	127.45
552.664	127.2
553.008	126.36
553.353	125.09
553.698	122.39
554.043	125.14
554.387	121.39
554.732	124.59
555.076	122.34
555.421	125.34
555.765	126.61
556.11	121.57
556.454	120.3
556.798	119.02
557.143	119.34
557.487	117.09
557.831	116.91
558.175	120
558.519	115.41
558.863	117.73
559.207	116.3
559.551	113.64
559.895	115.2
560.239	115.3
560.583	116.64
560.927	114.98
561.27	113.91
561.614	113.43
561.958	111.57
562.301	110.43
562.645	107.61
562.988	104.11
563.332	106.64
563.675	105.16
564.018	105.61
564.362	101.86
564.705	98.16
565.048	99.2
565.391	98.91
565.735	95.43
566.078	98.02
566.421	97.18
566.764	99.3
567.107	98.36
567.45	97.14
567.792	96.02
568.135	98.84
568.478	100.05
568.821	99.36
569.163	101.14
569.506	105.25
569.849	105.11
570.191	105.32
570.534	109.57
570.876	109.09
571.219	115.57
571.561	117
571.903	116.68
572.246	120.05
572.588	119.89
572.93	115.93
573.272	114.64
573.614	116.16
573.956	116.91
574.298	114.3
574.64	112.61
574.982	107.89
575.324	106.7
575.666	106.23
576.008	104.59
576.349	104.75
576.691	106.86
577.033	105.45
577.374	100.73
577.716	99
578.057	95.52
578.399	95.27
578.74	94.27
579.082	90.2
579.423	89.41
579.764	85.7
580.105	85.93
580.447	85.84
580.788	85.48
581.129	86.7
581.47	87.52
581.811	89
582.152	87.16
582.493	86.57
582.834	88.82
583.175	87.95
583.515	90.98
583.856	91.14
584.197	89.05
584.537	88.91
584.878	89.3
585.218	88.7
585.559	89.36
585.899	91.3
586.24	88.59
586.58	88.11
586.921	87.89
587.261	89.11
587.601	87.43
587.941	90.77
588.281	94.16
588.621	91.07
588.961	90.59
589.301	90.5
589.641	91.48
589.981	91.25
590.321	92.2
590.661	93.3
591.001	89.23
591.34	90.55
591.68	86.43
592.02	84.93
592.359	86.09
592.699	88.02
593.038	85.61
593.378	85.7
593.717	85.84
594.057	84.68
594.396	85.8
594.735	86.73
595.074	83.7
595.414	83.55
595.753	81.64
596.092	82.32
596.431	82.41
596.77	83.95
597.109	82.66
597.448	83.64
597.786	83.61
598.125	82.41
598.464	81.52
598.803	82.52
599.141	82.41
599.48	84.75
599.819	84.66
600.157	81.39
600.495	78.3
600.834	78.73
601.172	81.73
601.511	82.66
601.849	85.18
602.187	86.98
602.525	85.89
602.864	89.68
603.202	86.34
603.54	86.05
603.878	86.66
604.216	88.18
604.554	87.18
604.891	86.86
605.229	88.18
605.567	87.05
605.905	87.64
606.243	89.59
606.58	89.86
606.918	89.98
607.255	89.89
607.593	89.98
607.93	88.61
608.268	86.23
608.605	83.93
608.942	78.73
609.28	74.48
609.617	72.36
609.954	70.52
610.291	67.84
610.628	69.34
610.965	69.91
611.302	69.16
611.639	70.73
611.976	72.57
612.313	72.05
612.65	75.11
612.987	77.89
613.323	78.43
613.66	80.16
613.997	76.07
614.333	72.75
614.67	72.68
615.006	71
615.343	71.27
615.679	70.84
616.015	70.41
616.352	70.39
616.688	70.7
617.024	72.86
617.36	74.3
617.696	75.95
618.032	74.18
618.368	73.8
618.704	73.23
619.04	75.2
619.376	74.05
619.712	76.23
620.048	77
620.383	76.7
620.719	73
621.055	72.14
621.39	72.5
621.726	75.82
622.061	74.64
622.397	77.07
622.732	75.39
623.068	77.34
623.403	74.98
623.738	72.2
624.073	68.89
624.409	70.93
624.744	68.89
625.079	69.14
625.414	70.27
625.749	72.64
626.084	74.2
626.419	74.39
626.753	75.39
627.088	77.84
627.423	80.14
627.758	84.3
628.092	81.61
628.427	83.66
628.762	83.64
629.096	86.57
629.431	85.36
629.765	83.45
630.099	84.36
630.434	82.52
630.768	84.27
631.102	82.93
631.436	80.8
631.77	84.61
632.105	82.77
632.439	80.11
632.773	77.8
633.107	77.59
633.44	79.55
633.774	77
634.108	78.32
634.442	74.09
634.776	77.59
635.109	79.95
635.443	78.82
635.776	78.86
636.11	81.68
636.443	81.68
636.777	80.75
637.11	78.2
637.444	76.45
637.777	74.91
638.11	78.48
638.443	76.25
638.776	74.7
639.11	71.23
639.443	72.66
639.776	73.05
640.109	73.32
640.441	72.59
640.774	74.64
641.107	77.39
641.44	74.57
641.773	71.09
642.105	70.39
642.438	70.05
642.77	71.48
643.103	70.43
643.435	70.57
643.768	71.27
644.1	74.32
644.433	75.68
644.765	75.84
645.097	81.09
645.429	80.02
645.761	79.84
646.094	79
646.426	80.09
646.758	81.61
647.09	79.73
647.422	75.16
647.753	75.14
648.085	73.32
648.417	68.73
648.749	66.98
649.08	69.48
649.412	68.43
649.744	69.23
650.075	68.66
650.407	65.07
650.738	71.14
651.069	72.11
651.401	68.64
651.732	66.95
652.063	69.43
652.394	70.39
652.726	71.27
653.057	73.07
653.388	69.75
653.719	68.36
654.05	69.43
654.381	62.7
654.712	63.91
655.042	62.73
655.373	62.75
655.704	63.14
656.034	62
656.365	60.93
656.696	59.23
657.026	63.86
657.357	65.11
657.687	67.91
658.018	69.75
658.348	68.39
658.678	71.05
659.008	69.7
659.339	72.73
659.669	71.34
659.999	69.07
660.329	68.36
660.659	65.66
660.989	66.09
661.319	63.89
661.649	65.64
661.978	65.86
662.308	63.61
662.638	67.09
662.968	64.02
663.297	65.7
663.627	67.02
663.956	71.77
664.286	72.55
664.615	72.14
664.945	74.73
665.274	74.39
665.603	76.07
665.932	81.02
666.262	80.45
666.591	79.93
666.92	80.5
667.249	83.34
667.578	78.8
667.907	80.93
668.236	82.5
668.564	81.73
668.893	79.64
669.222	78.27
669.551	75.82
669.879	74.32
670.208	74.48
670.537	69.16
670.865	64.48
671.194	66.89
671.522	64.95
671.85	62.25
672.179	61.89
672.507	64.91
672.835	65.86
673.163	67.77
673.491	69.27
673.819	73.25
674.147	77.32
674.475	80.2
674.803	75.93
675.131	77.95
675.459	77.64
675.787	80.23
676.115	79.07
676.442	75.77
676.77	73.7
677.098	72.05
677.425	70.11
677.753	70.48
678.08	71.16
678.407	73.32
678.735	73.64
679.062	71.8
679.389	66
679.717	64.05
680.044	64.95
680.371	63.05
680.698	62.77
681.025	62.68
681.352	61.45
681.679	58.95
682.006	59.91
682.332	58.2
682.659	60.93
682.986	65.68
683.313	69.25
683.639	73.89
683.966	78.09
684.292	78.57
684.619	79.43
684.945	80.57
685.272	80.23
685.598	77.82
685.924	77
686.25	74.09
686.577	73.07
686.903	69.86
687.229	67.11
687.555	64.41
687.881	65.57
688.207	62.89
688.533	62.5
688.858	64.68
689.184	68.34
689.51	68.32
689.836	73.16
690.161	69.61
690.487	70.02
690.813	66.95
691.138	68.14
691.463	69.68
691.789	69.93
692.114	68.09
692.44	67.18
692.765	64.39
693.09	66.59
693.415	66.95
693.74	66.57
694.065	66
694.39	68.39
694.715	67.77
695.04	67.86
695.365	68.07
695.69	66.82
696.015	67.61
696.339	66.34
696.664	63.43
696.989	59.84
697.313	61.8
697.638	60.23
697.962	57.14
698.287	55.5
698.611	53.36
698.935	55.89
699.26	57.25
699.584	58.11
699.908	60.95
700.232	61.2
700.556	61.82
700.88	63.34
701.204	67.25
701.528	72.02
701.852	75.11
702.176	75.61
702.5	72.91
702.823	72.7
703.147	71.39
703.471	69.02
703.794	72.02
704.118	74.16
704.441	70.48
704.765	68.14
705.088	66.66
705.411	64.64
705.735	65.36
706.058	66.09
706.381	67.25
706.704	65.95
707.027	67.25
707.35	62.25
707.673	59.14
707.996	58.86
708.319	58.07
708.642	58.05
708.965	58.16
709.288	59.34
709.61	58.8
709.933	59.95
710.256	60.84
710.578	63.16
710.901	65.2
711.223	67.64
711.546	69.09
711.868	71.64
712.19	72.11
712.512	72.82
712.835	70.64
713.157	68.61
713.479	66.89
713.801	69.27
714.123	65.77
714.445	63.64
714.767	63.14
715.089	63.73
715.411	57.48
715.732	57.55
716.054	56.16
716.376	54.39
716.697	55.64
717.019	56.3
717.34	53.09
717.662	53.75
717.983	58.27
718.305	55.55
718.626	55.45
718.947	60.89
719.268	60.2
719.589	62.25
719.911	61.77
720.232	64.98
720.553	62.43
720.874	63.82
721.195	61.52
721.515	60.75
721.836	62.68
722.157	63.23
722.478	61.41
722.798	60.59
723.119	60.66
723.44	61.59
723.76	62.2
724.081	65.91
724.401	62.89
724.721	64.82
725.042	59.39
725.362	58.64
725.682	55.82
726.002	54.98
726.322	54.73
726.642	50.27
726.962	48.5
727.282	43.93
727.602	41.32
727.922	42.59
728.242	45.55
728.562	48.93
728.882	50.27
729.201	52.64
729.521	53.66
729.84	54.5
730.16	57.11
730.479	61.23
730.799	61.5
731.118	63.7
731.437	62.57
731.757	60.45
732.076	60.59
732.395	61.36
732.714	63.39
733.033	64.93
733.352	68.02
733.671	67.84
733.99	68.05
734.309	70.95
734.628	69.45
734.947	72.91
735.265	71.91
735.584	72.7
735.903	73.2
736.221	69.34
736.54	66.75
736.858	63.95
737.177	63.07
737.495	62.02
737.813	61.43
738.132	60.89
738.45	58.8
738.768	59.43
739.086	54.98
739.404	53.57
739.722	53.43
740.04	55.68
740.358	56.66
740.676	56.55
740.994	57.61
741.311	57.91
741.629	55.64
741.947	56.11
742.264	53.89
742.582	58.84
742.899	58.77
743.217	61.43
743.534	58.48
743.852	56.82
744.169	58.57
744.486	56
744.803	55.52
745.121	59.89
745.438	59.68
745.755	61.3
746.072	59.14
746.389	59.68
746.706	59.09
747.022	59.68
747.339	60.73
747.656	60.45
747.973	60.02
748.289	60
748.606	58.11
748.923	56.18
749.239	56.43
749.555	58.39
749.872	55.25
750.188	54.39
750.505	57.55
750.821	58.43
751.137	58.14
751.453	56.77
751.769	53.18
752.085	54.27
752.401	55.61
752.717	57.25
753.033	55.82
753.349	57.84
753.665	57.91
753.98	57.66
754.296	55.95
754.612	58.66
754.927	60.5
755.243	61.95
755.558	63.34
755.874	64.5
756.189	61.11
756.505	62.66
756.82	63.82
757.135	65.77
757.45	62.59
757.765	63.25
758.08	60.25
758.395	59.07
758.71	59.09
759.025	57.93
759.34	59.39
759.655	61.98
759.97	59.52
760.285	58.3
760.599	55.18
760.914	55.59
761.228	57.23
761.543	56.07
761.857	60.45
762.172	59.27
762.486	60.43
762.8	58.57
763.115	57.7
763.429	58.5
763.743	61.16
764.057	63.68
764.371	64.7
764.685	63.82
764.999	65.86
765.313	61.3
765.627	63.14
765.941	60.77
766.255	58.84
766.568	57.68
766.882	60.25
767.195	55.91
767.509	54.2
767.823	54.25
768.136	53
768.449	52.5
768.763	53.16
769.076	54.52
769.389	54.75
769.702	57.3
770.016	60.8
770.329	60.07
770.642	63.27
770.955	65.48
771.268	62.34
771.58	62.16
771.893	62.93
772.206	64.18
772.519	63.52
772.832	64
773.144	61.89
773.457	60
773.769	56.75
774.082	60.43
774.394	58
774.706	62.95
775.019	63.43
775.331	61.5
775.643	61.3
775.955	60.8
776.268	63.5
776.58	65.02
776.892	68.18
777.204	69.77
777.515	63.84
777.827	65.2
778.139	64.7
778.451	64.5
778.763	65.55
779.074	63.34
779.386	63.02
779.697	59.82
780.009	58.95
780.32	55.27
780.632	55.86
780.943	55.48
781.254	56.64
781.566	56.82
781.877	57.91
782.188	59.66
782.499	60.61
782.81	62.66
783.121	63.07
783.432	62.86
783.743	64.48
784.054	63.89
784.364	64.77
784.675	61.75
784.986	61.3
785.296	63.8
785.607	63.52
785.917	64.7
786.228	62.95
786.538	66.61
786.849	66.23
787.159	66.34
787.469	67.32
787.779	67.8
788.09	70.93
788.4	70.34
788.71	69.07
789.02	66.89
789.33	70.66
789.64	72.64
789.949	70.41
790.259	72.93
790.569	71.66
790.879	72.86
791.188	75.02
791.498	73.36
791.807	73.27
792.117	70.93
792.426	71.43
792.736	66.3
793.045	64.05
793.354	66.09
793.663	67.16
793.973	69.89
794.282	69.27
794.591	69.43
794.9	70
795.209	71.43
795.518	70.2
795.826	71.98
796.135	76.34
796.444	79.34
796.753	75.25
797.061	72.73
797.37	72.45
797.678	72.39
797.987	71.43
798.295	68.59
798.604	68
798.912	73.11
799.22	71.34
799.529	70
799.837	68.16
800.145	70.77
800.453	73.25
800.761	73.34
801.069	76.91
801.377	78.52
801.685	80.05
801.993	78.43
802.3	76.43
802.608	79.07
802.916	77.89
803.223	79.36
803.531	78.91
803.838	79.05
804.146	78.25
804.453	74.27
804.76	71.93
805.068	71.89
805.375	74.11
805.682	71.52
805.989	70.16
806.296	69.89
806.603	66.86
806.91	65.89
807.217	64.2
807.524	64.68
807.831	63.77
808.138	64.93
808.444	67.2
808.751	67.02
809.058	68.73
809.364	69.64
809.671	69.41
809.977	73.39
810.284	76
810.59	74.86
810.896	72.32
811.202	74.39
811.509	73.09
811.815	74.91
812.121	74.43
812.427	72.14
812.733	73.36
813.039	73.98
813.345	74.39
813.65	69.93
813.956	71.11
814.262	72.93
814.568	73.5
814.873	75.95
815.179	74.98
815.484	75.05
815.79	79.32
816.095	78.45
816.4	80.86
816.706	79.23
817.011	84.66
817.316	87.39
817.621	88.73
817.926	87.98
818.231	85.61
818.536	84.84
818.841	84.2
819.146	83.86
819.451	84.61
819.756	83.77
820.06	83.43
820.365	82.27
820.67	80.7
820.974	80.14
821.279	79.91
821.583	82.43
821.888	82.02
822.192	84.32
822.496	85.16
822.8	84.57
823.105	82.02
823.409	82.55
823.713	80.98
824.017	83.57
824.321	78.98
824.625	81.16
824.929	83.2
825.232	82.64
825.536	81
825.84	78.84
826.143	77.14
826.447	80
826.751	79.2
827.054	83.75
827.358	80.75
827.661	87.16
827.964	87.82
828.268	85.14
828.571	89
828.874	88.8
829.177	89.48
829.48	89.2
829.783	89.45
830.086	91.77
830.389	86.16
830.692	86.57
830.995	83.09
831.297	79
831.6	77.41
831.903	78.41
832.205	77.82
832.508	80.41
832.81	84.27
833.113	87.48
833.415	88.64
833.718	95.82
834.02	98.05
834.322	101.91
834.624	102.39
834.926	106.77
835.228	106.75
835.53	112.66
835.832	112.36
836.134	110.34
836.436	107.5
836.738	105.84
837.04	98.2
837.341	96.55
837.643	95.8
837.944	98.02
838.246	96.91
838.547	97.68
838.849	99.41
839.15	100.89
839.452	102.73
839.753	102
840.054	102.93
840.355	107.66
840.656	109.98
840.957	108.95
841.258	111.18
841.559	111.48
841.86	108.59
842.161	103
842.462	98.25
842.762	97.23
843.063	99.25
843.364	100.75
843.664	100.95
843.965	100.09
844.265	101.7
844.566	102.5
844.866	100.59
845.166	102.55
845.467	107.14
845.767	110.43
846.067	109.32
846.367	105.64
846.667	103.93
846.967	103.86
847.267	101.73
847.567	99.68
847.867	99.39
848.166	98.43
848.466	98.45
848.766	95.02
849.065	95.2
849.365	94.34
849.664	97.7
849.964	98.55
850.263	98.32
850.562	101.25
850.862	103.23
851.161	97.14
851.46	95.84
851.759	94.52
852.058	94.05
852.357	95.05
852.656	96.68
852.955	96.23
853.254	94.61
853.553	93.34
853.851	95.48
854.15	94.75
854.449	100
854.747	103.23
855.046	101.5
855.344	103.27
855.643	102.27
855.941	105.95
856.239	107.09
856.538	112.52
856.836	111.86
857.134	110.98
857.432	110.57
857.73	110.84
858.028	110.59
858.326	114.27
858.624	112.41
858.922	113.36
859.219	107.66
859.517	106.43
859.815	100.75
860.112	103.66
860.41	100.48
860.707	101.93
861.005	100.07
861.302	102.43
861.6	100.23
861.897	104.57
862.194	103.52
862.491	106.23
862.788	110.05
863.085	114.8
863.382	115.84
863.679	117.98
863.976	116.82
864.273	118.68
864.57	112.48
864.867	114.11
865.163	107.11
865.46	105.55
865.757	109.14
866.053	103.25
866.349	99.59
866.646	95.73
866.942	95.7
867.239	95.2
867.535	89.89
867.831	95.32
868.127	95.7
868.423	97.68
868.719	98.59
869.015	98.7
869.311	104.23
869.607	105.95
869.903	106.02
870.199	104.68
870.494	107
870.79	113.89
871.086	112.14
871.381	110.93
871.677	110.16
871.972	108.32
872.267	107.43
872.563	105.39
872.858	105.34
873.153	108.55
873.448	108.82
873.743	104.48
874.038	102.3
874.333	105.2
874.628	107.09
874.923	109.14
875.218	112.23
875.513	107.73
875.808	107.18
876.102	101.16
876.397	97.39
876.691	98.55
876.986	98.89
877.28	96.68
877.575	92.34
877.869	88.86
878.163	87.86
878.458	88.89
878.752	89.34
879.046	86.2
879.34	87.43
879.634	90.91
879.928	84.05
880.222	85.93
880.516	85.16
880.809	86.09
881.103	85.43
881.397	82.16
881.691	80.93
881.984	83
882.278	87.11
882.571	91.3
882.864	86.45
883.158	91.59
883.451	95.8
883.744	95
884.038	92.73
884.331	95
884.624	98.07
884.917	95.64
885.21	91.8
885.503	90.2
885.796	86.05
886.088	88.91
886.381	87.2
886.674	81.48
886.966	82.18
887.259	84.18
887.552	84.5
887.844	84.7
888.136	85.18
888.429	87.18
888.721	85.5
889.013	87.78
889.306	86.39
889.598	88.08
