# Supplementary material for: An on-demand, drop-on-drop method for studying enzyme catalysis by serial crystallography
Source: Nat Commun. 2021 Jul 22;12:4461. doi: 10.1038/s41467-021-24757-7 (PMC8298390; doi:10.1038/s41467-021-24757-7)
Supplement: Supplementary file 7 — Source Data [file 41467_2021_24757_MOESM7_ESM.zip › 01_raw data/7/7-pico-off (37).txt]

Data from 7-fluo5N-fura-picooff_Subt4_20-40-00-790.txt Node

Date: Wed Jun 05 20:40:00 PDT 2019
User: Yachandra Lab
Spectrometer: OFX00221
Trigger mode: 0
Integration Time (sec): 3.000000E-1
Scans to average: 4
Nonlinearity correction enabled: false
Boxcar width: 5
Storing dark spectrum: false
XAxis mode: Wavelengths
Number of Pixels in Spectrum: 2136
>>>>>Begin Spectral Data<<<<<
156.111	-2.17
156.499	-1.71
156.887	-3.09
157.274	-3.08
157.662	-2.7
158.049	-2.34
158.437	-2.07
158.824	-2.18
159.211	-3.16
159.599	-2.36
159.986	-1.98
160.373	-2.73
160.761	-4.66
161.148	-3.5
161.535	-3.84
161.922	-3.82
162.309	-3.43
162.696	-4.5
163.083	-5.84
163.47	-4.5
163.857	-5.07
164.244	-4.95
164.631	-4.68
165.018	-3.45
165.405	-4.66
165.792	-3.8
166.179	-3.39
166.565	-4.2
166.952	-3.8
167.339	-3.11
167.725	-4.77
168.112	-4.05
168.498	-3.5
168.885	-3
169.271	-3.34
169.658	-1.75
170.044	-2.86
170.431	-2.86
170.817	-3.02
171.203	-3.14
171.59	-3.55
171.976	-3.3
172.362	-3.57
172.748	-4.73
173.134	-4.61
173.521	-4.86
173.907	-5.89
174.293	-4.75
174.679	-5.48
175.065	-5.36
175.451	-5.27
175.836	-4.68
176.222	-4.5
176.608	-5.75
176.994	-5.34
177.38	-5.41
177.765	-4.91
178.151	-5.52
178.537	-7.45
178.922	-8.11
179.308	-8.05
179.693	-7.93
180.079	-7.55
180.464	-7.55
180.85	-5.59
181.235	-5.59
181.621	-5.64
182.006	-5.3
182.391	-4.14
182.777	-3.32
183.162	-3.82
183.547	-4.36
183.932	-4.89
184.317	-5.55
184.702	-6.36
185.087	-7.41
185.472	-8.3
185.857	-8.95
186.242	-8.84
186.627	-8.48
187.012	-8.32
187.397	-7.41
187.782	-7.43
188.167	-6.52
188.551	-6.36
188.936	0.45
189.321	8.27
189.705	15.64
190.09	22.32
190.475	29.48
190.859	33.18
191.244	39.66
191.628	46.43
192.012	51.86
192.397	57.02
192.781	65.09
193.166	66.09
193.55	62.43
193.934	60.84
194.318	60.55
194.702	59.39
195.087	62.89
195.471	61.86
195.855	65.43
196.239	66.48
196.623	64.82
197.007	64.05
197.391	62.57
197.775	64.05
198.158	65.86
198.542	67.07
198.926	67.91
199.31	65.86
199.693	64.2
200.077	55.84
200.461	54.11
200.844	56.16
201.228	54
201.611	53.8
201.995	54.93
202.378	55.3
202.762	54.84
203.145	53.2
203.529	53.2
203.912	54.39
204.295	57.25
204.679	62.07
205.062	62.73
205.445	63.43
205.828	64.43
206.211	66.86
206.594	65.39
206.977	66.73
207.36	68.34
207.743	66.2
208.126	65.43
208.509	66.59
208.892	63.61
209.275	64.36
209.658	65.41
210.04	66.43
210.423	59.64
210.806	59.66
211.188	58.73
211.571	60.2
211.953	66.02
212.336	67.05
212.719	68.7
213.101	70.07
213.483	68.05
213.866	69.89
214.248	66.91
214.63	72.32
215.013	69.41
215.395	69.32
215.777	62.05
216.159	59.05
216.542	58
216.924	55.59
217.306	53.36
217.688	53.09
218.07	51.73
218.452	52.95
218.834	54.95
219.216	60.98
219.597	59.05
219.979	64.93
220.361	68.05
220.743	68.91
221.124	66.77
221.506	65.77
221.888	66.93
222.269	65.36
222.651	66.09
223.032	61.32
223.414	56.45
223.795	55.73
224.177	57.84
224.558	53.36
224.94	53.36
225.321	57.98
225.702	63
226.083	61.82
226.465	65.43
226.846	65.18
227.227	64
227.608	63.52
227.989	62.61
228.37	58.59
228.751	59.25
229.132	60.89
229.513	59.48
229.894	58.14
230.275	58.8
230.655	56.16
231.036	55.8
231.417	55.98
231.798	60.07
232.178	60.91
232.559	60.52
232.94	60.73
233.32	59.59
233.701	62.8
234.081	61.07
234.462	60.7
234.842	58.59
235.222	63.25
235.603	64.55
235.983	62.39
236.363	64.43
236.743	67.09
237.124	63.43
237.504	62.61
237.884	61.45
238.264	58.07
238.644	57.8
239.024	58.64
239.404	51.95
239.784	49.89
240.164	47.66
240.544	45.14
240.923	43.25
241.303	46.36
241.683	47.64
242.063	48.3
242.442	51.86
242.822	50.7
243.202	50.75
243.581	53.84
243.961	59.07
244.34	61.14
244.72	62.02
245.099	63.18
245.478	64.43
245.858	65.02
246.237	63.55
246.616	64.84
246.996	63.95
247.375	66.57
247.754	66.59
248.133	63.27
248.512	63.84
248.891	66.55
249.27	66.84
249.649	62.57
250.028	61.39
250.407	58.84
250.786	55.34
251.165	57.39
251.544	56.75
251.922	57.14
252.301	60.57
252.68	56.3
253.058	57.05
253.437	57.93
253.816	58.09
254.194	60.66
254.573	61.66
254.951	65.64
255.329	68.25
255.708	66.14
256.086	65.23
256.465	60.57
256.843	66.7
257.221	63.45
257.599	61.05
257.977	64.73
258.356	62
258.734	62.68
259.112	63.25
259.49	61.5
259.868	64.84
260.246	64.98
260.624	68.3
261.001	66.7
261.379	68.43
261.757	68.32
262.135	66.43
262.513	64.68
262.89	63.34
263.268	61.5
263.645	63.18
264.023	59.66
264.401	61.93
264.778	60.36
265.156	62.82
265.533	61.66
265.91	61.95
266.288	64.84
266.665	67.45
267.042	68.64
267.42	70.09
267.797	66.84
268.174	66.93
268.551	64.05
268.928	64.43
269.305	63.18
269.682	64.89
270.059	68.25
270.436	66.32
270.813	67.66
271.19	66.45
271.567	62.07
271.944	64.09
272.32	65.84
272.697	67.5
273.074	67.59
273.45	65.91
273.827	65.55
274.203	63.8
274.58	62.91
274.957	61.16
275.333	65.16
275.709	67.18
276.086	68.2
276.462	64.43
276.838	62.66
277.215	62.27
277.591	62.18
277.967	59.3
278.343	57.7
278.719	59.07
279.095	59.18
279.471	53.84
279.847	55.93
280.223	54.11
280.599	56.66
280.975	53.61
281.351	52.75
281.727	51.02
282.103	51.07
282.478	49.66
282.854	50.45
283.23	52.11
283.605	56.98
283.981	53.07
284.357	53.7
284.732	54.27
285.108	58.61
285.483	61.7
285.858	63.7
286.234	65.75
286.609	70.11
286.984	67.64
287.36	63.95
287.735	61.32
288.11	63.16
288.485	62.16
288.86	59.25
289.235	57.32
289.61	54.8
289.985	58.09
290.36	56.07
290.735	55.52
291.11	57.11
291.485	60.41
291.86	61.75
292.235	67.09
292.609	69.09
292.984	68.98
293.359	67.8
293.733	67.14
294.108	61.34
294.482	61.57
294.857	61.14
295.231	62.48
295.606	61.7
295.98	60.66
296.354	55.73
296.729	55.39
297.103	57.45
297.477	59.7
297.851	62.77
298.226	62.77
298.6	63.05
298.974	59.39
299.348	60.3
299.722	59.25
300.096	61.18
300.47	59.14
300.844	58.48
301.217	57.39
301.591	59.2
301.965	58.68
302.339	60.25
302.712	60.73
303.086	67.5
303.46	67.09
303.833	69.75
304.207	68.39
304.58	71.48
304.954	69.16
305.327	69.64
305.701	68.27
306.074	68.02
306.447	68.3
306.821	69.07
307.194	64.05
307.567	64.14
307.94	62.55
308.313	61.95
308.686	60.82
309.059	64.3
309.432	67.59
309.805	65.34
310.178	61.5
310.551	62.73
310.924	62.55
311.297	63.11
311.67	60.43
312.042	59.14
312.415	57.05
312.788	55.75
313.16	56.16
313.533	52.77
313.905	57.36
314.278	59.36
314.65	59.27
315.023	56.95
315.395	53.36
315.768	54.57
316.14	59.07
316.512	61.18
316.884	65.18
317.257	63.43
317.629	65.3
318.001	62.5
318.373	65.52
318.745	64.57
319.117	65.7
319.489	64.86
319.861	60.43
320.233	57.59
320.605	57.39
320.977	54.84
321.348	53.07
321.72	52.77
322.092	54.48
322.463	50.59
322.835	48.75
323.207	48.95
323.578	49.95
323.95	52.09
324.321	54.43
324.693	54.52
325.064	51.43
325.435	56.84
325.807	59.93
326.178	56.98
326.549	62.05
326.92	64.84
327.292	64.84
327.663	68.07
328.034	68.45
328.405	65.41
328.776	62.43
329.147	64.75
329.518	57.98
329.889	56.23
330.259	55.93
330.63	55.36
331.001	53.23
331.372	51.27
331.742	51.5
332.113	49.64
332.484	51.86
332.854	54.66
333.225	57.52
333.595	60.07
333.966	56.61
334.336	58.75
334.707	56.27
335.077	53.86
335.447	53.48
335.817	51.91
336.188	56.41
336.558	53.25
336.928	52.66
337.298	52.52
337.668	51.75
338.038	53.18
338.408	56.95
338.778	55.91
339.148	62.7
339.518	64.84
339.888	67.45
340.258	66.43
340.627	67.86
340.997	68.36
341.367	64.32
341.736	69.07
342.106	67.3
342.475	61.34
342.845	62.14
343.214	59.5
343.584	59.52
343.953	59.16
344.323	58.02
344.692	57.36
345.061	56
345.431	56.95
345.8	53.5
346.169	57.18
346.538	56.43
346.907	54.66
347.276	53.8
347.645	55.25
348.014	53.66
348.383	55.73
348.752	57.43
349.121	58.8
349.49	59.57
349.858	59.16
350.227	58.95
350.596	64.48
350.964	69.43
351.333	67.5
351.702	65.43
352.07	63.23
352.439	62.25
352.807	60.23
353.176	59.55
353.544	59.36
353.912	63.02
354.281	62.5
354.649	56.7
355.017	51.57
355.385	53.3
355.753	55.55
356.122	57.48
356.49	57.05
356.858	56.39
357.226	57.48
357.594	57.07
357.961	54.84
358.329	54.25
358.697	56.07
359.065	59.27
359.433	59.32
359.8	61.91
360.168	60.48
360.536	61
360.903	62.25
361.271	63.07
361.638	62.11
362.006	61.89
362.373	61.93
362.741	64.39
363.108	62.91
363.475	63.27
363.843	58
364.21	58.57
364.577	57.8
364.944	57.11
365.311	53.02
365.678	54.98
366.045	54.16
366.412	55.18
366.779	53.05
367.146	53.52
367.513	54.5
367.88	58.73
368.247	61.93
368.613	63.07
368.98	62.95
369.347	64.52
369.713	63.18
370.08	63.14
370.447	62.64
370.813	62.82
371.18	62.57
371.546	60.23
371.912	57.91
372.279	53.27
372.645	53.39
373.011	55.36
373.378	58.61
373.744	58.7
374.11	54.07
374.476	51.25
374.842	51.7
375.208	53.59
375.574	54.57
375.94	55.91
376.306	61.91
376.672	62.77
377.038	61.75
377.404	59.68
377.769	60.64
378.135	63.84
378.501	66.89
378.866	64.98
379.232	63.36
379.597	65.27
379.963	60.82
380.328	60.61
380.694	59.39
381.059	56.52
381.425	54.41
381.79	51.77
382.155	53.05
382.52	52.45
382.886	56.41
383.251	54.02
383.616	51.73
383.981	54.14
384.346	46.95
384.711	47.2
385.076	50.66
385.441	52.39
385.806	57.5
386.171	55.8
386.535	56.05
386.9	51.59
387.265	56.39
387.629	58.93
387.994	57.3
388.359	60
388.723	59.07
389.088	58.2
389.452	58.02
389.817	53.07
390.181	54.5
390.545	57.5
390.91	57.84
391.274	53.98
391.638	55.95
392.002	56.64
392.366	61.36
392.731	63.02
393.095	62.66
393.459	63.25
393.823	65.45
394.187	63.32
394.55	55.77
394.914	58.82
395.278	60.07
395.642	55.73
396.006	56.64
396.369	53.73
396.733	50.68
397.097	51.8
397.46	52.32
397.824	50.91
398.187	51.48
398.551	53.8
398.914	52.91
399.277	52.82
399.641	53.8
400.004	56.25
400.367	52.59
400.73	54.8
401.094	55.43
401.457	55.95
401.82	56.39
402.183	60.93
402.546	60.55
402.909	60.68
403.272	60.68
403.635	60.8
403.998	59.93
404.36	63.52
404.723	65.64
405.086	63.86
405.448	60.77
405.811	61.95
406.174	58.93
406.536	63.34
406.899	66.7
407.261	67.48
407.624	66.61
407.986	65.57
408.348	65.75
408.711	64.45
409.073	65.14
409.435	68.11
409.797	69.7
410.16	69.73
410.522	68.64
410.884	66.91
411.246	65.5
411.608	66.34
411.97	66.23
412.332	66.34
412.693	65.68
413.055	67.34
413.417	64.82
413.779	61.07
414.14	56.11
414.502	55.7
414.864	52.98
415.225	53.41
415.587	56.23
415.948	57.43
416.31	56.95
416.671	54.09
417.033	50.52
417.394	54.14
417.755	58.66
418.116	63.7
418.478	60.73
418.839	62.3
419.2	62.55
419.561	59.05
419.922	56.39
420.283	57.14
420.644	59.48
421.005	61.11
421.366	61.05
421.727	59.32
422.087	57.2
422.448	59.36
422.809	57.5
423.169	60.18
423.53	59.7
423.891	57.7
424.251	55.59
424.612	53.57
424.972	55.02
425.333	53.25
425.693	48.3
426.053	49.2
426.414	48.27
426.774	51.14
427.134	48.34
427.494	51.25
427.854	53.84
428.214	54.61
428.574	55.77
428.934	52.86
429.294	52.77
429.654	57.59
430.014	55.77
430.374	54.82
430.734	52.86
431.094	54.23
431.453	50.25
431.813	50.45
432.173	50.18
432.532	49.8
432.892	53.18
433.251	50.64
433.611	52.11
433.97	54.61
434.33	56.57
434.689	56.66
435.048	60.02
435.407	61.09
435.767	60.8
436.126	58.55
436.485	58.91
436.844	57.57
437.203	59.98
437.562	58.11
437.921	57.45
438.28	56.09
438.639	57.61
438.998	53.64
439.356	55.09
439.715	56.09
440.074	59.61
440.433	59.14
440.791	57.73
441.15	58.61
441.508	57.43
441.867	57.64
442.225	59.3
442.584	55.52
442.942	55.45
443.3	54.5
443.659	53.77
444.017	53.27
444.375	53.36
444.733	53.52
445.092	51.61
445.45	53.11
445.808	55.55
446.166	55.61
446.524	55.8
446.882	55.45
447.239	54.75
447.597	52.66
447.955	51.3
448.313	53.34
448.67	52.66
449.028	50.41
449.386	48.95
449.743	44.86
450.101	44.89
450.458	46.41
450.816	45.73
451.173	50.48
451.531	52.77
451.888	49.09
452.245	50.36
452.602	51.89
452.96	55.68
453.317	53.27
453.674	55.23
454.031	55.23
454.388	55.39
454.745	55.91
455.102	53.3
455.459	56.25
455.816	61.3
456.173	57.23
456.529	57.07
456.886	56.36
457.243	61.5
457.599	63.61
457.956	61.86
458.313	60.77
458.669	58.7
459.026	56.7
459.382	53.59
459.739	54.61
460.095	58.7
460.451	59.95
460.807	59.09
461.164	57.93
461.52	54.93
461.876	56.66
462.232	56.95
462.588	56.77
462.944	57.98
463.3	56.86
463.656	54.98
464.012	52.52
464.368	49.82
464.724	48.18
465.079	48.36
465.435	47.59
465.791	45.75
466.146	45.66
466.502	44.02
466.858	41.77
467.213	44.32
467.569	42.73
467.924	43.14
468.279	45.7
468.635	44.52
468.99	44.82
469.345	47.23
469.701	48.39
470.056	47.82
470.411	51.7
470.766	51.86
471.121	50.91
471.476	52.95
471.831	52.55
472.186	51.7
472.541	54.52
472.895	52.59
473.25	49.32
473.605	49.7
473.96	50.27
474.314	49.89
474.669	51.23
475.024	53.66
475.378	53.18
475.733	54.36
476.087	54.93
476.441	56.39
476.796	58.09
477.15	60.43
477.504	60.93
477.859	61.59
478.213	57.02
478.567	53.7
478.921	48.25
479.275	47.98
479.629	48.86
479.983	50.32
480.337	47.73
480.691	45.86
481.045	43.82
481.399	43.25
481.752	42.93
482.106	45.36
482.46	48
482.813	52.55
483.167	55.64
483.52	54.05
483.874	52.52
484.227	53.27
484.581	53.84
484.934	54.11
485.288	55.73
485.641	54.14
485.994	55.25
486.347	57.59
486.7	56.05
487.054	51.98
487.407	53.73
487.76	53.14
488.113	52.98
488.466	53.73
488.818	55.68
489.171	53.75
489.524	54.43
489.877	52.43
490.23	47.36
490.582	48.05
490.935	51.23
491.288	47.16
491.64	44.7
491.993	44
492.345	41.95
492.698	39.8
493.05	39.5
493.402	41.11
493.755	44.55
494.107	45.93
494.459	44.59
494.811	40.98
495.163	46.14
495.515	49.84
495.867	54.48
496.219	59.14
496.571	70.98
496.923	75.05
497.275	90.86
497.627	105.16
497.979	118.55
498.33	131.73
498.682	146.52
499.034	152.43
499.385	168.8
499.737	179.45
500.088	192.39
500.44	197.84
500.791	207.66
501.143	205.77
501.494	200.57
501.845	200.07
502.197	203.16
502.548	200.52
502.899	201.48
503.25	196.34
503.601	192.48
503.952	183.43
504.303	181.5
504.654	174.32
505.005	167.77
505.356	166.64
505.707	160.16
506.058	148.45
506.408	147.05
506.759	140.66
507.11	138.18
507.46	135.3
507.811	133.25
508.161	126.57
508.512	127.07
508.862	126.27
509.213	124.39
509.563	128.16
509.913	131.73
510.263	128.45
510.614	128.73
510.964	125.86
511.314	122.55
511.664	124.18
512.014	126
512.364	125.39
512.714	124.55
513.064	121.45
513.414	120.39
513.764	116.93
514.113	114.43
514.463	110.07
514.813	106.89
515.162	106.23
515.512	103.73
515.862	98.68
516.211	94.55
516.561	91.16
516.91	90.07
517.259	86.18
517.609	81.11
517.958	80.23
518.307	85.57
518.656	82
519.006	84.14
519.355	82.3
519.704	83.75
520.053	84.14
520.402	86.18
520.751	87.27
521.1	87.3
521.448	88.27
521.797	88.68
522.146	85.59
522.495	85.86
522.843	82.14
523.192	78.34
523.541	78.43
523.889	79.86
524.238	79.23
524.586	77.39
524.935	75.11
525.283	78.45
525.631	78.18
525.979	73.32
526.328	75.39
526.676	78.89
527.024	80.61
527.372	78.36
527.72	77.3
528.068	73.86
528.416	73.09
528.764	73.5
529.112	71.82
529.46	71.23
529.808	73.57
530.155	69.95
530.503	64.11
530.851	64.82
531.198	63.07
531.546	61.59
531.893	63.3
532.241	63.16
532.588	60.73
532.936	61.09
533.283	61.86
533.63	66.7
533.978	67.77
534.325	69.25
534.672	69.43
535.019	71.32
535.366	70.5
535.713	67.98
536.06	68.02
536.407	72.43
536.754	73.3
537.101	72.39
537.448	66.93
537.795	68.55
538.141	69.43
538.488	67.77
538.835	61.09
539.181	62.43
539.528	64.48
539.874	62.18
540.221	62.59
540.567	60.45
540.914	56.2
541.26	58.66
541.606	54.5
541.952	55.95
542.299	55.68
542.645	60.43
542.991	59.23
543.337	57.2
543.683	58.3
544.029	55.7
544.375	53.09
544.721	57.95
545.066	55.48
545.412	58.2
545.758	55.14
546.104	58
546.449	57.89
546.795	58.25
547.141	59.7
547.486	60.02
547.832	61.7
548.177	63.25
548.522	60.89
548.868	64.5
549.213	64.5
549.558	67.07
549.903	65
550.249	66.36
550.594	66.95
550.939	64.23
551.284	63.36
551.629	60.43
551.974	62.66
552.319	63.39
552.664	61.27
553.008	60.77
553.353	63
553.698	62.5
554.043	61.11
554.387	56.52
554.732	61.64
555.076	62.61
555.421	63
555.765	61.3
556.11	60.32
556.454	60.55
556.798	59.68
557.143	56.52
557.487	57.89
557.831	58.77
558.175	62.45
558.519	56.16
558.863	55.41
559.207	56.66
559.551	56.2
559.895	58.23
560.239	59.07
560.583	58.89
560.927	56.43
561.27	54.48
561.614	53.52
561.958	50.41
562.301	52.16
562.645	51.32
562.988	47.77
563.332	49.43
563.675	49.91
564.018	48.64
564.362	46.86
564.705	47.34
565.048	48.43
565.391	50.27
565.735	52.55
566.078	52.27
566.421	53.48
566.764	54.39
567.107	55.09
567.45	52.48
567.792	50.91
568.135	52.59
568.478	51.77
568.821	49.64
569.163	49.32
569.506	48.32
569.849	47.27
570.191	46.2
570.534	49.8
570.876	46.48
571.219	49.5
571.561	50.5
571.903	49.11
572.246	51.77
572.588	51.16
572.93	46.82
573.272	46.02
573.614	49.02
573.956	49.8
574.298	46.5
574.64	47.57
574.982	45.43
575.324	42.68
575.666	43.27
576.008	41
576.349	42.93
576.691	45.91
577.033	47.25
577.374	45.27
577.716	43.43
578.057	41.61
578.399	40.89
578.74	39.14
579.082	40.14
579.423	41.98
579.764	40.95
580.105	41.86
580.447	42
580.788	39.8
581.129	40.3
581.47	43.59
581.811	47.3
582.152	46.98
582.493	47.07
582.834	48.98
583.175	47.11
583.515	49.07
583.856	47.89
584.197	46.61
584.537	49.82
584.878	49.02
585.218	47.64
585.559	48.5
585.899	51.11
586.24	50.45
586.58	50.98
586.921	52.34
587.261	50.95
587.601	50.2
587.941	51.36
588.281	48.75
588.621	48.59
588.961	48.09
589.301	46.93
589.641	48.59
589.981	48.18
590.321	47.41
590.661	46.36
591.001	46.66
591.34	46.64
591.68	45.16
592.02	47.48
592.359	47.39
592.699	49.14
593.038	48.09
593.378	47.02
593.717	48.48
594.057	48.75
594.396	50.11
594.735	51.09
595.074	52.57
595.414	51.23
595.753	51.93
596.092	52.02
596.431	52.34
596.77	53.75
597.109	51.11
597.448	50.05
597.786	48.8
598.125	46.34
598.464	47.91
598.803	46.64
599.141	46.64
599.48	45.11
599.819	45.09
600.157	43.41
600.495	40.43
600.834	43.84
601.172	45.59
601.511	46.77
601.849	49.27
602.187	47.82
602.525	48.27
602.864	52.82
603.202	53.16
603.54	52.95
603.878	51.75
604.216	50.39
604.554	49.8
604.891	51.14
605.229	52.34
605.567	51.25
605.905	51.7
606.243	52.66
606.58	52.68
606.918	51.91
607.255	53.68
607.593	56.95
607.93	59.05
608.268	55.5
608.605	53.11
608.942	53.34
609.28	52.09
609.617	52.32
609.954	50.82
610.291	49.77
610.628	50.48
610.965	49.7
611.302	49.52
611.639	52.95
611.976	55.27
612.313	57.5
612.65	57.09
612.987	59.39
613.323	58.98
613.66	60.89
613.997	58.25
614.333	56.64
614.67	58.59
615.006	55.18
615.343	52.77
615.679	54.48
616.015	52.77
616.352	53.75
616.688	52.68
617.024	53.86
617.36	53.36
617.696	55.52
618.032	53.5
618.368	56.02
618.704	57.98
619.04	60.3
619.376	55.86
619.712	57.05
620.048	56.25
620.383	57.55
620.719	56.18
621.055	57.93
621.39	56.16
621.726	57.39
622.061	53.86
622.397	53
622.732	50.93
623.068	51.98
623.403	53.77
623.738	50.91
624.073	50
624.409	52.34
624.744	49.41
625.079	50.05
625.414	52.89
625.749	53.18
626.084	53.07
626.419	55.3
626.753	59.11
627.088	59.75
627.423	62.34
627.758	63.39
628.092	60
628.427	62.86
628.762	65.11
629.096	67.27
629.431	69.05
629.765	67
630.099	67.2
630.434	65.36
630.768	64.27
631.102	61.86
631.436	60.55
631.77	64.39
632.105	62.27
632.439	58.8
632.773	57.45
633.107	55.77
633.44	60.14
633.774	58.27
634.108	59.23
634.442	55.57
634.776	57.43
635.109	60.05
635.443	58.34
635.776	60.36
636.11	61.23
636.443	59.18
636.777	59.57
637.11	59.68
637.444	60.93
637.777	60.7
638.11	65.66
638.443	66.68
638.776	65.64
639.11	63.59
639.443	62.91
639.776	64.57
640.109	64.43
640.441	67.16
640.774	67.52
641.107	67.84
641.44	66.8
641.773	64.95
642.105	63.02
642.438	62.8
642.77	63.59
643.103	62.93
643.435	63.82
643.768	66.86
644.1	64.43
644.433	62.18
644.765	61.82
645.097	61.98
645.429	61.8
645.761	62.09
646.094	62.39
646.426	64.32
646.758	64.57
647.09	64.25
647.422	64.64
647.753	67.43
648.085	69.11
648.417	66.84
648.749	66.11
649.08	66.48
649.412	67.84
649.744	69.11
650.075	68.16
650.407	67.77
650.738	69.57
651.069	68
651.401	65.59
651.732	64.2
652.063	65.8
652.394	64.8
652.726	66.66
653.057	67.25
653.388	67.07
653.719	66.16
654.05	67.43
654.381	65.34
654.712	67.66
655.042	65.82
655.373	67.02
655.704	67.48
656.034	67.59
656.365	66.05
656.696	64.39
657.026	66.45
657.357	63.84
657.687	64.91
658.018	64.16
658.348	59.09
658.678	60.18
659.008	59.09
659.339	60.02
659.669	63.48
659.999	63.91
660.329	65.52
660.659	65.45
660.989	68.59
661.319	66.57
661.649	68.59
661.978	73.09
662.308	71.93
662.638	72.23
662.968	69.55
663.297	71.64
663.627	72.07
663.956	74.73
664.286	72.91
664.615	70.55
664.945	71.95
665.274	69.66
665.603	67.93
665.932	70.07
666.262	72.59
666.591	73.2
666.92	68.43
667.249	69.25
667.578	64.89
667.907	65.18
668.236	71.48
668.564	71.2
668.893	72.64
669.222	75.64
669.551	74.84
669.879	73.18
670.208	75.3
670.537	76.66
670.865	72.66
671.194	78.48
671.522	77.95
671.85	75.39
672.179	74.8
672.507	75.68
672.835	73.14
673.163	74.55
673.491	76.36
673.819	76.2
674.147	75.23
674.475	79.25
674.803	76.02
675.131	76.61
675.459	76
675.787	79.23
676.115	78.23
676.442	75.7
676.77	74.52
677.098	72.7
677.425	73.16
677.753	73.82
678.08	70.89
678.407	71.86
678.735	72.36
679.062	72.07
679.389	68.75
679.717	66.61
680.044	67.7
680.371	67.84
680.698	67.66
681.025	66.89
681.352	67.09
681.679	67.43
682.006	65.11
682.332	63.43
682.659	62.45
682.986	67.11
683.313	70.23
683.639	71.8
683.966	74.02
684.292	76.64
684.619	77.59
684.945	79.61
685.272	78.64
685.598	79.2
685.924	78.77
686.25	76.73
686.577	72.41
686.903	70.36
687.229	70.61
687.555	70.09
687.881	69.02
688.207	67.59
688.533	66.95
688.858	70.57
689.184	73.95
689.51	74.52
689.836	79.11
690.161	79.57
690.487	79.02
690.813	76.95
691.138	74.89
691.463	74.3
691.789	73.98
692.114	70.07
692.44	65.66
692.765	62.86
693.09	62.36
693.415	65.27
693.74	65.07
694.065	66
694.39	67.48
694.715	68.73
695.04	68.45
695.365	68.98
695.69	69.66
696.015	72.98
696.339	72.18
696.664	72.07
696.989	66.7
697.313	66.82
697.638	68.43
697.962	66.41
698.287	62.16
698.611	61.95
698.935	64
699.26	63.02
699.584	61.95
699.908	61.41
700.232	60.09
700.556	61.66
700.88	60.75
701.204	62.2
701.528	66.41
701.852	70.68
702.176	71.07
702.5	68.25
702.823	68.66
703.147	66.25
703.471	65.16
703.794	68.93
704.118	69.7
704.441	69.89
704.765	65.7
705.088	63.18
705.411	62.89
705.735	62.41
706.058	60.45
706.381	61.8
706.704	63.52
707.027	64.41
707.35	59.64
707.673	56.45
707.996	57.34
708.319	57.89
708.642	56.2
708.965	54.57
709.288	53.41
709.61	53.68
709.933	53.61
710.256	54.2
710.578	54.52
710.901	55.5
711.223	58.18
711.546	57.05
711.868	59.2
712.19	60.75
712.512	62.34
712.835	62.48
713.157	62.3
713.479	62.95
713.801	61.86
714.123	59.86
714.445	59.43
714.767	59.14
715.089	59.55
715.411	53.93
715.732	54.64
716.054	52.82
716.376	51.16
716.697	52.82
717.019	52.98
717.34	53.18
717.662	55.82
717.983	59.48
718.305	58.52
718.626	56.48
718.947	61.5
719.268	58.61
719.589	58.34
719.911	57.52
720.232	59.09
720.553	55.82
720.874	55.73
721.195	51.52
721.515	49.02
721.836	48.14
722.157	49.07
722.478	45.18
722.798	45.93
723.119	48.7
723.44	49.59
723.76	49.7
724.081	53.89
724.401	55.14
724.721	56.64
725.042	52.25
725.362	51.8
725.682	50.25
726.002	50.73
726.322	52.27
726.642	50.45
726.962	49.41
727.282	45.8
727.602	41.73
727.922	39.02
728.242	39.14
728.562	40.82
728.882	40.91
729.201	42.77
729.521	42.02
729.84	40.27
730.16	40.57
730.479	43.45
730.799	43.95
731.118	44.14
731.437	44.73
731.757	45.48
732.076	46.75
732.395	49.64
732.714	51.57
733.033	54.73
733.352	55.98
733.671	55.02
733.99	55.32
734.309	57.61
734.628	62.2
734.947	63.84
735.265	64.07
735.584	65.25
735.903	62.77
736.221	59.95
736.54	58.34
736.858	57.18
737.177	55.52
737.495	53.95
737.813	52.23
738.132	49.39
738.45	48.45
738.768	45.82
739.086	43.3
739.404	44.5
739.722	42.66
740.04	45.3
740.358	44.34
740.676	45.02
740.994	46.68
741.311	47.11
741.629	45.2
741.947	44.34
742.264	46.07
742.582	48.18
742.899	48.2
743.217	50.14
743.534	46.52
743.852	50.86
744.169	52.3
744.486	50.02
744.803	50.93
745.121	53.73
745.438	56.14
745.755	55.59
746.072	55.5
746.389	54.2
746.706	54.8
747.022	56.89
747.339	52.32
747.656	53.32
747.973	52.39
748.289	49.75
748.606	48.73
748.923	44.16
749.239	47.45
749.555	48.45
749.872	49.98
750.188	49.2
750.505	49.73
750.821	50.86
751.137	47.66
751.453	48.77
751.769	47.2
752.085	47.07
752.401	49.48
752.717	46.57
753.033	42.48
753.349	40.3
753.665	39.82
753.98	39.34
754.296	40.68
754.612	42.61
754.927	43.05
755.243	43.36
755.558	42.86
755.874	43.16
756.189	42.55
756.505	48.2
756.82	47.95
757.135	50.75
757.45	48.68
757.765	48.57
758.08	48.59
758.395	47.73
758.71	46.86
759.025	48.5
759.34	50.84
759.655	53.64
759.97	53.02
760.285	54.75
760.599	50.86
760.914	51.59
761.228	51.59
761.543	49.61
761.857	52.16
762.172	55.14
762.486	54.86
762.8	49
763.115	46.52
763.429	43.55
763.743	43.34
764.057	46.16
764.371	49.39
764.685	47.7
764.999	51.57
765.313	50.7
765.627	49.18
765.941	45.98
766.255	48.05
766.568	49.61
766.882	53.66
767.195	51.02
767.509	48.7
767.823	45.39
768.136	46.84
768.449	44.73
768.763	42.36
769.076	44.02
769.389	46.32
769.702	48.25
770.016	47.07
770.329	43.86
770.642	47.59
770.955	50.14
771.268	49.05
771.58	46.27
771.893	45.95
772.206	47.59
772.519	47.27
772.832	46.14
773.144	42.75
773.457	41.86
773.769	39.91
774.082	40.77
774.394	40.95
774.706	42.41
775.019	44.5
775.331	44.07
775.643	44.64
775.955	42.91
776.268	46.25
776.58	49.75
776.892	52.48
777.204	54.25
777.515	49.59
777.827	45.89
778.139	45
778.451	44.55
778.763	44.41
779.074	44.52
779.386	47.89
779.697	45.05
780.009	45.32
780.32	43.09
780.632	42.41
780.943	42.16
781.254	43.14
781.566	45.75
781.877	46.7
782.188	51.07
782.499	48.34
782.81	46.27
783.121	45.41
783.432	44.16
783.743	43.48
784.054	46.68
784.364	48.16
784.675	46.25
784.986	43.57
785.296	45.7
785.607	44.09
785.917	44.98
786.228	43.59
786.538	45.39
786.849	45.86
787.159	46.82
787.469	44.09
787.779	45.25
788.09	47.84
788.4	50.8
788.71	50.41
789.02	45.43
789.33	49.7
789.64	52.82
789.949	52.84
790.259	53.43
790.569	53.55
790.879	53.39
791.188	52.45
791.498	51.27
791.807	49.82
792.117	47.02
792.426	48.39
792.736	43.43
793.045	40.91
793.354	42.86
793.663	47.43
793.973	47.98
794.282	51.43
794.591	53.57
794.9	54.73
795.209	52.66
795.518	53
795.826	53
796.135	56.98
796.444	59.55
796.753	54.39
797.061	49.05
797.37	48.82
797.678	47.27
797.987	47.32
798.295	45.98
798.604	47.98
798.912	48.77
799.22	49.05
799.529	50.05
799.837	46.2
800.145	47.48
800.453	49.32
800.761	51.23
801.069	52.25
801.377	49.95
801.685	50.45
801.993	49
802.3	47.25
802.608	50.39
802.916	49.2
803.223	52.86
803.531	54.57
803.838	53.18
804.146	53.27
804.453	53.02
804.76	52.02
805.068	52.57
805.375	54.32
805.682	55.14
805.989	54.43
806.296	51.05
806.603	49.43
806.91	49.84
807.217	48.86
807.524	46.25
807.831	41.02
808.138	43.32
808.444	43.61
808.751	44.39
809.058	43.7
809.364	42.36
809.671	43.02
809.977	47.48
810.284	50.86
810.59	51.39
810.896	50.7
811.202	53.73
811.509	53.98
811.815	53.32
812.121	49.84
812.427	48.41
812.733	50.07
813.039	49.61
813.345	45.34
813.65	40.52
813.956	41.32
814.262	42.11
814.568	41.14
814.873	40.7
815.179	42.32
815.484	44.25
815.79	47.16
816.095	47.52
816.4	47.91
816.706	47.73
817.011	49.59
817.316	48.98
817.621	49.55
817.926	51.91
818.231	52.45
818.536	50.3
818.841	50.43
819.146	51.14
819.451	49.23
819.756	48.52
820.06	50.45
820.365	53.64
820.67	54.14
820.974	53.66
821.279	52.43
821.583	50.86
821.888	52.18
822.192	51.36
822.496	53.11
822.8	55.23
823.105	53.66
823.409	52
823.713	50.16
824.017	52.36
824.321	50.8
824.625	53.27
824.929	56.55
825.232	57.52
825.536	57.41
825.84	52.02
826.143	49.39
826.447	53.25
826.751	54.25
827.054	56.45
827.358	56.05
827.661	59.16
827.964	59.07
828.268	53.52
828.571	55.64
828.874	56.64
829.177	60.23
829.48	60.27
829.783	62.05
830.086	63.68
830.389	58.86
830.692	60.36
830.995	59.57
831.297	57.7
831.6	57.27
831.903	56.16
832.205	55.89
832.508	56.25
832.81	55.66
833.113	55.98
833.415	55.77
833.718	60.11
834.02	55.64
834.322	55.57
834.624	54.48
834.926	58.77
835.228	56.5
835.53	56.48
835.832	57.23
836.134	59.75
836.436	58.66
836.738	58.23
837.04	55.05
837.341	57.98
837.643	61.57
837.944	61.84
838.246	62.18
838.547	67.91
838.849	71.02
839.15	69.41
839.452	71.75
839.753	70.8
840.054	68.73
840.355	71.8
840.656	70.32
840.957	68.64
841.258	73.41
841.559	74.86
841.86	71.89
842.161	68.16
842.462	66.61
842.762	62.89
843.063	62.55
843.364	63.66
843.664	62.11
843.965	61.14
844.265	57.45
844.566	55.61
844.866	54.09
845.166	52.18
845.467	52.84
845.767	51.18
846.067	51.77
846.367	48.45
846.667	49.45
846.967	45.61
847.267	46.86
847.567	50.3
847.867	49.41
848.166	44.86
848.466	46.75
848.766	47.07
849.065	48.11
849.365	44.82
849.664	48.66
849.964	46.98
850.263	49.7
850.562	50.14
850.862	51.43
851.161	50.48
851.46	53.95
851.759	51.25
852.058	50.77
852.357	53.02
852.656	51.48
852.955	50.32
853.254	50.36
853.553	49.75
853.851	49.34
854.15	47.34
854.449	48.34
854.747	45.52
855.046	43.86
855.344	44.84
855.643	46.5
855.941	50.86
856.239	50.95
856.538	51.61
856.836	52.48
857.134	53.89
857.432	53.18
857.73	48.52
858.028	50.75
858.326	54.43
858.624	53.57
858.922	54.05
859.219	55.55
859.517	55.59
859.815	56.07
860.112	58.32
860.41	55.07
860.707	55.5
861.005	58.86
861.302	61.3
861.6	59.84
861.897	63.14
862.194	61.39
862.491	60.57
862.788	64.98
863.085	68.95
863.382	68.39
863.679	71.32
863.976	71.18
864.273	72.61
864.57	67.09
864.867	66.61
865.163	64.09
865.46	64.2
865.757	66.91
866.053	64.68
866.349	60.32
866.646	56.8
866.942	56.09
867.239	58.7
867.535	54.48
867.831	58.73
868.127	56.98
868.423	55.3
868.719	54.14
869.015	51.64
869.311	52.64
869.607	51.84
869.903	52
870.199	52
870.494	48.52
870.79	55.5
871.086	54.41
871.381	55.34
871.677	56.93
871.972	57.02
872.267	56.02
872.563	53.41
872.858	53
873.153	53.61
873.448	54.27
873.743	53.23
874.038	51.77
874.333	52.95
874.628	57.27
874.923	59.41
875.218	61.61
875.513	62
875.808	63.48
876.102	65.18
876.397	62.27
876.691	63.66
876.986	63.02
877.28	58.95
877.575	57.05
877.869	54.2
878.163	50.41
878.458	50.32
878.752	50.55
879.046	48.16
879.34	43.02
879.634	45.2
879.928	39.09
880.222	42.25
880.516	39.8
880.809	41.64
881.103	43.18
881.397	43.18
881.691	45.2
881.984	42.43
882.278	43.91
882.571	48.86
882.864	48.43
883.158	50.48
883.451	49.3
883.744	53.77
884.038	51.09
884.331	52.52
884.624	57.16
884.917	53.68
885.21	56.75
885.503	55
885.796	50.43
886.088	52.89
886.381	52.91
886.674	51.86
886.966	51.39
887.259	52
887.552	49.73
887.844	45.75
888.136	45.68
888.429	44.15
888.721	44.67
889.013	48.91
889.306	46.71
889.598	47.33
