# Supplementary material for: An on-demand, drop-on-drop method for studying enzyme catalysis by serial crystallography
Source: Nat Commun. 2021 Jul 22;12:4461. doi: 10.1038/s41467-021-24757-7 (PMC8298390; doi:10.1038/s41467-021-24757-7)
Supplement: Supplementary file 7 — Source Data [file 41467_2021_24757_MOESM7_ESM.zip › 01_raw data/7/7-pico-off (21).txt]

Data from 7-fluo5N-fura-picooff_Subt4_20-39-35-271.txt Node

Date: Wed Jun 05 20:39:35 PDT 2019
User: Yachandra Lab
Spectrometer: OFX00221
Trigger mode: 0
Integration Time (sec): 3.000000E-1
Scans to average: 4
Nonlinearity correction enabled: false
Boxcar width: 5
Storing dark spectrum: false
XAxis mode: Wavelengths
Number of Pixels in Spectrum: 2136
>>>>>Begin Spectral Data<<<<<
156.111	0.71
156.499	1.82
156.887	0.44
157.274	-0.44
157.662	0
158.049	0.36
158.437	0.55
158.824	1.39
159.211	-0.27
159.599	-0.61
159.986	-0.48
160.373	0.89
160.761	-0.66
161.148	0.7
161.535	1.68
161.922	1.23
162.309	1.18
162.696	0.14
163.083	-0.61
163.47	0.75
163.857	0.48
164.244	0.09
164.631	-1.05
165.018	-0.95
165.405	-2.95
165.792	-3.07
166.179	-1.61
166.565	-1.93
166.952	-2.11
167.339	-0.64
167.725	-1.3
168.112	-0.84
168.498	-0.2
168.885	0.45
169.271	1.16
169.658	2.55
170.044	2.07
170.431	0.98
170.817	1.41
171.203	1.91
171.59	0.98
171.976	1.39
172.362	1.32
172.748	-0.59
173.134	-0.41
173.521	-0.73
173.907	-0.43
174.293	-0.36
174.679	-0.45
175.065	-1.18
175.451	-1.39
175.836	-1.16
176.222	-2.75
176.608	-3.45
176.994	-0.39
177.38	-0.89
177.765	-1.45
178.151	-1.64
178.537	-2.02
178.922	-2.39
179.308	-2.89
179.693	-3.32
180.079	-3.52
180.464	-2.52
180.85	-2.11
181.235	-4.34
181.621	-4.7
182.006	-3.41
182.391	-3.43
182.777	-3.68
183.162	-4.89
183.547	-4.09
183.932	-3.98
184.317	-4.07
184.702	-4.11
185.087	-4.39
185.472	-3.68
185.857	-2.91
186.242	-3.84
186.627	-4.14
187.012	-4.45
187.397	-3.43
187.782	-3.05
188.167	-2.05
188.551	-2.82
188.936	2.16
189.321	9.7
189.705	17.32
190.09	23.05
190.475	29.27
190.859	33.25
191.244	37.11
191.628	42.73
192.012	47.7
192.397	54
192.781	60.8
193.166	62.75
193.55	58.48
193.934	54.75
194.318	53.7
194.702	52.52
195.087	53.3
195.471	56.52
195.855	59.32
196.239	57.34
196.623	56.09
197.007	55.11
197.391	53.34
197.775	56.66
198.158	59.16
198.542	59.75
198.926	62.3
199.31	66.36
199.693	64.91
200.077	59.5
200.461	61.95
200.844	60.68
201.228	59.7
201.611	57.93
201.995	58.68
202.378	54.95
202.762	55
203.145	54.32
203.529	50.43
203.912	51.64
204.295	52.5
204.679	53.73
205.062	56.66
205.445	57.45
205.828	58.45
206.211	58.09
206.594	59.66
206.977	58.11
207.36	59.64
207.743	58.39
208.126	57.23
208.509	57.39
208.892	54.57
209.275	50.93
209.658	50.25
210.04	51.77
210.423	52.16
210.806	53.57
211.188	54.16
211.571	51.07
211.953	56.7
212.336	56.86
212.719	60.98
213.101	62.95
213.483	63.66
213.866	68.23
214.248	65.18
214.63	65.64
215.013	63.36
215.395	66.59
215.777	67.36
216.159	65.61
216.542	67.34
216.924	65.05
217.306	63.34
217.688	63.66
218.07	60.55
218.452	62.23
218.834	63.16
219.216	65.34
219.597	63.55
219.979	63.34
220.361	63.75
220.743	60.84
221.124	58.3
221.506	55.14
221.888	54.91
222.269	56.82
222.651	58.05
223.032	52.57
223.414	48.77
223.795	49.84
224.177	47.93
224.558	46.41
224.94	48.07
225.321	50.89
225.702	56.18
226.083	56.27
226.465	56.3
226.846	52.66
227.227	54.02
227.608	58.41
227.989	56.14
228.37	58.27
228.751	58.48
229.132	59.07
229.513	59.7
229.894	60.43
230.275	60.16
230.655	57.45
231.036	59.68
231.417	58.41
231.798	60.59
232.178	60.84
232.559	58.8
232.94	57.98
233.32	57.68
233.701	55.98
234.081	52.68
234.462	53.05
234.842	52.43
235.222	55.66
235.603	56.07
235.983	50.98
236.363	47.09
236.743	49.84
237.124	46.93
237.504	47.89
237.884	49.91
238.264	49.5
238.644	46.5
239.024	48.84
239.404	46.41
239.784	46.16
240.164	46.41
240.544	49.8
240.923	50.32
241.303	51.48
241.683	50.7
242.063	51.95
242.442	53.3
242.822	54.59
243.202	53.27
243.581	54.34
243.961	56.52
244.34	55.57
244.72	56.3
245.099	57.07
245.478	59.09
245.858	58.8
246.237	54.25
246.616	53.7
246.996	53.8
247.375	54.55
247.754	54.32
248.133	56.02
248.512	58.27
248.891	60.77
249.27	61.36
249.649	63.59
250.028	65.82
250.407	69.18
250.786	68.59
251.165	70.89
251.544	71.93
251.922	72.45
252.301	73.05
252.68	72.14
253.058	71.25
253.437	68.93
253.816	65.14
254.194	63.23
254.573	62.18
254.951	64.98
255.329	69.45
255.708	67.02
256.086	65.39
256.465	63.93
256.843	66.27
257.221	65.23
257.599	64.18
257.977	63.8
258.356	63.39
258.734	61.07
259.112	62.34
259.49	57.8
259.868	59.98
260.246	62.75
260.624	62.77
261.001	61.91
261.379	60.34
261.757	61.3
262.135	60.07
262.513	59.11
262.89	61.61
263.268	62.57
263.645	59.95
264.023	59.23
264.401	60.2
264.778	60.09
265.156	59.2
265.533	60.09
265.91	62.05
266.288	63.48
266.665	67.36
267.042	66.3
267.42	65.16
267.797	67.25
268.174	66.89
268.551	63.11
268.928	62.45
269.305	61.98
269.682	61.39
270.059	59.41
270.436	61.05
270.813	59.36
271.19	63.16
271.567	60.09
271.944	59.5
272.32	59.89
272.697	60.48
273.074	61.36
273.45	63.59
273.827	65.05
274.203	65.91
274.58	65.73
274.957	64.25
275.333	62.02
275.709	60.48
276.086	63.89
276.462	57.59
276.838	58.82
277.215	59.09
277.591	58.23
277.967	56.98
278.343	57.8
278.719	55.93
279.095	52.5
279.471	51.32
279.847	52.25
280.223	49.48
280.599	52.8
280.975	49.75
281.351	48.09
281.727	46.52
282.103	46.98
282.478	42.09
282.854	45.5
283.23	51.23
283.605	53.66
283.981	54.98
284.357	57.27
284.732	59.11
285.108	61.23
285.483	63.09
285.858	63.59
286.234	66.43
286.609	70.93
286.984	68.11
287.36	67.23
287.735	66.48
288.11	65.75
288.485	65.86
288.86	63.98
289.235	65.93
289.61	64.27
289.985	66.89
290.36	60.39
290.735	63.18
291.11	63.3
291.485	65.61
291.86	63.95
292.235	66.23
292.609	66.68
292.984	69.61
293.359	66.5
293.733	66.14
294.108	60.91
294.482	62.95
294.857	60.14
295.231	61.41
295.606	58.02
295.98	58.77
296.354	58.3
296.729	57.61
297.103	55.95
297.477	56.23
297.851	57.25
298.226	60.39
298.6	59.43
298.974	56.73
299.348	58.66
299.722	59.34
300.096	61.52
300.47	59.77
300.844	56.11
301.217	55.34
301.591	56.98
301.965	59.34
302.339	60.18
302.712	63.77
303.086	65.11
303.46	65.09
303.833	67.41
304.207	65.55
304.58	67.23
304.954	70.43
305.327	72.95
305.701	71.32
306.074	70.43
306.447	69.93
306.821	69.39
307.194	67.41
307.567	64.2
307.94	63.05
308.313	61.57
308.686	60.11
309.059	59.82
309.432	60.89
309.805	61.48
310.178	60.14
310.551	61.18
310.924	61
311.297	61.14
311.67	59.45
312.042	57.23
312.415	56.61
312.788	56.41
313.16	57
313.533	52.61
313.905	54.73
314.278	54.7
314.65	54.52
315.023	55.34
315.395	55.52
315.768	58.95
316.14	60.25
316.512	64.09
316.884	68.45
317.257	66.5
317.629	68.3
318.001	65.86
318.373	67.91
318.745	66.77
319.117	66.64
319.489	64.84
319.861	59.52
320.233	60.75
320.605	58.39
320.977	52.98
321.348	52.95
321.72	55.82
322.092	60.68
322.463	59.23
322.835	57
323.207	56.36
323.578	55.07
323.95	58.45
324.321	55.48
324.693	55
325.064	55.73
325.435	57.32
325.807	56.57
326.178	54.45
326.549	55.82
326.92	58.41
327.292	55.14
327.663	58.91
328.034	59.11
328.405	61.61
328.776	61.05
329.147	62.91
329.518	59.59
329.889	60.25
330.259	54.14
330.63	52.98
331.001	54.91
331.372	54.36
331.742	55.09
332.113	54.23
332.484	52.16
332.854	55.16
333.225	55.86
333.595	58.02
333.966	55.2
334.336	56.66
334.707	55.68
335.077	51.91
335.447	51.27
335.817	50.95
336.188	53.8
336.558	55.66
336.928	54.5
337.298	54.98
337.668	51.68
338.038	54.05
338.408	59.84
338.778	58.48
339.148	62.66
339.518	64.68
339.888	63.82
340.258	63.41
340.627	60.02
340.997	55.86
341.367	50.61
341.736	57.2
342.106	54.34
342.475	50.57
342.845	53.3
343.214	50.66
343.584	52.41
343.953	54.14
344.323	51.61
344.692	52.75
345.061	54.2
345.431	55.75
345.8	53.23
346.169	55.89
346.538	53.2
346.907	52.11
347.276	53.89
347.645	51.23
348.014	49.43
348.383	53.59
348.752	56.5
349.121	55.77
349.49	58.41
349.858	58.2
350.227	56.64
350.596	59.82
350.964	60.48
351.333	59.3
351.702	59.2
352.07	56.55
352.439	52
352.807	49.27
353.176	50.89
353.544	50.91
353.912	53.89
354.281	53.91
354.649	51.2
355.017	46.75
355.385	43.93
355.753	45.39
356.122	47.02
356.49	48.36
356.858	47.55
357.226	47.07
357.594	46.27
357.961	42.7
358.329	44.16
358.697	47.07
359.065	51.73
359.433	51.18
359.8	53.41
360.168	53.34
360.536	54.23
360.903	54.59
361.271	55.82
361.638	56.41
362.006	56.89
362.373	54.25
362.741	55.59
363.108	53.52
363.475	56.91
363.843	53.48
364.21	53.95
364.577	53.36
364.944	52.86
365.311	53.52
365.678	53.52
366.045	51.61
366.412	54.75
366.779	51.95
367.146	54.61
367.513	54.52
367.88	57.98
368.247	60.3
368.613	58.43
368.98	60.45
369.347	56.66
369.713	56.57
370.08	58
370.447	56.23
370.813	58.23
371.18	54.75
371.546	53.77
371.912	54.27
372.279	49.93
372.645	52.02
373.011	53.14
373.378	56.27
373.744	54.23
374.11	50.09
374.476	49.2
374.842	50.98
375.208	53.45
375.574	53.52
375.94	51.55
376.306	54.16
376.672	55.18
377.038	54.75
377.404	53.86
377.769	54.16
378.135	58.68
378.501	59.09
378.866	53.07
379.232	50.7
379.597	52.34
379.963	50.89
380.328	52.8
380.694	51.95
381.059	49.36
381.425	48.2
381.79	47.61
382.155	48
382.52	49.66
382.886	55.57
383.251	56.43
383.616	53.95
383.981	54.34
384.346	53.86
384.711	53.82
385.076	54.66
385.441	57.89
385.806	58.14
386.171	58.23
386.535	56.75
386.9	51.98
387.265	52.95
387.629	54.18
387.994	55.27
388.359	54
388.723	52.86
389.088	54.59
389.452	52.64
389.817	51.02
390.181	47.93
390.545	49.89
390.91	49.25
391.274	47.32
391.638	51
392.002	50.3
392.366	52.84
392.731	54.68
393.095	53.39
393.459	55.5
393.823	57.64
394.187	57.09
394.55	52.52
394.914	58.14
395.278	55.84
395.642	52.39
396.006	53.32
396.369	51.57
396.733	49.98
397.097	51.89
397.46	47.34
397.824	45.5
398.187	46.64
398.551	49.45
398.914	46.43
399.277	49.68
399.641	49.05
400.004	51.68
400.367	49.34
400.73	48.8
401.094	44.43
401.457	49.27
401.82	49.36
402.183	50.05
402.546	50.84
402.909	50.48
403.272	48.07
403.635	49.55
403.998	47.05
404.36	50.16
404.723	52.45
405.086	53.3
405.448	50.59
405.811	51.45
406.174	51.45
406.536	51.25
406.899	51.59
407.261	54.95
407.624	51.5
407.986	49.55
408.348	48.77
408.711	48.82
409.073	49.73
409.435	49.55
409.797	49.82
410.16	51.18
410.522	52.05
410.884	54.91
411.246	54.75
411.608	56.25
411.97	60.25
412.332	58.52
412.693	56.8
413.055	56.93
413.417	56.14
413.779	55.68
414.14	52.27
414.502	51.09
414.864	47
415.225	46
415.587	49.43
415.948	46.07
416.31	45.64
416.671	44.14
417.033	44.43
417.394	47.64
417.755	51.95
418.116	54.3
418.478	52.25
418.839	51.59
419.2	54.16
419.561	52.86
419.922	52.45
420.283	56.75
420.644	58.2
421.005	58.27
421.366	56.16
421.727	52.43
422.087	52.23
422.448	54.75
422.809	57.73
423.169	59.91
423.53	60.68
423.891	62.5
424.251	58.61
424.612	59.32
424.972	58.73
425.333	58.55
425.693	56.66
426.053	59.45
426.414	57.07
426.774	58.45
427.134	54.11
427.494	52.48
427.854	48.61
428.214	50.18
428.574	50.45
428.934	50.48
429.294	52.57
429.654	56.05
430.014	53.07
430.374	53.05
430.734	50.11
431.094	53.52
431.453	54.7
431.813	57.95
432.173	56.59
432.532	54.95
432.892	56.02
433.251	53.61
433.611	51.8
433.97	52.34
434.33	53.3
434.689	55.14
435.048	54.32
435.407	53.36
435.767	55.34
436.126	54.93
436.485	58.14
436.844	59.36
437.203	59.82
437.562	58.36
437.921	56.25
438.28	55.48
438.639	53.34
438.998	51.8
439.356	50.82
439.715	50.66
440.074	53.8
440.433	52.89
440.791	51.41
441.15	52.34
441.508	54.07
441.867	56.09
442.225	57.75
442.584	55.82
442.942	53.89
443.3	52.43
443.659	50.25
444.017	45.61
444.375	43.8
444.733	42.95
445.092	46.16
445.45	48.5
445.808	49.11
446.166	47.84
446.524	50.66
446.882	51.98
447.239	55.64
447.597	55.77
447.955	59.05
448.313	58.45
448.67	58.2
449.028	53.89
449.386	51.89
449.743	50.25
450.101	53.84
450.458	52.14
450.816	52.16
451.173	51.98
451.531	49.41
451.888	44.75
452.245	47.39
452.602	47.73
452.96	51.84
453.317	49.91
453.674	52.59
454.031	49.55
454.388	52.41
454.745	52.98
455.102	51.34
455.459	53.61
455.816	55.64
456.173	55.05
456.529	53.7
456.886	51.16
457.243	54.32
457.599	52.68
457.956	52.7
458.313	50.84
458.669	51.02
459.026	50.34
459.382	51.11
459.739	52.93
460.095	51.11
460.451	52.48
460.807	50.43
461.164	49.59
461.52	48.02
461.876	48.91
462.232	47.8
462.588	44.14
462.944	44.89
463.3	42.25
463.656	43.84
464.012	41.68
464.368	40.61
464.724	41.11
465.079	41.98
465.435	39.95
465.791	39.89
466.146	40.05
466.502	39
466.858	39.57
467.213	42.05
467.569	38.91
467.924	41.57
468.279	42.93
468.635	42.73
468.99	40.91
469.345	47.23
469.701	47.02
470.056	46.82
470.411	52.84
470.766	49.39
471.121	48.39
471.476	53.16
471.831	53.34
472.186	54.86
472.541	52.25
472.895	54.14
473.25	50.11
473.605	49.43
473.96	50.2
474.314	46.02
474.669	47.27
475.024	46.39
475.378	43.48
475.733	43.55
476.087	44.43
476.441	47.84
476.796	49.61
477.15	52.2
477.504	53.66
477.859	54.05
478.213	53.48
478.567	53.05
478.921	54.16
479.275	52.14
479.629	54.77
479.983	53.43
480.337	51.59
480.691	46.73
481.045	41.75
481.399	40.98
481.752	41.02
482.106	43.16
482.46	44.18
482.813	44.25
483.167	48.41
483.52	46.64
483.874	45.93
484.227	48.43
484.581	50.18
484.934	54.36
485.288	55.14
485.641	52.8
485.994	52.68
486.347	53.07
486.7	55.39
487.054	53.64
487.407	55.07
487.76	56.55
488.113	54.43
488.466	54.77
488.818	54.93
489.171	53.66
489.524	55.2
489.877	52.41
490.23	49.59
490.582	48.93
490.935	48.16
491.288	44.82
491.64	40.25
491.993	40.8
492.345	42.23
492.698	39.02
493.05	39.23
493.402	38.95
493.755	42.05
494.107	41.66
494.459	37.27
494.811	36.98
495.163	37.95
495.515	40.45
495.867	38.32
496.219	35.18
496.571	37.61
496.923	35.95
497.275	39.02
497.627	38
497.979	39.59
498.33	47.09
498.682	46.86
499.034	43.66
499.385	44.73
499.737	48.93
500.088	54.36
500.44	52.64
500.791	54.39
501.143	52.68
501.494	54.18
501.845	58.2
502.197	54.32
502.548	57.27
502.899	57.86
503.25	55.36
503.601	53.8
503.952	51.09
504.303	54.11
504.654	54.41
505.005	53.23
505.356	48.2
505.707	43.57
506.058	39.98
506.408	38
506.759	38.86
507.11	41.59
507.46	41.41
507.811	39.45
508.161	34.77
508.512	33.45
508.862	32.18
509.213	35.64
509.563	37.09
509.913	41.45
510.263	42.25
510.614	39.75
510.964	39.89
511.314	39.05
511.664	37.05
512.014	42.09
512.364	46.23
512.714	50.3
513.064	51.3
513.414	53.82
513.764	53.73
514.113	50.34
514.463	52.16
514.813	49.89
515.162	49.34
515.512	52.11
515.862	50.07
516.211	45.61
516.561	42.34
516.91	40.86
517.259	37.36
517.609	32.8
517.958	33.2
518.307	36.39
518.656	34.05
519.006	34.59
519.355	34.02
519.704	31.7
520.053	31
520.402	31.75
520.751	29.43
521.1	33.5
521.448	38.73
521.797	42.8
522.146	41.52
522.495	45.2
522.843	41.68
523.192	39.55
523.541	43.68
523.889	45.41
524.238	47.45
524.586	49.09
524.935	45.8
525.283	44.91
525.631	42.59
525.979	40.55
526.328	39.8
526.676	44.43
527.024	48
527.372	46.34
527.72	46.93
528.068	45.64
528.416	48.55
528.764	49.05
529.112	47.52
529.46	48.41
529.808	49.59
530.155	45.8
530.503	44.02
530.851	43.66
531.198	44.8
531.546	45.27
531.893	46.16
532.241	45.36
532.588	47.3
532.936	46.89
533.283	46.27
533.63	47.64
533.978	53.09
534.325	54.77
534.672	54.68
535.019	51.64
535.366	48.95
535.713	50.02
536.06	49.39
536.407	48
536.754	47.82
537.101	45.95
537.448	45.45
537.795	42.86
538.141	44.77
538.488	43.8
538.835	43.8
539.181	46.05
539.528	43.45
539.874	44.91
540.221	45.77
540.567	47.82
540.914	45.41
541.26	45.52
541.606	45.64
541.952	45.98
542.299	47.93
542.645	48.75
542.991	48.7
543.337	48.25
543.683	45.59
544.029	44.55
544.375	42.3
544.721	48.25
545.066	47.45
545.412	47.84
545.758	45.52
546.104	43.66
546.449	42.75
546.795	42.3
547.141	45.11
547.486	47.36
547.832	47.2
548.177	47.68
548.522	44.7
548.868	47.43
549.213	50.18
549.558	51.8
549.903	54.45
550.249	54.59
550.594	54.86
550.939	54.14
551.284	53.66
551.629	53.84
551.974	57.52
552.319	59.2
552.664	57.86
553.008	55.82
553.353	54.75
553.698	52.68
554.043	55.82
554.387	52.55
554.732	53.39
555.076	52.32
555.421	50.84
555.765	47.68
556.11	47.3
556.454	46.14
556.798	44.07
557.143	44.86
557.487	42.8
557.831	39.25
558.175	43.7
558.519	39.27
558.863	40.34
559.207	41.43
559.551	40.52
559.895	41.57
560.239	40.5
560.583	40.61
560.927	41.57
561.27	43.27
561.614	45.27
561.958	43.7
562.301	44.68
562.645	41.48
562.988	38.98
563.332	38.77
563.675	36.36
564.018	39.23
564.362	38.16
564.705	34.57
565.048	34.93
565.391	38.45
565.735	37.34
566.078	37.61
566.421	38.8
566.764	42.55
567.107	43.43
567.45	44.5
567.792	42.77
568.135	44.64
568.478	44.86
568.821	43.02
569.163	40
569.506	43.18
569.849	42.95
570.191	42.8
570.534	41.89
570.876	43.25
571.219	44.14
571.561	46.39
571.903	44.7
572.246	46.43
572.588	46.45
572.93	43.59
573.272	39.11
573.614	40.34
573.956	43.11
574.298	42.16
574.64	41.18
574.982	39.36
575.324	37.09
575.666	38.68
576.008	40.07
576.349	40.25
576.691	44
577.033	46.3
577.374	44.93
577.716	41.05
578.057	38.52
578.399	36.18
578.74	38.05
579.082	38.39
579.423	38.36
579.764	36.48
580.105	36.36
580.447	35.23
580.788	31.7
581.129	31.43
581.47	34.14
581.811	36.77
582.152	38.55
582.493	38.09
582.834	37.39
583.175	36.5
583.515	36.64
583.856	35.95
584.197	35.64
584.537	39.95
584.878	40.77
585.218	41.07
585.559	41.39
585.899	41.5
586.24	42.95
586.58	44.11
586.921	45.09
587.261	43.32
587.601	44.34
587.941	45.02
588.281	42.05
588.621	41.39
588.961	38.39
589.301	37.8
589.641	40.91
589.981	37.59
590.321	35.68
590.661	36.75
591.001	34.11
591.34	34.66
591.68	35.41
592.02	37.14
592.359	38.41
592.699	41.89
593.038	42.68
593.378	39.3
593.717	42.05
594.057	41.55
594.396	42.82
594.735	45.14
595.074	44.84
595.414	42.05
595.753	43.43
596.092	43.52
596.431	43.52
596.77	43.48
597.109	42.25
597.448	40.52
597.786	42.07
598.125	39.8
598.464	41.48
598.803	41.5
599.141	41.7
599.48	38.02
599.819	34.84
600.157	34.14
600.495	30.98
600.834	35.18
601.172	35.84
601.511	34.64
601.849	36.5
602.187	36.48
602.525	36.25
602.864	40.5
603.202	40.95
603.54	42
603.878	43.09
604.216	46.09
604.554	44.41
604.891	45.64
605.229	49.73
605.567	49.36
605.905	49.45
606.243	52.93
606.58	51.48
606.918	52.41
607.255	51.82
607.593	52.91
607.93	53.27
608.268	51.66
608.605	50.95
608.942	49.25
609.28	45.86
609.617	45.91
609.954	42.45
610.291	43.11
610.628	45
610.965	44.8
611.302	41.39
611.639	42.75
611.976	44.18
612.313	44.32
612.65	44.2
612.987	45.75
613.323	42.93
613.66	45.64
613.997	42.77
614.333	41.7
614.67	45.59
615.006	45.77
615.343	43.93
615.679	43.95
616.015	42.36
616.352	42.75
616.688	44.68
617.024	48.73
617.36	46.66
617.696	47.91
618.032	47.41
618.368	48.82
618.704	48.93
619.04	50.57
619.376	50.18
619.712	50.11
620.048	51.16
620.383	52.52
620.719	49.91
621.055	50.32
621.39	50.7
621.726	50.25
622.061	47.41
622.397	49.36
622.732	49.36
623.068	48.57
623.403	48.73
623.738	45.95
624.073	45.57
624.409	48.41
624.744	47.68
625.079	46.66
625.414	48.95
625.749	49.66
626.084	48.98
626.419	49.84
626.753	52.57
627.088	54.07
627.423	56.84
627.758	57.89
628.092	53.05
628.427	54.73
628.762	58.36
629.096	58.77
629.431	60.91
629.765	58.66
630.099	57.89
630.434	55.95
630.768	58.18
631.102	57.91
631.436	55.98
631.77	60.8
632.105	57.11
632.439	53.14
632.773	54.11
633.107	53.5
633.44	57.18
633.774	56.2
634.108	58.3
634.442	55.59
634.776	56.59
635.109	57.11
635.443	56.91
635.776	58.8
636.11	60.16
636.443	59.86
636.777	60
637.11	60.48
637.444	62.52
637.777	61.66
638.11	65.16
638.443	64.27
638.776	63.66
639.11	62.11
639.443	64.64
639.776	65.3
640.109	63.05
640.441	62.82
640.774	62.25
641.107	62.16
641.44	64.41
641.773	61.5
642.105	58.57
642.438	57.41
642.77	55.09
643.103	53.34
643.435	52.77
643.768	53.16
644.1	52.48
644.433	53.23
644.765	50.8
645.097	48.57
645.429	47.61
645.761	48.59
646.094	49.27
646.426	50.25
646.758	51.09
647.09	51.36
647.422	51.75
647.753	51.36
648.085	49.36
648.417	47.02
648.749	46.64
649.08	48.57
649.412	50.91
649.744	52
650.075	52.09
650.407	50.16
650.738	51.27
651.069	48.95
651.401	50.68
651.732	50.66
652.063	53
652.394	55.2
652.726	55.57
653.057	55.45
653.388	53.32
653.719	53.5
654.05	56.11
654.381	52.86
654.712	57.39
655.042	54.89
655.373	55.59
655.704	57.55
656.034	54.75
656.365	53.41
656.696	56.23
657.026	60.64
657.357	64.2
657.687	65.18
658.018	68.2
658.348	66.16
658.678	66.43
659.008	63.91
659.339	63.95
659.669	65.77
659.999	65.36
660.329	61.09
660.659	59.84
660.989	58.52
661.319	56.89
661.649	60.2
661.978	62.2
662.308	60.27
662.638	60.3
662.968	58.66
663.297	61.7
663.627	62.41
663.956	65.32
664.286	64.75
664.615	62.91
664.945	64.25
665.274	58.55
665.603	56.61
665.932	62.25
666.262	65.61
666.591	66.61
666.92	64.3
667.249	64.98
667.578	63.18
667.907	62.64
668.236	64.09
668.564	62.61
668.893	65.39
669.222	65.27
669.551	61.64
669.879	59.86
670.208	58.11
670.537	59.39
670.865	57.25
671.194	60.43
671.522	59.59
671.85	58.66
672.179	59.18
672.507	58.16
672.835	58.93
673.163	62.55
673.491	66.93
673.819	67.7
674.147	62.23
674.475	63.48
674.803	59.86
675.131	59.68
675.459	60.05
675.787	61.89
676.115	63.5
676.442	63.3
676.77	58.68
677.098	54.98
677.425	55.48
677.753	58.11
678.08	58.25
678.407	59.89
678.735	64.18
679.062	63.86
679.389	59.2
679.717	56.68
680.044	54.09
680.371	56.68
680.698	56.89
681.025	57.86
681.352	58.16
681.679	56.75
682.006	55.89
682.332	53.41
682.659	54
682.986	59.2
683.313	63.68
683.639	65.5
683.966	66.32
684.292	69.07
684.619	69.05
684.945	71.43
685.272	73.3
685.598	72.8
685.924	72.25
686.25	69.34
686.577	67.16
686.903	63.36
687.229	65.61
687.555	65.59
687.881	63.52
688.207	62.09
688.533	62.41
688.858	64.27
689.184	66.5
689.51	67.5
689.836	72.43
690.161	70.36
690.487	71.43
690.813	70.55
691.138	69.95
691.463	71.64
691.789	71.61
692.114	65.89
692.44	64.11
692.765	61.05
693.09	59.91
693.415	61.45
693.74	60.52
694.065	59.14
694.39	59.91
694.715	61.05
695.04	59.36
695.365	58.5
695.69	59.48
696.015	60.48
696.339	56.84
696.664	56.39
696.989	53.68
697.313	55.5
697.638	55.34
697.962	52.8
698.287	49.41
698.611	51.23
698.935	55.11
699.26	55.32
699.584	55.7
699.908	59.68
700.232	60
700.556	59.52
700.88	61.84
701.204	66.48
701.528	70
701.852	72.8
702.176	72.7
702.5	71.91
702.823	70.84
703.147	70.91
703.471	71.77
703.794	76.25
704.118	77.2
704.441	74.98
704.765	69.57
705.088	64.7
705.411	62.89
705.735	61.18
706.058	58.07
706.381	59.68
706.704	58.82
707.027	56.66
707.35	49.41
707.673	47.3
707.996	45.25
708.319	46.98
708.642	48.23
708.965	48.93
709.288	48.43
709.61	51.84
709.933	51.09
710.256	50.2
710.578	52.7
710.901	54.27
711.223	55.43
711.546	56.59
711.868	55.64
712.19	56.7
712.512	57.16
712.835	54.48
713.157	51.95
713.479	52.84
713.801	50.7
714.123	47.61
714.445	46.57
714.767	45.89
715.089	47.84
715.411	45.05
715.732	44.98
716.054	44.2
716.376	45.23
716.697	46.59
717.019	48.2
717.34	48.32
717.662	51.86
717.983	53.14
718.305	53.02
718.626	51.59
718.947	54.45
719.268	53.82
719.589	52.27
719.911	50.91
720.232	50.64
720.553	49.07
720.874	49.93
721.195	46.84
721.515	49.77
721.836	50.73
722.157	52.43
722.478	53.2
722.798	52.86
723.119	54.68
723.44	56.23
723.76	57.2
724.081	57.02
724.401	56.7
724.721	56.2
725.042	49.95
725.362	47.64
725.682	44.05
726.002	42.23
726.322	41.64
726.642	39.61
726.962	38.98
727.282	37.11
727.602	37.16
727.922	36.09
728.242	39.98
728.562	44.09
728.882	45.48
729.201	46.86
729.521	46.5
729.84	46.23
730.16	45.95
730.479	47.66
730.799	48.73
731.118	49.84
731.437	49.39
731.757	45.68
732.076	43.5
732.395	45.43
732.714	48.55
733.033	48.89
733.352	51.55
733.671	50.66
733.99	51.25
734.309	50.36
734.628	49.34
734.947	50.27
735.265	52.34
735.584	53.02
735.903	52.84
736.221	50.77
736.54	50.8
736.858	47.82
737.177	47.93
737.495	46.3
737.813	47.3
738.132	48.43
738.45	47.91
738.768	46.82
739.086	43.8
739.404	43.66
739.722	40.34
740.04	41.61
740.358	41.14
740.676	41.3
740.994	41.7
741.311	39.07
741.629	35.52
741.947	34.59
742.264	32.77
742.582	35.2
742.899	34.05
743.217	36.68
743.534	33.18
743.852	34.23
744.169	35.52
744.486	33.64
744.803	36.55
745.121	40.18
745.438	42.36
745.755	43.86
746.072	45.07
746.389	45.75
746.706	45.95
747.022	48.57
747.339	47.41
747.656	48.27
747.973	48.52
748.289	45.11
748.606	44.59
748.923	40.3
749.239	40.36
749.555	42.98
749.872	40.86
750.188	39.32
750.505	40.82
750.821	41.41
751.137	40.25
751.453	40.73
751.769	39.16
752.085	36.77
752.401	38.55
752.717	39.11
753.033	35.5
753.349	35.68
753.665	35.07
753.98	35.5
754.296	35.7
754.612	36.3
754.927	35.68
755.243	35.95
755.558	35.68
755.874	37.55
756.189	36.39
756.505	38.34
756.82	37.48
757.135	43.16
757.45	40.36
757.765	42.68
758.08	40.82
758.395	39.36
758.71	38.93
759.025	41.66
759.34	44.5
759.655	46.02
759.97	45.32
760.285	45.23
760.599	41.7
760.914	41.89
761.228	41.59
761.543	42.39
761.857	46.07
762.172	47.43
762.486	46.07
762.8	43.48
763.115	40.41
763.429	38.57
763.743	42.25
764.057	44.95
764.371	46
764.685	43.68
764.999	44.14
765.313	42.86
765.627	42.86
765.941	40.3
766.255	39.05
766.568	39.91
766.882	43.34
767.195	40.41
767.509	38.98
767.823	35.52
768.136	39.41
768.449	38.84
768.763	38.86
769.076	40.3
769.389	41.48
769.702	42.07
770.016	42.64
770.329	39.82
770.642	42.84
770.955	41.41
771.268	41.3
771.58	37.43
771.893	38.64
772.206	41.05
772.519	39.43
772.832	38.68
773.144	37.82
773.457	37.84
773.769	37.25
774.082	34.82
774.394	35.48
774.706	36.93
775.019	37.3
775.331	38.14
775.643	34.93
775.955	36.84
776.268	40.02
776.58	42.73
776.892	43.48
777.204	44.14
777.515	43.84
777.827	42
778.139	43.05
778.451	45.07
778.763	44.36
779.074	44.57
779.386	46.3
779.697	44.82
780.009	43.91
780.32	43.84
780.632	44.34
780.943	42.7
781.254	42.59
781.566	43.66
781.877	43.48
782.188	45.14
782.499	44.84
782.81	43.55
783.121	42.32
783.432	43.82
783.743	43.41
784.054	42.25
784.364	44.5
784.675	44.8
784.986	42.57
785.296	43.32
785.607	42.86
785.917	46.2
786.228	43.91
786.538	45.84
786.849	43.18
787.159	44.84
787.469	47.55
787.779	49.16
788.09	48.66
788.4	50.61
788.71	50.64
789.02	47.91
789.33	46.61
789.64	48.98
789.949	49.27
790.259	52.02
790.569	50.57
790.879	50.41
791.188	49.84
791.498	51.89
791.807	52.16
792.117	48.98
792.426	50.09
792.736	46.77
793.045	47.36
793.354	48.14
793.663	47.18
793.973	50.07
794.282	49.07
794.591	50.36
794.9	48.82
795.209	49.91
795.518	53
795.826	52.93
796.135	58.95
796.444	59.7
796.753	57.3
797.061	56.11
797.37	53.55
797.678	53.55
797.987	51.55
798.295	50.27
798.604	47.36
798.912	45.59
799.22	45.09
799.529	43.95
799.837	40.57
800.145	41.34
800.453	43.77
800.761	42.91
801.069	44.11
801.377	43.25
801.685	44.43
801.993	45.41
802.3	44.86
802.608	47.16
802.916	46.59
803.223	49.52
803.531	49.07
803.838	45.18
804.146	47.77
804.453	47.16
804.76	48.64
805.068	49.2
805.375	49.02
805.682	49.14
805.989	46.77
806.296	44.23
806.603	43.55
806.91	45.36
807.217	47.57
807.524	44.75
807.831	42.89
808.138	41.64
808.444	44.45
808.751	46.18
809.058	44.32
809.364	44.41
809.671	44.48
809.977	46
810.284	47.75
810.59	48.95
810.896	50.59
811.202	50.5
811.509	50
811.815	49.34
812.121	45.75
812.427	44.98
812.733	47.98
813.039	50.8
813.345	49.73
813.65	46.41
813.956	46.7
814.262	44.43
814.568	45.7
814.873	48.25
815.179	47.91
815.484	50.16
815.79	56.18
816.095	54.82
816.4	52.91
816.706	48.68
817.011	49.95
817.316	51
817.621	53.48
817.926	55.05
818.231	53.27
818.536	50.2
818.841	49.55
819.146	47.48
819.451	46.43
819.756	43.82
820.06	50.39
820.365	52.05
820.67	49.23
820.974	50.23
821.279	50.2
821.583	50.8
821.888	52.52
822.192	52.39
822.496	54.43
822.8	56.25
823.105	57.2
823.409	49.82
823.713	47.48
824.017	49.23
824.321	46.84
824.625	45.39
824.929	46.82
825.232	44.77
825.536	43.64
825.84	40.45
826.143	39.32
826.447	41.91
826.751	44.36
827.054	46.77
827.358	43.73
827.661	44.84
827.964	47.11
828.268	44.93
828.571	50.16
828.874	52.82
829.177	49.52
829.48	48.27
829.783	48.95
830.086	51.07
830.389	47.95
830.692	50.05
830.995	49.16
831.297	47.18
831.6	43.84
831.903	43.2
832.205	42.84
832.508	50.66
832.81	50.34
833.113	53.09
833.415	54.45
833.718	55.45
834.02	57.2
834.322	60.41
834.624	57.86
834.926	61.86
835.228	59.7
835.53	60.02
835.832	59.68
836.134	59.48
836.436	57.11
836.738	56.82
837.04	54.61
837.341	52.73
837.643	50.7
837.944	52.95
838.246	52.43
838.547	54.77
838.849	57.48
839.15	54.39
839.452	59.07
839.753	56.3
840.054	55.27
840.355	59.59
840.656	62.16
840.957	64.61
841.258	67.5
841.559	68.77
841.86	67.41
842.161	66.05
842.462	65.16
842.762	63.39
843.063	63.84
843.364	62.82
843.664	63.89
843.965	66.39
844.265	63.43
844.566	64.25
844.866	63.98
845.166	62.43
845.467	62.09
845.767	60.43
846.067	57.05
846.367	52.91
846.667	54.2
846.967	51.14
847.267	45.3
847.567	46.8
847.867	46.09
848.166	42.2
848.466	43.86
848.766	43.73
849.065	44.36
849.365	45.73
849.664	50.07
849.964	48.68
850.263	50.39
850.562	49.93
850.862	51.11
851.161	47.86
851.46	51.55
851.759	51.36
852.058	50.57
852.357	53.52
852.656	53.05
852.955	52.39
853.254	53.75
853.553	52.61
853.851	53.86
854.15	51.86
854.449	52.7
854.747	56.11
855.046	53.61
855.344	53.86
855.643	52.32
855.941	55.32
856.239	59.07
856.538	63.61
856.836	62.27
857.134	65.09
857.432	64.77
857.73	66.14
858.028	59.82
858.326	65.98
858.624	65.48
858.922	65.93
859.219	63.52
859.517	61.52
859.815	58.14
860.112	60.93
860.41	58.05
860.707	59.23
861.005	59.3
861.302	63.57
861.6	58.16
861.897	61.93
862.194	61.57
862.491	62.73
862.788	65
863.085	66.66
863.382	68.27
863.679	70.86
863.976	69.41
864.273	67
864.57	61
864.867	62.64
865.163	60.45
865.46	59.77
865.757	62.59
866.053	60.8
866.349	58.27
866.646	57.91
866.942	54.61
867.239	56.84
867.535	55.61
867.831	59.36
868.127	60.7
868.423	58.98
868.719	58.5
869.015	57.02
869.311	59.27
869.607	57.02
869.903	53.11
870.199	54.68
870.494	51.95
870.79	58.3
871.086	58.09
871.381	55
871.677	56.57
871.972	58
872.267	56.95
872.563	51.89
872.858	54.05
873.153	53.77
873.448	54.34
873.743	53.18
874.038	49.8
874.333	53.39
874.628	55.43
874.923	54.36
875.218	56.32
875.513	54.64
875.808	58.05
876.102	54.45
876.397	52.07
876.691	54.39
876.986	57
877.28	57.84
877.575	54.3
877.869	55.75
878.163	57.68
878.458	56.59
878.752	57.34
879.046	55.3
879.34	55.2
879.634	60.32
879.928	54.52
880.222	52.2
880.516	46.45
880.809	46.07
881.103	43.7
881.397	40.5
881.691	40.8
881.984	41.14
882.278	43.55
882.571	46.34
882.864	43.11
883.158	43.09
883.451	44.18
883.744	47.18
884.038	46.91
884.331	47.25
884.624	52.45
884.917	52.27
885.21	53.34
885.503	52.36
885.796	51.82
886.088	52.93
886.381	55.5
886.674	56.16
886.966	57.05
887.259	56.41
887.552	55.57
887.844	51.73
888.136	50.95
888.429	49.75
888.721	48.42
889.013	49.09
889.306	49.68
889.598	48.46
