# Supplementary material for: An on-demand, drop-on-drop method for studying enzyme catalysis by serial crystallography
Source: Nat Commun. 2021 Jul 22;12:4461. doi: 10.1038/s41467-021-24757-7 (PMC8298390; doi:10.1038/s41467-021-24757-7)
Supplement: Supplementary file 7 — Source Data [file 41467_2021_24757_MOESM7_ESM.zip › 01_raw data/7/7-fluo5N-fura-bg_OFX002211_20-37-40-988.txt]

Data from 7-fluo5N-fura-bg_OFX002211_20-37-40-988.txt Node

Date: Wed Jun 05 20:37:40 PDT 2019
User: Yachandra Lab
Spectrometer: OFX00221
Trigger mode: 0
Integration Time (sec): 3.000000E-1
Scans to average: 4
Nonlinearity correction enabled: false
Boxcar width: 5
Storing dark spectrum: false
XAxis mode: Wavelengths
Number of Pixels in Spectrum: 2136
>>>>>Begin Spectral Data<<<<<
156.111	2558.21
156.499	2557.61
156.887	2564.62
157.274	2564.56
157.662	2573.97
158.049	2583.59
158.437	2598.16
158.824	2597.2
159.211	2612.5
159.599	2618.55
159.986	2623.27
160.373	2620.16
160.761	2627.66
161.148	2623.2
161.535	2629.3
161.922	2620.45
162.309	2614.93
162.696	2600.86
163.083	2602.43
163.47	2591
163.857	2597
164.244	2593.02
164.631	2596.61
165.018	2589.7
165.405	2593.77
165.792	2587.66
166.179	2593.32
166.565	2588.02
166.952	2592.95
167.339	2591.3
167.725	2597.7
168.112	2592.68
168.498	2598.7
168.885	2593.75
169.271	2599.89
169.658	2595.75
170.044	2601.2
170.431	2595.07
170.817	2600.77
171.203	2596.32
171.59	2598.18
171.976	2591.7
172.362	2596.73
172.748	2590.2
173.134	2594.86
173.521	2588.84
173.907	2593.39
174.293	2587.61
174.679	2593.43
175.065	2586.55
175.451	2592.16
175.836	2585.34
176.222	2592.68
176.608	2597.82
176.994	2611.52
177.38	2611.5
177.765	2617.59
178.151	2609.73
178.537	2615.36
178.922	2611.48
179.308	2618.84
179.693	2612.75
180.079	2618.98
180.464	2611.32
180.85	2605.7
181.235	2591.84
181.621	2592.82
182.006	2586
182.391	2592.77
182.777	2587.39
183.162	2591.48
183.547	2585.27
183.932	2589.41
184.317	2583.95
184.702	2589.68
185.087	2584.34
185.472	2591.5
185.857	2587.25
186.242	2592.82
186.627	2589.66
187.012	2594.66
187.397	2588.93
187.782	2594.16
188.167	2589.2
188.551	2594.34
188.936	2738.55
189.321	2893.23
189.705	3040.14
190.09	3192.2
190.475	3372.16
190.859	3530.41
191.244	3680.73
191.628	3834.61
192.012	3982.23
192.397	4144.48
192.781	4290.52
193.166	4298.93
193.55	4292.73
193.934	4300.39
194.318	4299.8
194.702	4272.07
195.087	4265.93
195.471	4266.32
195.855	4268.75
196.239	4273.14
196.623	4265.77
197.007	4276.57
197.391	4278.05
197.775	4288.91
198.158	4283.09
198.542	4289.2
198.926	4287.75
199.31	4293.5
199.693	4293.32
200.077	4296.02
200.461	4296.48
200.844	4302.7
201.228	4296.95
201.611	4298.41
201.995	4292.5
202.378	4298.14
202.762	4299.45
203.145	4304.02
203.529	4304.98
203.912	4310.89
204.295	4311.77
204.679	4316.05
205.062	4314
205.445	4319.2
205.828	4313.57
206.211	4321.32
206.594	4320.25
206.977	4323.8
207.36	4325.27
207.743	4329.11
208.126	4328.84
208.509	4331.18
208.892	4332.34
209.275	4335.55
209.658	4340.8
210.04	4352.05
210.423	4349.73
210.806	4351.18
211.188	4347.36
211.571	4347.52
211.953	4345.34
212.336	4347.82
212.719	4345.57
213.101	4346.7
213.483	4349.41
213.866	4349.43
214.248	4348.95
214.63	4356.98
215.013	4359.32
215.395	4364.66
215.777	4370.8
216.159	4379.8
216.542	4379.14
216.924	4384.36
217.306	4383.98
217.688	4388.43
218.07	4386.77
218.452	4386.3
218.834	4382.64
219.216	4386.02
219.597	4384.95
219.979	4383.39
220.361	4420.41
220.743	4424.77
221.124	4430.68
221.506	4437.68
221.888	4435.23
222.269	4437.34
222.651	4440.84
223.032	4446.27
223.414	4448.7
223.795	4451.2
224.177	4453.34
224.558	4413.61
224.94	4411.98
225.321	4418.98
225.702	4415.02
226.083	4422.73
226.465	4436.45
226.846	4433.32
227.227	4434.57
227.608	4439.3
227.989	4439.02
228.37	4444.93
228.751	4449.07
229.132	4455.09
229.513	4442.66
229.894	4446.05
230.275	4441.36
230.655	4430.66
231.036	4437.86
231.417	4438.05
231.798	4432.91
232.178	4443.68
232.559	4441.84
232.94	4443.3
233.32	4441.34
233.701	4447.66
234.081	4450
234.462	4454.64
234.842	4456.77
235.222	4457.73
235.603	4457.07
235.983	4459.89
236.363	4459.11
236.743	4460.48
237.124	4460.41
237.504	4488.64
237.884	4486.8
238.264	4487.84
238.644	4484.09
239.024	4487.98
239.404	4484
239.784	4491.55
240.164	4493.59
240.544	4490.59
240.923	4490
241.303	4491.55
241.683	4463.91
242.063	4464.68
242.442	4461.48
242.822	4477.48
243.202	4472.23
243.581	4472.25
243.961	4476.64
244.34	4477.3
244.72	4477.27
245.099	4485.05
245.478	4481.36
245.858	4491.61
246.237	4495.98
246.616	4503.73
246.996	4492.5
247.375	4499.61
247.754	4504.34
248.133	4500.25
248.512	4501.68
248.891	4510.41
249.27	4506.32
249.649	4511.66
250.028	4505.45
250.407	4506.7
250.786	4504.3
251.165	4508.55
251.544	4507.25
251.922	4509.39
252.301	4507.25
252.68	4506.3
253.058	4499.8
253.437	4505.23
253.816	4507.07
254.194	4512.02
254.573	4509.43
254.951	4509.82
255.329	4504.48
255.708	4503.7
256.086	4505.82
256.465	4507.09
256.843	4517
257.221	4519.34
257.599	4513.8
257.977	4518.75
258.356	4521.16
258.734	4524.34
259.112	4529.7
259.49	4535.32
259.868	4537.75
260.246	4537.59
260.624	4542.75
261.001	4544.3
261.379	4549.75
261.757	4552.11
262.135	4545.61
262.513	4543.09
262.89	4542.52
263.268	4541.43
263.645	4539.2
264.023	4540.57
264.401	4545.11
264.778	4541.02
265.156	4531.16
265.533	4528.91
265.91	4525.11
266.288	4528.98
266.665	4525.82
267.042	4532.32
267.42	4531.05
267.797	4538.43
268.174	4535.61
268.551	4535.91
268.928	4538.41
269.305	4541.48
269.682	4539.14
270.059	4543.11
270.436	4539.84
270.813	4549.14
271.19	4542.55
271.567	4543.82
271.944	4535.77
272.32	4539.55
272.697	4545.75
273.074	4546.82
273.45	4543.64
273.827	4545.09
274.203	4547.61
274.58	4552.41
274.957	4543.3
275.333	4548.14
275.709	4546.39
276.086	4550.18
276.462	4548.82
276.838	4538.73
277.215	4535.93
277.591	4549.66
277.967	4549
278.343	4551.55
278.719	4546.25
279.095	4553.11
279.471	4550.95
279.847	4560.14
280.223	4558.66
280.599	4558.27
280.975	4558.36
281.351	4562.64
281.727	4551.14
282.103	4555.27
282.478	4549.25
282.854	4554.98
283.23	4548.5
283.605	4552.86
283.981	4543.27
284.357	4550.25
284.732	4551.7
285.108	4551.73
285.483	4552.14
285.858	4554.48
286.234	4551.02
286.609	4556.07
286.984	4551.98
287.36	4557.02
287.735	4558.41
288.11	4572.59
288.485	4567.55
288.86	4572.2
289.235	4570.66
289.61	4572.84
289.985	4577
290.36	4580.39
290.735	4577.84
291.11	4583.18
291.485	4582.5
291.86	4581.14
292.235	4574.93
292.609	4577.93
292.984	4573.18
293.359	4578.98
293.733	4577.55
294.108	4584.02
294.482	4578.5
294.857	4580.91
295.231	4581.86
295.606	4587.68
295.98	4585.34
296.354	4586.86
296.729	4581.43
297.103	4587.23
297.477	4586.75
297.851	4590.02
298.226	4582.07
298.6	4587.68
298.974	4590.23
299.348	4593.32
299.722	4592.52
300.096	4600.48
300.47	4596.34
300.844	4605.27
301.217	4602
301.591	4605.89
301.965	4609.39
302.339	4610
302.712	4606.52
303.086	4607.59
303.46	4603.16
303.833	4601.93
304.207	4594.27
304.58	4596.89
304.954	4594.07
305.327	4598.82
305.701	4592.2
306.074	4588.64
306.447	4587.18
306.821	4593.36
307.194	4589.59
307.567	4599.09
307.94	4595
308.313	4603.05
308.686	4601.39
309.059	4603.16
309.432	4598.41
309.805	4605.77
310.178	4599.16
310.551	4607.8
310.924	4604.41
311.297	4609.73
311.67	4600.61
312.042	4607.02
312.415	4603.05
312.788	4605.45
313.16	4602.84
313.533	4610.77
313.905	4609.7
314.278	4619.41
314.65	4608.25
315.023	4611.64
315.395	4605.23
315.768	4608.61
316.14	4604.93
316.512	4611.05
316.884	4608.93
317.257	4614.14
317.629	4606.18
318.001	4605.91
318.373	4600.68
318.745	4607.66
319.117	4604.77
319.489	4611.39
319.861	4610.23
320.233	4616.52
320.605	4606.86
320.977	4610.05
321.348	4607.05
321.72	4611.91
322.092	4606.55
322.463	4611.98
322.835	4606.25
323.207	4611.98
323.578	4606.07
323.95	4611.86
324.321	4605.55
324.693	4610.75
325.064	4610.75
325.435	4633.75
325.807	4627.84
326.178	4636.68
326.549	4632.86
326.92	4637.82
327.292	4631.41
327.663	4633.34
328.034	4626.84
328.405	4630.05
328.776	4623.45
329.147	4624.16
329.518	4600.41
329.889	4605.34
330.259	4598.57
330.63	4600.14
331.001	4596.07
331.372	4600.52
331.742	4600.05
332.113	4606.39
332.484	4603.3
332.854	4612.18
333.225	4607.5
333.595	4611.23
333.966	4605.43
334.336	4606.68
334.707	4600.98
335.077	4613.27
335.447	4610.66
335.817	4613.27
336.188	4600.36
336.558	4605.7
336.928	4600.32
337.298	4607.8
337.668	4605.09
338.038	4610.91
338.408	4635.45
338.778	4640.77
339.148	4651.05
339.518	4657.82
339.888	4653.18
340.258	4664.52
340.627	4657.14
340.997	4661.27
341.367	4653.23
341.736	4653.07
342.106	4648.7
342.475	4626.09
342.845	4656.36
343.214	4638.34
343.584	4627.3
343.953	4633.11
344.323	4622.86
344.692	4624.52
345.061	4618.64
345.431	4620.95
345.8	4613.39
346.169	4618.55
346.538	4614.09
346.907	4582.45
347.276	4580.05
347.645	4585.48
348.014	4578.77
348.383	4583.8
348.752	4579.23
349.121	4583.41
349.49	4583.68
349.858	4589.68
350.227	4584.73
350.596	4591.43
350.964	4588.45
351.333	4592.7
351.702	4592.59
352.07	4593.66
352.439	4588.3
352.807	4598.98
353.176	4592.48
353.544	4593.66
353.912	4598.32
354.281	4602.36
354.649	4593.82
355.017	4599.91
355.385	4591.95
355.753	4592.23
356.122	4589.7
356.49	4596.14
356.858	4589.73
357.226	4595.7
357.594	4587.84
357.961	4586.68
358.329	4584.39
358.697	4590.98
359.065	4583.14
359.433	4588.57
359.8	4584.91
360.168	4587.52
360.536	4583.84
360.903	4587.23
361.271	4581.05
361.638	4588.27
362.006	4576.61
362.373	4577.95
362.741	4569.82
363.108	4572.64
363.475	4567.2
363.843	4570.32
364.21	4565.98
364.577	4571.91
364.944	4564.14
365.311	4569.48
365.678	4587.18
366.045	4595.84
366.412	4595.75
366.779	4601.3
367.146	4598.36
367.513	4605.84
367.88	4596.55
368.247	4602.7
368.613	4598.5
368.98	4602.39
369.347	4596.64
369.713	4577.41
370.08	4572.34
370.447	4574.43
370.813	4567.32
371.18	4571.89
371.546	4562.77
371.912	4570.73
372.279	4568.34
372.645	4570.89
373.011	4569.52
373.378	4577.59
373.744	4569.27
374.11	4578.11
374.476	4568.16
374.842	4573.61
375.208	4577.11
375.574	4580.18
375.94	4572.89
376.306	4574.82
376.672	4571.34
377.038	4574.39
377.404	4568.57
377.769	4576.55
378.135	4568.7
378.501	4577.14
378.866	4572.45
379.232	4568.2
379.597	4565.52
379.963	4573.16
380.328	4566.82
380.694	4568.61
381.059	4562.39
381.425	4565.98
381.79	4560.16
382.155	4565.75
382.52	4554.89
382.886	4561.41
383.251	4555.39
383.616	4560.23
383.981	4554.43
384.346	4563.27
384.711	4557.93
385.076	4564.8
385.441	4557.43
385.806	4561.09
386.171	4553.66
386.535	4565.05
386.9	4561.07
387.265	4565.91
387.629	4560.48
387.994	4566.11
388.359	4558.55
388.723	4561.89
389.088	4556.27
389.452	4562.05
389.817	4557.41
390.181	4561.95
390.545	4556.68
390.91	4559.59
391.274	4553.09
391.638	4559.14
392.002	4553.2
392.366	4588.7
392.731	4586.48
393.095	4589.98
393.459	4587.77
393.823	4592.32
394.187	4586.59
394.55	4595.8
394.914	4595.8
395.278	4600.34
395.642	4591.57
396.006	4598.07
396.369	4561.61
396.733	4565.75
397.097	4558.95
397.46	4562.86
397.824	4555.82
398.187	4558.05
398.551	4549.43
398.914	4548.73
399.277	4544.98
399.641	4552.86
400.004	4549.36
400.367	4556.36
400.73	4548.05
401.094	4554.55
401.457	4547.45
401.82	4552.75
402.183	4550.2
402.546	4557.2
402.909	4550.73
403.272	4560
403.635	4552.32
403.998	4551.55
404.36	4543.09
404.723	4549.2
405.086	4542.73
405.448	4575.5
405.811	4571.95
406.174	4574.43
406.536	4564.43
406.899	4593.07
407.261	4584.93
407.624	4589.68
407.986	4588.02
408.348	4591.77
408.711	4589.89
409.073	4597.25
409.435	4561.84
409.797	4564.64
410.16	4560.93
410.522	4567.11
410.884	4537.41
411.246	4546.8
411.608	4540.02
411.97	4545.48
412.332	4541.14
412.693	4546.77
413.055	4536.86
413.417	4542.59
413.779	4535.82
414.14	4538.05
414.502	4529.23
414.864	4537.48
415.225	4527.11
415.587	4534.09
415.948	4523.8
416.31	4527.68
416.671	4515.66
417.033	4519.14
417.394	4514.68
417.755	4521.75
418.116	4518.75
418.478	4523.43
418.839	4512.77
419.2	4515.39
419.561	4512
419.922	4516.07
420.283	4513.25
420.644	4522
421.005	4520.18
421.366	4527.45
421.727	4528.89
422.087	4531.3
422.448	4525.55
422.809	4536.41
423.169	4532.93
423.53	4532.34
423.891	4526.73
424.251	4530.05
424.612	4519.66
424.972	4521.89
425.333	4511.39
425.693	4509.25
426.053	4505.59
426.414	4509.39
426.774	4498.41
427.134	4499.77
427.494	4494.23
427.854	4500.34
428.214	4494.3
428.574	4502.41
428.934	4500.27
429.294	4506.39
429.654	4499.32
430.014	4506.16
430.374	4501.59
430.734	4512.16
431.094	4507.41
431.453	4530.7
431.813	4525.98
432.173	4533.09
432.532	4527.23
432.892	4529.93
433.251	4523.18
433.611	4527.64
433.97	4518.75
434.33	4526.34
434.689	4518.8
435.048	4526.23
435.407	4508.95
435.767	4512.52
436.126	4502.05
436.485	4505.61
436.844	4501.43
437.203	4511.02
437.562	4510.57
437.921	4516.18
438.28	4509.66
438.639	4512.57
438.998	4528.05
439.356	4530.18
439.715	4526.2
440.074	4534.25
440.433	4529.48
440.791	4534.27
441.15	4524.93
441.508	4529.16
441.867	4525.11
442.225	4528.11
442.584	4520.34
442.942	4504.18
443.3	4497.2
443.659	4500.39
444.017	4496.11
444.375	4499.75
444.733	4494.86
445.092	4502.64
445.45	4497.41
445.808	4502.84
446.166	4498.39
446.524	4508
446.882	4500.3
447.239	4505.14
447.597	4501.95
447.955	4507.68
448.313	4504.55
448.67	4510.57
449.028	4504.16
449.386	4509.41
449.743	4509
450.101	4518.8
450.458	4510.86
450.816	4520.55
451.173	4521.05
451.531	4532.86
451.888	4526.07
452.245	4531.05
452.602	4526.8
452.96	4566.84
453.317	4561.3
453.674	4566.05
454.031	4560.2
454.388	4574.3
454.745	4565.86
455.102	4568.84
455.459	4560.8
455.816	4568.86
456.173	4567.48
456.529	4573.48
456.886	4537.34
457.243	4543.66
457.599	4536.39
457.956	4539.23
458.313	4531.34
458.669	4542.57
459.026	4539.18
459.382	4547.05
459.739	4544.39
460.095	4552.07
460.451	4550.25
460.807	4554.86
461.164	4551.77
461.52	4564.57
461.876	4558.66
462.232	4560.48
462.588	4551.66
462.944	4557.59
463.3	4551.09
463.656	4557.41
464.012	4544.11
464.368	4553.41
464.724	4546.45
465.079	4549.7
465.435	4534.09
465.791	4535.34
466.146	4531.36
466.502	4539.73
466.858	4529.05
467.213	4530.59
467.569	4524.57
467.924	4538.7
468.279	4524.16
468.635	4528.82
468.99	4523.43
469.345	4529.45
469.701	4524.91
470.056	4524.64
470.411	4510.27
470.766	4519.98
471.121	4511.75
471.476	4517.8
471.831	4502.98
472.186	4504.23
472.541	4500.73
472.895	4501.7
473.25	4492.3
473.605	4495.2
473.96	4488.2
474.314	4491.57
474.669	4478.61
475.024	4478.41
475.378	4461.61
475.733	4471.77
476.087	4465.68
476.441	4463.27
476.796	4452.68
477.15	4462.8
477.504	4455.59
477.859	4454.73
478.213	4448.55
478.567	4449.48
478.921	4448.68
479.275	4452.75
479.629	4444.23
479.983	4452.34
480.337	4443.23
480.691	4447.89
481.045	4434.45
481.399	4464.55
481.752	4464.57
482.106	4470.2
482.46	4463.23
482.813	4463.84
483.167	4456.09
483.52	4455.64
483.874	4459.25
484.227	4468.05
484.581	4460.86
484.934	4468.25
485.288	4436.23
485.641	4435.8
485.994	4426.36
486.347	4435.2
486.7	4428.3
487.054	4447.39
487.407	4443.09
487.76	4431.16
488.113	4419.55
488.466	4426.61
488.818	4420.32
489.171	4424.14
489.524	4419.09
489.877	4422.98
490.23	4414.64
490.582	4418.93
490.935	4401.8
491.288	4404.82
491.64	4401.41
491.993	4410.82
492.345	4405.02
492.698	4410.55
493.05	4409.82
493.402	4417.5
493.755	4417.41
494.107	4431.14
494.459	4437.55
494.811	4466.14
495.163	4488.25
495.515	4535.2
495.867	4586.45
496.219	4669.75
496.571	4761
496.923	4875.84
497.275	4992.68
497.627	5133.59
497.979	5263.09
498.33	5408.59
498.682	5526.5
499.034	5648.57
499.385	5742.61
499.737	5835.75
500.088	5894.23
500.44	5935.55
500.791	5954.73
501.143	5963.45
501.494	5951.68
501.845	5932.48
502.197	5897.8
502.548	5869.27
502.899	5832.32
503.25	5809.52
503.601	5764.32
503.952	5730.57
504.303	5691.18
504.654	5654.73
505.005	5617.77
505.356	5581.32
505.707	5544.64
506.058	5511.36
506.408	5473.34
506.759	5447.45
507.11	5406.84
507.46	5387.36
507.811	5355.55
508.161	5333.18
508.512	5302.27
508.862	5282.18
509.213	5255.25
509.563	5238.27
509.913	5212.18
510.263	5199
510.614	5171.27
510.964	5159.05
511.314	5122.09
511.664	5104.43
512.014	5081.52
512.364	5068.14
512.714	5042.36
513.064	5023.55
513.414	5000.98
513.764	5001.09
514.113	4980.07
514.463	4971.34
514.813	4947.32
515.162	4945.57
515.512	4929.68
515.862	4919.8
516.211	4901.39
516.561	4895.57
516.91	4885.66
517.259	4881.48
517.609	4850.41
517.958	4839.34
518.307	4825.3
518.656	4822.39
519.006	4811.61
519.355	4816.73
519.704	4808.18
520.053	4807.95
520.402	4793.91
520.751	4789
521.1	4776.5
521.448	4777.98
521.797	4768.48
522.146	4763.98
522.495	4753.68
522.843	4746.7
523.192	4723.86
523.541	4717.18
523.889	4704.77
524.238	4704.09
524.586	4693.5
524.935	4691.55
525.283	4683.7
525.631	4684.86
525.979	4672
526.328	4671.43
526.676	4659.41
527.024	4660.66
527.372	4650.11
527.72	4652.14
528.068	4642.23
528.416	4646.8
528.764	4639.82
529.112	4639.64
529.46	4627.05
529.808	4628.14
530.155	4613.45
530.503	4628.89
530.851	4631.3
531.198	4630.2
531.546	4616.05
531.893	4618.84
532.241	4603.5
532.588	4597.77
532.936	4587.2
533.283	4590.61
533.63	4589.05
533.978	4590.98
534.325	4573.61
534.672	4563.64
535.019	4559.73
535.366	4563.23
535.713	4555.11
536.06	4561.84
536.407	4559.11
536.754	4560.34
537.101	4550.64
537.448	4555.39
537.795	4550.95
538.141	4547.36
538.488	4536.8
538.835	4537.89
539.181	4527.64
539.528	4527.82
539.874	4518.7
540.221	4518.05
540.567	4508.45
540.914	4514.64
541.26	4503.59
541.606	4511.64
541.952	4506.61
542.299	4510.48
542.645	4504.66
542.991	4509.5
543.337	4503.59
543.683	4506.48
544.029	4501.23
544.375	4513.86
544.721	4509.52
545.066	4512.59
545.412	4506.59
545.758	4509.98
546.104	4508.07
546.449	4509.05
546.795	4513.09
547.141	4522.11
547.486	4513.86
547.832	4515.82
548.177	4503.77
548.522	4504.52
548.868	4496.39
549.213	4497.55
549.558	4492.3
549.903	4496.14
550.249	4493.89
550.594	4492.34
550.939	4479.73
551.284	4485.91
551.629	4482.41
551.974	4485.82
552.319	4481.18
552.664	4485.66
553.008	4479.43
553.353	4511.32
553.698	4506.27
554.043	4508.98
554.387	4500.07
554.732	4504.73
555.076	4499.7
555.421	4504.66
555.765	4501.34
556.11	4504.43
556.454	4495.5
556.798	4495.32
557.143	4465
557.487	4470.25
557.831	4462.61
558.175	4469
558.519	4465.32
558.863	4470.75
559.207	4461.36
559.551	4466.41
559.895	4462.82
560.239	4466.77
560.583	4463.66
560.927	4462.7
561.27	4454.93
561.614	4466.57
561.958	4459.09
562.301	4465.95
562.645	4456.27
562.988	4461.77
563.332	4455.98
563.675	4463.07
564.018	4465.5
564.362	4472.02
564.705	4467.14
565.048	4468
565.391	4454.7
565.735	4459.39
566.078	4451.34
566.421	4460.14
566.764	4457.43
567.107	4461
567.45	4452.09
567.792	4450.18
568.135	4440.59
568.478	4448.09
568.821	4443.64
569.163	4449.66
569.506	4443.05
569.849	4450.23
570.191	4442.11
570.534	4449.3
570.876	4443.57
571.219	4450.61
571.561	4447.23
571.903	4453.8
572.246	4449.11
572.588	4452.91
572.93	4446.32
573.272	4450.02
573.614	4443.73
573.956	4449.75
574.298	4443.34
574.64	4449.45
574.982	4438.82
575.324	4442.11
575.666	4435.52
576.008	4441.75
576.349	4439.91
576.691	4445.64
577.033	4443.11
577.374	4447.07
577.716	4442.27
578.057	4447.23
578.399	4437.64
578.74	4445.2
579.082	4443.64
579.423	4451.59
579.764	4451.09
580.105	4456.61
580.447	4453.5
580.788	4462.7
581.129	4463.8
581.47	4467.61
581.811	4461.5
582.152	4472.84
582.493	4489.48
582.834	4495.5
583.175	4490.45
583.515	4486.66
583.856	4479.95
584.197	4486.32
584.537	4475.75
584.878	4472.16
585.218	4467
585.559	4470.48
585.899	4463.8
586.24	4447.61
586.58	4438.57
586.921	4444.18
587.261	4440.5
587.601	4446.66
587.941	4438.64
588.281	4445.34
588.621	4441.93
588.961	4446.02
589.301	4441.18
589.641	4442.34
589.981	4438.55
590.321	4442.45
590.661	4435.7
591.001	4439.41
591.34	4438.32
591.68	4445.18
592.02	4437.14
592.359	4443.84
592.699	4438.5
593.038	4448.09
593.378	4444.98
593.717	4445.8
594.057	4438.89
594.396	4444.68
594.735	4439.16
595.074	4442.52
595.414	4431.91
595.753	4437.43
596.092	4430.27
596.431	4435.5
596.77	4429.7
597.109	4433.98
597.448	4428.66
597.786	4434.59
598.125	4424.68
598.464	4429.7
598.803	4421.09
599.141	4430.07
599.48	4423.57
599.819	4430.25
600.157	4420.3
600.495	4420.77
600.834	4417.27
601.172	4444.41
601.511	4441.48
601.849	4447.5
602.187	4445.27
602.525	4446.45
602.864	4437.27
603.202	4447.55
603.54	4440.84
603.878	4449.55
604.216	4442.68
604.554	4445.7
604.891	4416.2
605.229	4419.7
605.567	4412.73
605.905	4415.55
606.243	4410.89
606.58	4416.3
606.918	4405.05
607.255	4409.05
607.593	4404.2
607.93	4410.59
608.268	4404.27
608.605	4413.98
608.942	4413.89
609.28	4421.45
609.617	4416.68
609.954	4420.64
610.291	4416.41
610.628	4426.23
610.965	4420.11
611.302	4426.52
611.639	4422.82
611.976	4430.75
612.313	4424.86
612.65	4422.84
612.987	4415.27
613.323	4418.59
613.66	4413.98
613.997	4418.3
614.333	4407.82
614.67	4414.09
615.006	4406.7
615.343	4411.84
615.679	4405.3
616.015	4407.89
616.352	4402.75
616.688	4410.43
617.024	4403.61
617.36	4417.73
617.696	4413.48
618.032	4420.61
618.368	4414.14
618.704	4418.39
619.04	4408.91
619.376	4413.07
619.712	4409.59
620.048	4417.55
620.383	4408.52
620.719	4412.82
621.055	4399.86
621.39	4404.14
621.726	4395.7
622.061	4399.77
622.397	4398.52
622.732	4404.14
623.068	4395.3
623.403	4397.14
623.738	4388.45
624.073	4394.84
624.409	4389.59
624.744	4393.36
625.079	4385.86
625.414	4396.27
625.749	4391.91
626.084	4395.3
626.419	4392.8
626.753	4399.86
627.088	4396.45
627.423	4409.68
627.758	4403.98
628.092	4409.05
628.427	4403.16
628.762	4412.32
629.096	4403
629.431	4410.75
629.765	4402.7
630.099	4406.27
630.434	4398.43
630.768	4401.43
631.102	4387.16
631.436	4391.7
631.77	4385.36
632.105	4391.25
632.439	4381.82
632.773	4387.43
633.107	4378.5
633.44	4385.8
633.774	4376.89
634.108	4383.27
634.442	4377.27
634.776	4385.52
635.109	4381.66
635.443	4390.77
635.776	4383.57
636.11	4392.09
636.443	4389.86
636.777	4393.09
637.11	4381.64
637.444	4387.61
637.777	4383.27
638.11	4390.55
638.443	4381.8
638.776	4388.09
639.11	4379.66
639.443	4390.14
639.776	4382.5
640.109	4386.3
640.441	4382.14
640.774	4390.07
641.107	4384.34
641.44	4390.34
641.773	4383.86
642.105	4390.77
642.438	4384.91
642.77	4387.36
643.103	4378.75
643.435	4380.02
643.768	4377.18
644.1	4383.68
644.433	4378.16
644.765	4382.34
645.097	4382.91
645.429	4389.91
645.761	4385.14
646.094	4389.05
646.426	4386.61
646.758	4394.27
647.09	4391.61
647.422	4392.11
647.753	4385.98
648.085	4391.23
648.417	4386.27
648.749	4385.41
649.08	4378
649.412	4381.68
649.744	4374.41
650.075	4380.82
650.407	4371.41
650.738	4377.34
651.069	4373.48
651.401	4379.32
651.732	4374.66
652.063	4378.66
652.394	4373.34
652.726	4379.55
653.057	4375.95
653.388	4380.68
653.719	4370.86
654.05	4378.34
654.381	4373.3
654.712	4383.48
655.042	4373.36
655.373	4373.93
655.704	4373.55
656.034	4375.66
656.365	4372.18
656.696	4375.98
657.026	4373.89
657.357	4381.86
657.687	4373.34
658.018	4376.73
658.348	4364.68
658.678	4373.11
659.008	4372.86
659.339	4375.27
659.669	4370.43
659.999	4374.82
660.329	4366.98
660.659	4369.68
660.989	4362.2
661.319	4366.75
661.649	4360.93
661.978	4365.57
662.308	4360.07
662.638	4363.45
662.968	4359.09
663.297	4370.16
663.627	4362.45
663.956	4368.16
664.286	4363.5
664.615	4374.16
664.945	4369.61
665.274	4378.73
665.603	4375.43
665.932	4381.25
666.262	4377.43
666.591	4383.57
666.92	4373.66
667.249	4379.91
667.578	4381.09
667.907	4387.41
668.236	4382.68
668.564	4383.64
668.893	4375.68
669.222	4380.36
669.551	4374.16
669.879	4378.14
670.208	4367.07
670.537	4370.27
670.865	4361.5
671.194	4376.82
671.522	4370.09
671.85	4371.93
672.179	4372.61
672.507	4377.68
672.835	4369.82
673.163	4373
673.491	4367.36
673.819	4380.64
674.147	4377.75
674.475	4385.02
674.803	4362.32
675.131	4367
675.459	4364.68
675.787	4368.09
676.115	4362.27
676.442	4369.64
676.77	4365.86
677.098	4371.61
677.425	4361.02
677.753	4367.05
678.08	4360.73
678.407	4370.55
678.735	4369.93
679.062	4373.2
679.389	4367.93
679.717	4374.02
680.044	4368.5
680.371	4373.95
680.698	4366
681.025	4376.3
681.352	4372.39
681.679	4378.23
682.006	4368.23
682.332	4366.05
682.659	4359.34
682.986	4369.55
683.313	4365.57
683.639	4367.23
683.966	4361.48
684.292	4369.05
684.619	4357.82
684.945	4358.11
685.272	4355.73
685.598	4362.25
685.924	4368.05
686.25	4374.36
686.577	4366.32
686.903	4373.82
687.229	4370.98
687.555	4376.8
687.881	4371.34
688.207	4377.82
688.533	4379.66
688.858	4379.82
689.184	4375.82
689.51	4374.09
689.836	4368.18
690.161	4376.89
690.487	4368.05
690.813	4373.2
691.138	4370.09
691.463	4373.91
691.789	4373.23
692.114	4372.7
692.44	4367.95
692.765	4376.98
693.09	4377.05
693.415	4382.95
693.74	4369.2
694.065	4375.59
694.39	4371.61
694.715	4379.68
695.04	4377.91
695.365	4380.84
695.69	4377.57
696.015	4384.43
696.339	4377.36
696.664	4380.18
696.989	4374.32
697.313	4380.91
697.638	4376.84
697.962	4380.23
698.287	4368.8
698.611	4371.14
698.935	4362.68
699.26	4365.23
699.584	4359.91
699.908	4362.59
700.232	4352.7
700.556	4357.3
700.88	4355.45
701.204	4359.61
701.528	4354.48
701.852	4364.93
702.176	4381.43
702.5	4389.48
702.823	4400.43
703.147	4418.27
703.471	4412.66
703.794	4419.91
704.118	4433.8
704.441	4441.66
704.765	4434.48
705.088	4439.34
705.411	4436.61
705.735	4420.02
706.058	4414.18
706.381	4400.61
706.704	4384.91
707.027	4390.25
707.35	4383.75
707.673	4365.61
707.996	4355.39
708.319	4358.23
708.642	4352.8
708.965	4354.64
709.288	4348.43
709.61	4355.23
709.933	4354.05
710.256	4358.98
710.578	4351.3
710.901	4357.73
711.223	4356.93
711.546	4363.68
711.868	4368.23
712.19	4374.43
712.512	4367.3
712.835	4374.57
713.157	4367.11
713.479	4370.73
713.801	4364.05
714.123	4369.57
714.445	4364.82
714.767	4367.05
715.089	4361
715.411	4355.57
715.732	4349.14
716.054	4352.7
716.376	4346.41
716.697	4350.2
717.019	4349.91
717.34	4354
717.662	4349.66
717.983	4356.84
718.305	4359.18
718.626	4362.95
718.947	4361.41
719.268	4367.77
719.589	4362.16
719.911	4372.11
720.232	4370.39
720.553	4369.5
720.874	4363.09
721.195	4369.95
721.515	4358.7
721.836	4359.5
722.157	4353.02
722.478	4356.7
722.798	4349.98
723.119	4356.27
723.44	4346.89
723.76	4351.45
724.081	4349.11
724.401	4356.98
724.721	4361.86
725.042	4367.57
725.362	4361.25
725.682	4366.18
726.002	4365.2
726.322	4372.36
726.642	4367.7
726.962	4370.61
727.282	4364.48
727.602	4369.7
727.922	4361.18
728.242	4371.48
728.562	4370.34
728.882	4374.02
729.201	4370.73
729.521	4376.27
729.84	4368.43
730.16	4371.34
730.479	4375.3
730.799	4379.57
731.118	4372.41
731.437	4380.05
731.757	4358.7
732.076	4362.75
732.395	4358.48
732.714	4364.39
733.033	4354.18
733.352	4361.84
733.671	4362.43
733.99	4363.11
734.309	4359.93
734.628	4363.39
734.947	4358.45
735.265	4364.43
735.584	4356.98
735.903	4361.84
736.221	4355.25
736.54	4362.7
736.858	4354.68
737.177	4360.18
737.495	4354
737.813	4357.39
738.132	4356.45
738.45	4358.89
738.768	4354.43
739.086	4357.7
739.404	4357.3
739.722	4362.16
740.04	4360.07
740.358	4367.14
740.676	4358.61
740.994	4362.86
741.311	4358.59
741.629	4362.95
741.947	4360.02
742.264	4363.41
742.582	4363.52
742.899	4368.36
743.217	4366.52
743.534	4369.23
743.852	4364.68
744.169	4369.34
744.486	4365.45
744.803	4368.34
745.121	4363.2
745.438	4367.98
745.755	4361.5
746.072	4366.73
746.389	4358.8
746.706	4360.14
747.022	4357.23
747.339	4362.14
747.656	4365.05
747.973	4369.91
748.289	4367.2
748.606	4373.2
748.923	4369.23
749.239	4380.09
749.555	4376.05
749.872	4383.5
750.188	4381.66
750.505	4384.95
750.821	4380.82
751.137	4379.75
751.453	4374.05
751.769	4378.39
752.085	4370.95
752.401	4378.86
752.717	4368.95
753.033	4371.25
753.349	4365.05
753.665	4368.93
753.98	4362.32
754.296	4365.91
754.612	4360.3
754.927	4367.16
755.243	4364.77
755.558	4372.02
755.874	4363.7
756.189	4370.11
756.505	4362.86
756.82	4366.75
757.135	4360.07
757.45	4368.34
757.765	4368.8
758.08	4371.61
758.395	4363.95
758.71	4367.91
759.025	4360.93
759.34	4367.55
759.655	4367.25
759.97	4372.68
760.285	4377.14
760.599	4385.18
760.914	4377.02
761.228	4375.5
761.543	4371.02
761.857	4387.11
762.172	4379.36
762.486	4385.45
762.8	4385.07
763.115	4385.84
763.429	4383.32
763.743	4378.09
764.057	4372
764.371	4378.77
764.685	4377.98
764.999	4388.95
765.313	4380.84
765.627	4387.23
765.941	4382.68
766.255	4384.52
766.568	4380.45
766.882	4383.93
767.195	4380.84
767.509	4389.84
767.823	4387.64
768.136	4392.57
768.449	4384.02
768.763	4383.73
769.076	4379.2
769.389	4386.27
769.702	4379.95
770.016	4385.48
770.329	4379.27
770.642	4389.07
770.955	4381.7
771.268	4383.7
771.58	4381.48
771.893	4386.43
772.206	4380.98
772.519	4390.3
772.832	4383.2
773.144	4389.52
773.457	4384.48
773.769	4392.43
774.082	4383.43
774.394	4390.11
774.706	4387.34
775.019	4390.16
775.331	4384.11
775.643	4391.48
775.955	4384
776.268	4390.5
776.58	4384.36
776.892	4390
777.204	4386.3
777.515	4393.82
777.827	4394.5
778.139	4400.32
778.451	4398
778.763	4406.93
779.074	4400.93
779.386	4407.11
779.697	4401.89
780.009	4408.5
780.32	4405.5
780.632	4409.2
780.943	4407.16
781.254	4406.68
781.566	4402.8
781.877	4410.55
782.188	4407.09
782.499	4410.39
782.81	4408.05
783.121	4414.93
783.432	4410.39
783.743	4415.64
784.054	4412.05
784.364	4411.98
784.675	4407.23
784.986	4409.36
785.296	4403.52
785.607	4406.7
785.917	4430.66
786.228	4438.45
786.538	4435.07
786.849	4444.34
787.159	4438.59
787.469	4445.68
787.779	4447.5
788.09	4451.25
788.4	4453.39
788.71	4456.32
789.02	4454.45
789.33	4440.68
789.64	4436.57
789.949	4449.77
790.259	4442.8
790.569	4447.66
790.879	4442.98
791.188	4448.23
791.498	4445.02
791.807	4443.93
792.117	4440.25
792.426	4442.61
792.736	4431.05
793.045	4441.55
793.354	4426.7
793.663	4435.75
793.973	4431.73
794.282	4460.25
794.591	4454.05
794.9	4462
795.209	4461.91
795.518	4467.34
795.826	4464.32
796.135	4470.93
796.444	4460.43
796.753	4468.36
797.061	4460.89
797.37	4469.27
797.678	4447.18
797.987	4451.27
798.295	4446.36
798.604	4453.55
798.912	4450.64
799.22	4455.66
799.529	4455.09
799.837	4461.02
800.145	4458
800.453	4465.2
800.761	4463.36
801.069	4464.7
801.377	4463.32
801.685	4474.73
801.993	4473.48
802.3	4482.8
802.608	4478.91
802.916	4485.09
803.223	4491.98
803.531	4501.2
803.838	4498.95
804.146	4502.73
804.453	4502.05
804.76	4509.23
805.068	4505.18
805.375	4508.43
805.682	4502.91
805.989	4517.57
806.296	4512.91
806.603	4507.98
806.91	4502.66
807.217	4507.8
807.524	4506.52
807.831	4512.82
808.138	4508.55
808.444	4511.73
808.751	4511.07
809.058	4514.55
809.364	4506.8
809.671	4517
809.977	4514.18
810.284	4524.75
810.59	4521.57
810.896	4528.07
811.202	4524.39
811.509	4532.66
811.815	4529.75
812.121	4531.32
812.427	4528.23
812.733	4533.55
813.039	4533.36
813.345	4541.02
813.65	4534.59
813.956	4548.43
814.262	4546.32
814.568	4553.02
814.873	4548.75
815.179	4559.32
815.484	4558.45
815.79	4569.11
816.095	4569.14
816.4	4572.73
816.706	4565.55
817.011	4573.23
817.316	4566.07
817.621	4570.8
817.926	4573
818.231	4580.16
818.536	4574.93
818.841	4582.3
819.146	4579.27
819.451	4587.41
819.756	4579.64
820.06	4587.59
820.365	4582.86
820.67	4588.07
820.974	4582.84
821.279	4589.16
821.583	4584.8
821.888	4591.41
822.192	4593.43
822.496	4598.2
822.8	4593.25
823.105	4600.84
823.409	4598.52
823.713	4607.93
824.017	4606.41
824.321	4615.52
824.625	4610.98
824.929	4620.77
825.232	4617.68
825.536	4619.82
825.84	4617.27
826.143	4623.2
826.447	4622.32
826.751	4633.45
827.054	4630.25
827.358	4635.36
827.661	4653.41
827.964	4675.41
828.268	4673.07
828.571	4677.98
828.874	4672.75
829.177	4679.34
829.48	4676.14
829.783	4681.55
830.086	4677.93
830.389	4680.82
830.692	4678.11
830.995	4663.84
831.297	4649.39
831.6	4657.75
831.903	4654.84
832.205	4661.43
832.508	4657.59
832.81	4664.2
833.113	4666.14
833.415	4667.25
833.718	4669.09
834.02	4674.11
834.322	4671.23
834.624	4672.32
834.926	4669.05
835.228	4683.3
835.53	4683.2
835.832	4692.11
836.134	4689.39
836.436	4693.09
836.738	4698.11
837.04	4701.59
837.341	4700.93
837.643	4715.57
837.944	4716.14
838.246	4723.39
838.547	4716.05
838.849	4722.75
839.15	4723.02
839.452	4732.41
839.753	4728.82
840.054	4730.48
840.355	4728.73
840.656	4738.34
840.957	4732.23
841.258	4737.07
841.559	4729.7
841.86	4736.68
842.161	4732.89
842.462	4736.48
842.762	4728.43
843.063	4733.86
843.364	4739.68
843.664	4747.84
843.965	4747.16
844.265	4752.3
844.566	4748.23
844.866	4758.68
845.166	4754.98
845.467	4761.07
845.767	4753.68
846.067	4760.39
846.367	4756.91
846.667	4757.57
846.967	4754.3
847.267	4755.07
847.567	4749.16
847.867	4755.2
848.166	4748.32
848.466	4752.3
848.766	4749.2
849.065	4760.57
849.365	4758.32
849.664	4769.27
849.964	4765.11
850.263	4773.64
850.562	4769.66
850.862	4777.82
851.161	4775.18
851.46	4784.89
851.759	4784.41
852.058	4793.64
852.357	4790.43
852.656	4802.48
852.955	4801.11
853.254	4808.3
853.553	4802
853.851	4809.16
854.15	4807.11
854.449	4815.05
854.747	4807.48
855.046	4813.59
855.344	4808.34
855.643	4827.45
855.941	4822.23
856.239	4828.43
856.538	4826.41
856.836	4834.32
857.134	4835.89
857.432	4842.66
857.73	4841.98
858.028	4854.86
858.326	4851.64
858.624	4858.91
858.922	4845.64
859.219	4851.16
859.517	4845.64
859.815	4854.43
860.112	4854.27
860.41	4860
860.707	4856.41
861.005	4863.52
861.302	4859.36
861.6	4867.82
861.897	4868.77
862.194	4876.11
862.491	4877.45
862.788	4886.25
863.085	4876.84
863.382	4882.57
863.679	4879.45
863.976	4888.66
864.273	4883.3
864.57	4889.89
864.867	4884.27
865.163	4891.16
865.46	4890.09
865.757	4891.84
866.053	4888.48
866.349	4898.95
866.646	4895.64
866.942	4903.2
867.239	4900.11
867.535	4908.27
867.831	4905.55
868.127	4916.59
868.423	4908.09
868.719	4912.75
869.015	4909.84
869.311	4913.64
869.607	4912.3
869.903	4915.5
870.199	4907.34
870.494	4917.16
870.79	4909.7
871.086	4912.23
871.381	4907.3
871.677	4915.52
871.972	4911.57
872.267	4914.93
872.563	4910.07
872.858	4914.02
873.153	4911.11
873.448	4914.82
873.743	4901.41
874.038	4902.95
874.333	4898.14
874.628	4898.89
874.923	4892.27
875.218	4893.93
875.513	4889.8
875.808	4896.09
876.102	4890.09
876.397	4891.45
876.691	4887.75
876.986	4892.61
877.28	4891.8
877.575	4892.93
877.869	4893.34
878.163	4896.75
878.458	4888.32
878.752	4893.16
879.046	4885.91
879.34	4889.3
879.634	4885.52
879.928	4889.8
880.222	4882.14
880.516	4887.86
880.809	4880.98
881.103	4882.89
881.397	4873.86
881.691	4879.36
881.984	4873.73
882.278	4875.93
882.571	4885.57
882.864	4887.52
883.158	4882.77
883.451	4890.05
883.744	4879.2
884.038	4884.23
884.331	4876.48
884.624	4884.64
884.917	4879.68
885.21	4882.14
885.503	4877.09
885.796	4867.75
886.088	4863.39
886.381	4870.39
886.674	4860.39
886.966	4865.73
887.259	4864.59
887.552	4882.64
887.844	4877.89
888.136	4881.3
888.429	4881.35
888.721	4887.25
889.013	4882.09
889.306	4889.29
889.598	4882
