# Supplementary material for: An on-demand, drop-on-drop method for studying enzyme catalysis by serial crystallography
Source: Nat Commun. 2021 Jul 22;12:4461. doi: 10.1038/s41467-021-24757-7 (PMC8298390; doi:10.1038/s41467-021-24757-7)
Supplement: Supplementary file 7 — Source Data [file 41467_2021_24757_MOESM7_ESM.zip › 01_raw data/7/7-pico-on (25).txt]

Data from 7-fluo5N-fura-picoon_Subt4_20-41-22-701.txt Node

Date: Wed Jun 05 20:41:22 PDT 2019
User: Yachandra Lab
Spectrometer: OFX00221
Trigger mode: 0
Integration Time (sec): 3.000000E-1
Scans to average: 4
Nonlinearity correction enabled: false
Boxcar width: 5
Storing dark spectrum: false
XAxis mode: Wavelengths
Number of Pixels in Spectrum: 2136
>>>>>Begin Spectral Data<<<<<
156.111	3.38
156.499	2.82
156.887	1.97
157.274	2.03
157.662	2.55
158.049	2.41
158.437	2.89
158.824	3.59
159.211	2.8
159.599	3.32
159.986	2.11
160.373	1.45
160.761	0.34
161.148	0.59
161.535	-0.02
161.922	-0.66
162.309	-1.43
162.696	-2
163.083	-3.48
163.47	-2.57
163.857	-4.2
164.244	-3.84
164.631	-3.25
165.018	-2.86
165.405	-3.93
165.792	-3.66
166.179	-3.5
166.565	-3.05
166.952	-3.25
167.339	-1.95
167.725	-2.98
168.112	-1.57
168.498	-0.91
168.885	-1.11
169.271	-1.09
169.658	0.52
170.044	0.34
170.431	0.25
170.817	0.11
171.203	0.14
171.59	0.3
171.976	0.05
172.362	-1
172.748	-2.52
173.134	-1.75
173.521	-1.61
173.907	-1.93
174.293	-2.05
174.679	-2.14
175.065	-2.23
175.451	-2.14
175.836	-2.59
176.222	-2.09
176.608	-2.45
176.994	-1.82
177.38	-1.68
177.765	-2.16
178.151	-3.2
178.537	-3.77
178.922	-4.07
179.308	-4.23
179.693	-4.75
180.079	-3.8
180.464	-3.34
180.85	-3.07
181.235	-2.95
181.621	-4.14
182.006	-3.59
182.391	-2.64
182.777	-1.73
183.162	-2.34
183.547	-1.43
183.932	-1.32
184.317	-2.25
184.702	-3.07
185.087	-3.23
185.472	-2.07
185.857	-0.93
186.242	0.16
186.627	0.39
187.012	0.34
187.397	0.3
187.782	-0.27
188.167	0.34
188.551	0.14
188.936	5.61
189.321	12.86
189.705	19.75
190.09	28.48
190.475	38.23
190.859	45.32
191.244	51.52
191.628	60.23
192.012	65.34
192.397	72.89
192.781	82.66
193.166	86.25
193.55	86.61
193.934	85.68
194.318	84.25
194.702	81.2
195.087	83.66
195.471	85.14
195.855	87.39
196.239	88.14
196.623	90.36
197.007	89.89
197.391	87.84
197.775	89.52
198.158	88.14
198.542	89.89
198.926	90.61
199.31	88.43
199.693	84.73
200.077	77.18
200.461	78.5
200.844	74.48
201.228	73
201.611	73.18
201.995	71.18
202.378	73.14
202.762	70.95
203.145	70.45
203.529	71.36
203.912	70.23
204.295	76.11
204.679	82.02
205.062	84.7
205.445	85.5
205.828	84.57
206.211	88.89
206.594	86.82
206.977	85.36
207.36	85.34
207.743	82.45
208.126	87.23
208.509	83.14
208.892	77.57
209.275	77.55
209.658	79.18
210.04	83.61
210.423	83.23
210.806	85.09
211.188	86.18
211.571	86.77
211.953	89.39
212.336	87.91
212.719	91.84
213.101	94.02
213.483	91.2
213.866	91.39
214.248	87.93
214.63	84.05
215.013	83.36
215.395	84.45
215.777	82.11
216.159	83.55
216.542	85.2
216.924	83.27
217.306	81.59
217.688	83.18
218.07	79.34
218.452	76.77
218.834	76.82
219.216	78.27
219.597	76.11
219.979	77.16
220.361	77.57
220.743	77.55
221.124	77.05
221.506	76.18
221.888	72.3
222.269	77.02
222.651	79.95
223.032	79.64
223.414	77.68
223.795	80.98
224.177	82.89
224.558	82.7
224.94	78.7
225.321	81.39
225.702	84.45
226.083	88.3
226.465	84.61
226.846	85.75
227.227	86.32
227.608	86.02
227.989	83.61
228.37	80.3
228.751	77.55
229.132	83.18
229.513	82.82
229.894	82.95
230.275	81.8
230.655	81.89
231.036	79.27
231.417	79.95
231.798	83.3
232.178	84.55
232.559	87.55
232.94	86.32
233.32	86.25
233.701	85.18
234.081	81.11
234.462	82.11
234.842	81.61
235.222	84.75
235.603	81.77
235.983	77.48
236.363	74.84
236.743	72.95
237.124	71.43
237.504	68.95
237.884	70.98
238.264	70.68
238.644	70.18
239.024	72.8
239.404	70
239.784	70.82
240.164	72.93
240.544	73.2
240.923	75.57
241.303	76.7
241.683	75.8
242.063	75.57
242.442	75.48
242.822	72.68
243.202	68.66
243.581	69.68
243.961	72.91
244.34	73.3
244.72	73.36
245.099	76.25
245.478	79.91
245.858	82.59
246.237	80.77
246.616	83.11
246.996	84.95
247.375	85.66
247.754	86.43
248.133	86.39
248.512	85.55
248.891	90.55
249.27	87.95
249.649	89.05
250.028	88.18
250.407	87.95
250.786	87.07
251.165	87.18
251.544	89.14
251.922	90.73
252.301	91.91
252.68	90.14
253.058	89.09
253.437	89.3
253.816	84.41
254.194	83.55
254.573	82.7
254.951	85.7
255.329	90.23
255.708	88.95
256.086	88.73
256.465	86.91
256.843	88.98
257.221	87.59
257.599	87.11
257.977	87.02
258.356	88.07
258.734	92.64
259.112	90.89
259.49	85.89
259.868	87.3
260.246	87.77
260.624	87.98
261.001	86.11
261.379	84.95
261.757	83.68
262.135	87.59
262.513	86.55
262.89	82.55
263.268	81.39
263.645	81.64
264.023	81.25
264.401	80.48
264.778	77.64
265.156	79.68
265.533	78.64
265.91	80.68
266.288	79.7
266.665	82.55
267.042	84.32
267.42	86.57
267.797	88.41
268.174	87.82
268.551	84.82
268.928	85.7
269.305	85.73
269.682	86.68
270.059	85.2
270.436	84.43
270.813	82.14
271.19	82.23
271.567	79.64
271.944	77.89
272.32	78.86
272.697	78.68
273.074	79.93
273.45	78.93
273.827	79.93
274.203	78.27
274.58	76.68
274.957	76.7
275.333	75.45
275.709	76.14
276.086	76.52
276.462	71
276.838	72.2
277.215	72.91
277.591	75.34
277.967	73.59
278.343	74.2
278.719	74.23
279.095	74.34
279.471	74.32
279.847	73.23
280.223	71.91
280.599	76.16
280.975	73.8
281.351	70.27
281.727	69.25
282.103	66.98
282.478	64.91
282.854	66.84
283.23	67.8
283.605	73.14
283.981	71.66
284.357	74.05
284.732	73.32
285.108	76.14
285.483	78.7
285.858	77.23
286.234	82.07
286.609	86.39
286.984	85.8
287.36	84.75
287.735	79.02
288.11	80.3
288.485	80.2
288.86	78.91
289.235	76.95
289.61	74.09
289.985	75.02
290.36	73
290.735	73.45
291.11	74.25
291.485	74.05
291.86	75.2
292.235	79.52
292.609	81.02
292.984	81.02
293.359	80.75
293.733	83.09
294.108	80.68
294.482	81.23
294.857	79.27
295.231	77.91
295.606	78.02
295.98	78.5
296.354	75.41
296.729	74.68
297.103	75.93
297.477	78.23
297.851	80.25
298.226	82.7
298.6	78.77
298.974	76.93
299.348	79.39
299.722	77.43
300.096	76.57
300.47	75.91
300.844	74.25
301.217	75.55
301.591	77
301.965	76
302.339	75.77
302.712	79.86
303.086	81.59
303.46	81.95
303.833	84.57
304.207	83.02
304.58	85.7
304.954	86.39
305.327	86.16
305.701	85.5
306.074	84.95
306.447	83.2
306.821	84.64
307.194	82.55
307.567	77.7
307.94	78
308.313	79.68
308.686	79.52
309.059	81.68
309.432	82.61
309.805	81.23
310.178	81.86
310.551	85.36
310.924	80.52
311.297	81.41
311.67	82.98
312.042	82.2
312.415	79.3
312.788	72.8
313.16	70.18
313.533	68.86
313.905	70.32
314.278	66.57
314.65	64.34
315.023	64.82
315.395	64.18
315.768	63.86
316.14	64.84
316.512	70
316.884	76.68
317.257	76.57
317.629	77.23
318.001	78.2
318.373	78.52
318.745	78.7
319.117	80.25
319.489	79.02
319.861	79.11
320.233	77.77
320.605	71.98
320.977	70.43
321.348	71.09
321.72	72.25
322.092	73.5
322.463	75.05
322.835	72.18
323.207	72.5
323.578	71.57
323.95	70.98
324.321	72.52
324.693	77.59
325.064	76.39
325.435	79.11
325.807	77.45
326.178	75.57
326.549	77.52
326.92	80.8
327.292	79.25
327.663	83.18
328.034	84.27
328.405	81.36
328.776	76.52
329.147	79.18
329.518	75.7
329.889	73.89
330.259	68.93
330.63	70.89
331.001	69.27
331.372	70.61
331.742	71.02
332.113	69.48
332.484	68.09
332.854	72.27
333.225	73.95
333.595	75.77
333.966	76.2
334.336	81.43
334.707	78.41
335.077	78.07
335.447	74.57
335.817	75.16
336.188	76.02
336.558	77.75
336.928	75.8
337.298	75.64
337.668	73.73
338.038	75.84
338.408	77.09
338.778	76.32
339.148	77.91
339.518	81.39
339.888	80
340.258	78.05
340.627	78.45
340.997	74.98
341.367	68.5
341.736	69.36
342.106	67.98
342.475	63.52
342.845	65.09
343.214	66.7
343.584	65.93
343.953	64.39
344.323	66.61
344.692	66.5
345.061	69.48
345.431	71.05
345.8	69.05
346.169	72.27
346.538	71.7
346.907	71.8
347.276	71.3
347.645	70.64
348.014	70.73
348.383	72.89
348.752	73.27
349.121	73.36
349.49	74.14
349.858	76.25
350.227	73.61
350.596	78.93
350.964	77.48
351.333	74.39
351.702	78.14
352.07	76.61
352.439	74.09
352.807	72.25
353.176	71.14
353.544	72.23
353.912	74.05
354.281	72.14
354.649	67.7
355.017	65.55
355.385	67.57
355.753	64.8
356.122	67.95
356.49	68
356.858	68.43
357.226	71.05
357.594	67.7
357.961	67.05
358.329	71.2
358.697	73.95
359.065	78.5
359.433	75.34
359.8	75.8
360.168	73.77
360.536	74.52
360.903	75.48
361.271	75.27
361.638	78.77
362.006	78.25
362.373	75.23
362.741	74.18
363.108	71.61
363.475	73.64
363.843	72.23
364.21	71.64
364.577	69.59
364.944	71.41
365.311	67.77
365.678	69.75
366.045	71.45
366.412	74.64
366.779	73.05
367.146	73.95
367.513	76.3
367.88	78.98
368.247	82.57
368.613	83.23
368.98	83.3
369.347	85.73
369.713	84.16
370.08	80.91
370.447	79.39
370.813	79.82
371.18	80.91
371.546	77.59
371.912	77.02
372.279	73.45
372.645	77.48
373.011	75.89
373.378	77.77
373.744	75.55
374.11	71.05
374.476	68.7
374.842	69.18
375.208	69.84
375.574	72.16
375.94	71.25
376.306	75.3
376.672	75.75
377.038	77.55
377.404	75.59
377.769	75.98
378.135	82.43
378.501	84.3
378.866	83.27
379.232	81.55
379.597	81.43
379.963	81.09
380.328	80.14
380.694	75.8
381.059	72.82
381.425	72.34
381.79	69.89
382.155	70.98
382.52	68.45
382.886	69.98
383.251	65.25
383.616	62.66
383.981	59.34
384.346	54.98
384.711	57.57
385.076	57.66
385.441	58.84
385.806	62.3
386.171	58
386.535	60.41
386.9	57.89
387.265	61.27
387.629	64.98
387.994	67.43
388.359	66.55
388.723	63.36
389.088	66.84
389.452	64.77
389.817	62.5
390.181	63.11
390.545	64.64
390.91	65.91
391.274	67.7
391.638	69.43
392.002	71.16
392.366	79.02
392.731	83.18
393.095	80.77
393.459	84.18
393.823	85.57
394.187	81.68
394.55	77.07
394.914	80.45
395.278	79.11
395.642	77.09
396.006	74.89
396.369	72.36
396.733	69.61
397.097	69.32
397.46	69
397.824	69.27
398.187	73.5
398.551	74.73
398.914	72.07
399.277	72.77
399.641	73.32
400.004	75.23
400.367	73.89
400.73	73.02
401.094	73.5
401.457	73.7
401.82	72.52
402.183	73.93
402.546	75.2
402.909	74.89
403.272	71.7
403.635	70.84
403.998	70.36
404.36	68.8
404.723	72.25
405.086	70.98
405.448	71.16
405.811	74.16
406.174	74.41
406.536	74.64
406.899	79.52
407.261	84.7
407.624	82.3
407.986	83.34
408.348	86.52
408.711	86.25
409.073	89.36
409.435	88.68
409.797	88.75
410.16	83.91
410.522	84.5
410.884	81.93
411.246	79.07
411.608	78.27
411.97	76.91
412.332	74.41
412.693	72.68
413.055	72.3
413.417	71.61
413.779	68.16
414.14	68.27
414.502	66.3
414.864	64.82
415.225	66.73
415.587	71.5
415.948	73.98
416.31	71.43
416.671	70.25
417.033	68.8
417.394	70.07
417.755	72.48
418.116	75.36
418.478	76.07
418.839	74.43
419.2	72.45
419.561	72.14
419.922	68.11
420.283	72.3
420.644	73.8
421.005	74.23
421.366	73.45
421.727	71.55
422.087	71.48
422.448	73.57
422.809	72.48
423.169	76.41
423.53	74.07
423.891	75.82
424.251	74.48
424.612	74.55
424.972	75.95
425.333	76.73
425.693	74.75
426.053	74.43
426.414	69.91
426.774	73.23
427.134	68.95
427.494	71.05
427.854	70.2
428.214	71.27
428.574	71.09
428.934	70.61
429.294	74.34
429.654	78.7
430.014	81.61
430.374	85.48
430.734	83.73
431.094	86.09
431.453	84.91
431.813	87.98
432.173	86.05
432.532	83.61
432.892	80.73
433.251	74.09
433.611	73.43
433.97	70.25
434.33	69.86
434.689	72.3
435.048	74.95
435.407	75.14
435.767	74.55
436.126	73.93
436.485	77.07
436.844	77.64
437.203	77.64
437.562	74.52
437.921	74.41
438.28	73.07
438.639	71.7
438.998	70.27
439.356	69.73
439.715	69.68
440.074	73.39
440.433	69.75
440.791	71.27
441.15	71.98
441.508	73.41
441.867	75.73
442.225	75.34
442.584	74.16
442.942	72.41
443.3	71.05
443.659	70.61
444.017	68.77
444.375	70.61
444.733	69.57
445.092	71.5
445.45	71.73
445.808	70.09
446.166	70.66
446.524	69.48
446.882	68.39
447.239	69.05
447.597	64.52
447.955	63.39
448.313	64.2
448.67	63.95
449.028	62.36
449.386	63.07
449.743	64.09
450.101	65.43
450.458	66.86
450.816	67.55
451.173	69.09
451.531	71.57
451.888	70.36
452.245	75.5
452.602	73.41
452.96	76.07
453.317	72.95
453.674	72.82
454.031	72.95
454.388	74.18
454.745	71.8
455.102	69.84
455.459	69.98
455.816	72.91
456.173	64.27
456.529	68.75
456.886	63.89
457.243	67.34
457.599	66.84
457.956	64.5
458.313	62.75
458.669	63.91
459.026	61.23
459.382	60.16
459.739	60.14
460.095	62.98
460.451	59.7
460.807	61.57
461.164	61.5
461.52	59.57
461.876	60.14
462.232	59.48
462.588	59.09
462.944	62.45
463.3	63.34
463.656	60.86
464.012	61.09
464.368	61.98
464.724	62.07
465.079	60.93
465.435	59.64
465.791	60.14
466.146	60.59
466.502	59.5
466.858	59.5
467.213	61.82
467.569	64.57
467.924	63.84
468.279	64.32
468.635	62.48
468.99	64.3
469.345	68.89
469.701	72.45
470.056	70.32
470.411	72.34
470.766	70.23
471.121	66.73
471.476	68.18
471.831	69.5
472.186	71.91
472.541	73.07
472.895	71.52
473.25	68.25
473.605	62.84
473.96	66.34
474.314	66.5
474.669	69.32
475.024	72.5
475.378	70.2
475.733	69.64
476.087	68.45
476.441	68.27
476.796	72.05
477.15	73.5
477.504	75.7
477.859	76.2
478.213	75.7
478.567	73.52
478.921	69.66
479.275	69.27
479.629	67.82
479.983	68.52
480.337	70.25
480.691	67.48
481.045	67.77
481.399	68.11
481.752	65.8
482.106	65.02
482.46	66.5
482.813	69.3
483.167	69.66
483.52	73.7
483.874	71.45
484.227	67.75
484.581	67.68
484.934	67.55
485.288	67.98
485.641	67.66
485.994	69.98
486.347	70.57
486.7	69.16
487.054	68.32
487.407	66.09
487.76	67.75
488.113	70.43
488.466	71.25
488.818	70.68
489.171	70.2
489.524	69.84
489.877	67.11
490.23	64.89
490.582	67.27
490.935	67.73
491.288	64.18
491.64	60.39
491.993	62.18
492.345	62.48
492.698	63.43
493.05	63.34
493.402	67.48
493.755	68.57
494.107	69.75
494.459	68.18
494.811	69.84
495.163	76.32
495.515	82.52
495.867	83.93
496.219	90.5
496.571	106.98
496.923	117.75
497.275	133.36
497.627	152.05
497.979	170.86
498.33	194.73
498.682	216.09
499.034	230.84
499.385	246.84
499.737	265.66
500.088	278.91
500.44	283.7
500.791	294.25
501.143	297.95
501.494	298.66
501.845	303.95
502.197	301.91
502.548	299.36
502.899	300.64
503.25	301.82
503.601	301.66
503.952	299.75
504.303	301.2
504.654	298.98
505.005	294.41
505.356	292.39
505.707	286.7
506.058	281.14
506.408	281.89
506.759	278.57
507.11	279.75
507.46	277.61
507.811	278.2
508.161	269.77
508.512	269.41
508.862	267.39
509.213	268.89
509.563	266.25
509.913	269.23
510.263	265.14
510.614	265.68
510.964	261.86
511.314	257.23
511.664	253.82
512.014	259.7
512.364	258.91
512.714	260.73
513.064	260.82
513.414	263.34
513.764	263.27
514.113	260.32
514.463	258.41
514.813	258.05
515.162	257.14
515.512	257.55
515.862	250.93
516.211	248.14
516.561	243.18
516.91	236.91
517.259	230.02
517.609	224.57
517.958	223.89
518.307	224.84
518.656	219.02
519.006	221.41
519.355	218.7
519.704	218.25
520.053	217.77
520.402	221.98
520.751	221.02
521.1	227.14
521.448	227.43
521.797	225.82
522.146	222.57
522.495	221.57
522.843	217.23
523.192	213.27
523.541	214.98
523.889	215.43
524.238	212.27
524.586	213.55
524.935	209.82
525.283	208.61
525.631	208.59
525.979	208.11
526.328	209.3
526.676	211.36
527.024	211.86
527.372	207.64
527.72	203.48
528.068	201.77
528.416	202.14
528.764	199.68
529.112	196.91
529.46	192.55
529.808	190.89
530.155	185
530.503	182.27
530.851	180.75
531.198	179.61
531.546	182.48
531.893	182.77
532.241	181.57
532.588	180.57
532.936	181.55
533.283	183.75
533.63	182.77
533.978	185.84
534.325	181.41
534.672	183.05
535.019	182.8
535.366	175.59
535.713	174.45
536.06	172.57
536.407	175.34
536.754	173.95
537.101	174.73
537.448	176.64
537.795	175.45
538.141	177.16
538.488	173.7
538.835	173.07
539.181	173.75
539.528	171.41
539.874	171.41
540.221	168.7
540.567	168.64
540.914	165.82
541.26	164.2
541.606	162.27
541.952	164.73
542.299	164.05
542.645	161.25
542.991	161.48
543.337	160.73
543.683	157.2
544.029	154.82
544.375	150.52
544.721	150.75
545.066	148.95
545.412	150.41
545.758	148.14
546.104	148.8
546.449	148.93
546.795	150.82
547.141	151.39
547.486	151.89
547.832	152.95
548.177	155.2
548.522	153.02
548.868	152.55
549.213	153
549.558	152.18
549.903	152.02
550.249	151.18
550.594	147.45
550.939	145.55
551.284	146.84
551.629	143.34
551.974	143.14
552.319	144.75
552.664	144.41
553.008	142.23
553.353	140.68
553.698	141.91
554.043	143.2
554.387	137.55
554.732	138.82
555.076	136.27
555.421	136.45
555.765	137.8
556.11	136.5
556.454	136.8
556.798	135.73
557.143	136.61
557.487	131
557.831	130.75
558.175	138.27
558.519	137.14
558.863	137.25
559.207	138.73
559.551	136.39
559.895	138.16
560.239	136.8
560.583	138.43
560.927	136.07
561.27	138.82
561.614	139.98
561.958	139.5
562.301	136.89
562.645	135.2
562.988	131.41
563.332	130.25
563.675	127.89
564.018	126.59
564.362	123.02
564.705	122.55
565.048	119.98
565.391	119.82
565.735	115.05
566.078	114.64
566.421	114.66
566.764	116.89
567.107	117.77
567.45	117.2
567.792	115.59
568.135	116.27
568.478	115.82
568.821	117.2
569.163	114.52
569.506	117.57
569.849	118.57
570.191	118.98
570.534	121.59
570.876	121.02
571.219	121.61
571.561	125.48
571.903	122.64
572.246	121.73
572.588	120.86
572.93	120.34
573.272	117.02
573.614	115.36
573.956	116.11
574.298	113.27
574.64	109.86
574.982	111.43
575.324	109.36
575.666	110.55
576.008	110.98
576.349	111.05
576.691	110.95
577.033	113.16
577.374	113.93
577.716	110.91
578.057	106.66
578.399	109.02
578.74	105.98
579.082	103
579.423	103.07
579.764	104.68
580.105	102.57
580.447	103.61
580.788	100.07
581.129	100.75
581.47	100.18
581.811	103.59
582.152	102.39
582.493	102.7
582.834	104.8
583.175	106.57
583.515	105.5
583.856	104.89
584.197	103.05
584.537	107.14
584.878	110.02
585.218	114.16
585.559	115.61
585.899	116.02
586.24	115.23
586.58	113.84
586.921	113.25
587.261	110.91
587.601	111.61
587.941	111.41
588.281	108.36
588.621	103.61
588.961	97.91
589.301	95.98
589.641	97.16
589.981	96.3
590.321	96.27
590.661	92.98
591.001	93.36
591.34	94.2
591.68	96.43
592.02	97.91
592.359	98.32
592.699	101.5
593.038	98.59
593.378	95.57
593.717	93.61
594.057	92.16
594.396	95.55
594.735	96.3
595.074	94.86
595.414	89.14
595.753	88.39
596.092	90.41
596.431	89.84
596.77	90.8
597.109	92.52
597.448	93.91
597.786	93.41
598.125	92.73
598.464	90.55
598.803	88.61
599.141	88.91
599.48	87.16
599.819	84.34
600.157	83.16
600.495	80.75
600.834	82.34
601.172	84.55
601.511	84.98
601.849	83.61
602.187	84.07
602.525	87.16
602.864	91.25
603.202	90.91
603.54	90.75
603.878	89.25
604.216	92.07
604.554	88.25
604.891	87.55
605.229	90.41
605.567	89.89
605.905	90.11
606.243	89.66
606.58	88.77
606.918	86.86
607.255	86.36
607.593	87.43
607.93	84.98
608.268	82.68
608.605	80.98
608.942	79.91
609.28	76
609.617	75
609.954	73.23
610.291	73.91
610.628	77.05
610.965	74.8
611.302	73.25
611.639	74.41
611.976	78.48
612.313	78.75
612.65	75.95
612.987	78.93
613.323	78.95
613.66	80.41
613.997	77.02
614.333	74.25
614.67	76.11
615.006	75.5
615.343	75.05
615.679	73.8
616.015	71.64
616.352	72.52
616.688	72.73
617.024	74.55
617.36	73.07
617.696	74.14
618.032	71.82
618.368	71.16
618.704	72.02
619.04	75.02
619.376	74.52
619.712	75.89
620.048	77.5
620.383	80.86
620.719	78.18
621.055	79.34
621.39	76.93
621.726	78.23
622.061	76.86
622.397	79.82
622.732	76.11
623.068	75.89
623.403	75.18
623.738	72.32
624.073	69.75
624.409	70.02
624.744	69.25
625.079	71.43
625.414	75.27
625.749	80.41
626.084	78.16
626.419	82.34
626.753	85.34
627.088	86.27
627.423	87.98
627.758	90.57
628.092	89.02
628.427	90.3
628.762	91.59
629.096	92.66
629.431	92.73
629.765	91.55
630.099	89.32
630.434	88.3
630.768	88.66
631.102	88.18
631.436	86.43
631.77	88.95
632.105	87.2
632.439	83.23
632.773	83.64
633.107	80.16
633.44	83.66
633.774	83.55
634.108	84.09
634.442	80.36
634.776	80.95
635.109	78.57
635.443	79.52
635.776	79.07
636.11	80.59
636.443	79.64
636.777	78.68
637.11	74.09
637.444	71.86
637.777	71.39
638.11	77.55
638.443	79.57
638.776	80.55
639.11	80.09
639.443	82.59
639.776	83.18
640.109	82.16
640.441	81.57
640.774	83.2
641.107	85.73
641.44	83.41
641.773	77.23
642.105	73.07
642.438	71.89
642.77	72.16
643.103	69.07
643.435	69.27
643.768	68.25
644.1	73.59
644.433	74.75
644.765	74.84
645.097	76.66
645.429	78.32
645.761	79.39
646.094	81.82
646.426	81.36
646.758	85.07
647.09	85.25
647.422	84.68
647.753	83.18
648.085	83.91
648.417	80.61
648.749	81.7
649.08	83.25
649.412	81.7
649.744	82.48
650.075	81.18
650.407	78.07
650.738	78.41
651.069	80.02
651.401	75.77
651.732	71.98
652.063	75
652.394	72.95
652.726	74
653.057	75.91
653.388	72.82
653.719	71.73
654.05	72.59
654.381	73.34
654.712	71.77
655.042	72.75
655.373	74.91
655.704	72.5
656.034	70.09
656.365	69.14
656.696	69.73
657.026	70.64
657.357	72.77
657.687	71.89
658.018	71.61
658.348	72.09
658.678	73.27
659.008	71.52
659.339	73.98
659.669	76.75
659.999	76.91
660.329	74.75
660.659	75.75
660.989	76.18
661.319	74.45
661.649	75.14
661.978	75.66
662.308	76.16
662.638	79.16
662.968	79.18
663.297	82
663.627	79.61
663.956	82.75
664.286	80.23
664.615	79.84
664.945	82.25
665.274	80.34
665.603	81.61
665.932	83.91
666.262	82.93
666.591	81.89
666.92	79.8
667.249	83.41
667.578	80.05
667.907	80.45
668.236	81.61
668.564	82.36
668.893	80.25
669.222	79.93
669.551	76.41
669.879	75.23
670.208	71.75
670.537	65.45
670.865	60.98
671.194	63.84
671.522	65.95
671.85	63.55
672.179	61.07
672.507	63.59
672.835	61.45
673.163	64.95
673.491	69.07
673.819	72.48
674.147	77.09
674.475	79.75
674.803	80.25
675.131	80.64
675.459	82.64
675.787	84.18
676.115	83.91
676.442	82.84
676.77	78.52
677.098	73.82
677.425	73.41
677.753	71.95
678.08	72.23
678.407	71.07
678.735	70.89
679.062	68.57
679.389	64.7
679.717	62.25
680.044	60.73
680.371	59.55
680.698	61.2
681.025	60.34
681.352	61.25
681.679	58.59
682.006	55.86
682.332	54.07
682.659	54.43
682.986	59.93
683.313	62.5
683.639	65.68
683.966	69.07
684.292	71.02
684.619	72.09
684.945	72.23
685.272	74.09
685.598	75.09
685.924	74.27
686.25	73.02
686.577	70.34
686.903	68.57
687.229	67.41
687.555	66.55
687.881	66.84
688.207	67.32
688.533	68.91
688.858	72
689.184	71.75
689.51	73.2
689.836	78.75
690.161	79.68
690.487	80.57
690.813	80.07
691.138	80.75
691.463	80.84
691.789	79.2
692.114	77.45
692.44	75.25
692.765	78.18
693.09	77.07
693.415	75.39
693.74	74.84
694.065	73.5
694.39	73.7
694.715	72.73
695.04	72.27
695.365	71.02
695.69	68.68
696.015	67.48
696.339	65.8
696.664	64.55
696.989	62.23
697.313	62.59
697.638	61.82
697.962	60.66
698.287	60.84
698.611	60.34
698.935	62.95
699.26	65.8
699.584	65.23
699.908	63.82
700.232	65.41
700.556	61.95
700.88	62.93
701.204	69.11
701.528	72.23
701.852	72.93
702.176	72.93
702.5	70.68
702.823	68.95
703.147	69.07
703.471	68.45
703.794	70.23
704.118	73.11
704.441	73.68
704.765	70.09
705.088	67.45
705.411	65
705.735	61.39
706.058	59.52
706.381	59
706.704	58.68
707.027	59.2
707.35	54.41
707.673	55.11
707.996	52.57
708.319	52.59
708.642	53.84
708.965	55.14
709.288	54.77
709.61	61.5
709.933	62.68
710.256	63.18
710.578	65.91
710.901	68.93
711.223	69.39
711.546	70.8
711.868	71.45
712.19	71.93
712.512	71.8
712.835	72.8
713.157	67.73
713.479	69.48
713.801	70.02
714.123	64.07
714.445	62.3
714.767	63.25
715.089	65.07
715.411	62.09
715.732	62.41
716.054	62.75
716.376	64.16
716.697	66.23
717.019	65.41
717.34	66.09
717.662	72.18
717.983	74.75
718.305	71.59
718.626	67.32
718.947	68.23
719.268	66.89
719.589	66.36
719.911	64.43
720.232	64.2
720.553	64.64
720.874	63.02
721.195	59.11
721.515	58.91
721.836	57.34
722.157	58.98
722.478	59.48
722.798	58.98
723.119	58.32
723.44	57.64
723.76	56.77
724.081	55.98
724.401	55.66
724.721	56.11
725.042	53.84
725.362	55.68
725.682	53.64
726.002	53.16
726.322	54.41
726.642	53.41
726.962	51.3
727.282	50.23
727.602	49
727.922	49.11
728.242	51.75
728.562	52.41
728.882	53.77
729.201	54.75
729.521	54.75
729.84	52.45
730.16	53.93
730.479	59.64
730.799	60.25
731.118	59.43
731.437	56.14
731.757	54.75
732.076	54.18
732.395	55.07
732.714	57.2
733.033	59.25
733.352	63.07
733.671	62.11
733.99	60.27
734.309	60.75
734.628	62.25
734.947	64.27
735.265	64.41
735.584	65.57
735.903	64.18
736.221	61.18
736.54	60.3
736.858	56.55
737.177	54.98
737.495	56.43
737.813	57.77
738.132	59.68
738.45	62.66
738.768	63.23
739.086	63.55
739.404	61.98
739.722	62.18
740.04	61.89
740.358	62.73
740.676	64.75
740.994	64.45
741.311	63.7
741.629	63.05
741.947	62.64
742.264	61.34
742.582	59.5
742.899	61.75
743.217	63.5
743.534	60.98
743.852	61.8
744.169	62.66
744.486	60.41
744.803	62.5
745.121	62.7
745.438	62.98
745.755	61.75
746.072	60.93
746.389	60.43
746.706	60.25
747.022	61.91
747.339	62.09
747.656	60.18
747.973	61.09
748.289	58.59
748.606	56.41
748.923	52.52
749.239	53.82
749.555	58.02
749.872	57.39
750.188	55.59
750.505	57.8
750.821	57.11
751.137	59.55
751.453	57.93
751.769	55.86
752.085	57.93
752.401	60.05
752.717	60.86
753.033	57.59
753.349	58.32
753.665	59
753.98	61.18
754.296	63
754.612	63.57
754.927	65.86
755.243	67.7
755.558	67.02
755.874	66.55
756.189	66.27
756.505	68.39
756.82	68.14
757.135	69.64
757.45	64.23
757.765	62.32
758.08	61.36
758.395	60.77
758.71	58.2
759.025	58.11
759.34	59.66
759.655	61.27
759.97	59.14
760.285	61.07
760.599	57.84
760.914	56.86
761.228	59.18
761.543	55.8
761.857	56.84
762.172	58.75
762.486	57.86
762.8	56.95
763.115	54.45
763.429	56.7
763.743	56.32
764.057	60.23
764.371	61.43
764.685	62
764.999	64.3
765.313	62.77
765.627	61.73
765.941	60.25
766.255	59
766.568	59.2
766.882	60.36
767.195	56.45
767.509	55.86
767.823	57.16
768.136	55.14
768.449	56.52
768.763	57.57
769.076	57.16
769.389	58.52
769.702	61.07
770.016	61.73
770.329	61.75
770.642	64.3
770.955	62.07
771.268	59.32
771.58	57
771.893	57.34
772.206	57.23
772.519	58.59
772.832	57.64
773.144	54.66
773.457	52.34
773.769	48.27
774.082	47.86
774.394	48.43
774.706	51.48
775.019	54.39
775.331	51.34
775.643	51.14
775.955	49.84
776.268	52.84
776.58	55.23
776.892	59.39
777.204	62.07
777.515	59.07
777.827	58.57
778.139	59.45
778.451	58.68
778.763	59.2
779.074	60.02
779.386	63.7
779.697	61.5
780.009	60.82
780.32	59.68
780.632	59.3
780.943	61.07
781.254	63.16
781.566	62.82
781.877	63.68
782.188	68.05
782.499	67.73
782.81	66.91
783.121	66.32
783.432	66.43
783.743	62.84
784.054	63.52
784.364	64.11
784.675	60.86
784.986	58.39
785.296	60.89
785.607	58.48
785.917	57.25
786.228	55.64
786.538	55.2
786.849	53.25
787.159	57.8
787.469	56.91
787.779	59.48
788.09	61.55
788.4	63.18
788.71	61.93
789.02	59.5
789.33	60.36
789.64	61.68
789.949	64.89
790.259	66.16
790.569	61.43
790.879	61.48
791.188	58.27
791.498	57.84
791.807	59.2
792.117	55.61
792.426	55.41
792.736	55.41
793.045	54.25
793.354	54.8
793.663	60.07
793.973	64.82
794.282	66.2
794.591	69.05
794.9	69.36
795.209	67.91
795.518	67.73
795.826	70.59
796.135	71.66
796.444	74.75
796.753	71.23
797.061	66.43
797.37	64.09
797.678	64.61
797.987	63.73
798.295	63.7
798.604	63.18
798.912	66
799.22	64.5
799.529	65.27
799.837	63.23
800.145	68.75
800.453	71.09
800.761	73.61
801.069	73.82
801.377	74.5
801.685	74.57
801.993	76.14
802.3	73.98
802.608	79.41
802.916	78.23
803.223	80.66
803.531	76.14
803.838	76.05
804.146	77.61
804.453	79.07
804.76	80.36
805.068	83.09
805.375	85.11
805.682	86.3
805.989	82.43
806.296	81.16
806.603	78.55
806.91	82
807.217	78.89
807.524	76.25
807.831	72.45
808.138	71.09
808.444	68.91
808.751	67.48
809.058	69.43
809.364	69.43
809.671	70.5
809.977	74.48
810.284	75.64
810.59	76.61
810.896	74.55
811.202	76.36
811.509	76.52
811.815	80.52
812.121	79
812.427	74.23
812.733	75.8
813.039	76.8
813.345	75.43
813.65	72.23
813.956	76.8
814.262	76.34
814.568	77.64
814.873	79.7
815.179	78.7
815.484	78
815.79	84.7
816.095	85.18
816.4	86.16
816.706	85.8
817.011	84.84
817.316	80.95
817.621	83.39
817.926	83.11
818.231	82.55
818.536	78.77
818.841	82.77
819.146	81.05
819.451	80.66
819.756	78.68
820.06	77.8
820.365	80.25
820.67	82.36
820.974	83.16
821.279	81.66
821.583	80.95
821.888	84.05
822.192	79.93
822.496	80.84
822.8	80.02
823.105	81.11
823.409	81
823.713	82.05
824.017	84.09
824.321	83.86
824.625	83.8
824.929	86.02
825.232	83.98
825.536	85.27
825.84	82.91
826.143	81.68
826.447	82.64
826.751	84.11
827.054	84.57
827.358	80.66
827.661	84.36
827.964	88.45
828.268	86.27
828.571	90.73
828.874	91.57
829.177	91
829.48	93.23
829.783	96.16
830.086	97.61
830.389	95.95
830.692	99.2
830.995	95.8
831.297	92.48
831.6	89.64
831.903	89.25
832.205	87.14
832.508	89.91
832.81	89.52
833.113	90.2
833.415	93.5
833.718	95.18
834.02	94.09
834.322	96.73
834.624	95.05
834.926	99.39
835.228	98.91
835.53	102.89
835.832	104.73
836.134	106.57
836.436	101.68
836.738	96.52
837.04	95.95
837.341	97.5
837.643	96.84
837.944	101.25
838.246	101.66
838.547	106.09
838.849	108.02
839.15	107.27
839.452	110.11
839.753	111.14
840.054	110.09
840.355	111.23
840.656	108.73
840.957	111.2
841.258	112.7
841.559	111.05
841.86	107.52
842.161	107.82
842.462	105.57
842.762	102.14
843.063	102.57
843.364	106.3
843.664	105.07
843.965	106.02
844.265	101.09
844.566	101.91
844.866	102.5
845.166	101.98
845.467	100.77
845.767	102.52
846.067	101.36
846.367	99.5
846.667	99.57
846.967	99.41
847.267	98.93
847.567	102.16
847.867	100.57
848.166	98.82
848.466	98.55
848.766	97
849.065	95.52
849.365	94.95
849.664	95.3
849.964	91.98
850.263	91.36
850.562	92.43
850.862	93.05
851.161	92.68
851.46	91.8
851.759	89.43
852.058	90.55
852.357	94.66
852.656	93.14
852.955	93.45
853.254	95.09
853.553	96.23
853.851	98.25
854.15	100.11
854.449	97.41
854.747	99.3
855.046	99.34
855.344	99.66
855.643	97.59
855.941	102.91
856.239	104.91
856.538	107.52
856.836	107.43
857.134	109
857.432	105.68
857.73	106
858.028	109.45
858.326	113.61
858.624	111.43
858.922	111.75
859.219	108.82
859.517	109.02
859.815	106.75
860.112	109.57
860.41	105.2
860.707	105.93
861.005	109.39
861.302	109.39
861.6	105.89
861.897	108.91
862.194	111.14
862.491	113.09
862.788	117.05
863.085	119.41
863.382	121.14
863.679	125.43
863.976	124.52
864.273	121.5
864.57	116.95
864.867	120.07
865.163	119.55
865.46	114.3
865.757	119.91
866.053	118.64
866.349	117.5
866.646	115.84
866.942	113.66
867.239	119.02
867.535	116.34
867.831	121.43
868.127	120.91
868.423	120.64
868.719	124.73
869.015	119.98
869.311	119.34
869.607	117.27
869.903	116
870.199	114.66
870.494	111.64
870.79	122.57
871.086	119.11
871.381	116.61
871.677	116.82
871.972	111.77
872.267	109.55
872.563	107.09
872.858	107.52
873.153	103.36
873.448	103.73
873.743	98.34
874.038	91.84
874.333	95.34
874.628	98.55
874.923	99.41
875.218	103.45
875.513	103.82
875.808	105.64
876.102	103.02
876.397	102.09
876.691	103.16
876.986	104.82
877.28	103.93
877.575	101.14
877.869	98.64
878.163	97.39
878.458	96.86
878.752	93.41
879.046	89.86
879.34	87.41
879.634	85.66
879.928	81.82
880.222	84.39
880.516	81.02
880.809	81.48
881.103	80.09
881.397	77.18
881.691	76.07
881.984	79.52
882.278	81.25
882.571	87.16
882.864	90.61
883.158	92.16
883.451	90.7
883.744	92.36
884.038	89.59
884.331	93
884.624	95.91
884.917	97.18
885.21	95.36
885.503	94.89
885.796	91.61
886.088	92.84
886.381	92.8
886.674	93.75
886.966	95.09
887.259	94.16
887.552	93.98
887.844	92.23
888.136	92.73
888.429	94
888.721	94.03
889.013	96.69
889.306	97.18
889.598	98.33
