# Supplementary material for: An on-demand, drop-on-drop method for studying enzyme catalysis by serial crystallography
Source: Nat Commun. 2021 Jul 22;12:4461. doi: 10.1038/s41467-021-24757-7 (PMC8298390; doi:10.1038/s41467-021-24757-7)
Supplement: Supplementary file 7 — Source Data [file 41467_2021_24757_MOESM7_ESM.zip › 01_raw data/7/7-pico-on (33).txt]

Data from 7-fluo5N-fura-picoon_Subt4_20-41-45-864.txt Node

Date: Wed Jun 05 20:41:45 PDT 2019
User: Yachandra Lab
Spectrometer: OFX00221
Trigger mode: 0
Integration Time (sec): 3.000000E-1
Scans to average: 4
Nonlinearity correction enabled: false
Boxcar width: 5
Storing dark spectrum: false
XAxis mode: Wavelengths
Number of Pixels in Spectrum: 2136
>>>>>Begin Spectral Data<<<<<
156.111	-1.21
156.499	-1.5
156.887	-2.5
157.274	-2.33
157.662	-2.03
158.049	-1.45
158.437	-1.27
158.824	-0.93
159.211	-0.84
159.599	-1.3
159.986	-1.57
160.373	-2.25
160.761	-2.91
161.148	-1.34
161.535	-1.64
161.922	-2.18
162.309	-2.45
162.696	-3.75
163.083	-3.91
163.47	-3.14
163.857	-3.93
164.244	-4.07
164.631	-3.3
165.018	-2.45
165.405	-4.32
165.792	-2.95
166.179	-1.41
166.565	-2.02
166.952	-1.23
167.339	-0.64
167.725	-0.45
168.112	1.09
168.498	1.68
168.885	1.89
169.271	1.7
169.658	2.89
170.044	2.2
170.431	1.61
170.817	1.16
171.203	1.09
171.59	1.07
171.976	-0.07
172.362	-0.75
172.748	-2.23
173.134	-1.64
173.521	-2.34
173.907	-2.43
174.293	-3.05
174.679	-3.64
175.065	-2.77
175.451	-2.32
175.836	-1.75
176.222	-1.64
176.608	-3.45
176.994	-2.16
177.38	-2.16
177.765	-1.16
178.151	-1.57
178.537	-1.86
178.922	-1.75
179.308	-2.14
179.693	-3.5
180.079	-3.89
180.464	-2.25
180.85	-0.41
181.235	-1.39
181.621	-2.23
182.006	-2.11
182.391	-2.27
182.777	-2.84
183.162	-3.64
183.547	-2.95
183.932	-2.07
184.317	-2.11
184.702	-2.57
185.087	-3.34
185.472	-3.07
185.857	-4.07
186.242	-3.52
186.627	-2.7
187.012	-2.61
187.397	-1.93
187.782	-2.32
188.167	-2.32
188.551	-3.02
188.936	0.7
189.321	9.02
189.705	16.95
190.09	25.09
190.475	33.43
190.859	39.91
191.244	49.68
191.628	56.59
192.012	65.05
192.397	73.18
192.781	80.16
193.166	81.39
193.55	79.77
193.934	80.23
194.318	79.86
194.702	74.93
195.087	75.27
195.471	73.59
195.855	76.2
196.239	75.59
196.623	75.14
197.007	75.98
197.391	76.34
197.775	79.36
198.158	79.93
198.542	78.57
198.926	83.73
199.31	84.3
199.693	82.61
200.077	75.45
200.461	72.86
200.844	71.41
201.228	70.86
201.611	68.5
201.995	64.86
202.378	63.23
202.762	66.39
203.145	63.66
203.529	62.57
203.912	65.23
204.295	68.7
204.679	73.41
205.062	73.89
205.445	74.09
205.828	80.02
206.211	83.07
206.594	81.45
206.977	79.5
207.36	81.02
207.743	79.77
208.126	75.7
208.509	74.23
208.892	70.64
209.275	71.68
209.658	72.7
210.04	70.73
210.423	70.8
210.806	73.45
211.188	73.41
211.571	71.82
211.953	76.48
212.336	77.59
212.719	82.48
213.101	81.95
213.483	81.48
213.866	80.45
214.248	77.39
214.63	78.25
215.013	77.64
215.395	79.3
215.777	79.14
216.159	78.18
216.542	78.89
216.924	77.93
217.306	77.61
217.688	76.2
218.07	75.57
218.452	77.86
218.834	76.32
219.216	78.16
219.597	78.93
219.979	79.82
220.361	84.48
220.743	84.27
221.124	78.34
221.506	79
221.888	80.59
222.269	82.45
222.651	83.34
223.032	82.89
223.414	77.57
223.795	77.93
224.177	80.11
224.558	73.48
224.94	71.93
225.321	78.61
225.702	81.61
226.083	80.64
226.465	80.91
226.846	78.77
227.227	75.57
227.608	78.2
227.989	77.95
228.37	73.59
228.751	73.02
229.132	77.45
229.513	76.77
229.894	77.39
230.275	75.75
230.655	74.11
231.036	73.45
231.417	74.7
231.798	78.48
232.178	75.52
232.559	76.48
232.94	75.16
233.32	74.41
233.701	76.95
234.081	76.36
234.462	80.86
234.842	81.05
235.222	85.73
235.603	85.43
235.983	80.11
236.363	80.52
236.743	80.73
237.124	77.84
237.504	76.95
237.884	74.43
238.264	67.95
238.644	64.05
239.024	64.27
239.404	59.7
239.784	60.64
240.164	60.64
240.544	62.07
240.923	63.84
241.303	67.8
241.683	68.09
242.063	69.2
242.442	73.52
242.822	73.43
243.202	73.05
243.581	75.16
243.961	75.5
244.34	77.89
244.72	76.66
245.099	76.89
245.478	80.91
245.858	80.91
246.237	78.59
246.616	78.43
246.996	80.86
247.375	82.98
247.754	83.84
248.133	84.77
248.512	85.98
248.891	90.61
249.27	90.61
249.649	88.11
250.028	88.86
250.407	89.82
250.786	88.73
251.165	88.05
251.544	88.98
251.922	88.77
252.301	88.32
252.68	84.32
253.058	78.8
253.437	75.8
253.816	73.95
254.194	72.07
254.573	69.3
254.951	71.75
255.329	75.45
255.708	70.93
256.086	71.93
256.465	70.95
256.843	73.3
257.221	76.09
257.599	75.52
257.977	74.07
258.356	73.66
258.734	77.93
259.112	78.82
259.49	74.82
259.868	78.23
260.246	77.25
260.624	76.66
261.001	75.3
261.379	74.52
261.757	75.75
262.135	75.57
262.513	75.57
262.89	70.7
263.268	68.52
263.645	68.43
264.023	66.98
264.401	68.27
264.778	68.66
265.156	70.5
265.533	68.86
265.91	70.36
266.288	73.39
266.665	76.59
267.042	76.5
267.42	75.84
267.797	78.02
268.174	75.73
268.551	74.43
268.928	77.34
269.305	77.07
269.682	79.39
270.059	82.07
270.436	79.93
270.813	78.5
271.19	82.57
271.567	83.8
271.944	76.73
272.32	78.52
272.697	76.18
273.074	76.41
273.45	74.45
273.827	71.18
274.203	68.25
274.58	68.89
274.957	66.16
275.333	64.73
275.709	61.75
276.086	66.55
276.462	65.68
276.838	63.84
277.215	63.16
277.591	66.27
277.967	67.2
278.343	68.02
278.719	66.64
279.095	68.07
279.471	68.64
279.847	69.23
280.223	69.25
280.599	69.36
280.975	72.11
281.351	67.55
281.727	64.23
282.103	65.8
282.478	62.27
282.854	66.86
283.23	69.2
283.605	70.75
283.981	71.8
284.357	73.41
284.732	74
285.108	75.64
285.483	80
285.858	81.16
286.234	83.66
286.609	89.61
286.984	84.25
287.36	81.55
287.735	81.05
288.11	79.23
288.485	78.27
288.86	74.48
289.235	71.93
289.61	70.09
289.985	73
290.36	69.32
290.735	66.98
291.11	69.75
291.485	73.45
291.86	73.84
292.235	81.41
292.609	82.68
292.984	86.75
293.359	88.89
293.733	89.18
294.108	84.05
294.482	81.86
294.857	83.8
295.231	82.41
295.606	79.95
295.98	80.43
296.354	73.43
296.729	72.32
297.103	72.32
297.477	72.11
297.851	73.48
298.226	74.09
298.6	73.09
298.974	70.66
299.348	72.75
299.722	71.91
300.096	67.75
300.47	68.34
300.844	66.5
301.217	65.82
301.591	70
301.965	71.45
302.339	75.5
302.712	80.25
303.086	80.82
303.46	82.14
303.833	83.55
304.207	84.14
304.58	86.43
304.954	87.84
305.327	88.8
305.701	86.3
306.074	86.68
306.447	84.09
306.821	82.52
307.194	82.16
307.567	81.84
307.94	83.43
308.313	83.34
308.686	82.23
309.059	82.57
309.432	81.89
309.805	80.59
310.178	77.77
310.551	81.05
310.924	80.18
311.297	78.95
311.67	79.39
312.042	75.68
312.415	74.52
312.788	72.23
313.16	71.36
313.533	71.27
313.905	71.45
314.278	69.86
314.65	67.25
315.023	67.84
315.395	68.66
315.768	70.66
316.14	75.23
316.512	78.02
316.884	81.95
317.257	83.68
317.629	84.68
318.001	84.02
318.373	85.8
318.745	84.82
319.117	86.14
319.489	84.32
319.861	79.59
320.233	77.25
320.605	76.57
320.977	74.23
321.348	73.82
321.72	71.95
322.092	73.3
322.463	73.5
322.835	72.82
323.207	72
323.578	71.86
323.95	71.09
324.321	72.43
324.693	73.3
325.064	73.07
325.435	73.89
325.807	76.39
326.178	77.64
326.549	78.59
326.92	79.84
327.292	78.27
327.663	80.27
328.034	82.82
328.405	78.64
328.776	76.91
329.147	77.91
329.518	73.55
329.889	70.64
330.259	65.16
330.63	65.57
331.001	66.82
331.372	65
331.742	65.68
332.113	60.68
332.484	62.16
332.854	63.8
333.225	63.25
333.595	63.93
333.966	63.93
334.336	67.82
334.707	66.82
335.077	63.52
335.447	63.59
335.817	60.75
336.188	68.75
336.558	72.64
336.928	70.61
337.298	71.73
337.668	71.93
338.038	73.64
338.408	75.75
338.778	75.09
339.148	78.75
339.518	80.82
339.888	80.75
340.258	75.89
340.627	70.64
340.997	70.64
341.367	69.23
341.736	71.66
342.106	68.48
342.475	64.68
342.845	66.18
343.214	66.75
343.584	65.45
343.953	67.27
344.323	67.75
344.692	69.2
345.061	69.68
345.431	70.07
345.8	69.75
346.169	74.32
346.538	71.16
346.907	68.98
347.276	65.57
347.645	67.8
348.014	66.86
348.383	70.75
348.752	73.93
349.121	73.07
349.49	74.41
349.858	72.86
350.227	72
350.596	75.77
350.964	78.68
351.333	79.52
351.702	77.3
352.07	75.7
352.439	69.61
352.807	66.52
353.176	64.32
353.544	64.02
353.912	68.48
354.281	65.11
354.649	61.64
355.017	58.7
355.385	58.91
355.753	58.64
356.122	60.25
356.49	64.07
356.858	62.73
357.226	67.3
357.594	64.98
357.961	62.2
358.329	65.52
358.697	69.93
359.065	71.5
359.433	70.05
359.8	74
360.168	72.7
360.536	71.48
360.903	71.48
361.271	71.43
361.638	74.34
362.006	74.39
362.373	74.43
362.741	74.75
363.108	73.89
363.475	76.23
363.843	73.45
364.21	73.34
364.577	72.98
364.944	76.07
365.311	76.16
365.678	75.27
366.045	74.14
366.412	75.82
366.779	74.75
367.146	75.23
367.513	75.7
367.88	76.84
368.247	79.73
368.613	79.32
368.98	78.7
369.347	76.16
369.713	76.48
370.08	76.66
370.447	75.09
370.813	75.18
371.18	73.55
371.546	71.02
371.912	72.11
372.279	68.16
372.645	68.57
373.011	68.91
373.378	70.66
373.744	67.61
374.11	64.73
374.476	63
374.842	64.07
375.208	69.27
375.574	71.82
375.94	70.61
376.306	73.52
376.672	74
377.038	71.45
377.404	68.84
377.769	72.07
378.135	74.45
378.501	76.91
378.866	74.48
379.232	70.32
379.597	68.55
379.963	66.32
380.328	67.18
380.694	66.8
381.059	67.89
381.425	69.95
381.79	68.86
382.155	72
382.52	69.93
382.886	71.18
383.251	70.73
383.616	71.23
383.981	73.86
384.346	70.98
384.711	71.32
385.076	74.8
385.441	75.77
385.806	77.61
386.171	74.86
386.535	75.55
386.9	72.82
387.265	75.89
387.629	76.98
387.994	77
388.359	77.82
388.723	77.68
389.088	75.84
389.452	74.45
389.817	71.93
390.181	70.36
390.545	70.75
390.91	71.84
391.274	68.5
391.638	69.93
392.002	67.09
392.366	72.55
392.731	74.66
393.095	72.32
393.459	73.75
393.823	76.23
394.187	75.89
394.55	72.52
394.914	73.68
395.278	72.2
395.642	71.2
396.006	74.61
396.369	68.48
396.733	65.25
397.097	67.27
397.46	67.89
397.824	65.84
398.187	65.91
398.551	65.89
398.914	68.89
399.277	72.25
399.641	70.43
400.004	70.77
400.367	73.16
400.73	72.02
401.094	69.32
401.457	69.48
401.82	69.09
402.183	73.18
402.546	74.91
402.909	75.02
403.272	71.2
403.635	71.41
403.998	70.16
404.36	69.34
404.723	73.66
405.086	74.55
405.448	71.57
405.811	71.73
406.174	69.8
406.536	71.45
406.899	70.48
407.261	73.41
407.624	72.02
407.986	73.3
408.348	73.02
408.711	72.07
409.073	74.09
409.435	74.2
409.797	72.23
410.16	70.66
410.522	67.25
410.884	68.07
411.246	68.5
411.608	69.86
411.97	68.7
412.332	67.64
412.693	66.25
413.055	65.98
413.417	68.57
413.779	70.07
414.14	69.91
414.502	72.8
414.864	70.02
415.225	68.93
415.587	70
415.948	70.05
416.31	70.7
416.671	71.3
417.033	67.5
417.394	68.86
417.755	69.34
418.116	70.3
418.478	70.82
418.839	68.32
419.2	69.07
419.561	68.18
419.922	66.95
420.283	68.25
420.644	66.95
421.005	69.11
421.366	66.25
421.727	65.98
422.087	64.89
422.448	64.75
422.809	65.89
423.169	68.43
423.53	70.18
423.891	71.18
424.251	69.89
424.612	70.27
424.972	71.32
425.333	72.64
425.693	72.32
426.053	73.18
426.414	72.75
426.774	73.45
427.134	68.52
427.494	68.36
427.854	67.77
428.214	68.77
428.574	68.75
428.934	67.43
429.294	64.91
429.654	68.02
430.014	67.36
430.374	65.39
430.734	63.27
431.094	66.02
431.453	65.61
431.813	65.32
432.173	61.52
432.532	60.75
432.892	59.25
433.251	59.43
433.611	59.02
433.97	59.2
434.33	60.18
434.689	61.91
435.048	62.55
435.407	62.84
435.767	62.64
436.126	66.5
436.485	67.5
436.844	68.68
437.203	68.48
437.562	64.61
437.921	64.14
438.28	64.66
438.639	67.57
438.998	63.98
439.356	63.89
439.715	65.45
440.074	67.05
440.433	65.14
440.791	64.82
441.15	65.48
441.508	66.41
441.867	70
442.225	70.48
442.584	67.77
442.942	69.23
443.3	64.3
443.659	64.27
444.017	62.61
444.375	65.45
444.733	65.59
445.092	65.39
445.45	65.05
445.808	62.55
446.166	60.77
446.524	59.09
446.882	58.32
447.239	61.89
447.597	61.52
447.955	61.55
448.313	59.5
448.67	60.84
449.028	60.77
449.386	60.39
449.743	59.5
450.101	59.89
450.458	62.77
450.816	65.68
451.173	67.89
451.531	66.5
451.888	64.16
452.245	68.09
452.602	66.36
452.96	70.32
453.317	69.75
453.674	69.45
454.031	72.2
454.388	70.34
454.745	69.59
455.102	67.86
455.459	67.11
455.816	69.23
456.173	66.3
456.529	68.5
456.886	64.95
457.243	69.86
457.599	69.48
457.956	66.75
458.313	66.61
458.669	64.8
459.026	62.68
459.382	64.61
459.739	65.07
460.095	63.41
460.451	61.41
460.807	60.18
461.164	57.5
461.52	57.11
461.876	56.73
462.232	57.05
462.588	57.23
462.944	57.11
463.3	55.77
463.656	53.09
464.012	52.61
464.368	52.8
464.724	55.09
465.079	57.8
465.435	56.61
465.791	58.52
466.146	59
466.502	58.36
466.858	59.82
467.213	62.55
467.569	64.95
467.924	65.91
468.279	65.61
468.635	61.73
468.99	59.32
469.345	64.2
469.701	65.66
470.056	64.86
470.411	66.43
470.766	64.32
471.121	61.11
471.476	57.73
471.831	58.23
472.186	60.25
472.541	61.5
472.895	62.84
473.25	59.25
473.605	57.34
473.96	57.66
474.314	54.66
474.669	57.05
475.024	58.2
475.378	62.77
475.733	61.89
476.087	61.89
476.441	63.55
476.796	62
477.15	63.95
477.504	64.59
477.859	65.73
478.213	67.09
478.567	65.84
478.921	66.25
479.275	65.3
479.629	67.66
479.983	68.93
480.337	67.57
480.691	65.89
481.045	64.32
481.399	63.89
481.752	61.2
482.106	61.82
482.46	60.93
482.813	61.86
483.167	61.07
483.52	60.43
483.874	57.05
484.227	56.5
484.581	56.91
484.934	57.75
485.288	60.27
485.641	62.14
485.994	62.66
486.347	65.2
486.7	64.34
487.054	65.32
487.407	64.36
487.76	65.5
488.113	64.05
488.466	65.14
488.818	68.95
489.171	64.75
489.524	63.55
489.877	63.98
490.23	60.95
490.582	63.27
490.935	63.64
491.288	62.98
491.64	60.39
491.993	64.43
492.345	64.2
492.698	59.52
493.05	62.93
493.402	65.84
493.755	64.2
494.107	65.09
494.459	63.57
494.811	60.27
495.163	63.68
495.515	67.91
495.867	67.91
496.219	73.27
496.571	80.93
496.923	86.84
497.275	98.27
497.627	108.98
497.979	124.5
498.33	136.68
498.682	153.02
499.034	164.55
499.385	179.02
499.737	188.52
500.088	197.5
500.44	205.5
500.791	210.07
501.143	211.18
501.494	213.48
501.845	212.77
502.197	214.64
502.548	218.48
502.899	216.45
503.25	211.41
503.601	216.77
503.952	216.7
504.303	214.16
504.654	218.89
505.005	214.57
505.356	213.18
505.707	211
506.058	205.86
506.408	200.5
506.759	198.61
507.11	203.66
507.46	202.98
507.811	200.43
508.161	199.84
508.512	195
508.862	195.48
509.213	199.55
509.563	201.27
509.913	203.14
510.263	202.07
510.614	204.18
510.964	201.36
511.314	193.41
511.664	193.43
512.014	193.91
512.364	192.93
512.714	196.93
513.064	194
513.414	194.48
513.764	191.95
514.113	189.55
514.463	186.68
514.813	183.57
515.162	188.23
515.512	189.95
515.862	189.16
516.211	187.14
516.561	182.68
516.91	178.77
517.259	175.98
517.609	176.93
517.958	175.8
518.307	178
518.656	176.09
519.006	178.75
519.355	176.18
519.704	178.52
520.053	180.68
520.402	182.61
520.751	184.5
521.1	185.45
521.448	184.27
521.797	185.93
522.146	185.2
522.495	185.57
522.843	181.05
523.192	178.18
523.541	178.07
523.889	177.64
524.238	175.18
524.586	173.73
524.935	169.82
525.283	170.18
525.631	169.5
525.979	166.66
526.328	166.36
526.676	166.3
527.024	165.82
527.372	163.7
527.72	160.05
528.068	157.93
528.416	160.18
528.764	161.11
529.112	159.59
529.46	156.89
529.808	158.64
530.155	157.75
530.503	158.09
530.851	160.82
531.198	159.3
531.546	160.52
531.893	163.34
532.241	161
532.588	160
532.936	160.8
533.283	162.11
533.63	162.52
533.978	162.77
534.325	156.98
534.672	154.07
535.019	149.86
535.366	145.55
535.713	145.05
536.06	143.02
536.407	144.93
536.754	145.41
537.101	145.11
537.448	141.45
537.795	143.18
538.141	146.25
538.488	146.02
538.835	146.14
539.181	147.77
539.528	145
539.874	148.11
540.221	148.32
540.567	148.23
540.914	146.07
541.26	148.55
541.606	146.2
541.952	150.2
542.299	151.7
542.645	153.36
542.991	155.07
543.337	155.36
543.683	148.61
544.029	145.61
544.375	141.02
544.721	143.09
545.066	141.5
545.412	141.02
545.758	136.89
546.104	134.84
546.449	131.3
546.795	129.68
547.141	129.18
547.486	130.89
547.832	133.05
548.177	132.48
548.522	130.34
548.868	129
549.213	128.48
549.558	125.84
549.903	124.09
550.249	129.3
550.594	130.05
550.939	128.55
551.284	130.27
551.629	124.77
551.974	127.18
552.319	126.89
552.664	127.11
553.008	128.2
553.353	131.41
553.698	130.32
554.043	127.84
554.387	122.66
554.732	123.45
555.076	121.32
555.421	123.02
555.765	120.93
556.11	121.73
556.454	119.59
556.798	115.43
557.143	112.16
557.487	112.45
557.831	112.18
558.175	115.91
558.519	115.64
558.863	116.8
559.207	117.2
559.551	117.55
559.895	116.2
560.239	117.16
560.583	116.66
560.927	115.3
561.27	116.57
561.614	117.34
561.958	115.5
562.301	113.95
562.645	113.27
562.988	108.91
563.332	109.3
563.675	109.18
564.018	110.14
564.362	109.57
564.705	108.16
565.048	107.39
565.391	106.73
565.735	103.02
566.078	100.68
566.421	97.39
566.764	100.34
567.107	101.23
567.45	100.75
567.792	96.59
568.135	98.23
568.478	101.09
568.821	101.11
569.163	100.7
569.506	103.48
569.849	104.66
570.191	105.55
570.534	106.11
570.876	105.25
571.219	108.18
571.561	110.32
571.903	108.77
572.246	108.66
572.588	105.25
572.93	100.75
573.272	100.55
573.614	101.3
573.956	103.52
574.298	103.27
574.64	102.11
574.982	97.57
575.324	95.34
575.666	94.27
576.008	94
576.349	95.73
576.691	98.86
577.033	98.05
577.374	95.82
577.716	93.45
578.057	89.98
578.399	87.93
578.74	90.02
579.082	90.18
579.423	91.34
579.764	88.7
580.105	89.59
580.447	90.3
580.788	91.02
581.129	91.91
581.47	92.32
581.811	94.36
582.152	94.84
582.493	92.11
582.834	93.89
583.175	93.91
583.515	95.07
583.856	95.07
584.197	90.86
584.537	90.66
584.878	92.09
585.218	93.45
585.559	94.91
585.899	95.61
586.24	97.48
586.58	97.7
586.921	95.55
587.261	94.86
587.601	92.93
587.941	96.64
588.281	96.93
588.621	96.27
588.961	90.73
589.301	90.98
589.641	91.57
589.981	89.89
590.321	88.43
590.661	88.93
591.001	86.89
591.34	87.36
591.68	87.14
592.02	86.93
592.359	86.07
592.699	90.52
593.038	87.45
593.378	86.39
593.717	85.45
594.057	84.45
594.396	87.36
594.735	89.45
595.074	89.34
595.414	84.8
595.753	84.84
596.092	83.18
596.431	84.45
596.77	85.8
597.109	85.09
597.448	84.3
597.786	86.02
598.125	82.23
598.464	80.73
598.803	79.11
599.141	79.59
599.48	76.77
599.819	76.09
600.157	74.34
600.495	71.93
600.834	73
601.172	76.11
601.511	73.36
601.849	79.57
602.187	79.55
602.525	79.43
602.864	82.16
603.202	82.77
603.54	82.5
603.878	82.55
604.216	83.52
604.554	81.98
604.891	81.48
605.229	85.09
605.567	81.25
605.905	81.93
606.243	84.14
606.58	84.52
606.918	84.36
607.255	84.95
607.593	83.07
607.93	82.25
608.268	79.36
608.605	76.02
608.942	71.7
609.28	68.8
609.617	71.05
609.954	70.75
610.291	69.34
610.628	73.05
610.965	71.16
611.302	71
611.639	72.66
611.976	77.41
612.313	79.09
612.65	79.82
612.987	82.59
613.323	79.02
613.66	79.41
613.997	78.64
614.333	74.84
614.67	78.16
615.006	77.07
615.343	76.52
615.679	76.8
616.015	76.39
616.352	77.36
616.688	77.89
617.024	79.75
617.36	78.5
617.696	77.52
618.032	75
618.368	76.57
618.704	79.95
619.04	78.57
619.376	75.07
619.712	74.7
620.048	77.89
620.383	78.09
620.719	76.8
621.055	77.95
621.39	80.16
621.726	80.3
622.061	74.86
622.397	71.7
622.732	70.7
623.068	71.3
623.403	67.34
623.738	62.93
624.073	58.82
624.409	60.66
624.744	57.36
625.079	56
625.414	58.09
625.749	62.64
626.084	62.84
626.419	65.3
626.753	68.09
627.088	73.32
627.423	75.34
627.758	81.34
628.092	78.75
628.427	79.16
628.762	80.52
629.096	82.25
629.431	82.43
629.765	82.39
630.099	81.7
630.434	80.59
630.768	81.55
631.102	82.2
631.436	79.02
631.77	80.43
632.105	80.7
632.439	78.27
632.773	79.39
633.107	78.52
633.44	82.27
633.774	83.16
634.108	83.14
634.442	78.32
634.776	77.59
635.109	78.86
635.443	78.8
635.776	79.41
636.11	77.95
636.443	75.98
636.777	76.07
637.11	71.05
637.444	68.43
637.777	68.3
638.11	71.77
638.443	71.93
638.776	70.59
639.11	69.27
639.443	70.41
639.776	73.73
640.109	73.14
640.441	72.84
640.774	74.3
641.107	73.7
641.44	69.82
641.773	68.36
642.105	68.07
642.438	67.18
642.77	67.05
643.103	65.7
643.435	63.66
643.768	65.52
644.1	65.64
644.433	69.68
644.765	71.43
645.097	75.43
645.429	76.25
645.761	76.07
646.094	74.23
646.426	75.8
646.758	79.27
647.09	80.73
647.422	80.07
647.753	79.57
648.085	76.2
648.417	72.66
648.749	71.59
649.08	72.14
649.412	70.8
649.744	73.7
650.075	71.93
650.407	67.98
650.738	69.18
651.069	68.45
651.401	67.89
651.732	67.89
652.063	72.86
652.394	73.75
652.726	72.39
653.057	72.48
653.388	70.45
653.719	67.91
654.05	67.43
654.381	65.75
654.712	67
655.042	66.77
655.373	64.75
655.704	61.75
656.034	61.93
656.365	65.32
656.696	66.39
657.026	69.25
657.357	70.5
657.687	72.3
658.018	73.25
658.348	70.25
658.678	69.41
659.008	69.7
659.339	71.89
659.669	70.41
659.999	67.3
660.329	65.89
660.659	64.61
660.989	66.8
661.319	64.02
661.649	63.27
661.978	64.55
662.308	65.98
662.638	67.34
662.968	66.89
663.297	66.91
663.627	66.36
663.956	69.39
664.286	70.57
664.615	67.16
664.945	72.07
665.274	70.45
665.603	73.68
665.932	74.36
666.262	75.02
666.591	73.8
666.92	73.84
667.249	75.32
667.578	71.68
667.907	68.77
668.236	73.55
668.564	69.98
668.893	72.66
669.222	72.27
669.551	70.32
669.879	67.68
670.208	68.55
670.537	68.61
670.865	64.43
671.194	68.32
671.522	69.45
671.85	68.41
672.179	68.52
672.507	68.14
672.835	65.02
673.163	65.82
673.491	68.07
673.819	68.57
674.147	66.7
674.475	70.43
674.803	66.89
675.131	65.59
675.459	64.68
675.787	69.23
676.115	68.93
676.442	69.68
676.77	70.8
677.098	68.36
677.425	66.77
677.753	67.36
678.08	65.36
678.407	68.48
678.735	72.34
679.062	69.91
679.389	62.91
679.717	60.18
680.044	56.36
680.371	55.07
680.698	58.36
681.025	57.82
681.352	58.68
681.679	58.68
682.006	54
682.332	53.27
682.659	55.61
682.986	58.7
683.313	61.02
683.639	65.95
683.966	67.86
684.292	67.5
684.619	69.41
684.945	69.91
685.272	69.68
685.598	72.82
685.924	70.55
686.25	68.3
686.577	68.45
686.903	66.82
687.229	67.57
687.555	66.64
687.881	68.09
688.207	67.25
688.533	66.48
688.858	71.5
689.184	73.32
689.51	76.89
689.836	80.18
690.161	77.52
690.487	77.2
690.813	75.66
691.138	74.09
691.463	73.91
691.789	72.91
692.114	71.66
692.44	67.14
692.765	64.02
693.09	59.16
693.415	61.2
693.74	62.27
694.065	62.89
694.39	58.11
694.715	59.25
695.04	59.02
695.365	59.23
695.69	59.59
696.015	58.93
696.339	58.07
696.664	59.23
696.989	57.34
697.313	57.43
697.638	56.64
697.962	60.16
698.287	59.02
698.611	59.2
698.935	61.86
699.26	61.77
699.584	64.57
699.908	64.09
700.232	65.2
700.556	62.27
700.88	66.43
701.204	70.93
701.528	72.68
701.852	75.09
702.176	72.89
702.5	68.95
702.823	66.95
703.147	64.82
703.471	66.27
703.794	67.64
704.118	69.16
704.441	64.34
704.765	59.45
705.088	55
705.411	52.68
705.735	52.77
706.058	53.98
706.381	53.43
706.704	54.7
707.027	52.91
707.35	48.41
707.673	47.75
707.996	47.64
708.319	48.32
708.642	50.8
708.965	50.95
709.288	53.95
709.61	55.57
709.933	59.77
710.256	60.84
710.578	64.32
710.901	68
711.223	67.7
711.546	66.73
711.868	70.82
712.19	71.3
712.512	71.52
712.835	68.07
713.157	65.07
713.479	64.68
713.801	62.34
714.123	60.3
714.445	56.5
714.767	57.45
715.089	60.48
715.411	53.57
715.732	53.2
716.054	52.27
716.376	53.89
716.697	55.16
717.019	54.93
717.34	56.36
717.662	57.61
717.983	60.66
718.305	59.59
718.626	61.14
718.947	67.45
719.268	66.32
719.589	67.07
719.911	65.32
720.232	68.84
720.553	65.43
720.874	65.66
721.195	64.5
721.515	64.48
721.836	63.68
722.157	60.3
722.478	56.89
722.798	55.61
723.119	57.45
723.44	57.16
723.76	56.16
724.081	58.98
724.401	57.34
724.721	57.16
725.042	53.09
725.362	53.77
725.682	53.16
726.002	53.36
726.322	56.95
726.642	52.8
726.962	48.39
727.282	45.57
727.602	45.5
727.922	45.09
728.242	48.11
728.562	49.8
728.882	51.45
729.201	51.39
729.521	50.11
729.84	46.61
730.16	48.45
730.479	54.23
730.799	54.52
731.118	53.93
731.437	55.39
731.757	53.68
732.076	54.11
732.395	54.8
732.714	59.84
733.033	62.09
733.352	64.5
733.671	62.75
733.99	62.64
734.309	61.95
734.628	62.86
734.947	64.41
735.265	62.11
735.584	62.14
735.903	60.11
736.221	56.05
736.54	54.59
736.858	52.59
737.177	51.05
737.495	51.09
737.813	52.95
738.132	52.32
738.45	49.14
738.768	49.34
739.086	48.43
739.404	48.39
739.722	47.09
740.04	47.48
740.358	48.61
740.676	50.64
740.994	54.05
741.311	53.41
741.629	52.41
741.947	54.18
742.264	54.57
742.582	55.2
742.899	54.75
743.217	55.45
743.534	52.32
743.852	52.5
744.169	56.45
744.486	51.36
744.803	52.77
745.121	53.91
745.438	50.89
745.755	51.18
746.072	51.05
746.389	52.75
746.706	54.14
747.022	58.91
747.339	58.61
747.656	56.11
747.973	55.75
748.289	52.64
748.606	54.82
748.923	53.91
749.239	53.34
749.555	54.84
749.872	57.27
750.188	57.02
750.505	55.93
750.821	55.27
751.137	57.34
751.453	56.77
751.769	55.98
752.085	52.52
752.401	55.25
752.717	57.39
753.033	55.05
753.349	51.77
753.665	51.2
753.98	52
754.296	54.25
754.612	52.98
754.927	55.07
755.243	53.5
755.558	53.8
755.874	52.45
756.189	48.73
756.505	50.66
756.82	49.52
757.135	51.66
757.45	48.77
757.765	49.91
758.08	47.45
758.395	46.3
758.71	48.16
759.025	52.23
759.34	56.09
759.655	58.8
759.97	58.98
760.285	60.05
760.599	57.25
760.914	57.86
761.228	57.95
761.543	58.55
761.857	58.82
762.172	60.84
762.486	55.43
762.8	51.66
763.115	51.18
763.429	50.23
763.743	50.48
764.057	55.2
764.371	59.7
764.685	57.07
764.999	58.61
765.313	57.5
765.627	57.11
765.941	58.61
766.255	58.8
766.568	56
766.882	57.45
767.195	55.93
767.509	52.86
767.823	49.39
768.136	51.07
768.449	49.84
768.763	50.09
769.076	50.09
769.389	48.98
769.702	51.61
770.016	55.5
770.329	56.55
770.642	58.11
770.955	59.27
771.268	59.27
771.58	58
771.893	59
772.206	61.23
772.519	59.48
772.832	59.18
773.144	56.57
773.457	55.45
773.769	51.43
774.082	54.7
774.394	54.73
774.706	57.43
775.019	56.25
775.331	54.68
775.643	55.16
775.955	58.18
776.268	62.55
776.58	63.86
776.892	65.82
777.204	66.66
777.515	62.09
777.827	57.89
778.139	55.18
778.451	56.48
778.763	56.23
779.074	56.43
779.386	55.45
779.697	53.27
780.009	52.82
780.32	49.66
780.632	47.52
780.943	48.2
781.254	53.07
781.566	54.41
781.877	57.91
782.188	60.73
782.499	57.93
782.81	56.7
783.121	55.89
783.432	56.2
783.743	56.66
784.054	59.27
784.364	58.41
784.675	56.66
784.986	54.57
785.296	53.14
785.607	52.86
785.917	55.34
786.228	57.14
786.538	57.18
786.849	57.23
787.159	58.59
787.469	59.36
787.779	61.86
788.09	64.68
788.4	64.93
788.71	64.89
789.02	63.93
789.33	64.95
789.64	66.09
789.949	66.7
790.259	69.82
790.569	68.95
790.879	70.25
791.188	70.36
791.498	67.14
791.807	67.18
792.117	66
792.426	65.32
792.736	62.41
793.045	62.48
793.354	64.91
793.663	64.39
793.973	66.2
794.282	65.5
794.591	65.3
794.9	66
795.209	67.55
795.518	68.41
795.826	70.55
796.135	73.34
796.444	73.52
796.753	71.95
797.061	70.64
797.37	71.55
797.678	71.48
797.987	70.82
798.295	68.75
798.604	67
798.912	67.57
799.22	63.57
799.529	63.41
799.837	62.23
800.145	62.23
800.453	64.27
800.761	63.02
801.069	63.8
801.377	62.82
801.685	66.61
801.993	69.77
802.3	66.8
802.608	71.14
802.916	73.16
803.223	74.16
803.531	74.89
803.838	72.18
804.146	72.14
804.453	72.89
804.76	74.93
805.068	74.05
805.375	72.07
805.682	70.84
805.989	70.86
806.296	67.48
806.603	66.5
806.91	66.93
807.217	65.95
807.524	65.93
807.831	64.66
808.138	63.68
808.444	64.66
808.751	66.75
809.058	68.3
809.364	65.95
809.671	67.55
809.977	73.66
810.284	75.8
810.59	76.09
810.896	75.82
811.202	75.07
811.509	76.73
811.815	76.18
812.121	74.73
812.427	74.55
812.733	79.32
813.039	78.39
813.345	73.91
813.65	69.07
813.956	72.64
814.262	71.3
814.568	71
814.873	71.52
815.179	73
815.484	73.77
815.79	78.2
816.095	76.25
816.4	75.11
816.706	75.93
817.011	77.32
817.316	79.8
817.621	82.23
817.926	83.89
818.231	85.09
818.536	83.59
818.841	83.64
819.146	82.95
819.451	82.57
819.756	81.95
820.06	83.39
820.365	85.73
820.67	80.82
820.974	81.59
821.279	84.57
821.583	82.16
821.888	81.57
822.192	81.25
822.496	82.98
822.8	84.82
823.105	86.84
823.409	81.59
823.713	81.45
824.017	84.25
824.321	82.61
824.625	80.52
824.929	82.27
825.232	83.16
825.536	82.77
825.84	79.41
826.143	76.11
826.447	80.36
826.751	83.59
827.054	86.98
827.358	85.16
827.661	91
827.964	92.86
828.268	93.68
828.571	94.82
828.874	95.89
829.177	97.66
829.48	99.02
829.783	98.11
830.086	98.77
830.389	95.09
830.692	97.73
830.995	93.45
831.297	90.7
831.6	87.07
831.903	86.89
832.205	85.64
832.508	88.2
832.81	88.98
833.113	88.86
833.415	89.84
833.718	92.18
834.02	90.64
834.322	91.59
834.624	92.55
834.926	97.11
835.228	99.25
835.53	100.39
835.832	97.48
836.134	100.39
836.436	98.43
836.738	97.41
837.04	94.86
837.341	96.68
837.643	96.2
837.944	98.25
838.246	96.8
838.547	96.52
838.849	102.16
839.15	104.02
839.452	103.93
839.753	104.86
840.054	102.59
840.355	105.02
840.656	103.36
840.957	106.34
841.258	109.34
841.559	108.64
841.86	108.25
842.161	105.7
842.462	105.16
842.762	105.34
843.063	108
843.364	107.39
843.664	107.48
843.965	108.82
844.265	105.34
844.566	103.09
844.866	105.27
845.166	103.02
845.467	101.16
845.767	100.95
846.067	100.18
846.367	92.84
846.667	96.93
846.967	96.11
847.267	95.84
847.567	95.18
847.867	94.5
848.166	92.34
848.466	96.05
848.766	94.82
849.065	94.48
849.365	93.34
849.664	97.77
849.964	95.52
850.263	95.23
850.562	94.5
850.862	98.32
851.161	97.75
851.46	98.32
851.759	94.7
852.058	95.98
852.357	99.32
852.656	95.45
852.955	93.82
853.254	96.09
853.553	96.93
853.851	101.45
854.15	101.14
854.449	104.07
854.747	103.43
855.046	102.89
855.344	104.77
855.643	104.75
855.941	112.41
856.239	114.91
856.538	115.86
856.836	114.61
857.134	113.75
857.432	111
857.73	109.52
858.028	111.39
858.326	116.61
858.624	119.52
858.922	117.61
859.219	114.27
859.517	112.66
859.815	109.14
860.112	115.23
860.41	115.07
860.707	119.25
861.005	120.23
861.302	120.57
861.6	120.27
861.897	121.39
862.194	123.98
862.491	125.93
862.788	132.68
863.085	139.07
863.382	137.14
863.679	137
863.976	132.25
864.273	132.52
864.57	129.73
864.867	126.7
865.163	121.93
865.46	118.41
865.757	119.77
866.053	114.27
866.349	109.25
866.646	108.07
866.942	107.86
867.239	112.68
867.535	105.93
867.831	111.23
868.127	112.89
868.423	112.82
868.719	114.7
869.015	114.2
869.311	117.02
869.607	118.89
869.903	119.27
870.199	119.5
870.494	120.64
870.79	129.05
871.086	125.14
871.381	124.52
871.677	122.59
871.972	120.07
872.267	117.36
872.563	115.32
872.858	114.68
873.153	115.25
873.448	111.95
873.743	108.8
874.038	105.48
874.333	105.73
874.628	108.36
874.923	109.73
875.218	110.59
875.513	108.52
875.808	110.5
876.102	108.05
876.397	101.5
876.691	104.32
876.986	104.39
877.28	103.32
877.575	103.64
877.869	101.52
878.163	104.11
878.458	106.77
878.752	105.93
879.046	100.64
879.34	99.16
879.634	102.95
879.928	98.77
880.222	98.16
880.516	97.41
880.809	97.55
881.103	95.48
881.397	91.93
881.691	89.48
881.984	93.25
882.278	96.68
882.571	99.2
882.864	100.05
883.158	100.82
883.451	102.91
883.744	103.66
884.038	100.5
884.331	100.91
884.624	106
884.917	106.16
885.21	103.95
885.503	104.52
885.796	102.2
886.088	101.66
886.381	101.02
886.674	96.89
886.966	97.7
887.259	99.23
887.552	98.93
887.844	94.14
888.136	93.2
888.429	93.65
888.721	91.25
889.013	94.25
889.306	92.57
889.598	94.75
