# Supplementary material for: An on-demand, drop-on-drop method for studying enzyme catalysis by serial crystallography
Source: Nat Commun. 2021 Jul 22;12:4461. doi: 10.1038/s41467-021-24757-7 (PMC8298390; doi:10.1038/s41467-021-24757-7)
Supplement: Supplementary file 7 — Source Data [file 41467_2021_24757_MOESM7_ESM.zip › 01_raw data/7/7-fluo5N-fura-bg_OFX002211_20-37-38-557.txt]

Data from 7-fluo5N-fura-bg_OFX002211_20-37-38-557.txt Node

Date: Wed Jun 05 20:37:38 PDT 2019
User: Yachandra Lab
Spectrometer: OFX00221
Trigger mode: 0
Integration Time (sec): 3.000000E-1
Scans to average: 4
Nonlinearity correction enabled: false
Boxcar width: 5
Storing dark spectrum: false
XAxis mode: Wavelengths
Number of Pixels in Spectrum: 2136
>>>>>Begin Spectral Data<<<<<
156.111	2561.29
156.499	2561.46
156.887	2567.47
157.274	2566.69
157.662	2576.82
158.049	2586.98
158.437	2601.82
158.824	2600.84
159.211	2615.77
159.599	2621
159.986	2626.61
160.373	2624.68
160.761	2632.27
161.148	2628.82
161.535	2634.84
161.922	2625
162.309	2619.18
162.696	2604.73
163.083	2606.48
163.47	2594.91
163.857	2601.27
164.244	2596.91
164.631	2600.09
165.018	2592.7
165.405	2596.18
165.792	2590.3
166.179	2596.59
166.565	2591.86
166.952	2597.7
167.339	2595.55
167.725	2600.98
168.112	2595.36
168.498	2601.39
168.885	2595.39
169.271	2601.52
169.658	2597.23
170.044	2602.91
170.431	2596.89
170.817	2601.43
171.203	2596.02
171.59	2597.95
171.976	2592.77
172.362	2598.59
172.748	2592.18
173.134	2598.02
173.521	2591.59
173.907	2597.14
174.293	2591.32
174.679	2596.95
175.065	2590.64
175.451	2597.23
175.836	2592
176.222	2598.11
176.608	2603.45
176.994	2616.57
177.38	2616.16
177.765	2622.68
178.151	2613.57
178.537	2619.09
178.922	2614.82
179.308	2621.7
179.693	2615.48
180.079	2620.45
180.464	2613.75
180.85	2607.82
181.235	2593.93
181.621	2594.23
182.006	2587.82
182.391	2596.05
182.777	2590.43
183.162	2595
183.547	2588.05
183.932	2592.09
184.317	2586.45
184.702	2592.18
185.087	2586.25
185.472	2593.8
185.857	2590.52
186.242	2595.25
186.627	2590.5
187.012	2596.02
187.397	2589.52
187.782	2595.23
188.167	2589.84
188.551	2594.98
188.936	2738.57
189.321	2893.75
189.705	3040.18
190.09	3192.82
190.475	3371.66
190.859	3530.11
191.244	3677.8
191.628	3833.91
192.012	3985.84
192.397	4152.2
192.781	4299.89
193.166	4305.14
193.55	4301.16
193.934	4311.57
194.318	4310.57
194.702	4285.75
195.087	4280.64
195.471	4283.36
195.855	4284.52
196.239	4283.86
196.623	4273.14
197.007	4281.95
197.391	4284.48
197.775	4296.98
198.158	4290.27
198.542	4295.34
198.926	4293.3
199.31	4300.55
199.693	4299.48
200.077	4301.32
200.461	4304.8
200.844	4309.61
201.228	4305.93
201.611	4312.14
201.995	4303.43
202.378	4307.32
202.762	4309.34
203.145	4316.02
203.529	4312.82
203.912	4321.05
204.295	4322.39
204.679	4325.86
205.062	4324.05
205.445	4329.18
205.828	4323.82
206.211	4328.39
206.594	4326.84
206.977	4330.91
207.36	4330.5
207.743	4335.14
208.126	4332.34
208.509	4336.91
208.892	4335.3
209.275	4339.84
209.658	4340.61
210.04	4352
210.423	4352.95
210.806	4358.36
211.188	4355.95
211.571	4357.43
211.953	4358.07
212.336	4360.59
212.719	4356.34
213.101	4357.89
213.483	4358.57
213.866	4361.59
214.248	4358.25
214.63	4363.86
215.013	4363.57
215.395	4367.61
215.777	4371.2
216.159	4378.25
216.542	4381.36
216.924	4385.7
217.306	4386.77
217.688	4390.55
218.07	4390.14
218.452	4387.52
218.834	4385.84
219.216	4388.39
219.597	4388.66
219.979	4389.14
220.361	4425.7
220.743	4429.75
221.124	4434.7
221.506	4439.16
221.888	4439.73
222.269	4438.18
222.651	4441.89
223.032	4446.18
223.414	4447.05
223.795	4446.32
224.177	4445.36
224.558	4405.41
224.94	4400.45
225.321	4407.14
225.702	4407.14
226.083	4414.73
226.465	4432.18
226.846	4433.05
227.227	4431.41
227.608	4436.61
227.989	4434.86
228.37	4445.23
228.751	4449.89
229.132	4458.55
229.513	4448.68
229.894	4450.23
230.275	4445.57
230.655	4432.7
231.036	4439
231.417	4440.57
231.798	4435.95
232.178	4446.68
232.559	4440.3
232.94	4442.2
233.32	4437.82
233.701	4445.68
234.081	4447.32
234.462	4451.2
234.842	4452.52
235.222	4455.43
235.603	4458.82
235.983	4464.05
236.363	4461.55
236.743	4461.34
237.124	4458.07
237.504	4483
237.884	4481.59
238.264	4482.57
238.644	4480.64
239.024	4485.61
239.404	4478.91
239.784	4484.23
240.164	4484.23
240.544	4486.55
240.923	4489.07
241.303	4493.34
241.683	4469.39
242.063	4470.64
242.442	4466.48
242.822	4479.55
243.202	4473.82
243.581	4478.2
243.961	4481.68
244.34	4482.45
244.72	4480.43
245.099	4486.16
245.478	4482.84
245.858	4493.32
246.237	4493.64
246.616	4503.52
246.996	4495.23
247.375	4502.66
247.754	4504.43
248.133	4501.93
248.512	4500.77
248.891	4509.59
249.27	4503.66
249.649	4508.59
250.028	4501.59
250.407	4502.18
250.786	4498.23
251.165	4500.52
251.544	4499.89
251.922	4501.7
252.301	4499.27
252.68	4502.07
253.058	4495.95
253.437	4504.8
253.816	4508.05
254.194	4515.11
254.573	4515.39
254.951	4519.14
255.329	4513.59
255.708	4514.55
256.086	4515.5
256.465	4517.64
256.843	4524.14
257.221	4526.89
257.599	4521.93
257.977	4528.18
258.356	4529.2
258.734	4533.48
259.112	4536.98
259.49	4539.82
259.868	4539.82
260.246	4541.27
260.624	4548.36
261.001	4551.39
261.379	4553.8
261.757	4556.68
262.135	4548.09
262.513	4545.55
262.89	4541.59
263.268	4540.52
263.645	4542.82
264.023	4545.11
264.401	4547.34
264.778	4542.77
265.156	4533.25
265.533	4537.09
265.91	4531.68
266.288	4536.61
266.665	4532.75
267.042	4538.66
267.42	4537.39
267.797	4540.89
268.174	4540.82
268.551	4542.66
268.928	4545.59
269.305	4550.05
269.682	4545.43
270.059	4551.93
270.436	4549.8
270.813	4559.39
271.19	4559.48
271.567	4559.86
271.944	4557.52
272.32	4560.7
272.697	4565.86
273.074	4566.64
273.45	4565.59
273.827	4564.7
274.203	4565.55
274.58	4570.3
274.957	4562.64
275.333	4560.89
275.709	4562.34
276.086	4561.5
276.462	4558.52
276.838	4549.82
277.215	4544.95
277.591	4555.32
277.967	4556.68
278.343	4557.5
278.719	4551.48
279.095	4556.64
279.471	4554.61
279.847	4559.48
280.223	4560.64
280.599	4561.98
280.975	4560.32
281.351	4563.2
281.727	4555.07
282.103	4557.52
282.478	4553.82
282.854	4559.57
283.23	4557.11
283.605	4563.98
283.981	4555.09
284.357	4559.23
284.732	4556.2
285.108	4561.05
285.483	4563.39
285.858	4565.23
286.234	4562.18
286.609	4565.5
286.984	4560.07
287.36	4563.18
287.735	4562.02
288.11	4577.41
288.485	4571.64
288.86	4577.48
289.235	4574.43
289.61	4573.39
289.985	4576.48
290.36	4581.73
290.735	4581.7
291.11	4591.11
291.485	4589.16
291.86	4589.16
292.235	4585.39
292.609	4590.82
292.984	4588.77
293.359	4592.77
293.733	4594.59
294.108	4600.41
294.482	4593.32
294.857	4593.2
295.231	4592.7
295.606	4598.16
295.98	4595.27
296.354	4593.91
296.729	4590.48
297.103	4593.41
297.477	4592.25
297.851	4593.8
298.226	4586.23
298.6	4594.95
298.974	4599.16
299.348	4599.93
299.722	4599.25
300.096	4605.82
300.47	4601.84
300.844	4608.64
301.217	4605.61
301.591	4607.36
301.965	4609.91
302.339	4611.5
302.712	4606.39
303.086	4606.86
303.46	4602.2
303.833	4600.45
304.207	4597.95
304.58	4600.95
304.954	4596.32
305.327	4602.61
305.701	4601.25
306.074	4599.41
306.447	4594.27
306.821	4599.89
307.194	4595.14
307.567	4603.77
307.94	4600.95
308.313	4605.34
308.686	4603.89
309.059	4608.73
309.432	4604.66
309.805	4609.41
310.178	4606.2
310.551	4616.82
310.924	4613.8
311.297	4619.7
311.67	4614.5
312.042	4622.25
312.415	4618.25
312.788	4618.84
313.16	4613.7
313.533	4620.48
313.905	4620.68
314.278	4628.02
314.65	4619.16
315.023	4622.18
315.395	4619.73
315.768	4619.52
316.14	4614.27
316.512	4620.48
316.884	4617.55
317.257	4623
317.629	4615.14
318.001	4613.68
318.373	4608.48
318.745	4614.98
319.117	4609.93
319.489	4610.43
319.861	4610.32
320.233	4617.23
320.605	4608.3
320.977	4613.36
321.348	4609.16
321.72	4613.16
322.092	4607.82
322.463	4609.95
322.835	4601.66
323.207	4607.75
323.578	4603.7
323.95	4606.61
324.321	4600.02
324.693	4603.43
325.064	4602.43
325.435	4625.43
325.807	4620.2
326.178	4623.41
326.549	4623.8
326.92	4628
327.292	4623.45
327.663	4628.89
328.034	4625.3
328.405	4630.7
328.776	4627.98
329.147	4629.57
329.518	4609.2
329.889	4612.39
330.259	4609.09
330.63	4606.86
331.001	4602.59
331.372	4606.84
331.742	4600.34
332.113	4603.93
332.484	4595.52
332.854	4603.82
333.225	4596.7
333.595	4600.18
333.966	4598.82
334.336	4603.48
334.707	4597.05
335.077	4612.07
335.447	4610.16
335.817	4616.75
336.188	4607.93
336.558	4615.98
336.928	4609.23
337.298	4618.09
337.668	4615.5
338.038	4619.2
338.408	4641.41
338.778	4647.34
339.148	4658.3
339.518	4664.2
339.888	4657.59
340.258	4666.23
340.627	4660.57
340.997	4666.02
341.367	4659.52
341.736	4657.18
342.106	4653.5
342.475	4630.5
342.845	4660.59
343.214	4641.57
343.584	4629.82
343.953	4635.75
344.323	4630.41
344.692	4629.45
345.061	4622.18
345.431	4627.82
345.8	4623.34
346.169	4625.45
346.538	4621.41
346.907	4590.95
347.276	4583.52
347.645	4588.39
348.014	4583.91
348.383	4588.55
348.752	4586.91
349.121	4591.23
349.49	4586.45
349.858	4590.64
350.227	4588.14
350.596	4595.32
350.964	4589.89
351.333	4598.48
351.702	4599.64
352.07	4603.64
352.439	4596.57
352.807	4604.91
353.176	4598.43
353.544	4602.02
353.912	4603.41
354.281	4607.2
354.649	4597.32
355.017	4606.89
355.385	4598.7
355.753	4597.95
356.122	4589.52
356.49	4593.3
356.858	4584.84
357.226	4589.8
357.594	4580.95
357.961	4586.25
358.329	4583.61
358.697	4590.48
359.065	4581.84
359.433	4586.36
359.8	4583.91
360.168	4588.27
360.536	4583.61
360.903	4587.14
361.271	4579.18
361.638	4584.91
362.006	4569.89
362.373	4571.55
362.741	4563.39
363.108	4566.41
363.475	4561.66
363.843	4565.93
364.21	4563.14
364.577	4573.64
364.944	4568.77
365.311	4577.3
365.678	4597.18
366.045	4606.98
366.412	4608.23
366.779	4613.93
367.146	4609.39
367.513	4616.82
367.88	4608.27
368.247	4612.3
368.613	4604.52
368.98	4609.07
369.347	4602.09
369.713	4582.5
370.08	4576.36
370.447	4576.09
370.813	4568.75
371.18	4576.77
371.546	4567.59
371.912	4575.64
372.279	4575.36
372.645	4578.59
373.011	4577.52
373.378	4584.7
373.744	4578.09
374.11	4588
374.476	4577.59
374.842	4582.8
375.208	4584.43
375.574	4588.39
375.94	4580.36
376.306	4580.86
376.672	4577.36
377.038	4578.32
377.404	4571.61
377.769	4578.7
378.135	4566.98
378.501	4578.41
378.866	4575.52
379.232	4568.36
379.597	4565.75
379.963	4574.55
380.328	4566.3
380.694	4567.36
381.059	4561.18
381.425	4566.23
381.79	4560.59
382.155	4569.91
382.52	4556.95
382.886	4562.59
383.251	4558.14
383.616	4563.61
383.981	4553.34
384.346	4561.57
384.711	4558.16
385.076	4566.98
385.441	4561.77
385.806	4564.8
386.171	4557.14
386.535	4566.93
386.9	4559.27
387.265	4565.27
387.629	4556.02
387.994	4562.23
388.359	4557.39
388.723	4561.36
389.088	4554.41
389.452	4556.43
389.817	4551.48
390.181	4556.91
390.545	4553.89
390.91	4560.55
391.274	4555.43
391.638	4565.41
392.002	4558.52
392.366	4595.09
392.731	4587.91
393.095	4591.98
393.459	4590.73
393.823	4595.18
394.187	4588.07
394.55	4594.25
394.914	4593.7
395.278	4596.43
395.642	4585.66
396.006	4593.52
396.369	4554.05
396.733	4558.89
397.097	4550.34
397.46	4554.11
397.824	4548.61
398.187	4552.98
398.551	4547.98
398.914	4545.66
399.277	4541.64
399.641	4548.75
400.004	4547.95
400.367	4555.43
400.73	4549.5
401.094	4557.07
401.457	4551.36
401.82	4555.82
402.183	4550.18
402.546	4557.25
402.909	4552.48
403.272	4561.7
403.635	4555.66
403.998	4551.09
404.36	4543.61
404.723	4549.68
405.086	4542.77
405.448	4570.68
405.811	4566.77
406.174	4570.5
406.536	4557.09
406.899	4585.02
407.261	4578.8
407.624	4584.55
407.986	4586.23
408.348	4591.48
408.711	4593.48
409.073	4601.73
409.435	4571.68
409.797	4573.75
410.16	4572.48
410.522	4580.75
410.884	4553.8
411.246	4562.55
411.608	4554.7
411.97	4557.98
412.332	4548.36
412.693	4550.5
413.055	4540.64
413.417	4545.75
413.779	4539.34
414.14	4537.05
414.502	4524.64
414.864	4529.39
415.225	4518.16
415.587	4524.36
415.948	4516.43
416.31	4526.3
416.671	4517.18
417.033	4519.3
417.394	4515.52
417.755	4521.25
418.116	4519.86
418.478	4527.77
418.839	4521.86
419.2	4525.07
419.561	4521.45
419.922	4526.02
420.283	4522.07
420.644	4526.34
421.005	4525.39
421.366	4533.14
421.727	4535.75
422.087	4538.07
422.448	4535.16
422.809	4541.64
423.169	4536.5
423.53	4536.41
423.891	4527.84
424.251	4531.34
424.612	4523
424.972	4527.73
425.333	4516.39
425.693	4514.34
426.053	4509.91
426.414	4509.55
426.774	4499.27
427.134	4505.68
427.494	4500.75
427.854	4510
428.214	4502.52
428.574	4509.02
428.934	4503.3
429.294	4511.34
429.654	4504.98
430.014	4511.36
430.374	4508.57
430.734	4521.48
431.094	4513.11
431.453	4535.25
431.813	4530.11
432.173	4540.39
432.532	4536.23
432.892	4538.95
433.251	4529.07
433.611	4534.27
433.97	4525.14
434.33	4531.73
434.689	4523.3
435.048	4527.48
435.407	4512.52
435.767	4514.64
436.126	4500.68
436.485	4503.09
436.844	4497.57
437.203	4507.43
437.562	4504.43
437.921	4510.66
438.28	4503.95
438.639	4504.93
438.998	4522.16
439.356	4522.36
439.715	4518.48
440.074	4526.93
440.433	4522.89
440.791	4530.25
441.15	4519.91
441.508	4524
441.867	4519.14
442.225	4521
442.584	4516.16
442.942	4500.48
443.3	4493.48
443.659	4493.95
444.017	4489.48
444.375	4493.05
444.733	4489.48
445.092	4500.11
445.45	4497.98
445.808	4504.2
446.166	4502.05
446.524	4511.05
446.882	4501.73
447.239	4507.66
447.597	4505.45
447.955	4512.66
448.313	4508.48
448.67	4513.3
449.028	4504.86
449.386	4506.18
449.743	4505.77
450.101	4514.8
450.458	4506.34
450.816	4519.8
451.173	4518.7
451.531	4531
451.888	4523.41
452.245	4530.59
452.602	4524.5
452.96	4564.57
453.317	4561.95
453.674	4564.86
454.031	4559.34
454.388	4569.52
454.745	4560.41
455.102	4565.18
455.459	4556.45
455.816	4564.39
456.173	4559.14
456.529	4571.16
456.886	4534.41
457.243	4540.16
457.599	4537.27
457.956	4542.2
458.313	4536.39
458.669	4545.32
459.026	4542.36
459.382	4548.2
459.739	4545.61
460.095	4554.84
460.451	4549.41
460.807	4555.98
461.164	4555.09
461.52	4565.27
461.876	4558.5
462.232	4564.23
462.588	4558.7
462.944	4563.27
463.3	4559.86
463.656	4564.61
464.012	4554.14
464.368	4562.77
464.724	4556.68
465.079	4557.36
465.435	4545.14
465.791	4547.66
466.146	4542.34
466.502	4548.86
466.858	4541.5
467.213	4543.16
467.569	4542.2
467.924	4555
468.279	4540.66
468.635	4542.59
468.99	4536.18
469.345	4538.41
469.701	4531.5
470.056	4533.23
470.411	4522.43
470.766	4528.27
471.121	4522.39
471.476	4525.68
471.831	4512.2
472.186	4514.73
472.541	4509.68
472.895	4511.34
473.25	4502.41
473.605	4506.98
473.96	4497.68
474.314	4499.64
474.669	4486.91
475.024	4483.59
475.378	4463.7
475.733	4470.48
476.087	4463.95
476.441	4464.18
476.796	4455.07
477.15	4464.95
477.504	4457.32
477.859	4457.8
478.213	4451.41
478.567	4452.48
478.921	4453.64
479.275	4459.16
479.629	4452.39
479.983	4458.59
480.337	4452.55
480.691	4458.09
481.045	4445.2
481.399	4476.3
481.752	4473.39
482.106	4475.2
482.46	4469
482.813	4471.73
483.167	4464.14
483.52	4462.41
483.874	4467.2
484.227	4471.11
484.581	4462.39
484.934	4468.89
485.288	4434.09
485.641	4433.3
485.994	4426.7
486.347	4432.91
486.7	4421.34
487.054	4441.23
487.407	4435.77
487.76	4424.3
488.113	4415.23
488.466	4419.48
488.818	4413.75
489.171	4418.73
489.524	4412.23
489.877	4414.25
490.23	4410.09
490.582	4415.23
490.935	4396.64
491.288	4400.45
491.64	4392.5
491.993	4400.27
492.345	4398.8
492.698	4404.05
493.05	4400.32
493.402	4411.09
493.755	4411.3
494.107	4423.43
494.459	4431.3
494.811	4456.36
495.163	4476.91
495.515	4524.52
495.867	4568.75
496.219	4645
496.571	4729.45
496.923	4835.07
497.275	4937.66
497.627	5066.23
497.979	5180.16
498.33	5301.68
498.682	5408.36
499.034	5517.45
499.385	5602.89
499.737	5687.25
500.088	5732.23
500.44	5765.2
500.791	5777.61
501.143	5790.73
501.494	5779.86
501.845	5769.18
502.197	5742.91
502.548	5721.98
502.899	5688.5
503.25	5666.09
503.601	5627.41
503.952	5602.77
504.303	5569.3
504.654	5541.68
505.005	5502.39
505.356	5471.09
505.707	5433.27
506.058	5408.8
506.408	5372.73
506.759	5353.57
507.11	5318.2
507.46	5302.11
507.811	5271.66
508.161	5255.3
508.512	5230.91
508.862	5217.75
509.213	5195.45
509.563	5180.89
509.913	5157.93
510.263	5146.23
510.614	5119.05
510.964	5107
511.314	5077.05
511.664	5062.89
512.014	5036.39
512.364	5022.52
512.714	4996.61
513.064	4977.3
513.414	4957.45
513.764	4960.05
514.113	4945.57
514.463	4939.39
514.813	4914.45
515.162	4905.61
515.512	4890.7
515.862	4882.84
516.211	4864.23
516.561	4858.52
516.91	4850.11
517.259	4846.2
517.609	4812.27
517.958	4797.64
518.307	4779.57
518.656	4777.55
519.006	4770.75
519.355	4773.34
519.704	4769
520.053	4767.09
520.402	4751.55
520.751	4749.52
521.1	4736.57
521.448	4737.64
521.797	4729.57
522.146	4728.91
522.495	4723.16
522.843	4714.05
523.192	4696.39
523.541	4688.93
523.889	4679.7
524.238	4684.09
524.586	4673.41
524.935	4672.32
525.283	4664.39
525.631	4666.45
525.979	4655.39
526.328	4653.59
526.676	4646.05
527.024	4646.36
527.372	4635.2
527.72	4635.2
528.068	4626.27
528.416	4625.84
528.764	4618.68
529.112	4618.2
529.46	4604.02
529.808	4603.93
530.155	4591.02
530.503	4608.18
530.851	4613.82
531.198	4616.82
531.546	4607.11
531.893	4608.89
532.241	4594.75
532.588	4592.41
532.936	4582.89
533.283	4588.73
533.63	4584.77
533.978	4586.7
534.325	4565.64
534.672	4552.73
535.019	4546.25
535.366	4549.16
535.713	4543
536.06	4551.43
536.407	4548.23
536.754	4550.95
537.101	4540.27
537.448	4548.45
537.795	4545.07
538.141	4545.59
538.488	4536.27
538.835	4538.57
539.181	4528.09
539.528	4527.91
539.874	4519.2
540.221	4519.2
540.567	4511.52
540.914	4517.45
541.26	4509.07
541.606	4515.16
541.952	4511.55
542.299	4515.25
542.645	4511.11
542.991	4514.73
543.337	4509.66
543.683	4514.09
544.029	4507.7
544.375	4521.84
544.721	4517.36
545.066	4517.55
545.412	4512.59
545.758	4511.73
546.104	4510.36
546.449	4507.52
546.795	4511.02
547.141	4517.25
547.486	4508.34
547.832	4510.48
548.177	4494.8
548.522	4492.68
548.868	4484.52
549.213	4479.98
549.558	4479.18
549.903	4479.84
550.249	4480.52
550.594	4480.98
550.939	4469.68
551.284	4475.02
551.629	4472.61
551.974	4479.2
552.319	4477.16
552.664	4485.02
553.008	4482.73
553.353	4511.07
553.698	4507.7
554.043	4510.05
554.387	4502.41
554.732	4508.89
555.076	4499.89
555.421	4503.16
555.765	4497.16
556.11	4501.8
556.454	4490.45
556.798	4494.52
557.143	4463.41
557.487	4472.82
557.831	4464.68
558.175	4472.59
558.519	4468.11
558.863	4477.86
559.207	4471.48
559.551	4477.18
559.895	4472.75
560.239	4479.25
560.583	4474
560.927	4476.77
561.27	4466.5
561.614	4477.64
561.958	4467
562.301	4472.84
562.645	4463.75
562.988	4467.14
563.332	4462.11
563.675	4467.11
564.018	4469.34
564.362	4473.48
564.705	4468.66
565.048	4472.32
565.391	4460.41
565.735	4463.61
566.078	4454.3
566.421	4462.34
566.764	4460.2
567.107	4463.02
567.45	4456.86
567.792	4453.55
568.135	4449.02
568.478	4454.52
568.821	4450.07
569.163	4455.2
569.506	4453.16
569.849	4462.75
570.191	4454.82
570.534	4459.36
570.876	4454.23
571.219	4460.98
571.561	4457.5
571.903	4462.55
572.246	4457.23
572.588	4460.64
572.93	4453.45
573.272	4458.3
573.614	4449.86
573.956	4456.16
574.298	4451.8
574.64	4457.77
574.982	4446.93
575.324	4450.82
575.666	4445.09
576.008	4452.36
576.349	4445.36
576.691	4452.36
577.033	4446.57
577.374	4453.84
577.716	4448.57
578.057	4452.07
578.399	4443.95
578.74	4450.73
579.082	4448.68
579.423	4454.5
579.764	4453.73
580.105	4460.8
580.447	4459.43
580.788	4469.39
581.129	4467.91
581.47	4473.45
581.811	4466.77
582.152	4475.98
582.493	4492.48
582.834	4496.95
583.175	4490.55
583.515	4488.3
583.856	4480.84
584.197	4484.23
584.537	4476.98
584.878	4475.95
585.218	4467.73
585.559	4475.07
585.899	4469.14
586.24	4452.27
586.58	4444.82
586.921	4452.32
587.261	4443.98
587.601	4451.34
587.941	4446.77
588.281	4451.23
588.621	4447.61
588.961	4454.5
589.301	4448.32
589.641	4451.23
589.981	4450.14
590.321	4453.2
590.661	4445.52
591.001	4452.43
591.34	4450.91
591.68	4451.98
592.02	4442.57
592.359	4446.14
592.699	4437.95
593.038	4443.8
593.378	4438.2
593.717	4439.2
594.057	4432.61
594.396	4440.09
594.735	4434.09
595.074	4440.09
595.414	4433.7
595.753	4440.5
596.092	4436.73
596.431	4445.84
596.77	4442.25
597.109	4445.3
597.448	4437.91
597.786	4444.43
598.125	4435.09
598.464	4442.45
598.803	4432.84
599.141	4439.48
599.48	4434.55
599.819	4437.48
600.157	4428.8
600.495	4430.52
600.834	4430.16
601.172	4456.05
601.511	4453.7
601.849	4457.91
602.187	4452.95
602.525	4456.14
602.864	4449.48
603.202	4456.52
603.54	4451.57
603.878	4458.34
604.216	4449.11
604.554	4451.52
604.891	4424.2
605.229	4424.98
605.567	4417.2
605.905	4420.8
606.243	4412.3
606.58	4415.7
606.918	4404.57
607.255	4406.59
607.593	4400.3
607.93	4407.09
608.268	4400.8
608.605	4411.14
608.942	4411.73
609.28	4421.23
609.617	4416.45
609.954	4424.68
610.291	4423.52
610.628	4430.8
610.965	4427.02
611.302	4434.11
611.639	4431.23
611.976	4439.18
612.313	4427.64
612.65	4429.3
612.987	4420.27
613.323	4423.5
613.66	4416.73
613.997	4419.91
614.333	4409.73
614.67	4416.61
615.006	4408.07
615.343	4411.75
615.679	4402.95
616.015	4412.66
616.352	4404.11
616.688	4412.14
617.024	4407.55
617.36	4419.27
617.696	4413.57
618.032	4421.25
618.368	4413.2
618.704	4421.34
619.04	4414.48
619.376	4420.18
619.712	4414.93
620.048	4422
620.383	4413.61
620.719	4415.59
621.055	4404.52
621.39	4408.98
621.726	4402.75
622.061	4406.07
622.397	4398.5
622.732	4403.05
623.068	4394.86
623.403	4396.16
623.738	4387.52
624.073	4393.68
624.409	4388.34
624.744	4390.39
625.079	4383.91
625.414	4392.64
625.749	4387.84
626.084	4394.25
626.419	4390.82
626.753	4396.8
627.088	4390
627.423	4399.89
627.758	4394.64
628.092	4401.98
628.427	4397.43
628.762	4403.52
629.096	4396.55
629.431	4405.68
629.765	4396.84
630.099	4401.7
630.434	4394.98
630.768	4401.98
631.102	4393.16
631.436	4397.75
631.77	4388.55
632.105	4393.2
632.439	4386.91
632.773	4390.8
633.107	4382.95
633.44	4390.34
633.774	4382.39
634.108	4386.27
634.442	4380.32
634.776	4386.52
635.109	4381.2
635.443	4389
635.776	4386.66
636.11	4391.8
636.443	4386.86
636.777	4390.91
637.11	4380.55
637.444	4385.5
637.777	4382.59
638.11	4386.86
638.443	4379.89
638.776	4386.86
639.11	4379.39
639.443	4385.5
639.776	4380.84
640.109	4388.18
640.441	4381.2
640.774	4388.64
641.107	4383.59
641.44	4389.11
641.773	4384
642.105	4388.48
642.438	4383.05
642.77	4388.45
643.103	4381.39
643.435	4382.75
643.768	4378.8
644.1	4386.09
644.433	4383.41
644.765	4386.98
645.097	4388.05
645.429	4392.77
645.761	4389.45
646.094	4394.02
646.426	4387.55
646.758	4395.11
647.09	4391.14
647.422	4392.45
647.753	4385.48
648.085	4388.57
648.417	4382.18
648.749	4381.43
649.08	4376.59
649.412	4380.68
649.744	4373.77
650.075	4381.23
650.407	4372.3
650.738	4381.11
651.069	4375.59
651.401	4382.05
651.732	4377.39
652.063	4384.16
652.394	4378.41
652.726	4384.5
653.057	4381.68
653.388	4386.55
653.719	4380.7
654.05	4386.61
654.381	4379.32
654.712	4389.82
655.042	4382.68
655.373	4387.52
655.704	4383.95
656.034	4388.11
656.365	4384.07
656.696	4388.7
657.026	4382.09
657.357	4384.43
657.687	4375.5
658.018	4378.8
658.348	4367.14
658.678	4372.34
659.008	4365.39
659.339	4368.59
659.669	4362.95
659.999	4369.73
660.329	4359.59
660.659	4364.66
660.989	4361.27
661.319	4366.73
661.649	4362.57
661.978	4367.52
662.308	4360
662.638	4365.59
662.968	4362.75
663.297	4370.05
663.627	4361.52
663.956	4368.86
664.286	4363.3
664.615	4373.86
664.945	4369.77
665.274	4373.75
665.603	4372.61
665.932	4381.82
666.262	4375.75
666.591	4382.09
666.92	4372.98
667.249	4378.61
667.578	4376.66
667.907	4385.82
668.236	4378.93
668.564	4382.43
668.893	4381.45
669.222	4385.7
669.551	4379.09
669.879	4384.5
670.208	4374.89
670.537	4379.07
670.865	4368.2
671.194	4385.27
671.522	4380.82
671.85	4381.23
672.179	4377.73
672.507	4379.3
672.835	4369.68
673.163	4374.02
673.491	4370.61
673.819	4380.8
674.147	4378.16
674.475	4387.55
674.803	4365.05
675.131	4366.36
675.459	4367.02
675.787	4372.91
676.115	4364.95
676.442	4373.02
676.77	4368.36
677.098	4370.89
677.425	4359.61
677.753	4369.77
678.08	4365.2
678.407	4373.07
678.735	4373.89
679.062	4376.11
679.389	4368
679.717	4377
680.044	4367.3
680.371	4372.66
680.698	4368.98
681.025	4381.23
681.352	4373.41
681.679	4377.68
682.006	4372.09
682.332	4369.84
682.659	4363.73
682.986	4376.14
683.313	4371.41
683.639	4377.05
683.966	4371.41
684.292	4375.98
684.619	4363.73
684.945	4368.27
685.272	4365.95
685.598	4370.77
685.924	4371.55
686.25	4377.86
686.577	4366.7
686.903	4373
687.229	4370.95
687.555	4376.02
687.881	4371.86
688.207	4381.39
688.533	4379.27
688.858	4380.05
689.184	4373.75
689.51	4374.64
689.836	4368.7
690.161	4377.34
690.487	4369.8
690.813	4374.25
691.138	4371.59
691.463	4376.23
691.789	4371.84
692.114	4374.07
692.44	4369.82
692.765	4377.57
693.09	4378.64
693.415	4382.02
693.74	4373.68
694.065	4379.77
694.39	4376
694.715	4384.27
695.04	4383.3
695.365	4388.48
695.69	4380.32
696.015	4387.07
696.339	4385.2
696.664	4387.14
696.989	4384.82
697.313	4387.23
697.638	4381.73
697.962	4384.73
698.287	4372.61
698.611	4373.61
698.935	4367.11
699.26	4374.68
699.584	4370.05
699.908	4372.23
700.232	4365.05
700.556	4366.34
700.88	4366.07
701.204	4372.84
701.528	4366.93
701.852	4376.82
702.176	4392.5
702.5	4397.93
702.823	4406.27
703.147	4424.41
703.471	4417.7
703.794	4422.84
704.118	4438.05
704.441	4446.48
704.765	4437.75
705.088	4443.27
705.411	4444.52
705.735	4426.59
706.058	4417.07
706.381	4404.07
706.704	4388.66
707.027	4393.61
707.35	4388.2
707.673	4373.57
707.996	4363.68
708.319	4367.82
708.642	4362.41
708.965	4361.45
709.288	4355.27
709.61	4367.11
709.933	4364.09
710.256	4367.77
710.578	4360.02
710.901	4364.93
711.223	4358.8
711.546	4363.73
711.868	4365.8
712.19	4372.75
712.512	4363.52
712.835	4370.95
713.157	4360.66
713.479	4367.66
713.801	4359.41
714.123	4366.27
714.445	4362.5
714.767	4369.27
715.089	4363.25
715.411	4359.48
715.732	4350.07
716.054	4356.3
716.376	4353.3
716.697	4357.55
717.019	4356.77
717.34	4361.7
717.662	4356.34
717.983	4361.77
718.305	4360.32
718.626	4365.86
718.947	4362.64
719.268	4369.82
719.589	4364.39
719.911	4373.41
720.232	4369.55
720.553	4368.39
720.874	4363.64
721.195	4371.14
721.515	4361.84
721.836	4364
722.157	4355.59
722.478	4360.27
722.798	4353.3
723.119	4356.95
723.44	4343.57
723.76	4350.07
724.081	4346.27
724.401	4351.34
724.721	4353.84
725.042	4356.64
725.362	4350.73
725.682	4356.82
726.002	4354.57
726.322	4362.43
726.642	4359.7
726.962	4364.75
727.282	4362.7
727.602	4367.64
727.922	4359.36
728.242	4370.93
728.562	4373.43
728.882	4375.36
729.201	4372.25
729.521	4378.84
729.84	4375.93
730.16	4379.07
730.479	4384.09
730.799	4387.23
731.118	4380.27
731.437	4385.82
731.757	4363
732.076	4367.3
732.395	4365.07
732.714	4369.43
733.033	4359.75
733.352	4364.3
733.671	4364.18
733.99	4364.39
734.309	4360.18
734.628	4367.07
734.947	4361.66
735.265	4369.93
735.584	4362.09
735.903	4368.8
736.221	4364.41
736.54	4372.34
736.858	4364.11
737.177	4372.64
737.495	4366.73
737.813	4368.32
738.132	4363.77
738.45	4370.07
738.768	4362.75
739.086	4366.14
739.404	4362.82
739.722	4365.66
740.04	4362.59
740.358	4371.41
740.676	4360.36
740.994	4363.09
741.311	4359.57
741.629	4365.66
741.947	4359.45
742.264	4365.48
742.582	4363.55
742.899	4369.86
743.217	4369.59
743.534	4371.11
743.852	4361.23
744.169	4365.2
744.486	4362.98
744.803	4366.45
745.121	4360.75
745.438	4367.2
745.755	4360.64
746.072	4368
746.389	4357.91
746.706	4358.66
747.022	4355.57
747.339	4362.73
747.656	4363.61
747.973	4367.39
748.289	4364.11
748.606	4369.73
748.923	4368.09
749.239	4377.3
749.555	4369.34
749.872	4376.8
750.188	4373.98
750.505	4382.14
750.821	4378.84
751.137	4377.39
751.453	4371.16
751.769	4375.41
752.085	4371.05
752.401	4377.73
752.717	4369.3
753.033	4374.52
753.349	4368.11
753.665	4373.45
753.98	4363.93
754.296	4368.5
754.612	4365.59
754.927	4374.7
755.243	4371.61
755.558	4375.41
755.874	4367.84
756.189	4376.07
756.505	4367.07
756.82	4373.02
757.135	4366.61
757.45	4377.36
757.765	4377.75
758.08	4381.61
758.395	4370.57
758.71	4371.64
759.025	4366.68
759.34	4372.25
759.655	4370.14
759.97	4379.02
760.285	4380.3
760.599	4384.68
760.914	4374.02
761.228	4371.98
761.543	4365.68
761.857	4385.02
762.172	4381.7
762.486	4384.41
762.8	4382.75
763.115	4385.07
763.429	4381.32
763.743	4379.05
764.057	4375.45
764.371	4383.82
764.685	4383.52
764.999	4393.52
765.313	4384.59
765.627	4387.73
765.941	4382.48
766.255	4383.75
766.568	4379.57
766.882	4382.34
767.195	4378.39
767.509	4386.02
767.823	4384.57
768.136	4387.18
768.449	4381.55
768.763	4379.18
769.076	4378.5
769.389	4385
769.702	4381.59
770.016	4385.2
770.329	4380
770.642	4392.11
770.955	4386.68
771.268	4387.05
771.58	4385.02
771.893	4389.11
772.206	4385.16
772.519	4390.75
772.832	4386.39
773.144	4390.77
773.457	4384.55
773.769	4391.32
774.082	4380.75
774.394	4384.25
774.706	4382.8
775.019	4387.45
775.331	4383.18
775.643	4387.75
775.955	4382.55
776.268	4389.64
776.58	4384.66
776.892	4394.25
777.204	4391.16
777.515	4397.66
777.827	4401.36
778.139	4405.16
778.451	4400.48
778.763	4406.86
779.074	4402.66
779.386	4407.61
779.697	4403.45
780.009	4411.91
780.32	4407.16
780.632	4413.07
780.943	4413.55
781.254	4414.23
781.566	4409.09
781.877	4418.02
782.188	4414.07
782.499	4418.55
782.81	4418.41
783.121	4423.45
783.432	4419.3
783.743	4422.52
784.054	4415.07
784.364	4414.2
784.675	4409.61
784.986	4415.41
785.296	4409.98
785.607	4417.05
785.917	4437.89
786.228	4443.02
786.538	4441.25
786.849	4446.77
787.159	4442.09
787.469	4449.36
787.779	4450.7
788.09	4454.5
788.4	4454.05
788.71	4457.16
789.02	4452.91
789.33	4440.8
789.64	4436.45
789.949	4448.32
790.259	4442.3
790.569	4447.84
790.879	4444.52
791.188	4447.82
791.498	4445.8
791.807	4447.34
792.117	4443.64
792.426	4445.77
792.736	4435.86
793.045	4448.86
793.354	4436.23
793.663	4446.32
793.973	4443
794.282	4471.73
794.591	4466.59
794.9	4469.68
795.209	4468.91
795.518	4477.55
795.826	4474.23
796.135	4481.61
796.444	4471.73
796.753	4477.07
797.061	4469.39
797.37	4474.34
797.678	4451.66
797.987	4456.2
798.295	4453.11
798.604	4458.82
798.912	4453.11
799.22	4459.8
799.529	4458.05
799.837	4462.89
800.145	4462.14
800.453	4467.39
800.761	4470.82
801.069	4473.14
801.377	4473.27
801.685	4485.11
801.993	4483.75
802.3	4492
802.608	4487.75
802.916	4494.75
803.223	4500.68
803.531	4510.95
803.838	4508.23
804.146	4509.18
804.453	4506.75
804.76	4513.84
805.068	4510.34
805.375	4515.39
805.682	4512.36
805.989	4525.73
806.296	4521.34
806.603	4518.52
806.91	4510.27
807.217	4516.7
807.524	4513.77
807.831	4519.23
808.138	4512.7
808.444	4517.09
808.751	4515.93
809.058	4517.16
809.364	4508.82
809.671	4518.25
809.977	4514.84
810.284	4525.02
810.59	4522.57
810.896	4530.02
811.202	4526.14
811.509	4535.93
811.815	4532.7
812.121	4536.41
812.427	4532.39
812.733	4539.48
813.039	4537.14
813.345	4546.25
813.65	4539.07
813.956	4550.34
814.262	4548.23
814.568	4557.23
814.873	4553.14
815.179	4560.8
815.484	4556.7
815.79	4571.52
816.095	4569
816.4	4572.95
816.706	4565.09
817.011	4573.64
817.316	4567.89
817.621	4573.52
817.926	4574.89
818.231	4579.48
818.536	4576.3
818.841	4584.93
819.146	4579.43
819.451	4587.57
819.756	4580.89
820.06	4587.66
820.365	4585.8
820.67	4587.95
820.974	4585.64
821.279	4590.18
821.583	4587.64
821.888	4593.45
822.192	4591.02
822.496	4594.41
822.8	4588.89
823.105	4597.32
823.409	4596.18
823.713	4600.16
824.017	4599.86
824.321	4606.64
824.625	4604.32
824.929	4611.02
825.232	4609.07
825.536	4615.68
825.84	4614.2
826.143	4622.64
826.447	4621.98
826.751	4628.27
827.054	4628.3
827.358	4636.82
827.661	4656.2
827.964	4679.09
828.268	4679.45
828.571	4685.16
828.874	4679.59
829.177	4685.91
829.48	4681.16
829.783	4684.93
830.086	4683.11
830.389	4684.45
830.692	4679.7
830.995	4663.7
831.297	4648.09
831.6	4659.57
831.903	4655
832.205	4662.48
832.508	4657.73
832.81	4663.07
833.113	4664.36
833.415	4669.68
833.718	4672.8
834.02	4678.91
834.322	4676.77
834.624	4678.7
834.926	4671.59
835.228	4685.2
835.53	4680.57
835.832	4690.84
836.134	4693.27
836.436	4695.16
836.738	4697.68
837.04	4703.27
837.341	4703.16
837.643	4715.75
837.944	4716.84
838.246	4723.73
838.547	4716.91
838.849	4727.07
839.15	4725.52
839.452	4732.77
839.753	4730.95
840.054	4732.73
840.355	4729.45
840.656	4739.95
840.957	4732.61
841.258	4735.5
841.559	4728.45
841.86	4737.98
842.161	4734.3
842.462	4741.45
842.762	4734.27
843.063	4741.77
843.364	4747.75
843.664	4753.95
843.965	4751.52
844.265	4756.45
844.566	4755.14
844.866	4767.43
845.166	4762.57
845.467	4770.82
845.767	4760.75
846.067	4766.57
846.367	4764.3
846.667	4762.84
846.967	4758.57
847.267	4761.25
847.567	4758.25
847.867	4761.05
848.166	4752.61
848.466	4755.82
848.766	4751.93
849.065	4762.98
849.365	4758.75
849.664	4769.52
849.964	4768.16
850.263	4777.57
850.562	4773.52
850.862	4779.66
851.161	4777.7
851.46	4790.89
851.759	4790.32
852.058	4800.73
852.357	4800.73
852.656	4813.11
852.955	4808.34
853.254	4812.52
853.553	4811.07
853.851	4816.77
854.15	4816.66
854.449	4825.48
854.747	4817.5
855.046	4826
855.344	4817.64
855.643	4833.73
855.941	4829.75
856.239	4838.09
856.538	4839.93
856.836	4843.82
857.134	4839.66
857.432	4848.2
857.73	4844.52
858.028	4855.41
858.326	4849.32
858.624	4858.73
858.922	4844.98
859.219	4852.45
859.517	4846.43
859.815	4854.48
860.112	4855.64
860.41	4869.2
860.707	4859.84
861.005	4868.95
861.302	4865.57
861.6	4871.61
861.897	4869
862.194	4879.36
862.491	4878.95
862.788	4888.41
863.085	4878.73
863.382	4884.34
863.679	4879.11
863.976	4891.09
864.273	4886.89
864.57	4891.84
864.867	4888.14
865.163	4895.39
865.46	4890.45
865.757	4895.14
866.053	4894.82
866.349	4905.57
866.646	4904.73
866.942	4913.73
867.239	4910.41
867.535	4917.14
867.831	4914.11
868.127	4926.73
868.423	4921.34
868.719	4930.73
869.015	4921.98
869.311	4924.2
869.607	4923.34
869.903	4924.57
870.199	4917.59
870.494	4927.77
870.79	4920.39
871.086	4925.73
871.381	4918.52
871.677	4925.3
871.972	4919.27
872.267	4928.41
872.563	4922.32
872.858	4924.07
873.153	4920
873.448	4922.34
873.743	4911.48
874.038	4915.57
874.333	4909.91
874.628	4911.57
874.923	4905.16
875.218	4904.89
875.513	4895.95
875.808	4902.73
876.102	4897.2
876.397	4899.23
876.691	4897.11
876.986	4901.98
877.28	4900.14
877.575	4900.34
877.869	4899.57
878.163	4902.39
878.458	4897.07
878.752	4905.8
879.046	4899.02
879.34	4903.84
879.634	4899.7
879.928	4900.07
880.222	4890.75
880.516	4893.75
880.809	4889.11
881.103	4892.7
881.397	4883.59
881.691	4887.64
881.984	4879.89
882.278	4882.11
882.571	4888.73
882.864	4891.25
883.158	4883.68
883.451	4889.43
883.744	4880.52
884.038	4884.23
884.331	4875.09
884.624	4883.34
884.917	4880.84
885.21	4884.84
885.503	4880.48
885.796	4874.68
886.088	4868.09
886.381	4880.59
886.674	4871.64
886.966	4877.05
887.259	4871.2
887.552	4893.73
887.844	4888.3
888.136	4890.32
888.429	4889.12
888.721	4892.92
889.013	4885.62
889.306	4895.46
889.598	4886.08
