# Supplementary material for: An on-demand, drop-on-drop method for studying enzyme catalysis by serial crystallography
Source: Nat Commun. 2021 Jul 22;12:4461. doi: 10.1038/s41467-021-24757-7 (PMC8298390; doi:10.1038/s41467-021-24757-7)
Supplement: Supplementary file 7 — Source Data [file 41467_2021_24757_MOESM7_ESM.zip › 01_raw data/7/7-pico-off (10).txt]

Data from 7-fluo5N-fura-picooff_Subt4_20-39-17-050.txt Node

Date: Wed Jun 05 20:39:17 PDT 2019
User: Yachandra Lab
Spectrometer: OFX00221
Trigger mode: 0
Integration Time (sec): 3.000000E-1
Scans to average: 4
Nonlinearity correction enabled: false
Boxcar width: 5
Storing dark spectrum: false
XAxis mode: Wavelengths
Number of Pixels in Spectrum: 2136
>>>>>Begin Spectral Data<<<<<
156.111	-4.83
156.499	-5.07
156.887	-5.25
157.274	-4.69
157.662	-3.6
158.049	-3.36
158.437	-3.55
158.824	-2.77
159.211	-4.27
159.599	-4.36
159.986	-4.07
160.373	-4.34
160.761	-4.82
161.148	-4.11
161.535	-5.34
161.922	-5.98
162.309	-6.3
162.696	-6.68
163.083	-7.48
163.47	-6.02
163.857	-6.48
164.244	-6.75
164.631	-6.66
165.018	-6.2
165.405	-7.77
165.792	-7.45
166.179	-6.5
166.565	-6.3
166.952	-6.07
167.339	-5.64
167.725	-6.98
168.112	-5.95
168.498	-5.7
168.885	-5.52
169.271	-5.8
169.658	-4.75
170.044	-4.52
170.431	-5.14
170.817	-5.77
171.203	-5.23
171.59	-4.59
171.976	-4.68
172.362	-4.93
172.748	-5.23
173.134	-4.64
173.521	-5.61
173.907	-5.48
174.293	-5.48
174.679	-5.95
175.065	-5.89
175.451	-6
175.836	-6.77
176.222	-5.8
176.608	-6.59
176.994	-6
177.38	-7.3
177.765	-6.2
178.151	-6.11
178.537	-6.77
178.922	-6.39
179.308	-7.34
179.693	-8.32
180.079	-7.95
180.464	-7.68
180.85	-7.27
181.235	-7.89
181.621	-6.77
182.006	-5.95
182.391	-6.55
182.777	-6.14
183.162	-7.41
183.547	-5.89
183.932	-5.5
184.317	-5.73
184.702	-6.23
185.087	-6.43
185.472	-7.18
185.857	-7.86
186.242	-7.66
186.627	-7.39
187.012	-6.95
187.397	-6.84
187.782	-6.7
188.167	-6.02
188.551	-5.39
188.936	-1.95
189.321	3.86
189.705	11.52
190.09	16
190.475	22.55
190.859	27.09
191.244	31.07
191.628	34.84
192.012	37.34
192.397	41.73
192.781	46.68
193.166	49.5
193.55	45.14
193.934	42.73
194.318	42.36
194.702	41.09
195.087	43.45
195.471	46.09
195.855	49.57
196.239	50.32
196.623	49.66
197.007	49.77
197.391	45.5
197.775	49.98
198.158	51.43
198.542	49.93
198.926	48.59
199.31	46.52
199.693	45.07
200.077	38.7
200.461	39.8
200.844	38.25
201.228	37.77
201.611	38.32
201.995	37.61
202.378	36.86
202.762	41.91
203.145	42.8
203.529	42.52
203.912	39.45
204.295	39.43
204.679	42.73
205.062	46.32
205.445	44.52
205.828	47.16
206.211	48.82
206.594	47.39
206.977	41.86
207.36	42.23
207.743	42.82
208.126	43.02
208.509	45.34
208.892	43.57
209.275	41.7
209.658	44.64
210.04	45.75
210.423	46.66
210.806	50.86
211.188	55.14
211.571	55.64
211.953	57.27
212.336	59.68
212.719	62.07
213.101	59.98
213.483	60.93
213.866	61.14
214.248	54.55
214.63	52.48
215.013	48.3
215.395	47.45
215.777	43.36
216.159	42.95
216.542	41.77
216.924	40.59
217.306	39.02
217.688	38.95
218.07	36.84
218.452	40.27
218.834	41.41
219.216	43.93
219.597	44.3
219.979	43.48
220.361	43.82
220.743	45.95
221.124	45
221.506	46.95
221.888	43.75
222.269	42.93
222.651	44.41
223.032	42.7
223.414	39.7
223.795	38.61
224.177	42.25
224.558	40.09
224.94	38.05
225.321	43.16
225.702	45.84
226.083	46.02
226.465	49.05
226.846	50.36
227.227	51.73
227.608	51.14
227.989	50.7
228.37	50.34
228.751	48.8
229.132	49.39
229.513	47.66
229.894	46.82
230.275	47.95
230.655	46.59
231.036	43.41
231.417	44.27
231.798	50.8
232.178	49.95
232.559	50.05
232.94	52.8
233.32	53.18
233.701	52.11
234.081	52.23
234.462	52.25
234.842	50.68
235.222	54.95
235.603	49.23
235.983	44.09
236.363	43.14
236.743	45.73
237.124	45.25
237.504	47.36
237.884	50.07
238.264	45.18
238.644	45.66
239.024	48.8
239.404	43.61
239.784	47.2
240.164	48.16
240.544	49.5
240.923	47.64
241.303	45.18
241.683	41.8
242.063	39.57
242.442	42.25
242.822	39.05
243.202	36.11
243.581	38.41
243.961	39.36
244.34	38.3
244.72	39.39
245.099	40.86
245.478	47.41
245.858	48.89
246.237	48.3
246.616	47.48
246.996	51.57
247.375	52.41
247.754	55.48
248.133	52.91
248.512	53.41
248.891	54.16
249.27	54.25
249.649	52.05
250.028	53.18
250.407	50.95
250.786	50.75
251.165	48.25
251.544	49.84
251.922	51.41
252.301	53.2
252.68	50.77
253.058	50.02
253.437	48.48
253.816	42.86
254.194	41.8
254.573	42.39
254.951	47.11
255.329	50.77
255.708	48.43
256.086	44.09
256.465	42.73
256.843	45.07
257.221	47.41
257.599	46.66
257.977	50.02
258.356	47.61
258.734	50.8
259.112	50.64
259.49	47.16
259.868	51.34
260.246	51.82
260.624	51.18
261.001	51.18
261.379	48.82
261.757	45.5
262.135	43.89
262.513	44.59
262.89	42.39
263.268	37.82
263.645	44.52
264.023	40.93
264.401	42.25
264.778	44.36
265.156	45.05
265.533	43.91
265.91	48
266.288	50.82
266.665	55.16
267.042	54.57
267.42	56.34
267.797	51.77
268.174	51.8
268.551	51.32
268.928	49.64
269.305	47.98
269.682	51.34
270.059	52.66
270.436	53.16
270.813	49.2
271.19	53.39
271.567	52.86
271.944	52.75
272.32	53.3
272.697	50.61
273.074	53.25
273.45	53.66
273.827	51.36
274.203	49.52
274.58	47.75
274.957	49.18
275.333	44.89
275.709	44.66
276.086	46.34
276.462	43.91
276.838	44.73
277.215	43.86
277.591	48.09
277.967	50.14
278.343	49.48
278.719	48.7
279.095	49.3
279.471	46.02
279.847	46.66
280.223	44.91
280.599	45.64
280.975	42.02
281.351	38.43
281.727	33.34
282.103	28.07
282.478	24.98
282.854	26.98
283.23	28.89
283.605	34.98
283.981	32.41
284.357	29.86
284.732	32.95
285.108	40.02
285.483	44.89
285.858	46.48
286.234	51.93
286.609	58.52
286.984	56.2
287.36	52.75
287.735	52.57
288.11	54.73
288.485	57.25
288.86	54.05
289.235	47.93
289.61	44.8
289.985	46.18
290.36	42.7
290.735	40.84
291.11	40.39
291.485	43.89
291.86	44.34
292.235	46.27
292.609	46.57
292.984	46.45
293.359	51.18
293.733	51.91
294.108	48.39
294.482	48.11
294.857	47.73
295.231	46.91
295.606	45.73
295.98	43.66
296.354	43.05
296.729	42.55
297.103	43.16
297.477	43.55
297.851	45.43
298.226	44.91
298.6	45.09
298.974	44.41
299.348	48.45
299.722	47.89
300.096	47.18
300.47	44.52
300.844	44.07
301.217	44.82
301.591	44.16
301.965	45.98
302.339	47.02
302.712	48.84
303.086	50.3
303.46	49.09
303.833	47.75
304.207	48.52
304.58	50.34
304.954	51.16
305.327	51.43
305.701	48.8
306.074	46.5
306.447	48.82
306.821	47.66
307.194	46.61
307.567	47.77
307.94	49.11
308.313	48.14
308.686	49.05
309.059	48.68
309.432	49.07
309.805	48.5
310.178	48.55
310.551	48.23
310.924	47.34
311.297	45.59
311.67	42.14
312.042	44.82
312.415	44.64
312.788	43.45
313.16	42.3
313.533	40.84
313.905	43.52
314.278	44.34
314.65	45.82
315.023	47.57
315.395	48.41
315.768	48.3
316.14	45.45
316.512	45.93
316.884	48.18
317.257	50.2
317.629	51.11
318.001	48.77
318.373	48.32
318.745	46.3
319.117	46.09
319.489	44.18
319.861	45.27
320.233	43.59
320.605	43.34
320.977	42.36
321.348	41.3
321.72	43.14
322.092	46.95
322.463	44.23
322.835	43.64
323.207	43
323.578	43.55
323.95	42.25
324.321	43.59
324.693	46.25
325.064	42.61
325.435	43.89
325.807	43.11
326.178	45.27
326.549	47.52
326.92	48.27
327.292	47.86
327.663	50.7
328.034	51.68
328.405	52.34
328.776	50.11
329.147	54.5
329.518	51.66
329.889	48.61
330.259	43.2
330.63	41.07
331.001	41.27
331.372	37.39
331.742	37.86
332.113	35.45
332.484	34.23
332.854	36.84
333.225	37.34
333.595	39.8
333.966	41.7
334.336	42.14
334.707	45.61
335.077	43.18
335.447	47.25
335.817	45.32
336.188	51.55
336.558	52.59
336.928	49.27
337.298	47.91
337.668	44.64
338.038	45.41
338.408	48.91
338.778	48.23
339.148	50.77
339.518	48.09
339.888	48.18
340.258	45.23
340.627	43.09
340.997	40.77
341.367	37.39
341.736	42.23
342.106	40.52
342.475	35.73
342.845	35.27
343.214	36.05
343.584	38.73
343.953	41.84
344.323	42.7
344.692	43.61
345.061	49.16
345.431	51.68
345.8	48.39
346.169	49.84
346.538	48.25
346.907	46.66
347.276	45.5
347.645	45.59
348.014	43.36
348.383	44.45
348.752	46.16
349.121	45.27
349.49	45.75
349.858	48.18
350.227	45.86
350.596	53.05
350.964	55.8
351.333	56.75
351.702	55.2
352.07	52.8
352.439	49.41
352.807	47.55
353.176	43.89
353.544	43.32
353.912	44.07
354.281	43.91
354.649	37.91
355.017	33.43
355.385	33.34
355.753	35.36
356.122	36.39
356.49	37.43
356.858	36.23
357.226	39.82
357.594	39.68
357.961	39.89
358.329	40.55
358.697	44.5
359.065	47.09
359.433	45.27
359.8	47.34
360.168	47.09
360.536	47.68
360.903	47.48
361.271	45.91
361.638	47.5
362.006	48.16
362.373	50.84
362.741	52.39
363.108	51.66
363.475	54.05
363.843	49.68
364.21	48.5
364.577	48.8
364.944	50.93
365.311	50.64
365.678	51.2
366.045	49.2
366.412	50.41
366.779	48.11
367.146	50.2
367.513	49.18
367.88	54.02
368.247	57.32
368.613	55.18
368.98	55.82
369.347	56.48
369.713	55.52
370.08	52.86
370.447	52.59
370.813	52.34
371.18	49.27
371.546	48.86
371.912	49.48
372.279	45.91
372.645	47.09
373.011	46.95
373.378	48.41
373.744	47.34
374.11	46.7
374.476	44.14
374.842	46.95
375.208	49.52
375.574	49.32
375.94	45.98
376.306	48.32
376.672	51.02
377.038	51.18
377.404	48.27
377.769	46.8
378.135	49.2
378.501	49.98
378.866	46.18
379.232	44.68
379.597	43.5
379.963	41.57
380.328	39.5
380.694	37.36
381.059	35.16
381.425	35.09
381.79	37.52
382.155	37.14
382.52	37.25
382.886	36.11
383.251	34.09
383.616	35.59
383.981	34.61
384.346	32.66
384.711	31.59
385.076	32.43
385.441	36.32
385.806	37.75
386.171	36.55
386.535	34.5
386.9	34.11
387.265	33.91
387.629	36.61
387.994	40.73
388.359	43.64
388.723	43.93
389.088	44.39
389.452	42.05
389.817	39.34
390.181	40.93
390.545	43.86
390.91	45.14
391.274	49.14
391.638	50.39
392.002	50.55
392.366	51.82
392.731	54.73
393.095	54.68
393.459	55.93
393.823	57.14
394.187	55.89
394.55	52.2
394.914	53.57
395.278	52.07
395.642	47.5
396.006	45.77
396.369	44.61
396.733	40.14
397.097	40.02
397.46	38.39
397.824	37.59
398.187	38.05
398.551	38.59
398.914	40.09
399.277	42.23
399.641	42.25
400.004	42.3
400.367	40.75
400.73	43.2
401.094	43.86
401.457	44.52
401.82	43.75
402.183	47.64
402.546	50.36
402.909	51.48
403.272	49.55
403.635	50.61
403.998	51.34
404.36	51.61
404.723	52.02
405.086	51.52
405.448	50.64
405.811	50.14
406.174	45.36
406.536	41.98
406.899	41.45
407.261	42.89
407.624	40.86
407.986	41.16
408.348	44.18
408.711	45.3
409.073	45.36
409.435	46.16
409.797	47.5
410.16	48.61
410.522	51.89
410.884	52.11
411.246	50
411.608	50.34
411.97	51.86
412.332	49.52
412.693	48.32
413.055	49.66
413.417	50.61
413.779	47.25
414.14	44.64
414.502	42.52
414.864	39.3
415.225	40.16
415.587	44.07
415.948	41.32
416.31	41.52
416.671	40
417.033	38.48
417.394	38.18
417.755	42.82
418.116	45.23
418.478	45.82
418.839	46.14
419.2	46.27
419.561	42.95
419.922	44.91
420.283	46.55
420.644	46.36
421.005	49.02
421.366	48.75
421.727	47.82
422.087	47.25
422.448	49.84
422.809	48.75
423.169	50.36
423.53	51.23
423.891	48.73
424.251	47.68
424.612	48.07
424.972	46.64
425.333	50.11
425.693	49.84
426.053	52.41
426.414	49.52
426.774	52.55
427.134	51.59
427.494	52.89
427.854	51.45
428.214	51.57
428.574	52.34
428.934	50.2
429.294	45.75
429.654	46.25
430.014	43.86
430.374	44.36
430.734	44.66
431.094	44.66
431.453	42.11
431.813	45.18
432.173	44
432.532	43.43
432.892	43.34
433.251	41.52
433.611	43.18
433.97	44.23
434.33	45.39
434.689	44.2
435.048	46.86
435.407	49.3
435.767	48.91
436.126	49.27
436.485	50.05
436.844	50.34
437.203	52.07
437.562	50.52
437.921	50.34
438.28	47.89
438.639	48.89
438.998	46
439.356	45.2
439.715	47.95
440.074	51.27
440.433	49.23
440.791	49.66
441.15	50.98
441.508	47.57
441.867	49.18
442.225	49.7
442.584	46.75
442.942	43.57
443.3	41.93
443.659	40.45
444.017	39
444.375	41.52
444.733	41.95
445.092	40.95
445.45	41.93
445.808	40.2
446.166	40.36
446.524	41.73
446.882	43.64
447.239	44.77
447.597	41.61
447.955	41.82
448.313	39.32
448.67	39.34
449.028	39.89
449.386	42.93
449.743	40.93
450.101	43.45
450.458	44.09
450.816	43.77
451.173	46.32
451.531	48.7
451.888	45.52
452.245	52.59
452.602	51.66
452.96	53.25
453.317	48.68
453.674	52.82
454.031	49.45
454.388	47.8
454.745	51.07
455.102	48.86
455.459	47.2
455.816	48.23
456.173	44.75
456.529	46.14
456.886	44.66
457.243	48.91
457.599	49
457.956	50.34
458.313	50.52
458.669	48.34
459.026	45.52
459.382	45.64
459.739	48.52
460.095	46.89
460.451	44.84
460.807	45.52
461.164	45.55
461.52	43.34
461.876	43.07
462.232	43.57
462.588	43.5
462.944	46.77
463.3	43.57
463.656	41.77
464.012	40.5
464.368	41.7
464.724	38.3
465.079	37.11
465.435	35.34
465.791	37.36
466.146	36.86
466.502	33.45
466.858	31.7
467.213	36.86
467.569	37.86
467.924	40.18
468.279	39.2
468.635	38.25
468.99	39.8
469.345	41.73
469.701	40.55
470.056	39.48
470.411	42.91
470.766	42.23
471.121	40.86
471.476	44.2
471.831	39.75
472.186	41.36
472.541	43.2
472.895	41.84
473.25	41.77
473.605	41.52
473.96	42.41
474.314	42.3
474.669	44.84
475.024	45.5
475.378	43.77
475.733	47.64
476.087	47.95
476.441	44.75
476.796	45.34
477.15	44.86
477.504	43.39
477.859	44.25
478.213	42.61
478.567	39.09
478.921	37.48
479.275	34.41
479.629	32.77
479.983	31.5
480.337	32.95
480.691	32.07
481.045	32.16
481.399	33.52
481.752	32.55
482.106	33.98
482.46	33.61
482.813	32.98
483.167	35.27
483.52	37.77
483.874	38.64
484.227	40.39
484.581	40.5
484.934	40.86
485.288	42.59
485.641	39.8
485.994	40.36
486.347	43.95
486.7	46.11
487.054	43.84
487.407	41.32
487.76	42.48
488.113	41.82
488.466	42.93
488.818	43.34
489.171	42.09
489.524	42.73
489.877	40.52
490.23	39.82
490.582	40.59
490.935	40.89
491.288	40.5
491.64	35.68
491.993	37.52
492.345	36.32
492.698	32.77
493.05	32.39
493.402	36.98
493.755	39.11
494.107	36.05
494.459	31.91
494.811	30.86
495.163	27.18
495.515	19.52
495.867	9.68
496.219	-2.93
496.571	-12.39
496.923	-33.52
497.275	-54.27
497.627	-75.25
497.979	-90.77
498.33	-109.14
498.682	-131.89
499.034	-151.25
499.385	-159.14
499.737	-167.34
500.088	-172.59
500.44	-174.91
500.791	-175.41
501.143	-176.57
501.494	-176.43
501.845	-172.59
502.197	-168.61
502.548	-159.05
502.899	-149.77
503.25	-148.23
503.601	-144.82
503.952	-140.91
504.303	-137.2
504.654	-130.52
505.005	-125.7
505.356	-120.3
505.707	-122
506.058	-118.86
506.408	-116.48
506.759	-115.41
507.11	-107.34
507.46	-106.18
507.811	-102.89
508.161	-103.93
508.512	-97.89
508.862	-93.91
509.213	-87.8
509.563	-81.11
509.913	-75.39
510.263	-71.5
510.614	-67.14
510.964	-66.16
511.314	-63.75
511.664	-58.61
512.014	-49.55
512.364	-44.05
512.714	-39.84
513.064	-37.14
513.414	-33.23
513.764	-32.16
514.113	-32.07
514.463	-29.07
514.813	-25.68
515.162	-23.27
515.512	-24.82
515.862	-30.36
516.211	-34.02
516.561	-32.89
516.91	-32.02
517.259	-34.5
517.609	-32.48
517.958	-29.93
518.307	-28.48
518.656	-31.16
519.006	-26.95
519.355	-24.41
519.704	-19.34
520.053	-16.52
520.402	-13.41
520.751	-14.55
521.1	-9.95
521.448	-9.66
521.797	-7.98
522.146	-9.2
522.495	-5.73
522.843	-9.75
523.192	-11.11
523.541	-10.07
523.889	-9.11
524.238	-10.3
524.586	-7.89
524.935	-7.14
525.283	-4.86
525.631	-1.39
525.979	1.11
526.328	2.84
526.676	10.73
527.024	9.91
527.372	9.23
527.72	10.48
528.068	10.09
528.416	10.86
528.764	9.16
529.112	6.09
529.46	1.52
529.808	2.39
530.155	0.93
530.503	-3.77
530.851	-0.39
531.198	0.75
531.546	2.36
531.893	7.41
532.241	9.27
532.588	10.84
532.936	14.91
533.283	17.14
533.63	17.43
533.978	19.09
534.325	20.39
534.672	23.02
535.019	23.95
535.366	22.09
535.713	21.64
536.06	20.95
536.407	23.52
536.754	25.89
537.101	26.43
537.448	28.27
537.795	28.66
538.141	32.36
538.488	30.48
538.835	29
539.181	30.16
539.528	28.32
539.874	30.34
540.221	30.93
540.567	31.5
540.914	30.64
541.26	31.61
541.606	30.64
541.952	31.57
542.299	32.61
542.645	33.7
542.991	34.02
543.337	34.3
543.683	32.55
544.029	30.93
544.375	27.7
544.721	29.52
545.066	28.27
545.412	30
545.758	28.86
546.104	28.43
546.449	29.36
546.795	29.98
547.141	29.32
547.486	29.32
547.832	29.39
548.177	28.43
548.522	27.5
548.868	27.09
549.213	27.8
549.558	27.7
549.903	27.36
550.249	27.7
550.594	26.61
550.939	28.23
551.284	27.36
551.629	26.68
551.974	29
552.319	29.41
552.664	31.16
553.008	32.07
553.353	30.61
553.698	30.57
554.043	30.61
554.387	27.45
554.732	30.16
555.076	29.48
555.421	29.86
555.765	30.25
556.11	30.14
556.454	28.82
556.798	24.2
557.143	28.36
557.487	28.39
557.831	29
558.175	33.73
558.519	28.11
558.863	30.77
559.207	32.55
559.551	31.45
559.895	34.36
560.239	34.64
560.583	34.93
560.927	30.66
561.27	32.98
561.614	32.66
561.958	29.45
562.301	30.75
562.645	29.16
562.988	25.86
563.332	26.55
563.675	24.52
564.018	24.02
564.362	27.61
564.705	25.86
565.048	22.2
565.391	21.75
565.735	22.61
566.078	22.27
566.421	22.59
566.764	24.5
567.107	26.48
567.45	25.2
567.792	25.02
568.135	22.55
568.478	24.91
568.821	26.34
569.163	27.18
569.506	29.25
569.849	29.98
570.191	29.3
570.534	31.5
570.876	30.18
571.219	32.34
571.561	36.48
571.903	35.86
572.246	37
572.588	38.57
572.93	36.27
573.272	34.34
573.614	34.41
573.956	37.7
574.298	33.25
574.64	30.95
574.982	29.05
575.324	25.18
575.666	25.45
576.008	25.18
576.349	25.07
576.691	28.16
577.033	30.34
577.374	31.61
577.716	27.7
578.057	28.11
578.399	30
578.74	31.48
579.082	29.14
579.423	29.73
579.764	27.95
580.105	26.41
580.447	25.55
580.788	22.68
581.129	19.27
581.47	21.11
581.811	23.05
582.152	21.25
582.493	22.25
582.834	25.64
583.175	26.8
583.515	29.5
583.856	28.2
584.197	27.61
584.537	30.82
584.878	34.3
585.218	34.41
585.559	35.68
585.899	37.48
586.24	37.36
586.58	38.45
586.921	37.57
587.261	36.41
587.601	37.64
587.941	38.61
588.281	37.55
588.621	36.32
588.961	37.18
589.301	37.55
589.641	39.45
589.981	37.32
590.321	33.66
590.661	34.27
591.001	33.95
591.34	35.95
591.68	36.7
592.02	35.43
592.359	35.34
592.699	33.48
593.038	32.66
593.378	30.64
593.717	31.07
594.057	31.73
594.396	30.95
594.735	29.23
595.074	26.41
595.414	22.45
595.753	23.36
596.092	24.27
596.431	25.93
596.77	26.68
597.109	27.89
597.448	26.05
597.786	26.52
598.125	28.02
598.464	31.05
598.803	32.14
599.141	34.18
599.48	34.09
599.819	32.75
600.157	30.8
600.495	28.11
600.834	28.55
601.172	31.59
601.511	32
601.849	34.73
602.187	31.5
602.525	32.07
602.864	34.48
603.202	32.09
603.54	32.89
603.878	34.2
604.216	36.2
604.554	34.95
604.891	35.07
605.229	37.75
605.567	35.45
605.905	38.48
606.243	38.66
606.58	38.57
606.918	41.3
607.255	40.16
607.593	40.2
607.93	40.48
608.268	37.2
608.605	35.89
608.942	33.77
609.28	31.93
609.617	31.98
609.954	31.57
610.291	31.16
610.628	31.3
610.965	32.61
611.302	32.43
611.639	32.91
611.976	36.86
612.313	38.27
612.65	38.52
612.987	41.32
613.323	40.43
613.66	41.14
613.997	38.45
614.333	36.3
614.67	38.07
615.006	37.23
615.343	36.48
615.679	36.43
616.015	35.36
616.352	37.25
616.688	36.98
617.024	38.27
617.36	37.57
617.696	40.84
618.032	41.8
618.368	40.84
618.704	41.57
619.04	42.36
619.376	42.41
619.712	41.55
620.048	41.75
620.383	43.2
620.719	41.52
621.055	43.64
621.39	42.68
621.726	42.14
622.061	39.98
622.397	42.73
622.732	42.59
623.068	40.36
623.403	40.23
623.738	37.61
624.073	34.68
624.409	36.8
624.744	35.36
625.079	33.59
625.414	36.18
625.749	38.73
626.084	35.84
626.419	34.95
626.753	37.27
627.088	39.34
627.423	40.07
627.758	43.34
628.092	41.64
628.427	44.57
628.762	46.55
629.096	47.41
629.431	47.59
629.765	46.3
630.099	46.23
630.434	47.8
630.768	50.61
631.102	51.02
631.436	48.52
631.77	49.55
632.105	46.82
632.439	45.64
632.773	46.91
633.107	48.82
633.44	52.61
633.774	55.14
634.108	53.84
634.442	50.84
634.776	52.7
635.109	53.68
635.443	55.61
635.776	55.05
636.11	55.84
636.443	54.48
636.777	52.27
637.11	51.68
637.444	50.61
637.777	49.55
638.11	53.64
638.443	52.73
638.776	51.2
639.11	47.84
639.443	50.45
639.776	50.25
640.109	49.68
640.441	49.59
640.774	46.41
641.107	47.95
641.44	48.25
641.773	45.43
642.105	44
642.438	45.93
642.77	46.52
643.103	42.48
643.435	44.8
643.768	44.89
644.1	44.2
644.433	47.95
644.765	46.2
645.097	48.41
645.429	48.14
645.761	49.18
646.094	48.02
646.426	51
646.758	54.48
647.09	51.25
647.422	51.75
647.753	53.3
648.085	51.86
648.417	49.02
648.749	49.8
649.08	50.07
649.412	49.3
649.744	50.18
650.075	48.25
650.407	47.95
650.738	53.34
651.069	51.27
651.401	49.32
651.732	49.32
652.063	54.2
652.394	53.16
652.726	53.41
653.057	51.66
653.388	49.8
653.719	49.23
654.05	47.09
654.381	43.45
654.712	46.73
655.042	47.82
655.373	48.05
655.704	44.84
656.034	41.27
656.365	41.2
656.696	43.36
657.026	47.77
657.357	48.07
657.687	52.25
658.018	51
658.348	47.41
658.678	46.36
659.008	47.02
659.339	49.36
659.669	52.43
659.999	52.64
660.329	52.14
660.659	51.86
660.989	53.59
661.319	50.18
661.649	51.2
661.978	54.14
662.308	52.57
662.638	53.05
662.968	52.11
663.297	53.89
663.627	51.93
663.956	55.02
664.286	51.07
664.615	47.48
664.945	49.32
665.274	50.95
665.603	52.36
665.932	59.16
666.262	58.95
666.591	57.45
666.92	55.16
667.249	58.32
667.578	54.77
667.907	58.57
668.236	64.32
668.564	63.82
668.893	62.25
669.222	59.68
669.551	55.36
669.879	55.64
670.208	55.7
670.537	56.75
670.865	52.45
671.194	55.41
671.522	54.43
671.85	50.64
672.179	48.43
672.507	48.93
672.835	51.45
673.163	54.36
673.491	56.23
673.819	57.82
674.147	55.77
674.475	59.43
674.803	59.45
675.131	58.77
675.459	59.95
675.787	65.34
676.115	64.16
676.442	64.07
676.77	63.14
677.098	59.7
677.425	59.98
677.753	61.91
678.08	61.16
678.407	60
678.735	62.82
679.062	62.82
679.389	57.25
679.717	57.61
680.044	53.8
680.371	50.45
680.698	52.11
681.025	49.91
681.352	47.61
681.679	45.57
682.006	47.41
682.332	43.5
682.659	42.05
682.986	46.39
683.313	46.8
683.639	50.41
683.966	51.86
684.292	55.48
684.619	57.66
684.945	61.27
685.272	61.16
685.598	57.07
685.924	58.93
686.25	58.91
686.577	55.64
686.903	54.64
687.229	53.89
687.555	56.05
687.881	51.3
688.207	50.18
688.533	50.55
688.858	55.23
689.184	59.77
689.51	59.48
689.836	64.25
690.161	64.7
690.487	63.75
690.813	59.77
691.138	59.41
691.463	60.84
691.789	61.68
692.114	57.86
692.44	53.98
692.765	51.59
693.09	49.34
693.415	49.39
693.74	48.43
694.065	50.86
694.39	53.39
694.715	52.8
695.04	53.2
695.365	52.14
695.69	50.2
696.015	50.98
696.339	49.48
696.664	50.45
696.989	46.98
697.313	47.09
697.638	43.73
697.962	40.32
698.287	38.98
698.611	40.43
698.935	41.73
699.26	44.73
699.584	44.91
699.908	46.41
700.232	45.95
700.556	43.48
700.88	44.82
701.204	50.34
701.528	56.27
701.852	57.52
702.176	54.59
702.5	52.93
702.823	50.07
703.147	49.09
703.471	47.8
703.794	49.75
704.118	50
704.441	49.59
704.765	48.14
705.088	45.98
705.411	45.98
705.735	47.73
706.058	50.02
706.381	51.61
706.704	50.75
707.027	52.25
707.35	49.57
707.673	50
707.996	50.09
708.319	50.55
708.642	49.86
708.965	48.91
709.288	48.91
709.61	49.3
709.933	50.2
710.256	52.93
710.578	54.86
710.901	54.8
711.223	55.52
711.546	54.89
711.868	55.89
712.19	54.34
712.512	55.55
712.835	52.59
713.157	50.45
713.479	49.39
713.801	50.52
714.123	47.5
714.445	44.89
714.767	45.98
715.089	48.09
715.411	41.5
715.732	43.07
716.054	40.89
716.376	41.61
716.697	41.07
717.019	43.66
717.34	42.5
717.662	41.8
717.983	47.2
718.305	43
718.626	41.84
718.947	46.84
719.268	45.86
719.589	48.45
719.911	47.18
720.232	49.41
720.553	46.3
720.874	46.09
721.195	43.8
721.515	42
721.836	44.34
722.157	42.3
722.478	40.64
722.798	40.84
723.119	41.02
723.44	42.48
723.76	43.16
724.081	46.55
724.401	44.34
724.721	44.91
725.042	41.23
725.362	40.75
725.682	39.45
726.002	38.91
726.322	38.23
726.642	35.61
726.962	35.59
727.282	32.8
727.602	30.61
727.922	29.86
728.242	32.32
728.562	34.07
728.882	33.59
729.201	37.48
729.521	35.2
729.84	35.02
730.16	35.64
730.479	37.61
730.799	39.93
731.118	39.52
731.437	42.02
731.757	42.09
732.076	42.93
732.395	45.32
732.714	46.7
733.033	47.82
733.352	50.61
733.671	49.36
733.99	47.73
734.309	45.18
734.628	46.75
734.947	44.8
735.265	44.2
735.584	45.75
735.903	45.14
736.221	44.57
736.54	48.25
736.858	45.05
737.177	43.77
737.495	44.27
737.813	44.61
738.132	41.8
738.45	40.86
738.768	40.68
739.086	38.64
739.404	36.84
739.722	32.55
740.04	31.48
740.358	32.64
740.676	35.7
740.994	36.09
741.311	36.2
741.629	35.45
741.947	36.34
742.264	35.07
742.582	35.48
742.899	36.66
743.217	37.61
743.534	33.73
743.852	32.59
744.169	31.23
744.486	29.32
744.803	29.09
745.121	32.66
745.438	33.41
745.755	36.34
746.072	36.14
746.389	36.39
746.706	41.3
747.022	42.95
747.339	43.89
747.656	45.18
747.973	45.66
748.289	45.34
748.606	43.95
748.923	38.43
749.239	35.25
749.555	35.18
749.872	35.41
750.188	32.55
750.505	34.14
750.821	34.27
751.137	34.57
751.453	33
751.769	33.39
752.085	32.14
752.401	35.02
752.717	38.32
753.033	36.95
753.349	37.27
753.665	35.34
753.98	36.84
754.296	37.41
754.612	38.75
754.927	39.02
755.243	36.48
755.558	37.45
755.874	37.16
756.189	38.02
756.505	40.23
756.82	37.2
757.135	39.66
757.45	36.77
757.765	35.61
758.08	32.8
758.395	33.75
758.71	35.02
759.025	34.25
759.34	38.05
759.655	35.68
759.97	35.48
760.285	37.23
760.599	35.05
760.914	33.59
761.228	35.82
761.543	34.45
761.857	34.07
762.172	35.43
762.486	36
762.8	33.07
763.115	33.98
763.429	35.18
763.743	37.3
764.057	40.91
764.371	43.66
764.685	43.41
764.999	45.84
765.313	44.82
765.627	44.64
765.941	44.25
766.255	44.25
766.568	41.45
766.882	41.34
767.195	38.52
767.509	35.64
767.823	31.5
768.136	29.34
768.449	28.02
768.763	28.77
769.076	29.23
769.389	31.64
769.702	33.91
770.016	34.27
770.329	32.91
770.642	34.86
770.955	35.27
771.268	35.93
771.58	34.18
771.893	34.59
772.206	36
772.519	36.68
772.832	31.48
773.144	28.18
773.457	29.11
773.769	28.68
774.082	27.2
774.394	27.18
774.706	31.48
775.019	33.5
775.331	33.7
775.643	34.02
775.955	33
776.268	38.64
776.58	40.73
776.892	42.2
777.204	42.75
777.515	41.7
777.827	39.75
778.139	37.91
778.451	39.64
778.763	37.32
779.074	36.48
779.386	37.09
779.697	33.45
780.009	32.98
780.32	31.52
780.632	30.73
780.943	28.48
781.254	30.91
781.566	31.39
781.877	30.07
782.188	34.34
782.499	30.91
782.81	30
783.121	30.64
783.432	30.45
783.743	30.27
784.054	32.86
784.364	33.77
784.675	31.07
784.986	27.5
785.296	29.09
785.607	31.36
785.917	32.64
786.228	31.07
786.538	30.84
786.849	30.75
787.159	31.73
787.469	31.27
787.779	36
788.09	36.11
788.4	36.55
788.71	36.68
789.02	30.07
789.33	32.11
789.64	35.25
789.949	36.59
790.259	38.14
790.569	36.2
790.879	35.93
791.188	34
791.498	32.7
791.807	35.86
792.117	34.68
792.426	36.2
792.736	33.16
793.045	28.27
793.354	28.61
793.663	30.57
793.973	33.77
794.282	34.02
794.591	34.61
794.9	35.66
795.209	32.25
795.518	31.66
795.826	31.59
796.135	37.64
796.444	42.68
796.753	40.2
797.061	37.95
797.37	36.61
797.678	34.41
797.987	32.43
798.295	31.57
798.604	34.61
798.912	34
799.22	34.66
799.529	33.86
799.837	29.5
800.145	31.07
800.453	32.23
800.761	33.3
801.069	37.77
801.377	39.02
801.685	40.91
801.993	39.61
802.3	41.2
802.608	43.91
802.916	41.32
803.223	44.32
803.531	44.45
803.838	43.32
804.146	42.02
804.453	39.98
804.76	39.27
805.068	37.68
805.375	38.27
805.682	37.02
805.989	34.73
806.296	33.84
806.603	33.34
806.91	33.68
807.217	33.36
807.524	32.41
807.831	28.52
808.138	29.59
808.444	32.11
808.751	31.52
809.058	30.57
809.364	30.05
809.671	30.34
809.977	32.2
810.284	33.98
810.59	34.07
810.896	34.93
811.202	37.75
811.509	38
811.815	38.39
812.121	38.18
812.427	37.7
812.733	40.48
813.039	39.41
813.345	38.43
813.65	34.23
813.956	32.32
814.262	32.05
814.568	32.34
814.873	33.16
815.179	34.23
815.484	34.61
815.79	38.68
816.095	37.5
816.4	39.16
816.706	36.68
817.011	38.86
817.316	41.57
817.621	41.84
817.926	41.43
818.231	40.61
818.536	39.27
818.841	37.07
819.146	35.27
819.451	32.93
819.756	32.52
820.06	35
820.365	35.59
820.67	34.11
820.974	34.7
821.279	34.14
821.583	34.52
821.888	33.05
822.192	35.27
822.496	37.52
822.8	39.36
823.105	37.43
823.409	35
823.713	35.27
824.017	39.27
824.321	37.41
824.625	37.64
824.929	38.2
825.232	39.09
825.536	36.48
825.84	33
826.143	31.27
826.447	33.18
826.751	32.73
827.054	34.25
827.358	30.11
827.661	31.68
827.964	34.59
828.268	33.5
828.571	33.55
828.874	36.41
829.177	35.64
829.48	36.14
829.783	37.84
830.086	38.89
830.389	35.52
830.692	38.39
830.995	36.82
831.297	33.5
831.6	30.57
831.903	32.09
832.205	31.7
832.508	35.48
832.81	34.77
833.113	35.05
833.415	38.95
833.718	40.8
834.02	39.27
834.322	42.8
834.624	41.02
834.926	41.59
835.228	40.57
835.53	42.55
835.832	42.25
836.134	44.2
836.436	39.16
836.738	37.2
837.04	35.27
837.341	37.27
837.643	34.95
837.944	36.8
838.246	41.02
838.547	43.48
838.849	46.55
839.15	45.59
839.452	45.95
839.753	49.84
840.054	50.36
840.355	53.45
840.656	50.98
840.957	51.34
841.258	57.23
841.559	55.11
841.86	51.05
842.161	47.3
842.462	46.64
842.762	43.89
843.063	44.05
843.364	42.7
843.664	45.02
843.965	46.05
844.265	46.43
844.566	42.39
844.866	41.43
845.166	42.18
845.467	39.32
845.767	41.43
846.067	42.82
846.367	40.61
846.667	38.43
846.967	35.16
847.267	32.55
847.567	32.18
847.867	33.45
848.166	33.82
848.466	35.59
848.766	35.91
849.065	31.73
849.365	30.98
849.664	32.73
849.964	35.93
850.263	34.48
850.562	36.93
850.862	37.75
851.161	35.75
851.46	33.82
851.759	31.86
852.058	32.59
852.357	37.75
852.656	36.09
852.955	36.45
853.254	35.77
853.553	36.32
853.851	35.14
854.15	36.11
854.449	36.27
854.747	37.55
855.046	37.18
855.344	40.95
855.643	36.89
855.941	41.93
856.239	42.52
856.538	44.66
856.836	43.89
857.134	45.55
857.432	43.98
857.73	41.34
858.028	41.11
858.326	44.18
858.624	41.75
858.922	42.89
859.219	39.86
859.517	38.23
859.815	36.52
860.112	40.5
860.41	38.73
860.707	38.59
861.005	41.43
861.302	44.39
861.6	41.23
861.897	45.09
862.194	47.18
862.491	48.07
862.788	51.25
863.085	53.68
863.382	52.23
863.679	55.07
863.976	53.68
864.273	52.11
864.57	46.98
864.867	48.91
865.163	44.73
865.46	43.23
865.757	48.25
866.053	45.57
866.349	41.64
866.646	38.55
866.942	35.23
867.239	37.66
867.535	35.84
867.831	40.2
868.127	41.93
868.423	40.09
868.719	41.48
869.015	38.89
869.311	41.34
869.607	41.43
869.903	43.34
870.199	43.27
870.494	43.14
870.79	49.23
871.086	46.55
871.381	43.95
871.677	46.3
871.972	41.73
872.267	39.18
872.563	34.89
872.858	39.93
873.153	40.14
873.448	42.43
873.743	40.05
874.038	36.25
874.333	40.93
874.628	45.77
874.923	44.43
875.218	51.39
875.513	52.36
875.808	57.7
876.102	53.25
876.397	50.57
876.691	49.23
876.986	49.75
877.28	48.18
877.575	46
877.869	44.07
878.163	46.45
878.458	43.23
878.752	41.48
879.046	33.14
879.34	33.05
879.634	31.77
879.928	29.64
880.222	28.05
880.516	26.25
880.809	28.45
881.103	26.66
881.397	24.75
881.691	20.73
881.984	20.52
882.278	25.07
882.571	26.2
882.864	27.95
883.158	30.57
883.451	32.89
883.744	35.5
884.038	30.59
884.331	32.84
884.624	33.57
884.917	35.3
885.21	34.84
885.503	36.36
885.796	32.89
886.088	36.3
886.381	36.91
886.674	36.23
886.966	40.36
887.259	43.11
887.552	42.36
887.844	39.3
888.136	41.73
888.429	43.65
888.721	43.31
889.013	47.38
889.306	45.71
889.598	45.62
