# Supplementary material for: An on-demand, drop-on-drop method for studying enzyme catalysis by serial crystallography
Source: Nat Commun. 2021 Jul 22;12:4461. doi: 10.1038/s41467-021-24757-7 (PMC8298390; doi:10.1038/s41467-021-24757-7)
Supplement: Supplementary file 7 — Source Data [file 41467_2021_24757_MOESM7_ESM.zip › 01_raw data/7/7-pico-off (47).txt]

Data from 7-fluo5N-fura-picooff_Subt4_20-42-17-584.txt Node

Date: Wed Jun 05 20:42:17 PDT 2019
User: Yachandra Lab
Spectrometer: OFX00221
Trigger mode: 0
Integration Time (sec): 3.000000E-1
Scans to average: 4
Nonlinearity correction enabled: false
Boxcar width: 5
Storing dark spectrum: false
XAxis mode: Wavelengths
Number of Pixels in Spectrum: 2136
>>>>>Begin Spectral Data<<<<<
156.111	1.25
156.499	0.89
156.887	0.41
157.274	0.36
157.662	0.1
158.049	0
158.437	0.3
158.824	0.66
159.211	-0.32
159.599	-0.52
159.986	-1.36
160.373	-2.57
160.761	-3.61
161.148	-2.95
161.535	-3.23
161.922	-3.59
162.309	-2.61
162.696	-2.8
163.083	-3.64
163.47	-2.93
163.857	-3.7
164.244	-2.77
164.631	-2.61
165.018	-1.66
165.405	-2.34
165.792	-1.73
166.179	-0.18
166.565	-0.98
166.952	-1.05
167.339	0.09
167.725	-0.2
168.112	1.52
168.498	1.5
168.885	1.93
169.271	2.14
169.658	2.64
170.044	1.91
170.431	0.43
170.817	0.07
171.203	0.45
171.59	0.48
171.976	-0.68
172.362	-1.39
172.748	-2.27
173.134	-1.82
173.521	-2.59
173.907	-1.8
174.293	-0.86
174.679	-0.18
175.065	-0.18
175.451	-0.18
175.836	-0.77
176.222	-0.27
176.608	-1.36
176.994	-0.48
177.38	-1.14
177.765	-1.05
178.151	-1.75
178.537	-2.98
178.922	-3.27
179.308	-3.18
179.693	-3.8
180.079	-3.43
180.464	-2.86
180.85	-2.18
181.235	-2.57
181.621	-2.95
182.006	-2.55
182.391	-3.11
182.777	-3.27
183.162	-4.02
183.547	-4.16
183.932	-4.25
184.317	-4.59
184.702	-4.41
185.087	-4.5
185.472	-4.57
185.857	-5.45
186.242	-4.66
186.627	-4.09
187.012	-3.77
187.397	-3.23
187.782	-2.43
188.167	-1.16
188.551	-0.98
188.936	3.68
189.321	9
189.705	16.73
190.09	25.66
190.475	34.48
190.859	42.2
191.244	47.86
191.628	52.34
192.012	56.7
192.397	62.34
192.781	71.73
193.166	78.34
193.55	81.55
193.934	83.61
194.318	84.59
194.702	82.05
195.087	82.57
195.471	83.52
195.855	88.18
196.239	90.41
196.623	92.55
197.007	93.14
197.391	88.57
197.775	90.61
198.158	87.02
198.542	87.14
198.926	89.57
199.31	88.48
199.693	89.55
200.077	85.23
200.461	86.91
200.844	83.32
201.228	79.64
201.611	78.25
201.995	72.91
202.378	73.7
202.762	72.68
203.145	71.77
203.529	71.39
203.912	71.43
204.295	75
204.679	75.34
205.062	80.2
205.445	81.93
205.828	84.77
206.211	88.75
206.594	86.2
206.977	84.57
207.36	85.75
207.743	85.07
208.126	85
208.509	81.57
208.892	80.91
209.275	78.86
209.658	79.73
210.04	78.73
210.423	78.45
210.806	84.64
211.188	87.27
211.571	86.98
211.953	87.95
212.336	83.93
212.719	87.25
213.101	88.05
213.483	88.61
213.866	88.05
214.248	86.25
214.63	86.23
215.013	83.02
215.395	81
215.777	76.34
216.159	76.16
216.542	80.82
216.924	79.57
217.306	78.11
217.688	75.23
218.07	72.8
218.452	74.3
218.834	73.68
219.216	75.18
219.597	74.48
219.979	77.36
220.361	80.68
220.743	77.55
221.124	77.43
221.506	74.11
221.888	74
222.269	75.68
222.651	75.7
223.032	73.5
223.414	71.5
223.795	73.07
224.177	76.05
224.558	73.68
224.94	72.34
225.321	72.43
225.702	76.27
226.083	78.7
226.465	80.8
226.846	82.07
227.227	82.75
227.608	82.09
227.989	83.36
228.37	81.2
228.751	80.05
229.132	84.2
229.513	86.05
229.894	86.27
230.275	82.77
230.655	82.45
231.036	78.5
231.417	76.66
231.798	79.59
232.178	78.8
232.559	74.43
232.94	77.07
233.32	76.3
233.701	77.02
234.081	73.57
234.462	74.07
234.842	71.11
235.222	76.14
235.603	76.82
235.983	72.93
236.363	72.34
236.743	76.8
237.124	71.98
237.504	71.39
237.884	70.59
238.264	69.57
238.644	71.2
239.024	72.55
239.404	66.64
239.784	64.3
240.164	62.07
240.544	61.75
240.923	62.2
241.303	64.98
241.683	64.41
242.063	64.86
242.442	66.55
242.822	64.98
243.202	64.43
243.581	69.11
243.961	75.91
244.34	79.09
244.72	77.23
245.099	78.11
245.478	76.66
245.858	77.61
246.237	75.57
246.616	77.25
246.996	76
247.375	76.73
247.754	76.95
248.133	73.61
248.512	77.32
248.891	83.8
249.27	84.36
249.649	88.93
250.028	91.36
250.407	89.8
250.786	88.89
251.165	95.02
251.544	95.5
251.922	95.18
252.301	99.59
252.68	93.64
253.058	89.64
253.437	89.36
253.816	83.23
254.194	80.16
254.573	81.18
254.951	85.45
255.329	84.84
255.708	83.68
256.086	82.48
256.465	76.48
256.843	78.93
257.221	79.23
257.599	76.52
257.977	78.18
258.356	81.43
258.734	83.18
259.112	81.43
259.49	76.89
259.868	77.48
260.246	77.57
260.624	79.61
261.001	79.02
261.379	78.93
261.757	79.8
262.135	78.84
262.513	75.55
262.89	73.89
263.268	73.8
263.645	76.61
264.023	77.02
264.401	78.18
264.778	79.52
265.156	80.25
265.533	78.91
265.91	79.02
266.288	80.48
266.665	81.41
267.042	81.77
267.42	82.16
267.797	80.55
268.174	80.25
268.551	79.95
268.928	79.95
269.305	81.5
269.682	84.09
270.059	84.82
270.436	84.7
270.813	85.23
271.19	89.3
271.567	86.34
271.944	87.14
272.32	87.61
272.697	86.48
273.074	86.27
273.45	87.41
273.827	86.84
274.203	85.2
274.58	83.75
274.957	83.36
275.333	77.48
275.709	77
276.086	76.07
276.462	73.55
276.838	71.18
277.215	71.32
277.591	71.05
277.967	70.16
278.343	70.5
278.719	70.02
279.095	67.45
279.471	69.77
279.847	73.3
280.223	75.07
280.599	73.36
280.975	75.16
281.351	74.39
281.727	72.36
282.103	70.32
282.478	68.64
282.854	73.93
283.23	77.68
283.605	79.93
283.981	76.91
284.357	76.48
284.732	78.59
285.108	81.5
285.483	84.59
285.858	83
286.234	86.59
286.609	89.91
286.984	86.45
287.36	85.86
287.735	82.66
288.11	81.34
288.485	81.14
288.86	82.39
289.235	79.16
289.61	75.14
289.985	80.48
290.36	75.73
290.735	74.18
291.11	73.43
291.485	74.93
291.86	77.43
292.235	81
292.609	79.39
292.984	77.07
293.359	76.86
293.733	75.07
294.108	68.77
294.482	66.18
294.857	67.82
295.231	67.09
295.606	65.34
295.98	65.05
296.354	64.07
296.729	67.14
297.103	69.16
297.477	71.68
297.851	76.89
298.226	79.32
298.6	82.59
298.974	82.48
299.348	85.84
299.722	85.84
300.096	86.64
300.47	83.05
300.844	81.23
301.217	81.91
301.591	83.27
301.965	83.41
302.339	85.91
302.712	87.66
303.086	86.2
303.46	86.14
303.833	85.7
304.207	85.23
304.58	90.07
304.954	91.61
305.327	91.32
305.701	88.7
306.074	87.68
306.447	85.18
306.821	85.95
307.194	85.7
307.567	82.93
307.94	84.32
308.313	82.93
308.686	83.34
309.059	82.48
309.432	82.84
309.805	83.3
310.178	83.52
310.551	83.59
310.924	81.64
311.297	80.93
311.67	81.23
312.042	78.89
312.415	76.41
312.788	70.3
313.16	71.34
313.533	70.7
313.905	72.77
314.278	70.11
314.65	71.2
315.023	72.09
315.395	70.89
315.768	74.36
316.14	76.73
316.512	79.73
316.884	86.23
317.257	85.43
317.629	85.25
318.001	82.25
318.373	84.43
318.745	81.02
319.117	80.52
319.489	79.23
319.861	75.57
320.233	74.77
320.605	74.55
320.977	72.95
321.348	72.09
321.72	71.75
322.092	77.05
322.463	76.43
322.835	77.3
323.207	77.93
323.578	79.43
323.95	77.66
324.321	79.5
324.693	78.43
325.064	75.32
325.435	80.36
325.807	82.52
326.178	82.36
326.549	81.02
326.92	81.61
327.292	78.86
327.663	81.23
328.034	86.64
328.405	84.59
328.776	83.41
329.147	87.14
329.518	78.05
329.889	75.32
330.259	69.05
330.63	71.11
331.001	71.8
331.372	72.48
331.742	72.3
332.113	67.16
332.484	62.89
332.854	66.32
333.225	66.02
333.595	68.16
333.966	70.95
334.336	74.8
334.707	72.82
335.077	71.75
335.447	69.77
335.817	69.57
336.188	73.5
336.558	78.75
336.928	76.91
337.298	77
337.668	76.93
338.038	75.82
338.408	78.25
338.778	78.95
339.148	80.23
339.518	84.34
339.888	82.8
340.258	79.95
340.627	75.5
340.997	71.2
341.367	66.59
341.736	70.34
342.106	67.86
342.475	62.11
342.845	61.45
343.214	64.27
343.584	61.55
343.953	63.39
344.323	63.57
344.692	67.91
345.061	69.68
345.431	72
345.8	69.14
346.169	72.45
346.538	70.84
346.907	69.07
347.276	66.16
347.645	65.68
348.014	62.57
348.383	65.39
348.752	65.39
349.121	65.48
349.49	67.43
349.858	68.86
350.227	67.2
350.596	73.98
350.964	80.16
351.333	79.36
351.702	81.66
352.07	81.39
352.439	78.41
352.807	75.8
353.176	76.36
353.544	76.52
353.912	79.8
354.281	79.73
354.649	74.11
355.017	68.41
355.385	69.18
355.753	70.07
356.122	70.91
356.49	73.39
356.858	72.23
357.226	74.18
357.594	71.25
357.961	68.34
358.329	69.11
358.697	73.18
359.065	75.41
359.433	75.7
359.8	76.95
360.168	76.61
360.536	75.93
360.903	76.23
361.271	77.8
361.638	79.98
362.006	82.36
362.373	80.41
362.741	80.59
363.108	80.98
363.475	80.2
363.843	76.59
364.21	76.57
364.577	76.89
364.944	80.36
365.311	78.27
365.678	78.32
366.045	74.41
366.412	77.7
366.779	73.89
367.146	72.52
367.513	72.91
367.88	73.07
368.247	74.41
368.613	72.34
368.98	69
369.347	69.89
369.713	68.95
370.08	70.05
370.447	69.3
370.813	71.2
371.18	71.7
371.546	70.82
371.912	73.86
372.279	72.55
372.645	74.8
373.011	78.84
373.378	77.89
373.744	78.48
374.11	76.68
374.476	75.68
374.842	76.5
375.208	76.45
375.574	76.18
375.94	75.36
376.306	76.98
376.672	77
377.038	77.73
377.404	77.52
377.769	76.73
378.135	78.18
378.501	78.68
378.866	75.02
379.232	75.14
379.597	78.25
379.963	74.93
380.328	75.39
380.694	75.07
381.059	70.84
381.425	71.05
381.79	69
382.155	69.2
382.52	66.98
382.886	69.7
383.251	68.77
383.616	63.91
383.981	66.16
384.346	63.09
384.711	62.2
385.076	66.45
385.441	68.52
385.806	72.18
386.171	71.18
386.535	70.61
386.9	68
387.265	70.14
387.629	73.73
387.994	73.52
388.359	73.32
388.723	73.14
389.088	71.95
389.452	69.7
389.817	67.48
390.181	67.41
390.545	71.34
390.91	73.07
391.274	73.05
391.638	75.25
392.002	74.18
392.366	78.82
392.731	79.7
393.095	79.7
393.459	83.48
393.823	83.73
394.187	82.57
394.55	79.8
394.914	81.45
395.278	77.59
395.642	73.09
396.006	75.16
396.369	74.57
396.733	74.34
397.097	72.02
397.46	67.93
397.824	68.41
398.187	70.7
398.551	69.55
398.914	68.77
399.277	72.95
399.641	75.36
400.004	76.09
400.367	74.18
400.73	72.18
401.094	74.32
401.457	75.98
401.82	77.52
402.183	79.16
402.546	81.48
402.909	80.61
403.272	78.09
403.635	77.7
403.998	78.5
404.36	77.5
404.723	81.3
405.086	80
405.448	79.5
405.811	79
406.174	75.8
406.536	74.64
406.899	74.98
407.261	76.55
407.624	74.61
407.986	73.55
408.348	74.36
408.711	71.7
409.073	71.86
409.435	69.18
409.797	66.05
410.16	66.45
410.522	68.09
410.884	72.2
411.246	71.91
411.608	70.98
411.97	73.39
412.332	71.5
412.693	73.43
413.055	71.95
413.417	75.2
413.779	76.5
414.14	75.25
414.502	75.55
414.864	70.3
415.225	69.95
415.587	76.09
415.948	75.45
416.31	76.34
416.671	72.48
417.033	74.73
417.394	74.45
417.755	76.3
418.116	78.55
418.478	74.45
418.839	74.77
419.2	76.66
419.561	71.86
419.922	66.3
420.283	67.95
420.644	68.27
421.005	67.7
421.366	67.55
421.727	68.64
422.087	65.23
422.448	67.36
422.809	67.64
423.169	68.2
423.53	70.59
423.891	74.2
424.251	73.52
424.612	76.52
424.972	76.2
425.333	75.77
425.693	73.8
426.053	77.36
426.414	77.39
426.774	77.89
427.134	76.32
427.494	78.14
427.854	76.41
428.214	76.73
428.574	78.16
428.934	76.41
429.294	76.34
429.654	76.61
430.014	75.57
430.374	75.66
430.734	78.25
431.094	77.61
431.453	74.7
431.813	76.61
432.173	73.95
432.532	69.23
432.892	69.82
433.251	67.89
433.611	70.84
433.97	70.89
434.33	70.41
434.689	68.39
435.048	70.36
435.407	72.32
435.767	71.07
436.126	72.27
436.485	75.09
436.844	77.7
437.203	79.32
437.562	75.41
437.921	73.52
438.28	72.66
438.639	72.95
438.998	72.77
439.356	72.7
439.715	74.57
440.074	77.27
440.433	74.41
440.791	70.61
441.15	71.25
441.508	71.66
441.867	76.57
442.225	77.14
442.584	74.18
442.942	70.32
443.3	68.64
443.659	67.61
444.017	67.5
444.375	69.07
444.733	70.34
445.092	69.93
445.45	69.73
445.808	68.59
446.166	70.61
446.524	73.34
446.882	74.36
447.239	74.45
447.597	72.25
447.955	71.8
448.313	70.93
448.67	73.84
449.028	72.93
449.386	73.32
449.743	72.48
450.101	71.68
450.458	71.27
450.816	74.36
451.173	75.25
451.531	75.61
451.888	74.82
452.245	80.07
452.602	77.75
452.96	82.23
453.317	80.43
453.674	79.91
454.031	82.77
454.388	82.84
454.745	81.73
455.102	80.89
455.459	81.41
455.816	82.45
456.173	78.48
456.529	77.7
456.886	74.23
457.243	75.73
457.599	76.7
457.956	73.36
458.313	69.95
458.669	69.64
459.026	67.68
459.382	69.43
459.739	69.32
460.095	69.05
460.451	70.09
460.807	68.57
461.164	68
461.52	67.3
461.876	67.02
462.232	70.52
462.588	69.77
462.944	72.3
463.3	71.39
463.656	70.48
464.012	69.5
464.368	69.55
464.724	68.66
465.079	71.59
465.435	69.36
465.791	73.43
466.146	72.05
466.502	69.64
466.858	66.61
467.213	67.23
467.569	67.07
467.924	68.02
468.279	68.39
468.635	70.5
468.99	69.02
469.345	73.09
469.701	69.98
470.056	68.91
470.411	71.52
470.766	71.41
471.121	68.41
471.476	69.3
471.831	71.36
472.186	72.52
472.541	69.82
472.895	70.3
473.25	65.66
473.605	64.3
473.96	65.86
474.314	63.82
474.669	65.45
475.024	66.3
475.378	65.07
475.733	63.98
476.087	61.43
476.441	63.36
476.796	63.16
477.15	66.18
477.504	67.27
477.859	69.68
478.213	70.09
478.567	68.7
478.921	70.09
479.275	69.61
479.629	69.8
479.983	71.45
480.337	69.77
480.691	66.57
481.045	64.82
481.399	65.91
481.752	59.66
482.106	59.73
482.46	60.68
482.813	60.95
483.167	61.25
483.52	64.32
483.874	65.73
484.227	67.68
484.581	70.32
484.934	70.8
485.288	71.43
485.641	72.55
485.994	73.11
486.347	74.7
486.7	76.09
487.054	77.84
487.407	73.98
487.76	71.77
488.113	70.39
488.466	71.09
488.818	71.68
489.171	70.5
489.524	72.25
489.877	71.2
490.23	68.91
490.582	68.3
490.935	67.86
491.288	64.11
491.64	63.45
491.993	65.84
492.345	65.73
492.698	62.8
493.05	63.39
493.402	64.34
493.755	66.09
494.107	66.2
494.459	62.16
494.811	56.64
495.163	60.52
495.515	57.61
495.867	49.82
496.219	40.11
496.571	35.75
496.923	22.11
497.275	9.43
497.627	1.07
497.979	-9.7
498.33	-19.61
498.682	-29.75
499.034	-42.36
499.385	-47.98
499.737	-51.75
500.088	-49.95
500.44	-53
500.791	-51.66
501.143	-50.77
501.494	-55.39
501.845	-51.14
502.197	-48.23
502.548	-39.7
502.899	-36.48
503.25	-32.8
503.601	-28.43
503.952	-27.11
504.303	-23.34
504.654	-18.2
505.005	-15.7
505.356	-9.5
505.707	-10.57
506.058	-9.57
506.408	-9.8
506.759	-8.89
507.11	-4.23
507.46	-5.18
507.811	-7.45
508.161	-9.91
508.512	-7.84
508.862	-4.34
509.213	-1.57
509.563	3
509.913	9
510.263	9.27
510.614	13.93
510.964	11.36
511.314	11.7
511.664	16.57
512.014	24.77
512.364	26.2
512.714	27.77
513.064	28.16
513.414	30.41
513.764	33.02
514.113	33.32
514.463	31.39
514.813	30.07
515.162	31.39
515.512	31.61
515.862	25.91
516.211	22.68
516.561	23.05
516.91	21.57
517.259	21.73
517.609	14.8
517.958	17.95
518.307	21.75
518.656	20.32
519.006	23.34
519.355	23.73
519.704	28.52
520.053	30.48
520.402	32.45
520.751	32.02
521.1	31.89
521.448	38.32
521.797	37.07
522.146	37.86
522.495	38.52
522.843	36.73
523.192	32.48
523.541	32.82
523.889	36.89
524.238	35.77
524.586	35.75
524.935	34.5
525.283	33.61
525.631	36.32
525.979	35.14
526.328	38.64
526.676	42.25
527.024	46.57
527.372	47.73
527.72	44.25
528.068	46.48
528.416	49.61
528.764	49.98
529.112	48.66
529.46	47.02
529.808	46.07
530.155	45.48
530.503	45.93
530.851	45.75
531.198	43.57
531.546	44.82
531.893	46.57
532.241	45.34
532.588	46
532.936	50.64
533.283	52.45
533.63	54.45
533.978	55.45
534.325	53.25
534.672	54.61
535.019	55.48
535.366	54.34
535.713	52.02
536.06	53.82
536.407	56.2
536.754	53.39
537.101	54.48
537.448	54.45
537.795	54.5
538.141	56.14
538.488	53.89
538.835	55.11
539.181	56.66
539.528	57.25
539.874	59.77
540.221	60.95
540.567	61.55
540.914	58.89
541.26	58.73
541.606	60.5
541.952	63.91
542.299	65.5
542.645	65.75
542.991	66.11
543.337	65.05
543.683	63.16
544.029	59.95
544.375	59.84
544.721	62.27
545.066	61.39
545.412	60.2
545.758	57.7
546.104	56.7
546.449	56.07
546.795	57.25
547.141	56.02
547.486	55.16
547.832	59.84
548.177	58.3
548.522	56.2
548.868	57.39
549.213	57.59
549.558	60.18
549.903	63.43
550.249	60.95
550.594	60.64
550.939	63.2
551.284	64.11
551.629	58.18
551.974	60.02
552.319	62.98
552.664	61.91
553.008	60.89
553.353	60.8
553.698	58.02
554.043	61.27
554.387	56.16
554.732	55.95
555.076	52.95
555.421	54.98
555.765	55.45
556.11	54.11
556.454	53.64
556.798	51.05
557.143	50.3
557.487	52.43
557.831	49.25
558.175	52.23
558.519	50.77
558.863	53.36
559.207	53.77
559.551	53.66
559.895	53.36
560.239	54.64
560.583	58.02
560.927	55.25
561.27	53.41
561.614	55.55
561.958	55.18
562.301	55.86
562.645	54.8
562.988	53.14
563.332	50.7
563.675	51.3
564.018	53.5
564.362	51.18
564.705	49.39
565.048	48.02
565.391	47.93
565.735	47.02
566.078	45.86
566.421	45.5
566.764	47.05
567.107	49.23
567.45	48.55
567.792	45.55
568.135	46.66
568.478	47.23
568.821	49
569.163	49.18
569.506	50.68
569.849	50.23
570.191	50.61
570.534	53.64
570.876	53.43
571.219	54.57
571.561	58.36
571.903	59.11
572.246	61.82
572.588	61.45
572.93	58.66
573.272	60.2
573.614	62.61
573.956	63.27
574.298	59.64
574.64	57.41
574.982	55.52
575.324	53.55
575.666	55.68
576.008	54.82
576.349	55.39
576.691	58
577.033	57.02
577.374	55.93
577.716	55.73
578.057	54.61
578.399	56.68
578.74	57.5
579.082	55.45
579.423	53.91
579.764	49.84
580.105	49.18
580.447	52.68
580.788	54.34
581.129	54.43
581.47	54.84
581.811	57.16
582.152	54.11
582.493	53.64
582.834	54.02
583.175	54.3
583.515	60.73
583.856	59.43
584.197	55.41
584.537	54.57
584.878	56.43
585.218	57.3
585.559	59.16
585.899	63.93
586.24	65
586.58	65.32
586.921	63.39
587.261	59.14
587.601	60.82
587.941	62.7
588.281	62.48
588.621	61.41
588.961	57.32
589.301	55.14
589.641	54.07
589.981	52.02
590.321	53.7
590.661	55.75
591.001	55.68
591.34	56.5
591.68	55.77
592.02	55.95
592.359	56.36
592.699	60.16
593.038	63.18
593.378	64.05
593.717	63.68
594.057	64.11
594.396	63.73
594.735	65.84
595.074	65.57
595.414	62.5
595.753	62.23
596.092	63.16
596.431	62.39
596.77	58.73
597.109	56.57
597.448	56.18
597.786	56.14
598.125	53.68
598.464	53.14
598.803	54.61
599.141	55.86
599.48	57.43
599.819	54.91
600.157	52.18
600.495	50.16
600.834	52.52
601.172	55.91
601.511	56.11
601.849	58.93
602.187	59.2
602.525	58.52
602.864	61.82
603.202	60.41
603.54	62.27
603.878	65.39
604.216	67.14
604.554	66.61
604.891	66.09
605.229	68.57
605.567	69.45
605.905	70.64
606.243	71.3
606.58	71.59
606.918	73.75
607.255	72.41
607.593	71.75
607.93	73.16
608.268	70.98
608.605	70.16
608.942	68.61
609.28	63.32
609.617	61.95
609.954	61.82
610.291	62.8
610.628	64.18
610.965	63.41
611.302	62.91
611.639	61.95
611.976	67.18
612.313	66.86
612.65	64.61
612.987	70.3
613.323	72.25
613.66	71.52
613.997	67.66
614.333	63.34
614.67	65.18
615.006	64.68
615.343	65.48
615.679	63.61
616.015	64.93
616.352	67.27
616.688	67.45
617.024	66.55
617.36	66.7
617.696	68.25
618.032	64.95
618.368	66.32
618.704	67.7
619.04	66.43
619.376	65.66
619.712	67.34
620.048	66.18
620.383	66.91
620.719	64.3
621.055	64.59
621.39	62.75
621.726	64.55
622.061	61.05
622.397	62.82
622.732	64.48
623.068	62.64
623.403	61.52
623.738	61.05
624.073	57.32
624.409	60.73
624.744	60.32
625.079	61.64
625.414	66.05
625.749	68
626.084	65.75
626.419	67
626.753	70.39
627.088	70.43
627.423	73.8
627.758	75.93
628.092	73.14
628.427	73.48
628.762	75.84
629.096	75.86
629.431	78.27
629.765	77.45
630.099	76.77
630.434	75.64
630.768	76.48
631.102	73.8
631.436	73.09
631.77	75.5
632.105	77.34
632.439	72.95
632.773	73.75
633.107	74.5
633.44	77.52
633.774	77.23
634.108	77.02
634.442	74.27
634.776	75.16
635.109	76
635.443	75.32
635.776	73.66
636.11	75.61
636.443	72.5
636.777	70.39
637.11	68.34
637.444	67.93
637.777	68.2
638.11	73.64
638.443	75.95
638.776	77.11
639.11	75.98
639.443	77.25
639.776	79.27
640.109	80.64
640.441	79
640.774	79.89
641.107	81.66
641.44	79.84
641.773	73.91
642.105	69.73
642.438	67.68
642.77	67.84
643.103	64.45
643.435	63.7
643.768	63.09
644.1	65.82
644.433	66.77
644.765	65.09
645.097	67.2
645.429	70.32
645.761	72.23
646.094	72.32
646.426	74.11
646.758	77.43
647.09	77.32
647.422	77.45
647.753	77.32
648.085	75.98
648.417	74.7
648.749	73.52
649.08	72.05
649.412	70.93
649.744	71.41
650.075	69.16
650.407	66.98
650.738	70.68
651.069	69.68
651.401	67.48
651.732	66.8
652.063	67.11
652.394	69.55
652.726	69.14
653.057	71.64
653.388	70.11
653.719	71.14
654.05	70.27
654.381	64.73
654.712	66.73
655.042	66.34
655.373	67.7
655.704	69.84
656.034	67.16
656.365	66.7
656.696	65.25
657.026	71.02
657.357	69.89
657.687	72.8
658.018	76.07
658.348	75.39
658.678	76.05
659.008	73.52
659.339	74.32
659.669	73.8
659.999	75.8
660.329	74.82
660.659	71.93
660.989	74.36
661.319	71.45
661.649	68.95
661.978	67.93
662.308	66.32
662.638	70.02
662.968	67
663.297	68.68
663.627	68.34
663.956	72
664.286	71.32
664.615	67.52
664.945	70.34
665.274	71.55
665.603	73.5
665.932	77.66
666.262	77.43
666.591	76.27
666.92	76.75
667.249	77.27
667.578	75.2
667.907	73.89
668.236	78.55
668.564	77.84
668.893	77.23
669.222	77.02
669.551	76.11
669.879	76.59
670.208	78.23
670.537	75.32
670.865	74.73
671.194	77.02
671.522	79.48
671.85	78.34
672.179	77.95
672.507	79.91
672.835	78.55
673.163	81.23
673.491	81.64
673.819	82.61
674.147	82.18
674.475	83.77
674.803	80.48
675.131	79.64
675.459	79.84
675.787	82.86
676.115	83.11
676.442	83.59
676.77	79.3
677.098	77.73
677.425	75.59
677.753	75.64
678.08	75.5
678.407	76.18
678.735	76.57
679.062	74
679.389	68.66
679.717	66.14
680.044	65.3
680.371	66.02
680.698	65.61
681.025	67.45
681.352	71.25
681.679	69.45
682.006	67.61
682.332	66.41
682.659	69.16
682.986	71.95
683.313	73.64
683.639	76.05
683.966	79.07
684.292	80.09
684.619	79.98
684.945	79.73
685.272	80.98
685.598	80.32
685.924	80.3
686.25	77.84
686.577	75.95
686.903	76.41
687.229	74.98
687.555	73.25
687.881	74.02
688.207	73.86
688.533	75.34
688.858	76.84
689.184	80.2
689.51	81.05
689.836	85.48
690.161	87.86
690.487	88.27
690.813	88.36
691.138	86.43
691.463	87.18
691.789	88.7
692.114	83.18
692.44	80.7
692.765	79.91
693.09	79.48
693.415	76.98
693.74	74.86
694.065	73.86
694.39	72.27
694.715	73.23
695.04	71.68
695.365	69.36
695.69	69.73
696.015	72.3
696.339	70.52
696.664	70.52
696.989	70.07
697.313	71.7
697.638	70.59
697.962	69.25
698.287	68.18
698.611	72.07
698.935	73.93
699.26	76.36
699.584	76.16
699.908	77.34
700.232	75.07
700.556	74.77
700.88	75.27
701.204	79.05
701.528	83.05
701.852	85.59
702.176	86.55
702.5	86.45
702.823	84.18
703.147	82.07
703.471	80.14
703.794	83.64
704.118	84.91
704.441	84.39
704.765	80.61
705.088	78.75
705.411	75.55
705.735	69.45
706.058	67.5
706.381	69.09
706.704	69.16
707.027	69.68
707.35	66.55
707.673	62.39
707.996	62.3
708.319	61.8
708.642	61.7
708.965	64.23
709.288	65.68
709.61	65.48
709.933	65.89
710.256	67.07
710.578	69.39
710.901	71.5
711.223	74.45
711.546	72.43
711.868	74.39
712.19	74.77
712.512	76
712.835	73.77
713.157	72.32
713.479	71.64
713.801	71.68
714.123	68
714.445	64.39
714.767	64.02
715.089	65.75
715.411	60.5
715.732	61.09
716.054	58.2
716.376	59.52
716.697	60.02
717.019	62.25
717.34	63.8
717.662	64.82
717.983	69.16
718.305	67.82
718.626	68.14
718.947	73.32
719.268	71.52
719.589	73.48
719.911	71.73
720.232	74.75
720.553	70.66
720.874	66.34
721.195	64.64
721.515	66.18
721.836	64.41
722.157	64.3
722.478	65.77
722.798	66.02
723.119	64.07
723.44	64.98
723.76	65.64
724.081	66.14
724.401	66.91
724.721	69.5
725.042	62.14
725.362	64.48
725.682	61.48
726.002	60.05
726.322	60.16
726.642	60.05
726.962	60.25
727.282	56.77
727.602	56.5
727.922	56.5
728.242	56.61
728.562	60.89
728.882	61.27
729.201	65.43
729.521	62.7
729.84	62.77
730.16	62.2
730.479	64.3
730.799	65.07
731.118	65.7
731.437	63.77
731.757	61.73
732.076	60.43
732.395	62.07
732.714	61.14
733.033	62.91
733.352	65.09
733.671	65.8
733.99	64.43
734.309	63.82
734.628	64.32
734.947	65.73
735.265	65.16
735.584	66.32
735.903	64.77
736.221	63.8
736.54	63.3
736.858	60.25
737.177	58.39
737.495	59.27
737.813	59.11
738.132	59
738.45	60.11
738.768	60.11
739.086	56.25
739.404	56.41
739.722	54.93
740.04	54.75
740.358	56.86
740.676	57.45
740.994	57.77
741.311	61.64
741.629	62.2
741.947	59.7
742.264	59.98
742.582	63.55
742.899	62.95
743.217	63.14
743.534	60.68
743.852	60.95
744.169	61.8
744.486	59.82
744.803	58.57
745.121	60.45
745.438	62.07
745.755	64.52
746.072	64.7
746.389	65.77
746.706	69.45
747.022	70.73
747.339	69.95
747.656	69.2
747.973	68.77
748.289	65.16
748.606	62.73
748.923	60.14
749.239	58.27
749.555	59.84
749.872	58.45
750.188	55.77
750.505	58.43
750.821	57.77
751.137	60.2
751.453	60.68
751.769	61.34
752.085	60.48
752.401	62.36
752.717	65.89
753.033	62.89
753.349	62.82
753.665	63.57
753.98	62.93
754.296	61.86
754.612	63.2
754.927	63.09
755.243	62.23
755.558	63.59
755.874	64.2
756.189	60.61
756.505	61.89
756.82	60.36
757.135	62.05
757.45	59.86
757.765	62.3
758.08	58.5
758.395	56.48
758.71	56.09
759.025	54.43
759.34	53.64
759.655	54.3
759.97	54.07
760.285	57.09
760.599	52.41
760.914	53.48
761.228	53.57
761.543	54.25
761.857	57.82
762.172	58.14
762.486	61.16
762.8	59.59
763.115	60.27
763.429	60.11
763.743	59.91
764.057	64.18
764.371	64.55
764.685	63.34
764.999	63.25
765.313	61.73
765.627	63.64
765.941	58.86
766.255	60.75
766.568	59.59
766.882	60.18
767.195	57.86
767.509	54.66
767.823	51.73
768.136	51.16
768.449	49.89
768.763	46.66
769.076	46.48
769.389	49.27
769.702	48.11
770.016	48.98
770.329	49.7
770.642	53.48
770.955	54.75
771.268	53.5
771.58	53.16
771.893	54.7
772.206	57.5
772.519	57.77
772.832	56.66
773.144	57.05
773.457	55.34
773.769	51.91
774.082	48.91
774.394	48.52
774.706	53.41
775.019	56.09
775.331	57.98
775.643	57.2
775.955	56.25
776.268	59.91
776.58	60.18
776.892	63.55
777.204	65.52
777.515	64.91
777.827	64.34
778.139	63.82
778.451	62.8
778.763	60.75
779.074	61.05
779.386	62.3
779.697	58.59
780.009	60.25
780.32	56.95
780.632	55.82
780.943	56.05
781.254	57.2
781.566	57.77
781.877	58.34
782.188	58.7
782.499	59
782.81	59.16
783.121	57.73
783.432	56.95
783.743	56.75
784.054	57.91
784.364	59.25
784.675	56.8
784.986	52.55
785.296	53.07
785.607	53.95
785.917	53.86
786.228	52.82
786.538	56.39
786.849	55.23
787.159	59.59
787.469	59.86
787.779	60.34
788.09	61.25
788.4	65.41
788.71	65.36
789.02	65.43
789.33	66.05
789.64	67.75
789.949	68.07
790.259	70.48
790.569	67
790.879	67.27
791.188	68.68
791.498	69.5
791.807	66.2
792.117	61.93
792.426	57.39
792.736	55.3
793.045	53.45
793.354	52.98
793.663	52.25
793.973	55.93
794.282	56.66
794.591	56.91
794.9	55.39
795.209	56.55
795.518	59.43
795.826	61.95
796.135	63.52
796.444	66.89
796.753	64.45
797.061	64.7
797.37	61.02
797.678	59.09
797.987	58.3
798.295	57.2
798.604	57.41
798.912	56.32
799.22	56.11
799.529	56.91
799.837	53.64
800.145	56.07
800.453	56.8
800.761	56.89
801.069	59.11
801.377	56.5
801.685	57.16
801.993	57.27
802.3	57.8
802.608	61.07
802.916	60.77
803.223	63.66
803.531	63.18
803.838	59.36
804.146	60.14
804.453	63.34
804.76	63.7
805.068	65.3
805.375	64.8
805.682	62.39
805.989	59.41
806.296	59
806.603	57.18
806.91	57.25
807.217	61.77
807.524	61
807.831	56.52
808.138	56.89
808.444	58.73
808.751	58.93
809.058	62.14
809.364	60.18
809.671	61.55
809.977	64.34
810.284	67.14
810.59	62.2
810.896	62.48
811.202	61.7
811.509	64.39
811.815	64.23
812.121	68.39
812.427	65.39
812.733	68.14
813.039	66.98
813.345	63.98
813.65	59.84
813.956	62.45
814.262	62.07
814.568	61.39
814.873	58.91
815.179	59.07
815.484	54.05
815.79	59.09
816.095	60.07
816.4	62.64
816.706	63.61
817.011	63.82
817.316	66.93
817.621	67.82
817.926	72.48
818.231	70.98
818.536	68.86
818.841	71.32
819.146	67.48
819.451	64.84
819.756	61.2
820.06	62.45
820.365	63.59
820.67	57.48
820.974	59.84
821.279	57.23
821.583	57.61
821.888	57.7
822.192	56
822.496	59.32
822.8	61.05
823.105	60.93
823.409	56.98
823.713	58.45
824.017	63.48
824.321	59.75
824.625	59.45
824.929	61.89
825.232	60.82
825.536	60.66
825.84	56.8
826.143	56.43
826.447	59.93
826.751	60.5
827.054	62.8
827.358	59.59
827.661	62.43
827.964	62.45
828.268	58.61
828.571	61.98
828.874	64.27
829.177	64.59
829.48	65.25
829.783	67.89
830.086	70.2
830.389	66.14
830.692	68.02
830.995	63.73
831.297	63.02
831.6	64.05
831.903	63.5
832.205	61.8
832.508	65.93
832.81	65.59
833.113	64.64
833.415	67.27
833.718	67.89
834.02	66.32
834.322	69.7
834.624	68.84
834.926	72.52
835.228	73.59
835.53	74.07
835.832	74.75
836.134	77.43
836.436	74.8
836.738	72.05
837.04	69.7
837.341	70.77
837.643	70.23
837.944	72.36
838.246	69.64
838.547	69.41
838.849	73.43
839.15	71.8
839.452	70.36
839.753	69.61
840.054	69.09
840.355	72.68
840.656	72.8
840.957	75.48
841.258	77.27
841.559	79.64
841.86	81.34
842.161	77.11
842.462	74.91
842.762	73.41
843.063	73.09
843.364	75.55
843.664	75.07
843.965	78.7
844.265	75.82
844.566	73.34
844.866	71.7
845.166	68.55
845.467	68.59
845.767	70.39
846.067	70.14
846.367	67.52
846.667	66.5
846.967	65.25
847.267	62.07
847.567	63.05
847.867	64.48
848.166	64.27
848.466	63.34
848.766	65.73
849.065	66.32
849.365	68.82
849.664	70.45
849.964	67.91
850.263	67.09
850.562	69.52
850.862	71.02
851.161	67.05
851.46	67.52
851.759	65.95
852.058	63.61
852.357	63.52
852.656	59.84
852.955	60.93
853.254	60.84
853.553	62.98
853.851	63.75
854.15	61.84
854.449	65.36
854.747	64.61
855.046	65.41
855.344	65.8
855.643	63.98
855.941	68.36
856.239	71.05
856.538	72.52
856.836	69.64
857.134	66.73
857.432	64.57
857.73	63.95
858.028	64
858.326	67.39
858.624	67.77
858.922	68.91
859.219	66.3
859.517	65.25
859.815	61.05
860.112	68.52
860.41	69.73
860.707	73.52
861.005	76.43
861.302	78.2
861.6	78.59
861.897	79.66
862.194	79.86
862.491	81.3
862.788	82.34
863.085	91.95
863.382	89.59
863.679	90.43
863.976	88.7
864.273	86.36
864.57	83.48
864.867	81.84
865.163	79.98
865.46	79.27
865.757	80.45
866.053	78.55
866.349	71.07
866.646	66.93
866.942	65.07
867.239	68.43
867.535	65.18
867.831	68.07
868.127	68.45
868.423	70.91
868.719	73.66
869.015	75.3
869.311	78.32
869.607	80.07
869.903	79.75
870.199	80.66
870.494	79.98
870.79	84.91
871.086	82.75
871.381	81.86
871.677	80.39
871.972	79.02
872.267	74.36
872.563	70.77
872.858	71.09
873.153	72.14
873.448	71.84
873.743	67.89
874.038	64.55
874.333	68.25
874.628	71.07
874.923	69.34
875.218	69.32
875.513	71.73
875.808	71.55
876.102	68.64
876.397	67.68
876.691	68.57
876.986	69.11
877.28	68.93
877.575	64.23
877.869	63.36
878.163	66.57
878.458	66.27
878.752	63.59
879.046	61.61
879.34	62.18
879.634	63.55
879.928	60.73
880.222	60.48
880.516	61.5
880.809	65.32
881.103	61.5
881.397	60.05
881.691	58.93
881.984	58.8
882.278	63.39
882.571	65.05
882.864	64.07
883.158	63.77
883.451	66.39
883.744	68.8
884.038	65.64
884.331	69.05
884.624	67.55
884.917	71.48
885.21	74.3
885.503	73.89
885.796	72.82
886.088	71.32
886.381	70.27
886.674	66.68
886.966	63.75
887.259	63.41
887.552	63.52
887.844	63.95
888.136	60.36
888.429	58.1
888.721	54.94
889.013	55.66
889.306	58.21
889.598	60.92
