# Supplementary material for: An on-demand, drop-on-drop method for studying enzyme catalysis by serial crystallography
Source: Nat Commun. 2021 Jul 22;12:4461. doi: 10.1038/s41467-021-24757-7 (PMC8298390; doi:10.1038/s41467-021-24757-7)
Supplement: Supplementary file 7 — Source Data [file 41467_2021_24757_MOESM7_ESM.zip › 01_raw data/7/7-pico-off (7).txt]

Data from 7-fluo5N-fura-picooff_Subt4_20-39-13-404.txt Node

Date: Wed Jun 05 20:39:13 PDT 2019
User: Yachandra Lab
Spectrometer: OFX00221
Trigger mode: 0
Integration Time (sec): 3.000000E-1
Scans to average: 4
Nonlinearity correction enabled: false
Boxcar width: 5
Storing dark spectrum: false
XAxis mode: Wavelengths
Number of Pixels in Spectrum: 2136
>>>>>Begin Spectral Data<<<<<
156.111	-2.88
156.499	-1.61
156.887	-1.78
157.274	-1.33
157.662	-1.45
158.049	-1.32
158.437	-0.73
158.824	-0.48
159.211	-1.45
159.599	-1.64
159.986	-1.82
160.373	-2.18
160.761	-3.89
161.148	-4.36
161.535	-5.43
161.922	-5.39
162.309	-5.45
162.696	-6.14
163.083	-7.16
163.47	-5.7
163.857	-5.5
164.244	-5.61
164.631	-5.41
165.018	-4.34
165.405	-4.48
165.792	-4.02
166.179	-4.48
166.565	-5.41
166.952	-5.09
167.339	-4.14
167.725	-5.23
168.112	-4.57
168.498	-3.73
168.885	-3.09
169.271	-3.11
169.658	-1.52
170.044	-1.98
170.431	-1.27
170.817	-0.82
171.203	-1.11
171.59	-0.36
171.976	-0.73
172.362	-1.77
172.748	-3.3
173.134	-3.11
173.521	-4.05
173.907	-4.93
174.293	-4.18
174.679	-4.98
175.065	-4.91
175.451	-4.18
175.836	-4.36
176.222	-3.89
176.608	-4.75
176.994	-3.59
177.38	-4.36
177.765	-4.48
178.151	-3.68
178.537	-4.18
178.922	-3.93
179.308	-3.84
179.693	-4.23
180.079	-4.59
180.464	-4.11
180.85	-2.07
181.235	-2.55
181.621	-2.43
182.006	-1.25
182.391	-1.66
182.777	-2.02
183.162	-2.82
183.547	-2.23
183.932	-3.57
184.317	-3.59
184.702	-3.89
185.087	-5.52
185.472	-6
185.857	-5.98
186.242	-5.16
186.627	-5.66
187.012	-4.7
187.397	-3.2
187.782	-2.91
188.167	-0.75
188.551	-0.39
188.936	1.59
189.321	7.32
189.705	11.16
190.09	17.73
190.475	21.18
190.859	24.77
191.244	28.27
191.628	29.98
192.012	32.8
192.397	33.25
192.781	39.23
193.166	40.95
193.55	38.39
193.934	41.05
194.318	37.8
194.702	36.23
195.087	37.59
195.471	39.16
195.855	43.64
196.239	44.68
196.623	48.3
197.007	46.91
197.391	45.66
197.775	45.98
198.158	43.05
198.542	45.75
198.926	46.11
199.31	45.59
199.693	43.66
200.077	35.82
200.461	34.66
200.844	32.23
201.228	31.27
201.611	32.52
201.995	32.64
202.378	35.39
202.762	33.98
203.145	34.3
203.529	32.27
203.912	32.3
204.295	34.89
204.679	36.64
205.062	40.84
205.445	41.02
205.828	41.7
206.211	45.39
206.594	40.41
206.977	40.91
207.36	41.82
207.743	41.55
208.126	40.07
208.509	42.39
208.892	40.25
209.275	38.16
209.658	40.27
210.04	41.3
210.423	39.52
210.806	43.55
211.188	43.18
211.571	40.7
211.953	45.95
212.336	44.59
212.719	44.5
213.101	46.64
213.483	47.32
213.866	47.32
214.248	43.77
214.63	44.82
215.013	44.68
215.395	43.14
215.777	44.09
216.159	42.23
216.542	46.89
216.924	47.89
217.306	48.16
217.688	45.86
218.07	44.32
218.452	44.11
218.834	44.52
219.216	48.14
219.597	47.86
219.979	47.48
220.361	46.84
220.743	44.95
221.124	41.93
221.506	38.34
221.888	37.48
222.269	36.7
222.651	40.09
223.032	37.18
223.414	30.25
223.795	33.59
224.177	34.11
224.558	34.27
224.94	33.82
225.321	37.8
225.702	44.45
226.083	46.09
226.465	45.39
226.846	46.05
227.227	44.89
227.608	47.43
227.989	46.5
228.37	47.57
228.751	45.91
229.132	49.48
229.513	49.18
229.894	46.89
230.275	45.89
230.655	47.45
231.036	45.16
231.417	47.32
231.798	49.93
232.178	45.23
232.559	45.11
232.94	47.09
233.32	43.27
233.701	41.95
234.081	39.64
234.462	41.41
234.842	39.84
235.222	44.5
235.603	42.16
235.983	38.2
236.363	39.2
236.743	39.23
237.124	36.02
237.504	36.75
237.884	37.02
238.264	34.98
238.644	34.66
239.024	38.14
239.404	31.48
239.784	31.48
240.164	31.93
240.544	33.27
240.923	35.75
241.303	38.27
241.683	38.27
242.063	39.8
242.442	39.48
242.822	36.48
243.202	33.61
243.581	38.61
243.961	41.7
244.34	41.14
244.72	43.11
245.099	43
245.478	44.14
245.858	44.7
246.237	41.61
246.616	41.98
246.996	39.98
247.375	39.45
247.754	36.07
248.133	35.25
248.512	36.11
248.891	38.14
249.27	35.75
249.649	33.82
250.028	35.66
250.407	38.16
250.786	38.5
251.165	41.98
251.544	44.89
251.922	48.48
252.301	49.48
252.68	48
253.058	47.48
253.437	50.45
253.816	48.7
254.194	47.09
254.573	47.66
254.951	53.89
255.329	58.66
255.708	55.77
256.086	55.66
256.465	52.95
256.843	56
257.221	55.36
257.599	53.27
257.977	53.05
258.356	52.73
258.734	52.95
259.112	52.77
259.49	48
259.868	50.25
260.246	47.57
260.624	48.36
261.001	47.59
261.379	47
261.757	43.45
262.135	44.77
262.513	43.64
262.89	42.86
263.268	37.14
263.645	40.43
264.023	39.91
264.401	41.8
264.778	41
265.156	41.8
265.533	40.05
265.91	42.73
266.288	43.57
266.665	46.91
267.042	44.93
267.42	49.41
267.797	48.82
268.174	48.45
268.551	47.14
268.928	49.66
269.305	49.93
269.682	52.64
270.059	54.52
270.436	53.98
270.813	51.39
271.19	54.91
271.567	50.57
271.944	48.43
272.32	47.75
272.697	48.23
273.074	49.77
273.45	47.43
273.827	45.59
274.203	45.39
274.58	45.45
274.957	46.11
275.333	43.98
275.709	42.55
276.086	42.07
276.462	39.16
276.838	36.89
277.215	33.32
277.591	37.91
277.967	36.36
278.343	33.98
278.719	33.75
279.095	34.27
279.471	33.39
279.847	35.09
280.223	35.41
280.599	38.34
280.975	37.07
281.351	35.89
281.727	33.18
282.103	35.41
282.478	33.09
282.854	35.73
283.23	34.39
283.605	35.36
283.981	35.82
284.357	35.39
284.732	34.7
285.108	37.7
285.483	41.11
285.858	40.09
286.234	40.57
286.609	45.98
286.984	39.86
287.36	39.75
287.735	38.41
288.11	37.52
288.485	37.52
288.86	37.32
289.235	35.93
289.61	32.82
289.985	34.75
290.36	33.39
290.735	32.23
291.11	36.8
291.485	38.07
291.86	39.61
292.235	44.84
292.609	47.11
292.984	49.07
293.359	47
293.733	47.41
294.108	44.7
294.482	44
294.857	43.32
295.231	42.64
295.606	43.7
295.98	44.16
296.354	42.93
296.729	44.25
297.103	43.07
297.477	46.09
297.851	48.68
298.226	49.75
298.6	48.55
298.974	47.3
299.348	50.16
299.722	47.25
300.096	50.89
300.47	46.41
300.844	42.34
301.217	43.7
301.591	46.14
301.965	46.27
302.339	45.61
302.712	46.3
303.086	48.59
303.46	49.02
303.833	50.66
304.207	46.89
304.58	49.59
304.954	51.93
305.327	51.05
305.701	49
306.074	46.73
306.447	46.41
306.821	47.75
307.194	46.64
307.567	44.02
307.94	43.93
308.313	43.43
308.686	45.86
309.059	46.43
309.432	44.39
309.805	42.91
310.178	44.5
310.551	45.2
310.924	44.82
311.297	46.55
311.67	46.57
312.042	46.84
312.415	45.66
312.788	42.93
313.16	44.5
313.533	44.7
313.905	46.45
314.278	45.75
314.65	45.07
315.023	43.64
315.395	40.3
315.768	39.14
316.14	39.98
316.512	42.52
316.884	45.64
317.257	41.52
317.629	40.75
318.001	41.07
318.373	41.66
318.745	41.07
319.117	42.45
319.489	42.23
319.861	42.91
320.233	42.39
320.605	39.43
320.977	35.45
321.348	34.77
321.72	37.59
322.092	40.36
322.463	38.59
322.835	40.52
323.207	40.86
323.578	40.93
323.95	39.61
324.321	40.89
324.693	40.91
325.064	38.77
325.435	40.32
325.807	39.82
326.178	35.91
326.549	40.09
326.92	42.82
327.292	40.23
327.663	40.8
328.034	39.77
328.405	38.68
328.776	38.11
329.147	41.59
329.518	40.95
329.889	38.64
330.259	38.55
330.63	35.68
331.001	32.16
331.372	32.68
331.742	35.82
332.113	34.55
332.484	31.52
332.854	36.18
333.225	35.45
333.595	34.95
333.966	39.09
334.336	39.57
334.707	38.77
335.077	38.5
335.447	36.77
335.817	34.55
336.188	40.57
336.558	43.68
336.928	41.34
337.298	41.7
337.668	41.5
338.038	38.05
338.408	41.8
338.778	43.66
339.148	44.34
339.518	46.23
339.888	45.93
340.258	46.2
340.627	44.75
340.997	41.93
341.367	39.05
341.736	41.41
342.106	42.66
342.475	38
342.845	36.84
343.214	36.95
343.584	36.16
343.953	36.93
344.323	34.11
344.692	33.16
345.061	33.36
345.431	31.77
345.8	31.52
346.169	33.27
346.538	31.25
346.907	31.8
347.276	29.73
347.645	30.2
348.014	28.77
348.383	32.11
348.752	36.25
349.121	36.52
349.49	41.32
349.858	39.23
350.227	39.09
350.596	44.52
350.964	46.07
351.333	47.02
351.702	48.75
352.07	45.91
352.439	42.41
352.807	38.93
353.176	42.34
353.544	43.02
353.912	44.59
354.281	41.95
354.649	37.14
355.017	33.75
355.385	34.75
355.753	35.64
356.122	37.95
356.49	35.91
356.858	37.39
357.226	34.5
357.594	33.68
357.961	35.5
358.329	36.48
358.697	39.66
359.065	41.59
359.433	38.98
359.8	39.16
360.168	40.16
360.536	40.43
360.903	39.84
361.271	41.68
361.638	39.98
362.006	39
362.373	39.61
362.741	42.11
363.108	42.52
363.475	44.36
363.843	41.59
364.21	41.3
364.577	44.91
364.944	44.8
365.311	43.55
365.678	43.34
366.045	43.57
366.412	43.18
366.779	39.05
367.146	39.61
367.513	42.34
367.88	45.23
368.247	45.57
368.613	41.48
368.98	41.48
369.347	39.61
369.713	41.64
370.08	40.25
370.447	41.52
370.813	40.5
371.18	40.89
371.546	40.39
371.912	41.55
372.279	40.02
372.645	43.16
373.011	46.09
373.378	48.7
373.744	46.68
374.11	43.32
374.476	39.93
374.842	42.95
375.208	40.57
375.574	41.18
375.94	39.05
376.306	39.73
376.672	39.43
377.038	36.59
377.404	34.45
377.769	37.25
378.135	41.68
378.501	43.45
378.866	38.32
379.232	39.14
379.597	37.16
379.963	35.52
380.328	36.75
380.694	38.59
381.059	35.91
381.425	36.57
381.79	33.57
382.155	37.16
382.52	34.14
382.886	39.09
383.251	37.27
383.616	37.5
383.981	37.86
384.346	36.73
384.711	36.59
385.076	41.2
385.441	43.34
385.806	45.64
386.171	39.14
386.535	42.41
386.9	40.07
387.265	42.77
387.629	44.05
387.994	44.84
388.359	43.27
388.723	42.7
389.088	42.14
389.452	40.5
389.817	40
390.181	41.66
390.545	43.11
390.91	45.25
391.274	45.57
391.638	47.2
392.002	46.8
392.366	51.91
392.731	55.43
393.095	53.89
393.459	54.86
393.823	53.89
394.187	52.43
394.55	48.77
394.914	49.16
395.278	48.05
395.642	44.34
396.006	46.91
396.369	44.61
396.733	40.05
397.097	40.82
397.46	39.43
397.824	39.18
398.187	40.82
398.551	41.2
398.914	39.66
399.277	39.27
399.641	40.52
400.004	39.82
400.367	38.48
400.73	37.77
401.094	36.11
401.457	36.02
401.82	37.8
402.183	38.98
402.546	41.39
402.909	44.23
403.272	43.89
403.635	46.25
403.998	43.8
404.36	44.05
404.723	45.48
405.086	45.16
405.448	46.02
405.811	45.02
406.174	42.8
406.536	39.5
406.899	39.25
407.261	39.66
407.624	35.27
407.986	38.05
408.348	39.55
408.711	38.39
409.073	39
409.435	38.43
409.797	35.61
410.16	34.55
410.522	38.14
410.884	39.23
411.246	38.5
411.608	41.41
411.97	42.23
412.332	41.91
412.693	42.36
413.055	45.27
413.417	46.55
413.779	50.34
414.14	51.48
414.502	50.7
414.864	45.27
415.225	43.41
415.587	42.52
415.948	38.02
416.31	37.16
416.671	36.43
417.033	36.93
417.394	36.43
417.755	35.93
418.116	37.98
418.478	38.07
418.839	41.18
419.2	44.16
419.561	43.27
419.922	43.52
420.283	44.89
420.644	44.68
421.005	44.09
421.366	45.86
421.727	43.66
422.087	39.8
422.448	43
422.809	40.16
423.169	42.64
423.53	44.59
423.891	46.05
424.251	46.7
424.612	47.61
424.972	47.14
425.333	47.23
425.693	48.27
426.053	51.05
426.414	46.27
426.774	51.93
427.134	48.18
427.494	48.95
427.854	48.48
428.214	46.93
428.574	46.34
428.934	45.39
429.294	44.98
429.654	46.68
430.014	45.34
430.374	46.05
430.734	42.43
431.094	44.14
431.453	41.91
431.813	41.89
432.173	39.86
432.532	39.34
432.892	38.25
433.251	36.89
433.611	37.32
433.97	37.91
434.33	40.34
434.689	40.45
435.048	41.59
435.407	43.61
435.767	43.73
436.126	43.8
436.485	46.25
436.844	46.64
437.203	45.64
437.562	43.59
437.921	43.32
438.28	42.43
438.639	45.05
438.998	42.82
439.356	41.59
439.715	42.57
440.074	45.61
440.433	42.5
440.791	42.02
441.15	41.5
441.508	40.82
441.867	43.52
442.225	42.27
442.584	37.68
442.942	36.07
443.3	36.57
443.659	36.27
444.017	35.68
444.375	36.64
444.733	36.52
445.092	37.52
445.45	36.75
445.808	34.61
446.166	33.16
446.524	33.75
446.882	37.02
447.239	33.86
447.597	31.07
447.955	29.61
448.313	26.45
448.67	23.68
449.028	24.36
449.386	24.86
449.743	23.14
450.101	25.84
450.458	27.16
450.816	27.52
451.173	30.16
451.531	31.48
451.888	30.32
452.245	37.39
452.602	39
452.96	41.5
453.317	41.5
453.674	43.91
454.031	43.55
454.388	44.11
454.745	41.64
455.102	43.02
455.459	43.64
455.816	47.27
456.173	43.59
456.529	44.5
456.886	40.68
457.243	43.2
457.599	42.91
457.956	39.95
458.313	38.09
458.669	40.89
459.026	36.43
459.382	38.3
459.739	36.11
460.095	36.61
460.451	38.05
460.807	38.34
461.164	34.48
461.52	33.43
461.876	37.41
462.232	37.7
462.588	34.14
462.944	36.52
463.3	35.91
463.656	33.91
464.012	32.43
464.368	28.41
464.724	27.91
465.079	32.27
465.435	31.84
465.791	32.55
466.146	30.43
466.502	29.66
466.858	27.41
467.213	28.07
467.569	28.77
467.924	31.32
468.279	34.27
468.635	36.82
468.99	34.5
469.345	36.09
469.701	33.43
470.056	34.98
470.411	37.68
470.766	37.34
471.121	34.27
471.476	36.43
471.831	36.52
472.186	39.34
472.541	36.2
472.895	37.16
473.25	35.68
473.605	37.57
473.96	38.11
474.314	37.82
474.669	39.34
475.024	41.36
475.378	39.45
475.733	39.43
476.087	36.91
476.441	38.7
476.796	37.82
477.15	39.09
477.504	39.25
477.859	39.93
478.213	35.39
478.567	32.95
478.921	30.84
479.275	31.61
479.629	30.18
479.983	31.91
480.337	30.34
480.691	30.8
481.045	29.57
481.399	24.18
481.752	23.73
482.106	26.66
482.46	29.02
482.813	30.16
483.167	30.45
483.52	32.07
483.874	29.27
484.227	29.93
484.581	29.3
484.934	31.98
485.288	37.8
485.641	35.77
485.994	37.09
486.347	38.43
486.7	40.48
487.054	42.41
487.407	41.84
487.76	43.59
488.113	41.98
488.466	45.5
488.818	45
489.171	40.98
489.524	41.75
489.877	42.66
490.23	39.55
490.582	41.57
490.935	39.95
491.288	35.23
491.64	32.5
491.993	35.57
492.345	34.25
492.698	31.43
493.05	33.7
493.402	36.95
493.755	34.7
494.107	34.11
494.459	29.59
494.811	25.84
495.163	28.48
495.515	27.02
495.867	19.16
496.219	9.89
496.571	2.25
496.923	-13.57
497.275	-28.02
497.627	-39.41
497.979	-48.68
498.33	-59.75
498.682	-72.61
499.034	-88.91
499.385	-95.11
499.737	-101.5
500.088	-100.27
500.44	-99.09
500.791	-96.68
501.143	-96.82
501.494	-98.61
501.845	-96.32
502.197	-94.68
502.548	-86.95
502.899	-79.89
503.25	-79.41
503.601	-76
503.952	-80.34
504.303	-80.75
504.654	-77.43
505.005	-73.39
505.356	-68.66
505.707	-67.68
506.058	-67.75
506.408	-64.95
506.759	-66.82
507.11	-63.8
507.46	-61.07
507.811	-56.11
508.161	-56.68
508.512	-51.36
508.862	-49.52
509.213	-47.11
509.563	-42.75
509.913	-35.3
510.263	-35.59
510.614	-30.39
510.964	-25.57
511.314	-23.11
511.664	-20.91
512.014	-14.73
512.364	-13.27
512.714	-10.34
513.064	-7.59
513.414	-7.98
513.764	-7.86
514.113	-5.82
514.463	-5.61
514.813	-7.05
515.162	-6.32
515.512	-5.93
515.862	-6.02
516.211	-6.5
516.561	-7.86
516.91	-6.41
517.259	-5.89
517.609	-8.43
517.958	-8.98
518.307	-5.48
518.656	-9.05
519.006	-7.45
519.355	-7.32
519.704	-7.61
520.053	-6.43
520.402	-0.91
520.751	-3.16
521.1	1.48
521.448	6.25
521.797	6.36
522.146	5.93
522.495	8.07
522.843	6.75
523.192	6.07
523.541	12.23
523.889	12.2
524.238	8.77
524.586	9.75
524.935	6.89
525.283	8.39
525.631	10.52
525.979	12.11
526.328	15.3
526.676	15.61
527.024	15.55
527.372	11.32
527.72	13.55
528.068	15.52
528.416	17.66
528.764	19.48
529.112	16.68
529.46	17.34
529.808	16.64
530.155	12.34
530.503	12.59
530.851	14.59
531.198	15.02
531.546	14.34
531.893	16.45
532.241	18.2
532.588	17.2
532.936	18.77
533.283	18.75
533.63	22.66
533.978	27.27
534.325	29.23
534.672	29.89
535.019	29.86
535.366	25.05
535.713	23.89
536.06	21.57
536.407	23.77
536.754	21.73
537.101	21.05
537.448	18.11
537.795	18.16
538.141	18.55
538.488	17.84
538.835	16.09
539.181	21.43
539.528	22.7
539.874	26.95
540.221	27.64
540.567	31.34
540.914	29.59
541.26	29.73
541.606	27.32
541.952	30.05
542.299	31.84
542.645	32.77
542.991	32.23
543.337	30.02
543.683	26.61
544.029	25.27
544.375	20.57
544.721	23.14
545.066	22.89
545.412	26.95
545.758	25.23
546.104	24.43
546.449	26
546.795	26.23
547.141	26.82
547.486	26.43
547.832	27.61
548.177	30.36
548.522	28.48
548.868	30.86
549.213	33.09
549.558	34.55
549.903	36.48
550.249	37.77
550.594	38.91
550.939	37.77
551.284	38.27
551.629	34.02
551.974	35.09
552.319	38.77
552.664	36.45
553.008	32.8
553.353	30.93
553.698	30.66
554.043	28.68
554.387	23.36
554.732	25.61
555.076	24.64
555.421	25.95
555.765	26.41
556.11	24.18
556.454	23.02
556.798	18.95
557.143	18.41
557.487	16.64
557.831	17.64
558.175	23.14
558.519	21.39
558.863	24.34
559.207	25.05
559.551	24.48
559.895	26.14
560.239	29.61
560.583	34.14
560.927	34.41
561.27	35.5
561.614	37.23
561.958	34.7
562.301	35.41
562.645	31.98
562.988	30.93
563.332	30.64
563.675	30.05
564.018	29.75
564.362	28.77
564.705	28.55
565.048	27.48
565.391	27
565.735	26.23
566.078	26.89
566.421	26.23
566.764	27.14
567.107	30.09
567.45	32.36
567.792	30.91
568.135	29.73
568.478	29.09
568.821	27.45
569.163	25.89
569.506	27.98
569.849	25.89
570.191	26.89
570.534	30.68
570.876	27.05
571.219	25.95
571.561	27.02
571.903	25.39
572.246	29.02
572.588	29.11
572.93	26.61
573.272	25.82
573.614	28.02
573.956	30.41
574.298	27.59
574.64	26.36
574.982	26.8
575.324	25.52
575.666	26.43
576.008	24.45
576.349	26.86
576.691	29.95
577.033	30.7
577.374	28.95
577.716	28.93
578.057	28.16
578.399	28.14
578.74	27.3
579.082	26.73
579.423	29.16
579.764	30.02
580.105	28.86
580.447	29.27
580.788	28.27
581.129	29.23
581.47	29.43
581.811	29.84
582.152	32.27
582.493	33.07
582.834	33.11
583.175	31.36
583.515	30.09
583.856	30.57
584.197	28.7
584.537	30.7
584.878	31.57
585.218	32.36
585.559	33.52
585.899	33.55
586.24	32.36
586.58	33.3
586.921	33.95
587.261	34.14
587.601	33.3
587.941	34.84
588.281	36.09
588.621	33.09
588.961	30.25
589.301	31
589.641	33.11
589.981	32.23
590.321	31.84
590.661	32.43
591.001	30.39
591.34	33.73
591.68	34.23
592.02	32.5
592.359	33
592.699	34.75
593.038	34.3
593.378	33.14
593.717	33.64
594.057	35.75
594.396	35.95
594.735	37.09
595.074	33.32
595.414	30.7
595.753	32.3
596.092	32.45
596.431	33.25
596.77	32.66
597.109	33.11
597.448	32.34
597.786	31
598.125	30.95
598.464	30.91
598.803	32.05
599.141	31.66
599.48	27.39
599.819	28.18
600.157	27.27
600.495	25.43
600.834	24.7
601.172	25.95
601.511	27.91
601.849	32.18
602.187	32.77
602.525	33.23
602.864	36.5
603.202	37.98
603.54	37.89
603.878	38.41
604.216	41.52
604.554	42.84
604.891	46.14
605.229	47.75
605.567	45.3
605.905	47.89
606.243	49.82
606.58	51
606.918	52.2
607.255	52.23
607.593	52.02
607.93	51.73
608.268	49.93
608.605	46.57
608.942	44.55
609.28	38.23
609.617	36.09
609.954	34.77
610.291	35.25
610.628	39.36
610.965	40.23
611.302	39.25
611.639	39.25
611.976	41.09
612.313	44.27
612.65	44.82
612.987	49.73
613.323	50.43
613.66	51.8
613.997	48.82
614.333	41.18
614.67	44.41
615.006	44.7
615.343	45
615.679	44.39
616.015	41.73
616.352	41.2
616.688	41
617.024	41.84
617.36	41.77
617.696	43.7
618.032	42.93
618.368	41.95
618.704	41.66
619.04	40.61
619.376	40.32
619.712	41.7
620.048	42.75
620.383	46.59
620.719	42.23
621.055	41.34
621.39	37.93
621.726	41.77
622.061	37.39
622.397	39.93
622.732	40.48
623.068	40.09
623.403	38.89
623.738	35.39
624.073	30.5
624.409	34.3
624.744	35.3
625.079	36.82
625.414	39.36
625.749	43.45
626.084	40.86
626.419	42.7
626.753	43.39
627.088	43.82
627.423	46.93
627.758	51.18
628.092	50.52
628.427	49.43
628.762	52.36
629.096	53.48
629.431	54.55
629.765	54.18
630.099	53.32
630.434	53.34
630.768	57.98
631.102	56.68
631.436	55.16
631.77	54.93
632.105	54.16
632.439	51.34
632.773	49.02
633.107	47.73
633.44	48.91
633.774	49.59
634.108	50.32
634.442	41.34
634.776	43.02
635.109	43.2
635.443	44.48
635.776	46.05
636.11	46.14
636.443	47.8
636.777	44.82
637.11	46.77
637.444	43.77
637.777	44.75
638.11	51.34
638.443	53.07
638.776	53.68
639.11	51.84
639.443	52.41
639.776	54.39
640.109	51.45
640.441	53.3
640.774	52.34
641.107	54.98
641.44	53.64
641.773	49.57
642.105	47.73
642.438	45.95
642.77	46.25
643.103	45.39
643.435	44.7
643.768	46.95
644.1	49.09
644.433	51.86
644.765	49.86
645.097	48.09
645.429	49.86
645.761	49.09
646.094	46.98
646.426	49.2
646.758	51.05
647.09	52.95
647.422	52.64
647.753	53.39
648.085	51.66
648.417	51
648.749	52.07
649.08	51.66
649.412	51.48
649.744	55.66
650.075	52.86
650.407	51.02
650.738	52.05
651.069	49.64
651.401	47.45
651.732	45.86
652.063	47.73
652.394	48.91
652.726	51.09
653.057	51.45
653.388	46.18
653.719	45.95
654.05	48.59
654.381	45.93
654.712	49.77
655.042	48.86
655.373	49.57
655.704	49.45
656.034	46.18
656.365	45.73
656.696	45.34
657.026	50.66
657.357	52.43
657.687	50.27
658.018	50.66
658.348	50.05
658.678	49.57
659.008	50.57
659.339	53.91
659.669	57.75
659.999	58.11
660.329	58.7
660.659	58.73
660.989	61.64
661.319	60.39
661.649	61.59
661.978	59.89
662.308	61.34
662.638	60.55
662.968	57.66
663.297	55.64
663.627	53.43
663.956	53.61
664.286	52.84
664.615	48.57
664.945	51.16
665.274	51.91
665.603	53.23
665.932	56.82
666.262	60.2
666.591	60.02
666.92	59.39
667.249	64.39
667.578	62.98
667.907	65.41
668.236	66.11
668.564	65.16
668.893	63.39
669.222	62.75
669.551	57.36
669.879	56.09
670.208	52.89
670.537	52.7
670.865	48.89
671.194	53.64
671.522	52.36
671.85	53.32
672.179	49.93
672.507	48.59
672.835	48.77
673.163	51.98
673.491	50.16
673.819	56.5
674.147	55.77
674.475	56
674.803	51.09
675.131	50.05
675.459	50.05
675.787	55.07
676.115	57.39
676.442	56.23
676.77	55.82
677.098	56.18
677.425	54.5
677.753	56.73
678.08	57.39
678.407	60.8
678.735	60.98
679.062	60.8
679.389	54.52
679.717	53.09
680.044	51.36
680.371	49.95
680.698	50.34
681.025	47.77
681.352	48.48
681.679	47.8
682.006	46.43
682.332	49.02
682.659	50.16
682.986	56.64
683.313	58.77
683.639	63.73
683.966	66.41
684.292	68.18
684.619	69.89
684.945	71.89
685.272	70.75
685.598	67.18
685.924	64.91
686.25	62.89
686.577	60.32
686.903	59.7
687.229	57.73
687.555	57.66
687.881	55.84
688.207	54.3
688.533	54.68
688.858	58.73
689.184	64.7
689.51	68.25
689.836	71.18
690.161	71.41
690.487	69.61
690.813	66.75
691.138	65.2
691.463	66.25
691.789	67.91
692.114	65.27
692.44	62.32
692.765	57.98
693.09	54.95
693.415	56.5
693.74	56.41
694.065	55.91
694.39	58.39
694.715	60.05
695.04	59.45
695.365	59.25
695.69	56.18
696.015	55.34
696.339	54.43
696.664	52.48
696.989	48.27
697.313	48.7
697.638	51.7
697.962	49.98
698.287	46.98
698.611	46.02
698.935	46.05
699.26	49.16
699.584	52.07
699.908	52.98
700.232	54.27
700.556	55.07
700.88	53.57
701.204	53.95
701.528	58.34
701.852	60.77
702.176	62.3
702.5	61.7
702.823	59.86
703.147	57.34
703.471	54.64
703.794	55.05
704.118	53.18
704.441	53.86
704.765	50.75
705.088	45.41
705.411	43.75
705.735	42.3
706.058	42.27
706.381	41.27
706.704	40.57
707.027	43
707.35	40.66
707.673	41.86
707.996	41.27
708.319	42.93
708.642	44.16
708.965	43.82
709.288	43.25
709.61	44.05
709.933	43.02
710.256	43.64
710.578	47.02
710.901	47.07
711.223	46.05
711.546	46.25
711.868	43.91
712.19	44.18
712.512	44.3
712.835	43.14
713.157	41.48
713.479	42.14
713.801	42.39
714.123	36.95
714.445	36.43
714.767	37.05
715.089	37.57
715.411	35.84
715.732	38.02
716.054	39.02
716.376	39.02
716.697	38.34
717.019	43.07
717.34	43.27
717.662	43.52
717.983	44.5
718.305	42.73
718.626	41.16
718.947	44.82
719.268	43.57
719.589	40.86
719.911	40.64
720.232	41.73
720.553	36.89
720.874	36.11
721.195	36.48
721.515	38.93
721.836	39.82
722.157	38.34
722.478	35.73
722.798	34.64
723.119	37.05
723.44	37.25
723.76	39.5
724.081	41.91
724.401	41.8
724.721	43.14
725.042	37.45
725.362	39.57
725.682	38.84
726.002	39.11
726.322	41.25
726.642	39.39
726.962	38.64
727.282	33.75
727.602	33.8
727.922	32.93
728.242	33.14
728.562	35.14
728.882	33.32
729.201	37.73
729.521	38.82
729.84	35.93
730.16	37.41
730.479	39.61
730.799	42.43
731.118	40.57
731.437	39.93
731.757	38.82
732.076	39.34
732.395	38.86
732.714	39.77
733.033	40.73
733.352	42.25
733.671	38.86
733.99	38.68
734.309	38.59
734.628	39
734.947	41.27
735.265	42.07
735.584	42.34
735.903	43.48
736.221	41.91
736.54	41.73
736.858	42.02
737.177	42.73
737.495	43.8
737.813	42.73
738.132	42.02
738.45	41.3
738.768	42.57
739.086	41.8
739.404	41.2
739.722	38.11
740.04	36.09
740.358	34.25
740.676	34.61
740.994	33.48
741.311	35.66
741.629	36.2
741.947	35.23
742.264	32.11
742.582	33.02
742.899	32.25
743.217	34.34
743.534	31.7
743.852	33.16
744.169	34.3
744.486	32.7
744.803	31.98
745.121	32.73
745.438	34.48
745.755	36.16
746.072	34.95
746.389	36.41
746.706	38.11
747.022	39.07
747.339	36.84
747.656	36.66
747.973	36.2
748.289	32.5
748.606	32.93
748.923	29.32
749.239	31.66
749.555	33.32
749.872	33.45
750.188	30.68
750.505	33.48
750.821	36.14
751.137	36.73
751.453	34.89
751.769	35.48
752.085	33.77
752.401	36.77
752.717	35.07
753.033	32.09
753.349	31.98
753.665	33.82
753.98	34.05
754.296	33.91
754.612	35.18
754.927	37.98
755.243	38.75
755.558	41.75
755.874	40.18
756.189	40.2
756.505	42.61
756.82	40.59
757.135	40.45
757.45	38.93
757.765	38.27
758.08	37.59
758.395	36.02
758.71	34.77
759.025	33.68
759.34	37.27
759.655	36.84
759.97	35
760.285	37.41
760.599	35.82
760.914	36.5
761.228	36.45
761.543	33.57
761.857	33.86
762.172	33.16
762.486	32.32
762.8	26.98
763.115	26.05
763.429	27.02
763.743	26.48
764.057	28.34
764.371	25.98
764.685	27.16
764.999	29.07
765.313	29.95
765.627	32.2
765.941	30.43
766.255	32.82
766.568	33.23
766.882	36.43
767.195	33.32
767.509	33
767.823	35.05
768.136	34.36
768.449	34.18
768.763	35.23
769.076	34.05
769.389	32.89
769.702	34.43
770.016	36.52
770.329	34.55
770.642	37.43
770.955	38.14
771.268	35.7
771.58	35.14
771.893	34.43
772.206	33.18
772.519	33.48
772.832	35.64
773.144	31.57
773.457	27.59
773.769	26.98
774.082	28.41
774.394	26.98
774.706	28.34
775.019	26.23
775.331	27.95
775.643	27.36
775.955	28.84
776.268	29.41
776.58	32.09
776.892	35.61
777.204	36.05
777.515	34.2
777.827	32.52
778.139	32.8
778.451	33.64
778.763	33.45
779.074	34.93
779.386	36.55
779.697	33.73
780.009	32.18
780.32	31.41
780.632	31.7
780.943	31.73
781.254	33.8
781.566	35.55
781.877	36.91
782.188	38.27
782.499	36.68
782.81	34.98
783.121	35.43
783.432	36.5
783.743	33.59
784.054	32.52
784.364	32.34
784.675	31.07
784.986	29.16
785.296	30.66
785.607	31.43
785.917	31.3
786.228	30.36
786.538	30.59
786.849	31.09
787.159	33.98
787.469	35.34
787.779	36.84
788.09	36.55
788.4	37.77
788.71	36.25
789.02	31.11
789.33	33.5
789.64	35.77
789.949	39.82
790.259	41.25
790.569	39.32
790.879	37.89
791.188	38.2
791.498	37
791.807	35.66
792.117	33.73
792.426	35.77
792.736	32.39
793.045	30.64
793.354	29.89
793.663	30.41
793.973	34.41
794.282	33.89
794.591	30.2
794.9	33.23
795.209	32.57
795.518	34.11
795.826	34.52
796.135	39.27
796.444	39.45
796.753	36.27
797.061	34.7
797.37	31.09
797.678	32.09
797.987	33.73
798.295	31.27
798.604	33.45
798.912	35.68
799.22	33.32
799.529	33.93
799.837	33.73
800.145	35.25
800.453	35.91
800.761	38.73
801.069	41.27
801.377	40.57
801.685	40.43
801.993	38.8
802.3	35.43
802.608	40.36
802.916	37.36
803.223	40.23
803.531	40.64
803.838	39.8
804.146	40.48
804.453	38.41
804.76	40.61
805.068	42.25
805.375	45.39
805.682	44.91
805.989	44.73
806.296	43.05
806.603	40.11
806.91	39.7
807.217	36.66
807.524	35.09
807.831	30.91
808.138	29.66
808.444	31.52
808.751	29.5
809.058	28.25
809.364	24.18
809.671	26.41
809.977	29
810.284	31.43
810.59	33.5
810.896	30.39
811.202	32.23
811.509	32.59
811.815	32.27
812.121	29.73
812.427	30
812.733	34.09
813.039	32.43
813.345	30.82
813.65	26.93
813.956	27.32
814.262	29.18
814.568	29.3
814.873	30.2
815.179	27.75
815.484	30.16
815.79	33.39
816.095	32.5
816.4	35.52
816.706	34.27
817.011	36.43
817.316	36.27
817.621	37.25
817.926	40.36
818.231	37.89
818.536	37.93
818.841	37.27
819.146	34.52
819.451	34.34
819.756	29.59
820.06	31.11
820.365	31.5
820.67	31.36
820.974	32.45
821.279	31.57
821.583	32.36
821.888	33.32
822.192	32.93
822.496	34.66
822.8	35.11
823.105	38.14
823.409	36.23
823.713	35.82
824.017	40.18
824.321	38.7
824.625	38.02
824.929	39.16
825.232	36.95
825.536	35.61
825.84	35.18
826.143	32.02
826.447	31.5
826.751	33.2
827.054	34.66
827.358	33.16
827.661	32.66
827.964	32.68
828.268	33.61
828.571	35.8
828.874	40.98
829.177	42.59
829.48	44.02
829.783	44.84
830.086	43.11
830.389	41.07
830.692	40.16
830.995	38.14
831.297	38.09
831.6	35.91
831.903	39.14
832.205	35.68
832.508	37.41
832.81	39.14
833.113	41.45
833.415	44.48
833.718	47.11
834.02	49.11
834.322	52.14
834.624	48.95
834.926	52.36
835.228	48.27
835.53	48.48
835.832	46.93
836.134	45.86
836.436	42.34
836.738	40.3
837.04	36.91
837.341	32.73
837.643	31.27
837.944	33.91
838.246	31.57
838.547	37.3
838.849	41.86
839.15	42.5
839.452	43.89
839.753	45.8
840.054	46.23
840.355	48.25
840.656	49.25
840.957	52.5
841.258	57
841.559	57.77
841.86	56.64
842.161	54.66
842.462	52.14
842.762	50.09
843.063	48.36
843.364	47.34
843.664	47.02
843.965	48.77
844.265	47.55
844.566	47.09
844.866	44.2
845.166	44.93
845.467	43.27
845.767	43.93
846.067	44.18
846.367	42.8
846.667	45.16
846.967	44.27
847.267	41.64
847.567	41.45
847.867	39.73
848.166	39.34
848.466	36.02
848.766	35.57
849.065	34.07
849.365	30.84
849.664	32.57
849.964	28.55
850.263	30.05
850.562	32.86
850.862	32.52
851.161	28.84
851.46	31.14
851.759	30.5
852.058	32.34
852.357	35.8
852.656	35.41
852.955	34.36
853.254	36.14
853.553	37.2
853.851	38.39
854.15	40.84
854.449	43.55
854.747	44.16
855.046	42.05
855.344	41.57
855.643	39.32
855.941	44.16
856.239	45.45
856.538	48.16
856.836	47.39
857.134	48.84
857.432	44.45
857.73	42.43
858.028	40.66
858.326	45.39
858.624	43.36
858.922	44.05
859.219	44.05
859.517	44.36
859.815	41.73
860.112	43.57
860.41	39.48
860.707	42.91
861.005	46
861.302	45.93
861.6	42.77
861.897	45.75
862.194	46.25
862.491	45.66
862.788	46.7
863.085	50.11
863.382	48.48
863.679	49.84
863.976	45.77
864.273	46.55
864.57	44.5
864.867	46.14
865.163	41.95
865.46	40.66
865.757	41.52
866.053	41.66
866.349	38.45
866.646	38.34
866.942	37.75
867.239	36.95
867.535	32.14
867.831	36.18
868.127	34.43
868.423	35.8
868.719	38.25
869.015	36.23
869.311	37.02
869.607	37.32
869.903	36.14
870.199	35.39
870.494	35.07
870.79	42.86
871.086	41.32
871.381	39.95
871.677	40.07
871.972	35.7
872.267	37.05
872.563	33.23
872.858	35.2
873.153	32.89
873.448	34.7
873.743	33.93
874.038	28.73
874.333	32.02
874.628	35.43
874.923	38.05
875.218	40.64
875.513	38.5
875.808	42.41
876.102	36.57
876.397	36.27
876.691	36.95
876.986	40.41
877.28	41.25
877.575	36.93
877.869	36.91
878.163	36
878.458	36.86
878.752	35.34
879.046	30.16
879.34	31.68
879.634	31.7
879.928	28.5
880.222	31.09
880.516	27.14
880.809	31.77
881.103	28.16
881.397	23.07
881.691	22.59
881.984	24.32
882.278	29.16
882.571	32.39
882.864	30.61
883.158	34.5
883.451	31.39
883.744	37.05
884.038	32.68
884.331	36.11
884.624	39.27
884.917	40.32
885.21	39.18
885.503	36.66
885.796	31.64
886.088	32.95
886.381	29
886.674	28.7
886.966	23.61
887.259	24.57
887.552	24.5
887.844	26.57
888.136	27.39
888.429	28.6
888.721	28.36
889.013	33.06
889.306	36.96
889.598	37.75
