# Supplementary material for: An on-demand, drop-on-drop method for studying enzyme catalysis by serial crystallography
Source: Nat Commun. 2021 Jul 22;12:4461. doi: 10.1038/s41467-021-24757-7 (PMC8298390; doi:10.1038/s41467-021-24757-7)
Supplement: Supplementary file 7 — Source Data [file 41467_2021_24757_MOESM7_ESM.zip › 01_raw data/7/7-pico-off (51).txt]

Data from 7-fluo5N-fura-picooff_Subt4_20-42-23-665.txt Node

Date: Wed Jun 05 20:42:23 PDT 2019
User: Yachandra Lab
Spectrometer: OFX00221
Trigger mode: 0
Integration Time (sec): 3.000000E-1
Scans to average: 4
Nonlinearity correction enabled: false
Boxcar width: 5
Storing dark spectrum: false
XAxis mode: Wavelengths
Number of Pixels in Spectrum: 2136
>>>>>Begin Spectral Data<<<<<
156.111	2.75
156.499	3.43
156.887	2.62
157.274	2.33
157.662	2.5
158.049	2.45
158.437	2.48
158.824	3.23
159.211	3.11
159.599	2.84
159.986	1.98
160.373	2.3
160.761	1.73
161.148	3.07
161.535	2.89
161.922	2.43
162.309	2.57
162.696	2.27
163.083	0.7
163.47	1.7
163.857	1.23
164.244	1.5
164.631	0.91
165.018	0.7
165.405	-0.68
165.792	-0.23
166.179	0.45
166.565	0.5
166.952	0.5
167.339	2.41
167.725	1.55
168.112	2.39
168.498	2.48
168.885	2.75
169.271	2.25
169.658	3.16
170.044	2.61
170.431	2.52
170.817	1.5
171.203	1.86
171.59	1.34
171.976	0.39
172.362	-0.27
172.748	-1.16
173.134	-0.66
173.521	-0.75
173.907	-1.02
174.293	0.11
174.679	-0.32
175.065	-0.11
175.451	0.68
175.836	-0.07
176.222	0.39
176.608	0.02
176.994	1.11
177.38	0.32
177.765	1.11
178.151	1
178.537	-0.18
178.922	0.89
179.308	1.43
179.693	0.36
180.079	1.45
180.464	2.93
180.85	3.3
181.235	2.5
181.621	3.14
182.006	3.34
182.391	3.36
182.777	2.82
183.162	0.8
183.547	0.39
183.932	-0.61
184.317	-1.45
184.702	-2
185.087	-2.18
185.472	-1.3
185.857	-1.68
186.242	-0.77
186.627	-0.45
187.012	0.5
187.397	1.18
187.782	2
188.167	3.59
188.551	3.89
188.936	9.86
189.321	19.36
189.705	26.25
190.09	35.82
190.475	42.66
190.859	46.75
191.244	54.2
191.628	61.11
192.012	66.84
192.397	71.5
192.781	82.2
193.166	84.34
193.55	84.02
193.934	84.64
194.318	81.14
194.702	80.93
195.087	85.43
195.471	83.61
195.855	84.86
196.239	87.07
196.623	89.77
197.007	87.34
197.391	84.2
197.775	80.95
198.158	82.02
198.542	84.84
198.926	85.93
199.31	86.27
199.693	87.32
200.077	79.86
200.461	78.14
200.844	77.27
201.228	76.59
201.611	76.3
201.995	78.2
202.378	77.14
202.762	75.66
203.145	75.02
203.529	74.36
203.912	76.43
204.295	85.05
204.679	87.57
205.062	92.23
205.445	92
205.828	95.14
206.211	96.7
206.594	94.64
206.977	92.02
207.36	92.73
207.743	91.09
208.126	88
208.509	84.8
208.892	85.45
209.275	80.98
209.658	82.14
210.04	82.2
210.423	81.5
210.806	81.52
211.188	84.95
211.571	83.82
211.953	86.8
212.336	86.48
212.719	88.84
213.101	88.89
213.483	87.91
213.866	86.86
214.248	82.73
214.63	84
215.013	84.25
215.395	82.89
215.777	81.36
216.159	78.8
216.542	79
216.924	78.91
217.306	74.8
217.688	75.23
218.07	74.25
218.452	75.66
218.834	73.52
219.216	75.48
219.597	75.16
219.979	74.8
220.361	77.41
220.743	77.5
221.124	75.36
221.506	73.7
221.888	76.48
222.269	79
222.651	80.59
223.032	81.11
223.414	81.2
223.795	83.91
224.177	88.82
224.558	87.02
224.94	87.68
225.321	89.23
225.702	94.43
226.083	92.89
226.465	92.2
226.846	92.55
227.227	88.05
227.608	85.93
227.989	82.98
228.37	75.57
228.751	71.11
229.132	74
229.513	75.84
229.894	74.05
230.275	73.84
230.655	73.05
231.036	70.84
231.417	73.48
231.798	78.64
232.178	78.2
232.559	81.32
232.94	84.73
233.32	85.05
233.701	83.57
234.081	83.86
234.462	81.36
234.842	82.55
235.222	88
235.603	86.84
235.983	84.89
236.363	85.66
236.743	88.66
237.124	85
237.504	81.89
237.884	82.86
238.264	78.61
238.644	81.14
239.024	82.11
239.404	77.16
239.784	78.11
240.164	74.32
240.544	74.59
240.923	73.41
241.303	78.36
241.683	78.86
242.063	79.82
242.442	80.18
242.822	80.16
243.202	75.7
243.581	78.52
243.961	80.27
244.34	80.64
244.72	80.32
245.099	82.27
245.478	84.36
245.858	84.86
246.237	83.86
246.616	85.64
246.996	83.73
247.375	85.91
247.754	85.68
248.133	83.16
248.512	82.61
248.891	85.98
249.27	83.14
249.649	82.18
250.028	82.34
250.407	81
250.786	81.05
251.165	81.23
251.544	84.43
251.922	81.91
252.301	85.98
252.68	85.68
253.058	85
253.437	86.64
253.816	83.16
254.194	84.18
254.573	82.16
254.951	85.77
255.329	90.43
255.708	86.27
256.086	87.82
256.465	84.32
256.843	84.8
257.221	83.55
257.599	81.66
257.977	82.3
258.356	81.68
258.734	85.68
259.112	85.8
259.49	80.66
259.868	83.02
260.246	83.16
260.624	85.61
261.001	85.25
261.379	85.55
261.757	84.75
262.135	82.55
262.513	80.7
262.89	78.25
263.268	77.55
263.645	79.18
264.023	76.84
264.401	78.41
264.778	76.57
265.156	81.02
265.533	78.82
265.91	80.5
266.288	85.36
266.665	87.73
267.042	86.95
267.42	86.48
267.797	88.52
268.174	88.41
268.551	86.43
268.928	88.55
269.305	86.05
269.682	88.43
270.059	88.18
270.436	87.3
270.813	85.61
271.19	89.8
271.567	89.18
271.944	85.95
272.32	84.89
272.697	83.93
273.074	82.11
273.45	80.14
273.827	80.02
274.203	79.55
274.58	77.7
274.957	78.84
275.333	75.27
275.709	74.43
276.086	77.66
276.462	75.25
276.838	76.09
277.215	77.25
277.591	80.66
277.967	77.77
278.343	79.14
278.719	75.73
279.095	73.34
279.471	71.3
279.847	72
280.223	68.86
280.599	72.57
280.975	71.05
281.351	69.77
281.727	68.8
282.103	65.66
282.478	60.2
282.854	66.11
283.23	69.2
283.605	76.09
283.981	75.95
284.357	78.02
284.732	79.18
285.108	82.3
285.483	84.52
285.858	80.45
286.234	85.91
286.609	94.2
286.984	88.59
287.36	88
287.735	84.7
288.11	81.8
288.485	81.41
288.86	81.61
289.235	79.2
289.61	74.07
289.985	78.34
290.36	78.52
290.735	74.5
291.11	73.34
291.485	73.27
291.86	73.07
292.235	78.68
292.609	79.57
292.984	77.14
293.359	76.14
293.733	78.75
294.108	75.61
294.482	71.41
294.857	74.14
295.231	78.61
295.606	78.61
295.98	75.32
296.354	72.05
296.729	72.68
297.103	73.61
297.477	77.59
297.851	78.36
298.226	78.7
298.6	80.32
298.974	77.02
299.348	81.02
299.722	80.55
300.096	83.55
300.47	80.36
300.844	76.52
301.217	78
301.591	79.32
301.965	83.25
302.339	85.52
302.712	85.73
303.086	87.75
303.46	85.18
303.833	84
304.207	83.11
304.58	87.25
304.954	91.02
305.327	92.25
305.701	88.59
306.074	86.18
306.447	86.3
306.821	86.93
307.194	88.11
307.567	86.18
307.94	88.98
308.313	88.61
308.686	88.52
309.059	87.45
309.432	83.48
309.805	84.25
310.178	83.23
310.551	83.52
310.924	85.09
311.297	83.36
311.67	82.14
312.042	78.93
312.415	75.36
312.788	72.36
313.16	74.11
313.533	73.2
313.905	74.25
314.278	76.27
314.65	75.7
315.023	73.09
315.395	71.14
315.768	72.09
316.14	75.25
316.512	78.05
316.884	83.2
317.257	77.98
317.629	81.55
318.001	79.64
318.373	77.86
318.745	78.55
319.117	78.82
319.489	77.8
319.861	77.32
320.233	75.73
320.605	78.52
320.977	75.57
321.348	77.48
321.72	75.75
322.092	78.64
322.463	77.43
322.835	76.25
323.207	77.52
323.578	76.98
323.95	76.86
324.321	78.05
324.693	78.75
325.064	76.73
325.435	79.91
325.807	80.75
326.178	81.75
326.549	83.2
326.92	85.41
327.292	85.61
327.663	85.82
328.034	85.93
328.405	86.39
328.776	79.66
329.147	81.2
329.518	77.45
329.889	77.27
330.259	72.25
330.63	71.45
331.001	65.36
331.372	63.5
331.742	64.68
332.113	62.82
332.484	60.95
332.854	66.3
333.225	68.59
333.595	69.3
333.966	69.75
334.336	72.66
334.707	72.95
335.077	77.16
335.447	76.86
335.817	77.93
336.188	82.32
336.558	85.16
336.928	83.2
337.298	82.09
337.668	80.14
338.038	81.52
338.408	85.45
338.778	84.95
339.148	87.18
339.518	87.09
339.888	86.91
340.258	84.66
340.627	79.34
340.997	78.59
341.367	77.48
341.736	79.11
342.106	74.61
342.475	69.5
342.845	70.73
343.214	68.95
343.584	69.86
343.953	68.66
344.323	68.36
344.692	70.09
345.061	71.64
345.431	73.41
345.8	72.68
346.169	74.82
346.538	71.64
346.907	70.43
347.276	69.55
347.645	70.09
348.014	72.82
348.383	71.27
348.752	71.27
349.121	69.05
349.49	67.14
349.858	66.41
350.227	67.48
350.596	73.48
350.964	76.84
351.333	78.39
351.702	77.52
352.07	72.59
352.439	72.52
352.807	73.39
353.176	75.05
353.544	77.48
353.912	81.36
354.281	80.05
354.649	72.77
355.017	67.45
355.385	64.66
355.753	65.14
356.122	69.09
356.49	71.48
356.858	70.16
357.226	69.75
357.594	67.59
357.961	63.77
358.329	64.73
358.697	66.34
359.065	68.95
359.433	67.32
359.8	67.82
360.168	66.59
360.536	66.41
360.903	68.52
361.271	70.89
361.638	71.41
362.006	73.75
362.373	74.14
362.741	78.91
363.108	77.07
363.475	79.5
363.843	77.66
364.21	77.34
364.577	77.45
364.944	76.09
365.311	73.7
365.678	72.8
366.045	72.45
366.412	73.05
366.779	70.27
367.146	70.64
367.513	72.57
367.88	76.05
368.247	80.11
368.613	79.3
368.98	81.5
369.347	84.77
369.713	86.68
370.08	84.7
370.447	83.57
370.813	82.75
371.18	85.77
371.546	81.77
371.912	80.25
372.279	72.73
372.645	75.27
373.011	74.07
373.378	74.5
373.744	72.41
374.11	70.2
374.476	69.5
374.842	71.23
375.208	71.59
375.574	74.34
375.94	73.73
376.306	77.5
376.672	78.25
377.038	77.64
377.404	72.73
377.769	72.82
378.135	78.02
378.501	78.43
378.866	75.84
379.232	72.09
379.597	72.36
379.963	72.77
380.328	72.98
380.694	70.32
381.059	68.89
381.425	69.55
381.79	70.14
382.155	71.11
382.52	69.95
382.886	72.75
383.251	72.89
383.616	70.59
383.981	70.68
384.346	68.5
384.711	67.98
385.076	70.27
385.441	71.93
385.806	73.45
386.171	70.14
386.535	70.39
386.9	70.95
387.265	72.95
387.629	76.05
387.994	74.98
388.359	74.59
388.723	77.23
389.088	77.64
389.452	78.59
389.817	75.86
390.181	77.45
390.545	79.7
390.91	78.09
391.274	78.59
391.638	80.11
392.002	80.45
392.366	86.57
392.731	87.16
393.095	86.95
393.459	87.61
393.823	88.95
394.187	87.61
394.55	84.89
394.914	87.41
395.278	85.07
395.642	82.27
396.006	81.57
396.369	77.68
396.733	75.91
397.097	75.41
397.46	74.61
397.824	76.32
398.187	75.7
398.551	76.75
398.914	75.66
399.277	77.7
399.641	77.68
400.004	79.86
400.367	79.3
400.73	76.48
401.094	73.09
401.457	70.02
401.82	69.36
402.183	71.32
402.546	70.18
402.909	69.61
403.272	65.82
403.635	65.93
403.998	65.36
404.36	65.09
404.723	70
405.086	69.86
405.448	73.43
405.811	74.39
406.174	74
406.536	75.57
406.899	78.64
407.261	82.5
407.624	81.82
407.986	82.86
408.348	85.18
408.711	84.43
409.073	87.11
409.435	85.2
409.797	82.34
410.16	81.07
410.522	82.5
410.884	79.93
411.246	76.57
411.608	77.05
411.97	77.34
412.332	75.39
412.693	73.14
413.055	74.09
413.417	73.77
413.779	74.27
414.14	71.55
414.502	71.34
414.864	68
415.225	71.77
415.587	73.91
415.948	72.23
416.31	72.61
416.671	70.91
417.033	68.89
417.394	69.5
417.755	71.14
418.116	74.36
418.478	72.43
418.839	76.32
419.2	76.34
419.561	73.73
419.922	71.43
420.283	73.09
420.644	74.09
421.005	75.82
421.366	77.98
421.727	78.11
422.087	76.48
422.448	79.75
422.809	77.43
423.169	77.3
423.53	77.32
423.891	79.95
424.251	78.48
424.612	79.82
424.972	81.27
425.333	80.57
425.693	78.41
426.053	82.48
426.414	79.98
426.774	82.7
427.134	79.93
427.494	85.45
427.854	83.16
428.214	84.45
428.574	83.2
428.934	80.61
429.294	79.52
429.654	83.7
430.014	82.64
430.374	81.95
430.734	79.73
431.094	82.07
431.453	77.07
431.813	79.18
432.173	76.55
432.532	79.23
432.892	76
433.251	73.61
433.611	70.7
433.97	68.52
434.33	69.14
434.689	69.11
435.048	70.89
435.407	70.34
435.767	69.48
436.126	69.98
436.485	69.32
436.844	72.43
437.203	73.57
437.562	70.36
437.921	70.66
438.28	69.11
438.639	71.84
438.998	67.7
439.356	69.16
439.715	69.52
440.074	73
440.433	73.25
440.791	72.05
441.15	74.48
441.508	78.55
441.867	81.09
442.225	81.95
442.584	77.86
442.942	78.07
443.3	78.39
443.659	77.7
444.017	75.95
444.375	72.36
444.733	74.93
445.092	74.36
445.45	75.27
445.808	75.98
446.166	77.02
446.524	76.14
446.882	74.43
447.239	71.39
447.597	70.75
447.955	70.48
448.313	74.09
448.67	72.75
449.028	70.18
449.386	66.8
449.743	63.3
450.101	63.57
450.458	66.95
450.816	69.95
451.173	73.55
451.531	74.95
451.888	71.59
452.245	72.86
452.602	73.02
452.96	80.64
453.317	80.34
453.674	80.8
454.031	80.16
454.388	79.25
454.745	77.16
455.102	76.98
455.459	76.64
455.816	80.09
456.173	76.7
456.529	76.05
456.886	69.61
457.243	71.52
457.599	73.09
457.956	73.05
458.313	69.25
458.669	71.95
459.026	71.5
459.382	71.39
459.739	70.5
460.095	72.27
460.451	71.68
460.807	71.32
461.164	71.25
461.52	69.59
461.876	69.23
462.232	71.75
462.588	68.57
462.944	66.5
463.3	66.5
463.656	63.61
464.012	61.02
464.368	61.73
464.724	62.3
465.079	62.98
465.435	59.55
465.791	62.45
466.146	63.73
466.502	65.16
466.858	65.82
467.213	67.36
467.569	68
467.924	70.27
468.279	71.32
468.635	68.7
468.99	66.86
469.345	72.55
469.701	72.02
470.056	70.75
470.411	71.36
470.766	68.98
471.121	67.73
471.476	70.36
471.831	68.61
472.186	68.32
472.541	69.2
472.895	68.41
473.25	65.57
473.605	64.34
473.96	66.18
474.314	65.77
474.669	67.41
475.024	69.32
475.378	70.2
475.733	67.77
476.087	69.61
476.441	73.07
476.796	74.82
477.15	77.66
477.504	77.45
477.859	75.61
478.213	75.93
478.567	75.61
478.921	71.95
479.275	69.34
479.629	73.93
479.983	74.2
480.337	72.18
480.691	73.05
481.045	69.25
481.399	71.82
481.752	72.05
482.106	71.18
482.46	72.27
482.813	74.77
483.167	77.86
483.52	79.18
483.874	76.2
484.227	73.77
484.581	73.39
484.934	75.61
485.288	73.25
485.641	71.98
485.994	71.36
486.347	72.52
486.7	72.75
487.054	71.89
487.407	68.86
487.76	71.75
488.113	72.48
488.466	71.52
488.818	73.64
489.171	72.45
489.524	74.57
489.877	75.45
490.23	71.39
490.582	71.55
490.935	72
491.288	70.66
491.64	67.07
491.993	70.23
492.345	70.5
492.698	66.55
493.05	67.14
493.402	68.66
493.755	68.09
494.107	69.16
494.459	66.95
494.811	65.91
495.163	71.3
495.515	74.3
495.867	74.86
496.219	78.59
496.571	83.61
496.923	90.02
497.275	98.5
497.627	109.34
497.979	121.39
498.33	134.2
498.682	143.66
499.034	150.23
499.385	161.3
499.737	168.93
500.088	176.66
500.44	186.5
500.791	189.91
501.143	191.48
501.494	192.25
501.845	192.95
502.197	190.57
502.548	188.18
502.899	184
503.25	178.48
503.601	177.84
503.952	174.66
504.303	170.68
504.654	166.14
505.005	161.84
505.356	159.61
505.707	152.2
506.058	145.36
506.408	145.84
506.759	143.2
507.11	147.48
507.46	143.61
507.811	139.86
508.161	131.64
508.512	130.27
508.862	129.34
509.213	127.57
509.563	128.45
509.913	132.73
510.263	127.27
510.614	127.43
510.964	122.48
511.314	120.91
511.664	121.34
512.014	127.39
512.364	129.59
512.714	128.68
513.064	126.95
513.414	127.23
513.764	126.16
514.113	123.09
514.463	121.18
514.813	117.8
515.162	115.36
515.512	113.68
515.862	106.2
516.211	99.64
516.561	93.23
516.91	88.93
517.259	86.52
517.609	81.86
517.958	82.3
518.307	83.75
518.656	80.93
519.006	85.14
519.355	84.91
519.704	88.34
520.053	93.77
520.402	98.84
520.751	100.32
521.1	100.05
521.448	99.84
521.797	102.93
522.146	100.61
522.495	102.09
522.843	96.8
523.192	95.34
523.541	96.09
523.889	92.68
524.238	91.59
524.586	89.3
524.935	85.75
525.283	87.73
525.631	86.27
525.979	84.43
526.328	85.39
526.676	87.39
527.024	85.11
527.372	82.68
527.72	81.89
528.068	77.55
528.416	79.16
528.764	82.18
529.112	82.05
529.46	79.34
529.808	81.2
530.155	75.39
530.503	74.55
530.851	75.7
531.198	75.18
531.546	74.39
531.893	77.16
532.241	78.02
532.588	78.41
532.936	76.86
533.283	80.52
533.63	80.32
533.978	83.45
534.325	81.25
534.672	82.82
535.019	81.25
535.366	81.3
535.713	81.7
536.06	78.34
536.407	78.73
536.754	76.77
537.101	74.14
537.448	74.11
537.795	75.73
538.141	78.82
538.488	74.64
538.835	74.43
539.181	75.61
539.528	74.25
539.874	79.5
540.221	78.91
540.567	81.43
540.914	80.57
541.26	79.11
541.606	76.57
541.952	78.82
542.299	81.93
542.645	82.14
542.991	78.39
543.337	77.64
543.683	73.64
544.029	71.32
544.375	67.11
544.721	67.82
545.066	68.3
545.412	71.41
545.758	67.84
546.104	66.39
546.449	68.23
546.795	72.36
547.141	73.91
547.486	74.2
547.832	77.14
548.177	80.48
548.522	79.66
548.868	80.64
549.213	79.39
549.558	80.91
549.903	79.66
550.249	81.5
550.594	79.7
550.939	77.45
551.284	76.98
551.629	73.2
551.974	73
552.319	74.45
552.664	73
553.008	73
553.353	70.77
553.698	72.41
554.043	71.32
554.387	68.64
554.732	69.98
555.076	70.09
555.421	69.3
555.765	68.05
556.11	68.16
556.454	67.43
556.798	64.59
557.143	63.45
557.487	62.09
557.831	58.93
558.175	63.68
558.519	61.93
558.863	61.07
559.207	65.52
559.551	67.14
559.895	67.16
560.239	70.41
560.583	71.68
560.927	72.52
561.27	73.59
561.614	74.36
561.958	70.64
562.301	71.36
562.645	69.27
562.988	66.07
563.332	66.27
563.675	67.14
564.018	64.82
564.362	65.23
564.705	65.11
565.048	63.68
565.391	63.68
565.735	62.32
566.078	61.02
566.421	61.34
566.764	61.52
567.107	60.89
567.45	58.36
567.792	57.8
568.135	56.55
568.478	55.52
568.821	55.43
569.163	56.86
569.506	60.11
569.849	61.77
570.191	62.36
570.534	67.3
570.876	67.55
571.219	72.2
571.561	73.93
571.903	74.8
572.246	75.16
572.588	77.77
572.93	76.14
573.272	75.64
573.614	75.16
573.956	77.68
574.298	74.5
574.64	71.02
574.982	69.3
575.324	66.84
575.666	66.14
576.008	67.52
576.349	66.55
576.691	66.7
577.033	67.27
577.374	66.98
577.716	64.36
578.057	61.66
578.399	64.77
578.74	62.02
579.082	61.64
579.423	61.57
579.764	58.93
580.105	57.8
580.447	57.64
580.788	55.14
581.129	55.32
581.47	55.89
581.811	57.91
582.152	56.05
582.493	59.55
582.834	59.43
583.175	61.84
583.515	64.98
583.856	64.66
584.197	65.23
584.537	67.36
584.878	69.68
585.218	71.98
585.559	74.25
585.899	76.52
586.24	74.68
586.58	75.7
586.921	74.05
587.261	73.5
587.601	72.45
587.941	73.64
588.281	75.89
588.621	71.75
588.961	70.11
589.301	68.34
589.641	70.27
589.981	68.09
590.321	68.95
590.661	67.8
591.001	66.27
591.34	67.02
591.68	65.43
592.02	61.55
592.359	63
592.699	64.64
593.038	65.02
593.378	63.84
593.717	65.82
594.057	65.91
594.396	67.07
594.735	68.11
595.074	69.07
595.414	67.14
595.753	68.5
596.092	68.66
596.431	66.57
596.77	65.57
597.109	64.89
597.448	63.75
597.786	64.91
598.125	63.7
598.464	60.61
598.803	59.77
599.141	61.14
599.48	58.84
599.819	56.14
600.157	56.11
600.495	52.5
600.834	54.36
601.172	56
601.511	55.27
601.849	57.64
602.187	59.25
602.525	60.45
602.864	65.68
603.202	68.8
603.54	70.55
603.878	71.61
604.216	73.7
604.554	70.86
604.891	70.73
605.229	71.36
605.567	71.95
605.905	75.95
606.243	76.93
606.58	73.64
606.918	72.23
607.255	72.34
607.593	71.3
607.93	73.02
608.268	70.43
608.605	67.07
608.942	66.52
609.28	62.77
609.617	61.91
609.954	58.93
610.291	57.86
610.628	59.43
610.965	58.84
611.302	60.7
611.639	60.14
611.976	63.43
612.313	66.32
612.65	65.89
612.987	69.66
613.323	68
613.66	70.68
613.997	69.07
614.333	66.14
614.67	69.43
615.006	66.86
615.343	68.82
615.679	71.41
616.015	69.57
616.352	69.09
616.688	68.68
617.024	68.95
617.36	68.68
617.696	71.77
618.032	71.16
618.368	72.16
618.704	73.93
619.04	73.48
619.376	72.05
619.712	72.95
620.048	75.77
620.383	76.77
620.719	74.64
621.055	76.77
621.39	72.2
621.726	75.45
622.061	70.39
622.397	70.95
622.732	71.45
623.068	67.84
623.403	66.89
623.738	63.2
624.073	59.2
624.409	60.39
624.744	59.2
625.079	62.48
625.414	60.39
625.749	63.91
626.084	63.64
626.419	64.09
626.753	68.89
627.088	73.02
627.423	75.55
627.758	79.2
628.092	80.89
628.427	81
628.762	81.98
629.096	84.52
629.431	85.25
629.765	83.59
630.099	80.84
630.434	79.11
630.768	78.52
631.102	77.75
631.436	76.8
631.77	78.02
632.105	77.84
632.439	77.66
632.773	77.86
633.107	79.32
633.44	81.55
633.774	82.45
634.108	82.89
634.442	77.18
634.776	78.48
635.109	76.66
635.443	74.64
635.776	74.64
636.11	74.73
636.443	74.36
636.777	71.39
637.11	68.64
637.444	68.89
637.777	68.59
638.11	73.91
638.443	73.48
638.776	73.86
639.11	72.52
639.443	75.11
639.776	75.23
640.109	73.27
640.441	75.18
640.774	77.43
641.107	78.7
641.44	76.86
641.773	74.64
642.105	72.32
642.438	73.39
642.77	73.39
643.103	70.52
643.435	70.52
643.768	72.27
644.1	71.8
644.433	73.64
644.765	71.5
645.097	75.48
645.429	76.39
645.761	79.48
646.094	78.91
646.426	79.98
646.758	80.66
647.09	79.86
647.422	79.68
647.753	80.55
648.085	78.32
648.417	78.11
648.749	74.43
649.08	74.3
649.412	71.89
649.744	72.45
650.075	72.68
650.407	70.64
650.738	74.16
651.069	74.7
651.401	73.66
651.732	71.91
652.063	71.84
652.394	71.05
652.726	72.73
653.057	73.57
653.388	72.2
653.719	71.39
654.05	72.02
654.381	68.91
654.712	68.2
655.042	65.95
655.373	66.57
655.704	67.23
656.034	69.3
656.365	68.82
656.696	69.61
657.026	70.64
657.357	71.89
657.687	71.2
658.018	72.82
658.348	71.09
658.678	72.55
659.008	73.2
659.339	75.39
659.669	75.34
659.999	74.82
660.329	78.3
660.659	79.48
660.989	78.64
661.319	78.95
661.649	80.52
661.978	83.25
662.308	82.8
662.638	83.45
662.968	83.09
663.297	83.34
663.627	84.2
663.956	81.3
664.286	82
664.615	78.41
664.945	80.91
665.274	77.27
665.603	77.68
665.932	80.09
666.262	79.59
666.591	76.34
666.92	77.52
667.249	79.05
667.578	76.18
667.907	75.7
668.236	81.11
668.564	78.41
668.893	79.41
669.222	78.05
669.551	75.7
669.879	75.66
670.208	75.61
670.537	73.05
670.865	69.66
671.194	72.27
671.522	70.41
671.85	70.45
672.179	71.05
672.507	72.86
672.835	72.07
673.163	75.73
673.491	79.2
673.819	81.57
674.147	82.07
674.475	83.91
674.803	84.66
675.131	86.43
675.459	83.7
675.787	87
676.115	86.16
676.442	85.11
676.77	83.55
677.098	81
677.425	81.39
677.753	81.57
678.08	80.98
678.407	82.8
678.735	82.2
679.062	82.07
679.389	75.48
679.717	72.41
680.044	73.98
680.371	71.2
680.698	68.8
681.025	67.64
681.352	67.84
681.679	65
682.006	61.02
682.332	62.34
682.659	65.07
682.986	70
683.313	75.41
683.639	74.8
683.966	77.98
684.292	80.77
684.619	81.23
684.945	83.64
685.272	86.02
685.598	84.77
685.924	85.2
686.25	84.02
686.577	83.11
686.903	82.07
687.229	82.95
687.555	84.34
687.881	84.86
688.207	84.59
688.533	84.59
688.858	86.3
689.184	91.05
689.51	87.84
689.836	90.66
690.161	89.23
690.487	87.18
690.813	86.98
691.138	84.45
691.463	86.36
691.789	86.75
692.114	82.48
692.44	78.64
692.765	74.93
693.09	78.09
693.415	78.11
693.74	79.39
694.065	79.09
694.39	77.93
694.715	76.86
695.04	75.91
695.365	74.75
695.69	74.75
696.015	76.64
696.339	76.25
696.664	72.68
696.989	70.41
697.313	72.09
697.638	72.68
697.962	72.27
698.287	70.7
698.611	71.57
698.935	72.95
699.26	75.11
699.584	76.75
699.908	76.18
700.232	77.36
700.556	76.45
700.88	76.2
701.204	78.93
701.528	84.09
701.852	87.52
702.176	85.59
702.5	85.14
702.823	83.57
703.147	80.89
703.471	83.59
703.794	86.43
704.118	89.5
704.441	88.84
704.765	85.45
705.088	80.3
705.411	79.2
705.735	79.09
706.058	77.36
706.381	77.84
706.704	80.02
707.027	77.91
707.35	74.16
707.673	70.09
707.996	68.61
708.319	67.82
708.642	70.52
708.965	71.07
709.288	71.07
709.61	73.5
709.933	73.93
710.256	73.18
710.578	76.32
710.901	76.7
711.223	77.3
711.546	75.41
711.868	76
712.19	75.73
712.512	76.23
712.835	75.16
713.157	72.16
713.479	70.5
713.801	70.75
714.123	65.98
714.445	64.55
714.767	65.02
715.089	66.84
715.411	62.48
715.732	64.14
716.054	61.27
716.376	62.16
716.697	61.5
717.019	63.14
717.34	62.45
717.662	63.98
717.983	65.27
718.305	65.84
718.626	67.02
718.947	72.25
719.268	69.07
719.589	68.57
719.911	66.52
720.232	71.66
720.553	71.14
720.874	72.52
721.195	70.64
721.515	71.32
721.836	71.23
722.157	68
722.478	65.48
722.798	65.55
723.119	67.09
723.44	66.59
723.76	65.34
724.081	64.86
724.401	64.18
724.721	65.68
725.042	63.05
725.362	64.32
725.682	64.5
726.002	66.14
726.322	65.75
726.642	64.48
726.962	63.07
727.282	60.45
727.602	59.02
727.922	56.52
728.242	58.32
728.562	61.05
728.882	58.23
729.201	59.43
729.521	56.43
729.84	56.18
730.16	57.75
730.479	61.98
730.799	62.64
731.118	64.55
731.437	64.05
731.757	62.73
732.076	60.16
732.395	61.02
732.714	62.98
733.033	66.84
733.352	70.27
733.671	68.84
733.99	68.75
734.309	68.34
734.628	69.48
734.947	71.89
735.265	72.52
735.584	73.52
735.903	72.86
736.221	70.23
736.54	67.25
736.858	63.61
737.177	61.09
737.495	58
737.813	59
738.132	60.41
738.45	58.32
738.768	57.43
739.086	57.32
739.404	56.89
739.722	55.61
740.04	57.75
740.358	58.91
740.676	62.86
740.994	64.43
741.311	64.43
741.629	60.5
741.947	62.43
742.264	62.52
742.582	62.25
742.899	64.3
743.217	66.52
743.534	61.98
743.852	61.86
744.169	60.11
744.486	57.75
744.803	56.8
745.121	61.25
745.438	59.61
745.755	59.36
746.072	60
746.389	60.16
746.706	60.64
747.022	63.61
747.339	64.48
747.656	65.34
747.973	70.5
748.289	70.09
748.606	67.41
748.923	65.43
749.239	66
749.555	66.32
749.872	65.43
750.188	65.55
750.505	68.45
750.821	67.5
751.137	67.25
751.453	64.57
751.769	63.86
752.085	62.32
752.401	65.32
752.717	66.16
753.033	64.91
753.349	64.27
753.665	64.48
753.98	63.8
754.296	65.05
754.612	66.41
754.927	67.05
755.243	65.59
755.558	68.41
755.874	68.68
756.189	68.11
756.505	69.75
756.82	67.73
757.135	68.5
757.45	66.68
757.765	65.7
758.08	63.84
758.395	61.32
758.71	60.36
759.025	58.2
759.34	58.89
759.655	59.91
759.97	56.59
760.285	59.82
760.599	56.41
760.914	54.07
761.228	53.98
761.543	54.73
761.857	58.61
762.172	64.73
762.486	64.52
762.8	60.93
763.115	59.55
763.429	63.48
763.743	61.61
764.057	65.57
764.371	69.02
764.685	69.68
764.999	69.3
765.313	66.93
765.627	64.3
765.941	64.93
766.255	65.32
766.568	65.77
766.882	65.66
767.195	65.41
767.509	61.95
767.823	58
768.136	56.84
768.449	54.84
768.763	55.18
769.076	54.32
769.389	53.93
769.702	53.75
770.016	52.98
770.329	53.45
770.642	56.93
770.955	59.75
771.268	60.41
771.58	59.66
771.893	63.41
772.206	62.61
772.519	64.09
772.832	64.98
773.144	64.23
773.457	64.39
773.769	60.45
774.082	58.89
774.394	55.68
774.706	56.68
775.019	57.45
775.331	56.59
775.643	58.34
775.955	58.61
776.268	59.86
776.58	62.82
776.892	63.93
777.204	66.5
777.515	65.32
777.827	64.55
778.139	68.32
778.451	70.14
778.763	69.14
779.074	67.98
779.386	66.7
779.697	63.5
780.009	64.02
780.32	62.48
780.632	63.07
780.943	60.91
781.254	64.41
781.566	62.66
781.877	62.32
782.188	63.7
782.499	61.95
782.81	63.52
783.121	64.77
783.432	62.75
783.743	62.05
784.054	60.07
784.364	62.16
784.675	60.52
784.986	58.5
785.296	58.61
785.607	59.61
785.917	61.27
786.228	57.86
786.538	57.84
786.849	58.11
787.159	62
787.469	64.55
787.779	63.84
788.09	63.14
788.4	64.45
788.71	64.89
789.02	61.45
789.33	62.61
789.64	65.05
789.949	67.2
790.259	70.59
790.569	65.25
790.879	64.77
791.188	66.2
791.498	66.77
791.807	68.27
792.117	65.55
792.426	65.07
792.736	63.91
793.045	60.25
793.354	59.41
793.663	58.66
793.973	61.5
794.282	62.27
794.591	63.66
794.9	63.95
795.209	62.3
795.518	61.7
795.826	64.23
796.135	65
796.444	68.95
796.753	65.05
797.061	63.48
797.37	63.84
797.678	62.39
797.987	61
798.295	60.39
798.604	57.95
798.912	57.57
799.22	56.95
799.529	58.14
799.837	56.16
800.145	58.3
800.453	58.86
800.761	58.59
801.069	59.59
801.377	59.41
801.685	59.16
801.993	59.55
802.3	60.61
802.608	62.66
802.916	61.3
803.223	65.82
803.531	64.98
803.838	62.77
804.146	63.64
804.453	66.43
804.76	64.43
805.068	67.02
805.375	69.59
805.682	69.82
805.989	70.34
806.296	68.3
806.603	64.59
806.91	65.91
807.217	66.59
807.524	65.41
807.831	59.18
808.138	60.16
808.444	58.82
808.751	59.34
809.058	57.8
809.364	53.8
809.671	54.84
809.977	56.39
810.284	59.98
810.59	60.55
810.896	61.82
811.202	62.32
811.509	61.09
811.815	61.39
812.121	60.55
812.427	60.55
812.733	63.48
813.039	64.93
813.345	65.34
813.65	61.55
813.956	64
814.262	63.32
814.568	66.2
814.873	69.77
815.179	70.2
815.484	67.39
815.79	71.66
816.095	71.16
816.4	70.59
816.706	70.41
817.011	69.57
817.316	70.32
817.621	70.41
817.926	69.95
818.231	69.16
818.536	67.89
818.841	71.89
819.146	69.93
819.451	69.43
819.756	68.95
820.06	69.2
820.365	71.73
820.67	68.91
820.974	68.36
821.279	67.89
821.583	66.5
821.888	66.16
822.192	63.93
822.496	66.52
822.8	66.61
823.105	65.52
823.409	63.18
823.713	64.64
824.017	67.55
824.321	66.73
824.625	67.23
824.929	71.3
825.232	71.98
825.536	73.7
825.84	70.05
826.143	69.59
826.447	70.43
826.751	73.3
827.054	72.8
827.358	70.64
827.661	73.3
827.964	74.66
828.268	71.73
828.571	74.82
828.874	73.09
829.177	72.11
829.48	69.57
829.783	72.18
830.086	68.09
830.389	67.61
830.692	67.39
830.995	63.09
831.297	61.7
831.6	59.41
831.903	59.84
832.205	59.73
832.508	62.55
832.81	64.11
833.113	64.27
833.415	68.45
833.718	68.25
834.02	68.32
834.322	72.32
834.624	72.41
834.926	74.66
835.228	72.11
835.53	73.09
835.832	75.32
836.134	75.73
836.436	74.84
836.738	71.3
837.04	70.05
837.341	72.57
837.643	71.68
837.944	71.95
838.246	72.05
838.547	73.82
838.849	76.8
839.15	74.41
839.452	78.3
839.753	74.82
840.054	77.02
840.355	78.27
840.656	76.05
840.957	78.75
841.258	80.09
841.559	80.2
841.86	78.23
842.161	75.73
842.462	73.5
842.762	71.43
843.063	75.39
843.364	75.61
843.664	73.11
843.965	76.86
844.265	73.27
844.566	74.75
844.866	74.16
845.166	72.98
845.467	72.7
845.767	75.86
846.067	74.23
846.367	70.18
846.667	68.89
846.967	69.86
847.267	62.23
847.567	62.36
847.867	63.2
848.166	65.16
848.466	66.48
848.766	64.14
849.065	60.82
849.365	61.18
849.664	62.91
849.964	65.7
850.263	66.45
850.562	69.66
850.862	70.57
851.161	63.73
851.46	59.52
851.759	56
852.058	59.68
852.357	61.18
852.656	58.3
852.955	59.09
853.254	57.52
853.553	56.93
853.851	58.86
854.15	59
854.449	62.66
854.747	65.7
855.046	67
855.344	64.39
855.643	66.89
855.941	74.34
856.239	77.23
856.538	79.57
856.836	79.11
857.134	78.64
857.432	76.89
857.73	75.66
858.028	76.48
858.326	82.36
858.624	85.3
858.922	85.59
859.219	79.8
859.517	76.52
859.815	72.52
860.112	74.57
860.41	74.27
860.707	75.14
861.005	78.05
861.302	76.23
861.6	70.11
861.897	71.16
862.194	69.82
862.491	70.48
862.788	75.45
863.085	77.75
863.382	76.25
863.679	78.45
863.976	80.2
864.273	75.91
864.57	74
864.867	75.59
865.163	73.05
865.46	71.77
865.757	76.05
866.053	71.52
866.349	71.57
866.646	71.5
866.942	69.66
867.239	70.43
867.535	69.32
867.831	70.36
868.127	72.66
868.423	72.5
868.719	72.5
869.015	69.39
869.311	72.73
869.607	70.27
869.903	69.86
870.199	68.25
870.494	68
870.79	76.32
871.086	77.75
871.381	74.25
871.677	77.91
871.972	75.77
872.267	74.61
872.563	72.36
872.858	73.36
873.153	74.93
873.448	78.11
873.743	75.57
874.038	70.89
874.333	72.45
874.628	76.16
874.923	70.34
875.218	75.89
875.513	75.39
875.808	77.55
876.102	76.39
876.397	72.11
876.691	71.34
876.986	71.07
877.28	72.05
877.575	73.93
877.869	75
878.163	80.32
878.458	78.23
878.752	78.73
879.046	72.86
879.34	71.48
879.634	75.36
879.928	71.98
880.222	72.64
880.516	68.2
880.809	65.34
881.103	62.09
881.397	59.59
881.691	57.98
881.984	60.36
882.278	65.02
882.571	69.32
882.864	68.07
883.158	71.16
883.451	72.82
883.744	75.41
884.038	74
884.331	77.61
884.624	78.66
884.917	79.34
885.21	79.11
885.503	78.91
885.796	76.98
886.088	76.2
886.381	75.27
886.674	74.36
886.966	74.86
887.259	76.66
887.552	73.77
887.844	72.43
888.136	74.86
888.429	74.32
888.721	72.53
889.013	73.97
889.306	77.04
889.598	77.38
