# Supplementary material for: An on-demand, drop-on-drop method for studying enzyme catalysis by serial crystallography
Source: Nat Commun. 2021 Jul 22;12:4461. doi: 10.1038/s41467-021-24757-7 (PMC8298390; doi:10.1038/s41467-021-24757-7)
Supplement: Supplementary file 7 — Source Data [file 41467_2021_24757_MOESM7_ESM.zip › 01_raw data/7/7-pico-on (29).txt]

Data from 7-fluo5N-fura-picoon_Subt4_20-41-27-553.txt Node

Date: Wed Jun 05 20:41:27 PDT 2019
User: Yachandra Lab
Spectrometer: OFX00221
Trigger mode: 0
Integration Time (sec): 3.000000E-1
Scans to average: 4
Nonlinearity correction enabled: false
Boxcar width: 5
Storing dark spectrum: false
XAxis mode: Wavelengths
Number of Pixels in Spectrum: 2136
>>>>>Begin Spectral Data<<<<<
156.111	-0.79
156.499	-0.89
156.887	-1.44
157.274	-2.11
157.662	-2.1
158.049	-2.11
158.437	-1.25
158.824	-0.05
159.211	0.25
159.599	0
159.986	0.14
160.373	-0.43
160.761	-1.07
161.148	-0.86
161.535	0.02
161.922	0.5
162.309	0.68
162.696	-0.27
163.083	-1.59
163.47	-0.64
163.857	-1
164.244	-1.61
164.631	-1.43
165.018	-1.34
165.405	-1.75
165.792	-1.91
166.179	-1.8
166.565	-2.07
166.952	-1.77
167.339	-1.18
167.725	-2.59
168.112	-2.64
168.498	-2.23
168.885	-1.36
169.271	-0.77
169.658	0.2
170.044	-0.25
170.431	-0.25
170.817	-0.7
171.203	-1.59
171.59	-1.91
171.976	-1.41
172.362	-1.2
172.748	-1.55
173.134	-2.2
173.521	-2.61
173.907	-3.09
174.293	-2.48
174.679	-3.09
175.065	-3.89
175.451	-2.61
175.836	-1.93
176.222	-3.09
176.608	-3.43
176.994	-2.61
177.38	-2.16
177.765	-2.73
178.151	-3.18
178.537	-4.39
178.922	-4.18
179.308	-3.55
179.693	-3.57
180.079	-2.91
180.464	-1.39
180.85	-1.91
181.235	-2.89
181.621	-3.64
182.006	-2.93
182.391	-2.39
182.777	-1.93
183.162	-3.2
183.547	-2.2
183.932	-3.27
184.317	-3.82
184.702	-4.43
185.087	-3.93
185.472	-3.55
185.857	-4.02
186.242	-3.75
186.627	-4.25
187.012	-4.41
187.397	-2.66
187.782	-3.05
188.167	-2.07
188.551	-2.3
188.936	2.68
189.321	11.68
189.705	21.82
190.09	30.25
190.475	40.32
190.859	47.61
191.244	54.68
191.628	61.2
192.012	67.52
192.397	73.43
192.781	82.48
193.166	87.14
193.55	84.61
193.934	82.05
194.318	80.14
194.702	78.89
195.087	79.84
195.471	81.82
195.855	82.36
196.239	84.3
196.623	85.95
197.007	83.91
197.391	82.25
197.775	84.02
198.158	85.86
198.542	88.75
198.926	87.14
199.31	88.39
199.693	88.39
200.077	82.5
200.461	82.52
200.844	81.86
201.228	83.7
201.611	80.41
201.995	77.23
202.378	75.59
202.762	76.25
203.145	76.23
203.529	77.2
203.912	73.84
204.295	78.89
204.679	78.68
205.062	80.43
205.445	80.64
205.828	83.82
206.211	89.05
206.594	88.61
206.977	84.05
207.36	84.5
207.743	83.14
208.126	83.7
208.509	83.41
208.892	84.05
209.275	80.43
209.658	82.25
210.04	82.34
210.423	81.36
210.806	83.14
211.188	84.73
211.571	85.14
211.953	86.61
212.336	86.3
212.719	88.64
213.101	90.14
213.483	91.3
213.866	89
214.248	86.52
214.63	86.09
215.013	85.95
215.395	87.5
215.777	83.98
216.159	82.8
216.542	83.57
216.924	79.68
217.306	77.14
217.688	77.05
218.07	73.91
218.452	76
218.834	74.34
219.216	77.39
219.597	77.36
219.979	80.89
220.361	81.68
220.743	83.7
221.124	85.25
221.506	85.07
221.888	85.66
222.269	86.25
222.651	85.91
223.032	84.11
223.414	75.43
223.795	75.05
224.177	75.45
224.558	74.27
224.94	71.32
225.321	71.52
225.702	74.32
226.083	74.98
226.465	77.77
226.846	79.66
227.227	80.55
227.608	83.8
227.989	85.39
228.37	86.16
228.751	82.75
229.132	86.95
229.513	89.16
229.894	86.73
230.275	85.27
230.655	83.23
231.036	79.16
231.417	80.57
231.798	81.41
232.178	77.7
232.559	73.41
232.94	73.82
233.32	70.75
233.701	68.25
234.081	66.34
234.462	68.89
234.842	69.5
235.222	73.2
235.603	71.68
235.983	69.86
236.363	71.86
236.743	75.39
237.124	73.27
237.504	77.8
237.884	80.89
238.264	80.2
238.644	77.64
239.024	76.73
239.404	72.59
239.784	69.66
240.164	70.25
240.544	69.27
240.923	68.64
241.303	72.2
241.683	68.84
242.063	70.8
242.442	73.09
242.822	72.57
243.202	72.32
243.581	76.25
243.961	81.68
244.34	81.39
244.72	81.93
245.099	84.36
245.478	84.95
245.858	86.7
246.237	82.61
246.616	83.34
246.996	85.36
247.375	87.18
247.754	89.23
248.133	88.14
248.512	90.27
248.891	94.32
249.27	93.75
249.649	93.45
250.028	95.77
250.407	93.52
250.786	91.45
251.165	90.59
251.544	91.91
251.922	88.55
252.301	89.45
252.68	86.91
253.058	83.61
253.437	81.39
253.816	81
254.194	76.93
254.573	77.82
254.951	83.57
255.329	85.39
255.708	84.25
256.086	84.82
256.465	83.86
256.843	87.39
257.221	88.09
257.599	89.36
257.977	88.3
258.356	87.14
258.734	90.45
259.112	91.32
259.49	88.16
259.868	89.16
260.246	89.91
260.624	89.32
261.001	84.18
261.379	83
261.757	81.34
262.135	80.84
262.513	80.84
262.89	77.16
263.268	69.3
263.645	72.68
264.023	70.73
264.401	72.7
264.778	71.91
265.156	76.82
265.533	77
265.91	78.16
266.288	81.68
266.665	84.02
267.042	84.18
267.42	88.57
267.797	88.34
268.174	88.75
268.551	83.77
268.928	86.3
269.305	85.27
269.682	86.55
270.059	86.36
270.436	86.34
270.813	84.93
271.19	91.55
271.567	91.2
271.944	87.89
272.32	88.84
272.697	91.39
273.074	93.36
273.45	93.14
273.827	93.16
274.203	94.18
274.58	93.68
274.957	91.18
275.333	85.66
275.709	83.7
276.086	85.3
276.462	78.23
276.838	75.73
277.215	73
277.591	75.77
277.967	73.41
278.343	74.82
278.719	71.25
279.095	74.2
279.471	75.57
279.847	74.95
280.223	74.11
280.599	79.18
280.975	78.68
281.351	77.3
281.727	73.5
282.103	76.82
282.478	71.16
282.854	76.09
283.23	79.77
283.605	78.52
283.981	77.89
284.357	79.14
284.732	80.77
285.108	84.36
285.483	86.52
285.858	87.05
286.234	85.57
286.609	91.82
286.984	86.3
287.36	82.98
287.735	85.3
288.11	85.43
288.485	84.43
288.86	83.93
289.235	83.25
289.61	81.89
289.985	83.84
290.36	83.18
290.735	82.91
291.11	85.05
291.485	86.82
291.86	84.16
292.235	86.57
292.609	87.57
292.984	87.18
293.359	85.14
293.733	84.39
294.108	79.34
294.482	75.86
294.857	73.86
295.231	76.07
295.606	76.32
295.98	79.7
296.354	78.7
296.729	79.64
297.103	78.27
297.477	78.43
297.851	82.84
298.226	84.32
298.6	85.75
298.974	84.5
299.348	83.3
299.722	79.07
300.096	78.93
300.47	77.7
300.844	75.75
301.217	80.77
301.591	83.3
301.965	82.18
302.339	83.14
302.712	83.05
303.086	85.18
303.46	89.02
303.833	90.82
304.207	86.64
304.58	87.89
304.954	88.2
305.327	85.11
305.701	83.84
306.074	82.66
306.447	83.25
306.821	84.5
307.194	81.7
307.567	78.2
307.94	79.48
308.313	81.5
308.686	81.32
309.059	81.11
309.432	81.2
309.805	80.91
310.178	80.61
310.551	81.75
310.924	82.64
311.297	81.98
311.67	79.89
312.042	77.91
312.415	77.52
312.788	76.45
313.16	78.32
313.533	75.82
313.905	76.09
314.278	76.07
314.65	74.82
315.023	70.07
315.395	68.86
315.768	72.82
316.14	77.25
316.512	77.75
316.884	81.45
317.257	80.93
317.629	81.59
318.001	80.09
318.373	80.2
318.745	81.41
319.117	85.84
319.489	83.84
319.861	77.93
320.233	74.61
320.605	71.32
320.977	67.34
321.348	64.14
321.72	65.3
322.092	68.18
322.463	66.64
322.835	65.34
323.207	67.2
323.578	70.7
323.95	72.82
324.321	72.64
324.693	76.86
325.064	77.09
325.435	81.73
325.807	82.11
326.178	81.86
326.549	83.43
326.92	83.34
327.292	82.39
327.663	81.89
328.034	82.32
328.405	82.3
328.776	79.82
329.147	80.55
329.518	75.64
329.889	74
330.259	69.25
330.63	70.39
331.001	73.07
331.372	69.32
331.742	69.8
332.113	68.3
332.484	67.89
332.854	70.48
333.225	74.18
333.595	75.25
333.966	75.61
334.336	79.18
334.707	78.02
335.077	72.73
335.447	73.64
335.817	72
336.188	75.34
336.558	74.91
336.928	74.7
337.298	72.43
337.668	73.5
338.038	75.68
338.408	79.57
338.778	79.3
339.148	83.86
339.518	84.86
339.888	86.89
340.258	85.8
340.627	84.23
340.997	79.5
341.367	78.59
341.736	79.39
342.106	76.5
342.475	72.59
342.845	73.95
343.214	74.52
343.584	74.11
343.953	73.16
344.323	74.3
344.692	74.27
345.061	75.52
345.431	76.27
345.8	77.07
346.169	79.84
346.538	78.02
346.907	75.8
347.276	71.61
347.645	71.39
348.014	73.23
348.383	75
348.752	77.43
349.121	78.61
349.49	78.02
349.858	76.84
350.227	75.3
350.596	78.98
350.964	82.16
351.333	82.95
351.702	81.32
352.07	77.16
352.439	73.89
352.807	72.25
353.176	69.43
353.544	70.32
353.912	72.93
354.281	72
354.649	67.36
355.017	60.86
355.385	60.27
355.753	62.23
356.122	66.93
356.49	68.45
356.858	68.48
357.226	72.55
357.594	71.64
357.961	70.86
358.329	75.7
358.697	80.32
359.065	85.55
359.433	86.32
359.8	90.09
360.168	87.89
360.536	88.77
360.903	86.91
361.271	89.52
361.638	92.95
362.006	92.64
362.373	89.39
362.741	86.61
363.108	83.55
363.475	84.05
363.843	80.48
364.21	78.7
364.577	77.52
364.944	80.43
365.311	76.43
365.678	73.61
366.045	72.2
366.412	72.32
366.779	72.61
367.146	73.75
367.513	77.14
367.88	79.86
368.247	84.64
368.613	82.09
368.98	84.09
369.347	81.86
369.713	82.57
370.08	81.68
370.447	82.95
370.813	83.32
371.18	83.5
371.546	79.41
371.912	79.39
372.279	74.57
372.645	76.64
373.011	75.11
373.378	80.39
373.744	79
374.11	74.64
374.476	72.52
374.842	73.09
375.208	74.61
375.574	76.57
375.94	73.39
376.306	79.07
376.672	80.64
377.038	80.23
377.404	75.66
377.769	74.8
378.135	81.27
378.501	83.68
378.866	79.91
379.232	77.82
379.597	77.02
379.963	75.66
380.328	75.36
380.694	75.09
381.059	73.48
381.425	75.39
381.79	72.95
382.155	73.07
382.52	71.8
382.886	75.89
383.251	75.39
383.616	73.27
383.981	73.55
384.346	67.25
384.711	64.95
385.076	67.36
385.441	69.43
385.806	74.34
386.171	71.02
386.535	70.57
386.9	67.25
387.265	68.64
387.629	69.7
387.994	70.91
388.359	71.3
388.723	72.02
389.088	71.43
389.452	68.61
389.817	66.89
390.181	67.98
390.545	69.59
390.91	71.34
391.274	70.75
391.638	71.91
392.002	73.11
392.366	79.3
392.731	81.7
393.095	80.86
393.459	82.14
393.823	82.77
394.187	82.95
394.55	79.86
394.914	82.39
395.278	80.3
395.642	80.8
396.006	79.68
396.369	76.11
396.733	72.5
397.097	73.02
397.46	74.07
397.824	73.82
398.187	74.57
398.551	75.25
398.914	76.18
399.277	81
399.641	78.43
400.004	81.32
400.367	81.73
400.73	80.68
401.094	79.55
401.457	79.16
401.82	79.57
402.183	79.5
402.546	80.18
402.909	80.14
403.272	74.5
403.635	78.02
403.998	75.86
404.36	71.39
404.723	73.36
405.086	74.82
405.448	75.77
405.811	72.07
406.174	70.32
406.536	72.05
406.899	70.66
407.261	74.05
407.624	71.64
407.986	71.93
408.348	76.2
408.711	81.3
409.073	81.23
409.435	78.45
409.797	80.68
410.16	81.18
410.522	77.77
410.884	79.68
411.246	79.2
411.608	78.3
411.97	79.57
412.332	76.34
412.693	72.11
413.055	72.86
413.417	73.34
413.779	73.93
414.14	74.11
414.502	76.91
414.864	74.41
415.225	74.89
415.587	78.7
415.948	77.41
416.31	79.07
416.671	75.64
417.033	76.25
417.394	77.11
417.755	76.43
418.116	76.64
418.478	73.02
418.839	73.73
419.2	73.77
419.561	69.39
419.922	68.07
420.283	70.3
420.644	72.07
421.005	69.43
421.366	67.93
421.727	66.52
422.087	63.5
422.448	67.52
422.809	63.02
423.169	64.07
423.53	65.02
423.891	65
424.251	64.14
424.612	67.32
424.972	70.73
425.333	72.41
425.693	73.7
426.053	76.32
426.414	75.75
426.774	78.89
427.134	76.84
427.494	79.3
427.854	77.59
428.214	80.02
428.574	80.5
428.934	78.48
429.294	80.55
429.654	82.95
430.014	82.3
430.374	82.27
430.734	82.68
431.094	85.41
431.453	85.27
431.813	86.8
432.173	83.68
432.532	79.61
432.892	78.45
433.251	74.75
433.611	74.39
433.97	75.7
434.33	72.82
434.689	72.57
435.048	72.84
435.407	71.8
435.767	72.57
436.126	72.09
436.485	75.3
436.844	75.27
437.203	75.16
437.562	72.55
437.921	72.27
438.28	73.64
438.639	74.07
438.998	69.68
439.356	68.16
439.715	68.75
440.074	73.41
440.433	70.89
440.791	69.89
441.15	71.95
441.508	71.48
441.867	73.89
442.225	73.39
442.584	72.7
442.942	73.2
443.3	73.8
443.659	73.5
444.017	69.52
444.375	69.14
444.733	70.61
445.092	69.77
445.45	71.77
445.808	70.93
446.166	69.84
446.524	69.82
446.882	70.11
447.239	69.3
447.597	68.18
447.955	67.11
448.313	67.98
448.67	67.18
449.028	66.91
449.386	65.68
449.743	63.86
450.101	67.84
450.458	69.25
450.816	70.66
451.173	74.09
451.531	72.75
451.888	71.3
452.245	76.34
452.602	75
452.96	78.55
453.317	75.91
453.674	77.23
454.031	75.61
454.388	75.39
454.745	73.68
455.102	75.14
455.459	77.02
455.816	80.11
456.173	75.09
456.529	76.27
456.886	71.57
457.243	76.05
457.599	77.98
457.956	76.8
458.313	74.09
458.669	76.2
459.026	71.16
459.382	70.3
459.739	71.34
460.095	71.64
460.451	70.07
460.807	70.68
461.164	69.93
461.52	67.34
461.876	66.93
462.232	68.02
462.588	66.5
462.944	66.5
463.3	66.11
463.656	64.32
464.012	62.86
464.368	64.07
464.724	65.52
465.079	67.43
465.435	65.27
465.791	68.2
466.146	67.02
466.502	64.3
466.858	65.52
467.213	66
467.569	66.64
467.924	67.11
468.279	68.64
468.635	66.2
468.99	61.89
469.345	66.43
469.701	64.27
470.056	63.27
470.411	69.16
470.766	66.34
471.121	65.86
471.476	63.07
471.831	62.39
472.186	62.93
472.541	63.34
472.895	66.02
473.25	60.5
473.605	60.34
473.96	59.89
474.314	56.61
474.669	60.23
475.024	63.68
475.378	64.95
475.733	65.43
476.087	63.7
476.441	65.14
476.796	65.7
477.15	68.16
477.504	67.45
477.859	69.7
478.213	69.02
478.567	65.82
478.921	61.3
479.275	62.25
479.629	62.45
479.983	66.52
480.337	66.95
480.691	65.18
481.045	62.89
481.399	63.43
481.752	62.36
482.106	62.77
482.46	63.66
482.813	65.11
483.167	67.66
483.52	68.23
483.874	65.82
484.227	62.18
484.581	62.5
484.934	64.59
485.288	64.75
485.641	65.61
485.994	65.8
486.347	66.25
486.7	66.27
487.054	65.5
487.407	63.7
487.76	62.36
488.113	65.11
488.466	66
488.818	67.05
489.171	67.73
489.524	67.52
489.877	67.14
490.23	65.7
490.582	69.36
490.935	68.95
491.288	66.89
491.64	64.41
491.993	61.66
492.345	62.55
492.698	59.82
493.05	58.82
493.402	60.05
493.755	61.34
494.107	60.66
494.459	55.32
494.811	50.5
495.163	55.07
495.515	53.16
495.867	48.68
496.219	42.66
496.571	39.98
496.923	35.93
497.275	32.77
497.627	28.75
497.979	28.95
498.33	27.41
498.682	27.61
499.034	22.57
499.385	26.61
499.737	30.5
500.088	34.84
500.44	40.66
500.791	43.48
501.143	43.3
501.494	41.68
501.845	48.23
502.197	55.11
502.548	61.86
502.899	64.98
503.25	66.34
503.601	71.11
503.952	72.61
504.303	74.3
504.654	75.75
505.005	78.8
505.356	84.82
505.707	80.48
506.058	76.16
506.408	74.77
506.759	76.59
507.11	81.66
507.46	82.84
507.811	85.39
508.161	83.91
508.512	86.91
508.862	90.23
509.213	92.64
509.563	98.75
509.913	106.3
510.263	108.82
510.614	113.14
510.964	112.43
511.314	111.66
511.664	112.45
512.014	116.64
512.364	122.48
512.714	122.8
513.064	125.89
513.414	126.77
513.764	129.66
514.113	130.34
514.463	129.89
514.813	131.75
515.162	134.7
515.512	138.2
515.862	140.75
516.211	136.09
516.561	136.27
516.91	134.98
517.259	136.34
517.609	129.84
517.958	131.43
518.307	133.11
518.656	130.5
519.006	133.5
519.355	130.52
519.704	129.7
520.053	133.59
520.402	138.75
520.751	138.95
521.1	139.95
521.448	141.3
521.797	141.61
522.146	142.36
522.495	143.41
522.843	139.16
523.192	138.68
523.541	139.43
523.889	138.84
524.238	136.57
524.586	135.66
524.935	132.86
525.283	137.82
525.631	137.68
525.979	136.23
526.328	138.57
526.676	143.5
527.024	145.5
527.372	144.64
527.72	142
528.068	141.36
528.416	143.55
528.764	143.7
529.112	141.89
529.46	138.61
529.808	137.3
530.155	132.82
530.503	128.18
530.851	127.3
531.198	125.77
531.546	126.91
531.893	127.93
532.241	125.91
532.588	124.23
532.936	123.23
533.283	126.23
533.63	129.11
533.978	133.3
534.325	135.7
534.672	134.84
535.019	133.93
535.366	131.77
535.713	129
536.06	130.36
536.407	132.39
536.754	132.7
537.101	129.98
537.448	125.77
537.795	124.7
538.141	125.27
538.488	125.07
538.835	124.89
539.181	124.25
539.528	124.64
539.874	123.75
540.221	122.59
540.567	121.05
540.914	119.07
541.26	121.8
541.606	120.14
541.952	122.23
542.299	122.86
542.645	121.73
542.991	124.23
543.337	123.93
543.683	126.45
544.029	125.11
544.375	121.68
544.721	123.11
545.066	122.32
545.412	121.05
545.758	116.09
546.104	116.82
546.449	119.52
546.795	118.11
547.141	118.89
547.486	117.14
547.832	116.48
548.177	116.98
548.522	117.68
548.868	117.14
549.213	119.8
549.558	119.2
549.903	115.95
550.249	116.25
550.594	116.7
550.939	114.55
551.284	112.3
551.629	108.2
551.974	112.36
552.319	112.18
552.664	114.98
553.008	114.48
553.353	117.89
553.698	117.77
554.043	116.23
554.387	111.11
554.732	113.91
555.076	112.02
555.421	115.52
555.765	115.8
556.11	113.68
556.454	108.64
556.798	102.82
557.143	99.61
557.487	99.7
557.831	97.86
558.175	104.34
558.519	100.66
558.863	101.8
559.207	105.36
559.551	100.61
559.895	102.84
560.239	105.18
560.583	107.48
560.927	107.57
561.27	108.82
561.614	110.64
561.958	106.45
562.301	105.73
562.645	107.25
562.988	103.77
563.332	103.27
563.675	100.16
564.018	99.66
564.362	99
564.705	96.84
565.048	95.48
565.391	94.82
565.735	94.11
566.078	96
566.421	93.32
566.764	93
567.107	95.45
567.45	97.61
567.792	96.3
568.135	95.27
568.478	93.86
568.821	92.32
569.163	92.3
569.506	89.84
569.849	88.73
570.191	88.36
570.534	92.07
570.876	91.48
571.219	95.64
571.561	96.66
571.903	98.73
572.246	102.36
572.588	103.45
572.93	98.93
573.272	102.5
573.614	105.27
573.956	106.59
574.298	102.5
574.64	100.77
574.982	97.3
575.324	96.2
575.666	95.75
576.008	95.11
576.349	94.8
576.691	100
577.033	102
577.374	97
577.716	92.84
578.057	92.3
578.399	94.36
578.74	92
579.082	91.43
579.423	91.91
579.764	88.89
580.105	88.64
580.447	86.07
580.788	81.16
581.129	82.09
581.47	87.61
581.811	87.8
582.152	85.84
582.493	84.89
582.834	86.5
583.175	84.45
583.515	85.52
583.856	84.59
584.197	83.05
584.537	86.75
584.878	87.91
585.218	85.59
585.559	87.93
585.899	88.41
586.24	88.11
586.58	86.73
586.921	85.95
587.261	87.09
587.601	87.07
587.941	89.82
588.281	88.57
588.621	83.93
588.961	82.07
589.301	80.98
589.641	83.77
589.981	83.75
590.321	82.95
590.661	84.7
591.001	83.16
591.34	84.39
591.68	83.11
592.02	82.41
592.359	85.8
592.699	87.61
593.038	85.98
593.378	84.16
593.717	84.59
594.057	82.75
594.396	82.48
594.735	80.32
595.074	78.66
595.414	78.57
595.753	78.48
596.092	77.52
596.431	77.55
596.77	79.07
597.109	75.45
597.448	76.59
597.786	77.27
598.125	77.45
598.464	78.39
598.803	76.86
599.141	73.8
599.48	74.09
599.819	72.02
600.157	73.27
600.495	71.09
600.834	75.27
601.172	75.86
601.511	74.75
601.849	74.66
602.187	76.48
602.525	77.7
602.864	80.68
603.202	79.27
603.54	80.3
603.878	78.95
604.216	78.86
604.554	77.5
604.891	77.16
605.229	80.3
605.567	80.39
605.905	80.2
606.243	80.59
606.58	81.16
606.918	83.91
607.255	85.84
607.593	83.23
607.93	83.77
608.268	80.59
608.605	79.77
608.942	80.11
609.28	75.77
609.617	76.45
609.954	74.52
610.291	73.98
610.628	74.18
610.965	71.84
611.302	72.93
611.639	72.93
611.976	76.91
612.313	77.18
612.65	75.8
612.987	79.84
613.323	78.18
613.66	79.7
613.997	76.18
614.333	70.25
614.67	74.25
615.006	73.45
615.343	72.5
615.679	73
616.015	72.11
616.352	72.32
616.688	71.16
617.024	73.18
617.36	75.02
617.696	77.48
618.032	77.98
618.368	76.8
618.704	77.84
619.04	79.09
619.376	78.27
619.712	80.64
620.048	81.48
620.383	83
620.719	79.02
621.055	77.55
621.39	77.82
621.726	79.77
622.061	78.23
622.397	76.7
622.732	75.05
623.068	73.7
623.403	69.95
623.738	68.05
624.073	66.52
624.409	70.82
624.744	69
625.079	68.59
625.414	68.75
625.749	69.5
626.084	70.86
626.419	72.7
626.753	74.93
627.088	78.27
627.423	78.84
627.758	81.05
628.092	77.66
628.427	78.25
628.762	80.32
629.096	84
629.431	84.91
629.765	82.86
630.099	82.66
630.434	78.2
630.768	77.52
631.102	77.41
631.436	75.98
631.77	78.68
632.105	78.95
632.439	73.91
632.773	72.98
633.107	71.32
633.44	75.36
633.774	76.34
634.108	80.32
634.442	77.52
634.776	79.5
635.109	81.36
635.443	79.7
635.776	80.14
636.11	82.82
636.443	83.5
636.777	84.09
637.11	82.45
637.444	81.39
637.777	78.75
638.11	81.86
638.443	79.23
638.776	75.84
639.11	75.68
639.443	77
639.776	78.18
640.109	75.64
640.441	72.77
640.774	73.09
641.107	71.48
641.44	71.09
641.773	69.45
642.105	70.73
642.438	71.59
642.77	70.02
643.103	68.32
643.435	68.23
643.768	67.86
644.1	72.84
644.433	74.7
644.765	76.8
645.097	79.98
645.429	80
645.761	76.89
646.094	75.52
646.426	78.45
646.758	79.8
647.09	79.11
647.422	79.66
647.753	78.3
648.085	76.5
648.417	73.89
648.749	72.27
649.08	73.14
649.412	74.68
649.744	75.39
650.075	73.34
650.407	72.36
650.738	76
651.069	77.18
651.401	77.98
651.732	75.45
652.063	74.61
652.394	73.89
652.726	75.11
653.057	75.48
653.388	74.7
653.719	73.8
654.05	73.75
654.381	69.05
654.712	68.16
655.042	63.2
655.373	63.91
655.704	64
656.034	62.39
656.365	62.61
656.696	61.39
657.026	63.84
657.357	65.98
657.687	65.84
658.018	68.66
658.348	64.07
658.678	67.45
659.008	67.7
659.339	71.61
659.669	75.95
659.999	74.84
660.329	75.3
660.659	75.52
660.989	75.66
661.319	74.89
661.649	75
661.978	77.45
662.308	75.05
662.638	76.43
662.968	72.5
663.297	72.73
663.627	70.02
663.956	73.14
664.286	72.34
664.615	69.02
664.945	71.68
665.274	70.25
665.603	71.34
665.932	75.7
666.262	75.91
666.591	77
666.92	74.59
667.249	77.07
667.578	71.98
667.907	73.66
668.236	77.66
668.564	76.32
668.893	76.98
669.222	79.5
669.551	77.91
669.879	77.52
670.208	78.84
670.537	76.98
670.865	72.59
671.194	78.48
671.522	75.32
671.85	74.45
672.179	71.11
672.507	71.8
672.835	67.5
673.163	67.7
673.491	68.98
673.819	68.73
674.147	68.43
674.475	71.8
674.803	68.48
675.131	70.68
675.459	68.52
675.787	72
676.115	73.36
676.442	74.18
676.77	73.43
677.098	71.86
677.425	70.59
677.753	71.07
678.08	69.84
678.407	72.09
678.735	73.82
679.062	74.5
679.389	70.5
679.717	65.8
680.044	62.57
680.371	63.91
680.698	61.73
681.025	63
681.352	63.43
681.679	63.61
682.006	60.3
682.332	55.3
682.659	57.39
682.986	64
683.313	67.41
683.639	71.5
683.966	71.84
684.292	74.39
684.619	74.66
684.945	76.55
685.272	75.57
685.598	75.39
685.924	78.27
686.25	76.73
686.577	74.25
686.903	72.98
687.229	75.48
687.555	75.43
687.881	75.14
688.207	72.91
688.533	71.86
688.858	74.52
689.184	77
689.51	77.55
689.836	80.09
690.161	79.07
690.487	77.82
690.813	72.68
691.138	71.16
691.463	72.84
691.789	72.93
692.114	72.43
692.44	71.59
692.765	69.3
693.09	68.32
693.415	67.23
693.74	66.27
694.065	64.05
694.39	66.07
694.715	67
695.04	65.05
695.365	63.68
695.69	61.43
696.015	62.61
696.339	61.73
696.664	63.27
696.989	62
697.313	61.14
697.638	63.2
697.962	62.91
698.287	58.45
698.611	60.86
698.935	64.98
699.26	66.34
699.584	67.14
699.908	70.16
700.232	66.5
700.556	66.45
700.88	69.93
701.204	73.02
701.528	75
701.852	80.05
702.176	78.68
702.5	74.02
702.823	72.82
703.147	72.32
703.471	70.75
703.794	74.14
704.118	74.98
704.441	73.61
704.765	69.64
705.088	67.68
705.411	66.05
705.735	63.52
706.058	66.5
706.381	68.86
706.704	65.18
707.027	65.98
707.35	61.05
707.673	58.36
707.996	57.89
708.319	59.52
708.642	58.82
708.965	58.66
709.288	61.59
709.61	61.48
709.933	59.66
710.256	63.11
710.578	63.98
710.901	65.11
711.223	64.02
711.546	63.93
711.868	64.16
712.19	65.14
712.512	65.14
712.835	63.8
713.157	63.52
713.479	64.61
713.801	64.32
714.123	60.93
714.445	61.23
714.767	64.25
715.089	66.18
715.411	61.8
715.732	62.09
716.054	61.95
716.376	60.3
716.697	59.84
717.019	60.09
717.34	58.66
717.662	61.07
717.983	65.45
718.305	64
718.626	61.07
718.947	65
719.268	63.89
719.589	62.5
719.911	62.41
720.232	63.68
720.553	62.64
720.874	62.45
721.195	59.48
721.515	58.02
721.836	56.43
722.157	58.57
722.478	58.2
722.798	56.7
723.119	57.95
723.44	59.16
723.76	58.39
724.081	57.68
724.401	56.11
724.721	56.3
725.042	49.8
725.362	53.02
725.682	48.36
726.002	49.32
726.322	51.07
726.642	48.66
726.962	46.7
727.282	45.89
727.602	47.95
727.922	50.02
728.242	54.23
728.562	57.66
728.882	58.14
729.201	60.59
729.521	58.66
729.84	57.2
730.16	58.48
730.479	60.66
730.799	62.05
731.118	62.61
731.437	61.14
731.757	58.59
732.076	58.64
732.395	58.45
732.714	61.27
733.033	62.82
733.352	67.45
733.671	67.75
733.99	69.2
734.309	70.07
734.628	69.14
734.947	70.98
735.265	68.39
735.584	69.16
735.903	67.23
736.221	65.75
736.54	65.18
736.858	61.82
737.177	59.59
737.495	59.5
737.813	58.91
738.132	57.89
738.45	58.73
738.768	61.39
739.086	60.32
739.404	60.84
739.722	60.05
740.04	60.36
740.358	59.95
740.676	61.39
740.994	58.8
741.311	56.16
741.629	53.3
741.947	51.02
742.264	50.64
742.582	50.91
742.899	51.61
743.217	51.84
743.534	49.91
743.852	53.86
744.169	54.55
744.486	54.59
744.803	57.05
745.121	58.75
745.438	59.82
745.755	59.89
746.072	58.23
746.389	58.5
746.706	56.73
747.022	58.14
747.339	53.23
747.656	52.75
747.973	54.36
748.289	51.07
748.606	53
748.923	50.98
749.239	51.16
749.555	55.93
749.872	55
750.188	56.27
750.505	57.14
750.821	60.14
751.137	61.7
751.453	60.93
751.769	60.98
752.085	60.5
752.401	62.2
752.717	63.61
753.033	59.66
753.349	61.5
753.665	60.61
753.98	62.18
754.296	60.73
754.612	60.14
754.927	59.89
755.243	61.07
755.558	61.57
755.874	63.41
756.189	60.7
756.505	62.43
756.82	59.64
757.135	62.48
757.45	58.82
757.765	59.8
758.08	59.48
758.395	60.18
758.71	59.32
759.025	59.7
759.34	58.41
759.655	60.14
759.97	61.09
760.285	63.2
760.599	60.3
760.914	61.39
761.228	59.82
761.543	57.82
761.857	55.86
762.172	58.2
762.486	58.05
762.8	56.7
763.115	56.64
763.429	56.45
763.743	55.2
764.057	60.23
764.371	62.39
764.685	63.02
764.999	65.82
765.313	68.84
765.627	67.27
765.941	67.23
766.255	65.8
766.568	62.98
766.882	65.14
767.195	63.57
767.509	61.09
767.823	57.91
768.136	59.52
768.449	57.68
768.763	55.84
769.076	58.16
769.389	56.43
769.702	59.66
770.016	62.18
770.329	60.59
770.642	63.5
770.955	63.48
771.268	60.45
771.58	57.95
771.893	59.57
772.206	57.89
772.519	56.75
772.832	58.41
773.144	54.41
773.457	51.95
773.769	47.55
774.082	47.75
774.394	46.32
774.706	50.11
775.019	52.23
775.331	52.45
775.643	53.8
775.955	53.41
776.268	52.73
776.58	54.66
776.892	58.95
777.204	61.75
777.515	59.59
777.827	58.23
778.139	58.73
778.451	57.43
778.763	56.36
779.074	54.98
779.386	55.7
779.697	57.52
780.009	60.2
780.32	57.89
780.632	60
780.943	60.09
781.254	64.55
781.566	64.45
781.877	66.02
782.188	66.3
782.499	68.3
782.81	68.25
783.121	66.05
783.432	62.23
783.743	64.36
784.054	62.64
784.364	63.75
784.675	61.52
784.986	59
785.296	60.43
785.607	61.82
785.917	61.05
786.228	61.02
786.538	63.39
786.849	64.55
787.159	65.7
787.469	67.27
787.779	67.34
788.09	65.77
788.4	66.84
788.71	65.82
789.02	63.18
789.33	63.66
789.64	65.25
789.949	64.5
790.259	66.05
790.569	60.84
790.879	60.66
791.188	61.75
791.498	63
791.807	65.43
792.117	64.73
792.426	65.41
792.736	66.09
793.045	65.48
793.354	66.39
793.663	65.05
793.973	69.09
794.282	68.77
794.591	70.5
794.9	70.41
795.209	68.09
795.518	66.82
795.826	66.84
796.135	68.3
796.444	68.36
796.753	64.95
797.061	63.27
797.37	59.98
797.678	59.59
797.987	57.07
798.295	55.98
798.604	56.34
798.912	57.14
799.22	56.41
799.529	55.89
799.837	54.43
800.145	55.89
800.453	58.8
800.761	62.68
801.069	63
801.377	61.91
801.685	64.86
801.993	65.55
802.3	66.11
802.608	70.98
802.916	70.45
803.223	74.25
803.531	75.52
803.838	75.91
804.146	77.23
804.453	79.32
804.76	81.5
805.068	81.07
805.375	80.7
805.682	78.98
805.989	77.55
806.296	77.7
806.603	74.73
806.91	74.14
807.217	74.52
807.524	70.27
807.831	69.59
808.138	70.66
808.444	71.39
808.751	74.5
809.058	76.91
809.364	76.7
809.671	77.11
809.977	79.5
810.284	83.09
810.59	80.68
810.896	81.66
811.202	82.34
811.509	82.05
811.815	80.98
812.121	78.52
812.427	76.8
812.733	77.48
813.039	77.86
813.345	77.23
813.65	73.34
813.956	77.52
814.262	80.02
814.568	77.91
814.873	78.11
815.179	79.61
815.484	80.7
815.79	85.48
816.095	87.14
816.4	88.02
816.706	90.55
817.011	91.14
817.316	89.2
817.621	90.57
817.926	91.34
818.231	91.8
818.536	88.93
818.841	89.05
819.146	85.82
819.451	82.91
819.756	79.41
820.06	77.84
820.365	81.34
820.67	85.09
820.974	82.3
821.279	82.86
821.583	81.43
821.888	78.77
822.192	79.11
822.496	81.14
822.8	84
823.105	87.18
823.409	86.5
823.713	84.16
824.017	83.3
824.321	83.75
824.625	84.93
824.929	85.68
825.232	90.91
825.536	91.09
825.84	88.39
826.143	85.7
826.447	85.02
826.751	85.34
827.054	88.5
827.358	86.36
827.661	87.66
827.964	89.41
828.268	88.8
828.571	88.34
828.874	88.75
829.177	91.84
829.48	96.11
829.783	97.98
830.086	100.57
830.389	96.64
830.692	98.39
830.995	96.93
831.297	95.48
831.6	91.95
831.903	95.57
832.205	93.34
832.508	97
832.81	96.5
833.113	99.14
833.415	98.36
833.718	104.77
834.02	107.5
834.322	112.34
834.624	110.48
834.926	114.86
835.228	112.2
835.53	118.61
835.832	116.61
836.134	113.8
836.436	109.89
836.738	108.89
837.04	102.77
837.341	101.32
837.643	99.86
837.944	98.5
838.246	100.48
838.547	105.07
838.849	106.43
839.15	107.23
839.452	109.98
839.753	111.98
840.054	112.14
840.355	116.91
840.656	115.48
840.957	118.77
841.258	124.98
841.559	125.27
841.86	122.75
842.161	117.8
842.462	116.34
842.762	114.84
843.063	114.59
843.364	116.57
843.664	116.82
843.965	117.82
844.265	113.27
844.566	115.2
844.866	111.45
845.166	111.82
845.467	112.66
845.767	113.34
846.067	111.14
846.367	109.82
846.667	107.82
846.967	104.77
847.267	102.68
847.567	102.23
847.867	99.32
848.166	98.7
848.466	100.68
848.766	99.52
849.065	98.7
849.365	101.25
849.664	101.7
849.964	102.18
850.263	103.3
850.562	107.27
850.862	108.55
851.161	106.25
851.46	108.2
851.759	104.59
852.058	104.25
852.357	106.25
852.656	104.2
852.955	103.89
853.254	104.75
853.553	106.61
853.851	108.43
854.15	109.52
854.449	110.39
854.747	113.23
855.046	112.55
855.344	115.84
855.643	116.57
855.941	119.3
856.239	121.34
856.538	122.73
856.836	121.36
857.134	117.59
857.432	116.55
857.73	117.73
858.028	116.14
858.326	120.41
858.624	120.2
858.922	121.93
859.219	121.75
859.517	122.18
859.815	120.39
860.112	124.57
860.41	125.25
860.707	125.82
861.005	127.25
861.302	127.64
861.6	123.86
861.897	125.32
862.194	122.16
862.491	123.48
862.788	126.11
863.085	128.18
863.382	125.25
863.679	127.5
863.976	127.2
864.273	123.41
864.57	122.34
864.867	125.16
865.163	123.48
865.46	123.84
865.757	124.64
866.053	123.8
866.349	122.64
866.646	123.23
866.942	118.66
867.239	121.98
867.535	122.7
867.831	122.91
868.127	123.27
868.423	120.68
868.719	120.98
869.015	118.75
869.311	116.95
869.607	113.82
869.903	112.93
870.199	116.05
870.494	112.91
870.79	115.5
871.086	115.39
871.381	115.66
871.677	120.57
871.972	121.77
872.267	122.14
872.563	121.05
872.858	122.93
873.153	121.27
873.448	121.93
873.743	120.41
874.038	119.5
874.333	123.45
874.628	124.93
874.923	122.14
875.218	121.52
875.513	120.84
875.808	123.3
876.102	120.84
876.397	117.64
876.691	118.89
876.986	119.8
877.28	119.05
877.575	115.02
877.869	111.82
878.163	113.45
878.458	113.93
878.752	113.57
879.046	109.16
879.34	106.27
879.634	109.2
879.928	103.98
880.222	105.86
880.516	101.43
880.809	102.98
881.103	102.07
881.397	100.36
881.691	99.68
881.984	100.55
882.278	101.64
882.571	109.18
882.864	109.25
883.158	108.77
883.451	108.11
883.744	108.84
884.038	105.57
884.331	106.3
884.624	105.98
884.917	104.64
885.21	103.39
885.503	104.16
885.796	100.95
886.088	99.66
886.381	98.25
886.674	95.16
886.966	98.09
887.259	98.34
887.552	96.82
887.844	93.45
888.136	92
888.429	91.8
888.721	90.14
889.013	89.16
889.306	89.04
889.598	92.58
