# Supplementary material for: An on-demand, drop-on-drop method for studying enzyme catalysis by serial crystallography
Source: Nat Commun. 2021 Jul 22;12:4461. doi: 10.1038/s41467-021-24757-7 (PMC8298390; doi:10.1038/s41467-021-24757-7)
Supplement: Supplementary file 7 — Source Data [file 41467_2021_24757_MOESM7_ESM.zip › 01_raw data/7/7-pico-off (26).txt]

Data from 7-fluo5N-fura-picooff_Subt4_20-39-46-197.txt Node

Date: Wed Jun 05 20:39:46 PDT 2019
User: Yachandra Lab
Spectrometer: OFX00221
Trigger mode: 0
Integration Time (sec): 3.000000E-1
Scans to average: 4
Nonlinearity correction enabled: false
Boxcar width: 5
Storing dark spectrum: false
XAxis mode: Wavelengths
Number of Pixels in Spectrum: 2136
>>>>>Begin Spectral Data<<<<<
156.111	-0.08
156.499	-0.32
156.887	-1.09
157.274	-1.67
157.662	-1.4
158.049	-1.27
158.437	-0.95
158.824	0.93
159.211	-0.27
159.599	-0.3
159.986	-0.48
160.373	-1.23
160.761	-1.07
161.148	-0.09
161.535	0.07
161.922	-0.5
162.309	0.68
162.696	0.16
163.083	-1.75
163.47	-0.84
163.857	-0.91
164.244	-1.59
164.631	-1.57
165.018	-3.14
165.405	-4.11
165.792	-3.66
166.179	-2.48
166.565	-3.32
166.952	-3.57
167.339	-2.2
167.725	-2.43
168.112	-2.25
168.498	-1.5
168.885	-0.66
169.271	0.82
169.658	2.18
170.044	1.16
170.431	0.73
170.817	-0.2
171.203	0
171.59	-0.32
171.976	-1.16
172.362	-1.02
172.748	-2.75
173.134	-2.66
173.521	-3.16
173.907	-3.55
174.293	-3
174.679	-3.89
175.065	-4.57
175.451	-4.5
175.836	-4.68
176.222	-4
176.608	-4.39
176.994	-2.18
177.38	-2.77
177.765	-2.66
178.151	-3.91
178.537	-4.36
178.922	-3.98
179.308	-3.18
179.693	-3.59
180.079	-2.43
180.464	-2.23
180.85	-1.64
181.235	-2.77
181.621	-2.8
182.006	-2
182.391	-1.52
182.777	-2.07
183.162	-2.73
183.547	-2.23
183.932	-2.59
184.317	-3.84
184.702	-3.91
185.087	-4.2
185.472	-4.39
185.857	-4.91
186.242	-4.66
186.627	-4.48
187.012	-3.75
187.397	-3.02
187.782	-3.23
188.167	-2.25
188.551	-2.36
188.936	2.73
189.321	6.86
189.705	17.23
190.09	24.23
190.475	29.98
190.859	36.93
191.244	38.09
191.628	43.2
192.012	48.14
192.397	53.09
192.781	59.11
193.166	59.73
193.55	60.23
193.934	57.45
194.318	56.8
194.702	58.32
195.087	55.34
195.471	58.5
195.855	61.11
196.239	64.39
196.623	65.25
197.007	65.34
197.391	65.32
197.775	66.39
198.158	65.39
198.542	65.27
198.926	62.5
199.31	65.89
199.693	66.52
200.077	58.27
200.461	56.18
200.844	54.64
201.228	54.48
201.611	52.98
201.995	53.39
202.378	52.7
202.762	50.75
203.145	54.91
203.529	54.75
203.912	52.66
204.295	58.09
204.679	60.59
205.062	64.86
205.445	66.11
205.828	67.34
206.211	67.61
206.594	66.7
206.977	67.93
207.36	63.7
207.743	60.09
208.126	61.52
208.509	59.95
208.892	56.07
209.275	51.39
209.658	50.86
210.04	50.59
210.423	50.68
210.806	51.3
211.188	52.11
211.571	51.86
211.953	56.34
212.336	58.45
212.719	61.8
213.101	63.55
213.483	64.55
213.866	66.3
214.248	63.45
214.63	60.43
215.013	58.98
215.395	59.98
215.777	59.45
216.159	55.07
216.542	54.41
216.924	51.2
217.306	51.39
217.688	48.59
218.07	46.75
218.452	50.09
218.834	51.64
219.216	56.23
219.597	55.11
219.979	55.93
220.361	61.23
220.743	60.05
221.124	60.64
221.506	59.61
221.888	63.48
222.269	63.68
222.651	63.05
223.032	63.36
223.414	58.39
223.795	59.16
224.177	59.66
224.558	56.02
224.94	56.02
225.321	59
225.702	61.07
226.083	59.61
226.465	59.05
226.846	61.75
227.227	62.34
227.608	63.5
227.989	61.89
228.37	62.84
228.751	62.25
229.132	65.75
229.513	64.68
229.894	62.3
230.275	62.18
230.655	61.07
231.036	56.7
231.417	57.27
231.798	62.52
232.178	60.52
232.559	60.55
232.94	62.68
233.32	60.57
233.701	62.23
234.081	63.8
234.462	64.7
234.842	62.09
235.222	64.91
235.603	64.84
235.983	59
236.363	59.82
236.743	59.89
237.124	57.11
237.504	56.8
237.884	58.73
238.264	54.07
238.644	53.05
239.024	58.2
239.404	54.73
239.784	52.45
240.164	52.55
240.544	54.55
240.923	53
241.303	53.48
241.683	52.73
242.063	50.2
242.442	52.05
242.822	51
243.202	48.52
243.581	50.82
243.961	51.3
244.34	51.39
244.72	49.2
245.099	51.52
245.478	52.73
245.858	52.02
246.237	50.75
246.616	51.05
246.996	52.52
247.375	53.27
247.754	55.3
248.133	55.77
248.512	56.68
248.891	60.82
249.27	62.84
249.649	66.16
250.028	70.89
250.407	70.32
250.786	69.32
251.165	68.16
251.544	69.89
251.922	68
252.301	70.93
252.68	68.68
253.058	66.95
253.437	62.61
253.816	56.91
254.194	53.82
254.573	52.77
254.951	57.57
255.329	60.66
255.708	60.55
256.086	61.57
256.465	59.41
256.843	61.75
257.221	62.93
257.599	64.11
257.977	65.66
258.356	66.84
258.734	70.61
259.112	70.91
259.49	65.86
259.868	65.73
260.246	65.75
260.624	65.2
261.001	66.43
261.379	66.41
261.757	63.75
262.135	63.36
262.513	61.36
262.89	58.16
263.268	54.73
263.645	58.8
264.023	57.59
264.401	59.48
264.778	59.95
265.156	61.45
265.533	59.41
265.91	62.16
266.288	61.2
266.665	62.43
267.042	62.61
267.42	63.32
267.797	62.14
268.174	61.77
268.551	57.66
268.928	59.2
269.305	58.05
269.682	60.95
270.059	59.66
270.436	64.14
270.813	63.25
271.19	67.34
271.567	66.89
271.944	68.14
272.32	67.05
272.697	68.91
273.074	68.14
273.45	65.98
273.827	61.59
274.203	63.05
274.58	60.66
274.957	59.32
275.333	55.61
275.709	56.23
276.086	56.43
276.462	54.32
276.838	51.16
277.215	51.75
277.591	54.77
277.967	56.25
278.343	57.07
278.719	55.14
279.095	54.64
279.471	53
279.847	54
280.223	53.18
280.599	56.23
280.975	56.27
281.351	52.86
281.727	49.75
282.103	48.77
282.478	44.48
282.854	47.68
283.23	48.48
283.605	53.2
283.981	52.11
284.357	51.8
284.732	53.41
285.108	57.3
285.483	61.3
285.858	59.16
286.234	61.59
286.609	68.8
286.984	65.11
287.36	66.68
287.735	64.09
288.11	62.07
288.485	63.41
288.86	59.93
289.235	58.25
289.61	55.8
289.985	59.66
290.36	57.23
290.735	53.45
291.11	55.02
291.485	56.07
291.86	58.95
292.235	64.27
292.609	62.55
292.984	66.2
293.359	65.7
293.733	64.86
294.108	60.52
294.482	61.05
294.857	62.45
295.231	63.02
295.606	64
295.98	60.59
296.354	56.41
296.729	61.25
297.103	60
297.477	62.95
297.851	66.32
298.226	67.77
298.6	66.3
298.974	64.18
299.348	67.02
299.722	65.39
300.096	66.75
300.47	69.95
300.844	64.05
301.217	63.66
301.591	64.11
301.965	64.16
302.339	65.59
302.712	68.32
303.086	70.25
303.46	68.95
303.833	68.23
304.207	66.02
304.58	64.57
304.954	66.2
305.327	66.27
305.701	62.39
306.074	62.61
306.447	63.61
306.821	61.82
307.194	59.39
307.567	58.05
307.94	59.61
308.313	64.27
308.686	65.66
309.059	65.66
309.432	65.36
309.805	65.93
310.178	64.34
310.551	65.3
310.924	63.5
311.297	62.93
311.67	64.02
312.042	62.48
312.415	57.75
312.788	54.82
313.16	56.86
313.533	54.64
313.905	57.93
314.278	58
314.65	59.14
315.023	63.59
315.395	62.2
315.768	60.73
316.14	62.39
316.512	65.36
316.884	67.8
317.257	65.05
317.629	66.64
318.001	62.59
318.373	63.57
318.745	60.48
319.117	59.09
319.489	59.91
319.861	58.16
320.233	57.5
320.605	56.5
320.977	54.07
321.348	54.48
321.72	54.52
322.092	59.55
322.463	58.39
322.835	57.84
323.207	57.98
323.578	56.98
323.95	56.89
324.321	58.45
324.693	57.59
325.064	55.82
325.435	57.75
325.807	60.27
326.178	60.61
326.549	59.95
326.92	64.18
327.292	62.55
327.663	65.36
328.034	67.32
328.405	63.86
328.776	62.91
329.147	64.02
329.518	60.14
329.889	56
330.259	50.11
330.63	49.93
331.001	46.55
331.372	46.23
331.742	47.7
332.113	43.52
332.484	44.5
332.854	49.34
333.225	52.07
333.595	53.61
333.966	56.18
334.336	60.77
334.707	60.91
335.077	58.14
335.447	59.09
335.817	57.43
336.188	64.82
336.558	65.91
336.928	60.57
337.298	60.66
337.668	59.34
338.038	57.91
338.408	60.73
338.778	60.48
339.148	63.64
339.518	63.27
339.888	62.2
340.258	61.5
340.627	59.84
340.997	60.64
341.367	56.09
341.736	59.48
342.106	57.64
342.475	49.66
342.845	53.14
343.214	53.73
343.584	51.77
343.953	52.66
344.323	50.43
344.692	53.05
345.061	50.34
345.431	51.66
345.8	51.95
346.169	55.75
346.538	54.93
346.907	51.45
347.276	50.48
347.645	53
348.014	50.16
348.383	51.23
348.752	48.23
349.121	50.23
349.49	55
349.858	51.8
350.227	51.3
350.596	58.27
350.964	61.93
351.333	62.52
351.702	61.57
352.07	60.73
352.439	59.27
352.807	58.39
353.176	59.02
353.544	57.45
353.912	61.32
354.281	60.68
354.649	55.48
355.017	52.77
355.385	51.68
355.753	55.73
356.122	56.86
356.49	57.55
356.858	58.64
357.226	59.86
357.594	57.27
357.961	56.89
358.329	59.8
358.697	62.91
359.065	65.11
359.433	65.52
359.8	63.68
360.168	63.7
360.536	62.73
360.903	63.41
361.271	63.77
361.638	67.36
362.006	65.34
362.373	60.93
362.741	63.89
363.108	61
363.475	61.02
363.843	57.36
364.21	59.5
364.577	60.02
364.944	60.8
365.311	59.43
365.678	57.41
366.045	58.82
366.412	61.18
366.779	57.3
367.146	56.7
367.513	58.52
367.88	61.82
368.247	63.52
368.613	62.02
368.98	63.43
369.347	64.77
369.713	64.39
370.08	60.55
370.447	60.18
370.813	60.25
371.18	60.64
371.546	58.68
371.912	61.41
372.279	56.68
372.645	57.32
373.011	57.36
373.378	57.02
373.744	54.77
374.11	53.52
374.476	52.43
374.842	56.02
375.208	56.09
375.574	55.52
375.94	53.57
376.306	55.48
376.672	56.77
377.038	57.16
377.404	56.66
377.769	58.66
378.135	62.64
378.501	64
378.866	57.41
379.232	56.75
379.597	58.7
379.963	56.75
380.328	58.32
380.694	57.66
381.059	53.39
381.425	51.77
381.79	49.73
382.155	50.5
382.52	49.93
382.886	52.84
383.251	52.39
383.616	50.34
383.981	49.48
384.346	45.02
384.711	46.57
385.076	50.82
385.441	55.57
385.806	56.91
386.171	54.27
386.535	54.7
386.9	54.16
387.265	57.07
387.629	57.27
387.994	58.16
388.359	59.41
388.723	57.18
389.088	56.82
389.452	53.55
389.817	54.07
390.181	55.27
390.545	56.27
390.91	56.95
391.274	58.02
391.638	60.41
392.002	60.89
392.366	65.84
392.731	67.41
393.095	65.09
393.459	64.16
393.823	64.48
394.187	64.36
394.55	61.18
394.914	64.34
395.278	60.36
395.642	58.16
396.006	59.45
396.369	56.64
396.733	54.86
397.097	56.09
397.46	55.52
397.824	53.2
398.187	56.11
398.551	55.68
398.914	53.84
399.277	56.52
399.641	57.39
400.004	58.5
400.367	58.39
400.73	59.45
401.094	56.93
401.457	57.61
401.82	59.34
402.183	59.34
402.546	61.09
402.909	61.32
403.272	58.73
403.635	60.98
403.998	59.05
404.36	58.95
404.723	59.5
405.086	58.52
405.448	59.89
405.811	59.68
406.174	56.18
406.536	56.89
406.899	57.91
407.261	59.43
407.624	54.95
407.986	54.27
408.348	55.57
408.711	57.23
409.073	62.2
409.435	62.02
409.797	59.18
410.16	58.09
410.522	58.39
410.884	58.07
411.246	57.64
411.608	59.07
411.97	61.98
412.332	61.45
412.693	58.09
413.055	57.11
413.417	56.34
413.779	59.68
414.14	56.59
414.502	57.23
414.864	53.86
415.225	54.23
415.587	60.57
415.948	56.43
416.31	55.66
416.671	55.36
417.033	55.09
417.394	54.5
417.755	55.55
418.116	60.52
418.478	59.39
418.839	57.89
419.2	57.23
419.561	49.36
419.922	51.25
420.283	51.75
420.644	51.57
421.005	51.07
421.366	51.55
421.727	49.61
422.087	45.82
422.448	47.82
422.809	50.68
423.169	53.18
423.53	59.39
423.891	59.02
424.251	58.66
424.612	60.43
424.972	61.09
425.333	64.48
425.693	63.09
426.053	67.41
426.414	63.11
426.774	64.2
427.134	61.11
427.494	60.23
427.854	58.86
428.214	58.86
428.574	59.75
428.934	58.64
429.294	56.32
429.654	58.84
430.014	59.16
430.374	62.8
430.734	60.77
431.094	62.41
431.453	60.66
431.813	62.5
432.173	60.73
432.532	59.32
432.892	57.75
433.251	54.95
433.611	54.8
433.97	54.68
434.33	51.59
434.689	54.07
435.048	54.55
435.407	52.25
435.767	51
436.126	52.34
436.485	51
436.844	51.66
437.203	52.98
437.562	50.82
437.921	47.84
438.28	48.32
438.639	46.2
438.998	44.16
439.356	46.5
439.715	46.7
440.074	48.77
440.433	49.14
440.791	47.73
441.15	48.25
441.508	49.61
441.867	52.59
442.225	53.11
442.584	52.52
442.942	51.61
443.3	48.59
443.659	47.8
444.017	46.43
444.375	48.16
444.733	50.25
445.092	52.39
445.45	54.14
445.808	54.55
446.166	54.5
446.524	54.8
446.882	55.77
447.239	54.68
447.597	56.93
447.955	57.82
448.313	55.8
448.67	56.23
449.028	54.91
449.386	55.52
449.743	56.11
450.101	57.48
450.458	55.2
450.816	57.52
451.173	61.32
451.531	58.66
451.888	56.43
452.245	61.2
452.602	59.39
452.96	58.86
453.317	54.57
453.674	53.91
454.031	53.34
454.388	56.5
454.745	54.41
455.102	52.86
455.459	52.23
455.816	53.73
456.173	48.14
456.529	50.39
456.886	50.36
457.243	53.07
457.599	49.07
457.956	47.32
458.313	43.23
458.669	43.23
459.026	42.75
459.382	47.66
459.739	48.43
460.095	52.09
460.451	51.05
460.807	49.2
461.164	49.5
461.52	54.45
461.876	53.95
462.232	54.57
462.588	52.93
462.944	51.55
463.3	46.91
463.656	45.52
464.012	43.48
464.368	41.84
464.724	41.93
465.079	42.64
465.435	36.41
465.791	40.32
466.146	41.64
466.502	40.57
466.858	42.2
467.213	45.82
467.569	45.2
467.924	45.34
468.279	47.95
468.635	46.3
468.99	42.02
469.345	47.84
469.701	46.57
470.056	45.61
470.411	48.32
470.766	47.09
471.121	44.3
471.476	46.8
471.831	45.7
472.186	44.73
472.541	47
472.895	47.86
473.25	44.77
473.605	42.07
473.96	43.82
474.314	42.68
474.669	44.23
475.024	47.86
475.378	46.64
475.733	46.52
476.087	48.18
476.441	49.5
476.796	53.75
477.15	56.2
477.504	58.41
477.859	60.34
478.213	60.45
478.567	60.45
478.921	53.7
479.275	54.39
479.629	56.66
479.983	56.14
480.337	54.11
480.691	52
481.045	48
481.399	45.32
481.752	43.59
482.106	45.02
482.46	43.86
482.813	48.57
483.167	50.68
483.52	50.61
483.874	51.02
484.227	53.52
484.581	54.09
484.934	58.09
485.288	61.36
485.641	57.68
485.994	58.25
486.347	61.23
486.7	61.34
487.054	58.75
487.407	58.27
487.76	57.89
488.113	54.25
488.466	54.77
488.818	52.61
489.171	51.73
489.524	54.82
489.877	55.23
490.23	52.43
490.582	52.64
490.935	53.86
491.288	53.59
491.64	49.73
491.993	53.86
492.345	52.11
492.698	52.18
493.05	53.84
493.402	53.27
493.755	52.2
494.107	50.48
494.459	45.05
494.811	39.8
495.163	36.34
495.515	34.66
495.867	28.41
496.219	20.07
496.571	13
496.923	-0.66
497.275	-9.89
497.627	-23.2
497.979	-31.36
498.33	-39.73
498.682	-52.95
499.034	-62.07
499.385	-71.3
499.737	-79.23
500.088	-78.98
500.44	-78.86
500.791	-81.18
501.143	-83.52
501.494	-83
501.845	-82.73
502.197	-78.34
502.548	-70.05
502.899	-67.93
503.25	-64.73
503.601	-61.3
503.952	-60.3
504.303	-58.07
504.654	-52.66
505.005	-49.77
505.356	-46.09
505.707	-42.98
506.058	-45.09
506.408	-43.09
506.759	-41.07
507.11	-31.61
507.46	-28.43
507.811	-26.82
508.161	-30.7
508.512	-27
508.862	-22.8
509.213	-20.39
509.563	-17.43
509.913	-9.77
510.263	-8.5
510.614	-6.98
510.964	-11.3
511.314	-10.89
511.664	-8.05
512.014	-1.57
512.364	-0.09
512.714	4.36
513.064	6.66
513.414	10.23
513.764	10.14
514.113	8.91
514.463	9.61
514.813	9.66
515.162	9.93
515.512	10.02
515.862	7.7
516.211	7.98
516.561	5
516.91	3.84
517.259	0.43
517.609	-1.11
517.958	0.45
518.307	4.05
518.656	5.09
519.006	8.75
519.355	6.07
519.704	8.14
520.053	7.25
520.402	10.05
520.751	11.34
521.1	14.09
521.448	15.8
521.797	17.27
522.146	16.32
522.495	15.95
522.843	13.45
523.192	13.91
523.541	18.64
523.889	20.11
524.238	18.95
524.586	18.95
524.935	18.82
525.283	19.66
525.631	20.2
525.979	21.52
526.328	22.77
526.676	26.95
527.024	29.45
527.372	27.8
527.72	29.25
528.068	29.11
528.416	29.68
528.764	30.16
529.112	30.89
529.46	29.66
529.808	28.43
530.155	27.55
530.503	25.98
530.851	26.18
531.198	25.86
531.546	24.84
531.893	27.27
532.241	27.91
532.588	27.55
532.936	29.48
533.283	34.18
533.63	37.48
533.978	40.8
534.325	38.57
534.672	37.91
535.019	35.41
535.366	36.14
535.713	35.48
536.06	37.66
536.407	41.32
536.754	41.02
537.101	37.11
537.448	38.43
537.795	37.64
538.141	41.5
538.488	41.84
538.835	44.2
539.181	43.55
539.528	42.41
539.874	41.66
540.221	40.02
540.567	40.73
540.914	40.55
541.26	39.89
541.606	40.84
541.952	42.82
542.299	44.7
542.645	43.36
542.991	46.5
543.337	47.64
543.683	46.52
544.029	44.68
544.375	41.73
544.721	44.23
545.066	41
545.412	41.89
545.758	39.39
546.104	38.5
546.449	39.82
546.795	39.66
547.141	38.25
547.486	39.23
547.832	40.64
548.177	43.07
548.522	41.84
548.868	44.86
549.213	43.09
549.558	44.61
549.903	48.14
550.249	47.77
550.594	46.59
550.939	48.45
551.284	48.57
551.629	45.61
551.974	46.57
552.319	46.36
552.664	45.05
553.008	44.89
553.353	44.27
553.698	42.61
554.043	41.32
554.387	34.93
554.732	35.91
555.076	35.84
555.421	34.98
555.765	32.39
556.11	33
556.454	33.5
556.798	32.8
557.143	32.25
557.487	32.05
557.831	34.5
558.175	40.7
558.519	39.18
558.863	37.61
559.207	39.84
559.551	38.95
559.895	41.86
560.239	39.14
560.583	38.93
560.927	36.5
561.27	37.09
561.614	39.59
561.958	39.57
562.301	38.39
562.645	37.68
562.988	37.77
563.332	38.45
563.675	36.52
564.018	38.14
564.362	41.64
564.705	40.55
565.048	36.07
565.391	30.73
565.735	30.41
566.078	32.27
566.421	32.36
566.764	33.27
567.107	35.32
567.45	34.55
567.792	34.66
568.135	34.5
568.478	34.82
568.821	38.32
569.163	40.45
569.506	41.36
569.849	40.3
570.191	41.11
570.534	42.91
570.876	41.25
571.219	43
571.561	45.64
571.903	43.68
572.246	47.64
572.588	45.11
572.93	44.18
573.272	44.39
573.614	44.48
573.956	47.95
574.298	46.3
574.64	45.34
574.982	43.5
575.324	41.34
575.666	40.66
576.008	38.57
576.349	39.61
576.691	40.95
577.033	39.68
577.374	38.7
577.716	33.55
578.057	32.41
578.399	33.89
578.74	35.23
579.082	34.64
579.423	35.59
579.764	36.23
580.105	34.32
580.447	34.11
580.788	34.14
581.129	35.23
581.47	40
581.811	41.43
582.152	39.77
582.493	39.8
582.834	38.16
583.175	37.89
583.515	39.43
583.856	44.16
584.197	44.07
584.537	43.98
584.878	46
585.218	45.09
585.559	44.84
585.899	46.2
586.24	45.2
586.58	47.45
586.921	44.43
587.261	43.86
587.601	41.98
587.941	43.43
588.281	43.14
588.621	41.2
588.961	38.48
589.301	39.41
589.641	42.61
589.981	43.3
590.321	44.25
590.661	45.16
591.001	41.98
591.34	43.39
591.68	42.57
592.02	45.27
592.359	45.57
592.699	49.86
593.038	48.55
593.378	45.36
593.717	43.14
594.057	42.16
594.396	44.75
594.735	47.14
595.074	47.73
595.414	44.25
595.753	42.91
596.092	42.98
596.431	43.75
596.77	44.5
597.109	44.34
597.448	44.64
597.786	42.41
598.125	42.2
598.464	40.57
598.803	36.91
599.141	36.55
599.48	35
599.819	32
600.157	29.18
600.495	27.73
600.834	30.77
601.172	33.8
601.511	35.68
601.849	36.64
602.187	37.82
602.525	39.14
602.864	44.77
603.202	46
603.54	48.36
603.878	48
604.216	50.34
604.554	48.2
604.891	48.16
605.229	50.36
605.567	50.89
605.905	52.23
606.243	54.48
606.58	54.07
606.918	54.25
607.255	54.73
607.593	53.55
607.93	49.91
608.268	47.14
608.605	44.25
608.942	42.68
609.28	39.11
609.617	40.95
609.954	37.84
610.291	38.43
610.628	38.7
610.965	38.98
611.302	38.32
611.639	40.84
611.976	44.77
612.313	47.77
612.65	45.91
612.987	49.36
613.323	46.95
613.66	48.89
613.997	45.91
614.333	46.14
614.67	46.73
615.006	48.05
615.343	46.43
615.679	46.43
616.015	44
616.352	47.14
616.688	46.09
617.024	48.89
617.36	50.11
617.696	51.55
618.032	48.07
618.368	48.09
618.704	49.66
619.04	53.34
619.376	51.18
619.712	54.27
620.048	53.48
620.383	54.84
620.719	49.02
621.055	50.57
621.39	47.59
621.726	47.82
622.061	46.14
622.397	46.91
622.732	46.02
623.068	45.55
623.403	41.73
623.738	40
624.073	36.8
624.409	39.93
624.744	37.14
625.079	39.41
625.414	41.86
625.749	45.68
626.084	44.36
626.419	45.34
626.753	48.73
627.088	53.8
627.423	54.18
627.758	55.64
628.092	54.39
628.427	53.93
628.762	55.23
629.096	57.66
629.431	56.36
629.765	54.57
630.099	52.7
630.434	52.27
630.768	51.52
631.102	51.89
631.436	53.02
631.77	54.91
632.105	55.77
632.439	52.64
632.773	50.73
633.107	50.43
633.44	55.52
633.774	55.43
634.108	55.91
634.442	53.18
634.776	58.25
635.109	59.61
635.443	58.86
635.776	59.25
636.11	61.77
636.443	61.68
636.777	60.07
637.11	58
637.444	58.89
637.777	57.89
638.11	61.02
638.443	58.09
638.776	55.89
639.11	55.23
639.443	55.32
639.776	55.7
640.109	55.2
640.441	57.98
640.774	57.11
641.107	57.95
641.44	56.98
641.773	53.66
642.105	53.27
642.438	53.45
642.77	57.11
643.103	56.66
643.435	56.39
643.768	58.52
644.1	58.93
644.433	62.3
644.765	62.52
645.097	64.64
645.429	66.23
645.761	64.2
646.094	63.32
646.426	61.5
646.758	63.66
647.09	65.18
647.422	62.77
647.753	60.98
648.085	59.64
648.417	56.7
648.749	55.66
649.08	56.68
649.412	57.16
649.744	57.48
650.075	57
650.407	55.7
650.738	58.39
651.069	60.7
651.401	59.77
651.732	59.48
652.063	60.2
652.394	59.68
652.726	59.89
653.057	63.36
653.388	63.07
653.719	60.16
654.05	60.45
654.381	54.91
654.712	53.43
655.042	53.14
655.373	50.25
655.704	51.98
656.034	51.25
656.365	52.95
656.696	51.73
657.026	55.59
657.357	58.77
657.687	57.8
658.018	60.59
658.348	58.14
658.678	61.25
659.008	60.57
659.339	61.36
659.669	62.18
659.999	57.84
660.329	56.93
660.659	56.64
660.989	56.55
661.319	56.84
661.649	58.23
661.978	61.73
662.308	58.05
662.638	62.3
662.968	59.73
663.297	63.2
663.627	62.95
663.956	66.27
664.286	64.7
664.615	62.77
664.945	63.91
665.274	61.02
665.603	59.32
665.932	65.32
666.262	63.8
666.591	64
666.92	62.73
667.249	65.48
667.578	59.98
667.907	59.91
668.236	64.07
668.564	64.25
668.893	62.27
669.222	64.23
669.551	58.68
669.879	58.36
670.208	56.73
670.537	52.07
670.865	49.61
671.194	53.27
671.522	54.8
671.85	53.68
672.179	52.45
672.507	55.36
672.835	56.89
673.163	63.45
673.491	65.3
673.819	70.14
674.147	73.41
674.475	76.57
674.803	77.91
675.131	77.61
675.459	76.02
675.787	78.05
676.115	78.61
676.442	76.3
676.77	71.7
677.098	70.43
677.425	70.43
677.753	70.91
678.08	66.2
678.407	64.86
678.735	65.36
679.062	65.14
679.389	59.14
679.717	55.82
680.044	57
680.371	56.2
680.698	57.27
681.025	55.43
681.352	52.09
681.679	54.95
682.006	54.36
682.332	55.02
682.659	56.2
682.986	62.91
683.313	66.32
683.639	66.41
683.966	69.11
684.292	68.84
684.619	71.34
684.945	75.07
685.272	74
685.598	72.64
685.924	71.32
686.25	68.89
686.577	67.82
686.903	65.27
687.229	65.84
687.555	65.57
687.881	65.55
688.207	61.23
688.533	60.36
688.858	63.59
689.184	66.07
689.51	66.34
689.836	70.41
690.161	68.16
690.487	68.86
690.813	66.16
691.138	63.66
691.463	65.34
691.789	66.95
692.114	67.05
692.44	64.73
692.765	61.95
693.09	60.5
693.415	60.91
693.74	59.93
694.065	58.66
694.39	58.7
694.715	59.07
695.04	59.55
695.365	59.36
695.69	55.59
696.015	56.84
696.339	55.64
696.664	54.64
696.989	54.34
697.313	56.2
697.638	58.59
697.962	57.09
698.287	55.45
698.611	53.8
698.935	54.5
699.26	57.7
699.584	57.59
699.908	58.91
700.232	61.02
700.556	59.95
700.88	61.59
701.204	63.23
701.528	68.27
701.852	71.66
702.176	71.59
702.5	69.14
702.823	66.93
703.147	64.73
703.471	64.23
703.794	66.43
704.118	65.16
704.441	61.77
704.765	57.2
705.088	55.55
705.411	53.7
705.735	51.64
706.058	53.59
706.381	55.41
706.704	55
707.027	55.91
707.35	51.02
707.673	49.95
707.996	50.43
708.319	53.61
708.642	53.2
708.965	53.32
709.288	55.66
709.61	55.18
709.933	53.73
710.256	56.45
710.578	58.39
710.901	58.98
711.223	59.09
711.546	55.59
711.868	54.25
712.19	52.5
712.512	54.95
712.835	54.11
713.157	53.89
713.479	55.05
713.801	54.14
714.123	49.57
714.445	50.05
714.767	51.2
715.089	54.91
715.411	51.5
715.732	54.05
716.054	52.45
716.376	51.84
716.697	51.27
717.019	53.89
717.34	55.75
717.662	59.41
717.983	61.18
718.305	59.43
718.626	59.52
718.947	61.25
719.268	58.16
719.589	59.11
719.911	57.93
720.232	60.45
720.553	58.91
720.874	58.14
721.195	56.45
721.515	56.89
721.836	58.5
722.157	57.8
722.478	55.68
722.798	55.95
723.119	55.25
723.44	55.66
723.76	56.57
724.081	54.39
724.401	53.05
724.721	52.59
725.042	46.55
725.362	45.98
725.682	44.02
726.002	47.91
726.322	49.09
726.642	46.89
726.962	46.02
727.282	42.14
727.602	42.5
727.922	43.25
728.242	46.77
728.562	51.14
728.882	50.36
729.201	54.86
729.521	51.36
729.84	51.05
730.16	47.84
730.479	49.39
730.799	50.93
731.118	50.61
731.437	48.11
731.757	45.09
732.076	44.48
732.395	44.18
732.714	42.64
733.033	47.16
733.352	47.84
733.671	50.18
733.99	51.98
734.309	50.09
734.628	50.91
734.947	52.34
735.265	51.77
735.584	51.5
735.903	51.93
736.221	52.11
736.54	49.16
736.858	46.07
737.177	45.77
737.495	45.05
737.813	45.57
738.132	45.98
738.45	46.41
738.768	48.07
739.086	47.07
739.404	47.3
739.722	43.77
740.04	45.3
740.358	46.84
740.676	47.91
740.994	46.93
741.311	45.75
741.629	42.14
741.947	39.14
742.264	38.43
742.582	36.61
742.899	38.11
743.217	38.52
743.534	36.89
743.852	37.45
744.169	37.61
744.486	35.95
744.803	39.16
745.121	43.41
745.438	45.82
745.755	43.91
746.072	44.77
746.389	45.2
746.706	48.91
747.022	49.2
747.339	48.34
747.656	48.68
747.973	45.95
748.289	41.86
748.606	40.09
748.923	38.23
749.239	40.16
749.555	41.27
749.872	41.52
750.188	39.3
750.505	43.05
750.821	44.61
751.137	47.05
751.453	48.36
751.769	46.82
752.085	45
752.401	46.73
752.717	47.59
753.033	47.18
753.349	44.95
753.665	46.3
753.98	45.82
754.296	45.23
754.612	43.07
754.927	44.3
755.243	45.45
755.558	48.16
755.874	47.89
756.189	47.5
756.505	50.48
756.82	50.18
757.135	50.7
757.45	47.52
757.765	46.84
758.08	46.82
758.395	47.39
758.71	48.66
759.025	48.09
759.34	50.61
759.655	51.45
759.97	49.23
760.285	49.61
760.599	48.02
760.914	50.18
761.228	51.52
761.543	48.93
761.857	49.43
762.172	49.95
762.486	51.59
762.8	46.7
763.115	45.95
763.429	45.18
763.743	46.43
764.057	49.43
764.371	47.84
764.685	47.52
764.999	48.77
765.313	47.34
765.627	46.5
765.941	43.86
766.255	44
766.568	40.8
766.882	41.89
767.195	39.45
767.509	37.14
767.823	34.34
768.136	33.02
768.449	30.89
768.763	30.16
769.076	30.84
769.389	32.27
769.702	34.18
770.016	36.5
770.329	36.98
770.642	38.45
770.955	38.66
771.268	39.11
771.58	38.73
771.893	42.45
772.206	44.48
772.519	45.07
772.832	42.2
773.144	40.11
773.457	39.82
773.769	38.39
774.082	40.02
774.394	39.16
774.706	40.45
775.019	40.36
775.331	41.61
775.643	39.09
775.955	38.82
776.268	43.07
776.58	44.59
776.892	46.75
777.204	48.59
777.515	43.64
777.827	41.66
778.139	41.84
778.451	42.02
778.763	39.45
779.074	39.2
779.386	41.68
779.697	39.07
780.009	38.57
780.32	38.09
780.632	34.95
780.943	36.61
781.254	38.09
781.566	39.14
781.877	41.09
782.188	43.61
782.499	44.57
782.81	40.77
783.121	39.5
783.432	41.09
783.743	38.55
784.054	42.16
784.364	43.05
784.675	42.66
784.986	41.2
785.296	43.3
785.607	41
785.917	43.45
786.228	44.18
786.538	47.59
786.849	47.95
787.159	49.64
787.469	48.14
787.779	46.05
788.09	46.55
788.4	49.68
788.71	46.32
789.02	44.84
789.33	44.45
789.64	46.82
789.949	44.98
790.259	45.5
790.569	44.91
790.879	45.55
791.188	50.02
791.498	49.14
791.807	46.11
792.117	45.55
792.426	46.32
792.736	46.18
793.045	44.05
793.354	45.41
793.663	45.91
793.973	48.07
794.282	49.09
794.591	48.91
794.9	50.18
795.209	51.57
795.518	52.7
795.826	54
796.135	53.41
796.444	56.11
796.753	51.93
797.061	50.16
797.37	47.41
797.678	46.39
797.987	44.25
798.295	42.82
798.604	44.05
798.912	43
799.22	41.48
799.529	40.55
799.837	38.39
800.145	43.55
800.453	43.36
800.761	43.27
801.069	42.52
801.377	43.48
801.685	44.45
801.993	43.18
802.3	42.77
802.608	45.64
802.916	46
803.223	48.43
803.531	45.14
803.838	44.52
804.146	47
804.453	48.41
804.76	47.02
805.068	46.68
805.375	47.32
805.682	48.02
805.989	47.14
806.296	46.36
806.603	45.5
806.91	46.93
807.217	44.7
807.524	42.41
807.831	41.05
808.138	42.09
808.444	44.93
808.751	47.32
809.058	47.23
809.364	45.27
809.671	48.07
809.977	49.91
810.284	50.8
810.59	53.98
810.896	53.48
811.202	55.64
811.509	53.77
811.815	51.52
812.121	48.52
812.427	45.8
812.733	49.57
813.039	49.02
813.345	45.73
813.65	43.27
813.956	43.32
814.262	41.2
814.568	41.66
814.873	45.3
815.179	47.32
815.484	46.57
815.79	52.43
816.095	52.45
816.4	53.05
816.706	53.07
817.011	54.36
817.316	54.07
817.621	57.36
817.926	52.91
818.231	51.41
818.536	49.7
818.841	52.23
819.146	49.45
819.451	46.57
819.756	43.66
820.06	43.02
820.365	43.8
820.67	40.98
820.974	41.98
821.279	46.7
821.583	46.82
821.888	47.16
822.192	45.57
822.496	47.98
822.8	50.05
823.105	51.09
823.409	50.18
823.713	48.32
824.017	51.11
824.321	49.41
824.625	46.36
824.929	46.84
825.232	46.18
825.536	46
825.84	46.05
826.143	44.16
826.447	48.41
826.751	49.86
827.054	54.73
827.358	53.45
827.661	55.14
827.964	57.18
828.268	57.5
828.571	58.64
828.874	58.02
829.177	53.43
829.48	53.52
829.783	54.41
830.086	53.7
830.389	47.8
830.692	50.84
830.995	48.41
831.297	45.09
831.6	41.57
831.903	43.14
832.205	43.48
832.508	48.5
832.81	51.61
833.113	49.8
833.415	52.11
833.718	55.5
834.02	54.14
834.322	56.36
834.624	55.57
834.926	60.7
835.228	59.55
835.53	61.27
835.832	59.75
836.134	57.5
836.436	56.02
836.738	54.55
837.04	51.07
837.341	50.07
837.643	51.14
837.944	54.23
838.246	52.45
838.547	55.36
838.849	57.02
839.15	58.41
839.452	61.73
839.753	58.07
840.054	58.61
840.355	62.8
840.656	63.41
840.957	62.32
841.258	66.77
841.559	65.16
841.86	61.41
842.161	58.41
842.462	53.3
842.762	49.86
843.063	52.75
843.364	50.77
843.664	51.89
843.965	52.45
844.265	51.23
844.566	49.7
844.866	49.41
845.166	50.8
845.467	49.89
845.767	51.8
846.067	49.98
846.367	46.52
846.667	48.8
846.967	45.57
847.267	45.93
847.567	46.43
847.867	46.14
848.166	44.59
848.466	43.09
848.766	43.3
849.065	44.14
849.365	45.57
849.664	47.95
849.964	46.34
850.263	45.82
850.562	44.7
850.862	43.2
851.161	37.18
851.46	38.52
851.759	40.84
852.058	41.16
852.357	41.7
852.656	38.82
852.955	40
853.254	41.39
853.553	42.34
853.851	43.95
854.15	47.77
854.449	51.55
854.747	50.73
855.046	46.75
855.344	48.2
855.643	50.2
855.941	52.07
856.239	52.45
856.538	54.11
856.836	52.8
857.134	49.73
857.432	45.91
857.73	44.84
858.028	49.02
858.326	53.3
858.624	50.5
858.922	49.55
859.219	46.73
859.517	45.09
859.815	42.61
860.112	47.36
860.41	49.18
860.707	52.77
861.005	55.7
861.302	53.52
861.6	48.09
861.897	51.09
862.194	51.57
862.491	53.86
862.788	57.7
863.085	60.95
863.382	61.32
863.679	62.77
863.976	60.86
864.273	58.14
864.57	54.18
864.867	57.59
865.163	55.25
865.46	52.77
865.757	56.18
866.053	53.27
866.349	50.86
866.646	45.52
866.942	41.86
867.239	40.3
867.535	38.95
867.831	42.02
868.127	42.86
868.423	42.07
868.719	44.43
869.015	42.11
869.311	44.39
869.607	47.16
869.903	47.7
870.199	51.59
870.494	52.23
870.79	58.02
871.086	55.68
871.381	54.43
871.677	57.34
871.972	54.45
872.267	54.36
872.563	51.23
872.858	48.07
873.153	49.73
873.448	47.45
873.743	46.25
874.038	43.64
874.333	48.68
874.628	53.48
874.923	52.64
875.218	53.39
875.513	52.39
875.808	53.57
876.102	53.36
876.397	51.36
876.691	50.8
876.986	52.98
877.28	49.45
877.575	50.07
877.869	46.75
878.163	48.39
878.458	49.61
878.752	51.18
879.046	48.57
879.34	45.64
879.634	47.89
879.928	46.55
880.222	45.52
880.516	46.61
880.809	45.02
881.103	44.48
881.397	43.16
881.691	42.59
881.984	43.45
882.278	46.18
882.571	50.93
882.864	51.57
883.158	55.34
883.451	57.68
883.744	56.8
884.038	55.48
884.331	58.61
884.624	59.73
884.917	60.82
885.21	60.84
885.503	57.91
885.796	52.5
886.088	50.89
886.381	49.45
886.674	47.3
886.966	50.45
887.259	50.14
887.552	46.16
887.844	43.18
888.136	41.66
888.429	39.95
888.721	41.89
889.013	46.44
889.306	46.79
889.598	47.58
