# Supplementary material for: An on-demand, drop-on-drop method for studying enzyme catalysis by serial crystallography
Source: Nat Commun. 2021 Jul 22;12:4461. doi: 10.1038/s41467-021-24757-7 (PMC8298390; doi:10.1038/s41467-021-24757-7)
Supplement: Supplementary file 7 — Source Data [file 41467_2021_24757_MOESM7_ESM.zip › 01_raw data/7/7-pico-off (30).txt]

Data from 7-fluo5N-fura-picooff_Subt4_20-39-51-052.txt Node

Date: Wed Jun 05 20:39:51 PDT 2019
User: Yachandra Lab
Spectrometer: OFX00221
Trigger mode: 0
Integration Time (sec): 3.000000E-1
Scans to average: 4
Nonlinearity correction enabled: false
Boxcar width: 5
Storing dark spectrum: false
XAxis mode: Wavelengths
Number of Pixels in Spectrum: 2136
>>>>>Begin Spectral Data<<<<<
156.111	-1.79
156.499	-2.64
156.887	-3.5
157.274	-3.33
157.662	-3.12
158.049	-2.57
158.437	-3.32
158.824	-2.98
159.211	-3.27
159.599	-4.41
159.986	-4.3
160.373	-4.77
160.761	-4.84
161.148	-3.8
161.535	-4.39
161.922	-4.57
162.309	-4.43
162.696	-4.23
163.083	-5.07
163.47	-3.14
163.857	-2.75
164.244	-2.77
164.631	-2.57
165.018	-1.7
165.405	-2.77
165.792	-1.82
166.179	-1.11
166.565	-1.16
166.952	-0.89
167.339	0.57
167.725	-0.89
168.112	0.16
168.498	0.34
168.885	1.39
169.271	0.82
169.658	2.09
170.044	1.55
170.431	2
170.817	1.16
171.203	1.36
171.59	0.8
171.976	-0.23
172.362	-0.7
172.748	-1.3
173.134	-1.89
173.521	-1.89
173.907	-1.95
174.293	-1.75
174.679	-2.55
175.065	-3.05
175.451	-2.95
175.836	-3.16
176.222	-2.61
176.608	-3.95
176.994	-3.36
177.38	-3.18
177.765	-4.23
178.151	-5.02
178.537	-5.45
178.922	-6.32
179.308	-6.23
179.693	-6.52
180.079	-6.27
180.464	-5.66
180.85	-4.09
181.235	-4.64
181.621	-5.36
182.006	-3.55
182.391	-2.98
182.777	-2.84
183.162	-2.95
183.547	-2.39
183.932	-2.41
184.317	-4.02
184.702	-3.73
185.087	-4.64
185.472	-4.64
185.857	-4.45
186.242	-4
186.627	-4.3
187.012	-4.7
187.397	-4.39
187.782	-4.16
188.167	-4.14
188.551	-2.41
188.936	3.75
189.321	10.75
189.705	17.8
190.09	25.07
190.475	32.07
190.859	36.32
191.244	43.66
191.628	50.64
192.012	53.55
192.397	56.95
192.781	64.61
193.166	65.64
193.55	61.55
193.934	62.84
194.318	61.39
194.702	59.16
195.087	59.68
195.471	58.55
195.855	60.11
196.239	63.5
196.623	64.18
197.007	64
197.391	61.73
197.775	67.48
198.158	66.95
198.542	66.68
198.926	67.48
199.31	68.7
199.693	65.89
200.077	61.16
200.461	59.32
200.844	60.07
201.228	56.5
201.611	57.18
201.995	52.73
202.378	51.5
202.762	53.11
203.145	54.66
203.529	53.11
203.912	53.55
204.295	53.14
204.679	57.39
205.062	63.14
205.445	65.61
205.828	64.93
206.211	69.2
206.594	66.93
206.977	64.11
207.36	62.64
207.743	63.61
208.126	66.11
208.509	68.55
208.892	67.27
209.275	63.09
209.658	63.39
210.04	63.27
210.423	60.07
210.806	60.86
211.188	62.34
211.571	61.41
211.953	64.23
212.336	62.18
212.719	64.32
213.101	63.11
213.483	62.11
213.866	61.75
214.248	59.3
214.63	62.18
215.013	61.48
215.395	60.2
215.777	58.89
216.159	56.16
216.542	58.09
216.924	55.39
217.306	53.8
217.688	53.55
218.07	55.45
218.452	58
218.834	57.5
219.216	61.98
219.597	61.11
219.979	62.48
220.361	65.55
220.743	64.55
221.124	64.34
221.506	62.89
221.888	63.64
222.269	64.11
222.651	64.45
223.032	62.64
223.414	55.64
223.795	60.18
224.177	60.61
224.558	58.23
224.94	58.34
225.321	59.8
225.702	67.34
226.083	67.07
226.465	66.39
226.846	68.57
227.227	66.73
227.608	71.8
227.989	71.25
228.37	68.73
228.751	64.84
229.132	66.86
229.513	66.86
229.894	62.64
230.275	60.98
230.655	58.39
231.036	56.48
231.417	58.2
231.798	58.11
232.178	55.95
232.559	57.09
232.94	62.23
233.32	62.82
233.701	62.43
234.081	58.07
234.462	60.98
234.842	59.98
235.222	62.23
235.603	61.75
235.983	60.55
236.363	59.09
236.743	63.45
237.124	58.64
237.504	58.82
237.884	59.48
238.264	59.86
238.644	59.36
239.024	59.93
239.404	57.2
239.784	55.84
240.164	56.52
240.544	56.98
240.923	57.34
241.303	63.27
241.683	60.57
242.063	60.75
242.442	58.34
242.822	55.55
243.202	55.82
243.581	55.91
243.961	61.43
244.34	59.59
244.72	56.84
245.099	53.8
245.478	50.27
245.858	50.66
246.237	49.16
246.616	52.66
246.996	54.98
247.375	56.27
247.754	57.43
248.133	55.66
248.512	59
248.891	67.09
249.27	69.09
249.649	71.23
250.028	72.93
250.407	72.48
250.786	74.18
251.165	74.23
251.544	73.73
251.922	74.45
252.301	78.07
252.68	73.98
253.058	69.55
253.437	69.18
253.816	67.55
254.194	66.61
254.573	69.75
254.951	70.93
255.329	73.23
255.708	73.07
256.086	70.59
256.465	66.23
256.843	67.43
257.221	69.45
257.599	66.95
257.977	64.32
258.356	61.52
258.734	61.8
259.112	63.05
259.49	56.25
259.868	55.68
260.246	58.3
260.624	56.09
261.001	55.57
261.379	53.84
261.757	55.39
262.135	55
262.513	54.73
262.89	51.91
263.268	48.82
263.645	52.7
264.023	55.11
264.401	54.89
264.778	56.05
265.156	60.14
265.533	61.09
265.91	59.55
266.288	63.25
266.665	70.43
267.042	73.57
267.42	74.84
267.797	76.3
268.174	73.09
268.551	71.09
268.928	70.89
269.305	67.18
269.682	66.3
270.059	68.48
270.436	67.73
270.813	64.09
271.19	61.16
271.567	61.2
271.944	60.11
272.32	62.27
272.697	60.05
273.074	62.7
273.45	61.82
273.827	62.3
274.203	59.36
274.58	60.7
274.957	61.59
275.333	62.86
275.709	62.68
276.086	62.32
276.462	57.36
276.838	58.05
277.215	53.95
277.591	55.64
277.967	55.66
278.343	57.45
278.719	55.3
279.095	52.61
279.471	48.66
279.847	47.93
280.223	45.41
280.599	48.84
280.975	47.68
281.351	48.23
281.727	48.8
282.103	48.18
282.478	45.52
282.854	50.07
283.23	51.59
283.605	58.18
283.981	60.48
284.357	64.45
284.732	66.75
285.108	69.59
285.483	71.84
285.858	69.34
286.234	71.2
286.609	75.41
286.984	69.41
287.36	70.5
287.735	67.68
288.11	65.57
288.485	64.09
288.86	60.7
289.235	62.41
289.61	61.91
289.985	65.95
290.36	64.7
290.735	63.25
291.11	65
291.485	65.95
291.86	67.5
292.235	72.11
292.609	73.61
292.984	75.05
293.359	73.02
293.733	73.45
294.108	70.34
294.482	69.3
294.857	71.7
295.231	71.41
295.606	70.23
295.98	69.14
296.354	64.98
296.729	63.98
297.103	61.84
297.477	65.91
297.851	65.11
298.226	64.86
298.6	63.39
298.974	61.16
299.348	65.55
299.722	62.89
300.096	62.43
300.47	59.25
300.844	56.73
301.217	59.55
301.591	59.91
301.965	60.86
302.339	59.39
302.712	60.25
303.086	61.5
303.46	60.98
303.833	61.8
304.207	62.57
304.58	66.14
304.954	68.09
305.327	65.95
305.701	61.73
306.074	60
306.447	62.32
306.821	63.2
307.194	59.66
307.567	56.18
307.94	57.27
308.313	55.7
308.686	56.98
309.059	58.82
309.432	59.5
309.805	61.52
310.178	63
310.551	65.05
310.924	62.7
311.297	64.25
311.67	63.98
312.042	63.86
312.415	63.02
312.788	61.27
313.16	63.23
313.533	62.84
313.905	63.5
314.278	64.91
314.65	63.84
315.023	66.77
315.395	67.41
315.768	69.23
316.14	71.77
316.512	73.89
316.884	75.55
317.257	71.43
317.629	70.8
318.001	66.86
318.373	66.36
318.745	64.8
319.117	63.5
319.489	59.84
319.861	57.05
320.233	55.86
320.605	54.66
320.977	53.48
321.348	53.84
321.72	56.16
322.092	58.23
322.463	56.82
322.835	57.41
323.207	56.3
323.578	55.68
323.95	56.36
324.321	54.34
324.693	53.98
325.064	53.89
325.435	56.73
325.807	56.3
326.178	59.16
326.549	61.09
326.92	60.91
327.292	60.7
327.663	63.36
328.034	64.43
328.405	65.68
328.776	64.23
329.147	63.86
329.518	57.75
329.889	56.02
330.259	50.41
330.63	47.3
331.001	47.66
331.372	46.18
331.742	48.41
332.113	43.82
332.484	41.27
332.854	44.3
333.225	46.41
333.595	48.64
333.966	50.23
334.336	55.45
334.707	55.34
335.077	53.8
335.447	54.66
335.817	51.39
336.188	58.14
336.558	59.91
336.928	59.77
337.298	56.89
337.668	56.14
338.038	56
338.408	55.68
338.778	56.57
339.148	59.3
339.518	58.14
339.888	59.45
340.258	57.86
340.627	56.39
340.997	52.57
341.367	51.41
341.736	53.34
342.106	52.93
342.475	47.02
342.845	45.39
343.214	44.82
343.584	46.2
343.953	48.05
344.323	48.25
344.692	49.7
345.061	50.84
345.431	52.75
345.8	51.05
346.169	51.84
346.538	52.32
346.907	53.68
347.276	54.73
347.645	56.84
348.014	52.8
348.383	53.41
348.752	55.07
349.121	56.34
349.49	58.59
349.858	58.75
350.227	59.32
350.596	65.57
350.964	69.02
351.333	66.98
351.702	66.41
352.07	65.93
352.439	64.68
352.807	62.16
353.176	62.16
353.544	60.7
353.912	64.18
354.281	62.86
354.649	55.39
355.017	51.34
355.385	50.02
355.753	48.84
356.122	51.73
356.49	51
356.858	48.82
357.226	49.34
357.594	46.52
357.961	45
358.329	46.36
358.697	49.82
359.065	50.95
359.433	51.5
359.8	54.02
360.168	53.2
360.536	54.25
360.903	56.14
361.271	56.27
361.638	59.07
362.006	61.48
362.373	61.14
362.741	64.36
363.108	67.41
363.475	70.32
363.843	68.8
364.21	68.84
364.577	68.32
364.944	70.64
365.311	71.48
365.678	71.39
366.045	69.95
366.412	71.11
366.779	68.11
367.146	66.05
367.513	65
367.88	66.7
368.247	70
368.613	68.7
368.98	69.86
369.347	69
369.713	68.52
370.08	66.66
370.447	65.61
370.813	66.57
371.18	64.73
371.546	60.25
371.912	60.27
372.279	54.18
372.645	58.09
373.011	57.25
373.378	58.25
373.744	55.16
374.11	52.27
374.476	51.3
374.842	52.73
375.208	53.66
375.574	57.82
375.94	59
376.306	64.59
376.672	62.41
377.038	60.82
377.404	57.41
377.769	60
378.135	63.68
378.501	63.98
378.866	60.52
379.232	60.48
379.597	61.36
379.963	58.55
380.328	56.43
380.694	57.45
381.059	54.68
381.425	55.77
381.79	54.52
382.155	55.32
382.52	54.73
382.886	55.57
383.251	56.18
383.616	52.98
383.981	53.25
384.346	51.5
384.711	50.3
385.076	53.45
385.441	54.82
385.806	57.7
386.171	55.34
386.535	57.09
386.9	54.95
387.265	53.36
387.629	56.2
387.994	55.55
388.359	55.25
388.723	55.66
389.088	55.98
389.452	54.14
389.817	49.8
390.181	50.2
390.545	52.91
390.91	55.84
391.274	57.41
391.638	57.77
392.002	57.45
392.366	62.77
392.731	65.02
393.095	63.86
393.459	67.41
393.823	71.14
394.187	67.55
394.55	60.68
394.914	61.45
395.278	61.5
395.642	61.23
396.006	62.32
396.369	58.27
396.733	55.43
397.097	54.43
397.46	51.64
397.824	49.18
398.187	52.09
398.551	55.55
398.914	55.55
399.277	55.59
399.641	55.36
400.004	59.23
400.367	58.82
400.73	59
401.094	61.34
401.457	62
401.82	63.57
402.183	65.48
402.546	65.82
402.909	66.61
403.272	63.41
403.635	64.05
403.998	61.64
404.36	60
404.723	60.16
405.086	57.64
405.448	56.77
405.811	57.41
406.174	59.64
406.536	56.14
406.899	56.09
407.261	59.07
407.624	57.84
407.986	58.5
408.348	61.23
408.711	61.36
409.073	60.91
409.435	60.43
409.797	58.8
410.16	53.48
410.522	58.59
410.884	59.16
411.246	57.16
411.608	56.11
411.97	55.82
412.332	57.45
412.693	57.16
413.055	58.61
413.417	59.23
413.779	61.07
414.14	61.45
414.502	59.91
414.864	56.07
415.225	58.59
415.587	62
415.948	58.91
416.31	56.39
416.671	54.64
417.033	54.73
417.394	55.75
417.755	56.43
418.116	59.23
418.478	56.91
418.839	59.43
419.2	57.23
419.561	53.7
419.922	56.8
420.283	58.07
420.644	58.68
421.005	58.45
421.366	59.27
421.727	59.07
422.087	57.16
422.448	59.39
422.809	59.07
423.169	62.7
423.53	64.84
423.891	63.18
424.251	64.05
424.612	65.3
424.972	66.77
425.333	66.11
425.693	63.3
426.053	67.07
426.414	66.11
426.774	70.05
427.134	66.39
427.494	66.32
427.854	63.43
428.214	61
428.574	62.93
428.934	63.55
429.294	62.32
429.654	66.95
430.014	63.82
430.374	63.02
430.734	57.39
431.094	61.16
431.453	62.68
431.813	64.86
432.173	64.48
432.532	60.68
432.892	57.39
433.251	55.66
433.611	53.16
433.97	51.52
434.33	53.64
434.689	54.32
435.048	56.16
435.407	52.5
435.767	53.8
436.126	53.41
436.485	55.84
436.844	57.18
437.203	58.84
437.562	56.23
437.921	56.23
438.28	53.66
438.639	56.66
438.998	52.68
439.356	54.55
439.715	56.14
440.074	59.75
440.433	57.2
440.791	56.48
441.15	56.2
441.508	57.16
441.867	60.75
442.225	59.59
442.584	53.66
442.942	50.48
443.3	48.91
443.659	46.25
444.017	44.36
444.375	46.32
444.733	47.55
445.092	50.07
445.45	50.75
445.808	49.41
446.166	50.61
446.524	53.86
446.882	56.73
447.239	59.02
447.597	57.61
447.955	57.57
448.313	54.95
448.67	55.16
449.028	51.84
449.386	52.36
449.743	50.05
450.101	51.41
450.458	50.23
450.816	48.48
451.173	49.95
451.531	52.05
451.888	49.39
452.245	55.59
452.602	55.34
452.96	58.57
453.317	58.25
453.674	62.8
454.031	62.84
454.388	61.75
454.745	62.77
455.102	61.02
455.459	59.11
455.816	64.43
456.173	60.27
456.529	59.23
456.886	57.27
457.243	58.34
457.599	55.41
457.956	54.02
458.313	53.34
458.669	54.57
459.026	52.91
459.382	52.09
459.739	49.98
460.095	52.23
460.451	54.84
460.807	54.25
461.164	53.8
461.52	51.98
461.876	54
462.232	57.11
462.588	57.32
462.944	59.07
463.3	59
463.656	57.75
464.012	54.07
464.368	50.98
464.724	50.77
465.079	51.25
465.435	52.18
465.791	54.02
466.146	53.34
466.502	50.75
466.858	48.23
467.213	50.95
467.569	52.2
467.924	53.55
468.279	54.8
468.635	52.5
468.99	50.27
469.345	52.89
469.701	51.73
470.056	50.75
470.411	51.86
470.766	50.52
471.121	47.09
471.476	47.95
471.831	44.09
472.186	45.09
472.541	45.2
472.895	47.82
473.25	43.48
473.605	40.8
473.96	42.05
474.314	40.82
474.669	44.43
475.024	48.05
475.378	45.43
475.733	49.11
476.087	50.05
476.441	53.7
476.796	56.11
477.15	57.32
477.504	59.82
477.859	59.16
478.213	59.07
478.567	54.95
478.921	52.34
479.275	54.2
479.629	56.52
479.983	55.95
480.337	55.45
480.691	50.68
481.045	50.57
481.399	49.41
481.752	49.34
482.106	52.23
482.46	52.73
482.813	54.27
483.167	55.64
483.52	56.5
483.874	55.05
484.227	53.98
484.581	54.39
484.934	55.91
485.288	57.86
485.641	55.43
485.994	53.07
486.347	56.18
486.7	57.75
487.054	56.68
487.407	54.07
487.76	55.16
488.113	54.95
488.466	53.82
488.818	55.18
489.171	51.95
489.524	53.36
489.877	53.52
490.23	51.57
490.582	51.73
490.935	52.2
491.288	48.73
491.64	43.57
491.993	43.41
492.345	44.57
492.698	41.39
493.05	43.82
493.402	45.48
493.755	42.57
494.107	42.66
494.459	39
494.811	38.23
495.163	42.27
495.515	46.34
495.867	46.39
496.219	44.45
496.571	46.95
496.923	42
497.275	44.25
497.627	50.14
497.979	52.98
498.33	61.59
498.682	62.11
499.034	63.89
499.385	68.16
499.737	69.2
500.088	73.52
500.44	74.55
500.791	81.25
501.143	79.11
501.494	78.93
501.845	79.75
502.197	75
502.548	74
502.899	74.18
503.25	69.32
503.601	71.68
503.952	72.98
504.303	73.84
504.654	71.2
505.005	70.59
505.356	67.2
505.707	62.2
506.058	56.41
506.408	56.07
506.759	54.02
507.11	56.84
507.46	53.86
507.811	50.07
508.161	44.84
508.512	44.86
508.862	47.52
509.213	49.36
509.563	54.2
509.913	61.77
510.263	60.61
510.614	59.73
510.964	58.16
511.314	58.16
511.664	59.52
512.014	66.09
512.364	67.43
512.714	65.55
513.064	65.59
513.414	61.43
513.764	58.11
514.113	58.43
514.463	57.48
514.813	55.95
515.162	55.75
515.512	57
515.862	52.43
516.211	51.57
516.561	48.8
516.91	49.7
517.259	50.93
517.609	47.93
517.958	44.75
518.307	45.43
518.656	42.82
519.006	46.14
519.355	43.52
519.704	48.16
520.053	50.7
520.402	54.23
520.751	49.09
521.1	49.91
521.448	53.2
521.797	54.57
522.146	50.02
522.495	52.61
522.843	50.34
523.192	50.16
523.541	47.82
523.889	46.43
524.238	45.41
524.586	46.95
524.935	44
525.283	43.36
525.631	46.59
525.979	50.34
526.328	51.93
526.676	51.36
527.024	50.55
527.372	51.14
527.72	49.2
528.068	47.55
528.416	48.61
528.764	50.7
529.112	51.07
529.46	47.8
529.808	48.23
530.155	44.23
530.503	44.68
530.851	45.66
531.198	45.32
531.546	43.25
531.893	48.7
532.241	48.3
532.588	46.05
532.936	47.18
533.283	52.55
533.63	51.66
533.978	54
534.325	52.68
534.672	52.11
535.019	50.43
535.366	51.25
535.713	48.25
536.06	51.2
536.407	56.48
536.754	55.91
537.101	51.8
537.448	53.23
537.795	54.25
538.141	57.23
538.488	57.61
538.835	54.73
539.181	54.55
539.528	52.73
539.874	49.73
540.221	50.05
540.567	51.23
540.914	52.3
541.26	53
541.606	51.95
541.952	52.45
542.299	53.55
542.645	55.59
542.991	57.59
543.337	56.52
543.683	58.7
544.029	54.07
544.375	48.34
544.721	47.82
545.066	46.61
545.412	48.16
545.758	47.11
546.104	46.7
546.449	44.05
546.795	44.84
547.141	46.41
547.486	45.27
547.832	49.16
548.177	52.55
548.522	52.18
548.868	52.32
549.213	53.11
549.558	54.18
549.903	55.18
550.249	57.45
550.594	55.18
550.939	55.41
551.284	54.55
551.629	51.34
551.974	56.05
552.319	55.86
552.664	54.23
553.008	53.93
553.353	52.07
553.698	50.48
554.043	49.57
554.387	45.82
554.732	48.73
555.076	49
555.421	49.57
555.765	43.68
556.11	43.55
556.454	47.11
556.798	45.16
557.143	46.23
557.487	43.07
557.831	45.41
558.175	48.34
558.519	41.55
558.863	42.8
559.207	43.3
559.551	43.57
559.895	44.14
560.239	43.84
560.583	45.18
560.927	42.57
561.27	45.14
561.614	44.27
561.958	43.84
562.301	45.5
562.645	43.75
562.988	41.43
563.332	40.07
563.675	40.41
564.018	39.5
564.362	37.61
564.705	38.07
565.048	37.41
565.391	37.61
565.735	35.73
566.078	36.2
566.421	35.75
566.764	38.7
567.107	41.84
567.45	39.16
567.792	37.05
568.135	38.09
568.478	36.95
568.821	37.07
569.163	38.86
569.506	42.82
569.849	43.34
570.191	44.11
570.534	45.14
570.876	44.14
571.219	48.41
571.561	51.34
571.903	50.09
572.246	50.89
572.588	55.07
572.93	53.27
573.272	49.66
573.614	50.8
573.956	54.2
574.298	53.3
574.64	50.91
574.982	50.93
575.324	48.48
575.666	47.52
576.008	46.55
576.349	41.68
576.691	43.98
577.033	46.2
577.374	45.73
577.716	43.09
578.057	39.52
578.399	42.27
578.74	39.91
579.082	40.5
579.423	42.59
579.764	43.05
580.105	43.64
580.447	41.91
580.788	41.82
581.129	41.73
581.47	40.18
581.811	44.86
582.152	44.73
582.493	45.43
582.834	44.75
583.175	44.57
583.515	46.93
583.856	48.66
584.197	47.48
584.537	48.66
584.878	48.95
585.218	51.86
585.559	51.45
585.899	51.64
586.24	53.52
586.58	56.36
586.921	54.18
587.261	55.3
587.601	54.16
587.941	55.23
588.281	55.14
588.621	54.93
588.961	52
589.301	52.18
589.641	54.73
589.981	51.05
590.321	48.14
590.661	51.18
591.001	49.25
591.34	51.16
591.68	49.41
592.02	47.34
592.359	47.41
592.699	49.45
593.038	45.89
593.378	44.64
593.717	44.68
594.057	45.07
594.396	44.02
594.735	43.75
595.074	43.86
595.414	42.16
595.753	45.5
596.092	45.52
596.431	46
596.77	48.8
597.109	47.2
597.448	48.27
597.786	48.75
598.125	49.59
598.464	47.27
598.803	45.64
599.141	45.7
599.48	44.57
599.819	42.91
600.157	41.32
600.495	39.11
600.834	41.86
601.172	43.5
601.511	42.55
601.849	42.34
602.187	44.64
602.525	43.45
602.864	49.57
603.202	47.64
603.54	48.43
603.878	48.57
604.216	50.3
604.554	48.52
604.891	48.77
605.229	51.77
605.567	50.39
605.905	49.93
606.243	52.91
606.58	51.43
606.918	54.86
607.255	56.61
607.593	57.11
607.93	55.09
608.268	51.64
608.605	49.86
608.942	49.45
609.28	47.89
609.617	50.11
609.954	49.27
610.291	49.95
610.628	48.25
610.965	45.32
611.302	44.07
611.639	47.64
611.976	53.14
612.313	57.18
612.65	57.89
612.987	62.34
613.323	61.27
613.66	62.59
613.997	59.5
614.333	56.95
614.67	60.09
615.006	61.43
615.343	59.27
615.679	59.18
616.015	57.2
616.352	56.52
616.688	56.61
617.024	56.7
617.36	55.73
617.696	55.93
618.032	56.68
618.368	56.77
618.704	56.36
619.04	58.02
619.376	55.77
619.712	55.11
620.048	54.02
620.383	54.61
620.719	52.98
621.055	53.66
621.39	51.23
621.726	50.5
622.061	47.11
622.397	50.48
622.732	51.07
623.068	50.98
623.403	50.05
623.738	49.5
624.073	46.34
624.409	49.07
624.744	46.16
625.079	49.23
625.414	51.02
625.749	54.48
626.084	52.02
626.419	53.8
626.753	54.68
627.088	57.66
627.423	60.61
627.758	63.25
628.092	62.16
628.427	67.32
628.762	68.43
629.096	70.57
629.431	73.68
629.765	72.73
630.099	70.93
630.434	70.86
630.768	71.82
631.102	70.86
631.436	71.36
631.77	72.14
632.105	68.55
632.439	65.61
632.773	67.07
633.107	63
633.44	66
633.774	66.61
634.108	68.5
634.442	65.2
634.776	64.16
635.109	63.98
635.443	62.7
635.776	63.02
636.11	65.55
636.443	63.5
636.777	64.98
637.11	64.45
637.444	64.25
637.777	64.16
638.11	67.27
638.443	71.05
638.776	70.77
639.11	72.07
639.443	73.98
639.776	76.2
640.109	74.57
640.441	74.16
640.774	72.11
641.107	72.41
641.44	71.07
641.773	67.36
642.105	62.14
642.438	61.82
642.77	63.64
643.103	61.64
643.435	60.89
643.768	64.27
644.1	65.14
644.433	68.02
644.765	66.8
645.097	67.36
645.429	67.8
645.761	68.55
646.094	70.23
646.426	69.32
646.758	70.95
647.09	71.11
647.422	71.36
647.753	70.41
648.085	68.55
648.417	67.11
648.749	67.66
649.08	69.09
649.412	70.25
649.744	68.27
650.075	65.8
650.407	66.36
650.738	68.05
651.069	66
651.401	67.43
651.732	66.23
652.063	67.36
652.394	66.55
652.726	66.45
653.057	66.75
653.388	64.55
653.719	62.8
654.05	62.2
654.381	59.5
654.712	59.75
655.042	59.84
655.373	61.41
655.704	60.5
656.034	60.3
656.365	61.93
656.696	62
657.026	66.7
657.357	69.61
657.687	69.91
658.018	69.59
658.348	69.36
658.678	67.93
659.008	67.43
659.339	68.45
659.669	67.61
659.999	68.11
660.329	68.73
660.659	65.64
660.989	67.91
661.319	64.05
661.649	66.27
661.978	67.57
662.308	64.95
662.638	66.02
662.968	66.52
663.297	69.11
663.627	68.14
663.956	69.18
664.286	70.66
664.615	67.05
664.945	69.45
665.274	69.2
665.603	69.52
665.932	73.91
666.262	73.66
666.591	73.61
666.92	72.25
667.249	74.05
667.578	71.75
667.907	70.59
668.236	75.45
668.564	75.36
668.893	74.91
669.222	75
669.551	74.07
669.879	75.48
670.208	74.48
670.537	72.14
670.865	67.05
671.194	68.89
671.522	70.91
671.85	68.89
672.179	69.07
672.507	69.5
672.835	68.52
673.163	70.07
673.491	70.86
673.819	72.27
674.147	74.39
674.475	77.18
674.803	76.3
675.131	78.25
675.459	75.25
675.787	76.41
676.115	74.57
676.442	77.68
676.77	76.16
677.098	73.23
677.425	74.07
677.753	75.05
678.08	74.34
678.407	75.23
678.735	74.75
679.062	76.95
679.389	73.27
679.717	74.2
680.044	71.02
680.371	70.93
680.698	71.32
681.025	69.3
681.352	68.82
681.679	68.86
682.006	66.23
682.332	61.52
682.659	60.93
682.986	65.2
683.313	67.39
683.639	67.36
683.966	69.86
684.292	72.34
684.619	73.16
684.945	73.64
685.272	73.61
685.598	73.41
685.924	75.86
686.25	74.39
686.577	72.68
686.903	72.84
687.229	75.34
687.555	74.59
687.881	73.89
688.207	73.84
688.533	73.84
688.858	76.68
689.184	80.09
689.51	80.27
689.836	82.73
690.161	84.55
690.487	81.93
690.813	75.84
691.138	72.55
691.463	70.61
691.789	71.07
692.114	68.07
692.44	63.09
692.765	61.25
693.09	61.34
693.415	64.16
693.74	61.11
694.065	62
694.39	64.41
694.715	66.55
695.04	66.7
695.365	63.84
695.69	65.32
696.015	67.3
696.339	65.05
696.664	64.18
696.989	60.91
697.313	62.5
697.638	62.05
697.962	59.52
698.287	56.84
698.611	59.77
698.935	63.57
699.26	63.16
699.584	63.93
699.908	66.75
700.232	66.2
700.556	65.3
700.88	67.52
701.204	69.14
701.528	73.34
701.852	76.7
702.176	74.34
702.5	72.66
702.823	71.93
703.147	67.98
703.471	67
703.794	69.64
704.118	70.7
704.441	69.82
704.765	67.11
705.088	65.93
705.411	63.2
705.735	61.57
706.058	61.27
706.381	62.48
706.704	66.52
707.027	64.64
707.35	60.68
707.673	59.02
707.996	56.16
708.319	56.32
708.642	56.77
708.965	57.39
709.288	61.57
709.61	61.95
709.933	60.32
710.256	61.98
710.578	64.98
710.901	64.5
711.223	63.55
711.546	63.11
711.868	63.27
712.19	60.86
712.512	62.64
712.835	58.3
713.157	57.11
713.479	57.8
713.801	55.07
714.123	53.23
714.445	52.45
714.767	54.66
715.089	54.18
715.411	50.86
715.732	53.36
716.054	51.27
716.376	49.25
716.697	48.91
717.019	51.91
717.34	52.68
717.662	53.5
717.983	56.16
718.305	55.11
718.626	57.64
718.947	60.91
719.268	59.7
719.589	59.59
719.911	61.39
720.232	63.43
720.553	59.16
720.874	58.86
721.195	56.77
721.515	57.27
721.836	54.75
722.157	53
722.478	53.39
722.798	51.32
723.119	52.57
723.44	53.05
723.76	54.09
724.081	55.32
724.401	52.66
724.721	52.73
725.042	48.8
725.362	52.36
725.682	50.91
726.002	51.57
726.322	53.61
726.642	50.27
726.962	48.68
727.282	47.02
727.602	47.48
727.922	48
728.242	50.16
728.562	52.41
728.882	49.61
729.201	51.16
729.521	46.11
729.84	44.36
730.16	46.27
730.479	48.66
730.799	49.25
731.118	51.34
731.437	51.86
731.757	51.66
732.076	52.05
732.395	54.18
732.714	56.75
733.033	59.39
733.352	61.8
733.671	59.68
733.99	59.77
734.309	58.5
734.628	54.66
734.947	54.34
735.265	51.25
735.584	49.11
735.903	47.95
736.221	45.48
736.54	46.73
736.858	44.14
737.177	44.14
737.495	44.23
737.813	43.95
738.132	45.18
738.45	47.14
738.768	47.93
739.086	46.07
739.404	45.75
739.722	42.93
740.04	40.14
740.358	41.39
740.676	42.64
740.994	41.52
741.311	41.32
741.629	39.73
741.947	38.86
742.264	37.84
742.582	39.8
742.899	40.86
743.217	44.95
743.534	43.8
743.852	42.61
744.169	42.89
744.486	43.18
744.803	44.09
745.121	46.68
745.438	47.75
745.755	50.32
746.072	50.11
746.389	51.64
746.706	51.93
747.022	54.34
747.339	54.82
747.656	54.07
747.973	53.55
748.289	51.16
748.606	49.66
748.923	46.61
749.239	46.14
749.555	49.52
749.872	47.16
750.188	47.25
750.505	48.02
750.821	49.43
751.137	51.93
751.453	51.36
751.769	51.64
752.085	48.86
752.401	49.75
752.717	51.86
753.033	50.45
753.349	49.39
753.665	46.66
753.98	48.98
754.296	48.95
754.612	49.36
754.927	49.82
755.243	49.45
755.558	53.05
755.874	52.55
756.189	50.98
756.505	51.84
756.82	51.45
757.135	53.09
757.45	49.05
757.765	47.68
758.08	46.8
758.395	45.25
758.71	42.66
759.025	41.39
759.34	44.95
759.655	45.61
759.97	43.82
760.285	46.02
760.599	44.5
760.914	46.05
761.228	47.07
761.543	46.09
761.857	47.36
762.172	51.11
762.486	51.52
762.8	47.75
763.115	44.59
763.429	44.25
763.743	43.27
764.057	44.8
764.371	43.59
764.685	44.48
764.999	42.55
765.313	42.84
765.627	42.07
765.941	39.64
766.255	38.59
766.568	39.36
766.882	40.43
767.195	39.57
767.509	38.82
767.823	37.91
768.136	37.02
768.449	36.64
768.763	34.02
769.076	34.5
769.389	37.16
769.702	39.36
770.016	40.61
770.329	40.5
770.642	43.7
770.955	43.84
771.268	44.39
771.58	42.8
771.893	45.95
772.206	48.64
772.519	48.07
772.832	43.07
773.144	42.45
773.457	41.45
773.769	40.05
774.082	39.27
774.394	39.75
774.706	41.16
775.019	42.43
775.331	43.43
775.643	44.41
775.955	44.3
776.268	51
776.58	50.18
776.892	52.05
777.204	53.95
777.515	53.64
777.827	52.73
778.139	52.59
778.451	50.25
778.763	48.59
779.074	45.41
779.386	47.36
779.697	46.86
780.009	47.82
780.32	45.05
780.632	46.09
780.943	44.93
781.254	44.16
781.566	43.36
781.877	47.82
782.188	48.2
782.499	47.5
782.81	47.82
783.121	45.7
783.432	46.02
783.743	48.14
784.054	48.64
784.364	48.86
784.675	47.91
784.986	46.68
785.296	46.73
785.607	48.8
785.917	52.09
786.228	50.23
786.538	49.64
786.849	47.89
787.159	47.2
787.469	45.23
787.779	44.61
788.09	43.14
788.4	44.36
788.71	44.59
789.02	40.36
789.33	41.43
789.64	43.27
789.949	45.02
790.259	47.02
790.569	45.86
790.879	47.45
791.188	48.18
791.498	51.68
791.807	51.91
792.117	47.93
792.426	48.18
792.736	44.59
793.045	42.27
793.354	41.98
793.663	41.09
793.973	43.41
794.282	42.8
794.591	44.8
794.9	42.18
795.209	41.91
795.518	42.09
795.826	42.45
796.135	45.39
796.444	46.73
796.753	44.86
797.061	46.36
797.37	45.68
797.678	45.43
797.987	44.73
798.295	46.34
798.604	49.59
798.912	51.07
799.22	52.05
799.529	52.57
799.837	48.59
800.145	49.48
800.453	51.23
800.761	51.73
801.069	54.64
801.377	54.45
801.685	56.84
801.993	52.68
802.3	51.43
802.608	55.09
802.916	52.25
803.223	55.16
803.531	54.43
803.838	53.45
804.146	53.16
804.453	49.77
804.76	47.11
805.068	45.52
805.375	48.25
805.682	47.77
805.989	44.7
806.296	44
806.603	44.48
806.91	46.48
807.217	44.34
807.524	43.07
807.831	42.27
808.138	42.16
808.444	41.91
808.751	42.52
809.058	42.52
809.364	42
809.671	44.61
809.977	44.73
810.284	46.84
810.59	47.02
810.896	47.3
811.202	47.89
811.509	49.32
811.815	50.27
812.121	48.02
812.427	45.2
812.733	45.34
813.039	45.36
813.345	45.89
813.65	39.68
813.956	44.2
814.262	45.86
814.568	46.75
814.873	46.89
815.179	45.7
815.484	45.41
815.79	52.98
816.095	52.09
816.4	54.05
816.706	54.34
817.011	57.66
817.316	54.82
817.621	56.41
817.926	56.77
818.231	57.23
818.536	57.07
818.841	58.57
819.146	54.5
819.451	55.75
819.756	53.3
820.06	53.73
820.365	54.41
820.67	51.95
820.974	50.68
821.279	50.3
821.583	50.39
821.888	51.59
822.192	50.11
822.496	53.09
822.8	52.02
823.105	50.66
823.409	45.34
823.713	47
824.017	50.57
824.321	45.52
824.625	48.55
824.929	49.61
825.232	49.05
825.536	48.55
825.84	48.59
826.143	47
826.447	49.8
826.751	52.05
827.054	52.32
827.358	48.95
827.661	56.82
827.964	53.61
828.268	51.91
828.571	50.55
828.874	50.82
829.177	49.02
829.48	52.68
829.783	52.36
830.086	53.5
830.389	50
830.692	52.23
830.995	44.84
831.297	41.16
831.6	39.48
831.903	42.7
832.205	39.02
832.508	41.25
832.81	41.82
833.113	42.66
833.415	43.68
833.718	48.25
834.02	47.2
834.322	51.86
834.624	53.2
834.926	55.93
835.228	55.52
835.53	61.34
835.832	60.18
836.134	60
836.436	57.57
836.738	57.89
837.04	52.16
837.341	52.64
837.643	52.36
837.944	51.5
838.246	48.36
838.547	47.89
838.849	48.98
839.15	50.86
839.452	52.05
839.753	51.48
840.054	51.14
840.355	56.36
840.656	55
840.957	55.43
841.258	61.41
841.559	66.07
841.86	65.8
842.161	63.91
842.462	60.98
842.762	57.16
843.063	58.8
843.364	58.66
843.664	59.64
843.965	62.05
844.265	60.25
844.566	58.82
844.866	56.16
845.166	57.48
845.467	57.2
845.767	58.18
846.067	57.98
846.367	53.57
846.667	54.55
846.967	50.8
847.267	47.8
847.567	46.84
847.867	46.55
848.166	45.43
848.466	46.52
848.766	45.45
849.065	43.11
849.365	43.91
849.664	46.57
849.964	47.82
850.263	47.61
850.562	51.91
850.862	54.45
851.161	50.48
851.46	51.84
851.759	50.68
852.058	50.68
852.357	52.93
852.656	50.05
852.955	52.39
853.254	48.52
853.553	48.68
853.851	47.11
854.15	45.89
854.449	48.05
854.747	48.05
855.046	43.86
855.344	46.43
855.643	44.59
855.941	51.93
856.239	50.36
856.538	53.89
856.836	52.16
857.134	52.09
857.432	51.59
857.73	48.86
858.028	48.86
858.326	52.64
858.624	51.84
858.922	55.52
859.219	51.39
859.517	54.14
859.815	51.57
860.112	54.66
860.41	52.52
860.707	53.52
861.005	58.16
861.302	58.16
861.6	57.14
861.897	59.09
862.194	57.52
862.491	57.89
862.788	58.05
863.085	63.45
863.382	65
863.679	68.95
863.976	67.11
864.273	66.55
864.57	64.73
864.867	65.98
865.163	65.93
865.46	66.11
865.757	68.16
866.053	68.07
866.349	64.61
866.646	59.77
866.942	55.95
867.239	59.43
867.535	56.36
867.831	58.43
868.127	58.02
868.423	54.25
868.719	54.16
869.015	54.73
869.311	52.16
869.607	48.84
869.903	50
870.199	48.86
870.494	48.45
870.79	57.05
871.086	55.41
871.381	57.16
871.677	57.57
871.972	53.91
872.267	51.09
872.563	51.07
872.858	55.39
873.153	57.32
873.448	58.39
873.743	56.09
874.038	49.09
874.333	50.57
874.628	49.89
874.923	51.73
875.218	53.57
875.513	50.95
875.808	52.34
876.102	48.82
876.397	44.45
876.691	46.5
876.986	45.77
877.28	46.25
877.575	47.43
877.869	45.05
878.163	44.41
878.458	46.66
878.752	47.18
879.046	43.91
879.34	42.73
879.634	44.2
879.928	41.68
880.222	43.45
880.516	39.73
880.809	41.84
881.103	40.7
881.397	40.25
881.691	41.66
881.984	41.82
882.278	43.82
882.571	47.32
882.864	45.16
883.158	45.84
883.451	45.27
883.744	46.11
884.038	40.05
884.331	43.77
884.624	45.11
884.917	42.95
885.21	42.57
885.503	41.73
885.796	36.98
886.088	40.89
886.381	40.91
886.674	40.91
886.966	45.45
887.259	46.57
887.552	43.41
887.844	42.66
888.136	43.7
888.429	45.3
888.721	46.22
889.013	50.81
889.306	51.5
889.598	52.92
