# Supplementary material for: An on-demand, drop-on-drop method for studying enzyme catalysis by serial crystallography
Source: Nat Commun. 2021 Jul 22;12:4461. doi: 10.1038/s41467-021-24757-7 (PMC8298390; doi:10.1038/s41467-021-24757-7)
Supplement: Supplementary file 7 — Source Data [file 41467_2021_24757_MOESM7_ESM.zip › 01_raw data/7/7-pico-on (13).txt]

Data from 7-fluo5N-fura-picoon_Subt4_20-41-01-919.txt Node

Date: Wed Jun 05 20:41:01 PDT 2019
User: Yachandra Lab
Spectrometer: OFX00221
Trigger mode: 0
Integration Time (sec): 3.000000E-1
Scans to average: 4
Nonlinearity correction enabled: false
Boxcar width: 5
Storing dark spectrum: false
XAxis mode: Wavelengths
Number of Pixels in Spectrum: 2136
>>>>>Begin Spectral Data<<<<<
156.111	-0.21
156.499	-0.04
156.887	-0.69
157.274	-1.06
157.662	-1.4
158.049	-0.02
158.437	1.09
158.824	1.82
159.211	1.75
159.599	1.8
159.986	1.34
160.373	1.91
160.761	0.36
161.148	0.45
161.535	0.41
161.922	0.27
162.309	-0.77
162.696	-1.64
163.083	-3.16
163.47	-2.89
163.857	-2.32
164.244	-2.43
164.631	-3.27
165.018	-1.89
165.405	-2
165.792	-1.41
166.179	0.7
166.565	0.68
166.952	0.39
167.339	2.32
167.725	2.59
168.112	1.48
168.498	2.05
168.885	2.84
169.271	3.09
169.658	4.48
170.044	4.7
170.431	3.2
170.817	3.52
171.203	3.95
171.59	3.16
171.976	1.91
172.362	3.32
172.748	1.7
173.134	1.86
173.521	1.09
173.907	1
174.293	0.2
174.679	0.43
175.065	-0.23
175.451	-0.14
175.836	-0.61
176.222	-0.41
176.608	-2.25
176.994	-0.7
177.38	-1.39
177.765	-0.91
178.151	-1.5
178.537	-1.43
178.922	-2.61
179.308	-3.14
179.693	-3.34
180.079	-2.68
180.464	-1.59
180.85	-1.2
181.235	-1.5
181.621	-2.05
182.006	-2.11
182.391	-2.3
182.777	-2.02
183.162	-1.05
183.547	-0.59
183.932	-0.59
184.317	-1.23
184.702	-1.27
185.087	0.11
185.472	-0.86
185.857	-0.09
186.242	0.93
186.627	0.8
187.012	0.34
187.397	-0.02
187.782	1.09
188.167	1.5
188.551	2.86
188.936	9.77
189.321	16.25
189.705	25.25
190.09	33.75
190.475	40.8
190.859	48.27
191.244	57.89
191.628	65.23
192.012	71.05
192.397	78.61
192.781	86.93
193.166	87.52
193.55	86.14
193.934	85.39
194.318	83.75
194.702	85.27
195.087	82.48
195.471	79.89
195.855	82.02
196.239	82.95
196.623	80.5
197.007	80.8
197.391	77.2
197.775	79.66
198.158	81.89
198.542	83.73
198.926	81.8
199.31	86.43
199.693	86.98
200.077	79.16
200.461	76.2
200.844	75.7
201.228	74.43
201.611	74.61
201.995	70.66
202.378	67.86
202.762	65.82
203.145	64.27
203.529	62.34
203.912	60.05
204.295	65.23
204.679	71.8
205.062	75.61
205.445	73.77
205.828	76.82
206.211	79.82
206.594	78.8
206.977	77.64
207.36	80.02
207.743	78.59
208.126	77.98
208.509	75.3
208.892	72.2
209.275	70.73
209.658	72.27
210.04	72.98
210.423	72.95
210.806	75.91
211.188	74.36
211.571	76.02
211.953	77.66
212.336	78.27
212.719	82.75
213.101	82.07
213.483	80.52
213.866	79.16
214.248	73.2
214.63	74.25
215.013	71.59
215.395	73.36
215.777	68.02
216.159	68.68
216.542	73.34
216.924	72.36
217.306	71
217.688	73.14
218.07	76.07
218.452	81.05
218.834	80.07
219.216	81.77
219.597	79.8
219.979	84.43
220.361	85.73
220.743	82.89
221.124	79.59
221.506	77.18
221.888	76
222.269	71.82
222.651	70.59
223.032	70.07
223.414	67.98
223.795	69.61
224.177	68.73
224.558	68.82
224.94	68.25
225.321	71.95
225.702	79.45
226.083	77.43
226.465	80.25
226.846	79.66
227.227	80.02
227.608	80.57
227.989	81.86
228.37	79.77
228.751	75.48
229.132	77.7
229.513	76.91
229.894	72.59
230.275	73.73
230.655	71.2
231.036	69.95
231.417	68.61
231.798	74.61
232.178	74.98
232.559	76.16
232.94	77.93
233.32	78.23
233.701	78.82
234.081	81.5
234.462	82.25
234.842	84.39
235.222	91.39
235.603	90.32
235.983	84.86
236.363	83.5
236.743	87.8
237.124	83.91
237.504	80.98
237.884	80.75
238.264	76.61
238.644	76.55
239.024	75.95
239.404	69.34
239.784	65.7
240.164	66.18
240.544	65.02
240.923	59.23
241.303	62.93
241.683	63.32
242.063	63
242.442	64.16
242.822	63.86
243.202	61.55
243.581	63.95
243.961	69.8
244.34	69.82
244.72	70.23
245.099	74.07
245.478	76.16
245.858	77.23
246.237	75.32
246.616	77
246.996	75.48
247.375	77.98
247.754	80.09
248.133	80.34
248.512	79.27
248.891	81.8
249.27	83.3
249.649	84.48
250.028	86.41
250.407	89
250.786	86.45
251.165	86.75
251.544	89.07
251.922	87.75
252.301	89.36
252.68	88.18
253.058	86.93
253.437	83.27
253.816	77.93
254.194	73.09
254.573	73.61
254.951	75.73
255.329	78.64
255.708	73.91
256.086	72.45
256.465	70.3
256.843	70.93
257.221	74.41
257.599	74.32
257.977	74.77
258.356	76.11
258.734	76.89
259.112	79.43
259.49	76.5
259.868	80.68
260.246	82.52
260.624	83.32
261.001	84.73
261.379	82
261.757	78.41
262.135	78.16
262.513	77.91
262.89	76.55
263.268	72.27
263.645	74.86
264.023	73.5
264.401	74.27
264.778	73.48
265.156	72.64
265.533	71.86
265.91	75.16
266.288	77.98
266.665	82.73
267.042	82.11
267.42	81.84
267.797	82.45
268.174	80.61
268.551	78.41
268.928	79.27
269.305	81.5
269.682	84.89
270.059	85.34
270.436	85.55
270.813	82.68
271.19	83.5
271.567	82.86
271.944	81.77
272.32	81.84
272.697	82.23
273.074	82.61
273.45	80.64
273.827	75.91
274.203	77.07
274.58	75.77
274.957	75.7
275.333	74.07
275.709	76
276.086	73.68
276.462	72.36
276.838	69.18
277.215	69.41
277.591	72.91
277.967	74.16
278.343	73.73
278.719	74.39
279.095	73.73
279.471	73.61
279.847	72.8
280.223	75.27
280.599	76.52
280.975	77.86
281.351	75.32
281.727	69.5
282.103	66.59
282.478	63.84
282.854	66
283.23	67.05
283.605	70.25
283.981	70.7
284.357	71.05
284.732	73.18
285.108	75.43
285.483	77.68
285.858	79.02
286.234	86.09
286.609	90.2
286.984	85.64
287.36	85.84
287.735	84.48
288.11	82.55
288.485	80.23
288.86	79.52
289.235	79.2
289.61	76.57
289.985	80.45
290.36	74.25
290.735	73.48
291.11	73.11
291.485	73.61
291.86	73.23
292.235	79.14
292.609	81.27
292.984	79.84
293.359	75.84
293.733	78.59
294.108	73.84
294.482	74.36
294.857	73.84
295.231	76.82
295.606	76.61
295.98	75.64
296.354	71.75
296.729	71.23
297.103	71.59
297.477	75.75
297.851	76.66
298.226	78.25
298.6	76.75
298.974	77.45
299.348	82.75
299.722	83.16
300.096	83.48
300.47	82.25
300.844	76.66
301.217	78.16
301.591	78.39
301.965	80
302.339	79.7
302.712	81.84
303.086	78.61
303.46	75.64
303.833	75.02
304.207	75.32
304.58	76.27
304.954	81.05
305.327	77.64
305.701	77.82
306.074	75.7
306.447	77.14
306.821	79.45
307.194	79.3
307.567	76.14
307.94	76.66
308.313	76.55
308.686	77.7
309.059	77.98
309.432	79.89
309.805	77.82
310.178	76.82
310.551	77.8
310.924	77.25
311.297	75.89
311.67	75.7
312.042	73.61
312.415	72.36
312.788	69.09
313.16	70.3
313.533	71.86
313.905	74.2
314.278	74.84
314.65	71.73
315.023	69.18
315.395	68.93
315.768	69.39
316.14	72.93
316.512	74.2
316.884	78.45
317.257	77.73
317.629	77.18
318.001	78.09
318.373	76.82
318.745	74.7
319.117	74.52
319.489	72.82
319.861	70.91
320.233	67.68
320.605	67.36
320.977	66
321.348	64.73
321.72	64.61
322.092	63.8
322.463	61.09
322.835	65.07
323.207	67.41
323.578	69.2
323.95	69.16
324.321	71.05
324.693	71.23
325.064	69.16
325.435	71.7
325.807	72.93
326.178	73.18
326.549	78.09
326.92	78.07
327.292	77.66
327.663	81.68
328.034	81.68
328.405	81.23
328.776	76.89
329.147	78.98
329.518	75.39
329.889	73.07
330.259	68.23
330.63	66.07
331.001	64.32
331.372	61.61
331.742	64.02
332.113	63.84
332.484	61.82
332.854	70.75
333.225	70.95
333.595	70.98
333.966	70.95
334.336	73.64
334.707	73.23
335.077	73.3
335.447	75.34
335.817	70.73
336.188	74.52
336.558	78.2
336.928	74.77
337.298	78.05
337.668	76.77
338.038	77.3
338.408	81.95
338.778	82.18
339.148	84.05
339.518	84.14
339.888	83.93
340.258	81.41
340.627	77.14
340.997	73.3
341.367	69.05
341.736	74.09
342.106	74.27
342.475	68.64
342.845	71.25
343.214	71.45
343.584	71.64
343.953	72.77
344.323	73.25
344.692	75.48
345.061	75.57
345.431	74
345.8	72.86
346.169	73.73
346.538	71.5
346.907	68.68
347.276	66.64
347.645	66.5
348.014	65.27
348.383	66.45
348.752	65.48
349.121	67.48
349.49	70.89
349.858	70.66
350.227	70.16
350.596	74.91
350.964	76.86
351.333	77.55
351.702	75.57
352.07	74.32
352.439	72.89
352.807	71.75
353.176	70.91
353.544	71.2
353.912	71.7
354.281	69.7
354.649	66.82
355.017	61.57
355.385	58.36
355.753	61.73
356.122	65.59
356.49	65.64
356.858	68.09
357.226	70.41
357.594	67.68
357.961	66.98
358.329	71.16
358.697	73.34
359.065	77.86
359.433	79.43
359.8	79.64
360.168	74.86
360.536	76.73
360.903	72.84
361.271	71.39
361.638	73.32
362.006	72.11
362.373	71.5
362.741	72.61
363.108	71.39
363.475	73.43
363.843	69.45
364.21	70.32
364.577	66.66
364.944	71.57
365.311	70.57
365.678	71.18
366.045	74.25
366.412	72.8
366.779	69.02
367.146	69.09
367.513	71.11
367.88	73.64
368.247	78.8
368.613	78.27
368.98	74.39
369.347	73.14
369.713	71.89
370.08	70.18
370.447	70.48
370.813	73.43
371.18	75.3
371.546	71.64
371.912	73.86
372.279	67.48
372.645	71.95
373.011	75.75
373.378	79.95
373.744	78
374.11	74.43
374.476	72.86
374.842	74.68
375.208	74.55
375.574	75.77
375.94	73.34
376.306	78.75
376.672	77.68
377.038	75.84
377.404	73.89
377.769	75.98
378.135	80.3
378.501	80.52
378.866	75.64
379.232	73.34
379.597	73.52
379.963	71.98
380.328	70.91
380.694	68.5
381.059	67.34
381.425	66.95
381.79	63.84
382.155	61.91
382.52	61.52
382.886	63.82
383.251	63.05
383.616	61.32
383.981	60.75
384.346	55.68
384.711	58.95
385.076	61.05
385.441	63.66
385.806	65.89
386.171	66.52
386.535	68.45
386.9	67.52
387.265	71.41
387.629	75.52
387.994	76.02
388.359	76.91
388.723	74.8
389.088	74.64
389.452	71.57
389.817	72.55
390.181	71.52
390.545	73.14
390.91	72.66
391.274	70.75
391.638	70.5
392.002	73.02
392.366	79.91
392.731	83.32
393.095	83.64
393.459	87.18
393.823	86.39
394.187	86.07
394.55	82.34
394.914	86.89
395.278	86.73
395.642	86.25
396.006	85.89
396.369	79.11
396.733	74.5
397.097	75.05
397.46	73.59
397.824	72.2
398.187	71.7
398.551	71.86
398.914	70
399.277	71.89
399.641	70.91
400.004	72.39
400.367	74.25
400.73	73.89
401.094	71.86
401.457	72.64
401.82	72.91
402.183	77.57
402.546	77.39
402.909	75.77
403.272	74.11
403.635	75.61
403.998	76.05
404.36	76.3
404.723	78.5
405.086	78.41
405.448	78.11
405.811	79.84
406.174	73.93
406.536	74.89
406.899	77.27
407.261	77.32
407.624	72.36
407.986	70.59
408.348	70.52
408.711	71.11
409.073	71.68
409.435	69.86
409.797	68.41
410.16	70.82
410.522	70.82
410.884	70.95
411.246	70.43
411.608	72.61
411.97	73.89
412.332	73.36
412.693	72.36
413.055	73.18
413.417	71.61
413.779	72.48
414.14	69.09
414.502	71.05
414.864	66.93
415.225	66.73
415.587	69.57
415.948	69.2
416.31	67.55
416.671	65.27
417.033	63.7
417.394	66.61
417.755	68.8
418.116	74.8
418.478	71.5
418.839	72.98
419.2	73.41
419.561	71.66
419.922	69.59
420.283	73.98
420.644	77.09
421.005	78.73
421.366	76.32
421.727	73.59
422.087	68.27
422.448	73
422.809	73.25
423.169	76.89
423.53	78.91
423.891	77.75
424.251	77.09
424.612	75.7
424.972	75.7
425.333	76.25
425.693	75.25
426.053	80.48
426.414	77.02
426.774	77.93
427.134	74.75
427.494	74.18
427.854	73.11
428.214	73.32
428.574	74.98
428.934	73.25
429.294	73.93
429.654	79.34
430.014	76.57
430.374	75.59
430.734	72.59
431.094	74.73
431.453	72.36
431.813	73.8
432.173	70.57
432.532	70.66
432.892	70.09
433.251	68.84
433.611	66.82
433.97	66.2
434.33	66.41
434.689	68.91
435.048	67.8
435.407	67.91
435.767	68.52
436.126	68.73
436.485	68.48
436.844	70.18
437.203	72.11
437.562	68.32
437.921	69.86
438.28	69.34
438.639	71.77
438.998	71.32
439.356	73.02
439.715	75.64
440.074	78.07
440.433	74.64
440.791	73.93
441.15	71.73
441.508	72.5
441.867	73.25
442.225	76.2
442.584	71.55
442.942	69.89
443.3	69.77
443.659	67.05
444.017	65.86
444.375	67
444.733	67.02
445.092	68.75
445.45	68.5
445.808	67.27
446.166	67.36
446.524	69.18
446.882	70.02
447.239	67.86
447.597	66.7
447.955	68.45
448.313	68.77
448.67	69.68
449.028	68.5
449.386	67.98
449.743	68.48
450.101	67.36
450.458	66.43
450.816	67.5
451.173	69.55
451.531	71
451.888	69.93
452.245	76.64
452.602	75.93
452.96	78.2
453.317	77.86
453.674	78.23
454.031	77.61
454.388	79.93
454.745	79.2
455.102	79.41
455.459	78.82
455.816	80.66
456.173	73.68
456.529	71.95
456.886	68.57
457.243	73.36
457.599	73.25
457.956	72.91
458.313	71.36
458.669	70.39
459.026	67.27
459.382	67.95
459.739	66.3
460.095	68.73
460.451	67.89
460.807	71.45
461.164	69.32
461.52	69.07
461.876	70.14
462.232	70.25
462.588	68.77
462.944	70.82
463.3	71.39
463.656	69.68
464.012	68.2
464.368	69.25
464.724	67
465.079	67.93
465.435	64.5
465.791	66.43
466.146	65.43
466.502	64.39
466.858	62.73
467.213	64.2
467.569	66.39
467.924	65.34
468.279	68.68
468.635	68.32
468.99	67.36
469.345	72.55
469.701	70.82
470.056	69.48
470.411	71.7
470.766	72.52
471.121	67.77
471.476	67.48
471.831	67.68
472.186	65
472.541	62.77
472.895	62.82
473.25	58.14
473.605	59.3
473.96	60.55
474.314	60.73
474.669	61.86
475.024	63.91
475.378	61.5
475.733	61.09
476.087	62.07
476.441	65.18
476.796	65.89
477.15	69.91
477.504	67.86
477.859	67.66
478.213	66.52
478.567	64.84
478.921	62.82
479.275	63.23
479.629	65.36
479.983	67.02
480.337	67.48
480.691	67.18
481.045	64.05
481.399	63.39
481.752	63.91
482.106	63.91
482.46	63.73
482.813	67.41
483.167	72.18
483.52	74.59
483.874	73.52
484.227	73.07
484.581	72.86
484.934	74.52
485.288	76.55
485.641	75
485.994	76.23
486.347	78.55
486.7	78.82
487.054	77.73
487.407	74.2
487.76	75.84
488.113	75.66
488.466	76.25
488.818	77.59
489.171	76.7
489.524	77.64
489.877	77.18
490.23	73.8
490.582	75.25
490.935	73.8
491.288	72.95
491.64	69.25
491.993	70.27
492.345	71.8
492.698	74
493.05	77.23
493.402	81.2
493.755	80.32
494.107	82.45
494.459	81.41
494.811	82.36
495.163	87.5
495.515	90.32
495.867	93.89
496.219	98.68
496.571	102.3
496.923	105.48
497.275	119.34
497.627	138.32
497.979	157.07
498.33	174.8
498.682	193.36
499.034	209.48
499.385	226.84
499.737	240.91
500.088	253.27
500.44	268.14
500.791	276.02
501.143	281.48
501.494	280.39
501.845	281.11
502.197	279.57
502.548	277.77
502.899	276.32
503.25	274.07
503.601	274.3
503.952	271.61
504.303	263.55
504.654	265.07
505.005	259.5
505.356	258.52
505.707	251.16
506.058	246.05
506.408	243.98
506.759	238.55
507.11	241.77
507.46	240.3
507.811	236.61
508.161	236.84
508.512	237.27
508.862	234.98
509.213	233.36
509.563	234.39
509.913	236.32
510.263	235.48
510.614	235.43
510.964	232.27
511.314	230.45
511.664	229.57
512.014	233.5
512.364	231.8
512.714	233.64
513.064	235.68
513.414	236.52
513.764	238.16
514.113	236.23
514.463	233.52
514.813	229.02
515.162	225.3
515.512	227.84
515.862	222.3
516.211	219.41
516.561	217.93
516.91	218.7
517.259	218.5
517.609	212.57
517.958	210.66
518.307	214.09
518.656	213.91
519.006	218.93
519.355	217.68
519.704	218.86
520.053	221.18
520.402	222.48
520.751	216.59
521.1	217.2
521.448	220.59
521.797	218.18
522.146	216.05
522.495	217.59
522.843	209.98
523.192	204.93
523.541	206.27
523.889	206.45
524.238	202.55
524.586	200.39
524.935	197.32
525.283	195.27
525.631	195.84
525.979	193.5
526.328	190.48
526.676	192.05
527.024	191.43
527.372	187.07
527.72	184.09
528.068	182.34
528.416	184.5
528.764	180.57
529.112	177.8
529.46	176.23
529.808	175.57
530.155	170.43
530.503	169.73
530.851	168.86
531.198	171.16
531.546	169.5
531.893	171.64
532.241	170.18
532.588	170.84
532.936	170.23
533.283	171.09
533.63	174.16
533.978	178.16
534.325	175.64
534.672	177.59
535.019	172.8
535.366	169.02
535.713	166.41
536.06	165.75
536.407	168.73
536.754	172.14
537.101	168.34
537.448	165.34
537.795	162.68
538.141	165.8
538.488	163.84
538.835	161.34
539.181	163.2
539.528	162.36
539.874	162.25
540.221	161.98
540.567	159.07
540.914	160.91
541.26	160.05
541.606	159.8
541.952	160.45
542.299	161.52
542.645	163.75
542.991	162.16
543.337	161.18
543.683	159.05
544.029	156.25
544.375	152.95
544.721	152.23
545.066	149.68
545.412	151.68
545.758	148.64
546.104	145.64
546.449	143.45
546.795	144.25
547.141	140.5
547.486	142.61
547.832	140.64
548.177	140.55
548.522	139.23
548.868	140.11
549.213	139.16
549.558	139.23
549.903	140.09
550.249	140.93
550.594	142.07
550.939	146.55
551.284	143.07
551.629	141.27
551.974	145.52
552.319	147.36
552.664	147.09
553.008	144.39
553.353	143.2
553.698	143.2
554.043	141.8
554.387	136.39
554.732	137.84
555.076	139.18
555.421	141.2
555.765	138.32
556.11	136.7
556.454	135.84
556.798	135.89
557.143	135.55
557.487	135.16
557.831	135.45
558.175	137.77
558.519	132.75
558.863	131.59
559.207	131.61
559.551	128.57
559.895	131.48
560.239	130.59
560.583	128.07
560.927	127.55
561.27	127.75
561.614	128.93
561.958	128.82
562.301	126.61
562.645	123.11
562.988	120.11
563.332	120.59
563.675	118.23
564.018	117.84
564.362	119.14
564.705	116.14
565.048	113.5
565.391	111.77
565.735	107.02
566.078	108.45
566.421	107.91
566.764	108.86
567.107	110.07
567.45	109.8
567.792	108.64
568.135	109.25
568.478	110.02
568.821	109.77
569.163	110.89
569.506	113.82
569.849	112.68
570.191	114.73
570.534	116.07
570.876	116.02
571.219	115.82
571.561	119.68
571.903	118.18
572.246	118.27
572.588	119.98
572.93	117.14
573.272	116.55
573.614	116.52
573.956	115.55
574.298	113.05
574.64	111.2
574.982	108.64
575.324	106.02
575.666	104.2
576.008	102.39
576.349	100.45
576.691	99.73
577.033	100.27
577.374	100.86
577.716	100.16
578.057	97.64
578.399	97.61
578.74	101.07
579.082	100.48
579.423	104.25
579.764	103.59
580.105	102.73
580.447	102.86
580.788	102.73
581.129	102.14
581.47	103.7
581.811	106.7
582.152	104.14
582.493	101.34
582.834	100.84
583.175	98.32
583.515	100.73
583.856	101.09
584.197	101.93
584.537	102.3
584.878	103.66
585.218	103.18
585.559	103.8
585.899	105.36
586.24	104.09
586.58	103.25
586.921	102.75
587.261	102.59
587.601	102.16
587.941	104.39
588.281	103.64
588.621	101
588.961	100.3
589.301	99.84
589.641	103.45
589.981	102.66
590.321	103.16
590.661	101.14
591.001	101.16
591.34	100.84
591.68	99.86
592.02	100.41
592.359	100.75
592.699	100.55
593.038	100.32
593.378	98.43
593.717	99.32
594.057	98.02
594.396	99.77
594.735	97.11
595.074	96.43
595.414	90.32
595.753	91.82
596.092	94.48
596.431	96.14
596.77	94.86
597.109	95.05
597.448	93.05
597.786	92.93
598.125	92.77
598.464	92.75
598.803	92.77
599.141	94.52
599.48	90.57
599.819	86.41
600.157	83.66
600.495	83.09
600.834	82.45
601.172	85.98
601.511	87.09
601.849	89.93
602.187	90.09
602.525	90.64
602.864	95.98
603.202	96.89
603.54	97.5
603.878	97.16
604.216	96.86
604.554	95.39
604.891	94.8
605.229	95.75
605.567	91.75
605.905	93.68
606.243	93.86
606.58	92.5
606.918	91.64
607.255	92.68
607.593	93.64
607.93	95.18
608.268	91.91
608.605	88
608.942	87.05
609.28	84.32
609.617	84.66
609.954	83.5
610.291	83.2
610.628	85.64
610.965	83.52
611.302	82
611.639	83.43
611.976	86.14
612.313	87.73
612.65	86.84
612.987	89.93
613.323	87.27
613.66	87.07
613.997	83.2
614.333	80.57
614.67	82.05
615.006	81.64
615.343	77.93
615.679	79.55
616.015	78.39
616.352	79.91
616.688	81.25
617.024	83.95
617.36	83
617.696	84.59
618.032	83.25
618.368	82.34
618.704	81.77
619.04	85.48
619.376	85.02
619.712	87.43
620.048	87.36
620.383	90.3
620.719	83.43
621.055	84.18
621.39	82.11
621.726	81.55
622.061	81.73
622.397	86.3
622.732	83.25
623.068	79.75
623.403	77.43
623.738	75.89
624.073	70.84
624.409	77.75
624.744	77.57
625.079	78.39
625.414	81
625.749	83.34
626.084	81.98
626.419	82.52
626.753	86.2
627.088	87.32
627.423	87.23
627.758	89.64
628.092	85.39
628.427	86.84
628.762	88.43
629.096	89.2
629.431	87.18
629.765	84.34
630.099	84.59
630.434	84.02
630.768	86.41
631.102	85.8
631.436	84.23
631.77	86.73
632.105	86.05
632.439	82.95
632.773	82.66
633.107	83.3
633.44	87.45
633.774	88.27
634.108	89.43
634.442	87.23
634.776	89
635.109	91.05
635.443	91.61
635.776	89.39
636.11	90.7
636.443	89.45
636.777	88.7
637.11	86.39
637.444	85.68
637.777	84.39
638.11	87.02
638.443	86.05
638.776	83.25
639.11	79.84
639.443	82.89
639.776	84.75
640.109	83.48
640.441	82.61
640.774	81.36
641.107	82.25
641.44	81.48
641.773	77.32
642.105	77.2
642.438	77.93
642.77	78.73
643.103	77.57
643.435	74.18
643.768	77
644.1	78.55
644.433	79.98
644.765	77.82
645.097	79.86
645.429	80.16
645.761	80.16
646.094	78.73
646.426	79.82
646.758	81.86
647.09	83.2
647.422	83.05
647.753	83.8
648.085	82.57
648.417	78.3
648.749	75.77
649.08	76.89
649.412	75.55
649.744	77.5
650.075	75.84
650.407	73.18
650.738	76.43
651.069	73.57
651.401	73.89
651.732	71.8
652.063	75.61
652.394	77.34
652.726	76.98
653.057	77.25
653.388	73.86
653.719	74.23
654.05	75.18
654.381	72.16
654.712	74
655.042	70.8
655.373	70.45
655.704	69.25
656.034	65.77
656.365	65.09
656.696	65.39
657.026	69.14
657.357	70.59
657.687	70.5
658.018	72.14
658.348	70.48
658.678	70.18
659.008	71.95
659.339	74.93
659.669	77.27
659.999	78.43
660.329	78.8
660.659	77.14
660.989	75.23
661.319	72.75
661.649	74.32
661.978	74.5
662.308	74.55
662.638	75
662.968	74.43
663.297	74.3
663.627	73.36
663.956	75.82
664.286	75.64
664.615	76.48
664.945	78.86
665.274	76.18
665.603	79.25
665.932	82.52
666.262	82.8
666.591	81.09
666.92	80.8
667.249	84.75
667.578	80.95
667.907	81.27
668.236	83.07
668.564	82.39
668.893	82.05
669.222	82.11
669.551	77.32
669.879	78.39
670.208	78.93
670.537	76.77
670.865	71.07
671.194	73.7
671.522	73.09
671.85	70.75
672.179	71.66
672.507	71.59
672.835	68.27
673.163	70.68
673.491	71.39
673.819	73.84
674.147	76.41
674.475	79
674.803	77.64
675.131	78.5
675.459	80.61
675.787	81.27
676.115	82.7
676.442	82.16
676.77	82.32
677.098	80.27
677.425	78.73
677.753	74.68
678.08	74.61
678.407	77.61
678.735	76.48
679.062	75.23
679.389	72.8
679.717	68.82
680.044	70.48
680.371	68.73
680.698	68.55
681.025	67
681.352	68.57
681.679	65.82
682.006	60.3
682.332	62.48
682.659	63.34
682.986	65.66
683.313	67.48
683.639	67.95
683.966	70.82
684.292	73.43
684.619	74.48
684.945	76.84
685.272	75.66
685.598	76.91
685.924	77.09
686.25	77.07
686.577	73.41
686.903	73.02
687.229	73.2
687.555	72.57
687.881	72.07
688.207	71.32
688.533	73.09
688.858	78.18
689.184	82.07
689.51	81.18
689.836	84.09
690.161	85.25
690.487	86.64
690.813	86.48
691.138	84.14
691.463	84.82
691.789	85.36
692.114	82.55
692.44	80.84
692.765	77.34
693.09	77.3
693.415	75.64
693.74	75.61
694.065	74.73
694.39	72.55
694.715	74.59
695.04	73.64
695.365	73.07
695.69	72.32
696.015	73.25
696.339	74.52
696.664	74.61
696.989	73.27
697.313	73.59
697.638	72.36
697.962	69.84
698.287	68.18
698.611	70.59
698.935	71.7
699.26	71.39
699.584	70.48
699.908	70.27
700.232	68.66
700.556	67.25
700.88	70.14
701.204	75.18
701.528	80.75
701.852	82.98
702.176	81.23
702.5	78.48
702.823	78.3
703.147	78.25
703.471	78.43
703.794	79.8
704.118	80.14
704.441	77.14
704.765	72.07
705.088	67.18
705.411	66.32
705.735	64.39
706.058	64.95
706.381	64.39
706.704	63.75
707.027	62.43
707.35	62.7
707.673	63.05
707.996	60.32
708.319	61.66
708.642	61.66
708.965	61.48
709.288	61.86
709.61	62.36
709.933	62.48
710.256	63.66
710.578	67.93
710.901	64.43
711.223	60.73
711.546	61.05
711.868	62.41
712.19	63.86
712.512	65.18
712.835	62.09
713.157	61.2
713.479	63.52
713.801	62.16
714.123	57.09
714.445	57.3
714.767	60.3
715.089	62.41
715.411	59.59
715.732	61.48
716.054	60.16
716.376	60.16
716.697	61.16
717.019	60.98
717.34	62.02
717.662	62.89
717.983	66.09
718.305	63.98
718.626	64.36
718.947	66.3
719.268	65.52
719.589	64.61
719.911	65.57
720.232	66.93
720.553	63.2
720.874	63.41
721.195	61.11
721.515	63.07
721.836	64.86
722.157	65.05
722.478	65.11
722.798	64.02
723.119	66.27
723.44	65.7
723.76	68.23
724.081	69.48
724.401	69
724.721	71.3
725.042	65.09
725.362	64.25
725.682	62.5
726.002	63.02
726.322	64.36
726.642	60.95
726.962	61.07
727.282	56.59
727.602	60.34
727.922	60.23
728.242	61.43
728.562	63.27
728.882	63.91
729.201	64.32
729.521	60.34
729.84	57.93
730.16	59.39
730.479	62.27
730.799	60.91
731.118	59.3
731.437	58.16
731.757	56.86
732.076	57.14
732.395	56.45
732.714	59.98
733.033	63.16
733.352	68.84
733.671	67.23
733.99	67.14
734.309	67.59
734.628	67.84
734.947	68.91
735.265	67.86
735.584	67.3
735.903	68.98
736.221	67
736.54	65.66
736.858	60.16
737.177	58.32
737.495	57.64
737.813	61.25
738.132	58.32
738.45	57.68
738.768	58.16
739.086	56.68
739.404	55.77
739.722	53.34
740.04	52.98
740.358	54.73
740.676	57.61
740.994	58.2
741.311	55.77
741.629	55.2
741.947	56.05
742.264	58.09
742.582	61.39
742.899	61.61
743.217	62.11
743.534	58.43
743.852	57.43
744.169	58.57
744.486	55.43
744.803	56.43
745.121	61.39
745.438	62.82
745.755	61.86
746.072	60.86
746.389	62.39
746.706	64.82
747.022	67.11
747.339	67.5
747.656	66.75
747.973	67.75
748.289	66.09
748.606	63.05
748.923	58.77
749.239	59.07
749.555	60.2
749.872	57.05
750.188	53.16
750.505	57.2
750.821	57.7
751.137	58.48
751.453	59.95
751.769	59.73
752.085	58.3
752.401	58.98
752.717	58.45
753.033	55.43
753.349	57.75
753.665	60.43
753.98	61.25
754.296	62.16
754.612	61.23
754.927	59.43
755.243	59.86
755.558	63.07
755.874	65.5
756.189	65.61
756.505	71.05
756.82	67.27
757.135	68.98
757.45	66.27
757.765	66.52
758.08	66.59
758.395	66.61
758.71	65.64
759.025	64.3
759.34	64.39
759.655	63.8
759.97	60.07
760.285	64.23
760.599	62.07
760.914	63.05
761.228	63.07
761.543	61.82
761.857	63.95
762.172	65.86
762.486	66.7
762.8	64.57
763.115	63.7
763.429	62.48
763.743	61.61
764.057	63.07
764.371	64.3
764.685	63.18
764.999	65.89
765.313	62.82
765.627	63.61
765.941	61.66
766.255	60
766.568	60.09
766.882	61.95
767.195	60.75
767.509	57.95
767.823	55.66
768.136	55
768.449	52
768.763	52.82
769.076	51.64
769.389	52.98
769.702	55.52
770.016	55.91
770.329	53.14
770.642	55.98
770.955	57.25
771.268	56.73
771.58	57.05
771.893	60.5
772.206	62.34
772.519	60.68
772.832	58.89
773.144	56
773.457	56.27
773.769	58.57
774.082	57.8
774.394	59.91
774.706	60.34
775.019	61.8
775.331	61.55
775.643	63.09
775.955	65.18
776.268	68.75
776.58	71.64
776.892	73.3
777.204	73.86
777.515	71.59
777.827	67.8
778.139	70.57
778.451	70.18
778.763	68.02
779.074	66
779.386	68.64
779.697	67.07
780.009	67.07
780.32	65.16
780.632	66.02
780.943	65.95
781.254	65.5
781.566	63.27
781.877	66.45
782.188	69.09
782.499	68.02
782.81	65.27
783.121	63.07
783.432	64.2
783.743	65.43
784.054	64.45
784.364	64.59
784.675	68.55
784.986	68.39
785.296	67.68
785.607	67.3
785.917	66.25
786.228	63.91
786.538	67.57
786.849	66.52
787.159	66.93
787.469	69.05
787.779	70.64
788.09	68.7
788.4	68.45
788.71	68.59
789.02	66.27
789.33	68.39
789.64	72.09
789.949	69.98
790.259	70.84
790.569	68.43
790.879	67.5
791.188	68.86
791.498	69.52
791.807	69.45
792.117	68.09
792.426	70.09
792.736	69.3
793.045	66.36
793.354	68.34
793.663	69.52
793.973	72.52
794.282	72.41
794.591	73.11
794.9	72.66
795.209	73.16
795.518	71.77
795.826	69.66
796.135	71.91
796.444	75.11
796.753	71.18
797.061	70
797.37	66.11
797.678	66.66
797.987	66.32
798.295	65.61
798.604	65.2
798.912	65
799.22	64.95
799.529	66.73
799.837	64.59
800.145	68.75
800.453	71.95
800.761	76.43
801.069	77
801.377	76.02
801.685	76.27
801.993	75.5
802.3	75.34
802.608	78.48
802.916	76.11
803.223	77.36
803.531	76.34
803.838	72.77
804.146	71.57
804.453	71.73
804.76	69.09
805.068	71.45
805.375	72.57
805.682	71.52
805.989	70.18
806.296	67.75
806.603	64.86
806.91	65.59
807.217	67.02
807.524	67.32
807.831	65.48
808.138	69.36
808.444	72.2
808.751	73.52
809.058	76.64
809.364	77.39
809.671	79.23
809.977	83.57
810.284	87.3
810.59	88.27
810.896	87.98
811.202	89.91
811.509	90.07
811.815	86.98
812.121	85.25
812.427	81.93
812.733	83.32
813.039	83.93
813.345	83.27
813.65	76.75
813.956	79.5
814.262	80.98
814.568	81.07
814.873	81.57
815.179	81.23
815.484	81.43
815.79	84.64
816.095	84.52
816.4	84.61
816.706	86.98
817.011	91.48
817.316	89.52
817.621	90.89
817.926	90.5
818.231	88.84
818.536	89.84
818.841	91.18
819.146	89.61
819.451	88.25
819.756	88.16
820.06	88.48
820.365	88.3
820.67	85.64
820.974	83.2
821.279	82.8
821.583	81.73
821.888	82.02
822.192	82.86
822.496	88.75
822.8	88.34
823.105	89.59
823.409	86.25
823.713	84.09
824.017	90.11
824.321	92.32
824.625	93.91
824.929	98.84
825.232	97.36
825.536	97.39
825.84	92.59
826.143	93.98
826.447	94.25
826.751	95.61
827.054	101.52
827.358	96.27
827.661	97.75
827.964	99.11
828.268	98.07
828.571	100.77
828.874	101.55
829.177	100.57
829.48	100.48
829.783	101.61
830.086	100.43
830.389	97.89
830.692	102.11
830.995	99.3
831.297	96.27
831.6	89.77
831.903	91.45
832.205	91.95
832.508	94.25
832.81	94.45
833.113	98.39
833.415	103.16
833.718	105.91
834.02	102.98
834.322	107.73
834.624	107.93
834.926	115.68
835.228	113.59
835.53	114.86
835.832	117.3
836.134	117.5
836.436	114.57
836.738	111.5
837.04	107.32
837.341	109.14
837.643	104.68
837.944	107.57
838.246	105.32
838.547	109.23
838.849	110.93
839.15	112.23
839.452	114.23
839.753	114
840.054	115.02
840.355	117.75
840.656	118.84
840.957	120.34
841.258	123.64
841.559	127.14
841.86	123.57
842.161	120.5
842.462	117.95
842.762	115.91
843.063	114.89
843.364	115.32
843.664	113.18
843.965	111.7
844.265	108.25
844.566	107
844.866	103.7
845.166	105.41
845.467	106.89
845.767	108.64
846.067	108.75
846.367	105.2
846.667	102.75
846.967	105.8
847.267	105.3
847.567	109.48
847.867	108.89
848.166	104.73
848.466	106.02
848.766	102.09
849.065	100.8
849.365	100.11
849.664	104.82
849.964	105.25
850.263	103.55
850.562	103.32
850.862	103.95
851.161	102.32
851.46	105.91
851.759	99.61
852.058	103.7
852.357	105.52
852.656	104.57
852.955	105.07
853.254	107.32
853.553	107.68
853.851	109.57
854.15	109.3
854.449	108.82
854.747	110.48
855.046	115.14
855.344	113.41
855.643	111.91
855.941	114.57
856.239	114.07
856.538	115.02
856.836	113.59
857.134	113.23
857.432	112.25
857.73	111.75
858.028	109.75
858.326	110.59
858.624	113
858.922	111.73
859.219	113.93
859.517	114.64
859.815	116.43
860.112	120.82
860.41	120.91
860.707	120.27
861.005	118.91
861.302	123.2
861.6	121.11
861.897	123.05
862.194	127.64
862.491	126.07
862.788	126.43
863.085	128.05
863.382	124.34
863.679	125.41
863.976	126.64
864.273	129.93
864.57	124.61
864.867	126.75
865.163	123.55
865.46	119.77
865.757	121.34
866.053	121.55
866.349	117.66
866.646	118.91
866.942	117.82
867.239	119.36
867.535	118.68
867.831	121.5
868.127	120.68
868.423	120.66
868.719	120.64
869.015	121.7
869.311	124.61
869.607	123.14
869.903	121.27
870.199	121.32
870.494	119.98
870.79	123.09
871.086	122.59
871.381	122.8
871.677	120.09
871.972	119.5
872.267	116.86
872.563	113.57
872.858	114.86
873.153	117.7
873.448	120.11
873.743	116.45
874.038	114.2
874.333	115.95
874.628	116.84
874.923	121.23
875.218	123.73
875.513	122.05
875.808	121.09
876.102	117.3
876.397	113.7
876.691	113.41
876.986	115.18
877.28	113.73
877.575	112.48
877.869	111.61
878.163	112.16
878.458	110.52
878.752	110.27
879.046	105.32
879.34	101.7
879.634	100.95
879.928	93.59
880.222	94.43
880.516	90.57
880.809	90.16
881.103	87.2
881.397	83.66
881.691	83.18
881.984	84.61
882.278	91.8
882.571	100.45
882.864	99.07
883.158	102.18
883.451	101.2
883.744	105.18
884.038	102.41
884.331	105.82
884.624	108.59
884.917	109.07
885.21	108.93
885.503	105.89
885.796	100.86
886.088	104.5
886.381	105.27
886.674	104.41
886.966	102.5
887.259	105.36
887.552	105
887.844	102.14
888.136	100.7
888.429	100.28
888.721	99.83
889.013	102.69
889.306	101.61
889.598	100.38
