# Supplementary material for: An on-demand, drop-on-drop method for studying enzyme catalysis by serial crystallography
Source: Nat Commun. 2021 Jul 22;12:4461. doi: 10.1038/s41467-021-24757-7 (PMC8298390; doi:10.1038/s41467-021-24757-7)
Supplement: Supplementary file 7 — Source Data [file 41467_2021_24757_MOESM7_ESM.zip › 01_raw data/7/7-pico-on (12).txt]

Data from 7-fluo5N-fura-picoon_Subt4_20-41-00-695.txt Node

Date: Wed Jun 05 20:41:00 PDT 2019
User: Yachandra Lab
Spectrometer: OFX00221
Trigger mode: 0
Integration Time (sec): 3.000000E-1
Scans to average: 4
Nonlinearity correction enabled: false
Boxcar width: 5
Storing dark spectrum: false
XAxis mode: Wavelengths
Number of Pixels in Spectrum: 2136
>>>>>Begin Spectral Data<<<<<
156.111	4.75
156.499	4.68
156.887	2.91
157.274	2.22
157.662	2.6
158.049	3.43
158.437	4
158.824	4.55
159.211	3
159.599	2.52
159.986	2.34
160.373	2.07
160.761	1.39
161.148	2.43
161.535	2.75
161.922	2.02
162.309	1.57
162.696	0.59
163.083	-0.93
163.47	0.82
163.857	0.86
164.244	0.57
164.631	0.86
165.018	1.05
165.405	0.45
165.792	0.91
166.179	2.45
166.565	2.02
166.952	1.25
167.339	2.32
167.725	0.77
168.112	0.93
168.498	1.59
168.885	2.16
169.271	1.86
169.658	2.8
170.044	1.93
170.431	0.93
170.817	0.98
171.203	1.75
171.59	1.25
171.976	0.68
172.362	1.27
172.748	-0.18
173.134	-1.07
173.521	-0.57
173.907	-0.98
174.293	0.45
174.679	0.84
175.065	1.05
175.451	1.25
175.836	1.2
176.222	1.98
176.608	0.14
176.994	2.25
177.38	2.07
177.765	0.75
178.151	0.45
178.537	-1.95
178.922	-3.2
179.308	-4.41
179.693	-5.41
180.079	-5.39
180.464	-4.23
180.85	-2.84
181.235	-3.84
181.621	-4.36
182.006	-2.55
182.391	-2.57
182.777	-0.8
183.162	-1.2
183.547	-0.73
183.932	0.05
184.317	0.5
184.702	-0.5
185.087	-1.8
185.472	-2.02
185.857	-2.55
186.242	-2
186.627	-2.59
187.012	-3.32
187.397	-2.32
187.782	-1.91
188.167	-1.55
188.551	-1.98
188.936	3.66
189.321	9.86
189.705	18.57
190.09	27.59
190.475	36.84
190.859	44.11
191.244	50.91
191.628	57.05
192.012	63.14
192.397	67.43
192.781	77.14
193.166	79.18
193.55	81.43
193.934	78.48
194.318	77.61
194.702	76.05
195.087	73.93
195.471	74.43
195.855	76.05
196.239	77.41
196.623	80.14
197.007	77.93
197.391	76.95
197.775	79.18
198.158	81.2
198.542	81.68
198.926	83.05
199.31	88.09
199.693	88.7
200.077	85.73
200.461	83.61
200.844	83.25
201.228	81.95
201.611	82.52
201.995	79.05
202.378	78.57
202.762	77.27
203.145	76.02
203.529	74.75
203.912	71.84
204.295	73.66
204.679	78.98
205.062	80.52
205.445	82.95
205.828	82.11
206.211	85.8
206.594	84.2
206.977	84.02
207.36	83.14
207.743	81.02
208.126	83.05
208.509	83.14
208.892	79.52
209.275	75.82
209.658	76.18
210.04	77.77
210.423	77.27
210.806	79.8
211.188	82.23
211.571	82.16
211.953	85.43
212.336	84.36
212.719	87.23
213.101	87.95
213.483	88.57
213.866	89.36
214.248	86.7
214.63	85.14
215.013	83.3
215.395	82.52
215.777	81.68
216.159	82.16
216.542	83.5
216.924	81.55
217.306	81.11
217.688	81.59
218.07	79.93
218.452	82.91
218.834	84.27
219.216	87.98
219.597	89.07
219.979	91.32
220.361	90.3
220.743	91.93
221.124	89.14
221.506	85.66
221.888	84.09
222.269	84.98
222.651	84.91
223.032	80.09
223.414	74.25
223.795	76.75
224.177	76.59
224.558	74.25
224.94	71.07
225.321	74.55
225.702	81.59
226.083	84.5
226.465	83.43
226.846	85.41
227.227	86.95
227.608	91.32
227.989	88.52
228.37	82.61
228.751	83.48
229.132	86.25
229.513	87.7
229.894	82.68
230.275	81.89
230.655	81.3
231.036	76
231.417	78.61
231.798	80.5
232.178	78.93
232.559	81.75
232.94	85.14
233.32	83.64
233.701	81.59
234.081	84.16
234.462	84.2
234.842	83.73
235.222	87.91
235.603	85.3
235.983	80.91
236.363	79.84
236.743	85.48
237.124	78.34
237.504	78.3
237.884	78.11
238.264	74.59
238.644	76.2
239.024	75.43
239.404	70.91
239.784	70.8
240.164	71.34
240.544	68.82
240.923	66.73
241.303	73.5
241.683	72.57
242.063	72.93
242.442	72.73
242.822	67.89
243.202	67.25
243.581	71.18
243.961	75.23
244.34	76.61
244.72	79.84
245.099	79.5
245.478	77.91
245.858	79.84
246.237	76.73
246.616	78.61
246.996	84.14
247.375	86.3
247.754	86.66
248.133	86.36
248.512	85.32
248.891	89.77
249.27	90.23
249.649	91.23
250.028	90.14
250.407	93.23
250.786	95.11
251.165	92.43
251.544	96.59
251.922	95.95
252.301	96.07
252.68	93.52
253.058	89.25
253.437	87.8
253.816	86.25
254.194	87.05
254.573	86.89
254.951	87.11
255.329	88.93
255.708	84.7
256.086	86.93
256.465	83.55
256.843	84.84
257.221	85.68
257.599	84.34
257.977	83.23
258.356	84.95
258.734	85.34
259.112	85.5
259.49	82.11
259.868	82.23
260.246	80.68
260.624	81.2
261.001	83.11
261.379	82.73
261.757	84.84
262.135	82.45
262.513	78.32
262.89	76.34
263.268	75.3
263.645	77.82
264.023	78.27
264.401	78.02
264.778	78.68
265.156	78.98
265.533	79.27
265.91	79.2
266.288	82.18
266.665	86.45
267.042	85.7
267.42	86.8
267.797	86.59
268.174	86.41
268.551	84.3
268.928	82.14
269.305	82.05
269.682	81.93
270.059	80.82
270.436	80.09
270.813	79.39
271.19	82.32
271.567	79.16
271.944	77.86
272.32	76.48
272.697	76.11
273.074	79.43
273.45	78.27
273.827	79.41
274.203	80.84
274.58	79.84
274.957	78.91
275.333	75.5
275.709	77.16
276.086	80.98
276.462	80.91
276.838	81.59
277.215	81.41
277.591	83.43
277.967	82.91
278.343	83.64
278.719	84.89
279.095	84.27
279.471	86.11
279.847	87.14
280.223	84.75
280.599	86.34
280.975	86.93
281.351	85.57
281.727	87.11
282.103	86.5
282.478	83.66
282.854	85.64
283.23	89.73
283.605	94.2
283.981	95.41
284.357	94.52
284.732	92.77
285.108	95.3
285.483	95.45
285.858	90.91
286.234	93.16
286.609	97.86
286.984	98.41
287.36	96.18
287.735	91.52
288.11	89.02
288.485	89
288.86	88.2
289.235	86.25
289.61	85.68
289.985	89.73
290.36	88.57
290.735	86.41
291.11	84.11
291.485	85.3
291.86	86.82
292.235	93
292.609	91.52
292.984	91.61
293.359	92.07
293.733	92.64
294.108	87.02
294.482	81.91
294.857	82.45
295.231	83.3
295.606	82.3
295.98	83.86
296.354	80.3
296.729	84.93
297.103	87.36
297.477	85.43
297.851	88.75
298.226	92.75
298.6	95.45
298.974	93.64
299.348	94.05
299.722	92.59
300.096	91.82
300.47	88.07
300.844	85.7
301.217	85.39
301.591	88.3
301.965	88.23
302.339	89.55
302.712	91.09
303.086	91.95
303.46	95.34
303.833	97
304.207	93.98
304.58	92.48
304.954	93.11
305.327	92.61
305.701	90
306.074	87.07
306.447	81.39
306.821	82.32
307.194	79.64
307.567	74.8
307.94	73.34
308.313	74.52
308.686	79.11
309.059	78.36
309.432	77.91
309.805	76.07
310.178	76.82
310.551	80.07
310.924	78.34
311.297	79.61
311.67	76.02
312.042	76.68
312.415	76.68
312.788	73.2
313.16	74.64
313.533	71.93
313.905	76.2
314.278	77.11
314.65	77.82
315.023	76.48
315.395	73.73
315.768	77.89
316.14	80.05
316.512	80.36
316.884	82.86
317.257	79.86
317.629	84.34
318.001	84.93
318.373	85.3
318.745	83.98
319.117	85.59
319.489	85.11
319.861	81.18
320.233	77.09
320.605	75.7
320.977	76.09
321.348	78.41
321.72	77.02
322.092	77.77
322.463	75.86
322.835	78.07
323.207	81.39
323.578	80.89
323.95	81.23
324.321	82.8
324.693	83.82
325.064	82.23
325.435	82.16
325.807	82.82
326.178	80.93
326.549	81.34
326.92	79.68
327.292	77.3
327.663	79.82
328.034	84.41
328.405	83.45
328.776	80.5
329.147	79.84
329.518	78.36
329.889	78.57
330.259	75.93
330.63	74.93
331.001	75.89
331.372	72.73
331.742	73.64
332.113	69.07
332.484	68.27
332.854	72.05
333.225	73.27
333.595	72.7
333.966	71.23
334.336	74.43
334.707	73.16
335.077	69.09
335.447	70.66
335.817	70.45
336.188	76
336.558	77.45
336.928	77.61
337.298	77.75
337.668	77.77
338.038	79.95
338.408	82.57
338.778	83.14
339.148	84.73
339.518	86.98
339.888	86.41
340.258	84.52
340.627	82.66
340.997	80.07
341.367	80.89
341.736	81.09
342.106	79.5
342.475	72.95
342.845	74.64
343.214	78.48
343.584	77.02
343.953	79.23
344.323	78.16
344.692	80.98
345.061	80.86
345.431	79.27
345.8	79.86
346.169	79.59
346.538	77.2
346.907	76.43
347.276	74.18
347.645	74.55
348.014	71.61
348.383	73.77
348.752	73.48
349.121	73.7
349.49	72.66
349.858	75.84
350.227	75.45
350.596	84.59
350.964	86.98
351.333	87.66
351.702	85.57
352.07	86.18
352.439	81.75
352.807	81.73
353.176	81.34
353.544	84.34
353.912	85.98
354.281	86.95
354.649	79.59
355.017	73.32
355.385	72.16
355.753	75.02
356.122	76.45
356.49	78.82
356.858	76.64
357.226	78.48
357.594	77.02
357.961	74.57
358.329	76.61
358.697	81.34
359.065	87.43
359.433	88.36
359.8	86.73
360.168	85.7
360.536	85.55
360.903	84.27
361.271	85.23
361.638	83.86
362.006	83.68
362.373	81.43
362.741	79.89
363.108	76.7
363.475	77.48
363.843	75.57
364.21	72.52
364.577	73.8
364.944	75.16
365.311	74.57
365.678	75.82
366.045	72.36
366.412	74.8
366.779	74.91
367.146	74.5
367.513	73.61
367.88	76.91
368.247	82.07
368.613	79.11
368.98	81.2
369.347	80.7
369.713	80.25
370.08	82.43
370.447	80.68
370.813	78.02
371.18	79.2
371.546	77.84
371.912	78.8
372.279	72
372.645	76.8
373.011	78
373.378	79.27
373.744	78.48
374.11	75.61
374.476	74.18
374.842	76.11
375.208	76.84
375.574	75.84
375.94	73.91
376.306	80.77
376.672	80.66
377.038	77.14
377.404	76.27
377.769	79.77
378.135	84.2
378.501	87.59
378.866	84.82
379.232	82.91
379.597	86.23
379.963	87.45
380.328	85.07
380.694	83.36
381.059	86.3
381.425	86.48
381.79	83.43
382.155	83.73
382.52	79.07
382.886	80.43
383.251	78.91
383.616	76.39
383.981	73.61
384.346	71.36
384.711	71.11
385.076	69.16
385.441	71.32
385.806	73.82
386.171	70.59
386.535	72.14
386.9	71.91
387.265	74.82
387.629	76.77
387.994	76.68
388.359	78.02
388.723	75.8
389.088	78.25
389.452	78.75
389.817	73.93
390.181	74.84
390.545	75.3
390.91	76.27
391.274	77.43
391.638	79.36
392.002	80.77
392.366	84.16
392.731	88.57
393.095	86.43
393.459	83.18
393.823	85.09
394.187	85.09
394.55	83
394.914	87.18
395.278	84.07
395.642	83.18
396.006	81.89
396.369	77.34
396.733	75.55
397.097	72.86
397.46	73.27
397.824	72.84
398.187	73.59
398.551	72.11
398.914	70.64
399.277	72.95
399.641	70.02
400.004	73.64
400.367	76.91
400.73	72.93
401.094	71.61
401.457	71.2
401.82	71.23
402.183	69.09
402.546	71.52
402.909	71.36
403.272	68.68
403.635	70.68
403.998	68.66
404.36	66.64
404.723	68.75
405.086	69.82
405.448	70
405.811	70.45
406.174	70.8
406.536	70.98
406.899	71.34
407.261	73.64
407.624	73.02
407.986	73.23
408.348	74.14
408.711	76.68
409.073	81.43
409.435	80.98
409.797	81.82
410.16	79.93
410.522	80.7
410.884	81.02
411.246	81.64
411.608	80.57
411.97	80.68
412.332	78.55
412.693	76.41
413.055	76.43
413.417	76.91
413.779	75.39
414.14	74.82
414.502	76.07
414.864	73.02
415.225	73
415.587	76.7
415.948	76.5
416.31	76.86
416.671	74.93
417.033	71.16
417.394	71.77
417.755	74.95
418.116	81.3
418.478	78.7
418.839	78.61
419.2	79.5
419.561	76.86
419.922	74.7
420.283	75.5
420.644	77.84
421.005	80.02
421.366	79.82
421.727	77.41
422.087	71.75
422.448	76.57
422.809	75.66
423.169	73.89
423.53	73.91
423.891	73.93
424.251	73.52
424.612	74.77
424.972	75.18
425.333	76.16
425.693	75.95
426.053	81.68
426.414	79.41
426.774	82.39
427.134	82.57
427.494	85.07
427.854	84.77
428.214	86.55
428.574	83.27
428.934	80.48
429.294	78.61
429.654	81.61
430.014	76.55
430.374	74.98
430.734	72.43
431.094	74.3
431.453	72.11
431.813	71.5
432.173	68.77
432.532	70.2
432.892	71.66
433.251	67.02
433.611	66.36
433.97	66.55
434.33	67.61
434.689	70.52
435.048	72.25
435.407	71.11
435.767	71.93
436.126	71.93
436.485	72.02
436.844	71.73
437.203	74.89
437.562	72.55
437.921	72.66
438.28	70.32
438.639	70.3
438.998	65.66
439.356	67.34
439.715	71.41
440.074	77.36
440.433	77.57
440.791	75.02
441.15	75.27
441.508	75.27
441.867	78.77
442.225	78.68
442.584	75.98
442.942	73.86
443.3	72.02
443.659	69
444.017	66.84
444.375	67.59
444.733	71.02
445.092	71.43
445.45	73.18
445.808	69.2
446.166	71.45
446.524	72.32
446.882	75.57
447.239	76.52
447.597	75.86
447.955	76.16
448.313	74.14
448.67	72.89
449.028	73.11
449.386	70.43
449.743	71.05
450.101	70.5
450.458	73.27
450.816	74.07
451.173	75.64
451.531	77.18
451.888	71.07
452.245	73.98
452.602	74.64
452.96	78.16
453.317	76.11
453.674	79.48
454.031	78.25
454.388	76.95
454.745	75.8
455.102	74.25
455.459	73.41
455.816	79.86
456.173	76.48
456.529	75.5
456.886	72.98
457.243	77.32
457.599	76.34
457.956	77.82
458.313	75.59
458.669	75.66
459.026	75.86
459.382	77.2
459.739	78.36
460.095	81.27
460.451	80.59
460.807	81.66
461.164	79.93
461.52	77.89
461.876	77
462.232	77.02
462.588	76.18
462.944	76.05
463.3	74.45
463.656	69
464.012	65.32
464.368	64.95
464.724	62.61
465.079	62.43
465.435	61.95
465.791	62.93
466.146	61.05
466.502	59.02
466.858	56.7
467.213	59.07
467.569	63.66
467.924	64.14
468.279	63.14
468.635	63.05
468.99	62.68
469.345	65.09
469.701	67.59
470.056	67.8
470.411	71.93
470.766	73.3
471.121	70.27
471.476	66.3
471.831	67.77
472.186	71.66
472.541	70.86
472.895	72.93
473.25	70.8
473.605	66.82
473.96	68.48
474.314	66.2
474.669	67.93
475.024	69.3
475.378	69.93
475.733	71.57
476.087	70.39
476.441	70
476.796	71.77
477.15	74.32
477.504	77.34
477.859	78.48
478.213	77.55
478.567	72.2
478.921	70.07
479.275	69
479.629	68.43
479.983	69.91
480.337	70.52
480.691	67.59
481.045	63.73
481.399	63.45
481.752	61.3
482.106	62.02
482.46	64.57
482.813	68.07
483.167	72
483.52	71.77
483.874	69.93
484.227	69.89
484.581	69.82
484.934	70.86
485.288	68.91
485.641	68.68
485.994	68.57
486.347	70.77
486.7	69.68
487.054	69.32
487.407	69.41
487.76	70.36
488.113	69.66
488.466	70.93
488.818	71.7
489.171	72.34
489.524	71.45
489.877	71.75
490.23	69.52
490.582	71.89
490.935	71.09
491.288	68.68
491.64	66.66
491.993	68.43
492.345	68.8
492.698	65.98
493.05	67.55
493.402	70.16
493.755	67.82
494.107	67.45
494.459	64.55
494.811	61.84
495.163	66.61
495.515	70.95
495.867	75.7
496.219	80.07
496.571	93.18
496.923	98.34
497.275	107.25
497.627	118.86
497.979	133.82
498.33	148.34
498.682	157.86
499.034	169.41
499.385	182.11
499.737	191.61
500.088	202.23
500.44	206.32
500.791	210
501.143	214.7
501.494	216.89
501.845	219.07
502.197	219.07
502.548	228.75
502.899	226.52
503.25	222.48
503.601	222.23
503.952	219.39
504.303	219.66
504.654	224.11
505.005	223.89
505.356	225.14
505.707	218.84
506.058	211.3
506.408	206.7
506.759	206.18
507.11	211.8
507.46	210.2
507.811	210
508.161	209.07
508.512	208.8
508.862	206.48
509.213	206.64
509.563	213.55
509.913	219.89
510.263	218.93
510.614	217.55
510.964	214.5
511.314	216.18
511.664	215.8
512.014	222.25
512.364	223
512.714	224.07
513.064	224.36
513.414	221.91
513.764	221.5
514.113	222.36
514.463	223.36
514.813	224.25
515.162	224.73
515.512	227.61
515.862	220.34
516.211	218.43
516.561	217.75
516.91	217.36
517.259	213.41
517.609	210.18
517.958	208.93
518.307	211.48
518.656	207.64
519.006	210.48
519.355	210.23
519.704	211.3
520.053	212.66
520.402	214.89
520.751	211.98
521.1	216.16
521.448	220.25
521.797	217.3
522.146	214.68
522.495	212.7
522.843	207.14
523.192	201.05
523.541	200.07
523.889	198.8
524.238	198.27
524.586	198.86
524.935	198.55
525.283	195.98
525.631	197.8
525.979	198.43
526.328	201.95
526.676	204.09
527.024	204.89
527.372	204.32
527.72	200.73
528.068	197.64
528.416	197.82
528.764	197.57
529.112	196.84
529.46	197.55
529.808	194.5
530.155	186.61
530.503	182.82
530.851	182.93
531.198	181.11
531.546	181.09
531.893	182.45
532.241	181.3
532.588	176.52
532.936	176.02
533.283	174.91
533.63	176.16
533.978	180.95
534.325	178.84
534.672	176.91
535.019	173.59
535.366	172.55
535.713	170.41
536.06	169.48
536.407	169.73
536.754	167.77
537.101	166.32
537.448	166.86
537.795	166.55
538.141	168.98
538.488	169.95
538.835	166.2
539.181	166.34
539.528	166.07
539.874	166.36
540.221	169.11
540.567	169.23
540.914	167.2
541.26	165.18
541.606	162.57
541.952	164.3
542.299	162.57
542.645	168.48
542.991	165.68
543.337	162.77
543.683	162.14
544.029	157.8
544.375	154.77
544.721	155.45
545.066	155.73
545.412	156.5
545.758	153.52
546.104	153.89
546.449	151.5
546.795	152.11
547.141	151.16
547.486	152.61
547.832	153.09
548.177	154.36
548.522	153.95
548.868	151.57
549.213	152.34
549.558	150.86
549.903	149.93
550.249	150.48
550.594	148.11
550.939	148.68
551.284	147.16
551.629	144.02
551.974	144.41
552.319	141.7
552.664	139.93
553.008	138.98
553.353	138.86
553.698	138.43
554.043	135.57
554.387	133.41
554.732	135.73
555.076	132.82
555.421	132.34
555.765	131.95
556.11	133.82
556.454	135.59
556.798	133.64
557.143	132.41
557.487	132.59
557.831	136.5
558.175	140.75
558.519	134.64
558.863	136.98
559.207	139.91
559.551	138.05
559.895	140.66
560.239	141.82
560.583	142.3
560.927	142.27
561.27	142
561.614	143.43
561.958	141.43
562.301	143.48
562.645	141.52
562.988	138.52
563.332	141.43
563.675	137.7
564.018	138.16
564.362	135.16
564.705	132.45
565.048	133.23
565.391	130.23
565.735	130.23
566.078	130
566.421	130.18
566.764	132.18
567.107	132.3
567.45	129.59
567.792	124.07
568.135	126.34
568.478	128.5
568.821	126.98
569.163	126.39
569.506	124.5
569.849	123.39
570.191	123.02
570.534	123.32
570.876	121.75
571.219	124.5
571.561	129.84
571.903	127.39
572.246	126.09
572.588	122.89
572.93	118.57
573.272	120.91
573.614	122.34
573.956	122.14
574.298	122.05
574.64	119.23
574.982	117.89
575.324	114.95
575.666	115.55
576.008	115.11
576.349	113.25
576.691	115.8
577.033	114.7
577.374	113.25
577.716	110.82
578.057	105.8
578.399	104.75
578.74	104.59
579.082	101.52
579.423	103.14
579.764	103.09
580.105	105.52
580.447	105
580.788	101.23
581.129	101.02
581.47	101.73
581.811	104.14
582.152	102.98
582.493	104.77
582.834	104.86
583.175	104.11
583.515	103.05
583.856	105.09
584.197	103.41
584.537	104.64
584.878	105.52
585.218	106.66
585.559	105.8
585.899	107.45
586.24	103.66
586.58	103.48
586.921	102.09
587.261	103.52
587.601	99.66
587.941	101.11
588.281	102.32
588.621	102.14
588.961	98.43
589.301	97.82
589.641	101.02
589.981	99.91
590.321	99.41
590.661	97.98
591.001	96.11
591.34	98.5
591.68	98.48
592.02	96.91
592.359	94.77
592.699	95.45
593.038	94.7
593.378	92.86
593.717	93.09
594.057	94.02
594.396	95.77
594.735	95.98
595.074	96.09
595.414	92.82
595.753	94.32
596.092	94.77
596.431	95.86
596.77	95.45
597.109	92.98
597.448	93.77
597.786	92.16
598.125	91.57
598.464	88.5
598.803	85.7
599.141	87.66
599.48	83.45
599.819	84.45
600.157	84.23
600.495	84.89
600.834	87.09
601.172	91.32
601.511	92.8
601.849	93.95
602.187	97.34
602.525	97.41
602.864	98.95
603.202	101.84
603.54	99.64
603.878	101.43
604.216	101.66
604.554	99.98
604.891	97.45
605.229	100.16
605.567	97.95
605.905	97.84
606.243	100.27
606.58	97.09
606.918	95.45
607.255	95.82
607.593	91.25
607.93	90.55
608.268	90.59
608.605	86.18
608.942	82.41
609.28	78.73
609.617	76.61
609.954	72.84
610.291	72.41
610.628	76.7
610.965	75.55
611.302	76.8
611.639	78.36
611.976	78.7
612.313	82.25
612.65	83.95
612.987	89.34
613.323	91.09
613.66	92.41
613.997	91.57
614.333	87.66
614.67	89.86
615.006	89.27
615.343	89.27
615.679	86.27
616.015	84.73
616.352	83
616.688	82.64
617.024	83
617.36	84
617.696	85.39
618.032	84.14
618.368	84.07
618.704	84.36
619.04	86.23
619.376	89.14
619.712	88.82
620.048	88.5
620.383	89.02
620.719	86.05
621.055	86.3
621.39	83.93
621.726	84.41
622.061	81.3
622.397	81.23
622.732	77.32
623.068	78
623.403	78.09
623.738	77.68
624.073	74.75
624.409	76.75
624.744	76.09
625.079	76.27
625.414	78.2
625.749	80.16
626.084	81.64
626.419	83.89
626.753	85.05
627.088	85.82
627.423	89.25
627.758	92.14
628.092	90.91
628.427	90.16
628.762	94.66
629.096	94.86
629.431	96.41
629.765	94.98
630.099	93.34
630.434	90.84
630.768	92.8
631.102	89.73
631.436	87.89
631.77	90.5
632.105	90.5
632.439	89
632.773	90.36
633.107	89
633.44	91.84
633.774	93.95
634.108	94.32
634.442	88.34
634.776	89.39
635.109	89.61
635.443	88.14
635.776	88.25
636.11	88.25
636.443	86.73
636.777	85.89
637.11	83.95
637.444	82.23
637.777	82.23
638.11	87.82
638.443	88.3
638.776	88.39
639.11	87.93
639.443	88.59
639.776	88.5
640.109	86.91
640.441	88.52
640.774	89.27
641.107	88.98
641.44	88.11
641.773	85.52
642.105	82.05
642.438	80.8
642.77	82.05
643.103	77.7
643.435	77.16
643.768	79.23
644.1	79.43
644.433	79.8
644.765	78.73
645.097	77.45
645.429	76.2
645.761	77.36
646.094	78.23
646.426	77.27
646.758	81.84
647.09	82.66
647.422	82.55
647.753	83.41
648.085	83.95
648.417	83.73
648.749	84.8
649.08	88.86
649.412	90.52
649.744	91.75
650.075	89.93
650.407	89.52
650.738	92.5
651.069	91.2
651.401	91.59
651.732	89.5
652.063	88.5
652.394	87
652.726	84.57
653.057	82.68
653.388	79.82
653.719	80.95
654.05	81.43
654.381	77.02
654.712	77.5
655.042	74.68
655.373	73.18
655.704	73.05
656.034	73.59
656.365	72.43
656.696	73.52
657.026	76.07
657.357	74
657.687	73.91
658.018	74.89
658.348	73.91
658.678	74.59
659.008	76.43
659.339	79.55
659.669	79.7
659.999	82.09
660.329	79.84
660.659	79.11
660.989	81.57
661.319	79.05
661.649	79.93
661.978	80.36
662.308	78.8
662.638	80.25
662.968	80.05
663.297	80.36
663.627	76.91
663.956	80.61
664.286	79.64
664.615	75.66
664.945	78.05
665.274	76.68
665.603	77.95
665.932	80.23
666.262	79.34
666.591	77.52
666.92	80.18
667.249	83.14
667.578	80.61
667.907	81.5
668.236	84.73
668.564	82.23
668.893	82.02
669.222	80.93
669.551	76.55
669.879	76.84
670.208	77.57
670.537	72.57
670.865	67.98
671.194	70.68
671.522	69.5
671.85	68.73
672.179	70.86
672.507	71.36
672.835	70.68
673.163	77.05
673.491	77.61
673.819	79.2
674.147	80.66
674.475	85.68
674.803	84.32
675.131	85.68
675.459	85.48
675.787	88.66
676.115	89.05
676.442	89.05
676.77	87.07
677.098	83.39
677.425	80.75
677.753	83.16
678.08	81.07
678.407	81.66
678.735	82.61
679.062	83.48
679.389	77.5
679.717	74.95
680.044	72.27
680.371	71.27
680.698	70.39
681.025	70
681.352	67.11
681.679	66.59
682.006	63.98
682.332	61.05
682.659	60.84
682.986	65.45
683.313	69.64
683.639	73.61
683.966	76.7
684.292	81.77
684.619	83.91
684.945	84.86
685.272	86.59
685.598	86.89
685.924	86.95
686.25	85.59
686.577	82.93
686.903	82.05
687.229	82.23
687.555	80.32
687.881	78.36
688.207	75.86
688.533	77.73
688.858	80.27
689.184	81.98
689.51	83.32
689.836	87.18
690.161	89
690.487	86.59
690.813	84.36
691.138	82.5
691.463	83.27
691.789	84.59
692.114	81.84
692.44	76.32
692.765	74.3
693.09	74.93
693.415	75.07
693.74	73.02
694.065	73.48
694.39	73.66
694.715	76
695.04	75.82
695.365	74.68
695.69	74.8
696.015	78.3
696.339	77.41
696.664	78.77
696.989	75.05
697.313	74.89
697.638	76.02
697.962	75.23
698.287	70.09
698.611	70.18
698.935	71.91
699.26	71.82
699.584	72.18
699.908	71.27
700.232	66.66
700.556	66.82
700.88	68.7
701.204	71.09
701.528	74.41
701.852	77.61
702.176	77.32
702.5	76.36
702.823	76.89
703.147	73.25
703.471	75.16
703.794	80.18
704.118	81
704.441	77.25
704.765	73.48
705.088	68.93
705.411	67.89
705.735	67.86
706.058	67.34
706.381	67.8
706.704	69.3
707.027	70.8
707.35	66.82
707.673	66.25
707.996	67.66
708.319	67.34
708.642	69.55
708.965	69.82
709.288	69.64
709.61	72.2
709.933	69.3
710.256	69.91
710.578	69.68
710.901	69.36
711.223	69.82
711.546	67.64
711.868	68.57
712.19	67.11
712.512	67.57
712.835	64.57
713.157	61.27
713.479	63.02
713.801	63.98
714.123	62.02
714.445	61.45
714.767	60.73
715.089	63.05
715.411	59.43
715.732	62.93
716.054	60.93
716.376	62.57
716.697	63.34
717.019	67.11
717.34	65.5
717.662	65.98
717.983	66.59
718.305	66.77
718.626	66.18
718.947	71.07
719.268	70.02
719.589	71.55
719.911	72.14
720.232	73.7
720.553	68.68
720.874	68.34
721.195	66.82
721.515	71.48
721.836	71.66
722.157	72.23
722.478	71.55
722.798	69.39
723.119	70.93
723.44	69.27
723.76	68.66
724.081	71.05
724.401	70.07
724.721	70.91
725.042	63.41
725.362	63.59
725.682	61.45
726.002	59.57
726.322	60.64
726.642	58.2
726.962	58.23
727.282	57.73
727.602	56.8
727.922	56.73
728.242	58.82
728.562	62.16
728.882	61.2
729.201	63.84
729.521	63.07
729.84	62.5
730.16	61.36
730.479	62.82
730.799	62.3
731.118	61
731.437	59.84
731.757	59.89
732.076	60.41
732.395	61.09
732.714	62.07
733.033	63.77
733.352	66
733.671	65.8
733.99	68.23
734.309	69.55
734.628	71.73
734.947	73.18
735.265	70.2
735.584	69.34
735.903	68.68
736.221	66.73
736.54	67.52
736.858	65.86
737.177	67.43
737.495	65.2
737.813	64.07
738.132	63.43
738.45	62.11
738.768	63.84
739.086	60.73
739.404	61.27
739.722	58.95
740.04	57.91
740.358	59.57
740.676	59.25
740.994	62.16
741.311	60.66
741.629	57.52
741.947	59.7
742.264	58.66
742.582	61.3
742.899	62.66
743.217	64.11
743.534	61.98
743.852	61.48
744.169	61.98
744.486	56.3
744.803	58.16
745.121	61.23
745.438	61.61
745.755	61.91
746.072	63.14
746.389	62.34
746.706	65.52
747.022	68.02
747.339	66.75
747.656	68.23
747.973	70.43
748.289	69.43
748.606	69.3
748.923	66.59
749.239	69.61
749.555	70.23
749.872	69.11
750.188	65.64
750.505	65.91
750.821	66.32
751.137	65.14
751.453	63.7
751.769	62.45
752.085	61.14
752.401	64.68
752.717	64.36
753.033	62.23
753.349	63.86
753.665	64.55
753.98	64.48
754.296	65.55
754.612	67.2
754.927	66.86
755.243	67.05
755.558	67.5
755.874	65.77
756.189	64.43
756.505	67.18
756.82	65.34
757.135	66.52
757.45	64.11
757.765	64.59
758.08	61.86
758.395	62.52
758.71	61.68
759.025	61.82
759.34	65.02
759.655	66.16
759.97	62.73
760.285	64.09
760.599	60.98
760.914	61
761.228	61.09
761.543	61
761.857	62
762.172	62.84
762.486	62.91
762.8	57.36
763.115	55.64
763.429	56.32
763.743	54.75
764.057	58.23
764.371	60.32
764.685	59.64
764.999	61.93
765.313	61.39
765.627	61.7
765.941	60.93
766.255	59.77
766.568	58.41
766.882	61.95
767.195	62.91
767.509	62.45
767.823	60.5
768.136	59.93
768.449	57.7
768.763	58.16
769.076	59.89
769.389	62.32
769.702	69.52
770.016	73.39
770.329	72
770.642	73.09
770.955	73.39
771.268	73.27
771.58	72.59
771.893	77.05
772.206	76.7
772.519	77.75
772.832	76.91
773.144	71.59
773.457	69.45
773.769	66.68
774.082	67.66
774.394	67.55
774.706	68.84
775.019	68.55
775.331	65.27
775.643	65.2
775.955	64.16
776.268	63.84
776.58	66.84
776.892	67.52
777.204	68.61
777.515	66.64
777.827	64.98
778.139	65.18
778.451	66.84
778.763	67.57
779.074	66.2
779.386	66.61
779.697	67.48
780.009	66.36
780.32	64.18
780.632	64.3
780.943	64.39
781.254	65.36
781.566	64.18
781.877	62.61
782.188	63.43
782.499	65.45
782.81	66.7
783.121	64.59
783.432	64.43
783.743	65.18
784.054	66.73
784.364	65.77
784.675	66.57
784.986	68.34
785.296	69.77
785.607	71.82
785.917	71.45
786.228	67.59
786.538	70.57
786.849	69.41
787.159	72.11
787.469	71.25
787.779	73.36
788.09	73.07
788.4	76.34
788.71	77.64
789.02	72.8
789.33	72.41
789.64	74.34
789.949	74.55
790.259	77.91
790.569	75.7
790.879	76.02
791.188	76.93
791.498	76.25
791.807	74.64
792.117	71.82
792.426	73.23
792.736	73.02
793.045	70.8
793.354	73.93
793.663	75.45
793.973	79.41
794.282	79.93
794.591	78.36
794.9	77.95
795.209	74.64
795.518	76.93
795.826	77.45
796.135	78.34
796.444	84.84
796.753	78.61
797.061	76.61
797.37	74.8
797.678	74.82
797.987	75.18
798.295	74.84
798.604	76.86
798.912	76.41
799.22	74.82
799.529	77.18
799.837	71.84
800.145	74.25
800.453	73.48
800.761	73.09
801.069	75.34
801.377	74.68
801.685	75.95
801.993	75.18
802.3	73.34
802.608	75.32
802.916	74.8
803.223	77.23
803.531	75.43
803.838	74.98
804.146	75.34
804.453	75.16
804.76	76.27
805.068	76.41
805.375	76.05
805.682	73.64
805.989	75
806.296	74.68
806.603	73.7
806.91	75.7
807.217	75.48
807.524	73.75
807.831	72
808.138	73.14
808.444	74.3
808.751	75.16
809.058	79.52
809.364	78.23
809.671	76.77
809.977	78.98
810.284	79.36
810.59	80.05
810.896	80.11
811.202	78.55
811.509	78.36
811.815	79.64
812.121	78.27
812.427	76.23
812.733	80.14
813.039	81.82
813.345	81.68
813.65	80.73
813.956	80.77
814.262	79.7
814.568	81.84
814.873	82.82
815.179	82.8
815.484	86.48
815.79	90.84
816.095	88.91
816.4	89
816.706	87.66
817.011	89.3
817.316	92.66
817.621	95.5
817.926	98.61
818.231	97.32
818.536	95.91
818.841	94.48
819.146	93.48
819.451	92.52
819.756	88.84
820.06	92.55
820.365	95.95
820.67	92.55
820.974	94.11
821.279	91.75
821.583	93.52
821.888	91.93
822.192	90.36
822.496	92.61
822.8	93.43
823.105	95.52
823.409	89.91
823.713	88.84
824.017	93.57
824.321	89.95
824.625	88.05
824.929	84.93
825.232	88.32
825.536	89.2
825.84	86.64
826.143	86.95
826.447	90.86
826.751	93.61
827.054	95.43
827.358	92.64
827.661	98.55
827.964	103.98
828.268	103.7
828.571	103.11
828.874	105.02
829.177	104.59
829.48	104.32
829.783	102.8
830.086	103.57
830.389	97.25
830.692	99.14
830.995	95.43
831.297	92.61
831.6	90.64
831.903	93.39
832.205	90.61
832.508	93.91
832.81	93.7
833.113	96.98
833.415	99.98
833.718	104.25
834.02	105
834.322	106.02
834.624	104.09
834.926	110.43
835.228	110.25
835.53	113.61
835.832	111.98
836.134	112.64
836.436	108.25
836.738	106.27
837.04	103.68
837.341	101.43
837.643	102.98
837.944	108.48
838.246	108.45
838.547	108.61
838.849	111.91
839.15	113.18
839.452	116.59
839.753	120.23
840.054	119.59
840.355	121.02
840.656	121.75
840.957	120.25
841.258	116.2
841.559	116.98
841.86	118.07
842.161	115.95
842.462	114.7
842.762	111.36
843.063	110.93
843.364	110.93
843.664	112.11
843.965	110.41
844.265	110.61
844.566	113.5
844.866	111.09
845.166	107.84
845.467	104
845.767	104.75
846.067	106.14
846.367	102.11
846.667	104.05
846.967	103.8
847.267	103.5
847.567	102.27
847.867	101.98
848.166	100.82
848.466	103.68
848.766	106.05
849.065	104.68
849.365	104.82
849.664	108.07
849.964	108.73
850.263	109.2
850.562	113.11
850.862	113.55
851.161	111.14
851.46	112.98
851.759	110.34
852.058	109.3
852.357	111.16
852.656	108.02
852.955	107.89
853.254	108.11
853.553	107.89
853.851	106.41
854.15	107.98
854.449	110.43
854.747	108.89
855.046	107.55
855.344	111.14
855.643	110.34
855.941	115.8
856.239	118.57
856.538	117.39
856.836	116.52
857.134	117.14
857.432	115.39
857.73	116.7
858.028	119.3
858.326	123.09
858.624	123.39
858.922	126.2
859.219	124.55
859.517	124.36
859.815	125.11
860.112	128.91
860.41	127.64
860.707	129.89
861.005	129.8
861.302	130.59
861.6	128.52
861.897	130.27
862.194	128.95
862.491	125.66
862.788	126.68
863.085	128.84
863.382	126.25
863.679	127.3
863.976	126.68
864.273	128.14
864.57	125.5
864.867	127.25
865.163	124.02
865.46	123.32
865.757	128.36
866.053	125.48
866.349	125.57
866.646	126
866.942	124.55
867.239	128.64
867.535	124.09
867.831	125.75
868.127	123.23
868.423	119.43
868.719	121.09
869.015	118
869.311	121.43
869.607	117.36
869.903	118.02
870.199	121.09
870.494	118.5
870.79	123.82
871.086	122.25
871.381	122.34
871.677	124.5
871.972	118.86
872.267	119.7
872.563	116.39
872.858	117.77
873.153	116.7
873.448	114.73
873.743	111.11
874.038	105.48
874.333	109.18
874.628	115.59
874.923	118.39
875.218	121.59
875.513	121.59
875.808	121.61
876.102	116.07
876.397	112.02
876.691	113.86
876.986	116.73
877.28	118.2
877.575	114.73
877.869	111.73
878.163	110.77
878.458	109.45
878.752	107.05
879.046	103.82
879.34	106.14
879.634	108.95
879.928	104.8
880.222	103.32
880.516	101.39
880.809	104.66
881.103	101.73
881.397	98.64
881.691	97.7
881.984	95.95
882.278	96.45
882.571	99.73
882.864	97.16
883.158	100.55
883.451	99.39
883.744	99.16
884.038	92.68
884.331	94.09
884.624	97.82
884.917	99.93
885.21	103.52
885.503	103.05
885.796	96.14
886.088	99.77
886.381	97.02
886.674	101.07
886.966	102.82
887.259	103.73
887.552	102.16
887.844	101.91
888.136	104.09
888.429	102.98
888.721	105.03
889.013	112.09
889.306	111.93
889.598	115
