# Supplementary material for: An on-demand, drop-on-drop method for studying enzyme catalysis by serial crystallography
Source: Nat Commun. 2021 Jul 22;12:4461. doi: 10.1038/s41467-021-24757-7 (PMC8298390; doi:10.1038/s41467-021-24757-7)
Supplement: Supplementary file 7 — Source Data [file 41467_2021_24757_MOESM7_ESM.zip › 01_raw data/7/7-fluo5N-fura-bg_OFX002211_20-34-24-752.txt]

Data from 7-fluo5N-fura-bg_OFX002211_20-34-24-752.txt Node

Date: Wed Jun 05 20:34:24 PDT 2019
User: Yachandra Lab
Spectrometer: OFX00221
Trigger mode: 0
Integration Time (sec): 3.000000E-1
Scans to average: 4
Nonlinearity correction enabled: false
Boxcar width: 5
Storing dark spectrum: false
XAxis mode: Wavelengths
Number of Pixels in Spectrum: 2136
>>>>>Begin Spectral Data<<<<<
156.111	2567.04
156.499	2567.04
156.887	2573.53
157.274	2571.72
157.662	2580.07
158.049	2589.34
158.437	2602.84
158.824	2601.8
159.211	2616.95
159.599	2620.95
159.986	2625.82
160.373	2623.3
160.761	2629.68
161.148	2625.34
161.535	2632.25
161.922	2624.2
162.309	2619.36
162.696	2605.7
163.083	2607.27
163.47	2594.95
163.857	2601.34
164.244	2596.68
164.631	2599.36
165.018	2592.68
165.405	2596.75
165.792	2590.73
166.179	2596.45
166.565	2591.43
166.952	2596.14
167.339	2594.09
167.725	2599.02
168.112	2594.27
168.498	2600.98
168.885	2595.95
169.271	2601.59
169.658	2597.02
170.044	2602.09
170.431	2596.27
170.817	2601.02
171.203	2596.5
171.59	2599.02
171.976	2594.05
172.362	2598.98
172.748	2592.75
173.134	2597.82
173.521	2592.27
173.907	2597.7
174.293	2591.98
174.679	2596.95
175.065	2590.05
175.451	2596.05
175.836	2589.75
176.222	2597.64
176.608	2602.98
176.994	2615.8
177.38	2614.82
177.765	2620.68
178.151	2613.02
178.537	2618.93
178.922	2615.73
179.308	2622.84
179.693	2617.45
180.079	2623.36
180.464	2614.93
180.85	2609.48
181.235	2596.77
181.621	2597.61
182.006	2591.34
182.391	2598.02
182.777	2593.16
183.162	2596.82
183.547	2590.39
183.932	2594.7
184.317	2588.77
184.702	2594.8
185.087	2589.09
185.472	2595.39
185.857	2592.02
186.242	2596.8
186.627	2592.07
187.012	2596.5
187.397	2591.16
187.782	2596.61
188.167	2590.91
188.551	2596.36
188.936	2739.45
189.321	2894.23
189.705	3040.18
190.09	3190.86
190.475	3370.27
190.859	3528.5
191.244	3676.8
191.628	3831
192.012	3978.77
192.397	4145.66
192.781	4293.55
193.166	4301.68
193.55	4298.09
193.934	4307.09
194.318	4308.05
194.702	4285.64
195.087	4281.02
195.471	4282.66
195.855	4282.84
196.239	4287.89
196.623	4277.3
197.007	4288.73
197.391	4289.61
197.775	4300.16
198.158	4293.95
198.542	4298.02
198.926	4291.23
199.31	4298.18
199.693	4298.68
200.077	4301.8
200.461	4304.68
200.844	4307.11
201.228	4299.41
201.611	4303
201.995	4295
202.378	4299.77
202.762	4299.98
203.145	4307.16
203.529	4306.77
203.912	4314.05
204.295	4316.48
204.679	4318.16
205.062	4319.82
205.445	4325.66
205.828	4324.41
206.211	4331.66
206.594	4329.82
206.977	4335.05
207.36	4336.5
207.743	4339.61
208.126	4340.77
208.509	4345.32
208.892	4347.07
209.275	4350.64
209.658	4351.34
210.04	4358.68
210.423	4356.43
210.806	4359.93
211.188	4358.09
211.571	4357.68
211.953	4357.5
212.336	4357.11
212.719	4351.5
213.101	4351.95
213.483	4348.95
213.866	4349.14
214.248	4348
214.63	4356.05
215.013	4355.75
215.395	4358.98
215.777	4365.39
216.159	4372.55
216.542	4373.7
216.924	4378.55
217.306	4377.09
217.688	4383.68
218.07	4386.41
218.452	4384.84
218.834	4381.75
219.216	4388.41
219.597	4387.55
219.979	4386.39
220.361	4424.61
220.743	4429.39
221.124	4435.8
221.506	4442.11
221.888	4443
222.269	4442.57
222.651	4448.89
223.032	4452
223.414	4453.07
223.795	4456.16
224.177	4454.91
224.558	4415.82
224.94	4412.32
225.321	4420.27
225.702	4418.91
226.083	4423.36
226.465	4437.66
226.846	4433.77
227.227	4433.27
227.608	4437.16
227.989	4437.16
228.37	4443.84
228.751	4446.93
229.132	4453.8
229.513	4442.52
229.894	4443.2
230.275	4437.41
230.655	4426.64
231.036	4429.84
231.417	4433.41
231.798	4430.8
232.178	4439.61
232.559	4436.2
232.94	4436.23
233.32	4432.84
233.701	4436.52
234.081	4441.27
234.462	4450.16
234.842	4450.95
235.222	4455.23
235.603	4457.86
235.983	4460.95
236.363	4461.61
236.743	4465.89
237.124	4465.3
237.504	4490.82
237.884	4489.3
238.264	4486.95
238.644	4483.36
239.024	4486.27
239.404	4482.77
239.784	4488.14
240.164	4488.73
240.544	4487.75
240.923	4487
241.303	4489.5
241.683	4465.07
242.063	4468.93
242.442	4468.05
242.822	4481.43
243.202	4475.59
243.581	4477.07
243.961	4480.43
244.34	4481.3
244.72	4476.39
245.099	4484.05
245.478	4479.89
245.858	4488.7
246.237	4490.84
246.616	4498.73
246.996	4488.36
247.375	4496.7
247.754	4501.32
248.133	4496.86
248.512	4496.5
248.891	4510.05
249.27	4504.68
249.649	4509.34
250.028	4504.66
250.407	4503.5
250.786	4500.09
251.165	4504.66
251.544	4505.91
251.922	4507.48
252.301	4505.82
252.68	4506.02
253.058	4498.3
253.437	4504.05
253.816	4507.82
254.194	4511.34
254.573	4509.11
254.951	4512.32
255.329	4507.16
255.708	4507.07
256.086	4506.32
256.465	4508.57
256.843	4522.05
257.221	4524.07
257.599	4519.23
257.977	4525.25
258.356	4532.02
258.734	4539.77
259.112	4541.7
259.49	4547.02
259.868	4547.52
260.246	4551.2
260.624	4557.32
261.001	4555.05
261.379	4561.73
261.757	4563.95
262.135	4556.18
262.513	4549
262.89	4546.11
263.268	4549.91
263.645	4548.5
264.023	4546.73
264.401	4546.43
264.778	4545.07
265.156	4535.59
265.533	4533.75
265.91	4529.39
266.288	4533.36
266.665	4530.27
267.042	4536.57
267.42	4533.66
267.797	4539.07
268.174	4543.84
268.551	4547.91
268.928	4547.82
269.305	4553.05
269.682	4549.27
270.059	4554.98
270.436	4554.61
270.813	4562
271.19	4558.91
271.567	4556.86
271.944	4551.91
272.32	4556.27
272.697	4561.32
273.074	4561.14
273.45	4559.02
273.827	4560.86
274.203	4561.05
274.58	4561.98
274.957	4559.43
275.333	4560.16
275.709	4561.55
276.086	4562.82
276.462	4555.84
276.838	4545.16
277.215	4544.16
277.591	4555.41
277.967	4553.57
278.343	4554.93
278.719	4550.89
279.095	4554.36
279.471	4552.16
279.847	4557.95
280.223	4557.66
280.599	4561.14
280.975	4559
281.351	4561.23
281.727	4548.91
282.103	4553.55
282.478	4550.16
282.854	4556.48
283.23	4550.39
283.605	4557.75
283.981	4550.18
284.357	4555.2
284.732	4557.73
285.108	4563.05
285.483	4567.02
285.858	4572.05
286.234	4569.14
286.609	4572.07
286.984	4566.61
287.36	4570.59
287.735	4569.43
288.11	4585.73
288.485	4581.77
288.86	4584.02
289.235	4585.43
289.61	4581.93
289.985	4583.8
290.36	4586.82
290.735	4586.14
291.11	4592.43
291.485	4593.59
291.86	4592.05
292.235	4586.02
292.609	4586.5
292.984	4581.73
293.359	4582.75
293.733	4584.23
294.108	4590.89
294.482	4587.68
294.857	4592.64
295.231	4593.82
295.606	4598.75
295.98	4595.73
296.354	4594.11
296.729	4592.86
297.103	4596.36
297.477	4595.8
297.851	4597.73
298.226	4590.45
298.6	4596.64
298.974	4595.43
299.348	4598.23
299.722	4597.39
300.096	4602.64
300.47	4599.8
300.844	4607.75
301.217	4605.68
301.591	4609.93
301.965	4612.95
302.339	4616.75
302.712	4610.18
303.086	4614.48
303.46	4607.89
303.833	4608.43
304.207	4608.43
304.58	4612.7
304.954	4608.52
305.327	4614.16
305.701	4605.16
306.074	4601.95
306.447	4594.77
306.821	4603.02
307.194	4599.89
307.567	4609.41
307.94	4606.61
308.313	4612.5
308.686	4607.27
309.059	4609.34
309.432	4603.64
309.805	4612.84
310.178	4608.07
310.551	4619.52
310.924	4614.86
311.297	4616.14
311.67	4609.89
312.042	4615.48
312.415	4609.3
312.788	4612.48
313.16	4610.14
313.533	4619.55
313.905	4618.68
314.278	4626.25
314.65	4616.73
315.023	4619.07
315.395	4614.91
315.768	4615.55
316.14	4610.34
316.512	4616.91
316.884	4615.36
317.257	4622.8
317.629	4614.64
318.001	4612.89
318.373	4610.39
318.745	4616.41
319.117	4613.86
319.489	4621.82
319.861	4622.95
320.233	4628.18
320.605	4618.34
320.977	4623.48
321.348	4617.09
321.72	4618.43
322.092	4613.2
322.463	4614.75
322.835	4609.34
323.207	4616.32
323.578	4608
323.95	4611.5
324.321	4605.11
324.693	4608.55
325.064	4605.73
325.435	4631.82
325.807	4631.36
326.178	4639.14
326.549	4639.32
326.92	4641.36
327.292	4634.3
327.663	4640.66
328.034	4634.25
328.405	4639.3
328.776	4636.02
329.147	4639.02
329.518	4613.34
329.889	4614.68
330.259	4609.23
330.63	4606.73
331.001	4605.27
331.372	4608.86
331.742	4603.95
332.113	4609.18
332.484	4605.41
332.854	4613.68
333.225	4605.55
333.595	4608.05
333.966	4607.36
334.336	4609.86
334.707	4605.57
335.077	4616.32
335.447	4614.18
335.817	4617.95
336.188	4609.32
336.558	4612.3
336.928	4606
337.298	4614.05
337.668	4615.02
338.038	4615.82
338.408	4637.95
338.778	4644.95
339.148	4653.57
339.518	4660.75
339.888	4655.7
340.258	4662.32
340.627	4657.07
340.997	4658.98
341.367	4650.07
341.736	4648.84
342.106	4646.32
342.475	4624.8
342.845	4653.57
343.214	4637.66
343.584	4625.36
343.953	4628.95
344.323	4623.14
344.692	4625.59
345.061	4623.27
345.431	4629.57
345.8	4622.93
346.169	4625.52
346.538	4621.52
346.907	4590.41
347.276	4585.86
347.645	4591.95
348.014	4588.73
348.383	4595.11
348.752	4590.45
349.121	4595.89
349.49	4595.02
349.858	4599.48
350.227	4597.48
350.596	4604.77
350.964	4599.75
351.333	4605
351.702	4605.09
352.07	4606.57
352.439	4599.02
352.807	4608.45
353.176	4602.25
353.544	4604.16
353.912	4604.66
354.281	4606.95
354.649	4598.52
355.017	4606.73
355.385	4600.23
355.753	4600.93
356.122	4597.25
356.49	4603.16
356.858	4596.34
357.226	4601.75
357.594	4591.5
357.961	4596.66
358.329	4595.2
358.697	4603.16
359.065	4594.07
359.433	4598.61
359.8	4595.02
360.168	4597.64
360.536	4593.48
360.903	4598.91
361.271	4591.18
361.638	4599.8
362.006	4586.7
362.373	4588.27
362.741	4577.5
363.108	4581.75
363.475	4574.89
363.843	4578.25
364.21	4573.5
364.577	4583.59
364.944	4574.86
365.311	4579.11
365.678	4597.25
366.045	4605.86
366.412	4605
366.779	4612.27
367.146	4607.82
367.513	4617.2
367.88	4609.95
368.247	4616.36
368.613	4608.5
368.98	4613.73
369.347	4606.05
369.713	4584.05
370.08	4578.34
370.447	4578.84
370.813	4570.89
371.18	4577.32
371.546	4569.39
371.912	4576.36
372.279	4575.93
372.645	4577.77
373.011	4571.07
373.378	4579.48
373.744	4575.7
374.11	4586.16
374.476	4578.77
374.842	4583.84
375.208	4586.84
375.574	4590.02
375.94	4585
376.306	4585.39
376.672	4582.18
377.038	4588.98
377.404	4584.66
377.769	4593.2
378.135	4580.8
378.501	4588.43
378.866	4586.27
379.232	4583.07
379.597	4579.95
379.963	4584.3
380.328	4577.25
380.694	4580.25
381.059	4575.41
381.425	4578.98
381.79	4571.5
382.155	4580.8
382.52	4573.84
382.886	4576.64
383.251	4570.8
383.616	4575.66
383.981	4569.34
384.346	4576.5
384.711	4571.39
385.076	4578.3
385.441	4571.16
385.806	4572.8
386.171	4564.59
386.535	4569.91
386.9	4565.59
387.265	4569.89
387.629	4560.77
387.994	4563.86
388.359	4557.77
388.723	4560.64
389.088	4551.7
389.452	4556.52
389.817	4554.77
390.181	4560.57
390.545	4560.48
390.91	4564.41
391.274	4556.34
391.638	4564.11
392.002	4560.57
392.366	4596.82
392.731	4592.09
393.095	4598.2
393.459	4595.18
393.823	4597.8
394.187	4590.89
394.55	4595.64
394.914	4595.93
395.278	4605.55
395.642	4598.07
396.006	4603.77
396.369	4565.11
396.733	4572.86
397.097	4565.2
397.46	4567.84
397.824	4562.52
398.187	4563.61
398.551	4557.02
398.914	4555.39
399.277	4549.07
399.641	4556.64
400.004	4553.52
400.367	4560.89
400.73	4552.27
401.094	4558.48
401.457	4554.32
401.82	4558.09
402.183	4554.61
402.546	4561.2
402.909	4555.48
403.272	4561.11
403.635	4552.48
403.998	4552.7
404.36	4543.11
404.723	4548.07
405.086	4542.64
405.448	4576.66
405.811	4573.93
406.174	4580.18
406.536	4569.61
406.899	4599.5
407.261	4592.2
407.624	4599.16
407.986	4598.64
408.348	4605.7
408.711	4606.3
409.073	4613.77
409.435	4576.45
409.797	4579.18
410.16	4574.84
410.522	4580.39
410.884	4552.16
411.246	4561.77
411.608	4553.36
411.97	4554.43
412.332	4547.52
412.693	4550.41
413.055	4541.36
413.417	4548.82
413.779	4541.75
414.14	4545.07
414.502	4536.02
414.864	4543.18
415.225	4536.39
415.587	4544.7
415.948	4536.75
416.31	4544.05
416.671	4535.91
417.033	4539.09
417.394	4534.91
417.755	4541.09
418.116	4534.5
418.478	4539.57
418.839	4531.43
419.2	4530.68
419.561	4524.2
419.922	4529.34
420.283	4524.95
420.644	4529.59
421.005	4525.82
421.366	4533.02
421.727	4536.34
422.087	4541.48
422.448	4537.39
422.809	4543.59
423.169	4539.59
423.53	4541.05
423.891	4535.89
424.251	4541.68
424.612	4534.2
424.972	4537.64
425.333	4526.48
425.693	4526.57
426.053	4520.66
426.414	4521.34
426.774	4512.23
427.134	4516.68
427.494	4509.98
427.854	4516.3
428.214	4508.09
428.574	4514.32
428.934	4511.11
429.294	4519.84
429.654	4511.14
430.014	4516.07
430.374	4514.02
430.734	4522.55
431.094	4516.25
431.453	4539.82
431.813	4534.52
432.173	4541.86
432.532	4536.91
432.892	4540.27
433.251	4531.25
433.611	4536.27
433.97	4530.52
434.33	4537.14
434.689	4532.77
435.048	4537.16
435.407	4521.93
435.767	4525.89
436.126	4515.75
436.485	4517.98
436.844	4509.95
437.203	4518.86
437.562	4517.11
437.921	4524.05
438.28	4516.66
438.639	4519.5
438.998	4536.84
439.356	4539
439.715	4535.14
440.074	4542.39
440.433	4537.43
440.791	4546.82
441.15	4537.32
441.508	4539.91
441.867	4531.57
442.225	4537.75
442.584	4529.09
442.942	4513.27
443.3	4506.95
443.659	4511
444.017	4505.59
444.375	4510.34
444.733	4504.41
445.092	4512.27
445.45	4511.34
445.808	4517.11
446.166	4510.73
446.524	4520.05
446.882	4511.73
447.239	4516.77
447.597	4509.59
447.955	4519.64
448.313	4514.43
448.67	4522.41
449.028	4516.59
449.386	4518.61
449.743	4521.34
450.101	4532.2
450.458	4525.14
450.816	4535
451.173	4531.48
451.531	4547.3
451.888	4538.39
452.245	4546.02
452.602	4541.36
452.96	4583.52
453.317	4578.59
453.674	4582.39
454.031	4575.32
454.388	4586.36
454.745	4579.8
455.102	4584.84
455.459	4575.07
455.816	4582.82
456.173	4581.75
456.529	4588.64
456.886	4550.93
457.243	4559.57
457.599	4550.95
457.956	4555.02
458.313	4547.73
458.669	4555.57
459.026	4552.5
459.382	4561.39
459.739	4557.93
460.095	4564.34
460.451	4557.77
460.807	4562.32
461.164	4557.25
461.52	4571.98
461.876	4568
462.232	4571.82
462.588	4563.48
462.944	4569.77
463.3	4564.36
463.656	4571.41
464.012	4559.95
464.368	4574.2
464.724	4566.25
465.079	4566.45
465.435	4552.86
465.791	4553.55
466.146	4551.68
466.502	4563.8
466.858	4555.84
467.213	4555.84
467.569	4551
467.924	4563.82
468.279	4547.89
468.635	4553.23
468.99	4548.27
469.345	4551.95
469.701	4546.52
470.056	4545.07
470.411	4531.91
470.766	4538.18
471.121	4533.16
471.476	4537.32
471.831	4523.84
472.186	4526.39
472.541	4518.07
472.895	4517.52
473.25	4508.05
473.605	4512.64
473.96	4504.86
474.314	4508.91
474.669	4497.77
475.024	4492.14
475.378	4477.05
475.733	4485.39
476.087	4478.89
476.441	4481.5
476.796	4475.48
477.15	4486.25
477.504	4477.11
477.859	4478.89
478.213	4469.95
478.567	4469.89
478.921	4473.75
479.275	4474.11
479.629	4465.27
479.983	4473.02
480.337	4464.77
480.691	4470.57
481.045	4456
481.399	4486.64
481.752	4481.11
482.106	4485.5
482.46	4479.18
482.813	4477.66
483.167	4473.5
483.52	4472.75
483.874	4475.66
484.227	4481.68
484.581	4471.32
484.934	4476.25
485.288	4443.27
485.641	4444.43
485.994	4434.75
486.347	4440.57
486.7	4432.61
487.054	4451.64
487.407	4445.61
487.76	4435.11
488.113	4426.5
488.466	4435.2
488.818	4429.77
489.171	4435.02
489.524	4427.64
489.877	4433.14
490.23	4427.23
490.582	4432.66
490.935	4414.59
491.288	4418.84
491.64	4413.52
491.993	4421.27
492.345	4415.3
492.698	4423.27
493.05	4419.86
493.402	4432.48
493.755	4431.7
494.107	4444.5
494.459	4451.95
494.811	4479.02
495.163	4502.02
495.515	4549.07
495.867	4599.39
496.219	4685.57
496.571	4776.43
496.923	4893.59
497.275	5014.5
497.627	5157.93
497.979	5285.93
498.33	5425.5
498.682	5546.32
499.034	5670.23
499.385	5772.52
499.737	5866.57
500.088	5923.8
500.44	5966.64
500.791	5982.82
501.143	5989.82
501.494	5977.05
501.845	5966.59
502.197	5932.82
502.548	5907.82
502.899	5871.75
503.25	5839.45
503.601	5794.48
503.952	5763.84
504.303	5719.73
504.654	5686.48
505.005	5641.59
505.356	5603.36
505.707	5560.68
506.058	5531.86
506.408	5486.48
506.759	5457.3
507.11	5419.98
507.46	5400.89
507.811	5362.18
508.161	5342.5
508.512	5312.14
508.862	5293.32
509.213	5264.7
509.563	5246.77
509.913	5220.11
510.263	5212.23
510.614	5183.52
510.964	5172.43
511.314	5137.41
511.664	5120.84
512.014	5095.16
512.364	5080.32
512.714	5059.07
513.064	5041.52
513.414	5022
513.764	5022.5
514.113	5001.86
514.463	4994.59
514.813	4967.77
515.162	4962.16
515.512	4946.16
515.862	4939.14
516.211	4921.8
516.561	4914.61
516.91	4907.61
517.259	4900.66
517.609	4869.23
517.958	4858.27
518.307	4841.2
518.656	4835.75
519.006	4824.89
519.355	4827.98
519.704	4819.07
520.053	4816.73
520.402	4799.09
520.751	4789.91
521.1	4777.11
521.448	4775.68
521.797	4763.3
522.146	4759.61
522.495	4752.14
522.843	4745.16
523.192	4728.39
523.541	4720.25
523.889	4705.52
524.238	4705.64
524.586	4699.11
524.935	4698.61
525.283	4692.39
525.631	4694
525.979	4682.84
526.328	4682.36
526.676	4676.05
527.024	4674.98
527.372	4666.34
527.72	4670.23
528.068	4662.64
528.416	4664.09
528.764	4656.23
529.112	4657.39
529.46	4642.95
529.808	4646.57
530.155	4633.2
530.503	4647.18
530.851	4651.14
531.198	4651.43
531.546	4641.25
531.893	4643.89
532.241	4628.18
532.588	4624.14
532.936	4616.09
533.283	4621.59
533.63	4615.16
533.978	4615.05
534.325	4595.05
534.672	4581.09
535.019	4574.3
535.366	4575.34
535.713	4567.45
536.06	4575.52
536.407	4572.32
536.754	4568.84
537.101	4562.36
537.448	4570.07
537.795	4566.89
538.141	4568.05
538.488	4558.18
538.835	4561.39
539.181	4553.05
539.528	4553.86
539.874	4542.32
540.221	4540.95
540.567	4534.66
540.914	4536.7
541.26	4525.23
541.606	4532.86
541.952	4525.14
542.299	4529.57
542.645	4525.98
542.991	4528.59
543.337	4521.5
543.683	4528.93
544.029	4524.75
544.375	4538.3
544.721	4534.09
545.066	4536.82
545.412	4528.02
545.758	4531.52
546.104	4527.39
546.449	4525.84
546.795	4526.43
547.141	4537.98
547.486	4528.7
547.832	4531.61
548.177	4517.55
548.522	4517.59
548.868	4507.68
549.213	4510.2
549.558	4505.84
549.903	4510.27
550.249	4507.75
550.594	4507.86
550.939	4494.45
551.284	4499.48
551.629	4493.93
551.974	4497.16
552.319	4490.91
552.664	4497.02
553.008	4490.8
553.353	4519.86
553.698	4515.14
554.043	4518.7
554.387	4510.91
554.732	4515.18
555.076	4509.45
555.421	4512.39
555.765	4508.8
556.11	4514.41
556.454	4506.86
556.798	4507.25
557.143	4474.86
557.487	4480.93
557.831	4473.09
558.175	4483
558.519	4480.77
558.863	4488.45
559.207	4481.16
559.551	4484.23
559.895	4483.61
560.239	4487.86
560.583	4486.89
560.927	4489.98
561.27	4483.11
561.614	4492.91
561.958	4483.7
562.301	4489.25
562.645	4481
562.988	4486.75
563.332	4482.55
563.675	4485.05
564.018	4487.27
564.362	4491.57
564.705	4486.64
565.048	4488.2
565.391	4477.14
565.735	4478.32
566.078	4472.48
566.421	4480.02
566.764	4476.52
567.107	4477.75
567.45	4469.89
567.792	4467.95
568.135	4460.39
568.478	4464.43
568.821	4463.27
569.163	4469.77
569.506	4468
569.849	4474.32
570.191	4469.07
570.534	4476.18
570.876	4474.07
571.219	4477.91
571.561	4475.59
571.903	4480.14
572.246	4478.91
572.588	4479.98
572.93	4472.23
573.272	4475.64
573.614	4466.52
573.956	4466.27
574.298	4460.91
574.64	4466.61
574.982	4459.95
575.324	4462.5
575.666	4457.36
576.008	4461.23
576.349	4453.86
576.691	4458.91
577.033	4455.59
577.374	4459.75
577.716	4456.45
578.057	4459.95
578.399	4450.84
578.74	4458.41
579.082	4459.25
579.423	4467.2
579.764	4468.66
580.105	4477.64
580.447	4478.2
580.788	4485.59
581.129	4490.36
581.47	4495.89
581.811	4490.25
582.152	4499.93
582.493	4515.84
582.834	4517.27
583.175	4513.68
583.515	4509.43
583.856	4503.16
584.197	4504.91
584.537	4495.89
584.878	4491.32
585.218	4486.86
585.559	4492.7
585.899	4486.73
586.24	4472.36
586.58	4466.07
586.921	4470.32
587.261	4465.84
587.601	4470.09
587.941	4463.82
588.281	4469.25
588.621	4466.02
588.961	4468.61
589.301	4460.16
589.641	4464.09
589.981	4460.32
590.321	4463.14
590.661	4456.27
591.001	4460.16
591.34	4458.7
591.68	4463.73
592.02	4456.55
592.359	4461.59
592.699	4455
593.038	4466.64
593.378	4461.32
593.717	4462.09
594.057	4456.86
594.396	4460.82
594.735	4455.27
595.074	4461.07
595.414	4454.09
595.753	4458.95
596.092	4450.93
596.431	4457.73
596.77	4448.82
597.109	4452.05
597.448	4444.39
597.786	4445.57
598.125	4439.66
598.464	4446.93
598.803	4436.18
599.141	4441.5
599.48	4437.82
599.819	4444.14
600.157	4435.52
600.495	4437.27
600.834	4435.52
601.172	4462.48
601.511	4460.98
601.849	4466.23
602.187	4459.66
602.525	4464.02
602.864	4458.41
603.202	4464.52
603.54	4459.16
603.878	4467.39
604.216	4462.61
604.554	4466.27
604.891	4439.05
605.229	4444.32
605.567	4436.45
605.905	4441.48
606.243	4435.48
606.58	4438.3
606.918	4429.18
607.255	4430.25
607.593	4425.11
607.93	4431.02
608.268	4422.39
608.605	4427.86
608.942	4425.25
609.28	4433.3
609.617	4427.89
609.954	4433.32
610.291	4432.34
610.628	4442.14
610.965	4442.64
611.302	4447.27
611.639	4444.18
611.976	4452.73
612.313	4447.32
612.65	4447.59
612.987	4438.2
613.323	4443.05
613.66	4437.73
613.997	4441.91
614.333	4430.91
614.67	4431.48
615.006	4425.5
615.343	4428.48
615.679	4422.75
616.015	4427.61
616.352	4422.48
616.688	4429.55
617.024	4425.25
617.36	4436.36
617.696	4432.48
618.032	4437.82
618.368	4433.84
618.704	4437.52
619.04	4430.95
619.376	4435.43
619.712	4433.09
620.048	4440.27
620.383	4431.75
620.719	4434.5
621.055	4424.55
621.39	4428.73
621.726	4421.86
622.061	4423.52
622.397	4420.89
622.732	4423.3
623.068	4413.3
623.403	4414.09
623.738	4406.61
624.073	4411.77
624.409	4403.93
624.744	4404.89
625.079	4395.75
625.414	4404.48
625.749	4399.25
626.084	4403.14
626.419	4401.41
626.753	4406.93
627.088	4402.39
627.423	4414.41
627.758	4410.52
628.092	4417.09
628.427	4413.89
628.762	4421.34
629.096	4413.36
629.431	4423.55
629.765	4417.14
630.099	4419.07
630.434	4413.23
630.768	4417.95
631.102	4404.11
631.436	4407.39
631.77	4400.77
632.105	4407.77
632.439	4402.75
632.773	4409.16
633.107	4401.11
633.44	4406.55
633.774	4400.25
634.108	4405.82
634.442	4398.93
634.776	4408.14
635.109	4406.11
635.443	4413.7
635.776	4403.68
636.11	4409.8
636.443	4404.09
636.777	4405.7
637.11	4395.91
637.444	4403.77
637.777	4398.52
638.11	4404.23
638.443	4394.32
638.776	4397.23
639.11	4389.27
639.443	4400.84
639.776	4393.57
640.109	4400.84
640.441	4397.66
640.774	4408.73
641.107	4401.05
641.44	4409.68
641.773	4403.39
642.105	4409.89
642.438	4404.82
642.77	4407.61
643.103	4398.39
643.435	4400.73
643.768	4395.86
644.1	4401.41
644.433	4392.95
644.765	4396.93
645.097	4397.82
645.429	4404.52
645.761	4400.57
646.094	4406.41
646.426	4403.41
646.758	4413.57
647.09	4408.41
647.422	4409.18
647.753	4402.95
648.085	4407.05
648.417	4401.16
648.749	4396.39
649.08	4389.77
649.412	4394.39
649.744	4388.34
650.075	4394.84
650.407	4381.3
650.738	4386.91
651.069	4383.8
651.401	4388.45
651.732	4382.34
652.063	4388.02
652.394	4383.75
652.726	4390.84
653.057	4386
653.388	4388.36
653.719	4381.07
654.05	4390.11
654.381	4387.89
654.712	4396.23
655.042	4388.07
655.373	4393.48
655.704	4389.34
656.034	4391.86
656.365	4388.77
656.696	4392.93
657.026	4389.43
657.357	4395.16
657.687	4388.23
658.018	4389.5
658.348	4379.7
658.678	4387.16
659.008	4381.75
659.339	4387.27
659.669	4382.61
659.999	4388.02
660.329	4379.02
660.659	4382.8
660.989	4377
661.319	4380.89
661.649	4375.57
661.978	4379.95
662.308	4375.91
662.638	4379.77
662.968	4377.52
663.297	4387.64
663.627	4377.45
663.956	4383.16
664.286	4377.36
664.615	4387.91
664.945	4382.8
665.274	4388.68
665.603	4385.5
665.932	4391.43
666.262	4387.57
666.591	4391.84
666.92	4383.57
667.249	4391.05
667.578	4392.02
667.907	4400.34
668.236	4393.11
668.564	4397.48
668.893	4393.14
669.222	4397.59
669.551	4388.84
669.879	4393.11
670.208	4380.77
670.537	4383.32
670.865	4376.73
671.194	4393.91
671.522	4390.32
671.85	4393.2
672.179	4388.75
672.507	4392.25
672.835	4385.52
673.163	4390.68
673.491	4387.27
673.819	4400.77
674.147	4396.2
674.475	4398.14
674.803	4374.86
675.131	4375.45
675.459	4374.86
675.787	4382.7
676.115	4378.02
676.442	4383.36
676.77	4377.91
677.098	4383.05
677.425	4372.57
677.753	4381.2
678.08	4378.89
678.407	4387.5
678.735	4388.36
679.062	4390.11
679.389	4380.41
679.717	4385.75
680.044	4380.25
680.371	4386.95
680.698	4379.3
681.025	4388.5
681.352	4383.27
681.679	4386.45
682.006	4380.34
682.332	4379.5
682.659	4373.41
682.986	4385.61
683.313	4383.77
683.639	4387.43
683.966	4381.14
684.292	4389.68
684.619	4379.61
684.945	4382.91
685.272	4383.3
685.598	4388.16
685.924	4392.68
686.25	4398.7
686.577	4389.41
686.903	4395.05
687.229	4392.55
687.555	4398.73
687.881	4391.32
688.207	4399.64
688.533	4399.34
688.858	4398.18
689.184	4392.55
689.51	4390.43
689.836	4384.39
690.161	4394.89
690.487	4386.34
690.813	4391.98
691.138	4386.25
691.463	4391.52
691.789	4389.52
692.114	4388.93
692.44	4384.2
692.765	4392.86
693.09	4391.5
693.415	4395.48
693.74	4384.89
694.065	4392.16
694.39	4386.52
694.715	4398.57
695.04	4396.52
695.365	4398.66
695.69	4393.41
696.015	4400.66
696.339	4394.52
696.664	4396.36
696.989	4392.8
697.313	4396.36
697.638	4391.8
697.962	4396.16
698.287	4385.09
698.611	4392.66
698.935	4387.59
699.26	4393.45
699.584	4388.91
699.908	4392.23
700.232	4385.75
700.556	4388.25
700.88	4386.23
701.204	4390.48
701.528	4383.98
701.852	4390.75
702.176	4401.34
702.5	4406.59
702.823	4413.75
703.147	4433.05
703.471	4425.36
703.794	4431.05
704.118	4444.32
704.441	4449.75
704.765	4441.52
705.088	4448.3
705.411	4447.93
705.735	4431.43
706.058	4421.93
706.381	4413.57
706.704	4398.11
707.027	4405.02
707.35	4398.55
707.673	4387.14
707.996	4380.95
708.319	4381.55
708.642	4374.75
708.965	4374.27
709.288	4370.59
709.61	4382.43
709.933	4380.2
710.256	4381.48
710.578	4373.32
710.901	4380.7
711.223	4374.7
711.546	4382.25
711.868	4388.91
712.19	4394.16
712.512	4387.36
712.835	4389.5
713.157	4377.39
713.479	4378.57
713.801	4373.25
714.123	4379.86
714.445	4374.23
714.767	4381.09
715.089	4372.05
715.411	4368.59
715.732	4364.61
716.054	4369.27
716.376	4365.98
716.697	4371.48
717.019	4372.82
717.34	4376.7
717.662	4375.23
717.983	4379.39
718.305	4377.07
718.626	4381.45
718.947	4377.98
719.268	4383.8
719.589	4380.59
719.911	4391.16
720.232	4389.23
720.553	4390.57
720.874	4384.43
721.195	4386.77
721.515	4378.34
721.836	4380.86
722.157	4375.14
722.478	4379.77
722.798	4370.86
723.119	4374.05
723.44	4361.89
723.76	4365.66
724.081	4359.09
724.401	4367.84
724.721	4372.11
725.042	4376.86
725.362	4370.16
725.682	4375.09
726.002	4372.59
726.322	4379.48
726.642	4376.95
726.962	4382.61
727.282	4382.05
727.602	4384.77
727.922	4374.91
728.242	4386.73
728.562	4388.11
728.882	4393.55
729.201	4391.25
729.521	4397.73
729.84	4395
730.16	4398.5
730.479	4402.07
730.799	4403.14
731.118	4398.66
731.437	4405.59
731.757	4384.77
732.076	4388.11
732.395	4382.68
732.714	4387.43
733.033	4377.34
733.352	4381.82
733.671	4380.95
733.99	4380.66
734.309	4378
734.628	4388.27
734.947	4384.89
735.265	4390
735.584	4382.86
735.903	4388.23
736.221	4380.73
736.54	4389.07
736.858	4382.18
737.177	4387.14
737.495	4381.82
737.813	4385.73
738.132	4378.48
738.45	4381
738.768	4375.75
739.086	4378.39
739.404	4376.64
739.722	4382.66
740.04	4379.48
740.358	4387.7
740.676	4378.98
740.994	4379.77
741.311	4375.91
741.629	4380.7
741.947	4376.18
742.264	4383.16
742.582	4386.41
742.899	4390.66
743.217	4386.3
743.534	4385.59
743.852	4375.43
744.169	4380.95
744.486	4379.55
744.803	4382.34
745.121	4375.61
745.438	4382.95
745.755	4374.84
746.072	4378.07
746.389	4368.66
746.706	4371.7
747.022	4369.39
747.339	4375
747.656	4375.5
747.973	4380.77
748.289	4374.95
748.606	4382.89
748.923	4377.68
749.239	4389.3
749.555	4384.34
749.872	4391.82
750.188	4388.95
750.505	4396.64
750.821	4392.95
751.137	4392.66
751.453	4385.66
751.769	4392.43
752.085	4385.36
752.401	4393.86
752.717	4381.43
753.033	4383.48
753.349	4379.41
753.665	4383.61
753.98	4373.5
754.296	4379.23
754.612	4371.66
754.927	4379.91
755.243	4377.3
755.558	4381.25
755.874	4374.36
756.189	4381.59
756.505	4372.84
756.82	4375.55
757.135	4369.14
757.45	4380.23
757.765	4383.32
758.08	4389.61
758.395	4380.23
758.71	4380.36
759.025	4377.75
759.34	4381.93
759.655	4380.16
759.97	4388.91
760.285	4393.84
760.599	4400.73
760.914	4390.7
761.228	4386.84
761.543	4382.77
761.857	4399.05
762.172	4393.41
762.486	4397.11
762.8	4397.77
763.115	4401.07
763.429	4397.07
763.743	4395.11
764.057	4391.11
764.371	4398.59
764.685	4400.16
764.999	4411.7
765.313	4406.68
765.627	4414.32
765.941	4410.02
766.255	4410.16
766.568	4403.84
766.882	4408.61
767.195	4401.75
767.509	4410.5
767.823	4409.16
768.136	4412.7
768.449	4404.66
768.763	4402.18
769.076	4398.8
769.389	4406.93
769.702	4400.8
770.016	4408.39
770.329	4403.5
770.642	4416.89
770.955	4408.84
771.268	4412.52
771.58	4409.23
771.893	4412.8
772.206	4408.09
772.519	4412.45
772.832	4401.8
773.144	4408.3
773.457	4400.25
773.769	4405.7
774.082	4393.89
774.394	4397.84
774.706	4394.23
775.019	4398.59
775.331	4392.66
775.643	4399.64
775.955	4397.2
776.268	4407.5
776.58	4403.02
776.892	4410.57
777.204	4406.91
777.515	4413.86
777.827	4417.07
778.139	4420.86
778.451	4415.95
778.763	4425.09
779.074	4418.8
779.386	4425.3
779.697	4421.23
780.009	4426.95
780.32	4423.27
780.632	4430.91
780.943	4428.3
781.254	4431.2
781.566	4425.09
781.877	4432.64
782.188	4427.23
782.499	4432.57
782.81	4428.98
783.121	4434.68
783.432	4431.68
783.743	4438.75
784.054	4432.07
784.364	4434.3
784.675	4427.82
784.986	4433.25
785.296	4430.14
785.607	4438.25
785.917	4459.75
786.228	4466.14
786.538	4460.32
786.849	4466.73
787.159	4460.61
787.469	4466.16
787.779	4466.45
788.09	4469.45
788.4	4469.57
788.71	4471.39
789.02	4465.98
789.33	4449.8
789.64	4447
789.949	4460.77
790.259	4454.39
790.569	4459.25
790.879	4455.36
791.188	4460.8
791.498	4458.18
791.807	4460.68
792.117	4455.57
792.426	4459.73
792.736	4454
793.045	4466.82
793.354	4453.95
793.663	4464.59
793.973	4462.45
794.282	4490.95
794.591	4486.68
794.9	4493.07
795.209	4491.52
795.518	4498.5
795.826	4495.77
796.135	4502.75
796.444	4491.48
796.753	4498.93
797.061	4491.18
797.37	4495.57
797.678	4470.66
797.987	4472.23
798.295	4468.09
798.604	4472.84
798.912	4469.52
799.22	4474.27
799.529	4473.59
799.837	4479.41
800.145	4477.07
800.453	4483.68
800.761	4484.52
801.069	4490.8
801.377	4490.3
801.685	4499.8
801.993	4497.98
802.3	4505.98
802.608	4500.66
802.916	4504.07
803.223	4507.45
803.531	4515.2
803.838	4511.82
804.146	4515.41
804.453	4510.09
804.76	4517.18
805.068	4512.7
805.375	4519.66
805.682	4516.16
805.989	4530.8
806.296	4525.86
806.603	4525.39
806.91	4522.18
807.217	4528.09
807.524	4527.23
807.831	4534.98
808.138	4530.91
808.444	4537.8
808.751	4535.48
809.058	4538.82
809.364	4531.27
809.671	4542.3
809.977	4537.18
810.284	4542.91
810.59	4541.93
810.896	4546.8
811.202	4545.07
811.509	4556.32
811.815	4552.05
812.121	4556.39
812.427	4552.14
812.733	4557.66
813.039	4557.5
813.345	4566.32
813.65	4565.75
813.956	4578.64
814.262	4573.11
814.568	4577.66
814.873	4569.09
815.179	4578.3
815.484	4575.2
815.79	4586.95
816.095	4586.75
816.4	4590.23
816.706	4582.75
817.011	4588.36
817.316	4582.34
817.621	4592.91
817.926	4596.32
818.231	4602.05
818.536	4596.82
818.841	4607.98
819.146	4602.77
819.451	4607.7
819.756	4601.3
820.06	4610.23
820.365	4605.48
820.67	4606.48
820.974	4600.57
821.279	4605.98
821.583	4604.84
821.888	4614.43
822.192	4609.68
822.496	4618.77
822.8	4615.5
823.105	4622.48
823.409	4619.45
823.713	4625.48
824.017	4623.52
824.321	4631.25
824.625	4628.16
824.929	4638.36
825.232	4634.59
825.536	4639.93
825.84	4634.86
826.143	4643.2
826.447	4641.86
826.751	4649.82
827.054	4653.57
827.358	4663.66
827.661	4681.61
827.964	4703.11
828.268	4700
828.571	4702.16
828.874	4697.98
829.177	4703.91
829.48	4698.09
829.783	4702.45
830.086	4699.84
830.389	4700.64
830.692	4693.07
830.995	4679.5
831.297	4663.8
831.6	4675.2
831.903	4675.66
832.205	4683.23
832.508	4681.11
832.81	4687.8
833.113	4690.59
833.415	4694.07
833.718	4692.02
834.02	4700.48
834.322	4697.64
834.624	4700.95
834.926	4695.23
835.228	4706.95
835.53	4703.07
835.832	4715.09
836.134	4714.86
836.436	4716.45
836.738	4719.27
837.04	4726.93
837.341	4726.82
837.643	4742.75
837.944	4737.82
838.246	4746.36
838.547	4740.36
838.849	4750.05
839.15	4744.41
839.452	4753.48
839.753	4752.98
840.054	4755.43
840.355	4751.77
840.656	4759.05
840.957	4750.3
841.258	4759.5
841.559	4750.3
841.86	4757.5
842.161	4752.98
842.462	4760.32
842.762	4753.41
843.063	4761.93
843.364	4771.16
843.664	4779.59
843.965	4779.8
844.265	4786.89
844.566	4783.98
844.866	4797.36
845.166	4791.91
845.467	4797.02
845.767	4786.89
846.067	4791.82
846.367	4787.64
846.667	4782.95
846.967	4778.89
847.267	4777.14
847.567	4770.84
847.867	4776.95
848.166	4769.2
848.466	4774.43
848.766	4773.68
849.065	4787.93
849.365	4786.57
849.664	4798.59
849.964	4794.32
850.263	4800.61
850.562	4803.02
850.862	4809.59
851.161	4805.59
851.46	4815.66
851.759	4814.95
852.058	4823.39
852.357	4820.64
852.656	4831.66
852.955	4823.32
853.254	4834
853.553	4830.98
853.851	4838.36
854.15	4835.57
854.449	4843.34
854.747	4835.66
855.046	4844.52
855.344	4837.43
855.643	4855.98
855.941	4854.39
856.239	4865.45
856.538	4863.77
856.836	4871.45
857.134	4866.11
857.432	4875.32
857.73	4875.52
858.028	4887.39
858.326	4880.07
858.624	4890.45
858.922	4876.02
859.219	4880.66
859.517	4871.91
859.815	4878.52
860.112	4878.23
860.41	4887.23
860.707	4879.86
861.005	4885.36
861.302	4879.93
861.6	4887.84
861.897	4884.55
862.194	4890.73
862.491	4892.11
862.788	4900.95
863.085	4896.48
863.382	4902.68
863.679	4897.84
863.976	4909.27
864.273	4905.89
864.57	4912.48
864.867	4908.98
865.163	4914.86
865.46	4914.3
865.757	4918.18
866.053	4915.57
866.349	4923.73
866.646	4924.32
866.942	4933.34
867.239	4928.7
867.535	4936.39
867.831	4934.05
868.127	4946.52
868.423	4941.7
868.719	4947.32
869.015	4940.8
869.311	4947.5
869.607	4944.89
869.903	4944.86
870.199	4936.93
870.494	4949.61
870.79	4944.16
871.086	4948.61
871.381	4941.86
871.677	4948.25
871.972	4942.5
872.267	4946.86
872.563	4942.8
872.858	4943.68
873.153	4939.41
873.448	4940.27
873.743	4926.43
874.038	4928.09
874.333	4921.73
874.628	4924.41
874.923	4919.64
875.218	4920.64
875.513	4917.05
875.808	4921.98
876.102	4919.73
876.397	4921.3
876.691	4920.5
876.986	4925.25
877.28	4922.34
877.575	4924.55
877.869	4919.91
878.163	4923.11
878.458	4917.3
878.752	4922.16
879.046	4913.34
879.34	4914.73
879.634	4915.02
879.928	4917.66
880.222	4911.25
880.516	4914.91
880.809	4908.61
881.103	4912.98
881.397	4904.45
881.691	4910.55
881.984	4901.23
882.278	4905.98
882.571	4917.39
882.864	4913.2
883.158	4907.68
883.451	4914.95
883.744	4907.05
884.038	4912.18
884.331	4904.11
884.624	4908.8
884.917	4903.86
885.21	4910.68
885.503	4903.39
885.796	4894.55
886.088	4890.66
886.381	4899.95
886.674	4892.41
886.966	4893.95
887.259	4889.5
887.552	4909.89
887.844	4908.2
888.136	4908.41
888.429	4905.3
888.721	4910.19
889.013	4903.12
889.306	4912.46
889.598	4904.46
