# Supplementary material for: An on-demand, drop-on-drop method for studying enzyme catalysis by serial crystallography
Source: Nat Commun. 2021 Jul 22;12:4461. doi: 10.1038/s41467-021-24757-7 (PMC8298390; doi:10.1038/s41467-021-24757-7)
Supplement: Supplementary file 7 — Source Data [file 41467_2021_24757_MOESM7_ESM.zip › 01_raw data/7/7-pico-off (31).txt]

Data from 7-fluo5N-fura-picooff_Subt4_20-39-52-265.txt Node

Date: Wed Jun 05 20:39:52 PDT 2019
User: Yachandra Lab
Spectrometer: OFX00221
Trigger mode: 0
Integration Time (sec): 3.000000E-1
Scans to average: 4
Nonlinearity correction enabled: false
Boxcar width: 5
Storing dark spectrum: false
XAxis mode: Wavelengths
Number of Pixels in Spectrum: 2136
>>>>>Begin Spectral Data<<<<<
156.111	-0.12
156.499	0.36
156.887	-0.62
157.274	-1
157.662	-0.5
158.049	-0.27
158.437	0.3
158.824	0.55
159.211	0.18
159.599	0.8
159.986	1.43
160.373	1.7
160.761	0.93
161.148	1.98
161.535	2.45
161.922	2
162.309	2.39
162.696	1.82
163.083	1.07
163.47	1.27
163.857	0.3
164.244	0.07
164.631	-0.43
165.018	0.14
165.405	-0.91
165.792	-0.55
166.179	0.16
166.565	-0.61
166.952	-0.7
167.339	0.48
167.725	0.16
168.112	1.2
168.498	2.36
168.885	3.34
169.271	2.95
169.658	4.14
170.044	3.3
170.431	3.16
170.817	2.7
171.203	2.91
171.59	2.8
171.976	2.07
172.362	1.91
172.748	-1
173.134	-1.68
173.521	-1.68
173.907	-1.86
174.293	-1.8
174.679	-2.77
175.065	-2.11
175.451	-1.55
175.836	-0.95
176.222	0.09
176.608	-0.98
176.994	0.57
177.38	0.77
177.765	0.27
178.151	-0.73
178.537	-1.05
178.922	-0.45
179.308	-1.16
179.693	-0.89
180.079	-1.41
180.464	-1.61
180.85	-1.23
181.235	-2.09
181.621	-2.73
182.006	-2.11
182.391	-1.89
182.777	-2.02
183.162	-3.61
183.547	-3.18
183.932	-3.75
184.317	-3.41
184.702	-3.36
185.087	-3.07
185.472	-2.86
185.857	-3.36
186.242	-2.61
186.627	-1.8
187.012	-0.77
187.397	0.82
187.782	1.27
188.167	1.66
188.551	1.34
188.936	6.14
189.321	13.59
189.705	21.14
190.09	27.59
190.475	36.05
190.859	41.27
191.244	45.91
191.628	49.8
192.012	54.14
192.397	60.84
192.781	66.77
193.166	68.61
193.55	64.07
193.934	65.36
194.318	62.59
194.702	58.52
195.087	61.48
195.471	65.02
195.855	68.59
196.239	70.18
196.623	68.34
197.007	69.3
197.391	68.2
197.775	71.5
198.158	66.43
198.542	71.89
198.926	76.07
199.31	73.91
199.693	71.48
200.077	67.23
200.461	66.55
200.844	66.27
201.228	63.09
201.611	60.39
201.995	60.59
202.378	64.48
202.762	65.2
203.145	62.98
203.529	63.09
203.912	61.66
204.295	62.32
204.679	62.89
205.062	66.41
205.445	68.43
205.828	69.52
206.211	72.55
206.594	67.45
206.977	62.61
207.36	62.95
207.743	60.73
208.126	60.55
208.509	59.77
208.892	59.77
209.275	57.2
209.658	59.32
210.04	60.84
210.423	58
210.806	63.57
211.188	64.84
211.571	62.73
211.953	67.68
212.336	67.64
212.719	70.57
213.101	73.02
213.483	71.95
213.866	72.57
214.248	70.18
214.63	70.55
215.013	68.68
215.395	69.57
215.777	68.39
216.159	66.34
216.542	67.52
216.924	66.68
217.306	62.41
217.688	64.43
218.07	62.48
218.452	66.82
218.834	66.82
219.216	69.18
219.597	68.2
219.979	70.41
220.361	72.66
220.743	69.73
221.124	69.52
221.506	71.66
221.888	69.93
222.269	71.27
222.651	68.98
223.032	66.66
223.414	61.77
223.795	61.45
224.177	63
224.558	58.11
224.94	59.5
225.321	61.14
225.702	61.61
226.083	63.43
226.465	62.45
226.846	62.61
227.227	59.23
227.608	59.75
227.989	60.27
228.37	55.18
228.751	56.14
229.132	60.36
229.513	62.16
229.894	61.36
230.275	59.02
230.655	59.23
231.036	56.89
231.417	62.02
231.798	66.18
232.178	65.8
232.559	68.73
232.94	69.05
233.32	69.66
233.701	66.05
234.081	67.52
234.462	67.09
234.842	66.98
235.222	68.86
235.603	67.23
235.983	64
236.363	62.41
236.743	61.91
237.124	59.5
237.504	58.09
237.884	61.66
238.264	56.05
238.644	58.93
239.024	56.61
239.404	54.86
239.784	55.91
240.164	56.59
240.544	58.32
240.923	59.93
241.303	61.09
241.683	59.95
242.063	61.18
242.442	64.75
242.822	65.55
243.202	62.41
243.581	64.05
243.961	65.64
244.34	66.41
244.72	65.77
245.099	63.75
245.478	67.11
245.858	67.57
246.237	65.84
246.616	67.52
246.996	66.25
247.375	70.25
247.754	72.75
248.133	71.16
248.512	70.23
248.891	73.2
249.27	75.16
249.649	77.5
250.028	79.05
250.407	76.41
250.786	72.11
251.165	69.02
251.544	73.2
251.922	74.11
252.301	73.66
252.68	70.14
253.058	71.23
253.437	72.57
253.816	67.34
254.194	66.77
254.573	66.11
254.951	69.7
255.329	75.14
255.708	67.59
256.086	66.5
256.465	64.43
256.843	69.77
257.221	68.02
257.599	67.02
257.977	67.09
258.356	66.05
258.734	69.27
259.112	71.11
259.49	67.02
259.868	70.32
260.246	71.16
260.624	72.93
261.001	70.59
261.379	69.8
261.757	68.05
262.135	66.61
262.513	64.18
262.89	60.66
263.268	57.36
263.645	58.16
264.023	58.75
264.401	55.86
264.778	56.82
265.156	58.5
265.533	58.14
265.91	59.86
266.288	62.5
266.665	66.2
267.042	66.98
267.42	67.95
267.797	67.05
268.174	64.11
268.551	62.93
268.928	62.25
269.305	60.7
269.682	62.82
270.059	61.61
270.436	62.48
270.813	61.68
271.19	63.73
271.567	65.64
271.944	65.14
272.32	67.36
272.697	68.7
273.074	71.05
273.45	72
273.827	70.36
274.203	72.8
274.58	70.95
274.957	69.11
275.333	69.61
275.709	68.25
276.086	67.7
276.462	63.95
276.838	63.41
277.215	63.91
277.591	63.45
277.967	63.34
278.343	60.16
278.719	59.45
279.095	58.43
279.471	56.57
279.847	57.68
280.223	58.09
280.599	62.36
280.975	61.32
281.351	58.86
281.727	59.64
282.103	59.25
282.478	58.43
282.854	62.11
283.23	64.91
283.605	68.89
283.981	65.66
284.357	69.11
284.732	70.18
285.108	72.02
285.483	72.14
285.858	72.07
286.234	74.23
286.609	79
286.984	73.59
287.36	72.14
287.735	70.3
288.11	71.57
288.485	65.75
288.86	63.61
289.235	63.23
289.61	63.52
289.985	64.73
290.36	63.16
290.735	62.59
291.11	66.18
291.485	68.2
291.86	68.68
292.235	71.36
292.609	75.66
292.984	76.14
293.359	74.75
293.733	76.59
294.108	72.02
294.482	66.61
294.857	65.64
295.231	63.68
295.606	62.2
295.98	60.95
296.354	58.55
296.729	57.68
297.103	57.77
297.477	61.39
297.851	60
298.226	61.59
298.6	62.95
298.974	62.95
299.348	67.95
299.722	66.64
300.096	69.16
300.47	68.48
300.844	64.39
301.217	63.14
301.591	63.64
301.965	63
302.339	63.27
302.712	64.14
303.086	64.52
303.46	63.91
303.833	65.55
304.207	62.82
304.58	61.75
304.954	68.05
305.327	70.43
305.701	68.84
306.074	68.52
306.447	68.77
306.821	71.86
307.194	69.91
307.567	64.66
307.94	65.27
308.313	63.93
308.686	67.93
309.059	66.59
309.432	65.55
309.805	64.57
310.178	66.93
310.551	69.86
310.924	67.66
311.297	67.5
311.67	66.84
312.042	64.36
312.415	61.84
312.788	58.43
313.16	58.59
313.533	55.95
313.905	57.02
314.278	54.66
314.65	51.75
315.023	52.23
315.395	50.84
315.768	52
316.14	54.09
316.512	56.82
316.884	61.57
317.257	59.16
317.629	62.3
318.001	63.8
318.373	63.48
318.745	62.32
319.117	63.16
319.489	61.16
319.861	59.93
320.233	59.11
320.605	56.27
320.977	53.16
321.348	54.98
321.72	54.3
322.092	52.3
322.463	54.86
322.835	56.8
323.207	54.89
323.578	57.07
323.95	55.95
324.321	56.84
324.693	60.64
325.064	60.41
325.435	61.68
325.807	64.36
326.178	66.93
326.549	64.68
326.92	61.32
327.292	61.7
327.663	61.98
328.034	67.14
328.405	67.52
328.776	63.05
329.147	60.18
329.518	54.25
329.889	51.95
330.259	46.14
330.63	45
331.001	47.86
331.372	47.75
331.742	48.89
332.113	44.95
332.484	40.3
332.854	46.8
333.225	50.5
333.595	54.14
333.966	53.89
334.336	57
334.707	59.68
335.077	59.11
335.447	54.55
335.817	54.16
336.188	58.77
336.558	64.11
336.928	61.95
337.298	62.73
337.668	61.64
338.038	63.52
338.408	66.34
338.778	65.5
339.148	67.66
339.518	70.36
339.888	69.77
340.258	66.07
340.627	62.16
340.997	61.64
341.367	58.64
341.736	61.98
342.106	61.5
342.475	57.36
342.845	58.43
343.214	58.91
343.584	60.8
343.953	60.11
344.323	61.36
344.692	63.32
345.061	63.68
345.431	64.43
345.8	62.48
346.169	62.86
346.538	61.27
346.907	56.82
347.276	55.32
347.645	54.61
348.014	57.64
348.383	59.2
348.752	60.09
349.121	57.27
349.49	57.77
349.858	57.27
350.227	56.5
350.596	62.61
350.964	68.98
351.333	68.34
351.702	67.36
352.07	64.07
352.439	60.8
352.807	59.05
353.176	60.7
353.544	61.09
353.912	66.61
354.281	62.16
354.649	56.05
355.017	51.98
355.385	50.11
355.753	53.55
356.122	54.18
356.49	55.86
356.858	56.84
357.226	56.75
357.594	55.36
357.961	50.89
358.329	55.16
358.697	60.84
359.065	61.05
359.433	61
359.8	62.5
360.168	62.43
360.536	64.11
360.903	62.25
361.271	64.11
361.638	65.3
362.006	65.27
362.373	65.93
362.741	67.32
363.108	68.11
363.475	69.93
363.843	66.68
364.21	66.18
364.577	64.84
364.944	67.3
365.311	63.07
365.678	63.84
366.045	61.95
366.412	62.75
366.779	59.45
367.146	57.77
367.513	58.73
367.88	63.34
368.247	63.14
368.613	59.61
368.98	60.14
369.347	60.43
369.713	58.89
370.08	62.27
370.447	61.98
370.813	61.89
371.18	62.45
371.546	59.55
371.912	60.27
372.279	61.45
372.645	66.05
373.011	66.86
373.378	70.09
373.744	67.86
374.11	62.66
374.476	61.57
374.842	63.59
375.208	65.41
375.574	68.59
375.94	63.52
376.306	63.32
376.672	65.43
377.038	64.34
377.404	60.84
377.769	64.73
378.135	68.95
378.501	68.61
378.866	64.16
379.232	62.25
379.597	61.59
379.963	61.41
380.328	63.34
380.694	60.57
381.059	56.73
381.425	58.89
381.79	55.95
382.155	58.18
382.52	57.77
382.886	57.86
383.251	56.16
383.616	54.7
383.981	56.64
384.346	52.75
384.711	52.43
385.076	55.32
385.441	58.98
385.806	61.86
386.171	56.52
386.535	58.18
386.9	56.73
387.265	60
387.629	59.82
387.994	57.61
388.359	55.18
388.723	55.48
389.088	57.23
389.452	52.7
389.817	50.86
390.181	51.89
390.545	52.43
390.91	56.8
391.274	56.23
391.638	61.45
392.002	60.36
392.366	67.84
392.731	68.91
393.095	64.84
393.459	66.05
393.823	64.45
394.187	62.09
394.55	55.73
394.914	56.77
395.278	53.93
395.642	50.93
396.006	52.91
396.369	48.64
396.733	46.27
397.097	48.5
397.46	48.91
397.824	48.98
398.187	54.39
398.551	55.82
398.914	55.14
399.277	58.55
399.641	57.95
400.004	59.55
400.367	60.64
400.73	58.52
401.094	58.5
401.457	59.73
401.82	61.86
402.183	61.23
402.546	62.5
402.909	63.32
403.272	61.45
403.635	61.82
403.998	60.57
404.36	60.18
404.723	60.84
405.086	59.86
405.448	59.27
405.811	59.07
406.174	56.7
406.536	56.55
406.899	53.61
407.261	54.5
407.624	52.39
407.986	52.09
408.348	53.52
408.711	56.05
409.073	56.64
409.435	56.68
409.797	55.11
410.16	55.89
410.522	58.34
410.884	60.8
411.246	60.05
411.608	59.34
411.97	61.18
412.332	60.8
412.693	60
413.055	59.52
413.417	59.11
413.779	59.82
414.14	57.52
414.502	56.98
414.864	54.25
415.225	53.93
415.587	57.84
415.948	54.95
416.31	52.52
416.671	49.84
417.033	49.5
417.394	49.52
417.755	52.5
418.116	51.91
418.478	49.68
418.839	48.52
419.2	49.84
419.561	49.05
419.922	49.68
420.283	54.36
420.644	58.73
421.005	60.93
421.366	60.57
421.727	58.39
422.087	59.93
422.448	63.57
422.809	63.52
423.169	64.45
423.53	65.05
423.891	64
424.251	61.48
424.612	59.84
424.972	60.89
425.333	60.95
425.693	55.95
426.053	58.07
426.414	58.86
426.774	61.8
427.134	60.75
427.494	61.32
427.854	63.36
428.214	65.3
428.574	66.95
428.934	65.23
429.294	63.75
429.654	70.16
430.014	69.39
430.374	63.48
430.734	61.27
431.094	64.07
431.453	61.18
431.813	62.23
432.173	56.61
432.532	55.82
432.892	53
433.251	52.25
433.611	50.82
433.97	49.84
434.33	51.41
434.689	53.11
435.048	51.73
435.407	52.32
435.767	50.36
436.126	53.61
436.485	53.32
436.844	54.3
437.203	56.98
437.562	53.48
437.921	53.09
438.28	52.39
438.639	54.73
438.998	52.3
439.356	53.09
439.715	53.61
440.074	54.55
440.433	54.14
440.791	52.55
441.15	52.5
441.508	54.55
441.867	55.8
442.225	55.23
442.584	49.98
442.942	48.55
443.3	46.86
443.659	45.48
444.017	45.09
444.375	46.36
444.733	49.59
445.092	49.3
445.45	51.05
445.808	52.93
446.166	54.57
446.524	55.16
446.882	57.16
447.239	56.36
447.597	57.18
447.955	58.91
448.313	56.89
448.67	57.02
449.028	56.39
449.386	54.48
449.743	52.05
450.101	52.32
450.458	53.91
450.816	54.98
451.173	60.52
451.531	61.27
451.888	57.59
452.245	60.32
452.602	60.39
452.96	62.98
453.317	61.59
453.674	64.14
454.031	64.59
454.388	67.89
454.745	68.39
455.102	64.25
455.459	62.34
455.816	65.05
456.173	62.84
456.529	62.52
456.886	58.61
457.243	63.07
457.599	61.84
457.956	60.52
458.313	54.09
458.669	53.98
459.026	54.75
459.382	57.34
459.739	56.25
460.095	54.98
460.451	53.25
460.807	55.68
461.164	54.45
461.52	55.07
461.876	57.68
462.232	58.86
462.588	56.95
462.944	55.95
463.3	55.48
463.656	55.7
464.012	55.86
464.368	54.36
464.724	51.93
465.079	51.52
465.435	47.82
465.791	48.43
466.146	48.8
466.502	47.14
466.858	47.16
467.213	46
467.569	45.59
467.924	50.5
468.279	53.45
468.635	52.59
468.99	50.66
469.345	54.39
469.701	52.93
470.056	51.59
470.411	53.91
470.766	52.55
471.121	50.61
471.476	52.25
471.831	49.23
472.186	49.5
472.541	50.55
472.895	52.57
473.25	49.32
473.605	49.02
473.96	52.89
474.314	49.3
474.669	50.84
475.024	53.43
475.378	51.36
475.733	50.07
476.087	49.59
476.441	50.39
476.796	51.95
477.15	55.5
477.504	57.14
477.859	56.48
478.213	58.39
478.567	56.61
478.921	55.48
479.275	55.18
479.629	55.5
479.983	56.09
480.337	57.05
480.691	55.75
481.045	53.14
481.399	52.27
481.752	49.86
482.106	51.86
482.46	54.59
482.813	57.09
483.167	60.27
483.52	62.25
483.874	60.7
484.227	58.45
484.581	57.41
484.934	55.95
485.288	57.11
485.641	55.45
485.994	55.14
486.347	58.34
486.7	57.16
487.054	53.95
487.407	53.11
487.76	55.05
488.113	56.07
488.466	56.68
488.818	60.07
489.171	58.98
489.524	59.82
489.877	58.68
490.23	52.75
490.582	54.23
490.935	57.2
491.288	54.8
491.64	54.7
491.993	54.36
492.345	55.48
492.698	53.3
493.05	52.84
493.402	54.48
493.755	56.14
494.107	57.7
494.459	55.68
494.811	49.66
495.163	51.8
495.515	50.27
495.867	49.59
496.219	48.05
496.571	58.36
496.923	63.8
497.275	75.16
497.627	83.16
497.979	97.34
498.33	109.75
498.682	124.07
499.034	132.89
499.385	142.36
499.737	153.7
500.088	165.41
500.44	171.14
500.791	176.16
501.143	175.41
501.494	172.55
501.845	171.93
502.197	170.25
502.548	168.77
502.899	168.59
503.25	168.09
503.601	167.16
503.952	161.95
504.303	159.98
504.654	159.59
505.005	155.77
505.356	153.45
505.707	144.16
506.058	136.16
506.408	135.43
506.759	127.57
507.11	126.84
507.46	122.18
507.811	121.02
508.161	110.2
508.512	107.14
508.862	104.25
509.213	107.14
509.563	107.45
509.913	113.48
510.263	110.3
510.614	113.95
510.964	112.07
511.314	112.57
511.664	110.61
512.014	115.05
512.364	114.16
512.714	113.98
513.064	111.93
513.414	110.86
513.764	104.66
514.113	101.2
514.463	98.48
514.813	96.18
515.162	91.59
515.512	90.25
515.862	87.32
516.211	83.16
516.561	80.61
516.91	76.93
517.259	73.34
517.609	70.48
517.958	68.61
518.307	69.11
518.656	65.41
519.006	70.2
519.355	71.48
519.704	71.34
520.053	72.18
520.402	73.64
520.751	72.95
521.1	73.73
521.448	72.41
521.797	73.14
522.146	70.64
522.495	71.93
522.843	65.32
523.192	62.23
523.541	63.23
523.889	64.98
524.238	63.41
524.586	62.07
524.935	63.2
525.283	67.27
525.631	66.89
525.979	66.84
526.328	67.86
526.676	71.34
527.024	73.25
527.372	70.93
527.72	67.59
528.068	67.25
528.416	69.86
528.764	69.59
529.112	66.77
529.46	65.3
529.808	65.18
530.155	61.02
530.503	58.09
530.851	53.61
531.198	52.82
531.546	51.66
531.893	53.36
532.241	54.8
532.588	54.8
532.936	57.41
533.283	63.27
533.63	64.86
533.978	67.68
534.325	67.41
534.672	71.3
535.019	67.57
535.366	67.36
535.713	66.25
536.06	64.95
536.407	65.43
536.754	63.77
537.101	59.2
537.448	58.61
537.795	59.18
538.141	60.05
538.488	57.93
538.835	58.02
539.181	58.23
539.528	60.23
539.874	58.66
540.221	59.23
540.567	59.07
540.914	57.64
541.26	58.73
541.606	55.64
541.952	58.57
542.299	59.75
542.645	61.61
542.991	64.09
543.337	60.73
543.683	57.2
544.029	55.07
544.375	52.61
544.721	54.68
545.066	52.34
545.412	55.61
545.758	54.73
546.104	53.91
546.449	54.73
546.795	50.25
547.141	51.98
547.486	56.07
547.832	55.73
548.177	57.68
548.522	56.68
548.868	57.36
549.213	58.73
549.558	58.93
549.903	61.3
550.249	59.2
550.594	62.09
550.939	61.93
551.284	62.7
551.629	60.18
551.974	61.52
552.319	62.41
552.664	59.7
553.008	58.25
553.353	56.77
553.698	55.39
554.043	56.91
554.387	51.32
554.732	53.77
555.076	52.32
555.421	55.11
555.765	55
556.11	55.89
556.454	57.25
556.798	53.66
557.143	53.32
557.487	51.77
557.831	52.48
558.175	58.3
558.519	53.55
558.863	52.84
559.207	54.95
559.551	54.48
559.895	54.75
560.239	54.73
560.583	56.84
560.927	55.93
561.27	58.34
561.614	58.82
561.958	58.61
562.301	58.64
562.645	58.55
562.988	54.8
563.332	51.48
563.675	50.43
564.018	51.43
564.362	49.52
564.705	48.84
565.048	45.57
565.391	44.91
565.735	43.11
566.078	45.45
566.421	44.61
566.764	44.27
567.107	47.77
567.45	46.5
567.792	43.86
568.135	44
568.478	45
568.821	47.82
569.163	47.89
569.506	48.45
569.849	45.66
570.191	47.2
570.534	50.23
570.876	46.75
571.219	49.18
571.561	49.68
571.903	49.45
572.246	50.68
572.588	49.3
572.93	46.05
573.272	42.82
573.614	42.77
573.956	42.18
574.298	39.57
574.64	39.59
574.982	36.41
575.324	37.52
575.666	39.66
576.008	39.02
576.349	38.45
576.691	43.34
577.033	46.82
577.374	47.16
577.716	45.91
578.057	46.02
578.399	48.84
578.74	51.23
579.082	48.64
579.423	47.64
579.764	45.41
580.105	46.39
580.447	45.86
580.788	44.93
581.129	46.84
581.47	47.32
581.811	48.43
582.152	47.14
582.493	45.52
582.834	46.39
583.175	47.95
583.515	49.98
583.856	50.16
584.197	47.11
584.537	47.82
584.878	48.77
585.218	50.7
585.559	52.59
585.899	54.18
586.24	55.82
586.58	58.77
586.921	56.05
587.261	58.45
587.601	56.75
587.941	61.68
588.281	61.09
588.621	58.32
588.961	58.32
589.301	54.73
589.641	57.93
589.981	53.75
590.321	53.07
590.661	53.41
591.001	51.05
591.34	52.09
591.68	48.59
592.02	48.93
592.359	49.39
592.699	50.05
593.038	51.11
593.378	48
593.717	51.59
594.057	50.2
594.396	54.61
594.735	52.7
595.074	52.02
595.414	50.57
595.753	52.66
596.092	52.45
596.431	52.66
596.77	52.93
597.109	51.73
597.448	48.43
597.786	50.3
598.125	47.27
598.464	48.34
598.803	47.39
599.141	46.32
599.48	43
599.819	42.34
600.157	38.64
600.495	39.25
600.834	42.2
601.172	44.73
601.511	44.82
601.849	46.5
602.187	48.02
602.525	50.43
602.864	56.27
603.202	56.52
603.54	58.75
603.878	62.66
604.216	60.16
604.554	60.41
604.891	62.23
605.229	63.16
605.567	60.27
605.905	58.93
606.243	59.2
606.58	56.27
606.918	56.77
607.255	55.02
607.593	53.64
607.93	56
608.268	52.48
608.605	50
608.942	48.77
609.28	44.59
609.617	45.5
609.954	43.36
610.291	43.77
610.628	45.39
610.965	45.27
611.302	42.8
611.639	43.95
611.976	45.3
612.313	47.32
612.65	47.95
612.987	51.43
613.323	50.43
613.66	52.27
613.997	48.52
614.333	44.75
614.67	48.36
615.006	48.93
615.343	47.82
615.679	47.8
616.015	45.11
616.352	44.45
616.688	46.02
617.024	48.23
617.36	50.16
617.696	51
618.032	52.32
618.368	52.14
618.704	53.89
619.04	54.55
619.376	55.02
619.712	55.93
620.048	55.75
620.383	58.95
620.719	57.16
621.055	57.07
621.39	57.77
621.726	58.36
622.061	54.36
622.397	52.55
622.732	52.43
623.068	50.89
623.403	49.75
623.738	48.82
624.073	44.82
624.409	46.73
624.744	45.73
625.079	49.07
625.414	48.43
625.749	49.82
626.084	50.02
626.419	50.25
626.753	54.34
627.088	57.64
627.423	60
627.758	64.34
628.092	63.52
628.427	63.09
628.762	63.11
629.096	67.5
629.431	71.09
629.765	69.68
630.099	67.91
630.434	65.77
630.768	66.05
631.102	65.27
631.436	64.91
631.77	64.77
632.105	63.82
632.439	62.95
632.773	61.7
633.107	58.09
633.44	64.5
633.774	68.07
634.108	67.45
634.442	65.32
634.776	66.82
635.109	66.07
635.443	67.41
635.776	67.48
636.11	65.73
636.443	64.16
636.777	64.84
637.11	62.61
637.444	59.73
637.777	60.48
638.11	64.27
638.443	63.34
638.776	63.75
639.11	60.57
639.443	62.14
639.776	64.09
640.109	63.2
640.441	64.66
640.774	64.07
641.107	64.98
641.44	65.3
641.773	60.73
642.105	59.48
642.438	55.95
642.77	56.18
643.103	54.93
643.435	54.75
643.768	56.91
644.1	58.66
644.433	59.41
644.765	59.5
645.097	59.5
645.429	63
645.761	61.36
646.094	61.75
646.426	65.32
646.758	67.43
647.09	68.36
647.422	68.36
647.753	66.02
648.085	66.75
648.417	64.84
648.749	64.84
649.08	64.43
649.412	66.27
649.744	67.75
650.075	65.61
650.407	64.16
650.738	64.3
651.069	62.95
651.401	61.7
651.732	60.02
652.063	61.41
652.394	59.36
652.726	60.61
653.057	62.36
653.388	61.59
653.719	62.43
654.05	61.64
654.381	60.95
654.712	63.23
655.042	62.75
655.373	63.27
655.704	64.25
656.034	63.8
656.365	62.3
656.696	61.43
657.026	63.98
657.357	61.86
657.687	63.91
658.018	64.39
658.348	62.34
658.678	63.61
659.008	61.93
659.339	61.39
659.669	64.07
659.999	64
660.329	65.43
660.659	65.18
660.989	66.75
661.319	63.66
661.649	62.89
661.978	63
662.308	63.27
662.638	66.09
662.968	66.23
663.297	66.27
663.627	64.77
663.956	66.32
664.286	65.34
664.615	64.48
664.945	68.34
665.274	67.59
665.603	69.5
665.932	70.48
666.262	68.84
666.591	69.25
666.92	67.98
667.249	71.59
667.578	66.3
667.907	68.36
668.236	71.36
668.564	70.3
668.893	72.98
669.222	73.73
669.551	73.09
669.879	73.77
670.208	71.43
670.537	72.2
670.865	67.43
671.194	69.64
671.522	66.77
671.85	65.05
672.179	63.8
672.507	63.02
672.835	62.05
673.163	64.68
673.491	66.02
673.819	69.07
674.147	68.16
674.475	73.55
674.803	72.66
675.131	73
675.459	74.16
675.787	76.59
676.115	73.59
676.442	72.59
676.77	70.3
677.098	69.91
677.425	67.16
677.753	68.93
678.08	65.77
678.407	69.39
678.735	69.25
679.062	65.45
679.389	60.61
679.717	60.77
680.044	59.86
680.371	58
680.698	58.09
681.025	59.36
681.352	58.41
681.679	57.05
682.006	53.93
682.332	56.45
682.659	56.09
682.986	60.93
683.313	64.43
683.639	64.98
683.966	68.09
684.292	69.09
684.619	70.14
684.945	70.48
685.272	71.91
685.598	72.18
685.924	69.2
686.25	72.45
686.577	71.23
686.903	70.45
687.229	72.3
687.555	70.82
687.881	70.52
688.207	69.75
688.533	70.25
688.858	72.89
689.184	74.23
689.51	74.3
689.836	73.84
690.161	72.82
690.487	72.75
690.813	70.34
691.138	70.3
691.463	68.45
691.789	68.57
692.114	65.16
692.44	60.32
692.765	58.5
693.09	60.02
693.415	62.23
693.74	62.16
694.065	60.95
694.39	62
694.715	63.23
695.04	63.2
695.365	62.45
695.69	62.84
696.015	65.57
696.339	66.02
696.664	66.64
696.989	64.59
697.313	64.68
697.638	64.32
697.962	61.91
698.287	61.32
698.611	64.43
698.935	67.05
699.26	67.45
699.584	67.93
699.908	67.86
700.232	65.39
700.556	63.27
700.88	64.7
701.204	70.07
701.528	74.23
701.852	74.25
702.176	70.75
702.5	68.18
702.823	67.55
703.147	64.25
703.471	64.36
703.794	65.41
704.118	69.09
704.441	68.3
704.765	62.55
705.088	59.18
705.411	56.86
705.735	55.34
706.058	57.86
706.381	60.23
706.704	62.64
707.027	63.84
707.35	61.14
707.673	58.34
707.996	57.27
708.319	58.23
708.642	58.18
708.965	58.59
709.288	60.59
709.61	60.82
709.933	59.5
710.256	57.77
710.578	56.48
710.901	60.23
711.223	60.68
711.546	59.18
711.868	59.48
712.19	59.5
712.512	61.39
712.835	58.41
713.157	57.52
713.479	58.7
713.801	59.95
714.123	57.23
714.445	53.43
714.767	52.66
715.089	54
715.411	50.45
715.732	50.16
716.054	48.73
716.376	52.68
716.697	50.34
717.019	49.25
717.34	49.73
717.662	52.73
717.983	55.09
718.305	54.64
718.626	53.59
718.947	58.39
719.268	57.73
719.589	57.84
719.911	53.68
720.232	54.8
720.553	53.91
720.874	52.07
721.195	48.55
721.515	49.41
721.836	49.66
722.157	49.18
722.478	48.86
722.798	48.95
723.119	49.5
723.44	51.34
723.76	53.55
724.081	54.7
724.401	55.86
724.721	55.23
725.042	50.45
725.362	50.25
725.682	50.89
726.002	51.09
726.322	51.75
726.642	51.09
726.962	48.8
727.282	43.55
727.602	41.25
727.922	41.07
728.242	46.14
728.562	48.98
728.882	48.91
729.201	52.89
729.521	49.43
729.84	48.09
730.16	47.57
730.479	51.7
730.799	53.86
731.118	55.77
731.437	54.11
731.757	51.57
732.076	50.75
732.395	50.55
732.714	49.41
733.033	49.39
733.352	53.61
733.671	51.82
733.99	50.64
734.309	51.68
734.628	51.02
734.947	50.45
735.265	49.89
735.584	49.2
735.903	48.45
736.221	45.52
736.54	46.02
736.858	42.95
737.177	41.68
737.495	40.91
737.813	38.23
738.132	39.57
738.45	42.2
738.768	44.07
739.086	42.25
739.404	43.55
739.722	41.02
740.04	41.68
740.358	42.93
740.676	46.41
740.994	45.36
741.311	46.3
741.629	42.27
741.947	40.84
742.264	37.32
742.582	43.32
742.899	43.27
743.217	46.84
743.534	42.48
743.852	40.32
744.169	41.66
744.486	40.66
744.803	42.43
745.121	47.34
745.438	49.93
745.755	51.55
746.072	48.57
746.389	48.64
746.706	48.2
747.022	50.84
747.339	51.93
747.656	52.14
747.973	54.7
748.289	50.43
748.606	49.82
748.923	46.59
749.239	47.75
749.555	50.68
749.872	52.93
750.188	53.66
750.505	55.3
750.821	55.39
751.137	54.14
751.453	53.93
751.769	57.02
752.085	54.82
752.401	55.2
752.717	55.82
753.033	51.34
753.349	49.5
753.665	47.07
753.98	46.5
754.296	47.68
754.612	47.39
754.927	46.48
755.243	43.86
755.558	46.11
755.874	47.55
756.189	46.98
756.505	46.5
756.82	45.34
757.135	47.11
757.45	45.57
757.765	45.45
758.08	42.64
758.395	43.02
758.71	45.34
759.025	43.27
759.34	43.2
759.655	44.25
759.97	46.27
760.285	45.5
760.599	44.41
760.914	44.32
761.228	47.41
761.543	49.07
761.857	48.5
762.172	48.48
762.486	50.07
762.8	46.18
763.115	44.07
763.429	43.95
763.743	47.25
764.057	49.32
764.371	50.84
764.685	47.73
764.999	46.95
765.313	46.61
765.627	45.57
765.941	44.73
766.255	45.48
766.568	46.75
766.882	49.18
767.195	45.77
767.509	45.3
767.823	42.59
768.136	42.61
768.449	44.45
768.763	46.07
769.076	48.98
769.389	49.89
769.702	52.23
770.016	51.52
770.329	49.09
770.642	50.84
770.955	50.73
771.268	53.05
771.58	50.52
771.893	52.52
772.206	52.32
772.519	50.55
772.832	48.32
773.144	46.59
773.457	44.95
773.769	44.32
774.082	45.68
774.394	45.41
774.706	43.8
775.019	46.11
775.331	42.59
775.643	42.57
775.955	41.34
776.268	44.84
776.58	47.84
776.892	51.05
777.204	50.61
777.515	45.66
777.827	42.93
778.139	46.11
778.451	44.86
778.763	46.39
779.074	45.84
779.386	47.59
779.697	45.34
780.009	44.57
780.32	43.23
780.632	44.5
780.943	45.66
781.254	48.66
781.566	47.95
781.877	49.73
782.188	49.8
782.499	48.09
782.81	47.14
783.121	46.34
783.432	44.11
783.743	41.59
784.054	40.43
784.364	42.68
784.675	41.34
784.986	39.34
785.296	38.11
785.607	40.09
785.917	41.7
786.228	40.82
786.538	41.14
786.849	42.8
787.159	45.7
787.469	46.18
787.779	48.89
788.09	49.36
788.4	50.3
788.71	50.82
789.02	48.18
789.33	49.34
789.64	52.52
789.949	53.36
790.259	55.86
790.569	55.36
790.879	58.98
791.188	56.86
791.498	55.59
791.807	57.09
792.117	55.55
792.426	54.07
792.736	53.48
793.045	50.66
793.354	52.73
793.663	51.77
793.973	52.64
794.282	50.75
794.591	51.57
794.9	52.36
795.209	52.48
795.518	52.16
795.826	54.14
796.135	55.39
796.444	58.59
796.753	52.68
797.061	50.52
797.37	48.2
797.678	46.84
797.987	46.95
798.295	45.16
798.604	45.39
798.912	45.3
799.22	42.75
799.529	42.5
799.837	37.93
800.145	40.34
800.453	41.34
800.761	43.2
801.069	44.25
801.377	45.3
801.685	46.73
801.993	44.8
802.3	45.18
802.608	47.59
802.916	44.18
803.223	46.64
803.531	47.75
803.838	48.05
804.146	47.91
804.453	48.16
804.76	44.93
805.068	45.39
805.375	45.64
805.682	47.2
805.989	47.64
806.296	49.75
806.603	49.86
806.91	53.34
807.217	50.61
807.524	50.23
807.831	47.59
808.138	47.18
808.444	46.59
808.751	47.8
809.058	48.5
809.364	47.23
809.671	45.75
809.977	46.89
810.284	47.52
810.59	50.23
810.896	49.95
811.202	52.27
811.509	52.7
811.815	53.5
812.121	50.45
812.427	45.89
812.733	49.57
813.039	50.18
813.345	52.61
813.65	46.52
813.956	45.36
814.262	45.77
814.568	45.32
814.873	48.5
815.179	48.77
815.484	50.18
815.79	55.93
816.095	54.95
816.4	56.14
816.706	52.39
817.011	53.66
817.316	56.45
817.621	58.3
817.926	60.82
818.231	58.77
818.536	58
818.841	57.73
819.146	54.86
819.451	52.75
819.756	50.7
820.06	53.27
820.365	53.86
820.67	50.86
820.974	51.18
821.279	49.11
821.583	49.3
821.888	49.2
822.192	49.18
822.496	51.11
822.8	53.02
823.105	54.36
823.409	49.14
823.713	51.45
824.017	54.3
824.321	50.45
824.625	51.3
824.929	51.07
825.232	53.11
825.536	54.09
825.84	51.89
826.143	49.09
826.447	50.5
826.751	53.7
827.054	53.98
827.358	51.41
827.661	56.25
827.964	58.09
828.268	57.18
828.571	57.23
828.874	58
829.177	56.82
829.48	58.2
829.783	57.95
830.086	58.05
830.389	55.32
830.692	58.09
830.995	54.2
831.297	49.02
831.6	47.82
831.903	49.61
832.205	48.93
832.508	50.48
832.81	52.91
833.113	55.93
833.415	55.84
833.718	58.68
834.02	55.09
834.322	59
834.624	58.61
834.926	65.07
835.228	63.3
835.53	66.52
835.832	68.18
836.134	66.2
836.436	63.57
836.738	62.5
837.04	59.5
837.341	61.43
837.643	60.57
837.944	66.18
838.246	62.55
838.547	64.86
838.849	67.55
839.15	68.23
839.452	70.57
839.753	69.93
840.054	68.89
840.355	71.39
840.656	70.8
840.957	69.91
841.258	70.77
841.559	68.36
841.86	66.75
842.161	61.91
842.462	59.11
842.762	58.02
843.063	58.75
843.364	59.98
843.664	61.16
843.965	61.82
844.265	61.16
844.566	58.57
844.866	59.75
845.166	57.2
845.467	56.7
845.767	60.3
846.067	60.5
846.367	57.14
846.667	59.32
846.967	57.3
847.267	57.8
847.567	56.82
847.867	55.91
848.166	53.45
848.466	55.52
848.766	56.23
849.065	53.57
849.365	51.7
849.664	56.43
849.964	55.61
850.263	53.77
850.562	54.57
850.862	56.57
851.161	53.41
851.46	52.55
851.759	49.89
852.058	49.41
852.357	52
852.656	50.11
852.955	49.75
853.254	46.64
853.553	46.5
853.851	46.59
854.15	45.45
854.449	47.95
854.747	50.48
855.046	49.91
855.344	52.14
855.643	53.16
855.941	56.36
856.239	52.86
856.538	56.77
856.836	55.55
857.134	57.3
857.432	55.91
857.73	55.61
858.028	56.45
858.326	58.77
858.624	55.5
858.922	53.77
859.219	52.11
859.517	54.32
859.815	51.36
860.112	55.34
860.41	50.68
860.707	53.73
861.005	57.23
861.302	58.11
861.6	57.68
861.897	61.34
862.194	59.68
862.491	60.25
862.788	64.32
863.085	68.8
863.382	68.86
863.679	70.91
863.976	71.98
864.273	68.77
864.57	66.57
864.867	66.64
865.163	62.07
865.46	59.93
865.757	63.23
866.053	60.23
866.349	57.3
866.646	55.43
866.942	53.95
867.239	51.98
867.535	52
867.831	55.36
868.127	57.48
868.423	59.52
868.719	59.61
869.015	57.48
869.311	59.36
869.607	58.14
869.903	56.59
870.199	59.7
870.494	58.34
870.79	63
871.086	59.32
871.381	57
871.677	58.45
871.972	59.07
872.267	56.64
872.563	51.95
872.858	52.59
873.153	53.86
873.448	50.43
873.743	48.61
874.038	44.61
874.333	49.36
874.628	52.86
874.923	51.7
875.218	54.95
875.513	55.14
875.808	58.77
876.102	54.68
876.397	53.91
876.691	55.48
876.986	57.48
877.28	58.23
877.575	55.05
877.869	52.14
878.163	53.66
878.458	50.45
878.752	52.25
879.046	48.7
879.34	50.61
879.634	51.7
879.928	48.8
880.222	48.07
880.516	45.39
880.809	45.48
881.103	46.59
881.397	42.18
881.691	41.05
881.984	38.89
882.278	42
882.571	44.61
882.864	43.02
883.158	46.95
883.451	48.2
883.744	50.89
884.038	48.86
884.331	51.73
884.624	55.09
884.917	56.64
885.21	55.3
885.503	55.18
885.796	51.73
886.088	51.98
886.381	48.66
886.674	46.43
886.966	43.64
887.259	47.48
887.552	43.14
887.844	38.95
888.136	41.39
888.429	43.05
888.721	39.56
889.013	42.59
889.306	43.75
889.598	45.5
