# Supplementary material for: An on-demand, drop-on-drop method for studying enzyme catalysis by serial crystallography
Source: Nat Commun. 2021 Jul 22;12:4461. doi: 10.1038/s41467-021-24757-7 (PMC8298390; doi:10.1038/s41467-021-24757-7)
Supplement: Supplementary file 7 — Source Data [file 41467_2021_24757_MOESM7_ESM.zip › 01_raw data/7/7-pico-off (27).txt]

Data from 7-fluo5N-fura-picooff_Subt4_20-39-47-409.txt Node

Date: Wed Jun 05 20:39:47 PDT 2019
User: Yachandra Lab
Spectrometer: OFX00221
Trigger mode: 0
Integration Time (sec): 3.000000E-1
Scans to average: 4
Nonlinearity correction enabled: false
Boxcar width: 5
Storing dark spectrum: false
XAxis mode: Wavelengths
Number of Pixels in Spectrum: 2136
>>>>>Begin Spectral Data<<<<<
156.111	-1
156.499	-0.21
156.887	-0.44
157.274	-0.61
157.662	-0.58
158.049	-0.89
158.437	-0.89
158.824	-0.61
159.211	-1.2
159.599	-1.11
159.986	-1.36
160.373	-1.73
160.761	-2.7
161.148	-2.32
161.535	-2.52
161.922	-2.59
162.309	-2.14
162.696	-2.41
163.083	-3.07
163.47	-1.7
163.857	-2.27
164.244	-1.5
164.631	-0.84
165.018	-0.39
165.405	-0.68
165.792	-0.14
166.179	0.34
166.565	-0.25
166.952	-0.25
167.339	0.27
167.725	-1.41
168.112	-1.34
168.498	-1.48
168.885	-1.09
169.271	-1.45
169.658	-0.95
170.044	-1.5
170.431	-1.91
170.817	-2.09
171.203	-1.7
171.59	-1.59
171.976	-1.82
172.362	-1.98
172.748	-3.2
173.134	-2.59
173.521	-2.7
173.907	-3.09
174.293	-2.84
174.679	-2.93
175.065	-3.11
175.451	-3.02
175.836	-2.77
176.222	-2.3
176.608	-3.34
176.994	-1.89
177.38	-3.18
177.765	-3.66
178.151	-3.39
178.537	-3.93
178.922	-4.3
179.308	-3.93
179.693	-4.93
180.079	-4.68
180.464	-4.3
180.85	-3.36
181.235	-4.59
181.621	-4.75
182.006	-3.39
182.391	-3.77
182.777	-4.02
183.162	-3.95
183.547	-3.45
183.932	-3.23
184.317	-4.07
184.702	-5.02
185.087	-4.59
185.472	-4.93
185.857	-4.55
186.242	-4.57
186.627	-4.3
187.012	-3.45
187.397	-4.3
187.782	-4.3
188.167	-3.14
188.551	-3.07
188.936	3.09
189.321	7.23
189.705	15.07
190.09	23.11
190.475	29.05
190.859	35.55
191.244	40.18
191.628	46.07
192.012	49.45
192.397	57.18
192.781	65.64
193.166	68
193.55	70.32
193.934	70.05
194.318	66.86
194.702	68.41
195.087	69.48
195.471	70.77
195.855	73.86
196.239	76.18
196.623	73.91
197.007	71
197.391	67.7
197.775	69.98
198.158	71.34
198.542	73.95
198.926	75.43
199.31	76.59
199.693	77.16
200.077	71.27
200.461	69.75
200.844	68.75
201.228	70.68
201.611	71.8
201.995	68
202.378	63.16
202.762	62.57
203.145	60.11
203.529	55.84
203.912	57.02
204.295	59.14
204.679	64.16
205.062	67
205.445	67
205.828	68.59
206.211	71.41
206.594	71.77
206.977	70.27
207.36	72.61
207.743	70.14
208.126	68.2
208.509	67.16
208.892	63.89
209.275	63.39
209.658	62.89
210.04	61.27
210.423	58.25
210.806	60.59
211.188	61.2
211.571	59.18
211.953	63.7
212.336	61.16
212.719	64.98
213.101	66.52
213.483	62.59
213.866	63.48
214.248	62.45
214.63	63.14
215.013	60.59
215.395	59.75
215.777	56.23
216.159	57
216.542	60.18
216.924	57.84
217.306	55.8
217.688	54.02
218.07	51.77
218.452	51.16
218.834	51.7
219.216	57.66
219.597	55.39
219.979	58
220.361	59.89
220.743	58.64
221.124	58.14
221.506	55.82
221.888	59.68
222.269	60.66
222.651	61.89
223.032	60.3
223.414	54.84
223.795	59.98
224.177	60.98
224.558	56.95
224.94	56.75
225.321	61.5
225.702	64.16
226.083	64.25
226.465	63.98
226.846	62.86
227.227	63.91
227.608	65.45
227.989	64.02
228.37	61.11
228.751	59.18
229.132	60.61
229.513	58.3
229.894	60.16
230.275	59.57
230.655	59.75
231.036	58.86
231.417	58.55
231.798	62.75
232.178	60.14
232.559	59.07
232.94	61.68
233.32	58.32
233.701	58.8
234.081	59.48
234.462	57.27
234.842	57.34
235.222	61.75
235.603	57.61
235.983	50.23
236.363	49.43
236.743	52.43
237.124	50.82
237.504	53.61
237.884	51.2
238.264	47.14
238.644	51.48
239.024	53.64
239.404	51.11
239.784	53.89
240.164	57.45
240.544	59.48
240.923	62.18
241.303	64.32
241.683	62.8
242.063	66.05
242.442	65.39
242.822	61.32
243.202	54.95
243.581	56.09
243.961	60.2
244.34	60.02
244.72	59
245.099	55.91
245.478	56.05
245.858	57.98
246.237	56.25
246.616	56.36
246.996	58.5
247.375	63.59
247.754	63.11
248.133	60.43
248.512	61.11
248.891	63.93
249.27	63.52
249.649	63.16
250.028	64.2
250.407	65.07
250.786	66.23
251.165	67.73
251.544	67.64
251.922	70.57
252.301	72.27
252.68	69.34
253.058	68.73
253.437	69.5
253.816	68.02
254.194	67.09
254.573	66.64
254.951	69.61
255.329	69.68
255.708	65.32
256.086	63.16
256.465	61.59
256.843	63.27
257.221	64.73
257.599	63.7
257.977	63.11
258.356	60.09
258.734	60.89
259.112	59.27
259.49	57.41
259.868	59.39
260.246	59.91
260.624	60.7
261.001	61.07
261.379	59.89
261.757	59.27
262.135	59.8
262.513	60.27
262.89	55.66
263.268	54.68
263.645	56.07
264.023	57.68
264.401	58.2
264.778	54.7
265.156	54.84
265.533	55.36
265.91	57.16
266.288	58.82
266.665	63.98
267.042	65.45
267.42	67
267.797	65.3
268.174	64.82
268.551	62.89
268.928	65.41
269.305	65.5
269.682	65.25
270.059	65.59
270.436	65.61
270.813	64.61
271.19	69.84
271.567	68.66
271.944	68.18
272.32	68.39
272.697	66.84
273.074	69.55
273.45	67.8
273.827	69.48
274.203	71.02
274.58	69.25
274.957	65
275.333	62.5
275.709	62.77
276.086	63.77
276.462	60.95
276.838	62.59
277.215	62.2
277.591	64.93
277.967	63.18
278.343	60.32
278.719	59.59
279.095	60.66
279.471	57.09
279.847	59.77
280.223	59.41
280.599	62.16
280.975	59.2
281.351	56.7
281.727	57.41
282.103	54.41
282.478	52.64
282.854	54.23
283.23	55.98
283.605	61.57
283.981	55.89
284.357	59.36
284.732	60.32
285.108	63.11
285.483	66.41
285.858	62.89
286.234	67.73
286.609	73.48
286.984	71.73
287.36	70.66
287.735	67.27
288.11	69.05
288.485	65.73
288.86	64.75
289.235	62.7
289.61	58.7
289.985	62.02
290.36	59.52
290.735	59.11
291.11	60.77
291.485	61.75
291.86	61.84
292.235	64.64
292.609	66
292.984	65.41
293.359	67.43
293.733	70.16
294.108	67.8
294.482	67.45
294.857	65.98
295.231	65.86
295.606	67.23
295.98	67
296.354	66.52
296.729	64
297.103	63.8
297.477	63.52
297.851	64.02
298.226	62.5
298.6	59.84
298.974	57.61
299.348	60.75
299.722	56.5
300.096	56.91
300.47	54.3
300.844	52.86
301.217	54.61
301.591	57.11
301.965	59.36
302.339	62.45
302.712	64.84
303.086	66.68
303.46	67.02
303.833	69.59
304.207	70.39
304.58	73.55
304.954	77.09
305.327	73.3
305.701	71.57
306.074	69.02
306.447	69.3
306.821	69.68
307.194	69.41
307.567	66.05
307.94	67.25
308.313	67.55
308.686	67.59
309.059	65.84
309.432	68.84
309.805	69.98
310.178	70.73
310.551	70.25
310.924	67.75
311.297	67.55
311.67	64.55
312.042	64.59
312.415	63.14
312.788	61.09
313.16	62.68
313.533	61.82
313.905	63.09
314.278	61.55
314.65	61.34
315.023	61.64
315.395	58.5
315.768	61.89
316.14	61.84
316.512	61.86
316.884	65.16
317.257	64.66
317.629	65.64
318.001	63.61
318.373	65.18
318.745	63.36
319.117	63.14
319.489	63.57
319.861	61.52
320.233	57.8
320.605	59.11
320.977	55.84
321.348	54.66
321.72	57
322.092	56.39
322.463	52.98
322.835	52.86
323.207	54.66
323.578	54.14
323.95	52.59
324.321	56.41
324.693	57.25
325.064	56.82
325.435	61.57
325.807	59.68
326.178	63.73
326.549	64.82
326.92	67.23
327.292	67.05
327.663	68.23
328.034	71.75
328.405	68.84
328.776	63.91
329.147	64.8
329.518	57.34
329.889	54.86
330.259	47.11
330.63	47.77
331.001	47.75
331.372	45.98
331.742	49.02
332.113	45.39
332.484	44.66
332.854	48.75
333.225	48.98
333.595	53.16
333.966	53.61
334.336	57.14
334.707	55.98
335.077	53.68
335.447	51.61
335.817	48.59
336.188	53.18
336.558	53
336.928	52.7
337.298	54.41
337.668	52.77
338.038	54.43
338.408	58.75
338.778	60.5
339.148	62.82
339.518	66.43
339.888	66.45
340.258	65.39
340.627	65.39
340.997	65
341.367	61.43
341.736	63.55
342.106	60.43
342.475	55.93
342.845	56.23
343.214	54.8
343.584	51.32
343.953	54.27
344.323	55.02
344.692	57.27
345.061	59.32
345.431	60.57
345.8	59.84
346.169	63.43
346.538	61.61
346.907	59.48
347.276	62.57
347.645	63.5
348.014	62.07
348.383	63.36
348.752	62.57
349.121	57.55
349.49	55.73
349.858	55.41
350.227	54.52
350.596	59.14
350.964	61.05
351.333	56.3
351.702	56.23
352.07	54.2
352.439	51.59
352.807	50.52
353.176	52.91
353.544	56.59
353.912	59.39
354.281	56.64
354.649	51.91
355.017	49.41
355.385	50.09
355.753	51.75
356.122	54.25
356.49	53.43
356.858	55.11
357.226	55.16
357.594	52.93
357.961	53.23
358.329	55.84
358.697	59.52
359.065	61.84
359.433	61.36
359.8	64.75
360.168	62.45
360.536	65.8
360.903	64.05
361.271	65.77
361.638	65.77
362.006	65.05
362.373	65.77
362.741	68.39
363.108	66
363.475	68.43
363.843	62.82
364.21	61.82
364.577	59.48
364.944	62.84
365.311	61.05
365.678	63.77
366.045	62.59
366.412	63.57
366.779	58.3
367.146	59.5
367.513	58.61
367.88	62.18
368.247	67.68
368.613	67.25
368.98	63.32
369.347	62.07
369.713	59.16
370.08	57.55
370.447	56.8
370.813	59.07
371.18	60.25
371.546	59.16
371.912	59.09
372.279	51.27
372.645	51.7
373.011	54.77
373.378	55.98
373.744	53.64
374.11	52.8
374.476	48.7
374.842	47.52
375.208	46.73
375.574	47.64
375.94	49.25
376.306	55.91
376.672	57.14
377.038	55.98
377.404	54.59
377.769	58.18
378.135	61.57
378.501	68.18
378.866	68
379.232	66.73
379.597	68.36
379.963	65.86
380.328	64.23
380.694	64.8
381.059	62.66
381.425	62.68
381.79	61.02
382.155	58.7
382.52	55.14
382.886	55.27
383.251	53.23
383.616	50.91
383.981	49.34
384.346	45.75
384.711	43.75
385.076	48.11
385.441	49.8
385.806	50.84
386.171	50.52
386.535	50.39
386.9	48.8
387.265	52.34
387.629	55.34
387.994	56.25
388.359	58.59
388.723	58.82
389.088	58.43
389.452	57.05
389.817	57.75
390.181	56.64
390.545	60.39
390.91	62.75
391.274	62.18
391.638	60.61
392.002	60.68
392.366	65.91
392.731	67.64
393.095	66.66
393.459	68.5
393.823	69.59
394.187	69.59
394.55	61.8
394.914	62.93
395.278	63.11
395.642	66.02
396.006	68.39
396.369	64.2
396.733	60.86
397.097	61.41
397.46	60.52
397.824	58.95
398.187	59.52
398.551	62.89
398.914	63.36
399.277	63.36
399.641	58.8
400.004	57.59
400.367	55.77
400.73	57.86
401.094	58.84
401.457	58.82
401.82	56.32
402.183	58.73
402.546	59.98
402.909	60.8
403.272	58.86
403.635	61.11
403.998	62.48
404.36	61.41
404.723	62.23
405.086	60.52
405.448	58.95
405.811	62.18
406.174	60.73
406.536	57.55
406.899	54.36
407.261	57.14
407.624	55
407.986	55.07
408.348	57.09
408.711	55.95
409.073	56.8
409.435	57.23
409.797	55.39
410.16	56.93
410.522	59.95
410.884	62.25
411.246	59.59
411.608	60.84
411.97	60.48
412.332	58.73
412.693	57.43
413.055	58.34
413.417	57.66
413.779	56.61
414.14	52.93
414.502	53.3
414.864	50.84
415.225	50.73
415.587	52.98
415.948	52.61
416.31	54.07
416.671	53.23
417.033	49.57
417.394	53.43
417.755	56.43
418.116	56.14
418.478	52.84
418.839	54.32
419.2	57.52
419.561	54.89
419.922	54.27
420.283	55.57
420.644	55.16
421.005	57
421.366	56.16
421.727	55.11
422.087	55.61
422.448	59.3
422.809	56.55
423.169	55.25
423.53	56.05
423.891	55.36
424.251	54.25
424.612	55.48
424.972	56.59
425.333	55.43
425.693	51.64
426.053	55.41
426.414	52.61
426.774	55.25
427.134	55.16
427.494	55.34
427.854	54.86
428.214	56.66
428.574	59.43
428.934	61.02
429.294	66.23
429.654	71.55
430.014	68.73
430.374	70.27
430.734	71.61
431.094	71.64
431.453	71.05
431.813	71.91
432.173	69.75
432.532	65.2
432.892	60.64
433.251	52.98
433.611	52.68
433.97	52.3
434.33	53.27
434.689	51.64
435.048	53.77
435.407	52.91
435.767	51.75
436.126	51.27
436.485	53.91
436.844	53.64
437.203	57.23
437.562	55.8
437.921	57.64
438.28	55.8
438.639	56.16
438.998	54.09
439.356	56.73
439.715	58.98
440.074	61.41
440.433	58.55
440.791	60.43
441.15	59.8
441.508	58.41
441.867	58.2
442.225	58.89
442.584	57.16
442.942	54.68
443.3	51
443.659	50.3
444.017	49
444.375	52.2
444.733	51.09
445.092	50.23
445.45	52.32
445.808	52.64
446.166	53.48
446.524	52.8
446.882	55.82
447.239	56.59
447.597	54.41
447.955	53.66
448.313	53.57
448.67	54.64
449.028	54.86
449.386	52.75
449.743	50.8
450.101	54.09
450.458	54.55
450.816	54.27
451.173	58.23
451.531	62.82
451.888	60.77
452.245	62.14
452.602	59.5
452.96	61.2
453.317	59.55
453.674	61.41
454.031	58.07
454.388	58.32
454.745	58.86
455.102	58
455.459	54.66
455.816	57.86
456.173	53.32
456.529	54.98
456.886	53
457.243	56.75
457.599	57.39
457.956	56.68
458.313	55.05
458.669	54.5
459.026	52.77
459.382	51.59
459.739	50.98
460.095	54.18
460.451	54.36
460.807	54.75
461.164	55.95
461.52	54.43
461.876	54.52
462.232	59.36
462.588	55.82
462.944	55.32
463.3	57.36
463.656	58
464.012	57.05
464.368	58.5
464.724	56
465.079	54.14
465.435	51.3
465.791	53.45
466.146	48.59
466.502	48.48
466.858	46.7
467.213	47.02
467.569	45.11
467.924	46.36
468.279	42.68
468.635	43.16
468.99	42.3
469.345	45.3
469.701	44.8
470.056	45.27
470.411	47.11
470.766	49.18
471.121	46.27
471.476	47.77
471.831	46.82
472.186	49.73
472.541	48.36
472.895	49.75
473.25	47.93
473.605	45.3
473.96	46.36
474.314	45.05
474.669	43.18
475.024	46.93
475.378	46.93
475.733	46.61
476.087	48.14
476.441	51.73
476.796	51.07
477.15	52.43
477.504	52.43
477.859	52.82
478.213	52.91
478.567	51.16
478.921	49.91
479.275	48.75
479.629	50.59
479.983	48.48
480.337	46.95
480.691	46.93
481.045	47.34
481.399	49.5
481.752	48.27
482.106	49.05
482.46	51.59
482.813	51.45
483.167	54.66
483.52	53.66
483.874	55.32
484.227	55.39
484.581	55.91
484.934	56.66
485.288	58.77
485.641	58.45
485.994	59.11
486.347	61.43
486.7	61.64
487.054	60.39
487.407	60.68
487.76	60.09
488.113	59.23
488.466	58.77
488.818	59.14
489.171	56.3
489.524	57.95
489.877	58.07
490.23	55.34
490.582	56.73
490.935	55.73
491.288	55.95
491.64	52.95
491.993	54.11
492.345	54.59
492.698	52.48
493.05	53.66
493.402	54.23
493.755	54.14
494.107	53.86
494.459	50.84
494.811	46.98
495.163	45.73
495.515	47
495.867	44.64
496.219	40.16
496.571	38.82
496.923	32.23
497.275	32.7
497.627	32.45
497.979	36.34
498.33	37.91
498.682	41.34
499.034	41.73
499.385	44.91
499.737	44.52
500.088	49.14
500.44	54.77
500.791	61.36
501.143	59.55
501.494	58.34
501.845	56.66
502.197	56.75
502.548	57.68
502.899	57.86
503.25	54.57
503.601	56.82
503.952	54.84
504.303	52.2
504.654	54.66
505.005	52.23
505.356	53.3
505.707	48.07
506.058	44.39
506.408	41.91
506.759	37.64
507.11	40.84
507.46	43.09
507.811	40.64
508.161	39.11
508.512	32.93
508.862	32.55
509.213	32.14
509.563	36.52
509.913	42.55
510.263	43.23
510.614	46.02
510.964	45.89
511.314	43.57
511.664	46.14
512.014	50.36
512.364	52.14
512.714	55.55
513.064	59.8
513.414	57.55
513.764	53.95
514.113	50.89
514.463	51.86
514.813	48.41
515.162	47.09
515.512	51.02
515.862	47.52
516.211	45.7
516.561	41.91
516.91	37.93
517.259	38.02
517.609	33.52
517.958	35.36
518.307	36.14
518.656	33.93
519.006	36.91
519.355	32.39
519.704	32.11
520.053	32.91
520.402	37.27
520.751	36.8
521.1	39.82
521.448	46.32
521.797	47.16
522.146	44.77
522.495	46.61
522.843	42.68
523.192	42.57
523.541	44.77
523.889	46.02
524.238	48.34
524.586	47.5
524.935	46.5
525.283	44.07
525.631	42.5
525.979	44.52
526.328	47.23
526.676	51.11
527.024	50.98
527.372	49.25
527.72	48.84
528.068	43.89
528.416	47.16
528.764	47.41
529.112	47.95
529.46	48.91
529.808	48.52
530.155	44.82
530.503	44.43
530.851	44.93
531.198	46.25
531.546	46.07
531.893	46.16
532.241	44.59
532.588	43.18
532.936	45.84
533.283	45.66
533.63	46.91
533.978	49.25
534.325	48.93
534.672	50.48
535.019	48.5
535.366	48.89
535.713	50.93
536.06	51.43
536.407	54.45
536.754	51.3
537.101	51.91
537.448	50.64
537.795	50.64
538.141	50.36
538.488	48.14
538.835	45.02
539.181	44.77
539.528	44.18
539.874	45.66
540.221	45.84
540.567	45.86
540.914	47.55
541.26	47.55
541.606	45.7
541.952	46.86
542.299	49.32
542.645	54.41
542.991	53.98
543.337	55
543.683	51.95
544.029	47.61
544.375	46.3
544.721	46.8
545.066	46.86
545.412	47.73
545.758	47.5
546.104	46.89
546.449	44.23
546.795	44.84
547.141	42.73
547.486	42.75
547.832	44.43
548.177	45.34
548.522	45.41
548.868	43.25
549.213	44.57
549.558	45.7
549.903	45.75
550.249	45.18
550.594	45.05
550.939	46.8
551.284	45.23
551.629	42.41
551.974	43.07
552.319	43.68
552.664	46.09
553.008	45.48
553.353	45.05
553.698	45.91
554.043	45.11
554.387	43.41
554.732	43.91
555.076	47.25
555.421	49.84
555.765	50.82
556.11	48.2
556.454	46.66
556.798	45.66
557.143	43.27
557.487	41.59
557.831	43.16
558.175	42.55
558.519	39.16
558.863	36.14
559.207	37.02
559.551	37.59
559.895	39.7
560.239	42.68
560.583	43.52
560.927	44.48
561.27	43.98
561.614	45.41
561.958	46.86
562.301	47.27
562.645	47.57
562.988	44.86
563.332	44.55
563.675	44.73
564.018	41.61
564.362	38.43
564.705	37.55
565.048	37.89
565.391	35.18
565.735	35.14
566.078	35.52
566.421	36.27
566.764	36.59
567.107	37.89
567.45	37.11
567.792	38.39
568.135	39.02
568.478	39.07
568.821	38.48
569.163	43.2
569.506	44.52
569.849	45.7
570.191	43.41
570.534	47.23
570.876	45.48
571.219	47.14
571.561	46.3
571.903	47.82
572.246	48.45
572.588	48.27
572.93	43.55
573.272	41.98
573.614	41.84
573.956	45.02
574.298	45.18
574.64	45.73
574.982	42.16
575.324	41.52
575.666	42.39
576.008	42.05
576.349	40.98
576.691	41.75
577.033	42.52
577.374	43.52
577.716	41.95
578.057	37.05
578.399	37.2
578.74	37.36
579.082	36.18
579.423	35.98
579.764	36.73
580.105	38.57
580.447	40.73
580.788	38.8
581.129	39.75
581.47	40.41
581.811	43.23
582.152	41.16
582.493	43.3
582.834	46.73
583.175	46.23
583.515	46.14
583.856	45.32
584.197	44.14
584.537	45.32
584.878	44.43
585.218	45.73
585.559	45.64
585.899	46.73
586.24	43.64
586.58	42.57
586.921	44.7
587.261	46.93
587.601	47.55
587.941	49.77
588.281	49.98
588.621	48.84
588.961	47.45
589.301	46.39
589.641	47.36
589.981	48.11
590.321	47.39
590.661	44.11
591.001	40.77
591.34	43.27
591.68	41.11
592.02	40.91
592.359	41.36
592.699	42.25
593.038	42.93
593.378	40.48
593.717	39.82
594.057	38.7
594.396	41.61
594.735	41.11
595.074	39.39
595.414	36.68
595.753	38.66
596.092	38.75
596.431	40.41
596.77	41.07
597.109	42.23
597.448	44.18
597.786	44.3
598.125	44.27
598.464	43.07
598.803	41.05
599.141	43.39
599.48	40.75
599.819	38.91
600.157	38.5
600.495	35.64
600.834	38.95
601.172	40.68
601.511	42.66
601.849	42.68
602.187	46.43
602.525	44.98
602.864	47.98
603.202	49.57
603.54	49.98
603.878	48.66
604.216	49.61
604.554	47.77
604.891	47.66
605.229	47.91
605.567	46.36
605.905	45.02
606.243	49.95
606.58	48.66
606.918	47.61
607.255	46.95
607.593	46.07
607.93	47.39
608.268	43.91
608.605	41.7
608.942	40.93
609.28	37.95
609.617	38.93
609.954	37.25
610.291	37.66
610.628	38.95
610.965	40.27
611.302	39.98
611.639	41.27
611.976	45.52
612.313	47.55
612.65	49.07
612.987	54.93
613.323	53.84
613.66	54.61
613.997	52.52
614.333	50.45
614.67	51.25
615.006	53
615.343	51.45
615.679	51.52
616.015	50.45
616.352	50.36
616.688	47.59
617.024	47.98
617.36	47.86
617.696	47.39
618.032	45.93
618.368	48.27
618.704	49.61
619.04	50.59
619.376	49.34
619.712	48.48
620.048	50.32
620.383	54.27
620.719	54.2
621.055	54.91
621.39	55.27
621.726	58.11
622.061	56.64
622.397	55.8
622.732	55.27
623.068	53.91
623.403	52.66
623.738	50.09
624.073	46.57
624.409	49.59
624.744	48.32
625.079	50.39
625.414	52.07
625.749	52.2
626.084	51.05
626.419	54.52
626.753	57.34
627.088	58.66
627.423	61.14
627.758	60.75
628.092	56.68
628.427	57.3
628.762	57.52
629.096	58.23
629.431	58.57
629.765	58.64
630.099	58.66
630.434	57.02
630.768	60.93
631.102	58.39
631.436	59.48
631.77	60.14
632.105	58.3
632.439	56.84
632.773	56.39
633.107	55.93
633.44	57.5
633.774	54.86
634.108	55.73
634.442	50
634.776	52.18
635.109	50.84
635.443	51.39
635.776	51.95
636.11	52.73
636.443	53.34
636.777	52.77
637.11	52.93
637.444	53.55
637.777	54.14
638.11	60.45
638.443	62.36
638.776	64.32
639.11	63
639.443	64.57
639.776	65.45
640.109	65.11
640.441	65.68
640.774	66.66
641.107	66.75
641.44	66.59
641.773	60.57
642.105	56.8
642.438	58.34
642.77	58.43
643.103	58.45
643.435	58.3
643.768	58.18
644.1	56.14
644.433	55.36
644.765	54.48
645.097	54.34
645.429	57.45
645.761	56.95
646.094	56.55
646.426	59.57
646.758	60.95
647.09	61.11
647.422	59.27
647.753	62.18
648.085	62.68
648.417	62.86
648.749	63.82
649.08	65.36
649.412	67.34
649.744	66.09
650.075	63.75
650.407	59.64
650.738	60.55
651.069	62.52
651.401	61.84
651.732	62.7
652.063	62.61
652.394	62.41
652.726	62.86
653.057	62.25
653.388	61.09
653.719	60.61
654.05	65.25
654.381	61.64
654.712	62.18
655.042	59.48
655.373	54.16
655.704	53.57
656.034	50.3
656.365	48.09
656.696	49.34
657.026	52.68
657.357	55.07
657.687	54.48
658.018	56.3
658.348	52
658.678	53.55
659.008	57.59
659.339	58.41
659.669	60.82
659.999	60.39
660.329	57.86
660.659	55.16
660.989	56.57
661.319	55.02
661.649	57.89
661.978	60.84
662.308	57.18
662.638	58.07
662.968	57.93
663.297	58.36
663.627	59.57
663.956	64.52
664.286	65.43
664.615	61.73
664.945	64.05
665.274	62.2
665.603	64
665.932	71.05
666.262	70.93
666.591	72.5
666.92	73.18
667.249	76.91
667.578	71.64
667.907	70.98
668.236	74.48
668.564	74.57
668.893	74.84
669.222	75.18
669.551	72.73
669.879	71.27
670.208	68.43
670.537	67.43
670.865	60.75
671.194	63.52
671.522	65.41
671.85	64.52
672.179	60.18
672.507	61.41
672.835	57.7
673.163	62.16
673.491	64.59
673.819	69.45
674.147	66.75
674.475	69.59
674.803	68.82
675.131	68.16
675.459	65.48
675.787	70.02
676.115	68.3
676.442	69.95
676.77	63.23
677.098	59.84
677.425	59.18
677.753	61.3
678.08	61.64
678.407	62.68
678.735	64.89
679.062	65.05
679.389	59.43
679.717	59.43
680.044	59.57
680.371	60.8
680.698	60.18
681.025	55.55
681.352	54.77
681.679	52.91
682.006	50.68
682.332	49.52
682.659	50.8
682.986	54.39
683.313	55.86
683.639	55.93
683.966	58.16
684.292	60.11
684.619	62.59
684.945	66.64
685.272	67.3
685.598	66.91
685.924	63.73
686.25	61.77
686.577	60.07
686.903	57.32
687.229	59.34
687.555	58.59
687.881	58.8
688.207	58.93
688.533	56.82
688.858	58.59
689.184	62.64
689.51	64.59
689.836	70.11
690.161	70.18
690.487	72.14
690.813	68.57
691.138	67.98
691.463	69.55
691.789	67.91
692.114	64.02
692.44	63.41
692.765	59.84
693.09	57.66
693.415	55.34
693.74	56.7
694.065	53.89
694.39	53.59
694.715	53.59
695.04	48.66
695.365	48.43
695.69	48.82
696.015	47.5
696.339	46.89
696.664	47.18
696.989	46.5
697.313	47.07
697.638	48.48
697.962	47.48
698.287	46.11
698.611	51.61
698.935	55.11
699.26	58.8
699.584	61.41
699.908	62.5
700.232	64.3
700.556	62.16
700.88	60.43
701.204	63.59
701.528	66.36
701.852	69.66
702.176	69.16
702.5	65.07
702.823	65.61
703.147	62.02
703.471	61.82
703.794	63.27
704.118	65.52
704.441	65.68
704.765	61.91
705.088	59.64
705.411	57.7
705.735	55.52
706.058	58.14
706.381	56.16
706.704	57.68
707.027	56.95
707.35	55.5
707.673	52.34
707.996	51.57
708.319	53.2
708.642	55.16
708.965	56.84
709.288	55.75
709.61	57.32
709.933	57.59
710.256	56.43
710.578	58.45
710.901	57.36
711.223	60.89
711.546	61.45
711.868	61.07
712.19	61.32
712.512	61.73
712.835	63
713.157	60.36
713.479	59.14
713.801	61.45
714.123	57.48
714.445	56.5
714.767	56.11
715.089	55.84
715.411	49.66
715.732	50.18
716.054	49.11
716.376	50.16
716.697	49.11
717.019	50.75
717.34	50.84
717.662	55.16
717.983	59.18
718.305	58.61
718.626	59
718.947	65.64
719.268	64.05
719.589	64
719.911	62.36
720.232	64.7
720.553	62.73
720.874	61.66
721.195	56.95
721.515	54.61
721.836	53.23
722.157	52.25
722.478	51.48
722.798	50.34
723.119	49.75
723.44	47.7
723.76	46.66
724.081	49.02
724.401	49.23
724.721	49.32
725.042	45.7
725.362	46.98
725.682	45.8
726.002	45.91
726.322	47.98
726.642	45.93
726.962	45.09
727.282	42.73
727.602	40.14
727.922	38.39
728.242	39.68
728.562	43.48
728.882	42.5
729.201	43.48
729.521	40.45
729.84	37.82
730.16	37.52
730.479	42.61
730.799	44.45
731.118	45.86
731.437	45.32
731.757	47.3
732.076	47.36
732.395	48.36
732.714	50.93
733.033	52
733.352	53.55
733.671	53.98
733.99	54.18
734.309	53.3
734.628	53.52
734.947	56.3
735.265	55.86
735.584	54.7
735.903	53.43
736.221	51.68
736.54	50.52
736.858	49.93
737.177	50.23
737.495	48.41
737.813	48.34
738.132	46.77
738.45	44.02
738.768	42.27
739.086	41.59
739.404	38.95
739.722	37.16
740.04	39.02
740.358	38.77
740.676	39.14
740.994	39.2
741.311	42.18
741.629	40.27
741.947	39.61
742.264	43.25
742.582	41.8
742.899	46.93
743.217	46.07
743.534	45.57
743.852	48.34
744.169	49
744.486	45.68
744.803	44.64
745.121	47.52
745.438	49.32
745.755	46.45
746.072	47.02
746.389	45.84
746.706	49.93
747.022	49.55
747.339	46.93
747.656	46.57
747.973	51.48
748.289	49.43
748.606	47.55
748.923	45.23
749.239	46.41
749.555	48.07
749.872	47.66
750.188	45.43
750.505	47.07
750.821	48.34
751.137	48.52
751.453	44.84
751.769	44.34
752.085	45.52
752.401	46.43
752.717	47.95
753.033	46.7
753.349	46.07
753.665	48.09
753.98	47.52
754.296	46.93
754.612	46.48
754.927	47.02
755.243	46.16
755.558	46.59
755.874	49.75
756.189	47.5
756.505	48.5
756.82	45.43
757.135	44.3
757.45	42.84
757.765	42.75
758.08	42.05
758.395	41.84
758.71	40.5
759.025	39.91
759.34	39.02
759.655	40.07
759.97	41.5
760.285	44.98
760.599	44.18
760.914	43.64
761.228	44.2
761.543	43.45
761.857	45.82
762.172	47.27
762.486	47
762.8	44.36
763.115	42.93
763.429	41.66
763.743	42.07
764.057	46.14
764.371	48.48
764.685	48.73
764.999	50.14
765.313	45.68
765.627	45.18
765.941	44.95
766.255	46.05
766.568	47.02
766.882	46.77
767.195	43.55
767.509	40.16
767.823	38.86
768.136	37.75
768.449	36.59
768.763	41.25
769.076	42.91
769.389	43.57
769.702	44.82
770.016	44.64
770.329	42.48
770.642	47.34
770.955	47.66
771.268	46.86
771.58	45.91
771.893	46.48
772.206	44
772.519	42.43
772.832	41.59
773.144	39.59
773.457	38.89
773.769	39.7
774.082	38.52
774.394	36.66
774.706	38.11
775.019	39.36
775.331	37.73
775.643	39.27
775.955	41.14
776.268	43.55
776.58	46.32
776.892	45.27
777.204	47.27
777.515	44.75
777.827	45.23
778.139	45.64
778.451	46.23
778.763	46.82
779.074	43.34
779.386	45.52
779.697	43.48
780.009	41.73
780.32	43.18
780.632	42.68
780.943	42.39
781.254	43.45
781.566	43.52
781.877	43.91
782.188	46.59
782.499	47.07
782.81	46.11
783.121	44.8
783.432	42.5
783.743	42.8
784.054	41.93
784.364	43.18
784.675	42.02
784.986	39.61
785.296	42.3
785.607	42.73
785.917	44.32
786.228	42.2
786.538	45.36
786.849	47.3
787.159	47.57
787.469	47.89
787.779	48.3
788.09	47.82
788.4	50.05
788.71	48.89
789.02	46.55
789.33	48.3
789.64	50.64
789.949	50.75
790.259	51.14
790.569	47.09
790.879	48.25
791.188	48.73
791.498	48.82
791.807	48.07
792.117	46.11
792.426	45.52
792.736	42.3
793.045	38.61
793.354	40.27
793.663	40.27
793.973	47.45
794.282	48.5
794.591	48.8
794.9	49.66
795.209	48.98
795.518	48.02
795.826	49.68
796.135	52.02
796.444	54.93
796.753	49.66
797.061	48.18
797.37	42.93
797.678	39.93
797.987	40.39
798.295	39.95
798.604	41.09
798.912	40.98
799.22	39.57
799.529	40.75
799.837	38.61
800.145	41.64
800.453	43.66
800.761	46.18
801.069	51.14
801.377	50.18
801.685	51.05
801.993	51.32
802.3	50.09
802.608	52.93
802.916	52.23
803.223	55.61
803.531	55.66
803.838	53.48
804.146	54.05
804.453	52.11
804.76	52.36
805.068	53.3
805.375	51.2
805.682	51.82
805.989	48.66
806.296	47.98
806.603	49.43
806.91	48.68
807.217	47.77
807.524	43.41
807.831	42.3
808.138	43.14
808.444	44.11
808.751	46.52
809.058	44.45
809.364	44.34
809.671	42.89
809.977	41.55
810.284	42.84
810.59	45.27
810.896	45.34
811.202	44.5
811.509	44.68
811.815	43.91
812.121	42.39
812.427	42.68
812.733	49.82
813.039	50.5
813.345	48.45
813.65	46.64
813.956	47.05
814.262	50.66
814.568	50.93
814.873	49.61
815.179	49.95
815.484	49.16
815.79	54.98
816.095	51.61
816.4	52.3
816.706	53.18
817.011	53.07
817.316	54.2
817.621	54.5
817.926	57.07
818.231	57.55
818.536	56.73
818.841	58.18
819.146	56.61
819.451	54.18
819.756	52.52
820.06	55.2
820.365	56.57
820.67	54.64
820.974	52.82
821.279	50.93
821.583	51.32
821.888	49.75
822.192	49.75
822.496	50.52
822.8	51.39
823.105	51.98
823.409	48.02
823.713	45.77
824.017	47.82
824.321	46.16
824.625	45.41
824.929	45.86
825.232	48
825.536	47.98
825.84	45.39
826.143	44.55
826.447	45.52
826.751	47.45
827.054	49.68
827.358	48.5
827.661	54.43
827.964	55.02
828.268	53.41
828.571	50.66
828.874	52.23
829.177	55.05
829.48	53.66
829.783	57.07
830.086	58.02
830.389	57.91
830.692	60.16
830.995	54.39
831.297	51.77
831.6	48.48
831.903	53.45
832.205	49.45
832.508	50.98
832.81	52.57
833.113	54.23
833.415	56.36
833.718	59.68
834.02	58.61
834.322	62.61
834.624	64.05
834.926	68.98
835.228	67.7
835.53	72.77
835.832	72.95
836.134	75.34
836.436	69.89
836.738	67.45
837.04	61.84
837.341	62.05
837.643	59.82
837.944	62.5
838.246	60.64
838.547	60.73
838.849	63.05
839.15	60.3
839.452	61.77
839.753	64.48
840.054	61.14
840.355	64.89
840.656	62.57
840.957	65.16
841.258	66.34
841.559	68.77
841.86	68.82
842.161	64.57
842.462	63.2
842.762	60.57
843.063	57.45
843.364	59.16
843.664	60.45
843.965	63.11
844.265	62.68
844.566	62.89
844.866	61.16
845.166	59.36
845.467	61.45
845.767	62.39
846.067	61.5
846.367	59.41
846.667	61.27
846.967	59.16
847.267	56.48
847.567	54.32
847.867	52.18
848.166	52.16
848.466	52.3
848.766	50.59
849.065	51.07
849.365	50.52
849.664	54.09
849.964	52.25
850.263	51.66
850.562	51.98
850.862	53.48
851.161	51.75
851.46	51.09
851.759	49.05
852.058	48.59
852.357	49.3
852.656	47.75
852.955	47.16
853.254	44.14
853.553	43.25
853.851	46.61
854.15	46.27
854.449	45.77
854.747	45.2
855.046	46.25
855.344	45.45
855.643	46.61
855.941	52.84
856.239	55.66
856.538	61.77
856.836	60.59
857.134	58.86
857.432	57.59
857.73	56.55
858.028	56.52
858.326	60.52
858.624	61.3
858.922	62.27
859.219	55.52
859.517	51.48
859.815	47.48
860.112	52.82
860.41	53.77
860.707	56.34
861.005	59.02
861.302	61.52
861.6	58.23
861.897	59.2
862.194	54.66
862.491	59.55
862.788	64.7
863.085	68.5
863.382	64.5
863.679	64.41
863.976	62.43
864.273	63.18
864.57	57.39
864.867	56.18
865.163	52.57
865.46	52.34
865.757	53.68
866.053	51.11
866.349	49.18
866.646	49.95
866.942	48.39
867.239	51.61
867.535	47.39
867.831	53.77
868.127	56.8
868.423	57.18
868.719	59.7
869.015	56.14
869.311	55.09
869.607	53.25
869.903	52.77
870.199	54.36
870.494	50.16
870.79	59.84
871.086	55.2
871.381	50.95
871.677	52.61
871.972	49.41
872.267	49
872.563	47.05
872.858	49.05
873.153	47.59
873.448	49.11
873.743	48.75
874.038	44.23
874.333	51.18
874.628	54.48
874.923	53.59
875.218	55.64
875.513	55.84
875.808	59.09
876.102	55.25
876.397	52.16
876.691	47.8
876.986	49.52
877.28	46.98
877.575	42.43
877.869	42.64
878.163	43.14
878.458	43.11
878.752	43.7
879.046	40.32
879.34	40.02
879.634	44.2
879.928	44.14
880.222	43.75
880.516	39.48
880.809	40.91
881.103	38.34
881.397	38.75
881.691	39.39
881.984	38.77
882.278	43.07
882.571	47.14
882.864	44.41
883.158	45.64
883.451	47.98
883.744	53.11
884.038	52.2
884.331	54.95
884.624	55.98
884.917	54.57
885.21	52.75
885.503	50.32
885.796	44.91
886.088	48.43
886.381	48.16
886.674	44.93
886.966	43.02
887.259	38.82
887.552	38.93
887.844	39.75
888.136	41.16
888.429	42.6
888.721	41.89
889.013	46.97
889.306	46.18
889.598	45.67
