# Supplementary material for: An on-demand, drop-on-drop method for studying enzyme catalysis by serial crystallography
Source: Nat Commun. 2021 Jul 22;12:4461. doi: 10.1038/s41467-021-24757-7 (PMC8298390; doi:10.1038/s41467-021-24757-7)
Supplement: Supplementary file 7 — Source Data [file 41467_2021_24757_MOESM7_ESM.zip › 01_raw data/7/7-pico-on (28).txt]

Data from 7-fluo5N-fura-picoon_Subt4_20-41-26-343.txt Node

Date: Wed Jun 05 20:41:26 PDT 2019
User: Yachandra Lab
Spectrometer: OFX00221
Trigger mode: 0
Integration Time (sec): 3.000000E-1
Scans to average: 4
Nonlinearity correction enabled: false
Boxcar width: 5
Storing dark spectrum: false
XAxis mode: Wavelengths
Number of Pixels in Spectrum: 2136
>>>>>Begin Spectral Data<<<<<
156.111	-4.92
156.499	-4.71
156.887	-5.72
157.274	-4.94
157.662	-4.58
158.049	-3.77
158.437	-3.18
158.824	-2.02
159.211	-2.34
159.599	-2.41
159.986	-2.75
160.373	-2.16
160.761	-2.52
161.148	-2.05
161.535	-3.25
161.922	-3.3
162.309	-3.59
162.696	-4.95
163.083	-6.23
163.47	-5.25
163.857	-4.84
164.244	-5.34
164.631	-5.02
165.018	-5.64
165.405	-6.61
165.792	-5.34
166.179	-5.36
166.565	-5.77
166.952	-5.45
167.339	-4.55
167.725	-4.25
168.112	-4.3
168.498	-3.84
168.885	-4.25
169.271	-2.66
169.658	-1.3
170.044	-2.05
170.431	-2.55
170.817	-2.59
171.203	-2.5
171.59	-2.41
171.976	-3.93
172.362	-4
172.748	-4.39
173.134	-3.82
173.521	-5.02
173.907	-4.7
174.293	-4.36
174.679	-3.77
175.065	-4.68
175.451	-4
175.836	-4.02
176.222	-2.95
176.608	-3.66
176.994	-1.91
177.38	-2.5
177.765	-2.36
178.151	-2.75
178.537	-2.93
178.922	-3.45
179.308	-3.36
179.693	-4.43
180.079	-4.45
180.464	-4.86
180.85	-3.98
181.235	-5.16
181.621	-5.5
182.006	-4.43
182.391	-3.86
182.777	-4.5
183.162	-5.16
183.547	-4.75
183.932	-4.48
184.317	-4.55
184.702	-4.98
185.087	-5.02
185.472	-5.89
185.857	-6.2
186.242	-6.52
186.627	-6.82
187.012	-5.86
187.397	-4.7
187.782	-4.11
188.167	-3.8
188.551	-3.7
188.936	4.07
189.321	9.45
189.705	20.48
190.09	28.34
190.475	36.43
190.859	42.23
191.244	47.75
191.628	53.18
192.012	60.93
192.397	67.34
192.781	76.93
193.166	77.07
193.55	78.89
193.934	76.25
194.318	72.98
194.702	72.75
195.087	75.09
195.471	77.82
195.855	82.77
196.239	82.75
196.623	83.98
197.007	84.18
197.391	82.52
197.775	83.23
198.158	82.52
198.542	86.27
198.926	86.3
199.31	88.91
199.693	86.98
200.077	81.27
200.461	82.75
200.844	81.91
201.228	78.16
201.611	78.7
201.995	75.32
202.378	76.68
202.762	76.34
203.145	76.82
203.529	74.3
203.912	73.5
204.295	74.84
204.679	76.66
205.062	80.14
205.445	80.7
205.828	81.5
206.211	84.52
206.594	80.2
206.977	78.48
207.36	79.02
207.743	76.34
208.126	77.91
208.509	77.91
208.892	74.5
209.275	71.98
209.658	70.8
210.04	69.77
210.423	71.41
210.806	77.07
211.188	78.48
211.571	79.34
211.953	84.66
212.336	85.11
212.719	88.43
213.101	89.64
213.483	91.02
213.866	94.45
214.248	93.57
214.63	90.64
215.013	87.43
215.395	86.95
215.777	83.68
216.159	81.55
216.542	83.86
216.924	80.27
217.306	79.18
217.688	77.14
218.07	76.25
218.452	75.82
218.834	78.14
219.216	82.11
219.597	83.07
219.979	83.95
220.361	83.95
220.743	80.2
221.124	78.36
221.506	78.68
221.888	76.14
222.269	77.11
222.651	80.25
223.032	78.25
223.414	75.41
223.795	77.8
224.177	78.89
224.558	76.55
224.94	74.48
225.321	80.48
225.702	81.61
226.083	83.64
226.465	83.68
226.846	82.98
227.227	82.57
227.608	83.5
227.989	81.52
228.37	78.68
228.751	76.27
229.132	78.5
229.513	78.32
229.894	77.45
230.275	81.82
230.655	81.64
231.036	80.2
231.417	80.68
231.798	84.45
232.178	84.05
232.559	86.48
232.94	89.77
233.32	89.59
233.701	84.84
234.081	86.11
234.462	81.77
234.842	80.8
235.222	84.45
235.603	81.09
235.983	75.66
236.363	73.48
236.743	73.09
237.124	69.5
237.504	72.68
237.884	78.98
238.264	73.34
238.644	75.07
239.024	75.45
239.404	71.7
239.784	74
240.164	74.07
240.544	74
240.923	75.32
241.303	78.05
241.683	75.95
242.063	72.07
242.442	75.66
242.822	74.61
243.202	70.68
243.581	73.84
243.961	76
244.34	76.66
244.72	78.14
245.099	76.52
245.478	79.5
245.858	81.41
246.237	78.98
246.616	76.95
246.996	75.89
247.375	77.59
247.754	76.93
248.133	76.11
248.512	75.48
248.891	80.5
249.27	81.45
249.649	80.7
250.028	80.02
250.407	82.41
250.786	82.5
251.165	84.34
251.544	89.18
251.922	88.93
252.301	91.68
252.68	90.68
253.058	86.73
253.437	88.18
253.816	87.59
254.194	86.25
254.573	86.11
254.951	90.68
255.329	93.2
255.708	93.52
256.086	93.11
256.465	91.36
256.843	91.5
257.221	90.32
257.599	86.66
257.977	87.14
258.356	87.32
258.734	88.27
259.112	89.52
259.49	84.57
259.868	82.09
260.246	82.66
260.624	80.34
261.001	80.91
261.379	82.25
261.757	84.3
262.135	86.34
262.513	86.66
262.89	83.27
263.268	78.25
263.645	80.68
264.023	77.75
264.401	79
264.778	80.73
265.156	83.55
265.533	83.59
265.91	84.18
266.288	82.27
266.665	84.8
267.042	87.02
267.42	88.3
267.797	89.55
268.174	88.75
268.551	87.32
268.928	87.7
269.305	84.5
269.682	85.73
270.059	85.3
270.436	83.64
270.813	80.8
271.19	82.45
271.567	82.3
271.944	79.25
272.32	82.73
272.697	81
273.074	81.98
273.45	82.75
273.827	81.68
274.203	81.68
274.58	82.41
274.957	83.5
275.333	83.48
275.709	83.5
276.086	84.98
276.462	79.66
276.838	78.91
277.215	78.14
277.591	78.91
277.967	78.91
278.343	75.34
278.719	75.09
279.095	70.61
279.471	67.61
279.847	68.02
280.223	67.02
280.599	69.36
280.975	67.8
281.351	67
281.727	65.64
282.103	64.07
282.478	65.11
282.854	66.14
283.23	71.75
283.605	76.14
283.981	73.3
284.357	72.45
284.732	76.7
285.108	82
285.483	83.3
285.858	82.23
286.234	85.84
286.609	90.05
286.984	84.82
287.36	81.55
287.735	78.23
288.11	79.05
288.485	79.93
288.86	75.98
289.235	72
289.61	70.05
289.985	73.34
290.36	70.32
290.735	69.02
291.11	71.39
291.485	74.3
291.86	76.64
292.235	80.77
292.609	82.45
292.984	84.68
293.359	83.8
293.733	84.02
294.108	79.18
294.482	76.41
294.857	74.59
295.231	74.48
295.606	72.05
295.98	71.07
296.354	68.25
296.729	65.66
297.103	62.25
297.477	66.41
297.851	66.57
298.226	69.59
298.6	70.34
298.974	69.45
299.348	70.25
299.722	69
300.096	68.05
300.47	64.2
300.844	63.75
301.217	66.36
301.591	66.25
301.965	67.45
302.339	68.34
302.712	71.16
303.086	73.86
303.46	77.5
303.833	80.59
304.207	82.25
304.58	86.77
304.954	90.05
305.327	89.84
305.701	87.75
306.074	87.89
306.447	85.73
306.821	86.5
307.194	84.95
307.567	83.61
307.94	82.48
308.313	80.41
308.686	78.86
309.059	78.64
309.432	76.61
309.805	78.82
310.178	79.41
310.551	81.32
310.924	78.7
311.297	79.34
311.67	78.09
312.042	77.86
312.415	75.55
312.788	75.25
313.16	75.91
313.533	76.89
313.905	78.25
314.278	75.43
314.65	75.95
315.023	74.09
315.395	70.75
315.768	69.89
316.14	70.8
316.512	75.36
316.884	78.75
317.257	76.2
317.629	78.73
318.001	78.16
318.373	80.02
318.745	80.3
319.117	81.16
319.489	80.11
319.861	78.45
320.233	77.98
320.605	77.66
320.977	74.77
321.348	75.93
321.72	74.09
322.092	72.41
322.463	70.48
322.835	68.34
323.207	72.66
323.578	70.27
323.95	69.61
324.321	70.77
324.693	69.89
325.064	69.39
325.435	71.82
325.807	72.18
326.178	72.73
326.549	74.36
326.92	75.91
327.292	72.7
327.663	80.41
328.034	86.91
328.405	85.82
328.776	82.36
329.147	84.39
329.518	78.7
329.889	78.82
330.259	76.2
330.63	75.57
331.001	75.82
331.372	75.59
331.742	74.84
332.113	68.11
332.484	67.61
332.854	72.18
333.225	72.41
333.595	75.48
333.966	76.3
334.336	76.48
334.707	77
335.077	74.91
335.447	70.82
335.817	69.93
336.188	73.95
336.558	75.41
336.928	72.84
337.298	71.48
337.668	71
338.038	70.32
338.408	76.14
338.778	78.59
339.148	80.18
339.518	84.09
339.888	87.77
340.258	85.98
340.627	82.23
340.997	80.61
341.367	78.2
341.736	80.73
342.106	79.41
342.475	71.43
342.845	73.86
343.214	72.39
343.584	69.64
343.953	65.07
344.323	67.7
344.692	69.91
345.061	69.7
345.431	74.75
345.8	70.61
346.169	71.8
346.538	71.05
346.907	65.7
347.276	66.98
347.645	68.52
348.014	68.73
348.383	67.18
348.752	68.23
349.121	67.57
349.49	65.23
349.858	66.09
350.227	66.16
350.596	72.45
350.964	75.75
351.333	77.57
351.702	78.75
352.07	76.7
352.439	75.93
352.807	74.2
353.176	75.2
353.544	77.16
353.912	82.27
354.281	81.66
354.649	75.77
355.017	71
355.385	68.75
355.753	71.59
356.122	73.52
356.49	75.14
356.858	75.57
357.226	77.2
357.594	75.07
357.961	72.68
358.329	72.93
358.697	76
359.065	77.66
359.433	76.82
359.8	75.52
360.168	74.5
360.536	74.34
360.903	74
361.271	72.89
361.638	71.43
362.006	69.34
362.373	71.36
362.741	74.48
363.108	71.68
363.475	73.91
363.843	72.39
364.21	72.43
364.577	70.7
364.944	70.82
365.311	70.52
365.678	72.43
366.045	72.07
366.412	69.75
366.779	69.09
367.146	71.95
367.513	72.18
367.88	74.41
368.247	78.8
368.613	79.34
368.98	81.27
369.347	80.5
369.713	80.82
370.08	80.02
370.447	79.07
370.813	77.18
371.18	78.66
371.546	74.05
371.912	73.3
372.279	68.25
372.645	69.36
373.011	69.2
373.378	73.59
373.744	71.16
374.11	68.09
374.476	67.11
374.842	69.73
375.208	70.36
375.574	74.07
375.94	74.05
376.306	77.07
376.672	75.95
377.038	75.43
377.404	73.39
377.769	73.86
378.135	79.39
378.501	82.32
378.866	76.32
379.232	74.32
379.597	74.02
379.963	71.8
380.328	71.09
380.694	72.77
381.059	70.45
381.425	69.2
381.79	71.02
382.155	69.77
382.52	67.93
382.886	70.86
383.251	67.02
383.616	64.61
383.981	66.82
384.346	63.64
384.711	64
385.076	65.82
385.441	68.64
385.806	69.8
386.171	68.5
386.535	69.61
386.9	70.36
387.265	76.09
387.629	77.95
387.994	74.52
388.359	76.43
388.723	73.43
389.088	73.73
389.452	71.48
389.817	68.77
390.181	66.77
390.545	66.98
390.91	67.3
391.274	64.59
391.638	69.41
392.002	73.14
392.366	78.2
392.731	82.98
393.095	82.5
393.459	84.52
393.823	86.32
394.187	87.59
394.55	85.5
394.914	86.82
395.278	86.27
395.642	82.7
396.006	80.7
396.369	75.64
396.733	72.86
397.097	71.68
397.46	70.07
397.824	70.16
398.187	72.7
398.551	73.84
398.914	73.95
399.277	76.02
399.641	75.98
400.004	77.2
400.367	77.32
400.73	75.14
401.094	76.5
401.457	79.09
401.82	79.16
402.183	78.98
402.546	78.39
402.909	78.89
403.272	74.7
403.635	73.59
403.998	73
404.36	71.25
404.723	74.82
405.086	76
405.448	73.64
405.811	72.95
406.174	72.86
406.536	74.16
406.899	71.77
407.261	78.34
407.624	77.93
407.986	77.84
408.348	82.11
408.711	79.18
409.073	78.32
409.435	78.66
409.797	76.61
410.16	74.41
410.522	75.45
410.884	78.23
411.246	72.34
411.608	72.34
411.97	72.82
412.332	71.64
412.693	71.16
413.055	73.39
413.417	76
413.779	75.43
414.14	75.14
414.502	73.09
414.864	69.89
415.225	71.34
415.587	74.05
415.948	74.48
416.31	73.43
416.671	72.18
417.033	68.91
417.394	66.86
417.755	71.43
418.116	69.8
418.478	70.09
418.839	72.2
419.2	73.61
419.561	71.57
419.922	69.36
420.283	69.52
420.644	70.02
421.005	68.93
421.366	68.25
421.727	67.07
422.087	66.48
422.448	65.61
422.809	64.27
423.169	66.82
423.53	65.57
423.891	66.3
424.251	65.55
424.612	67
424.972	67.57
425.333	69.82
425.693	64.98
426.053	68.95
426.414	70.3
426.774	73.89
427.134	69.14
427.494	71.27
427.854	70.32
428.214	71.2
428.574	70.93
428.934	72.11
429.294	69.75
429.654	75.93
430.014	74.66
430.374	75.75
430.734	70.8
431.094	74.05
431.453	72.57
431.813	72.64
432.173	74
432.532	74.07
432.892	71.16
433.251	68.86
433.611	67.89
433.97	69.93
434.33	68.86
434.689	71.68
435.048	74.64
435.407	73.09
435.767	74.45
436.126	72.66
436.485	75.2
436.844	78.14
437.203	78.68
437.562	73.75
437.921	70.82
438.28	69.07
438.639	69.16
438.998	65.3
439.356	68.41
439.715	68.61
440.074	69.84
440.433	64.89
440.791	64.93
441.15	64.61
441.508	65.36
441.867	69.64
442.225	70.18
442.584	67.43
442.942	66.18
443.3	65.82
443.659	66.39
444.017	67.02
444.375	69.93
444.733	71.34
445.092	75.02
445.45	75.66
445.808	73.43
446.166	72.09
446.524	71.41
446.882	73.09
447.239	71.23
447.597	68.34
447.955	66.93
448.313	65.16
448.67	62.07
449.028	58.91
449.386	60.64
449.743	58.64
450.101	63
450.458	64.16
450.816	63.48
451.173	66.5
451.531	67.55
451.888	66.07
452.245	70.16
452.602	69.02
452.96	73.23
453.317	73.05
453.674	75.36
454.031	73.16
454.388	73.5
454.745	71.52
455.102	73.45
455.459	73.18
455.816	76.07
456.173	72.59
456.529	75.55
456.886	72.91
457.243	73.75
457.599	76.64
457.956	75.84
458.313	73.98
458.669	73.86
459.026	70.48
459.382	71.14
459.739	71.3
460.095	73.52
460.451	71.89
460.807	71.82
461.164	70.91
461.52	67.5
461.876	69.02
462.232	69.16
462.588	69.2
462.944	69.57
463.3	67.55
463.656	64.32
464.012	61.32
464.368	62.55
464.724	63.7
465.079	66.3
465.435	64.45
465.791	64.5
466.146	63.3
466.502	63.25
466.858	61.02
467.213	63.77
467.569	65.77
467.924	68.5
468.279	69.3
468.635	67.73
468.99	66.5
469.345	69.43
469.701	73
470.056	74.75
470.411	76.89
470.766	75.55
471.121	73.77
471.476	73.48
471.831	70.84
472.186	69.57
472.541	70.95
472.895	70.61
473.25	65.93
473.605	61.5
473.96	63.84
474.314	63.07
474.669	64.14
475.024	65.2
475.378	63.68
475.733	66.11
476.087	66.59
476.441	63.75
476.796	65.68
477.15	71.75
477.504	72
477.859	72.39
478.213	70.09
478.567	69.09
478.921	66.86
479.275	69.86
479.629	70.36
479.983	71.82
480.337	73.66
480.691	69.93
481.045	64.86
481.399	67.43
481.752	64.16
482.106	68.52
482.46	69.89
482.813	73.55
483.167	72.48
483.52	73.66
483.874	72.2
484.227	70.75
484.581	70.23
484.934	73.02
485.288	73.86
485.641	72.02
485.994	69.55
486.347	72.16
486.7	73.64
487.054	72.95
487.407	69.7
487.76	70.2
488.113	69.64
488.466	71.32
488.818	68.82
489.171	63.39
489.524	64.02
489.877	62.91
490.23	60.11
490.582	60.3
490.935	61.55
491.288	61.34
491.64	58.59
491.993	62.64
492.345	62.39
492.698	65.55
493.05	68.55
493.402	72.34
493.755	75.52
494.107	76.14
494.459	74.5
494.811	72.64
495.163	76.93
495.515	81.68
495.867	83.89
496.219	91.86
496.571	103.82
496.923	111.86
497.275	130.02
497.627	145.98
497.979	167.3
498.33	183.95
498.682	203.23
499.034	218.16
499.385	240
499.737	256.2
500.088	271.68
500.44	278.27
500.791	286.84
501.143	285.27
501.494	284.77
501.845	285.82
502.197	286.98
502.548	284.02
502.899	283.05
503.25	272.18
503.601	271.05
503.952	262.75
504.303	260.64
504.654	260.7
505.005	256.34
505.356	253.23
505.707	245.66
506.058	238.91
506.408	240.32
506.759	237.2
507.11	242.39
507.46	240.39
507.811	237.55
508.161	235.82
508.512	232.73
508.862	231.55
509.213	234.52
509.563	236.59
509.913	241.02
510.263	237.36
510.614	235.68
510.964	229.43
511.314	225.36
511.664	227.02
512.014	226.98
512.364	228.14
512.714	233.91
513.064	232.16
513.414	229.45
513.764	228.61
514.113	226.09
514.463	224.95
514.813	224.98
515.162	223.66
515.512	226.89
515.862	223.48
516.211	220.09
516.561	213.27
516.91	209.77
517.259	206.07
517.609	199.25
517.958	202.45
518.307	201.23
518.656	198.43
519.006	201.3
519.355	196.64
519.704	201.14
520.053	202.89
520.402	205.61
520.751	204.86
521.1	209.02
521.448	212.91
521.797	210.05
522.146	211.59
522.495	214.11
522.843	210.18
523.192	208.14
523.541	203.36
523.889	201.3
524.238	199.43
524.586	198.48
524.935	194.84
525.283	194.41
525.631	194.48
525.979	193.75
526.328	194.59
526.676	195.86
527.024	195.43
527.372	193.66
527.72	193.86
528.068	191.16
528.416	189.3
528.764	188.2
529.112	183.43
529.46	180.05
529.808	177.84
530.155	170.68
530.503	168.5
530.851	166.41
531.198	164.45
531.546	162.8
531.893	162.39
532.241	163.55
532.588	160.64
532.936	162.57
533.283	165.57
533.63	165.16
533.978	169.23
534.325	165.91
534.672	166.14
535.019	166.18
535.366	163.5
535.713	162.16
536.06	159.93
536.407	162.11
536.754	160.73
537.101	155.09
537.448	153.05
537.795	150.95
538.141	154.39
538.488	151.5
538.835	150.18
539.181	150.3
539.528	151.75
539.874	153.91
540.221	155.98
540.567	159.77
540.914	159.89
541.26	160.95
541.606	157.41
541.952	156.34
542.299	160.55
542.645	160.82
542.991	157.68
543.337	154.98
543.683	150.36
544.029	145.32
544.375	140.05
544.721	138.91
545.066	138.84
545.412	141.14
545.758	138.59
546.104	136.82
546.449	134.07
546.795	136.3
547.141	136.39
547.486	136.7
547.832	138.57
548.177	137.5
548.522	138.59
548.868	137.82
549.213	139.18
549.558	138.27
549.903	137.07
550.249	136.73
550.594	137.77
550.939	137.27
551.284	137.8
551.629	133.89
551.974	135.95
552.319	137.52
552.664	136.57
553.008	134.39
553.353	135.57
553.698	133.8
554.043	136.66
554.387	130.27
554.732	130.61
555.076	129.5
555.421	132.02
555.765	129.09
556.11	128.27
556.454	127.02
556.798	123.02
557.143	121.86
557.487	120.41
557.831	119.66
558.175	123.07
558.519	120.89
558.863	121.8
559.207	122.8
559.551	122.68
559.895	121.48
560.239	122.41
560.583	124.2
560.927	123.68
561.27	124.93
561.614	124.73
561.958	123.84
562.301	123.57
562.645	123.84
562.988	120.25
563.332	122.89
563.675	122.68
564.018	121.89
564.362	121.91
564.705	120.09
565.048	119.61
565.391	120.59
565.735	118.89
566.078	121.48
566.421	118.86
566.764	117.18
567.107	115.43
567.45	113.64
567.792	112.14
568.135	111.98
568.478	110.93
568.821	108.43
569.163	107.91
569.506	109.91
569.849	108.3
570.191	108.3
570.534	113.16
570.876	111.7
571.219	113.43
571.561	113.61
571.903	111.27
572.246	111.75
572.588	112.5
572.93	107.32
573.272	107.14
573.614	107.32
573.956	106.75
574.298	105.09
574.64	102.5
574.982	101.07
575.324	100.27
575.666	99.82
576.008	99.91
576.349	99.73
576.691	102.8
577.033	104.68
577.374	99.93
577.716	99.55
578.057	97.41
578.399	99.05
578.74	96.98
579.082	94.07
579.423	97.11
579.764	97.5
580.105	96.43
580.447	94.14
580.788	93.23
581.129	95.36
581.47	96.8
581.811	98.64
582.152	97.09
582.493	98.84
582.834	104.05
583.175	101.55
583.515	98.55
583.856	98.34
584.197	96.59
584.537	93.59
584.878	95.14
585.218	96.48
585.559	94.18
585.899	97
586.24	95.52
586.58	93.14
586.921	92.82
587.261	95.98
587.601	93.98
587.941	96.86
588.281	97.82
588.621	94.89
588.961	91.52
589.301	90.14
589.641	90.84
589.981	89.77
590.321	88.34
590.661	87.05
591.001	83.68
591.34	87.25
591.68	84.91
592.02	83.66
592.359	83.86
592.699	85.55
593.038	87
593.378	85.05
593.717	85.57
594.057	85.45
594.396	86.91
594.735	87.73
595.074	88.7
595.414	87.66
595.753	87.3
596.092	85.16
596.431	84.02
596.77	82.3
597.109	80.61
597.448	80.61
597.786	81.3
598.125	79.02
598.464	79.36
598.803	76
599.141	76.48
599.48	75.8
599.819	77.34
600.157	74.11
600.495	72.45
600.834	75.39
601.172	74.89
601.511	76.75
601.849	78.2
602.187	77.8
602.525	79.48
602.864	82.02
603.202	81.2
603.54	82.59
603.878	83.61
604.216	85.73
604.554	83.41
604.891	86.48
605.229	87.8
605.567	86.66
605.905	86.95
606.243	85.73
606.58	84.73
606.918	84.84
607.255	81.73
607.593	84.34
607.93	82.59
608.268	79.8
608.605	75.2
608.942	71.25
609.28	68.55
609.617	69.43
609.954	67.86
610.291	68.05
610.628	70.59
610.965	71.55
611.302	70.09
611.639	71.59
611.976	75.43
612.313	78.41
612.65	78.86
612.987	84.36
613.323	82.7
613.66	83.84
613.997	83.27
614.333	80.91
614.67	84.52
615.006	85.57
615.343	85.93
615.679	86.59
616.015	84.59
616.352	84.41
616.688	82.02
617.024	85.5
617.36	86.93
617.696	87.66
618.032	84.07
618.368	82.05
618.704	83.02
619.04	84.68
619.376	82.77
619.712	83.5
620.048	86.14
620.383	87.59
620.719	81.98
621.055	80.52
621.39	76.73
621.726	81.32
622.061	78.95
622.397	75.48
622.732	74
623.068	72.34
623.403	70.64
623.738	65.91
624.073	63.45
624.409	67.45
624.744	69.5
625.079	71.68
625.414	71.93
625.749	73.91
626.084	74.91
626.419	75.32
626.753	78.61
627.088	79.25
627.423	82.89
627.758	85.77
628.092	81.41
628.427	81.64
628.762	81.09
629.096	82.95
629.431	84.36
629.765	82.39
630.099	81.2
630.434	79.48
630.768	81.14
631.102	79.5
631.436	77.36
631.77	80.95
632.105	79.2
632.439	79.07
632.773	77.73
633.107	74.55
633.44	79
633.774	80.16
634.108	81.14
634.442	79.09
634.776	80.48
635.109	82.93
635.443	82.23
635.776	81.84
636.11	81.48
636.443	80.23
636.777	79.36
637.11	77.14
637.444	73.55
637.777	71.57
638.11	74.32
638.443	74.36
638.776	73.2
639.11	72.64
639.443	73.89
639.776	76.2
640.109	76.98
640.441	77.57
640.774	76.73
641.107	79.57
641.44	80.09
641.773	75.52
642.105	73.8
642.438	74.07
642.77	72.14
643.103	70.82
643.435	72.8
643.768	73.57
644.1	76.66
644.433	79.5
644.765	81.41
645.097	81.98
645.429	85.18
645.761	84.14
646.094	81.93
646.426	82.55
646.758	82.45
647.09	79.32
647.422	78.41
647.753	76.75
648.085	76.59
648.417	72.07
648.749	72.66
649.08	71.84
649.412	74.48
649.744	77.09
650.075	75.5
650.407	74.82
650.738	78.43
651.069	74.57
651.401	74.57
651.732	71.98
652.063	73.34
652.394	71.3
652.726	73.43
653.057	71.95
653.388	67.5
653.719	68.25
654.05	67.55
654.381	63.45
654.712	66.84
655.042	64.41
655.373	64.48
655.704	61.64
656.034	61.7
656.365	60.48
656.696	60.14
657.026	64.66
657.357	65.07
657.687	67.59
658.018	67.09
658.348	66.45
658.678	68.32
659.008	65.89
659.339	68.84
659.669	70.3
659.999	70.66
660.329	69.91
660.659	68.77
660.989	70.45
661.319	68.34
661.649	69.55
661.978	69.59
662.308	68.8
662.638	70.77
662.968	71
663.297	72.41
663.627	70.86
663.956	71.25
664.286	71.25
664.615	66.77
664.945	69.55
665.274	67.2
665.603	67.82
665.932	71.64
666.262	73.45
666.591	72.02
666.92	68.55
667.249	69.95
667.578	66.39
667.907	66.86
668.236	70.82
668.564	67.7
668.893	71.18
669.222	71.95
669.551	69.18
669.879	68.66
670.208	68.95
670.537	71.41
670.865	69.66
671.194	73.73
671.522	72.66
671.85	72.98
672.179	73.18
672.507	73.66
672.835	73.45
673.163	74.8
673.491	73.95
673.819	73.48
674.147	70.45
674.475	73.41
674.803	72.05
675.131	71.86
675.459	71.95
675.787	72.77
676.115	72.39
676.442	69.95
676.77	67.7
677.098	67.23
677.425	69.55
677.753	69.36
678.08	67.57
678.407	69.41
678.735	70.16
679.062	68.2
679.389	65.68
679.717	62
680.044	61.75
680.371	62.57
680.698	62.07
681.025	60.73
681.352	62.11
681.679	61.77
682.006	61.77
682.332	63.11
682.659	64.3
682.986	69.2
683.313	74.73
683.639	78.75
683.966	80.77
684.292	83.23
684.619	83.68
684.945	85.23
685.272	87.3
685.598	85.55
685.924	84.55
686.25	86.3
686.577	84.02
686.903	80.43
687.229	76.57
687.555	75.25
687.881	74.75
688.207	72.84
688.533	73.05
688.858	74.41
689.184	76.2
689.51	76.18
689.836	77.98
690.161	77.52
690.487	76.93
690.813	75.84
691.138	74.86
691.463	75.82
691.789	77.34
692.114	73.91
692.44	69.41
692.765	64.98
693.09	65.05
693.415	62.84
693.74	62.39
694.065	63.66
694.39	65.02
694.715	66.7
695.04	63.8
695.365	62.16
695.69	62.09
696.015	62.89
696.339	62.98
696.664	61.23
696.989	61.3
697.313	60.64
697.638	60.27
697.962	57.68
698.287	54.45
698.611	56.41
698.935	59.23
699.26	60.07
699.584	60.95
699.908	63.02
700.232	64.11
700.556	61.45
700.88	62.77
701.204	64.43
701.528	69.66
701.852	70.14
702.176	68.3
702.5	65.57
702.823	66.27
703.147	64.93
703.471	65.39
703.794	67.23
704.118	68.36
704.441	69.34
704.765	67.66
705.088	63.68
705.411	65.61
705.735	66.09
706.058	68.89
706.381	67.52
706.704	66.89
707.027	64.23
707.35	61.8
707.673	61.61
707.996	58.11
708.319	57.64
708.642	56.14
708.965	54.43
709.288	55.7
709.61	54
709.933	55.3
710.256	58.91
710.578	63.73
710.901	66.59
711.223	67.18
711.546	67.27
711.868	67.2
712.19	70.23
712.512	73.77
712.835	72.43
713.157	69.39
713.479	66.36
713.801	63.34
714.123	60.05
714.445	57.07
714.767	56.34
715.089	58.89
715.411	56.93
715.732	57.52
716.054	55.43
716.376	55.23
716.697	58.75
717.019	61.55
717.34	62.5
717.662	65.66
717.983	67.93
718.305	68.52
718.626	68.93
718.947	72.18
719.268	70.09
719.589	71.16
719.911	69.98
720.232	71.55
720.553	70.86
720.874	71.11
721.195	68.95
721.515	65.84
721.836	64.3
722.157	64.16
722.478	64.75
722.798	65.32
723.119	64.7
723.44	65
723.76	64.7
724.081	64.98
724.401	61.93
724.721	59.77
725.042	56.57
725.362	57.93
725.682	55.02
726.002	54.45
726.322	53.86
726.642	52.98
726.962	50.3
727.282	47.86
727.602	48
727.922	50.55
728.242	55.09
728.562	58.16
728.882	57.5
729.201	59.34
729.521	57.2
729.84	56.16
730.16	55.02
730.479	59.27
730.799	60.14
731.118	57.8
731.437	56.93
731.757	55.57
732.076	55.3
732.395	57.3
732.714	59.09
733.033	60.64
733.352	64.95
733.671	64.86
733.99	66.41
734.309	66.3
734.628	68.64
734.947	68.32
735.265	68.43
735.584	69.32
735.903	69.43
736.221	68.7
736.54	68.55
736.858	65.86
737.177	66.34
737.495	63.23
737.813	61.7
738.132	61.45
738.45	62.84
738.768	62
739.086	59.86
739.404	58.3
739.722	56.57
740.04	55.95
740.358	56.07
740.676	54.68
740.994	56.93
741.311	56.25
741.629	54.09
741.947	52.82
742.264	53.95
742.582	55.77
742.899	56.75
743.217	57.2
743.534	55.09
743.852	55.64
744.169	57.2
744.486	55.61
744.803	57.73
745.121	61.09
745.438	60.82
745.755	58.05
746.072	56.5
746.389	56
746.706	58.45
747.022	58.52
747.339	58.57
747.656	57.48
747.973	58.3
748.289	57.64
748.606	56.93
748.923	55.07
749.239	56.7
749.555	59.36
749.872	60.09
750.188	58.73
750.505	62.39
750.821	61.2
751.137	63.16
751.453	61.2
751.769	61.36
752.085	58.77
752.401	61.09
752.717	60.77
753.033	57.43
753.349	56.02
753.665	54.07
753.98	53.45
754.296	55.18
754.612	56.34
754.927	58.25
755.243	56.52
755.558	58.98
755.874	61.59
756.189	61.11
756.505	63.39
756.82	62.95
757.135	64.14
757.45	60.55
757.765	59.95
758.08	56.48
758.395	54.48
758.71	55.93
759.025	53.68
759.34	51.82
759.655	52.93
759.97	53.75
760.285	56.34
760.599	54
760.914	55.73
761.228	56.7
761.543	57.11
761.857	61.16
762.172	60.18
762.486	60.77
762.8	58.75
763.115	56.48
763.429	53.32
763.743	50.64
764.057	52.8
764.371	54.61
764.685	55.25
764.999	54.82
765.313	50.02
765.627	50.98
765.941	51.27
766.255	49.93
766.568	51.95
766.882	55.66
767.195	54.48
767.509	54.27
767.823	52
768.136	51.57
768.449	51.98
768.763	53.3
769.076	54.18
769.389	54.05
769.702	56.84
770.016	55.77
770.329	55.16
770.642	56.43
770.955	59.84
771.268	59.11
771.58	56.39
771.893	57.7
772.206	58.68
772.519	57.82
772.832	58.23
773.144	56.8
773.457	55.86
773.769	52.77
774.082	54.32
774.394	50.91
774.706	50.84
775.019	50.75
775.331	50.59
775.643	49.89
775.955	50.39
776.268	51.86
776.58	53.48
776.892	55.57
777.204	56.64
777.515	54.55
777.827	56.86
778.139	59.18
778.451	61.7
778.763	62.86
779.074	62.89
779.386	65.48
779.697	63.91
780.009	63.75
780.32	62.98
780.632	63.73
780.943	65.8
781.254	64.07
781.566	64.66
781.877	65.43
782.188	65.43
782.499	64.64
782.81	64.55
783.121	64.84
783.432	62.14
783.743	61.07
784.054	61.07
784.364	57.86
784.675	55.66
784.986	53.25
785.296	54.02
785.607	57.36
785.917	57.86
786.228	54.07
786.538	53.45
786.849	56.16
787.159	58.91
787.469	60.2
787.779	63.5
788.09	64.64
788.4	66.91
788.71	67.16
789.02	62.8
789.33	63.36
789.64	67.93
789.949	69.89
790.259	69.48
790.569	69.66
790.879	69.39
791.188	69.11
791.498	68.11
791.807	69.89
792.117	69.05
792.426	69
792.736	67.14
793.045	64.45
793.354	67.11
793.663	70.41
793.973	72.64
794.282	75.02
794.591	77.25
794.9	78.82
795.209	76.7
795.518	75.64
795.826	76.93
796.135	79.77
796.444	80.07
796.753	76.25
797.061	74.41
797.37	71.3
797.678	70.02
797.987	69.11
798.295	68.91
798.604	67.52
798.912	67.32
799.22	66.41
799.529	67.98
799.837	66.48
800.145	67.73
800.453	69.18
800.761	70.68
801.069	73.43
801.377	73.25
801.685	71.93
801.993	70.98
802.3	71.05
802.608	72.3
802.916	71.43
803.223	73.86
803.531	75.18
803.838	73.75
804.146	72.55
804.453	71.57
804.76	69.61
805.068	72.77
805.375	76.45
805.682	74.07
805.989	74.86
806.296	73.48
806.603	72.43
806.91	71.55
807.217	70.66
807.524	70.36
807.831	67.84
808.138	69.36
808.444	67.75
808.751	67.18
809.058	68.09
809.364	64.77
809.671	66.09
809.977	69.16
810.284	73.36
810.59	72.95
810.896	74.11
811.202	75.57
811.509	76.91
811.815	80.68
812.121	76.98
812.427	78.41
812.733	82.14
813.039	81.98
813.345	82.11
813.65	77.7
813.956	82.41
814.262	79.59
814.568	78.23
814.873	78.91
815.179	76.75
815.484	79.95
815.79	83.36
816.095	84.7
816.4	84.52
816.706	80.64
817.011	81.7
817.316	80.11
817.621	83.61
817.926	85.39
818.231	82.55
818.536	81.23
818.841	82.75
819.146	79.52
819.451	78.09
819.756	78.36
820.06	82.41
820.365	84.34
820.67	84.36
820.974	85.14
821.279	85
821.583	87.34
821.888	88.39
822.192	88.82
822.496	94.82
822.8	93.82
823.105	94.7
823.409	90.95
823.713	90.16
824.017	94
824.321	92.34
824.625	91.77
824.929	94.59
825.232	95.27
825.536	96.34
825.84	91.14
826.143	90.27
826.447	91.8
826.751	96.45
827.054	97.64
827.358	93.18
827.661	96.32
827.964	96.82
828.268	94.61
828.571	97
828.874	95.89
829.177	97.07
829.48	98.34
829.783	101.11
830.086	100.43
830.389	98.48
830.692	102.5
830.995	99.18
831.297	97.98
831.6	96.3
831.903	97.8
832.205	97.07
832.508	98.75
832.81	98.16
833.113	96.7
833.415	98.84
833.718	102.52
834.02	100.82
834.322	103.84
834.624	104.93
834.926	108.91
835.228	107.84
835.53	110.39
835.832	110.2
836.134	114.3
836.436	111.05
836.738	107.64
837.04	103.3
837.341	103.02
837.643	102.16
837.944	106.11
838.246	104.84
838.547	105.5
838.849	105.57
839.15	105.32
839.452	106.75
839.753	110.36
840.054	110.09
840.355	113.66
840.656	113.77
840.957	116.34
841.258	117.59
841.559	118.48
841.86	119.18
842.161	119.86
842.462	120.07
842.762	116.57
843.063	113.39
843.364	116.09
843.664	113.98
843.965	112.11
844.265	110.18
844.566	107.77
844.866	104.68
845.166	104.09
845.467	102.7
845.767	105.11
846.067	103.95
846.367	104.55
846.667	103.3
846.967	102.45
847.267	104.41
847.567	104.52
847.867	103.55
848.166	103.02
848.466	101.95
848.766	100.23
849.065	96.32
849.365	96.14
849.664	97.39
849.964	98.64
850.263	98.86
850.562	100.34
850.862	101.11
851.161	99.48
851.46	98.93
851.759	97.39
852.058	98.18
852.357	100.64
852.656	100.07
852.955	100.55
853.254	100.91
853.553	102.16
853.851	102.55
854.15	102.84
854.449	107.82
854.747	111.34
855.046	111.16
855.344	112.7
855.643	111.05
855.941	116.77
856.239	118.02
856.538	120.09
856.836	120.32
857.134	119.23
857.432	116.98
857.73	116.68
858.028	116.34
858.326	120.18
858.624	119.25
858.922	122.16
859.219	117.98
859.517	116.25
859.815	113.48
860.112	115.14
860.41	115.16
860.707	116.18
861.005	115.11
861.302	116.86
861.6	111.36
861.897	114.07
862.194	114.02
862.491	113.84
862.788	116.91
863.085	122.36
863.382	124.07
863.679	128.52
863.976	131.18
864.273	129.8
864.57	125.55
864.867	129.52
865.163	128.3
865.46	129.02
865.757	132.18
866.053	131.91
866.349	128.34
866.646	125.27
866.942	121.86
867.239	123.11
867.535	123.23
867.831	124.84
868.127	128.8
868.423	126.68
868.719	123.45
869.015	122.89
869.311	124.84
869.607	120.27
869.903	120.14
870.199	120.57
870.494	117.45
870.79	120.07
871.086	120.77
871.381	118.64
871.677	120.11
871.972	118.59
872.267	116.84
872.563	115.48
872.858	120.66
873.153	122.3
873.448	121.39
873.743	119.41
874.038	116.18
874.333	117.82
874.628	116.07
874.923	116.45
875.218	120.25
875.513	119.93
875.808	116.3
876.102	111.5
876.397	106.8
876.691	106.5
876.986	107.7
877.28	107.32
877.575	104.45
877.869	103.61
878.163	102.11
878.458	99.75
878.752	99.02
879.046	96.95
879.34	93.39
879.634	96.89
879.928	93.3
880.222	93.64
880.516	91.61
880.809	92.75
881.103	93.2
881.397	92.18
881.691	91.73
881.984	92.57
882.278	98.36
882.571	103.59
882.864	102.09
883.158	104.55
883.451	104.45
883.744	104.93
884.038	101.68
884.331	102.36
884.624	105.55
884.917	105.5
885.21	102.23
885.503	101.05
885.796	97.09
886.088	97.52
886.381	92.95
886.674	90.61
886.966	91.95
887.259	92.09
887.552	91.25
887.844	87.18
888.136	87.45
888.429	89.48
888.721	84.86
889.013	87.44
889.306	86.04
889.598	90.75
