# Supplementary material for: An on-demand, drop-on-drop method for studying enzyme catalysis by serial crystallography
Source: Nat Commun. 2021 Jul 22;12:4461. doi: 10.1038/s41467-021-24757-7 (PMC8298390; doi:10.1038/s41467-021-24757-7)
Supplement: Supplementary file 7 — Source Data [file 41467_2021_24757_MOESM7_ESM.zip › 01_raw data/7/7-fluo5N-fura-bg_OFX002211_20-37-45-844.txt]

Data from 7-fluo5N-fura-bg_OFX002211_20-37-45-844.txt Node

Date: Wed Jun 05 20:37:45 PDT 2019
User: Yachandra Lab
Spectrometer: OFX00221
Trigger mode: 0
Integration Time (sec): 3.000000E-1
Scans to average: 4
Nonlinearity correction enabled: false
Boxcar width: 5
Storing dark spectrum: false
XAxis mode: Wavelengths
Number of Pixels in Spectrum: 2136
>>>>>Begin Spectral Data<<<<<
156.111	2562.17
156.499	2562.11
156.887	2568.81
157.274	2567.5
157.662	2577.38
158.049	2586.23
158.437	2600.39
158.824	2598.89
159.211	2614.11
159.599	2619.36
159.986	2623.57
160.373	2621.64
160.761	2627.93
161.148	2623.41
161.535	2630
161.922	2620.32
162.309	2614.98
162.696	2600.91
163.083	2602.43
163.47	2590.11
163.857	2596.48
164.244	2592.18
164.631	2594.8
165.018	2587.98
165.405	2591.95
165.792	2586
166.179	2591.89
166.565	2586.45
166.952	2591.8
167.339	2589.59
167.725	2594.75
168.112	2589.43
168.498	2596.05
168.885	2590.75
169.271	2597.3
169.658	2592.55
170.044	2597.59
170.431	2592.18
170.817	2597.82
171.203	2592.5
171.59	2594.34
171.976	2589.27
172.362	2594.41
172.748	2588.5
173.134	2593.89
173.521	2587.57
173.907	2592.98
174.293	2587.8
174.679	2592.55
175.065	2585.48
175.451	2591.77
175.836	2586.11
176.222	2593.8
176.608	2599.93
176.994	2612.73
177.38	2612.16
177.765	2618.25
178.151	2609.5
178.537	2613.89
178.922	2610.11
179.308	2618.32
179.693	2612.98
180.079	2619.11
180.464	2610.66
180.85	2604.73
181.235	2591.14
181.621	2590.84
182.006	2584.14
182.391	2591.82
182.777	2587.48
183.162	2592
183.547	2586
183.932	2590.14
184.317	2584.2
184.702	2590.82
185.087	2585.18
185.472	2591.8
185.857	2588.8
186.242	2593.95
186.627	2589.86
187.012	2595.36
187.397	2589.45
187.782	2594.32
188.167	2589.3
188.551	2594.45
188.936	2740.39
189.321	2894.98
189.705	3041.09
190.09	3194.41
190.475	3375.09
190.859	3535.7
191.244	3685.25
191.628	3842.52
192.012	3990.23
192.397	4156.27
192.781	4306.84
193.166	4314.43
193.55	4311.59
193.934	4321.59
194.318	4323.34
194.702	4297.07
195.087	4291.64
195.471	4295.11
195.855	4295.23
196.239	4299.77
196.623	4290.93
197.007	4298.14
197.391	4296.27
197.775	4304.73
198.158	4301.82
198.542	4307.91
198.926	4305.16
199.31	4311.45
199.693	4310.27
200.077	4314.55
200.461	4318.43
200.844	4322.77
201.228	4320.8
201.611	4325.64
201.995	4321.59
202.378	4322.75
202.762	4318.27
203.145	4324.18
203.529	4321.95
203.912	4329.43
204.295	4329.05
204.679	4331.05
205.062	4329.32
205.445	4332.07
205.828	4329.27
206.211	4335.25
206.594	4335.16
206.977	4340.23
207.36	4344.3
207.743	4348.39
208.126	4346.66
208.509	4350.05
208.892	4351.23
209.275	4355.7
209.658	4359.3
210.04	4367.05
210.423	4368.16
210.806	4370.59
211.188	4369.93
211.571	4368.7
211.953	4368.77
212.336	4368.09
212.719	4364.61
213.101	4364.89
213.483	4365.93
213.866	4363.77
214.248	4363.86
214.63	4367.11
215.013	4367.8
215.395	4370.77
215.777	4373.27
216.159	4379.5
216.542	4383.57
216.924	4390.36
217.306	4390.57
217.688	4393.86
218.07	4393.57
218.452	4391.25
218.834	4388.84
219.216	4394.93
219.597	4396.86
219.979	4398.34
220.361	4437.11
220.743	4440.39
221.124	4442.68
221.506	4448.5
221.888	4446.77
222.269	4450.18
222.651	4454.84
223.032	4459.48
223.414	4460.45
223.795	4459.89
224.177	4459.36
224.558	4418.32
224.94	4414.84
225.321	4422.16
225.702	4418.57
226.083	4428.25
226.465	4440.86
226.846	4441.27
227.227	4438.86
227.608	4443.34
227.989	4442.55
228.37	4451.11
228.751	4456.09
229.132	4463.86
229.513	4455.5
229.894	4458.7
230.275	4452.02
230.655	4443.89
231.036	4448.77
231.417	4451.18
231.798	4446.8
232.178	4458.25
232.559	4455.14
232.94	4452.82
233.32	4450.09
233.701	4454.05
234.081	4455.89
234.462	4460.07
234.842	4460.52
235.222	4465.18
235.603	4467.64
235.983	4471.43
236.363	4469
236.743	4469.36
237.124	4472.75
237.504	4496.98
237.884	4496.89
238.264	4496
238.644	4492
239.024	4497.34
239.404	4491.05
239.784	4497.8
240.164	4498.07
240.544	4497.98
240.923	4496.84
241.303	4499.07
241.683	4473.36
242.063	4475.02
242.442	4474.95
242.822	4491.25
243.202	4483.11
243.581	4484.2
243.961	4488.59
244.34	4488.7
244.72	4488.34
245.099	4498.8
245.478	4494.73
245.858	4507.52
246.237	4509.27
246.616	4516.05
246.996	4503.91
247.375	4511.09
247.754	4513.32
248.133	4508.86
248.512	4511.59
248.891	4521.95
249.27	4516.64
249.649	4520.52
250.028	4514.07
250.407	4514.75
250.786	4511.84
251.165	4517.59
251.544	4519.8
251.922	4523.84
252.301	4521
252.68	4517.5
253.058	4509.45
253.437	4516.45
253.816	4521.41
254.194	4525.36
254.573	4523.7
254.951	4526.91
255.329	4524.09
255.708	4522.45
256.086	4520.75
256.465	4522.32
256.843	4533.57
257.221	4537.61
257.599	4530.41
257.977	4532.32
258.356	4533.41
258.734	4534.48
259.112	4538.27
259.49	4541.57
259.868	4544.11
260.246	4546.02
260.624	4553.02
261.001	4554.89
261.379	4558.18
261.757	4560.7
262.135	4556.66
262.513	4558.09
262.89	4561.18
263.268	4562.52
263.645	4559.98
264.023	4559.48
264.401	4562.2
264.778	4558.91
265.156	4549.2
265.533	4547.5
265.91	4542.86
266.288	4546.23
266.665	4539.05
267.042	4541.68
267.42	4537.34
267.797	4541.91
268.174	4542.86
268.551	4543.93
268.928	4543.14
269.305	4548.27
269.682	4547.75
270.059	4554.25
270.436	4552.2
270.813	4562.11
271.19	4559.48
271.567	4558.89
271.944	4556.77
272.32	4559.61
272.697	4563.57
273.074	4567.93
273.45	4564.7
273.827	4563.25
274.203	4564.41
274.58	4566.07
274.957	4558.89
275.333	4561.43
275.709	4564.61
276.086	4566.82
276.462	4562.84
276.838	4554.43
277.215	4549.5
277.591	4561.55
277.967	4561.84
278.343	4561.45
278.719	4559.52
279.095	4566.14
279.471	4565.91
279.847	4568.52
280.223	4563.89
280.599	4563.61
280.975	4563.32
281.351	4565.84
281.727	4554.5
282.103	4558.77
282.478	4555.75
282.854	4560.8
283.23	4554.3
283.605	4557.43
283.981	4552.2
284.357	4558.41
284.732	4560.68
285.108	4559.91
285.483	4562.14
285.858	4564.16
286.234	4559.82
286.609	4561.57
286.984	4557.98
287.36	4563.32
287.735	4565.07
288.11	4579.68
288.485	4575.98
288.86	4581.23
289.235	4584.23
289.61	4586.75
289.985	4591.05
290.36	4593.36
290.735	4593.93
291.11	4598.11
291.485	4597.89
291.86	4596.77
292.235	4593.23
292.609	4596.82
292.984	4590.64
293.359	4594.43
293.733	4592.18
294.108	4597.18
294.482	4593.02
294.857	4596.64
295.231	4600.52
295.606	4604.82
295.98	4599.2
296.354	4597.34
296.729	4593.75
297.103	4599.16
297.477	4596.73
297.851	4598.77
298.226	4593.73
298.6	4601.86
298.974	4601.57
299.348	4600.59
299.722	4597.75
300.096	4605.11
300.47	4599
300.844	4605.5
301.217	4602.39
301.591	4605.59
301.965	4609.57
302.339	4610.45
302.712	4605.7
303.086	4606.98
303.46	4603.09
303.833	4604.36
304.207	4600.89
304.58	4605.57
304.954	4603.55
305.327	4608.23
305.701	4604.52
306.074	4600.25
306.447	4596.36
306.821	4603.23
307.194	4600.89
307.567	4609.41
307.94	4607.05
308.313	4612.27
308.686	4613.05
309.059	4612.27
309.432	4607.89
309.805	4613.61
310.178	4608.18
310.551	4617.98
310.924	4613.34
311.297	4616.05
311.67	4608.8
312.042	4613.95
312.415	4611.82
312.788	4609.48
313.16	4608.61
313.533	4617.64
313.905	4617.34
314.278	4625.41
314.65	4615.41
315.023	4619
315.395	4614.07
315.768	4615.32
316.14	4611.36
316.512	4616.7
316.884	4614.86
317.257	4622.5
317.629	4613.2
318.001	4612.91
318.373	4610.18
318.745	4617.07
319.117	4611.84
319.489	4620.64
319.861	4621.73
320.233	4628.61
320.605	4619.64
320.977	4626.32
321.348	4620.3
321.72	4625.05
322.092	4617.41
322.463	4621.2
322.835	4613.27
323.207	4622.48
323.578	4613.27
323.95	4617.14
324.321	4609.45
324.693	4613.61
325.064	4612.25
325.435	4636.05
325.807	4631.86
326.178	4641.93
326.549	4641.73
326.92	4647.23
327.292	4640.8
327.663	4644.98
328.034	4639.84
328.405	4643.34
328.776	4639.16
329.147	4639.39
329.518	4615.05
329.889	4618.07
330.259	4611.3
330.63	4608.59
331.001	4604.66
331.372	4607.2
331.742	4603.93
332.113	4606.91
332.484	4601.68
332.854	4610.2
333.225	4607.09
333.595	4611.64
333.966	4607.66
334.336	4611.52
334.707	4606.18
335.077	4618.48
335.447	4617.2
335.817	4621.52
336.188	4614.57
336.558	4621.66
336.928	4615.07
337.298	4620.59
337.668	4621.25
338.038	4627.18
338.408	4649.39
338.778	4657.43
339.148	4666.09
339.518	4670.16
339.888	4665.25
340.258	4675.23
340.627	4668.02
340.997	4670.57
341.367	4662.23
341.736	4658.18
342.106	4653.11
342.475	4629.95
342.845	4658.36
343.214	4642.55
343.584	4633.41
343.953	4638.73
344.323	4627.09
344.692	4630.59
345.061	4626.32
345.431	4631.55
345.8	4628.84
346.169	4632.14
346.538	4627.66
346.907	4596.84
347.276	4593.32
347.645	4597.11
348.014	4592.66
348.383	4598.41
348.752	4593.36
349.121	4596.55
349.49	4595.68
349.858	4598.27
350.227	4597
350.596	4605.52
350.964	4601.23
351.333	4603.36
351.702	4604.05
352.07	4607.61
352.439	4600.41
352.807	4607.68
353.176	4602.93
353.544	4604.32
353.912	4605.77
354.281	4605.89
354.649	4596.59
355.017	4604.16
355.385	4599.89
355.753	4601.07
356.122	4598.07
356.49	4605.05
356.858	4602.25
357.226	4609.73
357.594	4600.3
357.961	4604.86
358.329	4605.64
358.697	4610.32
359.065	4601.41
359.433	4604.52
359.8	4600.43
360.168	4600.84
360.536	4595.11
360.903	4595.11
361.271	4584.45
361.638	4591.52
362.006	4579.59
362.373	4580.07
362.741	4572
363.108	4575.89
363.475	4570.95
363.843	4572.43
364.21	4570.45
364.577	4580.55
364.944	4574.91
365.311	4583.52
365.678	4601.5
366.045	4608
366.412	4609.07
366.779	4617.11
367.146	4614.3
367.513	4623.5
367.88	4617.39
368.247	4621.77
368.613	4614.89
368.98	4620.91
369.347	4611.5
369.713	4593.14
370.08	4586.45
370.447	4584.14
370.813	4576.75
371.18	4581.89
371.546	4570.95
371.912	4579.3
372.279	4578.52
372.645	4580.3
373.011	4575.84
373.378	4584.75
373.744	4576.2
374.11	4589.02
374.476	4582.89
374.842	4589.18
375.208	4591.14
375.574	4595
375.94	4583.45
376.306	4584.52
376.672	4583.14
377.038	4586.14
377.404	4579.95
377.769	4587.61
378.135	4577.32
378.501	4583.55
378.866	4579.57
379.232	4574.05
379.597	4571.73
379.963	4580.73
380.328	4571.89
380.694	4573.64
381.059	4568.48
381.425	4575.36
381.79	4568.09
382.155	4576.14
382.52	4569.93
382.886	4575.09
383.251	4570.52
383.616	4575.18
383.981	4569.86
384.346	4578.3
384.711	4570.16
385.076	4577.43
385.441	4567.93
385.806	4571.64
386.171	4560.18
386.535	4562.8
386.9	4554.48
387.265	4559.2
387.629	4551.43
387.994	4554.05
388.359	4547.18
388.723	4552.89
389.088	4548.34
389.452	4553.66
389.817	4552.7
390.181	4560.66
390.545	4561.75
390.91	4566.8
391.274	4559.43
391.638	4564.68
392.002	4561.59
392.366	4599.2
392.731	4594.84
393.095	4597.66
393.459	4595.52
393.823	4598.02
394.187	4588.32
394.55	4592.77
394.914	4593.43
395.278	4599.64
395.642	4593.23
396.006	4599.43
396.369	4560.27
396.733	4565.32
397.097	4557.16
397.46	4560.75
397.824	4555.43
398.187	4560.48
398.551	4555.55
398.914	4555.93
399.277	4551.86
399.641	4558.84
400.004	4555.84
400.367	4566.23
400.73	4559.07
401.094	4566.84
401.457	4560.52
401.82	4562.05
402.183	4557.11
402.546	4564.95
402.909	4559.25
403.272	4567.41
403.635	4558.68
403.998	4557.68
404.36	4544.27
404.723	4552.64
405.086	4544.39
405.448	4574.73
405.811	4570.61
406.174	4575.84
406.536	4562.05
406.899	4587.91
407.261	4580.25
407.624	4586.25
407.986	4587.55
408.348	4597.64
408.711	4595.18
409.073	4604.2
409.435	4570.89
409.797	4576
410.16	4570.36
410.522	4581.05
410.884	4555.39
411.246	4564.8
411.608	4558.59
411.97	4561.32
412.332	4548.7
412.693	4552.59
413.055	4542.61
413.417	4551.02
413.779	4545.18
414.14	4550.41
414.502	4537.89
414.864	4541.93
415.225	4531.55
415.587	4537.59
415.948	4528.16
416.31	4537.95
416.671	4528.25
417.033	4532.2
417.394	4524.48
417.755	4530.41
418.116	4522.36
418.478	4526.93
418.839	4521.02
419.2	4522.77
419.561	4519.52
419.922	4523.41
420.283	4516.52
420.644	4522.02
421.005	4518.82
421.366	4528
421.727	4529.36
422.087	4536.09
422.448	4534.57
422.809	4539.91
423.169	4537.16
423.53	4538.64
423.891	4531.45
424.251	4539.14
424.612	4531.23
424.972	4534.91
425.333	4523.98
425.693	4525.11
426.053	4520.55
426.414	4521.02
426.774	4514.8
427.134	4519.77
427.494	4512
427.854	4520.02
428.214	4509.82
428.574	4517.18
428.934	4513.11
429.294	4520.45
429.654	4511.64
430.014	4516.27
430.374	4511.77
430.734	4522.07
431.094	4514.41
431.453	4538.09
431.813	4531.73
432.173	4540.07
432.532	4534.52
432.892	4538.59
433.251	4532.18
433.611	4537.25
433.97	4531.75
434.33	4542.05
434.689	4533.7
435.048	4541.89
435.407	4529.09
435.767	4533.91
436.126	4524.34
436.485	4527.34
436.844	4520.39
437.203	4526.02
437.562	4523.86
437.921	4528.32
438.28	4520.59
438.639	4522.61
438.998	4539.25
439.356	4537.86
439.715	4532.64
440.074	4541.93
440.433	4536.7
440.791	4545.7
441.15	4537.02
441.508	4540.91
441.867	4533.05
442.225	4537.18
442.584	4529.73
442.942	4513.05
443.3	4505.48
443.659	4509.3
444.017	4503.2
444.375	4509.14
444.733	4503.68
445.092	4515.95
445.45	4513.45
445.808	4519.07
446.166	4510.7
446.524	4518.95
446.882	4509.05
447.239	4515.27
447.597	4511.86
447.955	4517.86
448.313	4509.93
448.67	4513.16
449.028	4502.68
449.386	4505.16
449.743	4509.07
450.101	4521.93
450.458	4515.14
450.816	4524.27
451.173	4521.55
451.531	4534.16
451.888	4528.34
452.245	4536.73
452.602	4531.11
452.96	4574.18
453.317	4568.5
453.674	4569.84
454.031	4562.14
454.388	4573.09
454.745	4564.09
455.102	4571.68
455.459	4562.43
455.816	4567.95
456.173	4563.8
456.529	4575.34
456.886	4537.23
457.243	4544.41
457.599	4540.23
457.956	4546.16
458.313	4538.68
458.669	4551.36
459.026	4545.43
459.382	4550.09
459.739	4549.8
460.095	4558.05
460.451	4553.27
460.807	4555.82
461.164	4556.45
461.52	4569.27
461.876	4562.27
462.232	4568.18
462.588	4560.14
462.944	4567.43
463.3	4567.64
463.656	4571.59
464.012	4560.93
464.368	4569.55
464.724	4565
465.079	4566
465.435	4548.93
465.791	4552.16
466.146	4548.2
466.502	4555.86
466.858	4545.45
467.213	4545.84
467.569	4543.25
467.924	4556.91
468.279	4542.98
468.635	4548.27
468.99	4539.91
469.345	4546.5
469.701	4539.89
470.056	4539.11
470.411	4527.48
470.766	4534.48
471.121	4526.55
471.476	4530.8
471.831	4517.32
472.186	4519.23
472.541	4510.41
472.895	4511.02
473.25	4501.11
473.605	4504.7
473.96	4495.98
474.314	4498.7
474.669	4488.41
475.024	4485.7
475.378	4471.25
475.733	4479.32
476.087	4472.75
476.441	4475.86
476.796	4469.16
477.15	4479.45
477.504	4470.93
477.859	4475.27
478.213	4467.39
478.567	4467.23
478.921	4467.77
479.275	4468.84
479.629	4459.41
479.983	4468.52
480.337	4459.3
480.691	4463.3
481.045	4450.02
481.399	4480.55
481.752	4474.18
482.106	4479.45
482.46	4473.82
482.813	4471.09
483.167	4464.7
483.52	4464.23
483.874	4467.32
484.227	4475.98
484.581	4466.16
484.934	4471.11
485.288	4436.7
485.641	4438.93
485.994	4431.25
486.347	4434.64
486.7	4428.73
487.054	4449.98
487.407	4447.48
487.76	4436.14
488.113	4424.93
488.466	4431.55
488.818	4426.36
489.171	4433.43
489.524	4425.45
489.877	4427.5
490.23	4422.98
490.582	4430.66
490.935	4409.5
491.288	4410.64
491.64	4402.98
491.993	4410.09
492.345	4406.11
492.698	4413.52
493.05	4409.18
493.402	4421.89
493.755	4423.84
494.107	4437.98
494.459	4444.3
494.811	4474.14
495.163	4498.11
495.515	4552.02
495.867	4605.64
496.219	4696.77
496.571	4794.98
496.923	4917.07
497.275	5043.34
497.627	5195.77
497.979	5336.86
498.33	5487.05
498.682	5616.57
499.034	5746.86
499.385	5847.32
499.737	5944.2
500.088	6004.91
500.44	6048.25
500.791	6067.91
501.143	6078.45
501.494	6060.98
501.845	6042.73
502.197	6008.23
502.548	5982.2
502.899	5944.5
503.25	5919.18
503.601	5875.61
503.952	5840.91
504.303	5799.48
504.654	5765.16
505.005	5721.64
505.356	5680.84
505.707	5639.52
506.058	5610.32
506.408	5565.7
506.759	5535.75
507.11	5493.39
507.46	5475.84
507.811	5440.73
508.161	5417.18
508.512	5384.3
508.862	5361.5
509.213	5336.45
509.563	5318.66
509.913	5283.64
510.263	5269.27
510.614	5239.66
510.964	5226.18
511.314	5189.34
511.664	5172.07
512.014	5145.05
512.364	5129.73
512.714	5104.32
513.064	5085.32
513.414	5057.95
513.764	5062.73
514.113	5041.23
514.463	5035.23
514.813	5007.09
515.162	4997.11
515.512	4977.55
515.862	4966.68
516.211	4948.55
516.561	4940.02
516.91	4928.39
517.259	4923.34
517.609	4888.41
517.958	4873.45
518.307	4854.45
518.656	4852.43
519.006	4843.59
519.355	4845.41
519.704	4840.75
520.053	4837.55
520.402	4826.59
520.751	4819.89
521.1	4807.27
521.448	4807.3
521.797	4800.14
522.146	4798.41
522.495	4788.16
522.843	4780.11
523.192	4759.57
523.541	4749.39
523.889	4736.41
524.238	4733.18
524.586	4726.32
524.935	4725.52
525.283	4718.16
525.631	4720.66
525.979	4706.59
526.328	4707.64
526.676	4698.64
527.024	4700.3
527.372	4692.05
527.72	4694.36
528.068	4682.27
528.416	4684.68
528.764	4676.93
529.112	4674.95
529.46	4659.16
529.808	4659.07
530.155	4642.48
530.503	4654.89
530.851	4657.3
531.198	4653.7
531.546	4642.95
531.893	4644.5
532.241	4627.64
532.588	4623
532.936	4616.73
533.283	4620.91
533.63	4618.34
533.978	4621.18
534.325	4602.66
534.672	4590.36
535.019	4585.7
535.366	4586.95
535.713	4581.14
536.06	4588.11
536.407	4585.36
536.754	4586.55
537.101	4574.82
537.448	4581.14
537.795	4574.55
538.141	4572.82
538.488	4564.07
538.835	4567.36
539.181	4557.27
539.528	4556.48
539.874	4549.11
540.221	4548.57
540.567	4537.5
540.914	4543.68
541.26	4533.59
541.606	4539.57
541.952	4533.18
542.299	4536.66
542.645	4529.59
542.991	4532.7
543.337	4526.05
543.683	4526.73
544.029	4523.2
544.375	4534.93
544.721	4531.45
545.066	4534
545.412	4529.34
545.758	4532.32
546.104	4528.57
546.449	4528.18
546.795	4530.98
547.141	4540.48
547.486	4532.7
547.832	4530.48
548.177	4520.3
548.522	4519.8
548.868	4510.84
549.213	4512.23
549.558	4507.09
549.903	4511.64
550.249	4507.84
550.594	4508.34
550.939	4496.41
551.284	4500.48
551.629	4497.59
551.974	4498.55
552.319	4494.68
552.664	4499.95
553.008	4491.59
553.353	4525.05
553.698	4519.91
554.043	4525.07
554.387	4513.64
554.732	4518.77
555.076	4513.73
555.421	4517.14
555.765	4512.5
556.11	4516.55
556.454	4505.48
556.798	4508.68
557.143	4475.41
557.487	4482.09
557.831	4472.07
558.175	4481.39
558.519	4477.61
558.863	4483.93
559.207	4475.39
559.551	4480.41
559.895	4476.66
560.239	4483.48
560.583	4479.8
560.927	4480.75
561.27	4472.23
561.614	4484.75
561.958	4475.82
562.301	4482.41
562.645	4474.75
562.988	4480.16
563.332	4474.45
563.675	4479.11
564.018	4479.98
564.362	4484.07
564.705	4479.82
565.048	4481.86
565.391	4469.34
565.735	4471.75
566.078	4463.11
566.421	4471
566.764	4470.23
567.107	4473.02
567.45	4465.16
567.792	4464.8
568.135	4457.41
568.478	4462.64
568.821	4459.52
569.163	4466.52
569.506	4461.3
569.849	4470.77
570.191	4461.73
570.534	4464.36
570.876	4461.95
571.219	4466.43
571.561	4460.2
571.903	4465.41
572.246	4461.45
572.588	4464.75
572.93	4456.41
573.272	4461.75
573.614	4452.64
573.956	4456.59
574.298	4450.8
574.64	4453.52
574.982	4444.68
575.324	4449.64
575.666	4444.73
576.008	4449.3
576.349	4443.59
576.691	4451.18
577.033	4447.98
577.374	4450.61
577.716	4447.64
578.057	4455.57
578.399	4448.09
578.74	4455.45
579.082	4454.66
579.423	4463.5
579.764	4464.36
580.105	4470.45
580.447	4466.66
580.788	4473.45
581.129	4478.7
581.47	4483.66
581.811	4475.3
582.152	4483.82
582.493	4502.25
582.834	4504.77
583.175	4498.84
583.515	4496.14
583.856	4487.52
584.197	4493.23
584.537	4484.98
584.878	4481.18
585.218	4474.95
585.559	4481.75
585.899	4474.98
586.24	4456.93
586.58	4450.7
586.921	4455.66
587.261	4451.36
587.601	4462.95
587.941	4455.3
588.281	4464.11
588.621	4460.82
588.961	4465.5
589.301	4459
589.641	4466.55
589.981	4462.3
590.321	4465.7
590.661	4460.36
591.001	4464.05
591.34	4461.75
591.68	4464.77
592.02	4456.5
592.359	4459.2
592.699	4452.68
593.038	4461.43
593.378	4453.39
593.717	4454.43
594.057	4448.55
594.396	4453.2
594.735	4448.55
595.074	4450.32
595.414	4442.66
595.753	4446.64
596.092	4439.95
596.431	4444.02
596.77	4438.11
597.109	4441.5
597.448	4436.45
597.786	4441.18
598.125	4435.95
598.464	4441.3
598.803	4433.41
599.141	4439.98
599.48	4434.45
599.819	4441.84
600.157	4433.52
600.495	4433.23
600.834	4434.52
601.172	4460.25
601.511	4456.86
601.849	4457.14
602.187	4453.64
602.525	4455.48
602.864	4448.98
603.202	4459
603.54	4453.16
603.878	4461.86
604.216	4456.8
604.554	4458.02
604.891	4430.66
605.229	4433.77
605.567	4428.43
605.905	4432.25
606.243	4423.55
606.58	4428.23
606.918	4415.91
607.255	4417.77
607.593	4414.3
607.93	4418.57
608.268	4410.25
608.605	4419.48
608.942	4418.2
609.28	4428.91
609.617	4421.82
609.954	4431.48
610.291	4429.91
610.628	4439.3
610.965	4433.84
611.302	4440.11
611.639	4438.18
611.976	4446.82
612.313	4438.93
612.65	4440.77
612.987	4430.64
613.323	4436.45
613.66	4429.18
613.997	4434.32
614.333	4423.95
614.67	4430.39
615.006	4420.7
615.343	4421.36
615.679	4413.82
616.015	4420.05
616.352	4411.52
616.688	4417.16
617.024	4411.02
617.36	4422.59
617.696	4416.39
618.032	4425.52
618.368	4419
618.704	4425.5
619.04	4420.75
619.376	4426.55
619.712	4421.09
620.048	4428.16
620.383	4422.23
620.719	4425.16
621.055	4414.3
621.39	4418.66
621.726	4408.16
622.061	4412.02
622.397	4407.2
622.732	4412.16
623.068	4402.75
623.403	4404
623.738	4396.82
624.073	4401.41
624.409	4393.57
624.744	4396.27
625.079	4388.05
625.414	4397.86
625.749	4393.52
626.084	4399.52
626.419	4397.2
626.753	4404.09
627.088	4399.43
627.423	4410.59
627.758	4404.2
628.092	4411.48
628.427	4405.95
628.762	4414.2
629.096	4404.91
629.431	4412.95
629.765	4403.8
630.099	4406.89
630.434	4400.66
630.768	4407.86
631.102	4397.59
631.436	4403.09
631.77	4396.77
632.105	4402.39
632.439	4397.07
632.773	4403.52
633.107	4394.3
633.44	4402.48
633.774	4394.73
634.108	4401.41
634.442	4393.34
634.776	4400.5
635.109	4395.39
635.443	4403.73
635.776	4398.89
636.11	4403.8
636.443	4399.84
636.777	4405.09
637.11	4391.82
637.444	4396.48
637.777	4390.98
638.11	4398.39
638.443	4389.75
638.776	4393.7
639.11	4384.98
639.443	4392.45
639.776	4384.73
640.109	4390.91
640.441	4386.05
640.774	4399
641.107	4394.05
641.44	4399.16
641.773	4390.7
642.105	4394.41
642.438	4391.5
642.77	4396.34
643.103	4389.64
643.435	4392.34
643.768	4385.55
644.1	4390.02
644.433	4383.55
644.765	4390.43
645.097	4391.8
645.429	4399.66
645.761	4397.91
646.094	4400.14
646.426	4394.41
646.758	4401.11
647.09	4397.89
647.422	4400.55
647.753	4394.91
648.085	4396.07
648.417	4386.86
648.749	4385.73
649.08	4376.77
649.412	4379.57
649.744	4376.84
650.075	4382.75
650.407	4374.5
650.738	4379.07
651.069	4376.14
651.401	4382.36
651.732	4377.61
652.063	4384.02
652.394	4376.16
652.726	4384.52
653.057	4381.82
653.388	4384.93
653.719	4379.43
654.05	4383.89
654.381	4379.32
654.712	4389
655.042	4381.23
655.373	4386.39
655.704	4380.93
656.034	4386.86
656.365	4383.57
656.696	4386.95
657.026	4380.86
657.357	4385.5
657.687	4378.73
658.018	4382.07
658.348	4368.61
658.678	4374.52
659.008	4371.18
659.339	4377.7
659.669	4372.05
659.999	4377.86
660.329	4369.64
660.659	4373.39
660.989	4367.39
661.319	4370.25
661.649	4366.25
661.978	4374.3
662.308	4368.59
662.638	4371.64
662.968	4366.39
663.297	4374.27
663.627	4364.86
663.956	4368.82
664.286	4365.36
664.615	4375.55
664.945	4375.39
665.274	4379.16
665.603	4373.34
665.932	4381.36
666.262	4375.75
666.591	4383.91
666.92	4378.09
667.249	4385.77
667.578	4387.43
667.907	4393.64
668.236	4387.52
668.564	4389.07
668.893	4385.77
669.222	4391.89
669.551	4386.89
669.879	4395
670.208	4382.59
670.537	4383.95
670.865	4372.8
671.194	4389.18
671.522	4385.11
671.85	4386.18
672.179	4381.55
672.507	4386.09
672.835	4377.45
673.163	4378.98
673.491	4373.64
673.819	4387.8
674.147	4385.14
674.475	4392.18
674.803	4370
675.131	4370.07
675.459	4370.66
675.787	4377.73
676.115	4371.55
676.442	4378.14
676.77	4372.8
677.098	4375.8
677.425	4363.27
677.753	4369.34
678.08	4364.73
678.407	4373.36
678.735	4376.48
679.062	4377.91
679.389	4369.18
679.717	4371.7
680.044	4365.5
680.371	4370.84
680.698	4365.34
681.025	4376.68
681.352	4370.93
681.679	4376.14
682.006	4367.84
682.332	4366.5
682.659	4362.91
682.986	4375.59
683.313	4375.66
683.639	4379.52
683.966	4374.32
684.292	4379.93
684.619	4367.82
684.945	4370.93
685.272	4371.14
685.598	4378.84
685.924	4380.36
686.25	4383.98
686.577	4375.64
686.903	4381.98
687.229	4380.05
687.555	4385.95
687.881	4379.3
688.207	4387.05
688.533	4386.41
688.858	4384.8
689.184	4377.8
689.51	4377.86
689.836	4373.41
690.161	4380.23
690.487	4370.61
690.813	4376.73
691.138	4372.34
691.463	4378.52
691.789	4375.3
692.114	4378.05
692.44	4372.68
692.765	4382.2
693.09	4380.8
693.415	4386.8
693.74	4375.7
694.065	4382.39
694.39	4376.55
694.715	4386.64
695.04	4384.2
695.365	4389.36
695.69	4382.89
696.015	4389.48
696.339	4384.32
696.664	4389.09
696.989	4383.64
697.313	4387.43
697.638	4385.89
697.962	4388.84
698.287	4376.73
698.611	4381.2
698.935	4373.93
699.26	4378.27
699.584	4375.45
699.908	4378.43
700.232	4367.86
700.556	4369.73
700.88	4368.18
701.204	4370.91
701.528	4365.18
701.852	4373.2
702.176	4385.68
702.5	4391.61
702.823	4401.11
703.147	4418.48
703.471	4412.68
703.794	4419.55
704.118	4433.59
704.441	4442.7
704.765	4435.02
705.088	4440.02
705.411	4439.75
705.735	4425.7
706.058	4418.73
706.381	4407.89
706.704	4393.45
707.027	4397.55
707.35	4391.25
707.673	4378.16
707.996	4370
708.319	4373.5
708.642	4370.7
708.965	4372.45
709.288	4365.86
709.61	4373.02
709.933	4367.48
710.256	4371.16
710.578	4362.11
710.901	4367.05
711.223	4360.48
711.546	4368.36
711.868	4370.89
712.19	4374.41
712.512	4366.27
712.835	4373.16
713.157	4366.27
713.479	4374.82
713.801	4367.34
714.123	4378.32
714.445	4375.02
714.767	4382.48
715.089	4373.66
715.411	4371.14
715.732	4364.7
716.054	4369.34
716.376	4363.41
716.697	4365.75
717.019	4362.73
717.34	4367.3
717.662	4360.52
717.983	4367.98
718.305	4365.09
718.626	4370.8
718.947	4368.86
719.268	4375.95
719.589	4369.18
719.911	4379.27
720.232	4377.93
720.553	4377.57
720.874	4371.84
721.195	4377.64
721.515	4367.95
721.836	4370.16
722.157	4362.7
722.478	4365.7
722.798	4358.93
723.119	4367.16
723.44	4354.86
723.76	4359.77
724.081	4357.25
724.401	4364.5
724.721	4368.39
725.042	4370.11
725.362	4365.09
725.682	4370.7
726.002	4368.45
726.322	4376.41
726.642	4370.32
726.962	4374.77
727.282	4374.98
727.602	4378.05
727.922	4367.48
728.242	4377.75
728.562	4379.05
728.882	4382.43
729.201	4378.66
729.521	4385.39
729.84	4377.8
730.16	4380.02
730.479	4384.39
730.799	4386.02
731.118	4380.16
731.437	4388.23
731.757	4365.84
732.076	4371.84
732.395	4366.09
732.714	4371.41
733.033	4361.91
733.352	4368.41
733.671	4369.27
733.99	4370.55
734.309	4364.75
734.628	4374.91
734.947	4370.45
735.265	4377.82
735.584	4367.64
735.903	4372.89
736.221	4367.2
736.54	4372.91
736.858	4365.93
737.177	4373.5
737.495	4367.07
737.813	4369.48
738.132	4361.32
738.45	4364.23
738.768	4358.09
739.086	4363.41
739.404	4363.61
739.722	4367.36
740.04	4365.02
740.358	4371.23
740.676	4362.41
740.994	4363.23
741.311	4360.73
741.629	4367.14
741.947	4363.34
742.264	4367.43
742.582	4367.91
742.899	4373.52
743.217	4371.48
743.534	4374.2
743.852	4366.84
744.169	4370.2
744.486	4369.8
744.803	4371.89
745.121	4365.57
745.438	4369.16
745.755	4362.11
746.072	4366
746.389	4359.11
746.706	4361.16
747.022	4356.89
747.339	4363.39
747.656	4363.48
747.973	4367.43
748.289	4366.77
748.606	4374.34
748.923	4371.93
749.239	4384.5
749.555	4380.55
749.872	4388.11
750.188	4384.89
750.505	4390.02
750.821	4386.91
751.137	4387.61
751.453	4382.41
751.769	4386.98
752.085	4379.64
752.401	4388.45
752.717	4378.48
753.033	4379.8
753.349	4371.27
753.665	4375.09
753.98	4367.91
754.296	4372.11
754.612	4367.75
754.927	4374.23
755.243	4369.77
755.558	4374.23
755.874	4367.32
756.189	4373.7
756.505	4366.39
756.82	4371.7
757.135	4364.64
757.45	4375.02
757.765	4376.05
758.08	4379.05
758.395	4370.32
758.71	4373.52
759.025	4368.36
759.34	4372.57
759.655	4372.09
759.97	4378.66
760.285	4379.84
760.599	4387.98
760.914	4376.73
761.228	4372.36
761.543	4369.57
761.857	4385.86
762.172	4379.36
762.486	4385.77
762.8	4384
763.115	4385.55
763.429	4383.11
763.743	4381.93
764.057	4377.36
764.371	4385.98
764.685	4387.16
764.999	4397.11
765.313	4391.7
765.627	4398
765.941	4391.77
766.255	4394.75
766.568	4391.66
766.882	4394.77
767.195	4391.02
767.509	4398.8
767.823	4395.61
768.136	4400.82
768.449	4392
768.763	4389.18
769.076	4383.86
769.389	4389.2
769.702	4384.59
770.016	4388.09
770.329	4381.77
770.642	4390.95
770.955	4382.61
771.268	4386.18
771.58	4380.77
771.893	4384.16
772.206	4377.55
772.519	4383.84
772.832	4379.09
773.144	4382.25
773.457	4375.27
773.769	4383.7
774.082	4375.27
774.394	4379.41
774.706	4375.86
775.019	4383.73
775.331	4381.91
775.643	4390.82
775.955	4387.43
776.268	4392.2
776.58	4389.73
776.892	4399.32
777.204	4394.41
777.515	4398.98
777.827	4403.84
778.139	4411.09
778.451	4405.45
778.763	4409.34
779.074	4402.07
779.386	4407.77
779.697	4404.57
780.009	4408.75
780.32	4403.32
780.632	4409.8
780.943	4408.14
781.254	4410.82
781.566	4403.66
781.877	4410.77
782.188	4408.55
782.499	4415.27
782.81	4412.18
783.121	4419.16
783.432	4415.75
783.743	4420.14
784.054	4414.98
784.364	4418.48
784.675	4410.73
784.986	4414.48
785.296	4411.16
785.607	4417.23
785.917	4435.34
786.228	4442.98
786.538	4439.02
786.849	4448.32
787.159	4443.34
787.469	4448.5
787.779	4447.7
788.09	4451.61
788.4	4451.61
788.71	4453.05
789.02	4448.14
789.33	4437.77
789.64	4432.07
789.949	4444.45
790.259	4434.93
790.569	4442.11
790.879	4439.98
791.188	4444.95
791.498	4443.7
791.807	4445.07
792.117	4441.5
792.426	4445.48
792.736	4434.32
793.045	4448.16
793.354	4437.41
793.663	4447.36
793.973	4445.52
794.282	4474.14
794.591	4468.39
794.9	4472.66
795.209	4474.32
795.518	4484.5
795.826	4481.59
796.135	4493.52
796.444	4479.86
796.753	4487.32
797.061	4480.68
797.37	4484.86
797.678	4461.2
797.987	4466.05
798.295	4462.73
798.604	4467.77
798.912	4463.52
799.22	4467.89
799.529	4462.45
799.837	4470.89
800.145	4464.77
800.453	4468.45
800.761	4468.95
801.069	4472.61
801.377	4471.16
801.685	4482.32
801.993	4481.05
802.3	4486.07
802.608	4481.32
802.916	4486.36
803.223	4491.91
803.531	4501.32
803.838	4502.98
804.146	4506.34
804.453	4503.14
804.76	4511.09
805.068	4506.82
805.375	4512.55
805.682	4509.55
805.989	4524.98
806.296	4522.84
806.603	4520.23
806.91	4516.86
807.217	4519.86
807.524	4517.84
807.831	4524.77
808.138	4519.25
808.444	4524.68
808.751	4523.41
809.058	4524.95
809.364	4517.91
809.671	4527.86
809.977	4522.59
810.284	4532.64
810.59	4532.93
810.896	4541.43
811.202	4537.07
811.509	4545.52
811.815	4541.77
812.121	4543.7
812.427	4540.32
812.733	4545.7
813.039	4543.23
813.345	4551.98
813.65	4544.98
813.956	4555.64
814.262	4548.41
814.568	4556.7
814.873	4553.98
815.179	4562.48
815.484	4558.41
815.79	4570.7
816.095	4570.77
816.4	4572.89
816.706	4567.45
817.011	4574.66
817.316	4569.82
817.621	4575.11
817.926	4576.39
818.231	4580.95
818.536	4576.89
818.841	4588.48
819.146	4581.11
819.451	4586.55
819.756	4581.3
820.06	4588.07
820.365	4584.09
820.67	4585.25
820.974	4584.3
821.279	4589.41
821.583	4585.14
821.888	4592
822.192	4587.52
822.496	4596.18
822.8	4589.8
823.105	4597.98
823.409	4596.82
823.713	4600.5
824.017	4601.57
824.321	4606.8
824.625	4602.16
824.929	4614.09
825.232	4610.32
825.536	4618.64
825.84	4617.36
826.143	4626.77
826.447	4627.14
826.751	4635.95
827.054	4638.57
827.358	4646.43
827.661	4668.07
827.964	4694.14
828.268	4690.43
828.571	4694.77
828.874	4686.52
829.177	4693.2
829.48	4686.5
829.783	4690
830.086	4686.14
830.389	4690.32
830.692	4685.59
830.995	4672.23
831.297	4652.07
831.6	4660.32
831.903	4658.7
832.205	4668
832.508	4662
832.81	4670.82
833.113	4672.3
833.415	4677.43
833.718	4676.09
834.02	4681.48
834.322	4673.5
834.624	4678.57
834.926	4676.45
835.228	4689.43
835.53	4686.84
835.832	4695.75
836.134	4696.27
836.436	4699.91
836.738	4701.18
837.04	4710.86
837.341	4710.11
837.643	4724.64
837.944	4723.39
838.246	4730.73
838.547	4722.77
838.849	4731.3
839.15	4732.66
839.452	4741.07
839.753	4738.36
840.054	4740.18
840.355	4732.7
840.656	4740.64
840.957	4734.75
841.258	4739.3
841.559	4729.32
841.86	4736.52
842.161	4733.32
842.462	4739.5
842.762	4731.07
843.063	4737.98
843.364	4746.34
843.664	4754.52
843.965	4756.18
844.265	4761.91
844.566	4759.95
844.866	4772.95
845.166	4771.48
845.467	4777.34
845.767	4768.16
846.067	4775.91
846.367	4774.45
846.667	4772.5
846.967	4769.86
847.267	4769.59
847.567	4764.34
847.867	4769.98
848.166	4763.95
848.466	4769.98
848.766	4766.82
849.065	4778.43
849.365	4774.95
849.664	4785.73
849.964	4784.77
850.263	4790.98
850.562	4790.09
850.862	4799.59
851.161	4797.73
851.46	4808.59
851.759	4805.3
852.058	4816.3
852.357	4812.89
852.656	4824.52
852.955	4818.91
853.254	4823.86
853.553	4819.98
853.851	4825.2
854.15	4825.5
854.449	4831.34
854.747	4824.64
855.046	4832.86
855.344	4825.77
855.643	4844.3
855.941	4841.86
856.239	4849.86
856.538	4851.98
856.836	4860.8
857.134	4858.16
857.432	4864.57
857.73	4865.52
858.028	4875.43
858.326	4871.25
858.624	4879.2
858.922	4866.43
859.219	4872.34
859.517	4863.84
859.815	4866.39
860.112	4866.98
860.41	4875.32
860.707	4867.66
861.005	4874.75
861.302	4870.57
861.6	4877.36
861.897	4876.5
862.194	4883.32
862.491	4882.25
862.788	4893.02
863.085	4888.93
863.382	4896.02
863.679	4891.8
863.976	4902.07
864.273	4894.61
864.57	4900.73
864.867	4895.61
865.163	4904.02
865.46	4903.32
865.757	4907.77
866.053	4903.02
866.349	4912.23
866.646	4910.16
866.942	4919.77
867.239	4920.82
867.535	4930.14
867.831	4929.34
868.127	4942.89
868.423	4936.61
868.719	4939.91
869.015	4931.86
869.311	4938.05
869.607	4931.66
869.903	4936.32
870.199	4933.48
870.494	4938.93
870.79	4934.34
871.086	4938.64
871.381	4932.86
871.677	4937.23
871.972	4933.57
872.267	4942.11
872.563	4938.91
872.858	4945.09
873.153	4936.84
873.448	4933.93
873.743	4924.23
874.038	4926.2
874.333	4917.77
874.628	4918.98
874.923	4913.61
875.218	4915.05
875.513	4907.98
875.808	4912.45
876.102	4908.59
876.397	4910.66
876.691	4910.64
876.986	4915.5
877.28	4913.73
877.575	4917.14
877.869	4915.41
878.163	4919.02
878.458	4913.41
878.752	4919.7
879.046	4910.48
879.34	4915.82
879.634	4911.64
879.928	4912.36
880.222	4901.32
880.516	4903.36
880.809	4893.93
881.103	4900.55
881.397	4889.95
881.691	4894.98
881.984	4887.7
882.278	4892.55
882.571	4896.7
882.864	4899.43
883.158	4896.09
883.451	4904.82
883.744	4896.48
884.038	4902.5
884.331	4891.73
884.624	4898.8
884.917	4892.32
885.21	4893.07
885.503	4888.23
885.796	4883.98
886.088	4878.43
886.381	4882.23
886.674	4874.23
886.966	4877.91
887.259	4875.89
887.552	4894.8
887.844	4892.27
888.136	4898.09
888.429	4900.4
888.721	4905.81
889.013	4897.88
889.306	4906.14
889.598	4905.25
