# Supplementary material for: An on-demand, drop-on-drop method for studying enzyme catalysis by serial crystallography
Source: Nat Commun. 2021 Jul 22;12:4461. doi: 10.1038/s41467-021-24757-7 (PMC8298390; doi:10.1038/s41467-021-24757-7)
Supplement: Supplementary file 7 — Source Data [file 41467_2021_24757_MOESM7_ESM.zip › 01_raw data/7/7-pico-on (1).txt]

Data from 7-fluo5N-fura-picoon_Subt4_20-40-39-846.txt Node

Date: Wed Jun 05 20:40:39 PDT 2019
User: Yachandra Lab
Spectrometer: OFX00221
Trigger mode: 0
Integration Time (sec): 3.000000E-1
Scans to average: 4
Nonlinearity correction enabled: false
Boxcar width: 5
Storing dark spectrum: false
XAxis mode: Wavelengths
Number of Pixels in Spectrum: 2136
>>>>>Begin Spectral Data<<<<<
156.111	-2.42
156.499	-1.5
156.887	-1.69
157.274	-1.72
157.662	-1.58
158.049	-1.11
158.437	-0.84
158.824	0.77
159.211	0.48
159.599	0.18
159.986	0.5
160.373	0.32
160.761	-1
161.148	-0.73
161.535	-0.73
161.922	0.2
162.309	0.77
162.696	0.77
163.083	-1.25
163.47	0.02
163.857	-0.45
164.244	-0.82
164.631	0.27
165.018	0.57
165.405	0.57
165.792	1.09
166.179	0.95
166.565	0.32
166.952	-0.14
167.339	1.75
167.725	0.8
168.112	1.75
168.498	2.98
168.885	1.95
169.271	2.8
169.658	3.2
170.044	2.98
170.431	1.8
170.817	1.16
171.203	1.73
171.59	1.09
171.976	0.32
172.362	-0.43
172.748	-2.27
173.134	-1.48
173.521	-1.66
173.907	-1.27
174.293	-1.61
174.679	-0.84
175.065	-1.41
175.451	-1.84
175.836	-1.14
176.222	-1.25
176.608	-1.73
176.994	-0.57
177.38	-1.16
177.765	-2.14
178.151	-3.09
178.537	-3.66
178.922	-3.55
179.308	-2.89
179.693	-2.95
180.079	-2.68
180.464	-1.11
180.85	0.05
181.235	-0.73
181.621	-0.18
182.006	1.32
182.391	1.95
182.777	2.66
183.162	1.18
183.547	1.8
183.932	1.98
184.317	0.45
184.702	0.02
185.087	-0.64
185.472	-0.34
185.857	-0.36
186.242	-0.43
186.627	-1.11
187.012	-1.43
187.397	-0.64
187.782	-0.86
188.167	-0.91
188.551	0.52
188.936	5.02
189.321	12.09
189.705	17.89
190.09	27.39
190.475	38.39
190.859	42.95
191.244	51.32
191.628	59.73
192.012	66.34
192.397	72.14
192.781	79.32
193.166	83.14
193.55	80.98
193.934	83.14
194.318	80.02
194.702	74.09
195.087	76.8
195.471	75.34
195.855	76.36
196.239	75.68
196.623	76.36
197.007	71.55
197.391	69.18
197.775	70.48
198.158	71.93
198.542	72.84
198.926	75.66
199.31	76.91
199.693	78.36
200.077	72.34
200.461	73.05
200.844	71.68
201.228	75.84
201.611	74.98
201.995	72.95
202.378	68.8
202.762	68.93
203.145	68.07
203.529	67.8
203.912	67.05
204.295	69.75
204.679	71.36
205.062	76.8
205.445	75.45
205.828	76.43
206.211	81.84
206.594	81.59
206.977	80.02
207.36	77.86
207.743	74.68
208.126	72.34
208.509	70.59
208.892	70.39
209.275	67.98
209.658	72.68
210.04	73.59
210.423	69.91
210.806	70.61
211.188	72.7
211.571	74
211.953	77.98
212.336	76.39
212.719	81.86
213.101	84.11
213.483	81.48
213.866	77.05
214.248	72.66
214.63	72.45
215.013	72.75
215.395	72.36
215.777	71.82
216.159	71.32
216.542	75.61
216.924	72.68
217.306	67.55
217.688	67.86
218.07	67.14
218.452	69.61
218.834	73.18
219.216	76.09
219.597	73.98
219.979	76.7
220.361	76.23
220.743	73.59
221.124	72.02
221.506	70.86
221.888	69.68
222.269	70.57
222.651	72.14
223.032	70.14
223.414	66.73
223.795	68.61
224.177	67.8
224.558	67.41
224.94	67.14
225.321	69.32
225.702	74.32
226.083	76.07
226.465	76.86
226.846	74.5
227.227	71.39
227.608	73.34
227.989	72.61
228.37	70.75
228.751	70.16
229.132	72.16
229.513	73.27
229.894	71.64
230.275	68.91
230.655	66.18
231.036	68.61
231.417	70.36
231.798	71.93
232.178	72.48
232.559	72.02
232.94	72.5
233.32	70.77
233.701	71.68
234.081	71.32
234.462	73.93
234.842	76.25
235.222	78.2
235.603	77.8
235.983	74
236.363	71.18
236.743	72.52
237.124	70.25
237.504	73.25
237.884	72.48
238.264	70.23
238.644	70.41
239.024	72.45
239.404	70.02
239.784	69.34
240.164	70.95
240.544	71.82
240.923	73.73
241.303	74.48
241.683	72.82
242.063	71.11
242.442	69.8
242.822	68.95
243.202	66.05
243.581	64.41
243.961	67.61
244.34	65.34
244.72	65.48
245.099	64.82
245.478	65.75
245.858	65.86
246.237	66.55
246.616	69.45
246.996	68.18
247.375	69.52
247.754	71.84
248.133	70.95
248.512	73.09
248.891	77.82
249.27	77.2
249.649	79.75
250.028	78.59
250.407	78.5
250.786	76.45
251.165	77.23
251.544	77.23
251.922	77.14
252.301	80.55
252.68	78.48
253.058	74.5
253.437	75.5
253.816	72.86
254.194	75.5
254.573	74.16
254.951	78.41
255.329	81.91
255.708	78.55
256.086	79.23
256.465	73.73
256.843	74.91
257.221	76.68
257.599	72.7
257.977	71.34
258.356	71.98
258.734	73.43
259.112	73.23
259.49	70.32
259.868	73.82
260.246	75.27
260.624	77.02
261.001	78.77
261.379	76.89
261.757	78.84
262.135	79.64
262.513	75.48
262.89	73.64
263.268	71.25
263.645	71.25
264.023	71.25
264.401	70.16
264.778	69.36
265.156	69
265.533	72.34
265.91	73.41
266.288	73.23
266.665	77.05
267.042	77.89
267.42	80.68
267.797	80.18
268.174	79.3
268.551	76.02
268.928	76.48
269.305	76.09
269.682	74.09
270.059	74.34
270.436	74.23
270.813	74.09
271.19	75.39
271.567	73.91
271.944	72.82
272.32	74.27
272.697	74.48
273.074	78.2
273.45	77.68
273.827	78.77
274.203	79.05
274.58	77.86
274.957	74.09
275.333	70.8
275.709	68.84
276.086	70.84
276.462	67.23
276.838	69.02
277.215	68.91
277.591	70.57
277.967	70.48
278.343	67.8
278.719	69.75
279.095	69.59
279.471	70.18
279.847	70.02
280.223	68.86
280.599	70.95
280.975	68.39
281.351	65.61
281.727	64.66
282.103	62.52
282.478	61.11
282.854	60.64
283.23	62.07
283.605	64
283.981	63.68
284.357	64.43
284.732	65.41
285.108	68.02
285.483	68.2
285.858	64.89
286.234	67.7
286.609	72.82
286.984	70.07
287.36	72.02
287.735	72.7
288.11	73.98
288.485	74.93
288.86	73.84
289.235	71.41
289.61	69.23
289.985	73.02
290.36	69.7
290.735	67.77
291.11	71.98
291.485	73.25
291.86	74.2
292.235	77.5
292.609	77.73
292.984	74.11
293.359	73.73
293.733	75.11
294.108	73.25
294.482	69.52
294.857	70.14
295.231	68.3
295.606	65.16
295.98	62.64
296.354	59.91
296.729	59.48
297.103	61.64
297.477	64.43
297.851	66.48
298.226	67.11
298.6	70.41
298.974	68.77
299.348	73.75
299.722	73.3
300.096	75.36
300.47	73.84
300.844	74.43
301.217	74.82
301.591	74.34
301.965	74.57
302.339	73.36
302.712	75.5
303.086	76.2
303.46	73.14
303.833	75.82
304.207	73.8
304.58	75.32
304.954	75.32
305.327	76.27
305.701	75.07
306.074	70.66
306.447	72.02
306.821	69.45
307.194	69.36
307.567	67.64
307.94	68.16
308.313	69.68
308.686	69.68
309.059	68.82
309.432	69.36
309.805	71.5
310.178	71.11
310.551	71.57
310.924	70.89
311.297	72.07
311.67	72.2
312.042	67.14
312.415	64.73
312.788	62.32
313.16	63.09
313.533	61.39
313.905	63.45
314.278	65.09
314.65	63.57
315.023	63.3
315.395	61.82
315.768	63.36
316.14	66
316.512	66.98
316.884	70.66
317.257	69.18
317.629	70.93
318.001	67.32
318.373	70.82
318.745	69.75
319.117	69.52
319.489	67.3
319.861	63.3
320.233	64.66
320.605	63.73
320.977	61.59
321.348	63.64
321.72	63.52
322.092	66.36
322.463	62.86
322.835	63.05
323.207	65.43
323.578	62.7
323.95	65.32
324.321	64.95
324.693	66.5
325.064	65.52
325.435	64.18
325.807	62.55
326.178	58.98
326.549	57.84
326.92	59.02
327.292	55.82
327.663	60.59
328.034	59.45
328.405	59.77
328.776	56.77
329.147	59.59
329.518	57.36
329.889	59.61
330.259	60.57
330.63	65.05
331.001	66.2
331.372	68.91
331.742	71.66
332.113	69.23
332.484	65.07
332.854	68.86
333.225	68.11
333.595	67.93
333.966	67.5
334.336	70.34
334.707	67.89
335.077	67.41
335.447	66.32
335.817	63.2
336.188	69.59
336.558	72.41
336.928	72.59
337.298	72.77
337.668	71.8
338.038	72.61
338.408	74.43
338.778	75.11
339.148	76.14
339.518	76.66
339.888	75.27
340.258	72.84
340.627	74.32
340.997	71.05
341.367	69.59
341.736	72.66
342.106	71.64
342.475	66.8
342.845	69.14
343.214	68.5
343.584	69.27
343.953	70.34
344.323	69.27
344.692	68.48
345.061	69.73
345.431	70.59
345.8	72.11
346.169	74.36
346.538	71.25
346.907	67.66
347.276	67.34
347.645	66.91
348.014	67.48
348.383	70.82
348.752	72.14
349.121	71.98
349.49	71.23
349.858	68.98
350.227	67.14
350.596	74.14
350.964	77.05
351.333	76.25
351.702	74.98
352.07	74.14
352.439	69.68
352.807	65.61
353.176	63.09
353.544	65.8
353.912	68.18
354.281	66.45
354.649	60.75
355.017	55.68
355.385	56
355.753	58.16
356.122	60.52
356.49	60.77
356.858	62.89
357.226	65.41
357.594	63.36
357.961	62.05
358.329	63.09
358.697	63.93
359.065	66.68
359.433	64.64
359.8	63.86
360.168	64.23
360.536	65.11
360.903	66.52
361.271	68.52
361.638	67.48
362.006	67.64
362.373	68.82
362.741	73.27
363.108	72.23
363.475	72.43
363.843	69.75
364.21	65.16
364.577	67.32
364.944	67.14
365.311	63.32
365.678	65.23
366.045	64.86
366.412	63.8
366.779	62.57
367.146	63.57
367.513	66.66
367.88	70.5
368.247	72.64
368.613	68.52
368.98	70.43
369.347	70.36
369.713	69.45
370.08	67.5
370.447	70.2
370.813	68.52
371.18	67.48
371.546	66.2
371.912	67.3
372.279	66.73
372.645	70.14
373.011	68.43
373.378	69.5
373.744	67.89
374.11	65.09
374.476	62.39
374.842	62.77
375.208	66.82
375.574	67.73
375.94	65.3
376.306	67.8
376.672	68.86
377.038	68.07
377.404	68.57
377.769	69.52
378.135	76.02
378.501	78.36
378.866	76.05
379.232	71.8
379.597	72.84
379.963	70.61
380.328	68.68
380.694	69.89
381.059	66.41
381.425	66.52
381.79	67.16
382.155	66.27
382.52	62.11
382.886	61.34
383.251	59.16
383.616	54.43
383.981	57.91
384.346	57.68
384.711	53.57
385.076	57.91
385.441	60.45
385.806	62.45
386.171	60.68
386.535	63
386.9	63.36
387.265	66.23
387.629	69.52
387.994	65.09
388.359	63.84
388.723	64.05
389.088	64.75
389.452	60.93
389.817	57.61
390.181	58.05
390.545	60.25
390.91	61.93
391.274	62.66
391.638	65.07
392.002	66.3
392.366	71.64
392.731	75.59
393.095	74.61
393.459	78.66
393.823	79.98
394.187	79.48
394.55	74.66
394.914	77.36
395.278	77.2
395.642	75.77
396.006	76.57
396.369	73.16
396.733	71.02
397.097	68.89
397.46	66.2
397.824	65.61
398.187	65.89
398.551	67.61
398.914	66.43
399.277	67.7
399.641	66.91
400.004	69.89
400.367	71.86
400.73	68.39
401.094	69.05
401.457	67.95
401.82	67.09
402.183	68.75
402.546	67.11
402.909	68.11
403.272	63.8
403.635	64.39
403.998	64.5
404.36	60.11
404.723	63.45
405.086	62.3
405.448	63.93
405.811	64.09
406.174	63.23
406.536	64.2
406.899	61.73
407.261	67.5
407.624	64.5
407.986	63.91
408.348	68.27
408.711	68.8
409.073	72.68
409.435	71.55
409.797	73.57
410.16	71.89
410.522	74.5
410.884	78.34
411.246	75.75
411.608	76.32
411.97	75.75
412.332	72.84
412.693	70.95
413.055	69.61
413.417	71.16
413.779	71.09
414.14	68.48
414.502	67.95
414.864	64.25
415.225	64.73
415.587	68.02
415.948	69.14
416.31	69.8
416.671	70.39
417.033	69.52
417.394	69.02
417.755	69.68
418.116	72.52
418.478	69.64
418.839	71.66
419.2	70.52
419.561	68.66
419.922	65.11
420.283	64.86
420.644	62.48
421.005	62.48
421.366	63.66
421.727	61.43
422.087	61.05
422.448	63.55
422.809	60.52
423.169	64.84
423.53	64.36
423.891	66.59
424.251	65.2
424.612	65.43
424.972	66.84
425.333	67.55
425.693	64.23
426.053	66.64
426.414	65.5
426.774	67.39
427.134	62.34
427.494	63.98
427.854	62.55
428.214	66.14
428.574	68.34
428.934	68.57
429.294	65.55
429.654	69.8
430.014	66.23
430.374	65.84
430.734	64.55
431.094	67.5
431.453	67.89
431.813	69.39
432.173	64.82
432.532	64.05
432.892	62.68
433.251	60.82
433.611	63.66
433.97	65.07
434.33	65.25
434.689	65.86
435.048	67.86
435.407	67.23
435.767	67.16
436.126	70.45
436.485	68.41
436.844	69.16
437.203	74.11
437.562	69.57
437.921	68.89
438.28	69.95
438.639	71.61
438.998	70.27
439.356	69.77
439.715	70.98
440.074	72.09
440.433	73.91
440.791	71.68
441.15	69.5
441.508	70.75
441.867	74.34
442.225	73.48
442.584	71.77
442.942	67.43
443.3	66.59
443.659	64.52
444.017	63.61
444.375	63.43
444.733	64.02
445.092	63.25
445.45	63.36
445.808	60.77
446.166	61.55
446.524	62.14
446.882	64.18
447.239	62.02
447.597	60.7
447.955	60.64
448.313	60.75
448.67	60
449.028	62.07
449.386	61.48
449.743	63.84
450.101	63.61
450.458	64.27
450.816	63.8
451.173	68.43
451.531	71.95
451.888	69.14
452.245	74.14
452.602	71.59
452.96	69.98
453.317	70.09
453.674	68.7
454.031	68.57
454.388	65.5
454.745	67.18
455.102	64.98
455.459	62.8
455.816	64.52
456.173	58.39
456.529	61.02
456.886	60.7
457.243	61.09
457.599	60.11
457.956	56.98
458.313	57.25
458.669	54.25
459.026	52.98
459.382	51.61
459.739	54.02
460.095	55.64
460.451	54.16
460.807	55.43
461.164	56.3
461.52	57.45
461.876	61.41
462.232	62.43
462.588	63.7
462.944	63.5
463.3	63.48
463.656	60.2
464.012	59.61
464.368	60.45
464.724	59.09
465.079	60.75
465.435	56.36
465.791	57.27
466.146	58.11
466.502	56.45
466.858	54.7
467.213	56.3
467.569	59.45
467.924	62.2
468.279	62.64
468.635	63.02
468.99	61.27
469.345	66.52
469.701	65.73
470.056	63.59
470.411	66.11
470.766	66.89
471.121	64.27
471.476	61.2
471.831	55.18
472.186	57.98
472.541	55.57
472.895	55.95
473.25	53.32
473.605	49.73
473.96	52.05
474.314	51.55
474.669	53.98
475.024	56.95
475.378	57.36
475.733	61.23
476.087	58.52
476.441	59.2
476.796	58.8
477.15	60.5
477.504	63.5
477.859	63.11
478.213	60.52
478.567	58.45
478.921	57.3
479.275	56.84
479.629	56.95
479.983	58.91
480.337	59.93
480.691	58.16
481.045	56.23
481.399	55.41
481.752	54
482.106	54.59
482.46	57.43
482.813	59.75
483.167	62.02
483.52	64.32
483.874	62.57
484.227	61.32
484.581	61.86
484.934	63.2
485.288	64.55
485.641	61.32
485.994	62.36
486.347	62.16
486.7	61.86
487.054	59.95
487.407	58.36
487.76	59.05
488.113	59.86
488.466	59.68
488.818	58.11
489.171	58.07
489.524	58.75
489.877	58.39
490.23	57.32
490.582	56.25
490.935	57.57
491.288	55.95
491.64	54.09
491.993	55.34
492.345	59.77
492.698	59.93
493.05	61.11
493.402	62.86
493.755	63.91
494.107	64.11
494.459	62.2
494.811	61.32
495.163	64.57
495.515	67.86
495.867	71.5
496.219	71.3
496.571	78.77
496.923	76.93
497.275	86.41
497.627	93.84
497.979	104.82
498.33	116.23
498.682	123.57
499.034	127.5
499.385	136.14
499.737	140.91
500.088	149.52
500.44	152.27
500.791	160.43
501.143	160.27
501.494	160.3
501.845	161.2
502.197	163.73
502.548	166.89
502.899	172.55
503.25	173.05
503.601	175.5
503.952	171.27
504.303	172.73
504.654	176.11
505.005	181.02
505.356	182.73
505.707	175.34
506.058	171.91
506.408	171.89
506.759	166.66
507.11	168.61
507.46	168.11
507.811	168.59
508.161	167.82
508.512	173.75
508.862	171.61
509.213	172.52
509.563	179.57
509.913	184.66
510.263	184.36
510.614	191.18
510.964	191.61
511.314	190.86
511.664	192.59
512.014	200.91
512.364	193.43
512.714	195.11
513.064	195.7
513.414	195.45
513.764	195.77
514.113	196.39
514.463	192.7
514.813	191.48
515.162	189.5
515.512	195.82
515.862	190.75
516.211	192.09
516.561	188.91
516.91	187.52
517.259	188.27
517.609	183.41
517.958	183.68
518.307	184.98
518.656	183.64
519.006	189.59
519.355	184.48
519.704	184.91
520.053	185.61
520.402	189.95
520.751	191.55
521.1	191.25
521.448	191.55
521.797	187.91
522.146	186.48
522.495	185.8
522.843	180.59
523.192	178.73
523.541	178.11
523.889	179.77
524.238	180.14
524.586	180.07
524.935	178.98
525.283	182.43
525.631	187.59
525.979	186.3
526.328	186.07
526.676	188.11
527.024	187.61
527.372	185
527.72	181.59
528.068	179.66
528.416	177.23
528.764	177.45
529.112	172.66
529.46	167.57
529.808	168.16
530.155	164.77
530.503	164.11
530.851	163.91
531.198	162.5
531.546	160.34
531.893	160.25
532.241	160.52
532.588	156.34
532.936	158.25
533.283	159.32
533.63	157.3
533.978	158.14
534.325	154.84
534.672	154.18
535.019	152.91
535.366	149.43
535.713	145.95
536.06	144.14
536.407	147.3
536.754	146.34
537.101	144.93
537.448	145.18
537.795	146.18
538.141	149.98
538.488	147.16
538.835	142
539.181	142.61
539.528	142.59
539.874	144.61
540.221	145.23
540.567	142.52
540.914	139.75
541.26	139.5
541.606	136.7
541.952	136.25
542.299	138
542.645	142.23
542.991	145.95
543.337	144.05
543.683	140.32
544.029	137.2
544.375	136.39
544.721	139.43
545.066	136.39
545.412	138.43
545.758	135.82
546.104	131.73
546.449	132.55
546.795	129
547.141	128.7
547.486	128.91
547.832	126.82
548.177	127.05
548.522	125.41
548.868	128.91
549.213	129.95
549.558	129.25
549.903	132.48
550.249	131.61
550.594	131.16
550.939	131.91
551.284	132.5
551.629	130.66
551.974	130.82
552.319	131.36
552.664	132.07
553.008	128.57
553.353	130.59
553.698	130
554.043	128.02
554.387	124.14
554.732	124.32
555.076	122.59
555.421	126.14
555.765	125.57
556.11	125.39
556.454	123.84
556.798	122.89
557.143	120.77
557.487	122.18
557.831	123.39
558.175	129.16
558.519	126.25
558.863	129.16
559.207	127.84
559.551	128.48
559.895	129.07
560.239	127.43
560.583	130.7
560.927	128.18
561.27	126.57
561.614	128.61
561.958	125
562.301	123.75
562.645	118.89
562.988	115.66
563.332	114.32
563.675	112.55
564.018	114.27
564.362	111
564.705	110.77
565.048	107.3
565.391	104
565.735	103.02
566.078	105.45
566.421	108.36
566.764	112.25
567.107	113.75
567.45	113.14
567.792	111.39
568.135	110.55
568.478	110
568.821	110.2
569.163	112
569.506	113.5
569.849	112.91
570.191	112.82
570.534	113.39
570.876	112.98
571.219	113.7
571.561	115.16
571.903	114.84
572.246	116.57
572.588	116.36
572.93	113.14
573.272	114.3
573.614	115.18
573.956	113.45
574.298	111.11
574.64	106.66
574.982	104.07
575.324	100.55
575.666	101.34
576.008	99.7
576.349	102.32
576.691	102.3
577.033	101.3
577.374	98.5
577.716	96.75
578.057	93.98
578.399	97.36
578.74	95.95
579.082	93.43
579.423	91.95
579.764	90.59
580.105	88.86
580.447	90.82
580.788	89
581.129	88.52
581.47	90.23
581.811	92.34
582.152	91.75
582.493	94.66
582.834	97.3
583.175	99.14
583.515	103.02
583.856	103
584.197	100.82
584.537	101.11
584.878	104.07
585.218	105.23
585.559	104.55
585.899	102.36
586.24	100.34
586.58	101.61
586.921	99.86
587.261	98.16
587.601	96.91
587.941	98.2
588.281	97.75
588.621	94.3
588.961	91.41
589.301	90.43
589.641	94.11
589.981	93.89
590.321	93.14
590.661	91.41
591.001	89.18
591.34	89.48
591.68	87.91
592.02	89.14
592.359	88.05
592.699	89.39
593.038	91.84
593.378	90.66
593.717	90.59
594.057	89.57
594.396	90.82
594.735	90.84
595.074	91.98
595.414	90.91
595.753	91.25
596.092	93.39
596.431	92.55
596.77	91.07
597.109	89
597.448	88.8
597.786	85.41
598.125	84.05
598.464	84.73
598.803	82.07
599.141	82.36
599.48	80.5
599.819	79.55
600.157	78.66
600.495	78.98
600.834	79.41
601.172	80.5
601.511	81.89
601.849	85.36
602.187	84.89
602.525	87.8
602.864	92.52
603.202	91.41
603.54	90.84
603.878	89.3
604.216	85.3
604.554	84.41
604.891	83.02
605.229	86.39
605.567	83.52
605.905	86.11
606.243	82.89
606.58	79.68
606.918	79.61
607.255	78.73
607.593	79.98
607.93	83.75
608.268	81.82
608.605	80.39
608.942	76.8
609.28	73.89
609.617	72.39
609.954	74.2
610.291	73.55
610.628	74.02
610.965	74.52
611.302	74.91
611.639	75.61
611.976	79.98
612.313	82
612.65	82.68
612.987	85.27
613.323	83.73
613.66	83.07
613.997	82.89
614.333	80.84
614.67	83.64
615.006	82.2
615.343	79.18
615.679	75.45
616.015	75.14
616.352	75.05
616.688	77
617.024	78.89
617.36	78.77
617.696	78
618.032	76.73
618.368	72.68
618.704	73.84
619.04	74.93
619.376	76.02
619.712	74.61
620.048	77.45
620.383	80.86
620.719	76.61
621.055	75.52
621.39	74.75
621.726	75.3
622.061	77.5
622.397	76.45
622.732	76.3
623.068	75.2
623.403	75.95
623.738	74.5
624.073	68.07
624.409	70.7
624.744	71.55
625.079	73.7
625.414	76.07
625.749	76.89
626.084	78.64
626.419	78.61
626.753	82.02
627.088	82.3
627.423	82.36
627.758	84.98
628.092	81.68
628.427	83.89
628.762	84.14
629.096	87.16
629.431	87.5
629.765	84.34
630.099	85.36
630.434	84.61
630.768	87.55
631.102	87.25
631.436	87.45
631.77	89.57
632.105	89.16
632.439	85.68
632.773	84.14
633.107	84.8
633.44	88.91
633.774	87.07
634.108	87.73
634.442	82.14
634.776	82.18
635.109	81.82
635.443	82.09
635.776	79.39
636.11	79.93
636.443	79.48
636.777	76.23
637.11	72.09
637.444	72.59
637.777	70.91
638.11	77.77
638.443	78.8
638.776	79.55
639.11	79.5
639.443	82.8
639.776	84.45
640.109	83.45
640.441	84.02
640.774	87.45
641.107	90
641.44	88.86
641.773	84.5
642.105	80.55
642.438	78.2
642.77	79.07
643.103	75.8
643.435	75.64
643.768	76.52
644.1	78.93
644.433	78.61
644.765	75.86
645.097	75.95
645.429	75.18
645.761	77.11
646.094	77.91
646.426	77.5
646.758	79.55
647.09	77.68
647.422	77.68
647.753	76.91
648.085	76.84
648.417	74.75
648.749	75.91
649.08	77.36
649.412	79.68
649.744	79.68
650.075	78.34
650.407	76.27
650.738	80.48
651.069	78.23
651.401	79.2
651.732	78.32
652.063	79.07
652.394	78.2
652.726	78.18
653.057	76.41
653.388	74.5
653.719	74.09
654.05	74.5
654.381	69.41
654.712	69.68
655.042	67.36
655.373	67.39
655.704	68.43
656.034	67.39
656.365	67.5
656.696	67.66
657.026	70.59
657.357	67.8
657.687	68.93
658.018	71.75
658.348	72.25
658.678	72.23
659.008	68.93
659.339	69.34
659.669	70.36
659.999	71.52
660.329	70.77
660.659	70.7
660.989	74.7
661.319	72.5
661.649	73.5
661.978	73.7
662.308	71.27
662.638	74.09
662.968	73.59
663.297	75.77
663.627	73.66
663.956	74.18
664.286	74
664.615	72.25
664.945	74.82
665.274	73.57
665.603	74.27
665.932	77.11
666.262	76.43
666.591	75.84
666.92	73.05
667.249	73.84
667.578	73.48
667.907	73.3
668.236	78.05
668.564	77.5
668.893	75.64
669.222	74.55
669.551	73.82
669.879	76.41
670.208	77.27
670.537	75.39
670.865	72.73
671.194	76
671.522	73.25
671.85	68.2
672.179	65.59
672.507	68.41
672.835	69.27
673.163	71.2
673.491	71.41
673.819	74.52
674.147	76.09
674.475	79.16
674.803	74.02
675.131	75.82
675.459	77.75
675.787	82.3
676.115	81.11
676.442	78.61
676.77	75.95
677.098	72.07
677.425	68.5
677.753	71.3
678.08	71.18
678.407	74.27
678.735	75.02
679.062	73.36
679.389	68.91
679.717	67.55
680.044	69.11
680.371	68.32
680.698	68.34
681.025	66.59
681.352	62.91
681.679	59.66
682.006	59.09
682.332	58.48
682.659	61.3
682.986	66.05
683.313	66.75
683.639	68.39
683.966	71.36
684.292	74.18
684.619	76.89
684.945	79.11
685.272	78.73
685.598	75.14
685.924	75.66
686.25	73.61
686.577	69.95
686.903	68.75
687.229	69
687.555	69.14
687.881	70.57
688.207	70.36
688.533	73.25
688.858	79
689.184	83.34
689.51	83.64
689.836	85.77
690.161	87
690.487	87.59
690.813	83.34
691.138	82.16
691.463	81.3
691.789	78.86
692.114	74.52
692.44	71.2
692.765	68.59
693.09	68.25
693.415	68.14
693.74	65.82
694.065	65.14
694.39	65.64
694.715	64.95
695.04	63.8
695.365	68.39
695.69	64.82
696.015	64.43
696.339	63.57
696.664	63.2
696.989	61.45
697.313	62.34
697.638	63.93
697.962	62.84
698.287	61.86
698.611	61.18
698.935	60.5
699.26	63.18
699.584	64.64
699.908	67.95
700.232	68.07
700.556	67.91
700.88	70.32
701.204	73.41
701.528	78.77
701.852	81.41
702.176	82.05
702.5	79.23
702.823	78
703.147	75.3
703.471	72.52
703.794	73.7
704.118	74.57
704.441	73.3
704.765	68.25
705.088	64.66
705.411	61.77
705.735	61.43
706.058	60.55
706.381	61.98
706.704	63.5
707.027	61.59
707.35	59.61
707.673	59.82
707.996	56.8
708.319	59.11
708.642	58.39
708.965	58.18
709.288	59.25
709.61	60.73
709.933	58.86
710.256	57.52
710.578	61.5
710.901	60.82
711.223	58.09
711.546	57.55
711.868	57.55
712.19	58.23
712.512	61.11
712.835	58.7
713.157	58.09
713.479	57.82
713.801	59.84
714.123	58.86
714.445	58.07
714.767	58.66
715.089	60.41
715.411	56.93
715.732	56.09
716.054	53.23
716.376	53.86
716.697	52.45
717.019	55.27
717.34	53.7
717.662	53.82
717.983	53.48
718.305	54.45
718.626	55.23
718.947	58.39
719.268	57.55
719.589	57.89
719.911	59.32
720.232	62.41
720.553	62.09
720.874	64.25
721.195	62.7
721.515	67.45
721.836	66.32
722.157	66
722.478	62.5
722.798	66.27
723.119	66.48
723.44	64.18
723.76	65.27
724.081	65.66
724.401	65.82
724.721	65.32
725.042	58.32
725.362	57.98
725.682	57.18
726.002	59.52
726.322	58.45
726.642	57.68
726.962	56.55
727.282	51.2
727.602	48.32
727.922	46.32
728.242	48.7
728.562	51.16
728.882	50.86
729.201	51.77
729.521	49.84
729.84	47.68
730.16	48.73
730.479	52.27
730.799	57
731.118	60
731.437	59.84
731.757	58.25
732.076	59.27
732.395	60.91
732.714	60.34
733.033	61.2
733.352	63.3
733.671	63.25
733.99	62.77
734.309	60.75
734.628	59.14
734.947	60.57
735.265	59.59
735.584	60.39
735.903	58.95
736.221	60.41
736.54	60.55
736.858	58.75
737.177	57.07
737.495	55.25
737.813	56.11
738.132	55.82
738.45	54.77
738.768	57.8
739.086	55.55
739.404	54.82
739.722	52.57
740.04	53.11
740.358	53.8
740.676	54.27
740.994	56.23
741.311	54.95
741.629	55.07
741.947	54.77
742.264	51.09
742.582	53.52
742.899	55.2
743.217	55.98
743.534	54.73
743.852	54.91
744.169	54.61
744.486	52.34
744.803	54.02
745.121	56.23
745.438	55.34
745.755	58.25
746.072	57.07
746.389	59.75
746.706	61.23
747.022	62.48
747.339	61.61
747.656	62.14
747.973	61
748.289	58.14
748.606	57.05
748.923	55.89
749.239	54.82
749.555	55.82
749.872	54.23
750.188	57.2
750.505	57
750.821	59.05
751.137	61.07
751.453	61.57
751.769	60.98
752.085	57.3
752.401	60.48
752.717	62.32
753.033	59.98
753.349	57.61
753.665	53.43
753.98	57.07
754.296	57.09
754.612	58.45
754.927	58.02
755.243	56.7
755.558	61.64
755.874	61.34
756.189	59.11
756.505	61.07
756.82	62.75
757.135	63.93
757.45	60.14
757.765	60.3
758.08	57.73
758.395	58.02
758.71	58.3
759.025	55.05
759.34	56.5
759.655	57.34
759.97	55.98
760.285	56.64
760.599	54.2
760.914	54.89
761.228	55.07
761.543	53.34
761.857	57.23
762.172	61.5
762.486	62.86
762.8	59.66
763.115	57.82
763.429	57.52
763.743	58.05
764.057	62.23
764.371	63.25
764.685	59.75
764.999	59.95
765.313	56.5
765.627	52.36
765.941	52.82
766.255	50.77
766.568	49.73
766.882	53.25
767.195	50.98
767.509	48.77
767.823	46.36
768.136	48.61
768.449	48.05
768.763	47.52
769.076	48.95
769.389	49.89
769.702	53.41
770.016	55.23
770.329	53.66
770.642	56.2
770.955	54.84
771.268	53.09
771.58	51.93
771.893	55.36
772.206	56.14
772.519	57.27
772.832	55.39
773.144	52.68
773.457	53.75
773.769	51.55
774.082	51.8
774.394	51.89
774.706	54.18
775.019	55.25
775.331	55.32
775.643	56.66
775.955	53.95
776.268	56.48
776.58	57.2
776.892	58.09
777.204	59.2
777.515	56.89
777.827	54.64
778.139	54.68
778.451	53.7
778.763	51.52
779.074	52.05
779.386	56.02
779.697	54.45
780.009	55.43
780.32	51.59
780.632	49.5
780.943	47.25
781.254	50.86
781.566	52.8
781.877	57.18
782.188	59.91
782.499	57.45
782.81	56.59
783.121	53.91
783.432	52.57
783.743	55.75
784.054	58.66
784.364	60.25
784.675	59.27
784.986	56.36
785.296	55.55
785.607	54.59
785.917	56.66
786.228	54.14
786.538	58.25
786.849	56.89
787.159	55.7
787.469	56.36
787.779	58.09
788.09	56.07
788.4	57.14
788.71	57.73
789.02	55.02
789.33	54.41
789.64	58.57
789.949	57.34
790.259	59.45
790.569	56.77
790.879	57.09
791.188	58.75
791.498	59.5
791.807	60.18
792.117	57.27
792.426	57.73
792.736	56.57
793.045	54.07
793.354	56.91
793.663	59.2
793.973	63.77
794.282	65.09
794.591	65.39
794.9	65.86
795.209	66.77
795.518	66.18
795.826	66.98
796.135	68.07
796.444	71.23
796.753	66.8
797.061	65.41
797.37	63.64
797.678	62.41
797.987	62.3
798.295	62.27
798.604	61.75
798.912	63.41
799.22	62.34
799.529	64.41
799.837	62
800.145	64.93
800.453	67.14
800.761	69.36
801.069	72.66
801.377	71.3
801.685	72.93
801.993	72.36
802.3	70.45
802.608	74.7
802.916	72.52
803.223	73.98
803.531	70.82
803.838	68.89
804.146	71
804.453	67.89
804.76	66.5
805.068	64.52
805.375	65.5
805.682	63.75
805.989	62.82
806.296	60.75
806.603	60.27
806.91	62.75
807.217	63.34
807.524	58.77
807.831	57.68
808.138	59
808.444	61.02
808.751	61.3
809.058	63.32
809.364	60.59
809.671	63.61
809.977	64.89
810.284	68.2
810.59	67.55
810.896	69.11
811.202	69.43
811.509	70.18
811.815	70.48
812.121	69.73
812.427	70.14
812.733	73.43
813.039	72.59
813.345	71.34
813.65	66.89
813.956	69.23
814.262	68.57
814.568	69.73
814.873	67.45
815.179	66.55
815.484	65
815.79	68.27
816.095	68.84
816.4	71.66
816.706	71.3
817.011	71.8
817.316	68.48
817.621	71.59
817.926	71.02
818.231	74.02
818.536	74.68
818.841	78.75
819.146	76.43
819.451	75.39
819.756	73.43
820.06	75.11
820.365	78.36
820.67	78.93
820.974	76.11
821.279	75.98
821.583	75.68
821.888	77.45
822.192	77.34
822.496	80.91
822.8	80.68
823.105	81.36
823.409	78.86
823.713	76.48
824.017	78.8
824.321	76.43
824.625	77.23
824.929	77.36
825.232	74.48
825.536	72.93
825.84	70.07
826.143	70.89
826.447	71.91
826.751	73.77
827.054	78.68
827.358	78.3
827.661	82.68
827.964	82.32
828.268	82.86
828.571	85.57
828.874	84.36
829.177	82.5
829.48	82.84
829.783	86.27
830.086	85.68
830.389	81.91
830.692	83.41
830.995	80.59
831.297	80.27
831.6	78.02
831.903	79
832.205	82.82
832.508	89.59
832.81	87.5
833.113	84.61
833.415	87.5
833.718	91.91
834.02	92.16
834.322	95.57
834.624	95.18
834.926	96.27
835.228	95.77
835.53	92.77
835.832	90.14
836.134	93.61
836.436	92.34
836.738	91
837.04	86.41
837.341	86.11
837.643	84.98
837.944	84.95
838.246	88.32
838.547	91.36
838.849	95.7
839.15	98.66
839.452	100.2
839.753	98.09
840.054	96.16
840.355	98.45
840.656	99.84
840.957	102.11
841.258	105.98
841.559	103.57
841.86	99.98
842.161	98.64
842.462	94.75
842.762	93.77
843.063	97.02
843.364	97.89
843.664	97.34
843.965	94.98
844.265	92.09
844.566	91.34
844.866	92.41
845.166	94.23
845.467	93.25
845.767	93.36
846.067	92
846.367	87.68
846.667	88
846.967	85.98
847.267	85.59
847.567	87.16
847.867	88.61
848.166	85.11
848.466	83.61
848.766	78
849.065	76.41
849.365	75.95
849.664	80.32
849.964	79.73
850.263	81.86
850.562	82.3
850.862	82.25
851.161	78.57
851.46	78.55
851.759	78.89
852.058	85.2
852.357	84.16
852.656	82.61
852.955	83.27
853.254	82.48
853.553	81.89
853.851	85.55
854.15	88.09
854.449	87.07
854.747	92.32
855.046	89.2
855.344	88.52
855.643	94.02
855.941	98.86
856.239	97
856.538	100.2
856.836	97.48
857.134	96.3
857.432	92.41
857.73	94.8
858.028	91.8
858.326	97.7
858.624	97.98
858.922	96.34
859.219	90.02
859.517	90.93
859.815	89.82
860.112	97.59
860.41	98.11
860.707	99.27
861.005	99.86
861.302	104.16
861.6	100.82
861.897	104.14
862.194	105.52
862.491	109.32
862.788	111.11
863.085	113.75
863.382	108.11
863.679	105.86
863.976	106.75
864.273	106.36
864.57	99.55
864.867	101.55
865.163	98.11
865.46	94.77
865.757	97.11
866.053	95.7
866.349	94.27
866.646	95.91
866.942	94.93
867.239	97.43
867.535	96.57
867.831	99
868.127	97.77
868.423	96.91
868.719	97.05
869.015	94.57
869.311	95.07
869.607	92.64
869.903	89.7
870.199	92.84
870.494	91.75
870.79	94.75
871.086	93.48
871.381	90.8
871.677	89.27
871.972	88.68
872.267	87.66
872.563	85.77
872.858	88.05
873.153	90.98
873.448	87.43
873.743	81.25
874.038	79.86
874.333	83.05
874.628	87.36
874.923	89.82
875.218	92.14
875.513	93.66
875.808	96.02
876.102	93.2
876.397	87.11
876.691	87.64
876.986	93.52
877.28	91.68
877.575	91.14
877.869	89.55
878.163	90.95
878.458	90.52
878.752	88.23
879.046	85.18
879.34	82.32
879.634	83.77
879.928	83.66
880.222	79.82
880.516	76.43
880.809	76.32
881.103	76.2
881.397	74.36
881.691	74.3
881.984	70.75
882.278	72.43
882.571	79.07
882.864	80.41
883.158	79.36
883.451	82.98
883.744	85.41
884.038	80.8
884.331	84.32
884.624	83.52
884.917	83.52
885.21	87.55
885.503	86.55
885.796	80.43
886.088	81.41
886.381	83.14
886.674	79.23
886.966	79.8
887.259	80.7
887.552	76.75
887.844	75.82
888.136	75.48
888.429	74.8
888.721	74.47
889.013	78.03
889.306	77.75
889.598	75.96
