# Supplementary material for: An on-demand, drop-on-drop method for studying enzyme catalysis by serial crystallography
Source: Nat Commun. 2021 Jul 22;12:4461. doi: 10.1038/s41467-021-24757-7 (PMC8298390; doi:10.1038/s41467-021-24757-7)
Supplement: Supplementary file 7 — Source Data [file 41467_2021_24757_MOESM7_ESM.zip › 01_raw data/7/7-pico-off (50).txt]

Data from 7-fluo5N-fura-picooff_Subt4_20-42-22-451.txt Node

Date: Wed Jun 05 20:42:22 PDT 2019
User: Yachandra Lab
Spectrometer: OFX00221
Trigger mode: 0
Integration Time (sec): 3.000000E-1
Scans to average: 4
Nonlinearity correction enabled: false
Boxcar width: 5
Storing dark spectrum: false
XAxis mode: Wavelengths
Number of Pixels in Spectrum: 2136
>>>>>Begin Spectral Data<<<<<
156.111	4.71
156.499	3.68
156.887	3.25
157.274	3.83
157.662	4.67
158.049	4.55
158.437	4.45
158.824	5.09
159.211	4.5
159.599	4.05
159.986	2.8
160.373	3.68
160.761	2.64
161.148	3.59
161.535	2.61
161.922	1.5
162.309	1.82
162.696	1.34
163.083	0.02
163.47	1.16
163.857	0.89
164.244	0.7
164.631	-0.18
165.018	0.68
165.405	-0.48
165.792	-0.2
166.179	0.95
166.565	0.02
166.952	-0.34
167.339	1.23
167.725	0.98
168.112	1.7
168.498	2.73
168.885	2.82
169.271	2.84
169.658	4.5
170.044	4.16
170.431	4.07
170.817	3.8
171.203	5.55
171.59	5.02
171.976	3.77
172.362	3.11
172.748	1.39
173.134	1.68
173.521	1.16
173.907	0.89
174.293	1.25
174.679	0.45
175.065	0.86
175.451	0.55
175.836	1.05
176.222	1.91
176.608	1.34
176.994	2.3
177.38	1.7
177.765	1.84
178.151	1.11
178.537	0.59
178.922	0.91
179.308	0.41
179.693	-0.66
180.079	-0.77
180.464	-0.3
180.85	-0.11
181.235	-0.11
181.621	0.02
182.006	0.82
182.391	0.84
182.777	1
183.162	-0.41
183.547	0.18
183.932	-0.41
184.317	-1.36
184.702	-1.39
185.087	-0.39
185.472	-0.27
185.857	-0.68
186.242	-0.11
186.627	-1.02
187.012	-0.43
187.397	0.3
187.782	0.41
188.167	1.09
188.551	1.27
188.936	7.61
189.321	15.34
189.705	23.75
190.09	34.61
190.475	43.23
190.859	48.18
191.244	55.91
191.628	62.98
192.012	68.2
192.397	75.91
192.781	83.59
193.166	86.32
193.55	83.3
193.934	82.66
194.318	78.59
194.702	76.48
195.087	77.68
195.471	77.2
195.855	79.82
196.239	83.77
196.623	82.57
197.007	82.07
197.391	77.59
197.775	81.98
198.158	81.84
198.542	83.11
198.926	85.61
199.31	86.34
199.693	86.14
200.077	81.2
200.461	80.25
200.844	79.41
201.228	78.93
201.611	79.8
201.995	74.95
202.378	74.41
202.762	73.89
203.145	73.8
203.529	74.8
203.912	75.14
204.295	76.02
204.679	77.45
205.062	79.8
205.445	79.11
205.828	80.57
206.211	85.07
206.594	82.82
206.977	80.77
207.36	79.3
207.743	79.18
208.126	79.09
208.509	79.14
208.892	78.86
209.275	78.57
209.658	79.89
210.04	80.16
210.423	77.5
210.806	81.23
211.188	81.43
211.571	81.39
211.953	82.34
212.336	80.64
212.719	85.43
213.101	83.89
213.483	80.84
213.866	81.16
214.248	76.93
214.63	78
215.013	76.57
215.395	80.2
215.777	79.59
216.159	81.93
216.542	83.2
216.924	81.95
217.306	84.5
217.688	87.14
218.07	89.07
218.452	90.57
218.834	92.09
219.216	94.68
219.597	91.45
219.979	91.43
220.361	90.2
220.743	90.25
221.124	86.55
221.506	84
221.888	82.73
222.269	79.82
222.651	82
223.032	79.05
223.414	73.09
223.795	74.82
224.177	74.09
224.558	76.18
224.94	76.16
225.321	79.84
225.702	83.23
226.083	85.59
226.465	89.48
226.846	89.93
227.227	91.39
227.608	95.48
227.989	97.27
228.37	100.07
228.751	91.84
229.132	94.2
229.513	92.66
229.894	89.25
230.275	85.41
230.655	80.84
231.036	80.57
231.417	79.89
231.798	83.36
232.178	82.09
232.559	78.32
232.94	81.43
233.32	79.23
233.701	79.64
234.081	78.98
234.462	83.75
234.842	84.73
235.222	86.57
235.603	84.23
235.983	77.61
236.363	76.64
236.743	80.64
237.124	80.36
237.504	81.5
237.884	83.52
238.264	82.66
238.644	81.02
239.024	84.25
239.404	79.11
239.784	78.7
240.164	80.75
240.544	78.16
240.923	78.5
241.303	77.5
241.683	79.07
242.063	77.59
242.442	73.61
242.822	72.45
243.202	68.59
243.581	71.11
243.961	73.48
244.34	73.02
244.72	75.55
245.099	70.89
245.478	75.34
245.858	73.98
246.237	72.52
246.616	78.05
246.996	75.89
247.375	75.25
247.754	76.86
248.133	78.75
248.512	80.48
248.891	82.27
249.27	84.8
249.649	83.25
250.028	80.52
250.407	80.41
250.786	78.86
251.165	81.14
251.544	85.39
251.922	85.61
252.301	84.59
252.68	82.43
253.058	81.48
253.437	79.66
253.816	78.7
254.194	83.02
254.573	85.18
254.951	90.32
255.329	95.32
255.708	92.68
256.086	92.57
256.465	92
256.843	92.14
257.221	93.18
257.599	93.2
257.977	91.16
258.356	89.89
258.734	87.98
259.112	86.7
259.49	79.64
259.868	82.41
260.246	82.34
260.624	82.64
261.001	81.25
261.379	81.25
261.757	83.55
262.135	85.68
262.513	81.43
262.89	82.68
263.268	81.64
263.645	85.14
264.023	85.8
264.401	87.23
264.778	88.48
265.156	91.91
265.533	90.57
265.91	89.07
266.288	90.73
266.665	96.82
267.042	94.95
267.42	93.2
267.797	92.34
268.174	90.16
268.551	86.86
268.928	85.95
269.305	86.25
269.682	87.8
270.059	90.93
270.436	89.57
270.813	85.39
271.19	86.64
271.567	87.66
271.944	85.77
272.32	85.34
272.697	86.34
273.074	88
273.45	84.95
273.827	83.8
274.203	82.14
274.58	81.95
274.957	80.8
275.333	81
275.709	79.93
276.086	83.57
276.462	80.57
276.838	79.27
277.215	79.36
277.591	80.43
277.967	81.27
278.343	81.98
278.719	79.32
279.095	82.14
279.471	80.8
279.847	78.43
280.223	77.89
280.599	77.52
280.975	75.7
281.351	71.75
281.727	72.09
282.103	69.89
282.478	65.57
282.854	71.41
283.23	72.77
283.605	77.52
283.981	79.23
284.357	79.18
284.732	84.11
285.108	89.27
285.483	90.84
285.858	89.16
286.234	92.05
286.609	95.2
286.984	89.07
287.36	87.52
287.735	82.66
288.11	81.7
288.485	79.09
288.86	78.14
289.235	74.82
289.61	74.98
289.985	78.16
290.36	76.52
290.735	77.11
291.11	77.84
291.485	78.7
291.86	82.2
292.235	87.61
292.609	87.61
292.984	85.45
293.359	88.45
293.733	88
294.108	84.3
294.482	78.41
294.857	79.73
295.231	82.05
295.606	81.48
295.98	78.07
296.354	75.36
296.729	76.5
297.103	78.55
297.477	77.84
297.851	80.73
298.226	82.14
298.6	86.39
298.974	84.48
299.348	86.32
299.722	85.16
300.096	86.82
300.47	85.68
300.844	82.61
301.217	83.39
301.591	85.23
301.965	86.34
302.339	86.89
302.712	86.89
303.086	87.73
303.46	88.59
303.833	90.98
304.207	90.32
304.58	89.8
304.954	91.82
305.327	89.09
305.701	87.55
306.074	84.5
306.447	83.34
306.821	85.18
307.194	81.36
307.567	79.89
307.94	79.73
308.313	80.41
308.686	81.41
309.059	83.73
309.432	85.27
309.805	82.75
310.178	82.86
310.551	84.52
310.924	82.27
311.297	84.95
311.67	82.86
312.042	80.59
312.415	78.45
312.788	76.39
313.16	75.93
313.533	71.59
313.905	74.57
314.278	74.05
314.65	73.66
315.023	71.84
315.395	70.25
315.768	68.95
316.14	68.55
316.512	69.41
316.884	73.02
317.257	67.36
317.629	69.2
318.001	68.27
318.373	68.27
318.745	68.27
319.117	70.68
319.489	71.41
319.861	72.34
320.233	75.8
320.605	76.23
320.977	75.45
321.348	80.7
321.72	81.39
322.092	83.2
322.463	84.2
322.835	83.73
323.207	86.34
323.578	85.25
323.95	83.55
324.321	80.66
324.693	81.95
325.064	79.7
325.435	81.5
325.807	84.3
326.178	83.48
326.549	83
326.92	83.41
327.292	81.14
327.663	84.02
328.034	85.39
328.405	84.75
328.776	80.59
329.147	82.07
329.518	77.43
329.889	75.7
330.259	70.95
330.63	71.52
331.001	73.11
331.372	73.36
331.742	72.43
332.113	71.16
332.484	71.07
332.854	75.66
333.225	76.45
333.595	79.98
333.966	79.75
334.336	83.7
334.707	85.25
335.077	82.66
335.447	80.25
335.817	80.55
336.188	86.11
336.558	85.55
336.928	84.34
337.298	84.59
337.668	80.82
338.038	80.86
338.408	81.14
338.778	78.52
339.148	80.16
339.518	78.98
339.888	79.48
340.258	76.25
340.627	75.27
340.997	72.84
341.367	69.57
341.736	71.7
342.106	70.7
342.475	68
342.845	69.11
343.214	67.86
343.584	68.93
343.953	66.68
344.323	66.95
344.692	67.16
345.061	66.39
345.431	67.8
345.8	68.36
346.169	71.18
346.538	70.25
346.907	70.32
347.276	71.89
347.645	73.25
348.014	72.5
348.383	74.98
348.752	78.07
349.121	78.95
349.49	81.02
349.858	83.05
350.227	82.57
350.596	87.95
350.964	89.66
351.333	90.2
351.702	90.77
352.07	90.36
352.439	86.95
352.807	83.84
353.176	83.27
353.544	83.27
353.912	83.07
354.281	81.34
354.649	74.89
355.017	70.14
355.385	68.32
355.753	70.57
356.122	71.41
356.49	73.41
356.858	75.39
357.226	78.2
357.594	75.39
357.961	75.32
358.329	77.14
358.697	82.07
359.065	83.23
359.433	80.14
359.8	77.89
360.168	77.52
360.536	75.8
360.903	77.91
361.271	78.75
361.638	80.8
362.006	82.52
362.373	84.84
362.741	84.73
363.108	85.05
363.475	89.2
363.843	88.07
364.21	89.43
364.577	92.64
364.944	91.68
365.311	88.64
365.678	87.3
366.045	84.43
366.412	82.2
366.779	79.7
367.146	82.8
367.513	81.36
367.88	82.89
368.247	84.34
368.613	79.2
368.98	79.55
369.347	79.09
369.713	80.57
370.08	78.95
370.447	77.7
370.813	78.64
371.18	74.95
371.546	75.68
371.912	76.2
372.279	71.95
372.645	75.93
373.011	77.52
373.378	79.86
373.744	78.66
374.11	77.8
374.476	77.11
374.842	80.2
375.208	83.27
375.574	81.27
375.94	81.41
376.306	84.32
376.672	83.23
377.038	80.36
377.404	78.43
377.769	78.25
378.135	81.55
378.501	82.73
378.866	77.52
379.232	74.93
379.597	79
379.963	77.27
380.328	76.75
380.694	76.61
381.059	73.84
381.425	74.89
381.79	75.16
382.155	76.93
382.52	77.02
382.886	79.45
383.251	76.95
383.616	75.39
383.981	76.09
384.346	73.77
384.711	73.91
385.076	76.05
385.441	77.82
385.806	79.32
386.171	73.57
386.535	75.77
386.9	72.84
387.265	75.18
387.629	76.48
387.994	75.23
388.359	75.7
388.723	74.73
389.088	76.09
389.452	73.27
389.817	70.11
390.181	68.27
390.545	68.3
390.91	70.05
391.274	69.95
391.638	71.07
392.002	74
392.366	79.43
392.731	82.11
393.095	83.86
393.459	88.2
393.823	90.18
394.187	93.61
394.55	86.84
394.914	89.57
395.278	87.5
395.642	85.57
396.006	83.11
396.369	78.07
396.733	73.64
397.097	71.57
397.46	69.34
397.824	68.07
398.187	68.64
398.551	71.34
398.914	70.16
399.277	71.89
399.641	70.73
400.004	72.45
400.367	72.55
400.73	74.7
401.094	73.95
401.457	74.64
401.82	71.25
402.183	72.5
402.546	75.11
402.909	73.86
403.272	74.57
403.635	76.45
403.998	76.93
404.36	77.16
404.723	77.61
405.086	77.41
405.448	75.25
405.811	77.18
406.174	74.95
406.536	72.75
406.899	73.41
407.261	75.23
407.624	72.41
407.986	71.64
408.348	72.41
408.711	71.66
409.073	72.73
409.435	72.59
409.797	75.3
410.16	75.3
410.522	76.41
410.884	79.07
411.246	77.93
411.608	78.77
411.97	81.18
412.332	78.55
412.693	79.39
413.055	79.66
413.417	79.82
413.779	78.55
414.14	77.57
414.502	78.66
414.864	75.93
415.225	74.55
415.587	77.66
415.948	72.36
416.31	75.48
416.671	73.25
417.033	70.57
417.394	71.73
417.755	73.39
418.116	75.05
418.478	73
418.839	72.3
419.2	74
419.561	71.57
419.922	73.57
420.283	73.75
420.644	73.95
421.005	73.39
421.366	72.82
421.727	71
422.087	71.32
422.448	71.91
422.809	71.05
423.169	69.07
423.53	69.25
423.891	68.89
424.251	66.84
424.612	67.64
424.972	69.84
425.333	70.73
425.693	69.7
426.053	71.11
426.414	69.93
426.774	73.75
427.134	75.05
427.494	76.91
427.854	75.57
428.214	77.23
428.574	79.86
428.934	79.18
429.294	77.41
429.654	80.59
430.014	80.32
430.374	80.41
430.734	78.45
431.094	80.68
431.453	77.07
431.813	78.95
432.173	76.45
432.532	73.23
432.892	73.05
433.251	71.7
433.611	69.89
433.97	67.34
434.33	67.84
434.689	66.84
435.048	66.32
435.407	69.27
435.767	68.84
436.126	68.82
436.485	71.18
436.844	70.09
437.203	69.98
437.562	68.43
437.921	68.45
438.28	68.27
438.639	70.02
438.998	66.75
439.356	65.66
439.715	65.16
440.074	69.84
440.433	67.36
440.791	67.95
441.15	70.59
441.508	69.45
441.867	73.02
442.225	71.77
442.584	70.41
442.942	70.48
443.3	68.45
443.659	68.43
444.017	66.57
444.375	67.57
444.733	70
445.092	69.52
445.45	73.89
445.808	71.3
446.166	71.55
446.524	71.66
446.882	73.07
447.239	74.82
447.597	75.05
447.955	73.52
448.313	74.3
448.67	72.57
449.028	72.61
449.386	70.57
449.743	70.68
450.101	72.43
450.458	72.95
450.816	76.68
451.173	77.64
451.531	77.41
451.888	77.89
452.245	80.3
452.602	80.73
452.96	81.98
453.317	79.86
453.674	79.27
454.031	78.82
454.388	77.45
454.745	74.68
455.102	76.23
455.459	75.36
455.816	79.5
456.173	75.36
456.529	73.25
456.886	71.55
457.243	75.2
457.599	76.66
457.956	75.98
458.313	74.2
458.669	73.68
459.026	70.32
459.382	72.18
459.739	69.75
460.095	70.75
460.451	71.55
460.807	70.98
461.164	68.48
461.52	67.32
461.876	68.36
462.232	69.77
462.588	70.3
462.944	69.68
463.3	69.95
463.656	70.18
464.012	70.82
464.368	70.73
464.724	71.5
465.079	76.25
465.435	73.7
465.791	75.86
466.146	74.18
466.502	70.77
466.858	70.75
467.213	73.02
467.569	74.05
467.924	76.18
468.279	78.8
468.635	76.95
468.99	73.18
469.345	77.16
469.701	74.7
470.056	74.09
470.411	74.75
470.766	74.68
471.121	68.55
471.476	66.23
471.831	63.73
472.186	61.68
472.541	62.11
472.895	61.77
473.25	58.75
473.605	57.91
473.96	61.98
474.314	64.14
474.669	65.59
475.024	67.34
475.378	68.23
475.733	68.89
476.087	69.82
476.441	71.34
476.796	74.18
477.15	78.02
477.504	79.57
477.859	80.93
478.213	77.14
478.567	73.2
478.921	73.02
479.275	69.93
479.629	70.34
479.983	70.09
480.337	69.39
480.691	67.98
481.045	63.98
481.399	62.93
481.752	61.14
482.106	63.95
482.46	65.84
482.813	67.16
483.167	69.39
483.52	69.52
483.874	69.25
484.227	68
484.581	67.39
484.934	67.34
485.288	68.3
485.641	65.16
485.994	64.77
486.347	65.55
486.7	66.02
487.054	65.55
487.407	64.59
487.76	65.52
488.113	65.45
488.466	65.84
488.818	67.34
489.171	66.23
489.524	67.02
489.877	64.68
490.23	65.45
490.582	67.3
490.935	69.2
491.288	65.16
491.64	60.14
491.993	63.5
492.345	65.05
492.698	64.93
493.05	68.18
493.402	70.48
493.755	71.3
494.107	69.18
494.459	64.45
494.811	62.91
495.163	66.48
495.515	72.75
495.867	68.57
496.219	65.07
496.571	70.18
496.923	66.45
497.275	69.39
497.627	71.86
497.979	73.73
498.33	82.45
498.682	82.68
499.034	85.05
499.385	85.93
499.737	92.05
500.088	101.52
500.44	102.84
500.791	106.84
501.143	105.48
501.494	106.75
501.845	108.73
502.197	102.82
502.548	106
502.899	105.8
503.25	107.73
503.601	107.75
503.952	99.25
504.303	94.48
504.654	94.84
505.005	90.66
505.356	90.2
505.707	90.82
506.058	88
506.408	86.23
506.759	83.39
507.11	82.75
507.46	78.27
507.811	78.52
508.161	77.57
508.512	77.32
508.862	79.93
509.213	82.23
509.563	82.07
509.913	87
510.263	85.82
510.614	84.27
510.964	79.55
511.314	77.61
511.664	78.23
512.014	79.36
512.364	78.66
512.714	80.73
513.064	77.61
513.414	77.11
513.764	74.91
514.113	72.41
514.463	72.11
514.813	74.14
515.162	78
515.512	79.43
515.862	78.95
516.211	75.48
516.561	72.05
516.91	71.64
517.259	68.43
517.609	63.86
517.958	65.91
518.307	67.77
518.656	64.86
519.006	66.48
519.355	63.41
519.704	62.64
520.053	64.68
520.402	67.61
520.751	65.32
521.1	67.84
521.448	73.57
521.797	70.14
522.146	68.57
522.495	67.16
522.843	60.77
523.192	60.09
523.541	61.2
523.889	61.86
524.238	61.73
524.586	61.14
524.935	61.89
525.283	61.25
525.631	66.39
525.979	68.73
526.328	71.86
526.676	75.66
527.024	78.41
527.372	79.91
527.72	77.8
528.068	75.05
528.416	77.77
528.764	74.23
529.112	73.91
529.46	70.86
529.808	69.73
530.155	65.48
530.503	66.43
530.851	63.48
531.198	61.57
531.546	61.16
531.893	61.82
532.241	60.82
532.588	61.57
532.936	60.61
533.283	62
533.63	62.64
533.978	68.55
534.325	66.82
534.672	70.02
535.019	70
535.366	68.48
535.713	69.34
536.06	68.8
536.407	71.89
536.754	71.73
537.101	71.77
537.448	71.95
537.795	69.39
538.141	70.75
538.488	69.48
538.835	66.84
539.181	69.07
539.528	69.36
539.874	72.48
540.221	73.02
540.567	76.73
540.914	75.57
541.26	77.61
541.606	77.43
541.952	79.27
542.299	81.32
542.645	83.77
542.991	84.2
543.337	82.09
543.683	79.73
544.029	76.09
544.375	70.57
544.721	72.73
545.066	67.95
545.412	66.32
545.758	64.89
546.104	63.32
546.449	63.59
546.795	61.68
547.141	62.75
547.486	62.45
547.832	64.41
548.177	64.41
548.522	63.11
548.868	66.84
549.213	70.45
549.558	68.48
549.903	67.55
550.249	66.18
550.594	66.73
550.939	68.34
551.284	65.84
551.629	61.43
551.974	64.73
552.319	64.86
552.664	64.57
553.008	62.11
553.353	63.8
553.698	63.86
554.043	63.84
554.387	59.61
554.732	59.3
555.076	59.5
555.421	63
555.765	61.45
556.11	60.09
556.454	58.52
556.798	58.32
557.143	58.14
557.487	57.86
557.831	59.75
558.175	65.75
558.519	61.68
558.863	65.05
559.207	64.39
559.551	64.16
559.895	67.45
560.239	68.16
560.583	69.05
560.927	69.02
561.27	72.32
561.614	72.8
561.958	70.55
562.301	71.07
562.645	70
562.988	69.32
563.332	70.09
563.675	69.61
564.018	71.64
564.362	72.32
564.705	69.98
565.048	69.3
565.391	68.02
565.735	66.75
566.078	66.36
566.421	64.84
566.764	65.11
567.107	66.91
567.45	62.45
567.792	58.95
568.135	56.34
568.478	55.73
568.821	52.55
569.163	56
569.506	56.64
569.849	55.66
570.191	60.3
570.534	63.59
570.876	64.23
571.219	67.14
571.561	70.82
571.903	70.52
572.246	73.93
572.588	73.73
572.93	67.77
573.272	69.23
573.614	71.95
573.956	69.07
574.298	67.89
574.64	62.86
574.982	61.64
575.324	57.36
575.666	59.41
576.008	57.14
576.349	55.98
576.691	58.86
577.033	58.25
577.374	59.68
577.716	60.73
578.057	56.27
578.399	59
578.74	63.48
579.082	63.57
579.423	65.11
579.764	63.73
580.105	66.05
580.447	65.68
580.788	67.16
581.129	65.43
581.47	65.91
581.811	69.2
582.152	66.68
582.493	62.66
582.834	65.39
583.175	65.95
583.515	66.07
583.856	66.55
584.197	66.32
584.537	67.59
584.878	69.2
585.218	69.43
585.559	69.84
585.899	72.36
586.24	74.66
586.58	74
586.921	71.95
587.261	74.36
587.601	74.89
587.941	76.64
588.281	76.55
588.621	73.95
588.961	70.32
589.301	69.91
589.641	73.11
589.981	70.11
590.321	68.3
590.661	66.98
591.001	64.91
591.34	62.66
591.68	59.05
592.02	57.86
592.359	59.02
592.699	63.41
593.038	61.82
593.378	60.66
593.717	61.57
594.057	63.77
594.396	65.2
594.735	66.77
595.074	67.16
595.414	67
595.753	66.27
596.092	66.27
596.431	64.84
596.77	66.75
597.109	65.07
597.448	65.73
597.786	65.23
598.125	64.73
598.464	65.32
598.803	65.64
599.141	64.66
599.48	63.89
599.819	61.93
600.157	60.64
600.495	57.45
600.834	59.52
601.172	61.25
601.511	59.43
601.849	61.93
602.187	61.55
602.525	62.77
602.864	67.45
603.202	67.18
603.54	67.59
603.878	67.52
604.216	68.77
604.554	66.91
604.891	67
605.229	69.41
605.567	69.57
605.905	70.43
606.243	71.27
606.58	69.98
606.918	70.89
607.255	71.57
607.593	70.98
607.93	71.64
608.268	67.98
608.605	63.64
608.942	63.55
609.28	58.98
609.617	59.27
609.954	57.25
610.291	56.5
610.628	57.18
610.965	57
611.302	57.77
611.639	59.14
611.976	62.82
612.313	66.02
612.65	64.55
612.987	65.98
613.323	66.07
613.66	67.91
613.997	67.7
614.333	66.34
614.67	68.25
615.006	66.5
615.343	67.18
615.679	68.82
616.015	65.66
616.352	68.39
616.688	70.07
617.024	70.84
617.36	70.43
617.696	72.41
618.032	69.98
618.368	70.32
618.704	71.11
619.04	72.02
619.376	67.93
619.712	72.68
620.048	73.82
620.383	75.18
620.719	71.32
621.055	73.09
621.39	70.55
621.726	72.02
622.061	70.55
622.397	71.14
622.732	70.77
623.068	71.77
623.403	66.61
623.738	62.36
624.073	59
624.409	59.59
624.744	58.05
625.079	59.64
625.414	61.05
625.749	63
626.084	61.84
626.419	60.52
626.753	63.14
627.088	67.16
627.423	70.34
627.758	73.16
628.092	73.93
628.427	75.18
628.762	77.05
629.096	78.59
629.431	81.45
629.765	83.36
630.099	82.39
630.434	82.89
630.768	81.5
631.102	80.55
631.436	80.36
631.77	81.43
632.105	78.43
632.439	76.18
632.773	76.98
633.107	74.98
633.44	78
633.774	79.25
634.108	79.14
634.442	79.45
634.776	80.05
635.109	80.09
635.443	81.25
635.776	81.43
636.11	81.75
636.443	82.07
636.777	81.45
637.11	81.23
637.444	79.57
637.777	78.7
638.11	79.5
638.443	81.64
638.776	82.7
639.11	79.61
639.443	80.5
639.776	79.55
640.109	77.39
640.441	78.09
640.774	76.16
641.107	78.7
641.44	79.84
641.773	77.43
642.105	73.82
642.438	71.25
642.77	72.23
643.103	69.02
643.435	68.32
643.768	69.8
644.1	69.2
644.433	70.45
644.765	70.91
645.097	69.18
645.429	71.8
645.761	72.39
646.094	71.43
646.426	73
646.758	77.98
647.09	78.16
647.422	76.8
647.753	77.86
648.085	76.52
648.417	73.14
648.749	75.45
649.08	74.77
649.412	75.07
649.744	76.64
650.075	76.32
650.407	75.32
650.738	78.95
651.069	79.61
651.401	77.75
651.732	77.16
652.063	79.32
652.394	75.82
652.726	77.05
653.057	76.27
653.388	75.23
653.719	72.7
654.05	72.23
654.381	68.8
654.712	68.98
655.042	68.59
655.373	68.32
655.704	65.98
656.034	66.98
656.365	65.48
656.696	67.23
657.026	70.84
657.357	72.59
657.687	71.2
658.018	73.93
658.348	71.11
658.678	71.05
659.008	70.45
659.339	73.61
659.669	72.7
659.999	73.52
660.329	73.11
660.659	72.93
660.989	75.95
661.319	76.27
661.649	77.16
661.978	80.95
662.308	80.36
662.638	83.07
662.968	81.55
663.297	86.11
663.627	86.45
663.956	86.84
664.286	84.55
664.615	79.7
664.945	82.68
665.274	80.09
665.603	81.09
665.932	84.98
666.262	84.41
666.591	83.95
666.92	79.7
667.249	80.18
667.578	78.36
667.907	79.43
668.236	85.73
668.564	85.75
668.893	87.27
669.222	86.32
669.551	83.57
669.879	83.16
670.208	82.16
670.537	83.7
670.865	80.98
671.194	84.48
671.522	84.57
671.85	79.34
672.179	76.23
672.507	78.07
672.835	75.61
673.163	77.52
673.491	78.39
673.819	81.82
674.147	79.27
674.475	84.18
674.803	82.5
675.131	83.27
675.459	85
675.787	88.3
676.115	87.43
676.442	87.16
676.77	84.7
677.098	80.86
677.425	80.39
677.753	82.82
678.08	79.59
678.407	78.93
678.735	79.32
679.062	77.66
679.389	74.89
679.717	73.02
680.044	72.45
680.371	74.27
680.698	76.18
681.025	75.18
681.352	73.66
681.679	72.18
682.006	71.48
682.332	69.2
682.659	69.52
682.986	75
683.313	75.8
683.639	77.43
683.966	78.57
684.292	83.14
684.619	85.57
684.945	87.86
685.272	89.48
685.598	89.8
685.924	89.07
686.25	87.98
686.577	85.2
686.903	84.02
687.229	84.02
687.555	83.39
687.881	82.14
688.207	81.36
688.533	81.98
688.858	81.25
689.184	83
689.51	84.55
689.836	87.52
690.161	86.25
690.487	86.84
690.813	86.45
691.138	84.5
691.463	84.11
691.789	82.75
692.114	80.11
692.44	79.52
692.765	77.59
693.09	80.3
693.415	80.91
693.74	79.16
694.065	78
694.39	78.93
694.715	82.32
695.04	80.86
695.365	80.48
695.69	78.7
696.015	83.16
696.339	80.59
696.664	77.09
696.989	75.14
697.313	75.32
697.638	77.45
697.962	76.09
698.287	73.68
698.611	75.93
698.935	77.8
699.26	79.95
699.584	77.7
699.908	80.75
700.232	79.07
700.556	78.64
700.88	82.32
701.204	84.27
701.528	87.02
701.852	87.77
702.176	88.05
702.5	85
702.823	81.61
703.147	80.27
703.471	79.57
703.794	80.93
704.118	82.02
704.441	78.34
704.765	75.91
705.088	72.41
705.411	71.3
705.735	68.55
706.058	68.75
706.381	70.39
706.704	70.48
707.027	70.52
707.35	69.59
707.673	68.09
707.996	69.73
708.319	69.02
708.642	71.16
708.965	72.32
709.288	71.75
709.61	72.93
709.933	74.57
710.256	74.93
710.578	77.25
710.901	78.68
711.223	80.98
711.546	78.86
711.868	78.3
712.19	76.14
712.512	75.8
712.835	76.11
713.157	73.77
713.479	73.7
713.801	75.27
714.123	70.09
714.445	68.66
714.767	67.52
715.089	68.89
715.411	65.7
715.732	66.2
716.054	65.66
716.376	66.25
716.697	66.66
717.019	70.3
717.34	69.48
717.662	72.59
717.983	73.75
718.305	74.32
718.626	73.52
718.947	79.86
719.268	81.55
719.589	79.2
719.911	77.73
720.232	80.55
720.553	73.8
720.874	73.16
721.195	70.3
721.515	71.32
721.836	67.59
722.157	69.25
722.478	67.14
722.798	65.93
723.119	68.25
723.44	69.02
723.76	69.61
724.081	73.77
724.401	72.11
724.721	72.75
725.042	67.59
725.362	70.82
725.682	66.23
726.002	67.86
726.322	67.5
726.642	66.27
726.962	63.8
727.282	60.2
727.602	56.18
727.922	57.25
728.242	59.52
728.562	61.77
728.882	63.45
729.201	67.84
729.521	64.39
729.84	63.52
730.16	64.48
730.479	68.2
730.799	68.95
731.118	71.89
731.437	70.86
731.757	69.09
732.076	68.77
732.395	66.11
732.714	68
733.033	71.11
733.352	73.68
733.671	70.5
733.99	70.3
734.309	72.23
734.628	74.02
734.947	75.82
735.265	76.98
735.584	78.89
735.903	77.93
736.221	73.18
736.54	70.64
736.858	67.18
737.177	67.86
737.495	65.95
737.813	63.36
738.132	61.18
738.45	58.52
738.768	56.68
739.086	57.18
739.404	57.86
739.722	55
740.04	56.16
740.358	58.66
740.676	59.7
740.994	61.34
741.311	60.8
741.629	59.52
741.947	58.66
742.264	59.55
742.582	59.45
742.899	59.82
743.217	62.73
743.534	58.98
743.852	61.02
744.169	61.3
744.486	59.32
744.803	60.64
745.121	62.16
745.438	63.66
745.755	65.43
746.072	64.91
746.389	64.5
746.706	65.98
747.022	64.57
747.339	60.2
747.656	58.59
747.973	58.07
748.289	57.57
748.606	59.52
748.923	60.5
749.239	59.2
749.555	60.8
749.872	62.11
750.188	60.34
750.505	65.09
750.821	66.86
751.137	70.64
751.453	71.05
751.769	70.16
752.085	65.36
752.401	67.11
752.717	67.8
753.033	65.84
753.349	65.23
753.665	67.66
753.98	68.16
754.296	66.8
754.612	67.57
754.927	69.39
755.243	68.8
755.558	72.45
755.874	70.02
756.189	68.3
756.505	68.61
756.82	66.41
757.135	64.5
757.45	62.2
757.765	64.8
758.08	60.07
758.395	56.95
758.71	57.45
759.025	56.14
759.34	58.84
759.655	59.77
759.97	59.93
760.285	64.36
760.599	64.48
760.914	64.11
761.228	64.2
761.543	63.98
761.857	64.68
762.172	65.64
762.486	65.34
762.8	63
763.115	62.55
763.429	62.66
763.743	61.73
764.057	63.52
764.371	63.95
764.685	60.55
764.999	60.73
765.313	61.39
765.627	61.02
765.941	61.5
766.255	59.59
766.568	57.55
766.882	59
767.195	55.7
767.509	55.16
767.823	53.84
768.136	56.5
768.449	57.8
768.763	56.25
769.076	56.14
769.389	56.09
769.702	58.98
770.016	61.48
770.329	60.8
770.642	63.11
770.955	65.93
771.268	66.18
771.58	65.41
771.893	68.45
772.206	69.8
772.519	69.8
772.832	67.23
773.144	63.95
773.457	62.41
773.769	59.73
774.082	60.2
774.394	57.66
774.706	58.25
775.019	57.84
775.331	56.64
775.643	58.09
775.955	59.73
776.268	63.41
776.58	66.39
776.892	68.64
777.204	69.39
777.515	66.16
777.827	63.73
778.139	63.55
778.451	61.7
778.763	58.77
779.074	56.3
779.386	54.75
779.697	54.07
780.009	52.82
780.32	51.75
780.632	51.27
780.943	52.52
781.254	54.95
781.566	56.77
781.877	60.36
782.188	62.89
782.499	63.41
782.81	63.45
783.121	62.27
783.432	62.09
783.743	61.61
784.054	62.39
784.364	62.23
784.675	60.02
784.986	56.45
785.296	56.02
785.607	58.07
785.917	57.91
786.228	57.95
786.538	59.02
786.849	58.23
787.159	59.77
787.469	58.7
787.779	59.95
788.09	60.82
788.4	62.66
788.71	63.66
789.02	61.43
789.33	63.25
789.64	66.68
789.949	70.59
790.259	72.34
790.569	70.86
790.879	73.3
791.188	73.86
791.498	72.3
791.807	73.66
792.117	73
792.426	70.75
792.736	69.7
793.045	65.61
793.354	62.41
793.663	63
793.973	65.93
794.282	64.09
794.591	63.34
794.9	64.5
795.209	63.73
795.518	62.43
795.826	63.5
796.135	64.75
796.444	65.7
796.753	61.14
797.061	60.43
797.37	58.5
797.678	58.59
797.987	58.86
798.295	58.66
798.604	58.93
798.912	59.14
799.22	57.3
799.529	57.3
799.837	55.39
800.145	60.34
800.453	61.52
800.761	61.16
801.069	62.64
801.377	61.64
801.685	61.18
801.993	60.32
802.3	59.55
802.608	63.23
802.916	62.34
803.223	66.41
803.531	64.89
803.838	63.36
804.146	65.84
804.453	64.45
804.76	65.3
805.068	65.59
805.375	66.59
805.682	66.34
805.989	64.8
806.296	63.91
806.603	60.41
806.91	59.39
807.217	58.02
807.524	56.16
807.831	55.77
808.138	55.75
808.444	55.66
808.751	57.75
809.058	57.43
809.364	54.52
809.671	54.43
809.977	59.57
810.284	63.57
810.59	63.09
810.896	61.95
811.202	62.61
811.509	63
811.815	64.25
812.121	62.52
812.427	58.84
812.733	64.3
813.039	66.05
813.345	63.32
813.65	58.39
813.956	62.16
814.262	61.68
814.568	61.89
814.873	64.91
815.179	65.57
815.484	64.23
815.79	69.18
816.095	68.3
816.4	68.41
816.706	68.16
817.011	70.09
817.316	69.59
817.621	71.82
817.926	72.23
818.231	70.39
818.536	68.36
818.841	69.14
819.146	68.34
819.451	65.98
819.756	64.23
820.06	65.86
820.365	67.8
820.67	63.52
820.974	66.93
821.279	67
821.583	65.14
821.888	64.82
822.192	66.27
822.496	67.41
822.8	68.86
823.105	68.07
823.409	64.48
823.713	63.61
824.017	68.23
824.321	64.25
824.625	63.98
824.929	68.45
825.232	70.02
825.536	67.89
825.84	65.82
826.143	66.16
826.447	68.59
826.751	68.73
827.054	71.41
827.358	71.05
827.661	72.2
827.964	73.5
828.268	69.45
828.571	71.18
828.874	71.14
829.177	73.07
829.48	70.05
829.783	70.75
830.086	72.75
830.389	68.39
830.692	69.11
830.995	67
831.297	64.73
831.6	61.8
831.903	61.93
832.205	60.52
832.508	61.77
832.81	62.07
833.113	62.25
833.415	65.05
833.718	67.77
834.02	65.91
834.322	70.73
834.624	71.7
834.926	72.77
835.228	74.2
835.53	76.82
835.832	79.2
836.134	81.89
836.436	80.59
836.738	78.66
837.04	74
837.341	72.82
837.643	69.7
837.944	70.09
838.246	71.89
838.547	72.16
838.849	75.73
839.15	73.23
839.452	75.89
839.753	75.27
840.054	73.36
840.355	76.18
840.656	79.2
840.957	80.16
841.258	81.86
841.559	83.16
841.86	81.43
842.161	78.43
842.462	75.36
842.762	72.61
843.063	72.57
843.364	73.59
843.664	75.52
843.965	75.5
844.265	72.91
844.566	73.64
844.866	71.52
845.166	71.52
845.467	71.77
845.767	74.57
846.067	72.91
846.367	69.18
846.667	68.55
846.967	65.57
847.267	64.61
847.567	64.7
847.867	60.43
848.166	59.07
848.466	56.86
848.766	54.95
849.065	52.52
849.365	53.23
849.664	54.93
849.964	57.59
850.263	58.75
850.562	61.11
850.862	63.32
851.161	61.86
851.46	62.36
851.759	60.2
852.058	58.77
852.357	60.25
852.656	58.25
852.955	61.07
853.254	58
853.553	58.45
853.851	57.45
854.15	57.27
854.449	61.25
854.747	59.8
855.046	58.07
855.344	62.55
855.643	63.77
855.941	68.7
856.239	69.09
856.538	71.8
856.836	70.95
857.134	70.77
857.432	67.66
857.73	67.18
858.028	67.64
858.326	74.14
858.624	71.32
858.922	71.14
859.219	66.95
859.517	66.18
859.815	61.89
860.112	64.32
860.41	63.34
860.707	65.59
861.005	66.18
861.302	68.7
861.6	67.43
861.897	69.45
862.194	69.16
862.491	70.05
862.788	73.68
863.085	80.02
863.382	80.09
863.679	81.27
863.976	82.7
864.273	81.55
864.57	76.5
864.867	76.09
865.163	75.82
865.46	76.5
865.757	78.61
866.053	75.16
866.349	73.23
866.646	68.75
866.942	68.34
867.239	70
867.535	67.27
867.831	74.36
868.127	73.8
868.423	71.73
868.719	72.11
869.015	70.95
869.311	73.52
869.607	71.09
869.903	70.41
870.199	72.75
870.494	68.86
870.79	74.48
871.086	68.73
871.381	67.95
871.677	69.84
871.972	67.05
872.267	64.7
872.563	60.02
872.858	60.14
873.153	61.59
873.448	58.09
873.743	54.52
874.038	53.14
874.333	60.14
874.628	63.82
874.923	65.75
875.218	67.95
875.513	70.84
875.808	72.91
876.102	70.27
876.397	69.23
876.691	71.39
876.986	75.02
877.28	71.84
877.575	68.57
877.869	67.02
878.163	63.32
878.458	64.66
878.752	63.55
879.046	60.5
879.34	62.14
879.634	62.43
879.928	57.36
880.222	58.2
880.516	56.75
880.809	58.39
881.103	56.52
881.397	55.45
881.691	53.55
881.984	56.82
882.278	58
882.571	59.93
882.864	61.48
883.158	63.52
883.451	65.73
883.744	68.25
884.038	64.18
884.331	69.34
884.624	71.93
884.917	75
885.21	69.86
885.503	73.2
885.796	70.89
886.088	69.77
886.381	69.8
886.674	65.45
886.966	64.09
887.259	63
887.552	59.64
887.844	57.64
888.136	54.89
888.429	56.32
888.721	53.5
889.013	54.06
889.306	55.32
889.598	54.17
