# Supplementary material for: An on-demand, drop-on-drop method for studying enzyme catalysis by serial crystallography
Source: Nat Commun. 2021 Jul 22;12:4461. doi: 10.1038/s41467-021-24757-7 (PMC8298390; doi:10.1038/s41467-021-24757-7)
Supplement: Supplementary file 7 — Source Data [file 41467_2021_24757_MOESM7_ESM.zip › 01_raw data/7/7-pico-off (46).txt]

Data from 7-fluo5N-fura-picooff_Subt4_20-42-16-370.txt Node

Date: Wed Jun 05 20:42:16 PDT 2019
User: Yachandra Lab
Spectrometer: OFX00221
Trigger mode: 0
Integration Time (sec): 3.000000E-1
Scans to average: 4
Nonlinearity correction enabled: false
Boxcar width: 5
Storing dark spectrum: false
XAxis mode: Wavelengths
Number of Pixels in Spectrum: 2136
>>>>>Begin Spectral Data<<<<<
156.111	-0.04
156.499	0.39
156.887	-0.34
157.274	-0.89
157.662	-0.58
158.049	0.39
158.437	1.16
158.824	2.3
159.211	1.14
159.599	1.32
159.986	1.25
160.373	0.86
160.761	-0.3
161.148	0.5
161.535	0.18
161.922	0.09
162.309	0.07
162.696	-1.41
163.083	-2.27
163.47	-0.89
163.857	-1.75
164.244	-1.09
164.631	-1.66
165.018	-1.34
165.405	-1.84
165.792	-1.27
166.179	-0.41
166.565	-2
166.952	-1.57
167.339	-0.5
167.725	-1.41
168.112	-0.82
168.498	-0.64
168.885	0.75
169.271	1
169.658	2.18
170.044	1.95
170.431	1.55
170.817	2.43
171.203	2.73
171.59	2.61
171.976	1.98
172.362	2.27
172.748	1.11
173.134	1.09
173.521	1.32
173.907	0.36
174.293	0.68
174.679	-0.32
175.065	-0.7
175.451	-0.36
175.836	-1.11
176.222	-0.52
176.608	-1.91
176.994	-0.09
177.38	-0.3
177.765	-0.5
178.151	-1.3
178.537	-0.77
178.922	-0.55
179.308	-0.95
179.693	-1.11
180.079	-0.16
180.464	0.05
180.85	1.02
181.235	-0.61
181.621	-0.98
182.006	-0.45
182.391	0.25
182.777	-0.8
183.162	-1.39
183.547	-0.61
183.932	-1.34
184.317	-2.23
184.702	-2.39
185.087	-2.64
185.472	-2.41
185.857	-2.34
186.242	-2.7
186.627	-2.68
187.012	-1.93
187.397	-1.14
187.782	-0.43
188.167	0.57
188.551	0.95
188.936	6.89
189.321	14.23
189.705	19.52
190.09	24.75
190.475	32.07
190.859	36.84
191.244	42.36
191.628	49.02
192.012	53.48
192.397	60.64
192.781	68.61
193.166	71.27
193.55	71.45
193.934	72.3
194.318	75.14
194.702	74.61
195.087	77.23
195.471	76.75
195.855	78.43
196.239	78.25
196.623	75.66
197.007	74.89
197.391	73.59
197.775	75.25
198.158	77.25
198.542	77.64
198.926	76.73
199.31	77.23
199.693	79.55
200.077	76.48
200.461	77.07
200.844	80.89
201.228	79.23
201.611	77.66
201.995	74.75
202.378	72.7
202.762	73.25
203.145	75.07
203.529	74.59
203.912	72.59
204.295	74.77
204.679	77.57
205.062	79.98
205.445	79.77
205.828	80
206.211	83.8
206.594	86.8
206.977	81.07
207.36	81.23
207.743	80.16
208.126	77.95
208.509	75.73
208.892	73.5
209.275	67.93
209.658	71.95
210.04	71.64
210.423	69.7
210.806	68.95
211.188	71.43
211.571	73.43
211.953	77.61
212.336	79
212.719	82.14
213.101	83.11
213.483	86.68
213.866	86.23
214.248	87.23
214.63	84.48
215.013	84.25
215.395	85.91
215.777	81.77
216.159	79.52
216.542	84.09
216.924	81.98
217.306	80.98
217.688	78.89
218.07	77.07
218.452	76.34
218.834	79.55
219.216	80.07
219.597	76.75
219.979	76.93
220.361	81.11
220.743	76.93
221.124	75.57
221.506	76.68
221.888	73.93
222.269	74.59
222.651	76.68
223.032	74.89
223.414	72.14
223.795	77.25
224.177	77.91
224.558	71.61
224.94	72.7
225.321	75.3
225.702	76.82
226.083	77.91
226.465	80.02
226.846	80.27
227.227	77.93
227.608	78.73
227.989	79.14
228.37	77.84
228.751	75.61
229.132	77.73
229.513	79.09
229.894	76.68
230.275	76.75
230.655	73.95
231.036	72.52
231.417	75.14
231.798	80.75
232.178	77.64
232.559	79.5
232.94	83.39
233.32	83.11
233.701	83.5
234.081	84.86
234.462	86.64
234.842	86.52
235.222	88.64
235.603	86.98
235.983	79.05
236.363	78.75
236.743	78.07
237.124	72.86
237.504	70.2
237.884	70.18
238.264	66.09
238.644	64.91
239.024	66.77
239.404	63.7
239.784	64.25
240.164	66.48
240.544	66.57
240.923	68.57
241.303	73.59
241.683	75.25
242.063	74.2
242.442	78.16
242.822	76.43
243.202	75.39
243.581	74.57
243.961	77.8
244.34	76.52
244.72	72.77
245.099	70.09
245.478	71.7
245.858	72.2
246.237	72.27
246.616	71.95
246.996	73.23
247.375	70.95
247.754	75.14
248.133	73
248.512	74.07
248.891	81.41
249.27	83.02
249.649	81.68
250.028	80.86
250.407	80
250.786	78.73
251.165	79.59
251.544	82.5
251.922	81.36
252.301	84
252.68	80.02
253.058	77.43
253.437	79.98
253.816	77.36
254.194	77.7
254.573	77.55
254.951	83.57
255.329	88.32
255.708	85.32
256.086	84.61
256.465	82.09
256.843	85.11
257.221	83.07
257.599	79.59
257.977	79.84
258.356	80.43
258.734	82.34
259.112	79.8
259.49	76.52
259.868	80.82
260.246	79.48
260.624	79.39
261.001	79.66
261.379	82.18
261.757	80.93
262.135	82.8
262.513	80.07
262.89	78.11
263.268	74.7
263.645	73.82
264.023	69.73
264.401	72.59
264.778	71.61
265.156	74.27
265.533	72.8
265.91	75.23
266.288	75.36
266.665	80.82
267.042	80.52
267.42	81.68
267.797	82.05
268.174	82.05
268.551	79.68
268.928	79.32
269.305	78.52
269.682	81.52
270.059	83.59
270.436	85.23
270.813	82
271.19	84.91
271.567	83.02
271.944	83.02
272.32	84.59
272.697	85.57
273.074	89.32
273.45	88.41
273.827	85.64
274.203	84.98
274.58	81.48
274.957	81.66
275.333	80.91
275.709	79.16
276.086	77.23
276.462	73.45
276.838	71.36
277.215	69.32
277.591	68.07
277.967	67.27
278.343	64.59
278.719	65.34
279.095	62.68
279.471	58.98
279.847	61.98
280.223	62.86
280.599	67.64
280.975	68.36
281.351	67.8
281.727	66.75
282.103	65.48
282.478	64.25
282.854	68.23
283.23	72.27
283.605	74.73
283.981	71.68
284.357	74.8
284.732	73.73
285.108	74.52
285.483	77.25
285.858	79.09
286.234	84.25
286.609	88.77
286.984	83.91
287.36	83.34
287.735	83.73
288.11	85.57
288.485	81.66
288.86	78.34
289.235	79.77
289.61	76.18
289.985	77.05
290.36	71.82
290.735	72
291.11	72.23
291.485	71.93
291.86	72.77
292.235	76.86
292.609	79.05
292.984	82.34
293.359	80.86
293.733	80.95
294.108	80.27
294.482	77.98
294.857	76.5
295.231	74.64
295.606	73.43
295.98	69.75
296.354	68.18
296.729	69.39
297.103	71.02
297.477	71.23
297.851	74.32
298.226	72.5
298.6	78.39
298.974	77.55
299.348	82.05
299.722	80.73
300.096	84.73
300.47	83
300.844	78.66
301.217	76.64
301.591	76.52
301.965	77.82
302.339	79.05
302.712	79.73
303.086	79.7
303.46	79.77
303.833	80.82
304.207	75.5
304.58	77.11
304.954	78.77
305.327	79.02
305.701	79.41
306.074	77.05
306.447	76.95
306.821	77.11
307.194	76.23
307.567	74.3
307.94	75.36
308.313	77.8
308.686	78.48
309.059	79.89
309.432	79.59
309.805	76.59
310.178	73.11
310.551	73
310.924	70.5
311.297	71.7
311.67	71.05
312.042	70.66
312.415	67.93
312.788	64.75
313.16	66.25
313.533	64.34
313.905	70.43
314.278	71.41
314.65	74.32
315.023	70.73
315.395	67.68
315.768	71.07
316.14	70.61
316.512	74.68
316.884	78.18
317.257	71.77
317.629	70.82
318.001	67.66
318.373	72.41
318.745	69.61
319.117	74.16
319.489	72.84
319.861	65.75
320.233	66.91
320.605	68.05
320.977	67.48
321.348	71.52
321.72	74.91
322.092	75.07
322.463	70.98
322.835	71.77
323.207	72.07
323.578	73.66
323.95	74.91
324.321	75.89
324.693	73.95
325.064	71.18
325.435	73.61
325.807	74.39
326.178	76.95
326.549	76.98
326.92	80.52
327.292	78.02
327.663	79.11
328.034	83.2
328.405	81.25
328.776	80.3
329.147	81.39
329.518	75.2
329.889	72.77
330.259	68.61
330.63	68.73
331.001	67.48
331.372	66.2
331.742	69.66
332.113	65.77
332.484	65.93
332.854	67.86
333.225	68.11
333.595	70.25
333.966	72.27
334.336	73.32
334.707	73.98
335.077	71.07
335.447	73.2
335.817	69.7
336.188	76.61
336.558	76.25
336.928	76.14
337.298	77.25
337.668	76.27
338.038	74.84
338.408	80.05
338.778	80.73
339.148	80.84
339.518	81.11
339.888	83.32
340.258	79.2
340.627	78.43
340.997	77.93
341.367	76.3
341.736	78.14
342.106	77.34
342.475	71.8
342.845	73.75
343.214	74.64
343.584	72.52
343.953	70.18
344.323	72.73
344.692	73.48
345.061	70.66
345.431	71.7
345.8	71.05
346.169	73.66
346.538	70.3
346.907	66.39
347.276	63.36
347.645	64.98
348.014	66.52
348.383	64.68
348.752	66.02
349.121	67.7
349.49	68.27
349.858	70.68
350.227	70.8
350.596	77.3
350.964	83.11
351.333	86.98
351.702	89.73
352.07	87.64
352.439	86.8
352.807	85.95
353.176	86.16
353.544	85.43
353.912	87.09
354.281	86.45
354.649	81.05
355.017	76
355.385	74.84
355.753	72.68
356.122	73.14
356.49	74.16
356.858	74.39
357.226	74.59
357.594	73.11
357.961	73.39
358.329	74.8
358.697	78.25
359.065	79.43
359.433	79.45
359.8	81.09
360.168	81.7
360.536	80.14
360.903	78.45
361.271	79.3
361.638	81.93
362.006	79.8
362.373	80.75
362.741	83.18
363.108	83
363.475	86.3
363.843	80.8
364.21	79.32
364.577	82.05
364.944	84.45
365.311	80.75
365.678	80.73
366.045	80.45
366.412	78.66
366.779	76.07
367.146	76.11
367.513	75.05
367.88	79.11
368.247	84.45
368.613	81.84
368.98	81.52
369.347	84.05
369.713	82.52
370.08	80.07
370.447	80.34
370.813	78.86
371.18	78.95
371.546	76.41
371.912	76.91
372.279	68.84
372.645	68.95
373.011	70.27
373.378	71.66
373.744	72.55
374.11	69.66
374.476	68.32
374.842	70.55
375.208	71.02
375.574	71.73
375.94	71.14
376.306	77.82
376.672	79.25
377.038	78.48
377.404	76.84
377.769	73.98
378.135	78.2
378.501	78.39
378.866	75.5
379.232	73.77
379.597	74.84
379.963	74.84
380.328	72.68
380.694	71.7
381.059	70.32
381.425	68.86
381.79	69.05
382.155	69.5
382.52	69.41
382.886	70.45
383.251	71.27
383.616	68.09
383.981	67.52
384.346	65.52
384.711	68.55
385.076	68.73
385.441	72.11
385.806	73.39
386.171	71.18
386.535	69.52
386.9	69.89
387.265	72.11
387.629	73.3
387.994	72.52
388.359	73.18
388.723	70.86
389.088	73.39
389.452	71.43
389.817	68.14
390.181	68
390.545	69.93
390.91	68.2
391.274	66.57
391.638	69.82
392.002	70.07
392.366	77.7
392.731	78.91
393.095	76.23
393.459	78.36
393.823	81.43
394.187	79.5
394.55	75.64
394.914	79.25
395.278	78.14
395.642	75.64
396.006	75.89
396.369	68.07
396.733	64.61
397.097	64.48
397.46	64.66
397.824	63.57
398.187	65.45
398.551	69.91
398.914	69.18
399.277	70.55
399.641	71.95
400.004	75.91
400.367	77.27
400.73	77.09
401.094	76.64
401.457	74.68
401.82	73.41
402.183	76.45
402.546	75.8
402.909	77
403.272	74.3
403.635	73.18
403.998	69.59
404.36	67.16
404.723	68.77
405.086	67.68
405.448	69.91
405.811	73.3
406.174	72.02
406.536	71.45
406.899	71.7
407.261	74.52
407.624	70.7
407.986	72.34
408.348	74.48
408.711	77.52
409.073	79.11
409.435	74.89
409.797	75.16
410.16	73.59
410.522	73.45
410.884	73.14
411.246	70.32
411.608	74
411.97	74.57
412.332	73.89
412.693	73.07
413.055	75.98
413.417	78.18
413.779	77.64
414.14	75.52
414.502	76.18
414.864	73
415.225	73.75
415.587	74.34
415.948	74.66
416.31	74.98
416.671	70.16
417.033	66.77
417.394	67.77
417.755	70.91
418.116	75.75
418.478	75.09
418.839	74.75
419.2	74.93
419.561	74.93
419.922	71.14
420.283	72.27
420.644	73.23
421.005	73.5
421.366	74.57
421.727	70.75
422.087	68.55
422.448	68.52
422.809	69.45
423.169	73.45
423.53	75.3
423.891	74.73
424.251	73.36
424.612	74.18
424.972	75.14
425.333	74.95
425.693	74.43
426.053	76.05
426.414	74.34
426.774	75.45
427.134	71.41
427.494	71.05
427.854	69.77
428.214	71.36
428.574	71.73
428.934	69.89
429.294	69.09
429.654	71.18
430.014	67.3
430.374	67.18
430.734	70.75
431.094	74.36
431.453	73.16
431.813	76.05
432.173	75.55
432.532	75.75
432.892	76.75
433.251	72.98
433.611	73.41
433.97	73.02
434.33	72.84
434.689	69.36
435.048	69
435.407	69.61
435.767	69.34
436.126	66.8
436.485	68.16
436.844	69.77
437.203	72.86
437.562	69.11
437.921	71.36
438.28	71.07
438.639	72.2
438.998	68.73
439.356	66.3
439.715	66.91
440.074	69.57
440.433	65.75
440.791	63.02
441.15	62.36
441.508	63.7
441.867	64.84
442.225	64.95
442.584	61.84
442.942	62.05
443.3	62.07
443.659	62.43
444.017	62.11
444.375	66.09
444.733	66.59
445.092	68.07
445.45	70.48
445.808	70
446.166	68.23
446.524	69
446.882	68.98
447.239	69.14
447.597	66.32
447.955	67.86
448.313	64
448.67	62.32
449.028	58.93
449.386	56.16
449.743	56.11
450.101	60.98
450.458	61.14
450.816	61.64
451.173	62.8
451.531	64.64
451.888	60.75
452.245	66.57
452.602	67.18
452.96	71.25
453.317	69.43
453.674	69.02
454.031	67.57
454.388	68.8
454.745	68.93
455.102	69.25
455.459	69.39
455.816	72.86
456.173	70.25
456.529	70.95
456.886	68.8
457.243	72.11
457.599	73.95
457.956	73.66
458.313	71.14
458.669	72.07
459.026	70.64
459.382	70.52
459.739	71.86
460.095	70.93
460.451	72.45
460.807	74.5
461.164	73.3
461.52	72.61
461.876	73.57
462.232	72.55
462.588	70.84
462.944	70.89
463.3	70.68
463.656	65.02
464.012	64.82
464.368	61.59
464.724	58.57
465.079	61.18
465.435	58.84
465.791	60.14
466.146	59.82
466.502	58.02
466.858	57.45
467.213	59.5
467.569	60.64
467.924	60.52
468.279	62.8
468.635	61.55
468.99	59.91
469.345	65.64
469.701	63.66
470.056	64.05
470.411	65.82
470.766	64.48
471.121	60.7
471.476	62.73
471.831	63.02
472.186	65.91
472.541	66.57
472.895	67.5
473.25	63.23
473.605	62.18
473.96	61.77
474.314	62.66
474.669	64.41
475.024	68.55
475.378	70.8
475.733	70.98
476.087	66.73
476.441	67.43
476.796	68
477.15	68.14
477.504	69.07
477.859	72.77
478.213	72.18
478.567	69.68
478.921	65.82
479.275	62.43
479.629	62.05
479.983	64.45
480.337	64.61
480.691	61.5
481.045	58.66
481.399	59.3
481.752	54.77
482.106	55.25
482.46	58.32
482.813	60.95
483.167	62.5
483.52	64.43
483.874	64.93
484.227	62.14
484.581	64.2
484.934	67.2
485.288	66.89
485.641	67.55
485.994	66.66
486.347	66.25
486.7	65.82
487.054	66.32
487.407	65.32
487.76	64.55
488.113	66.82
488.466	67.32
488.818	68
489.171	64.98
489.524	67.48
489.877	66.64
490.23	63.07
490.582	63.3
490.935	61.14
491.288	60.3
491.64	58.84
491.993	59.68
492.345	59.68
492.698	55.95
493.05	59.86
493.402	58.68
493.755	59.43
494.107	59.34
494.459	57.18
494.811	54.75
495.163	53.32
495.515	53.8
495.867	51.05
496.219	46.68
496.571	47.5
496.923	41.95
497.275	41.11
497.627	42.66
497.979	43.93
498.33	46.75
498.682	47.68
499.034	46.02
499.385	46.52
499.737	48.36
500.088	52.11
500.44	57.18
500.791	56.82
501.143	57.59
501.494	54.05
501.845	59.64
502.197	58.95
502.548	63.66
502.899	69.95
503.25	67.61
503.601	70.05
503.952	71.36
504.303	67.95
504.654	72.8
505.005	70.25
505.356	72.16
505.707	65.09
506.058	59.02
506.408	59.2
506.759	53.48
507.11	63
507.46	59.11
507.811	54.39
508.161	54
508.512	55.75
508.862	58.39
509.213	58.39
509.563	63.16
509.913	69.36
510.263	67.73
510.614	68.18
510.964	63.32
511.314	63.16
511.664	67.95
512.014	72.41
512.364	75.18
512.714	77.52
513.064	78.5
513.414	77.5
513.764	77.59
514.113	78.36
514.463	80.43
514.813	78.59
515.162	80.68
515.512	81.91
515.862	79.43
516.211	73.7
516.561	73.27
516.91	73.36
517.259	71.91
517.609	67.64
517.958	64.66
518.307	65.52
518.656	64.18
519.006	66.39
519.355	64.77
519.704	66.48
520.053	69.41
520.402	71.2
520.751	70.73
521.1	73.77
521.448	78.05
521.797	77.48
522.146	76.07
522.495	76.66
522.843	71.75
523.192	67.5
523.541	66.59
523.889	68.23
524.238	67.86
524.586	66.11
524.935	63.73
525.283	63.98
525.631	65.23
525.979	65.55
526.328	65.73
526.676	70.59
527.024	73.93
527.372	74.14
527.72	71.34
528.068	66.07
528.416	68.39
528.764	70.98
529.112	68.68
529.46	67.7
529.808	68.64
530.155	65.82
530.503	63.48
530.851	60.68
531.198	59.18
531.546	61.32
531.893	66.14
532.241	63.8
532.588	60.93
532.936	60.86
533.283	64.23
533.63	63.32
533.978	67.5
534.325	67.73
534.672	69.57
535.019	69.14
535.366	67.41
535.713	66.64
536.06	69.39
536.407	73.84
536.754	74.66
537.101	73.39
537.448	75.98
537.795	76.61
538.141	79.2
538.488	77.43
538.835	74.5
539.181	72.75
539.528	73.05
539.874	74.2
540.221	71.95
540.567	74.14
540.914	74.16
541.26	72.93
541.606	70.55
541.952	70.16
542.299	71.36
542.645	75.48
542.991	78.34
543.337	76.64
543.683	72.16
544.029	70.07
544.375	66.52
544.721	64.32
545.066	62.84
545.412	61.77
545.758	61.41
546.104	62.07
546.449	59.43
546.795	57.73
547.141	55.61
547.486	56.18
547.832	58.61
548.177	59.61
548.522	59.27
548.868	59.59
549.213	60.84
549.558	61.09
549.903	62.57
550.249	62.11
550.594	59.64
550.939	63.91
551.284	65.7
551.629	61.91
551.974	62.36
552.319	66.36
552.664	68.11
553.008	65.2
553.353	66.11
553.698	62.14
554.043	62.77
554.387	60.68
554.732	60.7
555.076	57.77
555.421	59.45
555.765	60.55
556.11	56.09
556.454	51.86
556.798	51.27
557.143	50
557.487	53
557.831	55.16
558.175	60.32
558.519	55.66
558.863	59.43
559.207	60
559.551	59.86
559.895	63.64
560.239	65.45
560.583	67.3
560.927	67.61
561.27	66.07
561.614	65.32
561.958	63.23
562.301	63.84
562.645	63.55
562.988	59.86
563.332	57.95
563.675	57.16
564.018	55.89
564.362	55.89
564.705	51.75
565.048	52.43
565.391	52.43
565.735	51.55
566.078	51.91
566.421	49
566.764	52.84
567.107	53.05
567.45	51.61
567.792	51.02
568.135	49.91
568.478	50.66
568.821	49.3
569.163	48.66
569.506	51.64
569.849	51.09
570.191	52.25
570.534	53.7
570.876	53.77
571.219	59.59
571.561	63.95
571.903	64.98
572.246	69.68
572.588	72.23
572.93	70.93
573.272	70.82
573.614	72.34
573.956	73.14
574.298	72.34
574.64	70.3
574.982	64.2
575.324	61.66
575.666	60.82
576.008	57.93
576.349	56.55
576.691	59.8
577.033	58.2
577.374	56.75
577.716	54.45
578.057	51.39
578.399	54.18
578.74	54.16
579.082	54.09
579.423	56
579.764	57.55
580.105	56
580.447	56
580.788	55.82
581.129	56.91
581.47	58.11
581.811	59.75
582.152	58.91
582.493	58.34
582.834	57.23
583.175	56.73
583.515	55.36
583.856	56.68
584.197	54.16
584.537	56.23
584.878	56.36
585.218	58.8
585.559	58.07
585.899	58.77
586.24	60.59
586.58	62.77
586.921	63.09
587.261	63.57
587.601	62.55
587.941	63.8
588.281	61.86
588.621	61.7
588.961	58.82
589.301	60.55
589.641	61.23
589.981	55.57
590.321	55.57
590.661	56.73
591.001	53.41
591.34	52.91
591.68	51.25
592.02	50.75
592.359	51.14
592.699	54.86
593.038	54.41
593.378	55.45
593.717	60.66
594.057	59.7
594.396	59.32
594.735	61.73
595.074	63.09
595.414	61.18
595.753	63.64
596.092	62.07
596.431	59.18
596.77	58.75
597.109	57.89
597.448	55.91
597.786	55.14
598.125	53.27
598.464	53.02
598.803	53.23
599.141	54.18
599.48	51.77
599.819	51.36
600.157	52.82
600.495	54.09
600.834	54.59
601.172	58.36
601.511	58.07
601.849	59.64
602.187	60.86
602.525	58.82
602.864	64
603.202	64.91
603.54	65.93
603.878	65.84
604.216	63.98
604.554	62.41
604.891	59.89
605.229	62.77
605.567	63.84
605.905	65.3
606.243	69.32
606.58	68.02
606.918	69.27
607.255	70.43
607.593	68.5
607.93	68.48
608.268	66.48
608.605	67.95
608.942	67.36
609.28	63.14
609.617	61.2
609.954	58.91
610.291	58.41
610.628	57.59
610.965	57.09
611.302	58.05
611.639	60.41
611.976	64.18
612.313	63.59
612.65	61.84
612.987	65.57
613.323	66.93
613.66	67.52
613.997	63.57
614.333	61.23
614.67	62.23
615.006	62.07
615.343	61.36
615.679	62.32
616.015	62.09
616.352	61.82
616.688	61.68
617.024	58.98
617.36	59.73
617.696	62.27
618.032	60.86
618.368	60.27
618.704	59.18
619.04	62.34
619.376	60.5
619.712	62.27
620.048	63.59
620.383	66.5
620.719	67.48
621.055	67.77
621.39	66.3
621.726	69.86
622.061	66.27
622.397	67.66
622.732	65.86
623.068	64.7
623.403	62.7
623.738	60.8
624.073	58.43
624.409	57.57
624.744	57.18
625.079	59.39
625.414	59.32
625.749	64.27
626.084	65.34
626.419	65.73
626.753	67.84
627.088	69.18
627.423	74.2
627.758	75.14
628.092	73.98
628.427	76.18
628.762	77.18
629.096	79.05
629.431	80.3
629.765	76.57
630.099	75.52
630.434	73.89
630.768	76.41
631.102	72.64
631.436	72.84
631.77	76.32
632.105	73.66
632.439	72.39
632.773	73.3
633.107	71.93
633.44	76.61
633.774	74.84
634.108	77.36
634.442	72.91
634.776	75.07
635.109	74.5
635.443	72.2
635.776	72.3
636.11	72.84
636.443	72.93
636.777	72.93
637.11	73.23
637.444	72.45
637.777	71.77
638.11	75.66
638.443	78.27
638.776	77.43
639.11	77.93
639.443	78.5
639.776	79.59
640.109	78.5
640.441	78.59
640.774	78.86
641.107	79.3
641.44	78.91
641.773	74.25
642.105	68.2
642.438	64.98
642.77	63
643.103	61.07
643.435	61.77
643.768	61.09
644.1	64.59
644.433	64.95
644.765	69.39
645.097	67.64
645.429	70.75
645.761	71.34
646.094	75.02
646.426	77.07
646.758	79.5
647.09	77.27
647.422	75.36
647.753	71.77
648.085	71.11
648.417	65.48
648.749	65.45
649.08	65.82
649.412	69.07
649.744	68.23
650.075	68.05
650.407	67.68
650.738	68.95
651.069	68.7
651.401	69.57
651.732	66.86
652.063	68.93
652.394	69.23
652.726	68.18
653.057	69.02
653.388	66.7
653.719	66.48
654.05	66.55
654.381	65.43
654.712	67.09
655.042	64.36
655.373	63.89
655.704	61.23
656.034	62.32
656.365	63.59
656.696	63.5
657.026	66.64
657.357	67.02
657.687	65.84
658.018	68.18
658.348	66.8
658.678	69.25
659.008	69.25
659.339	73.11
659.669	72.3
659.999	75.07
660.329	74.16
660.659	74.27
660.989	75.48
661.319	74.14
661.649	74.07
661.978	74.39
662.308	71.39
662.638	71.77
662.968	72
663.297	74.57
663.627	72.16
663.956	74.23
664.286	75.14
664.615	73.55
664.945	76.5
665.274	76.32
665.603	81.05
665.932	85.82
666.262	88.82
666.591	88.43
666.92	88.82
667.249	89.34
667.578	87.02
667.907	86.82
668.236	91.7
668.564	92.32
668.893	90.84
669.222	86.73
669.551	84.34
669.879	84.05
670.208	84.5
670.537	81.59
670.865	76.91
671.194	78.45
671.522	79.59
671.85	74.93
672.179	72.07
672.507	73.43
672.835	74.75
673.163	75.7
673.491	77.64
673.819	77.86
674.147	77.25
674.475	84.89
674.803	83.73
675.131	82.11
675.459	84.25
675.787	87.89
676.115	88.93
676.442	88.16
676.77	86.39
677.098	81.75
677.425	82.52
677.753	84.18
678.08	80.75
678.407	82.27
678.735	85.14
679.062	82.2
679.389	78.66
679.717	76.8
680.044	74.25
680.371	72.66
680.698	74.66
681.025	73.5
681.352	72.75
681.679	69.5
682.006	67.27
682.332	62.41
682.659	64.75
682.986	66.07
683.313	66.36
683.639	72.7
683.966	76.95
684.292	80.18
684.619	80.25
684.945	84.07
685.272	85.23
685.598	81.55
685.924	85.36
686.25	84.8
686.577	84.84
686.903	84.18
687.229	81.66
687.555	80.11
687.881	77.68
688.207	77.32
688.533	74.66
688.858	79.27
689.184	85.95
689.51	84.59
689.836	85.41
690.161	85.3
690.487	85.98
690.813	83.86
691.138	84.18
691.463	83.73
691.789	82.93
692.114	81.36
692.44	75.59
692.765	72.98
693.09	70.45
693.415	72.43
693.74	72
694.065	69.39
694.39	69.34
694.715	70.59
695.04	69.7
695.365	70.59
695.69	69.14
696.015	70.89
696.339	69.52
696.664	71.16
696.989	68.14
697.313	68
697.638	69.66
697.962	69.7
698.287	66.61
698.611	71.84
698.935	70.91
699.26	74.77
699.584	76.52
699.908	77.61
700.232	73.07
700.556	71.25
700.88	74
701.204	78.14
701.528	81.93
701.852	86.89
702.176	82.89
702.5	81
702.823	76.59
703.147	74.84
703.471	72.2
703.794	77.2
704.118	79.2
704.441	77.59
704.765	71.41
705.088	68.09
705.411	64.77
705.735	63.32
706.058	66.3
706.381	69.07
706.704	67.91
707.027	69.32
707.35	66.66
707.673	67.09
707.996	67.16
708.319	68.91
708.642	67.34
708.965	65.91
709.288	67.39
709.61	66.57
709.933	66.48
710.256	68.61
710.578	70.34
710.901	71.77
711.223	71.05
711.546	68.07
711.868	70.57
712.19	71.07
712.512	72.98
712.835	72.34
713.157	72.34
713.479	73.32
713.801	72.5
714.123	70.43
714.445	69.57
714.767	67.25
715.089	71.43
715.411	64.39
715.732	67.57
716.054	65.07
716.376	66.27
716.697	65.02
717.019	63.75
717.34	64.73
717.662	64.91
717.983	67.45
718.305	68.75
718.626	67.2
718.947	71.34
719.268	68.18
719.589	68.34
719.911	65.93
720.232	68.18
720.553	67.86
720.874	66.93
721.195	65.73
721.515	66.5
721.836	67.25
722.157	66.55
722.478	66.36
722.798	65.86
723.119	69.66
723.44	71.3
723.76	72.27
724.081	72.86
724.401	71.86
724.721	72.3
725.042	67.66
725.362	68.7
725.682	65.02
726.002	64.64
726.322	67.64
726.642	62.89
726.962	58.66
727.282	55.41
727.602	53.5
727.922	53.43
728.242	56.5
728.562	57.86
728.882	58.57
729.201	60.89
729.521	61.39
729.84	59.27
730.16	59.48
730.479	63.02
730.799	64.39
731.118	65.8
731.437	64.93
731.757	64.27
732.076	63.61
732.395	62.84
732.714	64.41
733.033	64.27
733.352	65.5
733.671	64.23
733.99	64.55
734.309	63.25
734.628	61.16
734.947	63.27
735.265	62.27
735.584	64.61
735.903	63.07
736.221	61.82
736.54	61.75
736.858	60.7
737.177	60.61
737.495	57.61
737.813	59.66
738.132	61
738.45	59.77
738.768	59.05
739.086	55.95
739.404	54.66
739.722	53.07
740.04	52.8
740.358	52.39
740.676	54.32
740.994	54.02
741.311	53.57
741.629	50.7
741.947	49.34
742.264	49.25
742.582	50.82
742.899	54.98
743.217	56.48
743.534	53.43
743.852	54.32
744.169	55.59
744.486	56.82
744.803	56.84
745.121	61.16
745.438	61.93
745.755	60.52
746.072	58.95
746.389	57.3
746.706	58.93
747.022	60.77
747.339	59.98
747.656	59.98
747.973	61.98
748.289	59.05
748.606	58.64
748.923	58.11
749.239	59.84
749.555	61.41
749.872	62.84
750.188	61.07
750.505	63.86
750.821	64.95
751.137	65.64
751.453	62.52
751.769	64.25
752.085	62.14
752.401	61.75
752.717	63.41
753.033	61.27
753.349	57.61
753.665	55.8
753.98	55.73
754.296	53.14
754.612	51
754.927	53.68
755.243	50.48
755.558	53.18
755.874	54.09
756.189	52.32
756.505	54.07
756.82	51.8
757.135	56.05
757.45	53.7
757.765	54.55
758.08	54.82
758.395	52.32
758.71	51.18
759.025	49.18
759.34	52.55
759.655	53.7
759.97	53.89
760.285	58.43
760.599	56.11
760.914	53.82
761.228	55.66
761.543	57.23
761.857	61.27
762.172	67.27
762.486	66.8
762.8	62
763.115	60.75
763.429	59.91
763.743	58.73
764.057	61.16
764.371	63.86
764.685	64.23
764.999	62.57
765.313	60.57
765.627	59.32
765.941	58.8
766.255	58.73
766.568	56.11
766.882	59.41
767.195	58.64
767.509	56.5
767.823	55.25
768.136	54.59
768.449	52.77
768.763	50.7
769.076	50.8
769.389	52.93
769.702	55.3
770.016	56.34
770.329	55.52
770.642	57.68
770.955	58.77
771.268	58.25
771.58	57.2
771.893	61.32
772.206	62.27
772.519	63.7
772.832	60.82
773.144	58.5
773.457	60.43
773.769	56.57
774.082	57.32
774.394	56.64
774.706	59.57
775.019	58.39
775.331	55.64
775.643	56.5
775.955	54.66
776.268	56.8
776.58	59.66
776.892	59.36
777.204	62.66
777.515	59.07
777.827	57
778.139	58.66
778.451	61.59
778.763	61.27
779.074	61.48
779.386	61.66
779.697	59.14
780.009	57.8
780.32	56.86
780.632	55.41
780.943	54.52
781.254	55.73
781.566	55.02
781.877	55.09
782.188	57.91
782.499	54.48
782.81	52.68
783.121	55.02
783.432	54.75
783.743	55.89
784.054	57.82
784.364	59.11
784.675	59.86
784.986	55.32
785.296	57.52
785.607	57.05
785.917	59.61
786.228	59.59
786.538	61.66
786.849	60.3
787.159	61.3
787.469	60.82
787.779	62.75
788.09	59.64
788.4	63.02
788.71	61.11
789.02	59.45
789.33	59.75
789.64	62.36
789.949	61.7
790.259	64.02
790.569	61.7
790.879	61.93
791.188	63.09
791.498	67.07
791.807	67.48
792.117	66.8
792.426	63.3
792.736	59.32
793.045	56.43
793.354	56.45
793.663	56.98
793.973	60.66
794.282	60.8
794.591	59.43
794.9	56.02
795.209	53.2
795.518	53.41
795.826	58.66
796.135	62.32
796.444	64.7
796.753	63.09
797.061	61.68
797.37	59.34
797.678	57.73
797.987	58.7
798.295	59.09
798.604	61.48
798.912	61.05
799.22	58.98
799.529	61.52
799.837	59.11
800.145	57.91
800.453	59.55
800.761	60.43
801.069	63.27
801.377	62.18
801.685	64.77
801.993	62.86
802.3	63.77
802.608	65.91
802.916	63.8
803.223	66.5
803.531	67.59
803.838	66.57
804.146	68.5
804.453	68.77
804.76	67.48
805.068	67.91
805.375	71.23
805.682	69.11
805.989	71.75
806.296	69.8
806.603	68.75
806.91	69.8
807.217	68.55
807.524	62.91
807.831	59.89
808.138	63.25
808.444	61.41
808.751	60.11
809.058	60.59
809.364	55.14
809.671	57.43
809.977	60.02
810.284	62.16
810.59	61.95
810.896	63
811.202	63.68
811.509	62.7
811.815	66.68
812.121	63.77
812.427	61.25
812.733	63.52
813.039	61.05
813.345	60.2
813.65	56.7
813.956	61.18
814.262	60.14
814.568	62.66
814.873	62.32
815.179	58.82
815.484	61.45
815.79	66.02
816.095	68.55
816.4	72.32
816.706	68.73
817.011	69.16
817.316	65.25
817.621	69.82
817.926	68.09
818.231	67.86
818.536	68.68
818.841	67.55
819.146	67.32
819.451	65.75
819.756	63.43
820.06	67.8
820.365	70.02
820.67	71.66
820.974	69.84
821.279	70.11
821.583	68.84
821.888	67.05
822.192	68.2
822.496	68.3
822.8	66.84
823.105	65.98
823.409	62.86
823.713	62.55
824.017	62.75
824.321	60.59
824.625	60.3
824.929	62.52
825.232	64.45
825.536	65.59
825.84	64.09
826.143	65.34
826.447	68.68
826.751	70.55
827.054	73.75
827.358	73.14
827.661	76.84
827.964	72.89
828.268	68.25
828.571	67.27
828.874	64.93
829.177	63.43
829.48	59.84
829.783	59.3
830.086	55.7
830.389	52.48
830.692	53.23
830.995	48.75
831.297	49.39
831.6	50.14
831.903	52.91
832.205	52.52
832.508	52.7
832.81	56.23
833.113	56.93
833.415	63.14
833.718	63.05
834.02	64.07
834.322	69
834.624	68.75
834.926	73.43
835.228	70.98
835.53	75.16
835.832	78.2
836.134	79.23
836.436	77.73
836.738	72.57
837.04	70.95
837.341	67.05
837.643	65.25
837.944	66.95
838.246	65.59
838.547	68.11
838.849	70.34
839.15	69.86
839.452	72.55
839.753	71.59
840.054	72.89
840.355	74.43
840.656	75.25
840.957	78.59
841.258	82.48
841.559	83.05
841.86	82.66
842.161	78.09
842.462	75.98
842.762	72.41
843.063	73.39
843.364	72.95
843.664	75.27
843.965	78.82
844.265	75.48
844.566	74.84
844.866	74.57
845.166	73.7
845.467	74.34
845.767	73.36
846.067	72.41
846.367	70.41
846.667	72.77
846.967	70.95
847.267	68.75
847.567	68.82
847.867	65.86
848.166	64.89
848.466	66.16
848.766	66.52
849.065	71.16
849.365	71.68
849.664	75.02
849.964	74.23
850.263	71.18
850.562	72.41
850.862	72.07
851.161	69.68
851.46	67.16
851.759	62.48
852.058	61.23
852.357	60.55
852.656	58.61
852.955	60.27
853.254	59.59
853.553	62.8
853.851	63.2
854.15	64.59
854.449	66.91
854.747	69.73
855.046	68.5
855.344	67.14
855.643	66.45
855.941	68.27
856.239	65.36
856.538	67.61
856.836	65.77
857.134	65.5
857.432	63.27
857.73	63.66
858.028	60.14
858.326	66.39
858.624	67.95
858.922	69.52
859.219	68.18
859.517	68
859.815	66.14
860.112	73.7
860.41	72.73
860.707	73.23
861.005	77.18
861.302	81.89
861.6	78.45
861.897	81.57
862.194	80.41
862.491	81.84
862.788	86.27
863.085	89.48
863.382	82.57
863.679	85
863.976	84.7
864.273	83.05
864.57	78.27
864.867	81.45
865.163	79.18
865.46	76.82
865.757	80.34
866.053	76.66
866.349	74.59
866.646	75.95
866.942	74.8
867.239	78.27
867.535	73.66
867.831	75.5
868.127	73.93
868.423	73.64
868.719	72.23
869.015	70.45
869.311	71.48
869.607	66.86
869.903	66.36
870.199	65.41
870.494	64.82
870.79	72.48
871.086	71.86
871.381	71.77
871.677	72.75
871.972	74.68
872.267	73.91
872.563	73.11
872.858	78
873.153	80.43
873.448	78.68
873.743	73.41
874.038	68.43
874.333	73.89
874.628	78.82
874.923	78.75
875.218	80.84
875.513	77.25
875.808	78.52
876.102	74.8
876.397	69.86
876.691	72.77
876.986	73.34
877.28	73.16
877.575	70.07
877.869	66.98
878.163	66.43
878.458	64.84
878.752	65.64
879.046	62.3
879.34	58.11
879.634	57.18
879.928	54.95
880.222	57.73
880.516	52.98
880.809	51.8
881.103	51.75
881.397	47.52
881.691	47.09
881.984	48.73
882.278	51.27
882.571	59.34
882.864	60.07
883.158	60.64
883.451	60.75
883.744	67.82
884.038	66.39
884.331	65.75
884.624	72.23
884.917	73.09
885.21	72.34
885.503	72.5
885.796	67.07
886.088	68.86
886.381	66.36
886.674	63.16
886.966	61.91
887.259	60.43
887.552	60.64
887.844	56.86
888.136	58.16
888.429	57.98
888.721	55.08
889.013	58.62
889.306	57.96
889.598	60.83
