# Supplementary material for: An on-demand, drop-on-drop method for studying enzyme catalysis by serial crystallography
Source: Nat Commun. 2021 Jul 22;12:4461. doi: 10.1038/s41467-021-24757-7 (PMC8298390; doi:10.1038/s41467-021-24757-7)
Supplement: Supplementary file 7 — Source Data [file 41467_2021_24757_MOESM7_ESM.zip › 01_raw data/7/7-pico-off (6).txt]

Data from 7-fluo5N-fura-picooff_Subt4_20-39-12-181.txt Node

Date: Wed Jun 05 20:39:12 PDT 2019
User: Yachandra Lab
Spectrometer: OFX00221
Trigger mode: 0
Integration Time (sec): 3.000000E-1
Scans to average: 4
Nonlinearity correction enabled: false
Boxcar width: 5
Storing dark spectrum: false
XAxis mode: Wavelengths
Number of Pixels in Spectrum: 2136
>>>>>Begin Spectral Data<<<<<
156.111	-1.46
156.499	-1.86
156.887	-2.56
157.274	-2.5
157.662	-2.05
158.049	-2.93
158.437	-2.82
158.824	-3.2
159.211	-4.3
159.599	-3.11
159.986	-2.82
160.373	-3.39
160.761	-3.98
161.148	-3.98
161.535	-4.55
161.922	-5.11
162.309	-3.93
162.696	-4.14
163.083	-4.8
163.47	-4.3
163.857	-5.84
164.244	-4.95
164.631	-4.77
165.018	-4.48
165.405	-4.8
165.792	-4.73
166.179	-3.66
166.565	-4.39
166.952	-4.75
167.339	-3.3
167.725	-4.09
168.112	-3.73
168.498	-4.16
168.885	-3.98
169.271	-3.18
169.658	-2.18
170.044	-2.16
170.431	-3.16
170.817	-2.84
171.203	-2.95
171.59	-4.02
171.976	-4.98
172.362	-5.05
172.748	-6.3
173.134	-6.77
173.521	-7.89
173.907	-8.66
174.293	-8.11
174.679	-8.5
175.065	-9.43
175.451	-9.07
175.836	-8.8
176.222	-8.95
176.608	-9.52
176.994	-8.14
177.38	-8.34
177.765	-8.59
178.151	-8.39
178.537	-9.27
178.922	-9.36
179.308	-9.52
179.693	-10.7
180.079	-10.61
180.464	-9.09
180.85	-8.55
181.235	-9.27
181.621	-9.64
182.006	-9.5
182.391	-9.68
182.777	-10
183.162	-10.8
183.547	-9.86
183.932	-9.57
184.317	-9.07
184.702	-8.91
185.087	-8.59
185.472	-8.59
185.857	-8.3
186.242	-6.84
186.627	-6.66
187.012	-6.41
187.397	-5.18
187.782	-5.48
188.167	-4.48
188.551	-5.07
188.936	-2.23
189.321	2.5
189.705	7.64
190.09	13.73
190.475	20.75
190.859	24
191.244	27.95
191.628	30.45
192.012	35.07
192.397	36.82
192.781	42.43
193.166	45.66
193.55	43.7
193.934	42.61
194.318	38.95
194.702	36.34
195.087	39.27
195.471	40.59
195.855	44.25
196.239	45.11
196.623	49.09
197.007	50.75
197.391	47.7
197.775	50.27
198.158	51.91
198.542	56.86
198.926	57.45
199.31	56.45
199.693	57.2
200.077	53.39
200.461	51.66
200.844	49.64
201.228	47.73
201.611	46.77
201.995	43.75
202.378	43.64
202.762	40.57
203.145	41.16
203.529	42.93
203.912	41
204.295	39.5
204.679	44.05
205.062	45.39
205.445	44.3
205.828	45
206.211	48.02
206.594	44.61
206.977	45.7
207.36	42.27
207.743	39.45
208.126	37.8
208.509	39.73
208.892	35.84
209.275	32.66
209.658	33.23
210.04	34.61
210.423	35.57
210.806	40.25
211.188	36.77
211.571	40.2
211.953	42.07
212.336	41.68
212.719	44.93
213.101	46.02
213.483	46.8
213.866	46.52
214.248	43.16
214.63	44.2
215.013	42.25
215.395	43.07
215.777	37.86
216.159	35.73
216.542	40
216.924	39.52
217.306	40.11
217.688	41.66
218.07	42.59
218.452	47.2
218.834	46.11
219.216	47.68
219.597	47.55
219.979	51.75
220.361	53.91
220.743	54.64
221.124	50.61
221.506	47.11
221.888	47.7
222.269	45.98
222.651	42.95
223.032	39.43
223.414	35.61
223.795	37.23
224.177	35.82
224.558	37.02
224.94	34.43
225.321	39.98
225.702	43.84
226.083	43.66
226.465	47.55
226.846	51.36
227.227	50.36
227.608	50.59
227.989	50
228.37	50.75
228.751	46.32
229.132	48.82
229.513	44.34
229.894	45.02
230.275	44.77
230.655	38.93
231.036	34.89
231.417	37.14
231.798	39.84
232.178	40.36
232.559	37.95
232.94	39.61
233.32	36.91
233.701	37.34
234.081	35.34
234.462	33.7
234.842	36.73
235.222	41.41
235.603	39.84
235.983	37.82
236.363	38.23
236.743	43.57
237.124	41.82
237.504	44.32
237.884	46.23
238.264	42.61
238.644	44.3
239.024	45.93
239.404	42.14
239.784	41.43
240.164	42.45
240.544	41.14
240.923	36.11
241.303	39.02
241.683	36.05
242.063	37.95
242.442	39.59
242.822	36.36
243.202	32.02
243.581	32.91
243.961	36.91
244.34	35.18
244.72	34.57
245.099	39.57
245.478	39.66
245.858	40.93
246.237	39.09
246.616	39.02
246.996	41.55
247.375	46.27
247.754	49.75
248.133	49.89
248.512	50.39
248.891	55.7
249.27	54.23
249.649	55
250.028	55.93
250.407	55.73
250.786	57.18
251.165	57.7
251.544	58.09
251.922	55.66
252.301	55.73
252.68	55.7
253.058	51.23
253.437	51.14
253.816	48.52
254.194	47.89
254.573	46.66
254.951	48.3
255.329	49.52
255.708	46.5
256.086	47.36
256.465	46.2
256.843	49.14
257.221	50.95
257.599	50.89
257.977	50.09
258.356	51.05
258.734	53.75
259.112	51.91
259.49	50.84
259.868	52.84
260.246	50.91
260.624	50.7
261.001	47.3
261.379	47.3
261.757	45.64
262.135	46.16
262.513	45.11
262.89	41.73
263.268	42.32
263.645	44.68
264.023	46.27
264.401	49.16
264.778	45.3
265.156	49.09
265.533	48.27
265.91	51.39
266.288	51.09
266.665	52.45
267.042	52.73
267.42	54.89
267.797	52.52
268.174	48.09
268.551	43.95
268.928	45.86
269.305	43.27
269.682	43.61
270.059	43.68
270.436	45.91
270.813	44.82
271.19	48.64
271.567	45.48
271.944	43.43
272.32	44.39
272.697	47
273.074	49.52
273.45	51.43
273.827	53.68
274.203	53.18
274.58	52.48
274.957	48.68
275.333	45.7
275.709	46.27
276.086	49.98
276.462	45.64
276.838	43.18
277.215	41.45
277.591	40.77
277.967	38.73
278.343	38.18
278.719	36.52
279.095	38.3
279.471	38.25
279.847	36.27
280.223	34.93
280.599	38.34
280.975	37.59
281.351	37.86
281.727	37.48
282.103	36.32
282.478	30.34
282.854	32.39
283.23	34.23
283.605	37.75
283.981	37.02
284.357	35.34
284.732	36.39
285.108	38.45
285.483	38.95
285.858	37.02
286.234	38.68
286.609	46.7
286.984	45.95
287.36	44.11
287.735	40.59
288.11	40.23
288.485	41.3
288.86	38.5
289.235	36.52
289.61	35.55
289.985	39.18
290.36	36.34
290.735	35.25
291.11	34.18
291.485	37.77
291.86	39.32
292.235	46.5
292.609	47.8
292.984	52.82
293.359	53.5
293.733	55.45
294.108	50.25
294.482	49.82
294.857	47.95
295.231	47.86
295.606	48.05
295.98	47.48
296.354	43.3
296.729	41.98
297.103	38
297.477	39.93
297.851	41.77
298.226	44.02
298.6	45.16
298.974	45.48
299.348	49.68
299.722	48.93
300.096	50.7
300.47	48.3
300.844	45.91
301.217	48.07
301.591	49.11
301.965	48.57
302.339	50.39
302.712	51.36
303.086	52.02
303.46	50.59
303.833	51.75
304.207	50.07
304.58	53.55
304.954	56.16
305.327	57.86
305.701	54.98
306.074	52.48
306.447	49.86
306.821	50.7
307.194	46.75
307.567	45.3
307.94	45.27
308.313	45.39
308.686	44.45
309.059	43.95
309.432	42.14
309.805	45.52
310.178	45.27
310.551	45.57
310.924	44.05
311.297	46.48
311.67	45.25
312.042	41.93
312.415	39.11
312.788	38.98
313.16	41.43
313.533	37.84
313.905	36.3
314.278	37.55
314.65	39.2
315.023	37.66
315.395	34.91
315.768	36.25
316.14	39.3
316.512	43.84
316.884	46.57
317.257	42.36
317.629	44.8
318.001	46.05
318.373	47.2
318.745	44.8
319.117	44.86
319.489	44.02
319.861	41.93
320.233	39.5
320.605	35.05
320.977	33.27
321.348	34.82
321.72	36.73
322.092	38.27
322.463	35.48
322.835	36.84
323.207	41.91
323.578	37.39
323.95	36.64
324.321	36.86
324.693	38.36
325.064	37.48
325.435	39.02
325.807	39.61
326.178	37.64
326.549	41.23
326.92	43.34
327.292	40.23
327.663	50.27
328.034	53.43
328.405	53.2
328.776	52.36
329.147	55.5
329.518	50.68
329.889	48.75
330.259	43.91
330.63	41.41
331.001	37.98
331.372	36.91
331.742	34.8
332.113	32.16
332.484	32.52
332.854	35.36
333.225	36.55
333.595	39.45
333.966	39.23
334.336	41.84
334.707	40.93
335.077	41.14
335.447	39.86
335.817	37.7
336.188	38.32
336.558	38.41
336.928	38.3
337.298	35.16
337.668	32.66
338.038	35.25
338.408	40.07
338.778	40.55
339.148	44.05
339.518	46.11
339.888	50.68
340.258	53.36
340.627	51.64
340.997	48.05
341.367	44.89
341.736	48.07
342.106	44.32
342.475	37.59
342.845	41.02
343.214	40.16
343.584	38.98
343.953	34.14
344.323	31.5
344.692	34.52
345.061	35.89
345.431	37.11
345.8	37.34
346.169	39.77
346.538	41.36
346.907	35.7
347.276	33.36
347.645	35.5
348.014	38.59
348.383	40.84
348.752	40.82
349.121	38.95
349.49	40.91
349.858	39.55
350.227	39.95
350.596	42.95
350.964	48.3
351.333	49.75
351.702	46.32
352.07	42.64
352.439	39.66
352.807	34.98
353.176	36.86
353.544	35.43
353.912	38.82
354.281	37.8
354.649	33.18
355.017	29.14
355.385	27.8
355.753	29.75
356.122	31.68
356.49	33.11
356.858	37.73
357.226	37.91
357.594	37.09
357.961	35.11
358.329	35.23
358.697	36.91
359.065	37.34
359.433	36.86
359.8	39.11
360.168	36.32
360.536	38.84
360.903	35.5
361.271	35.77
361.638	37.64
362.006	39.48
362.373	39.02
362.741	42.18
363.108	43.18
363.475	45.77
363.843	41.8
364.21	44.05
364.577	42.2
364.944	44.07
365.311	44.23
365.678	44.32
366.045	42.14
366.412	43.2
366.779	40.84
367.146	41.59
367.513	41.14
367.88	43.36
368.247	45.45
368.613	45.34
368.98	43.39
369.347	41.57
369.713	43.34
370.08	40.57
370.447	40
370.813	38.14
371.18	38.82
371.546	36.16
371.912	38.68
372.279	37.93
372.645	39.68
373.011	42.32
373.378	45.05
373.744	42.23
374.11	43.14
374.476	41.89
374.842	44.2
375.208	41.86
375.574	47.14
375.94	45.75
376.306	46.32
376.672	47.55
377.038	47.14
377.404	43.43
377.769	41.86
378.135	45.16
378.501	46.64
378.866	41.55
379.232	41.68
379.597	40.36
379.963	37.48
380.328	36.57
380.694	32.75
381.059	31.82
381.425	33.3
381.79	36.27
382.155	36.39
382.52	37.75
382.886	41.41
383.251	39.89
383.616	35.2
383.981	37.34
384.346	32.8
384.711	34
385.076	37.07
385.441	39.77
385.806	38.8
386.171	37
386.535	32.77
386.9	32.48
387.265	34.09
387.629	37.66
387.994	35.95
388.359	36.25
388.723	34.84
389.088	34.95
389.452	31.57
389.817	30.43
390.181	29.2
390.545	32.43
390.91	32.34
391.274	31.89
391.638	33.43
392.002	34.91
392.366	43.02
392.731	45.25
393.095	42.25
393.459	44.66
393.823	44.59
394.187	44.7
394.55	41.02
394.914	42.66
395.278	42.32
395.642	40.39
396.006	39.2
396.369	34.09
396.733	30.3
397.097	30.86
397.46	31.82
397.824	30.95
398.187	31.3
398.551	32.52
398.914	35.25
399.277	36.64
399.641	35.57
400.004	37.57
400.367	37.11
400.73	38.3
401.094	36.64
401.457	38.5
401.82	38.93
402.183	39.93
402.546	41.8
402.909	42.5
403.272	41.55
403.635	42.7
403.998	42.89
404.36	44.82
404.723	45.82
405.086	45.02
405.448	40.16
405.811	40.18
406.174	40.55
406.536	40.84
406.899	38.68
407.261	38.93
407.624	37
407.986	37.3
408.348	38.66
408.711	39.2
409.073	40.2
409.435	41.48
409.797	44.07
410.16	40.75
410.522	41.32
410.884	43.11
411.246	46.25
411.608	46.45
411.97	47.02
412.332	43.82
412.693	43.11
413.055	46.82
413.417	47.41
413.779	43.64
414.14	42.61
414.502	41.07
414.864	35.82
415.225	33.84
415.587	37.2
415.948	35.89
416.31	36.36
416.671	37.05
417.033	33.82
417.394	34.91
417.755	37.45
418.116	39.2
418.478	39.57
418.839	40.61
419.2	42.8
419.561	40.84
419.922	40.02
420.283	40.98
420.644	40.23
421.005	40.84
421.366	40.36
421.727	40.95
422.087	42.02
422.448	44.16
422.809	44.93
423.169	45.95
423.53	47.23
423.891	45.39
424.251	44.34
424.612	42.89
424.972	45.41
425.333	43.34
425.693	41.16
426.053	43.18
426.414	39.7
426.774	40.77
427.134	37.41
427.494	37.93
427.854	39.02
428.214	41.95
428.574	44.48
428.934	42.43
429.294	44.3
429.654	48.55
430.014	46.8
430.374	48.09
430.734	48.36
431.094	49.23
431.453	50.36
431.813	51.11
432.173	47.7
432.532	48.77
432.892	46.16
433.251	44.18
433.611	44.02
433.97	43.91
434.33	43.89
434.689	45.07
435.048	47
435.407	44.2
435.767	44.68
436.126	43.98
436.485	43.18
436.844	44.82
437.203	47.14
437.562	44.05
437.921	44.36
438.28	42.14
438.639	40.86
438.998	38.82
439.356	40.64
439.715	42.14
440.074	46.45
440.433	44.91
440.791	44.5
441.15	42.89
441.508	42.86
441.867	45.84
442.225	46.34
442.584	44.02
442.942	43.16
443.3	41.64
443.659	38.61
444.017	34.98
444.375	36.5
444.733	36.14
445.092	36.57
445.45	39.2
445.808	37.11
446.166	40.2
446.524	40.36
446.882	41.09
447.239	39.61
447.597	39.73
447.955	41.41
448.313	40.95
448.67	43.86
449.028	43.77
449.386	41.84
449.743	40.09
450.101	36.86
450.458	35.86
450.816	35.5
451.173	39.59
451.531	40.14
451.888	36.52
452.245	38.16
452.602	35.7
452.96	37.82
453.317	36.27
453.674	38.59
454.031	40.95
454.388	44.16
454.745	43.82
455.102	41.3
455.459	41.61
455.816	43.75
456.173	41.07
456.529	42.16
456.886	40.48
457.243	41.43
457.599	41.43
457.956	40.57
458.313	35.5
458.669	35.66
459.026	34.11
459.382	32.75
459.739	34.95
460.095	37.77
460.451	36.82
460.807	35.07
461.164	36.52
461.52	32.25
461.876	33.09
462.232	40.3
462.588	37.5
462.944	39.11
463.3	39.89
463.656	38.18
464.012	34.95
464.368	33.7
464.724	34.11
465.079	33.84
465.435	33.14
465.791	35.27
466.146	30.57
466.502	30.57
466.858	30.68
467.213	31
467.569	32.52
467.924	32.93
468.279	35.73
468.635	35.14
468.99	34.39
469.345	40.25
469.701	36.75
470.056	36.25
470.411	38.66
470.766	34.68
471.121	32.05
471.476	31.95
471.831	31.11
472.186	28.8
472.541	29.18
472.895	29.52
473.25	24.52
473.605	23.25
473.96	24.55
474.314	26.5
474.669	28.52
475.024	32.11
475.378	32.52
475.733	32.86
476.087	34.89
476.441	34.7
476.796	37.32
477.15	41.16
477.504	43.39
477.859	43.77
478.213	39.59
478.567	39.18
478.921	39.18
479.275	40.43
479.629	43.55
479.983	43.05
480.337	45.25
480.691	42.7
481.045	39.43
481.399	39.84
481.752	38.89
482.106	40.93
482.46	41.07
482.813	40.27
483.167	40.66
483.52	38
483.874	36.18
484.227	33.77
484.581	32.84
484.934	33.75
485.288	34.55
485.641	34.25
485.994	35.11
486.347	35.84
486.7	37.41
487.054	34.7
487.407	36
487.76	38.11
488.113	38.64
488.466	39.25
488.818	41.68
489.171	40.5
489.524	38.36
489.877	37.02
490.23	37.05
490.582	38.11
490.935	37.8
491.288	33.23
491.64	28.3
491.993	28.57
492.345	29.41
492.698	27.57
493.05	26.98
493.402	31.11
493.755	31.98
494.107	31.5
494.459	29.05
494.811	27.59
495.163	31.98
495.515	36.64
495.867	34.84
496.219	36.7
496.571	37.95
496.923	38.16
497.275	41.41
497.627	46.43
497.979	52.68
498.33	59.75
498.682	62.41
499.034	66.8
499.385	70.77
499.737	76.8
500.088	82.18
500.44	88.25
500.791	91.45
501.143	90.36
501.494	86.7
501.845	85.89
502.197	84.14
502.548	87.41
502.899	84.27
503.25	83.09
503.601	84.57
503.952	77.11
504.303	75.64
504.654	75.64
505.005	72.91
505.356	73.68
505.707	71.39
506.058	65.91
506.408	65
506.759	64.23
507.11	67.34
507.46	63.66
507.811	64.52
508.161	61.5
508.512	64.3
508.862	65.95
509.213	69.16
509.563	70.5
509.913	74.77
510.263	73.84
510.614	74.45
510.964	74.02
511.314	73.52
511.664	75.2
512.014	78.86
512.364	76.75
512.714	78.48
513.064	73.91
513.414	74.68
513.764	75.45
514.113	72.61
514.463	70.43
514.813	69.02
515.162	69.98
515.512	68.8
515.862	63.09
516.211	62.8
516.561	56.89
516.91	54.91
517.259	52.09
517.609	45.68
517.958	45.64
518.307	48.45
518.656	43.89
519.006	45.3
519.355	42.11
519.704	43.18
520.053	42.5
520.402	47.64
520.751	47.95
521.1	50.05
521.448	54
521.797	52.93
522.146	49.82
522.495	49.93
522.843	45.82
523.192	46.39
523.541	47.91
523.889	49.45
524.238	49.25
524.586	49.57
524.935	44.84
525.283	44.14
525.631	47.52
525.979	48.59
526.328	52.36
526.676	54.39
527.024	53.68
527.372	52.82
527.72	51.43
528.068	48.43
528.416	51.52
528.764	55.25
529.112	55.68
529.46	52.48
529.808	52.5
530.155	45.43
530.503	43.09
530.851	46.02
531.198	47.16
531.546	43.98
531.893	46.09
532.241	43.75
532.588	42.36
532.936	41.2
533.283	45.66
533.63	45.84
533.978	52.05
534.325	53.91
534.672	53.05
535.019	50.09
535.366	49.73
535.713	49.09
536.06	48.73
536.407	51.36
536.754	52.14
537.101	47.55
537.448	49.75
537.795	48.18
538.141	52.84
538.488	51.55
538.835	51.45
539.181	53.14
539.528	52.66
539.874	53.05
540.221	51.16
540.567	51.57
540.914	51.09
541.26	50.73
541.606	50.34
541.952	50.05
542.299	50.48
542.645	53.11
542.991	53.93
543.337	54.64
543.683	54.2
544.029	52.2
544.375	48.36
544.721	50.05
545.066	47.98
545.412	47.41
545.758	43.36
546.104	43.64
546.449	39.55
546.795	40.05
547.141	38.5
547.486	38.45
547.832	40.32
548.177	40.7
548.522	39.68
548.868	42.32
549.213	42.5
549.558	44.02
549.903	46.07
550.249	50.07
550.594	48.3
550.939	50.55
551.284	50.05
551.629	48.18
551.974	51.11
552.319	51.23
552.664	48.73
553.008	50.48
553.353	50.39
553.698	48.27
554.043	44.45
554.387	41.68
554.732	41.98
555.076	38.98
555.421	36.66
555.765	34.14
556.11	33.77
556.454	33
556.798	28.43
557.143	25.43
557.487	26.55
557.831	30.52
558.175	35.16
558.519	31.75
558.863	36.23
559.207	39.27
559.551	40.32
559.895	42.93
560.239	42.64
560.583	46.59
560.927	47.75
561.27	45.93
561.614	44.8
561.958	41.3
562.301	41.34
562.645	39.86
562.988	36.43
563.332	34.68
563.675	32.55
564.018	35.73
564.362	33.05
564.705	30.82
565.048	32.66
565.391	32.25
565.735	31.34
566.078	29.27
566.421	28.91
566.764	32.77
567.107	36.3
567.45	37.45
567.792	36.09
568.135	35.41
568.478	35.84
568.821	35.93
569.163	36.3
569.506	38.7
569.849	40.8
570.191	39.8
570.534	42.61
570.876	40.09
571.219	39.84
571.561	39.45
571.903	41.39
572.246	43.36
572.588	39.23
572.93	34.93
573.272	33.05
573.614	33.34
573.956	35.7
574.298	32
574.64	31.32
574.982	29.59
575.324	27.64
575.666	27.66
576.008	27.7
576.349	29.52
576.691	31.7
577.033	31.89
577.374	31.18
577.716	27.3
578.057	24.68
578.399	25.86
578.74	26.95
579.082	26.59
579.423	23.98
579.764	25.5
580.105	25.89
580.447	27.16
580.788	25.91
581.129	25.11
581.47	28.98
581.811	30.91
582.152	27.7
582.493	28.34
582.834	30.66
583.175	32.77
583.515	31.7
583.856	30.45
584.197	29.39
584.537	31.84
584.878	35.43
585.218	36.09
585.559	36.8
585.899	39.52
586.24	40.75
586.58	41.27
586.921	42.7
587.261	40.95
587.601	40.18
587.941	42.14
588.281	42.14
588.621	39.43
588.961	36.32
589.301	36.2
589.641	39.5
589.981	38.52
590.321	35.98
590.661	33.09
591.001	31.07
591.34	33.68
591.68	33.64
592.02	31.89
592.359	30.73
592.699	31.41
593.038	29.43
593.378	27.48
593.717	28.55
594.057	26.52
594.396	27.98
594.735	30.45
595.074	27.02
595.414	22.48
595.753	24.52
596.092	26.64
596.431	29.18
596.77	33.2
597.109	32.89
597.448	28.64
597.786	32.39
598.125	32.86
598.464	32.8
598.803	34.39
599.141	37.59
599.48	34.75
599.819	36.41
600.157	33.68
600.495	32.55
600.834	33.66
601.172	38.02
601.511	38.16
601.849	40.48
602.187	40.82
602.525	42.57
602.864	44.82
603.202	46.64
603.54	42.36
603.878	44.11
604.216	44.41
604.554	43.41
604.891	45.61
605.229	46.34
605.567	43.3
605.905	44.2
606.243	46.02
606.58	44.43
606.918	45.61
607.255	47.09
607.593	45.43
607.93	44.52
608.268	44.25
608.605	40.43
608.942	40.75
609.28	35.89
609.617	37.55
609.954	35.48
610.291	35.82
610.628	35.86
610.965	33.82
611.302	35.59
611.639	36.09
611.976	38.25
612.313	39.66
612.65	37.68
612.987	41.91
613.323	39.2
613.66	42.34
613.997	40.43
614.333	38.27
614.67	42.16
615.006	40.86
615.343	41.43
615.679	39.93
616.015	39.82
616.352	41.89
616.688	43.36
617.024	44.82
617.36	43.95
617.696	45.66
618.032	45.25
618.368	47.48
618.704	47.32
619.04	48.11
619.376	48.82
619.712	47.45
620.048	46.18
620.383	48.61
620.719	45.89
621.055	46.73
621.39	46.43
621.726	48.2
622.061	44.14
622.397	45.7
622.732	43.52
623.068	43.14
623.403	43.39
623.738	41.48
624.073	38.55
624.409	40.48
624.744	38.91
625.079	37.82
625.414	40.32
625.749	42.95
626.084	41.7
626.419	43.95
626.753	46.07
627.088	46.5
627.423	52.09
627.758	53.66
628.092	52.41
628.427	52.43
628.762	56.91
629.096	56.52
629.431	57.18
629.765	57.82
630.099	57.16
630.434	55.84
630.768	58.45
631.102	58
631.436	59.14
631.77	60.41
632.105	60.84
632.439	57.7
632.773	58.91
633.107	57.25
633.44	59.75
633.774	58.5
634.108	60.32
634.442	53.36
634.776	51.91
635.109	50.48
635.443	50.59
635.776	50.75
636.11	50.39
636.443	50.41
636.777	49.84
637.11	49.36
637.444	52.05
637.777	51.14
638.11	57.64
638.443	58.27
638.776	59.34
639.11	58.86
639.443	58.86
639.776	58.27
640.109	54.91
640.441	57.8
640.774	56.82
641.107	57.43
641.44	56.11
641.773	54.18
642.105	51.18
642.438	48.27
642.77	49.82
643.103	48.09
643.435	49.95
643.768	51.8
644.1	49.48
644.433	48.39
644.765	47.41
645.097	47.3
645.429	46.91
645.761	50.02
646.094	53.23
646.426	51.77
646.758	54.59
647.09	53.41
647.422	52.75
647.753	53.41
648.085	56.25
648.417	52.23
648.749	51.55
649.08	53
649.412	53.23
649.744	51.68
650.075	52.55
650.407	48.16
650.738	52.16
651.069	51.75
651.401	52.34
651.732	50.14
652.063	51.75
652.394	53.11
652.726	54.75
653.057	54.05
653.388	51.43
653.719	51.02
654.05	53.45
654.381	48.41
654.712	51.11
655.042	50.52
655.373	50.16
655.704	51.68
656.034	48.89
656.365	48.02
656.696	47.41
657.026	52.3
657.357	53.25
657.687	54.41
658.018	56.34
658.348	54.23
658.678	54.14
659.008	54.7
659.339	53.57
659.669	55.86
659.999	55.84
660.329	55.57
660.659	55.5
660.989	56.82
661.319	54.5
661.649	57.02
661.978	57.52
662.308	57.82
662.638	58.86
662.968	57.39
663.297	58.95
663.627	57.64
663.956	60.93
664.286	58.05
664.615	53.36
664.945	55.3
665.274	53.3
665.603	51.86
665.932	52.86
666.262	52.09
666.591	52.95
666.92	52.5
667.249	53.66
667.578	49.23
667.907	49.61
668.236	54.27
668.564	55.43
668.893	55
669.222	57.61
669.551	56.11
669.879	55.43
670.208	55.64
670.537	53.48
670.865	50.34
671.194	54.91
671.522	56.75
671.85	55.98
672.179	54.23
672.507	57.93
672.835	57.82
673.163	60.61
673.491	62.43
673.819	64.57
674.147	63.48
674.475	67.64
674.803	65.95
675.131	66.82
675.459	67.2
675.787	69.16
676.115	68.05
676.442	67.36
676.77	65.48
677.098	61.43
677.425	62
677.753	61.61
678.08	58.59
678.407	59.95
678.735	58.52
679.062	55.8
679.389	50.45
679.717	48.14
680.044	47.98
680.371	49.52
680.698	52.64
681.025	49.25
681.352	52.86
681.679	53.09
682.006	47.27
682.332	48.09
682.659	51.77
682.986	56.64
683.313	59.18
683.639	60.39
683.966	59.95
684.292	62.27
684.619	64.59
684.945	66.2
685.272	66.77
685.598	66.98
685.924	67.52
686.25	64.23
686.577	62.02
686.903	61.5
687.229	60.25
687.555	59.23
687.881	57.68
688.207	58.39
688.533	57.84
688.858	60.32
689.184	65.23
689.51	65.77
689.836	68.75
690.161	67.93
690.487	64.27
690.813	63.98
691.138	63.02
691.463	64.86
691.789	64.16
692.114	60.07
692.44	57.7
692.765	53
693.09	51.07
693.415	52.73
693.74	53.23
694.065	54.39
694.39	52.61
694.715	53.55
695.04	51.2
695.365	48.82
695.69	49.3
696.015	50.39
696.339	50.45
696.664	49.57
696.989	44.43
697.313	45.59
697.638	45.34
697.962	46.05
698.287	45.86
698.611	44.41
698.935	47.59
699.26	47.25
699.584	47.8
699.908	50.8
700.232	50.52
700.556	51.61
700.88	50.91
701.204	53.25
701.528	56.27
701.852	55.11
702.176	54.61
702.5	52.18
702.823	52.27
703.147	49.89
703.471	46.98
703.794	49.98
704.118	50.84
704.441	50.48
704.765	48.11
705.088	43.27
705.411	44.43
705.735	44.82
706.058	45
706.381	46.89
706.704	46.77
707.027	49.23
707.35	43.27
707.673	42.02
707.996	42.86
708.319	43.93
708.642	47.3
708.965	48.09
709.288	50.45
709.61	53.39
709.933	53.7
710.256	56.5
710.578	58.52
710.901	60.09
711.223	58.14
711.546	58.27
711.868	56.25
712.19	54.61
712.512	54.77
712.835	53.23
713.157	49.73
713.479	47.23
713.801	45.98
714.123	40.84
714.445	40.73
714.767	42.75
715.089	43.52
715.411	42.95
715.732	43.91
716.054	41.32
716.376	42.27
716.697	41.8
717.019	42.82
717.34	43.09
717.662	44.23
717.983	47.48
718.305	47.39
718.626	45.45
718.947	47.14
719.268	45.52
719.589	45.8
719.911	43.39
720.232	47.66
720.553	45.25
720.874	42.09
721.195	40.86
721.515	40.57
721.836	38.11
722.157	38.66
722.478	37.11
722.798	39.64
723.119	40.8
723.44	40.66
723.76	38.25
724.081	38.91
724.401	41.3
724.721	41.86
725.042	38.25
725.362	41.59
725.682	41.98
726.002	44.82
726.322	43.16
726.642	43.07
726.962	43.39
727.282	42.3
727.602	42.02
727.922	40.59
728.242	43.7
728.562	44.52
728.882	43.18
729.201	44.16
729.521	40.39
729.84	38.14
730.16	38.43
730.479	40.34
730.799	39.84
731.118	42.14
731.437	41.39
731.757	38.55
732.076	40.84
732.395	39.75
732.714	38.3
733.033	40.91
733.352	45.48
733.671	41.43
733.99	39.91
734.309	40.8
734.628	39
734.947	40.8
735.265	40.66
735.584	39.7
735.903	41.95
736.221	42.75
736.54	43.73
736.858	40.25
737.177	41.77
737.495	43.5
737.813	43.73
738.132	44.86
738.45	43.95
738.768	44.59
739.086	41.75
739.404	38.7
739.722	35.39
740.04	33.73
740.358	36.43
740.676	36.73
740.994	36.64
741.311	37.18
741.629	34.8
741.947	35.66
742.264	34.2
742.582	35.2
742.899	38.32
743.217	38.34
743.534	34.25
743.852	32.68
744.169	32.11
744.486	30.05
744.803	28.14
745.121	31.59
745.438	29.41
745.755	29.25
746.072	30.09
746.389	28.52
746.706	29.86
747.022	33.64
747.339	32.77
747.656	33.16
747.973	32.55
748.289	33.09
748.606	30.27
748.923	29.2
749.239	31.73
749.555	32.93
749.872	35.02
750.188	35.8
750.505	35.8
750.821	36.14
751.137	37.7
751.453	37.02
751.769	36.23
752.085	37.5
752.401	39.55
752.717	39.55
753.033	37.2
753.349	35.05
753.665	33.98
753.98	36.82
754.296	35.55
754.612	34.25
754.927	37.61
755.243	37.05
755.558	37.73
755.874	38.5
756.189	38.77
756.505	40.7
756.82	40.43
757.135	42.66
757.45	37.55
757.765	39.27
758.08	38.39
758.395	36.64
758.71	35.77
759.025	32.89
759.34	32.8
759.655	32.89
759.97	32.02
760.285	33.36
760.599	31.07
760.914	32.59
761.228	34.34
761.543	34.48
761.857	35.09
762.172	38.57
762.486	43.34
762.8	40.98
763.115	40.3
763.429	40.09
763.743	40.48
764.057	43.45
764.371	44
764.685	40.66
764.999	42.48
765.313	40.73
765.627	37.73
765.941	33.91
766.255	33.25
766.568	33.43
766.882	35.98
767.195	31.25
767.509	30.39
767.823	31.68
768.136	32.7
768.449	31.16
768.763	30.86
769.076	30.41
769.389	31.55
769.702	34
770.016	32.36
770.329	30.8
770.642	36.5
770.955	36.32
771.268	30.8
771.58	30.77
771.893	33.14
772.206	31.84
772.519	32.95
772.832	31.34
773.144	28.64
773.457	28.61
773.769	24.98
774.082	24.68
774.394	24.02
774.706	29.07
775.019	29.34
775.331	29.48
775.643	32.18
775.955	32.52
776.268	36.2
776.58	38.2
776.892	38.82
777.204	39.73
777.515	35.43
777.827	34.25
778.139	34.52
778.451	35.05
778.763	33.59
779.074	32.55
779.386	34.05
779.697	31.23
780.009	32.3
780.32	30.45
780.632	33.45
780.943	35
781.254	35.48
781.566	33.16
781.877	33.82
782.188	34.86
782.499	32.64
782.81	32.2
783.121	30.18
783.432	29.02
783.743	29.3
784.054	28.75
784.364	27.91
784.675	26.25
784.986	27.14
785.296	26.91
785.607	28.8
785.917	31.7
786.228	31.2
786.538	33.98
786.849	35.14
787.159	37.89
787.469	39.23
787.779	41.66
788.09	43.32
788.4	44.25
788.71	45.05
789.02	41.36
789.33	43.18
789.64	43.57
789.949	44.36
790.259	44.84
790.569	43.27
790.879	41.75
791.188	41.34
791.498	39.32
791.807	40.23
792.117	37.32
792.426	37.77
792.736	34.39
793.045	33.5
793.354	34.2
793.663	33.64
793.973	35.61
794.282	34.7
794.591	35.39
794.9	35.45
795.209	33.73
795.518	34.02
795.826	34.91
796.135	38.91
796.444	38.64
796.753	35.89
797.061	36.75
797.37	36.55
797.678	35.59
797.987	36.36
798.295	36.45
798.604	37.11
798.912	39.82
799.22	37.18
799.529	34.8
799.837	33.43
800.145	34.7
800.453	35.39
800.761	38.39
801.069	43.16
801.377	41.18
801.685	41.11
801.993	41.2
802.3	37.93
802.608	42.32
802.916	42.57
803.223	45.09
803.531	46.11
803.838	44.39
804.146	41.55
804.453	40.16
804.76	39.48
805.068	40.64
805.375	38.23
805.682	38.64
805.989	35.43
806.296	33.5
806.603	32.43
806.91	30.61
807.217	29.91
807.524	28.57
807.831	25.55
808.138	27.57
808.444	28.34
808.751	32.11
809.058	30.82
809.364	31.52
809.671	31.57
809.977	34.68
810.284	37.11
810.59	36.95
810.896	35.55
811.202	34.77
811.509	35.61
811.815	37.64
812.121	33.27
812.427	31.36
812.733	33
813.039	34.48
813.345	32.23
813.65	29.55
813.956	30.77
814.262	31.09
814.568	33.91
814.873	32.5
815.179	30.25
815.484	33.05
815.79	38.36
816.095	38.25
816.4	40.91
816.706	37.73
817.011	39.27
817.316	40.86
817.621	40.59
817.926	41
818.231	37.95
818.536	37.52
818.841	35.61
819.146	35.39
819.451	35.68
819.756	30.89
820.06	35.91
820.365	37.86
820.67	33.45
820.974	36.3
821.279	36.09
821.583	38.52
821.888	37.14
822.192	37.5
822.496	38.39
822.8	38.68
823.105	40.52
823.409	35.66
823.713	33.5
824.017	37.41
824.321	34.57
824.625	31.75
824.929	32.7
825.232	35.14
825.536	36.7
825.84	35.57
826.143	33.91
826.447	36.16
826.751	38.55
827.054	41.48
827.358	41.07
827.661	44.57
827.964	46.61
828.268	44.7
828.571	43.91
828.874	43.98
829.177	43.59
829.48	43.59
829.783	41.59
830.086	40.61
830.389	37.27
830.692	38.57
830.995	34
831.297	32.41
831.6	31.05
831.903	32.91
832.205	32.93
832.508	34.27
832.81	35.07
833.113	38.02
833.415	40.73
833.718	41.23
834.02	40.43
834.322	43.64
834.624	41.25
834.926	42.61
835.228	42.41
835.53	42.11
835.832	41.34
836.134	41.14
836.436	39.23
836.738	40.09
837.04	37.61
837.341	37.5
837.643	36.25
837.944	41.18
838.246	41.25
838.547	40.48
838.849	42.7
839.15	42.8
839.452	46.3
839.753	43.86
840.054	42.25
840.355	45.91
840.656	45.73
840.957	48.8
841.258	50.43
841.559	54.14
841.86	54.73
842.161	53.98
842.462	52.73
842.762	49.11
843.063	51.43
843.364	50.89
843.664	50.8
843.965	48.64
844.265	47.7
844.566	47.43
844.866	43.45
845.166	45.11
845.467	42.7
845.767	43.48
846.067	45.05
846.367	43.32
846.667	44.7
846.967	42.2
847.267	43.39
847.567	40.3
847.867	38.73
848.166	40.09
848.466	38.57
848.766	38.14
849.065	37.34
849.365	32.68
849.664	34.23
849.964	35.25
850.263	35.68
850.562	38.73
850.862	37.52
851.161	34.73
851.46	33.66
851.759	32.05
852.058	32.86
852.357	34.36
852.656	32.55
852.955	32.93
853.254	28.02
853.553	29.61
853.851	26
854.15	31.55
854.449	33
854.747	33.45
855.046	33.18
855.344	36.27
855.643	36.36
855.941	43.16
856.239	42.07
856.538	49.25
856.836	48.64
857.134	50.39
857.432	44.34
857.73	44.75
858.028	45.05
858.326	48.34
858.624	45.91
858.922	46.45
859.219	44.77
859.517	46.16
859.815	41.98
860.112	44.11
860.41	45.07
860.707	47.82
861.005	50.32
861.302	51.09
861.6	47.05
861.897	50.73
862.194	52.59
862.491	51.7
862.788	53.43
863.085	55.93
863.382	55.75
863.679	53.43
863.976	54.39
864.273	53.2
864.57	45.68
864.867	47.34
865.163	43.23
865.46	38.66
865.757	42.39
866.053	39.5
866.349	39.02
866.646	37.09
866.942	37.48
867.239	35.43
867.535	29.64
867.831	35.7
868.127	35.75
868.423	34.86
868.719	36.34
869.015	33.52
869.311	37.02
869.607	32.66
869.903	30
870.199	31.48
870.494	34.86
870.79	46.7
871.086	45.52
871.381	44.77
871.677	46.48
871.972	43.55
872.267	44
872.563	41.27
872.858	44.82
873.153	45.02
873.448	44.5
873.743	41.61
874.038	34.2
874.333	38.11
874.628	44.11
874.923	44.8
875.218	50.2
875.513	48.48
875.808	47.18
876.102	44.52
876.397	44.73
876.691	43.98
876.986	44.2
877.28	43.7
877.575	41.48
877.869	36.25
878.163	35.75
878.458	32.93
878.752	33.64
879.046	32.59
879.34	31.43
879.634	34.95
879.928	32.61
880.222	34.7
880.516	33.57
880.809	33.75
881.103	34.5
881.397	29.57
881.691	29.91
881.984	32.5
882.278	34.82
882.571	38.14
882.864	37.41
883.158	37.61
883.451	40.05
883.744	42.48
884.038	40.36
884.331	39.7
884.624	45.48
884.917	44.18
885.21	40.59
885.503	40.14
885.796	36.55
886.088	35.84
886.381	35.77
886.674	32.27
886.966	31.86
887.259	32.23
887.552	31.39
887.844	29.39
888.136	32.34
888.429	32.7
888.721	32.17
889.013	35.09
889.306	35
889.598	37.75
