# Supplementary material for: An on-demand, drop-on-drop method for studying enzyme catalysis by serial crystallography
Source: Nat Commun. 2021 Jul 22;12:4461. doi: 10.1038/s41467-021-24757-7 (PMC8298390; doi:10.1038/s41467-021-24757-7)
Supplement: Supplementary file 7 — Source Data [file 41467_2021_24757_MOESM7_ESM.zip › 01_raw data/7/7-fluo5N-fura-bg_OFX002211_20-34-23-513.txt]

Data from 7-fluo5N-fura-bg_OFX002211_20-34-23-513.txt Node

Date: Wed Jun 05 20:34:23 PDT 2019
User: Yachandra Lab
Spectrometer: OFX00221
Trigger mode: 0
Integration Time (sec): 3.000000E-1
Scans to average: 4
Nonlinearity correction enabled: false
Boxcar width: 5
Storing dark spectrum: false
XAxis mode: Wavelengths
Number of Pixels in Spectrum: 2136
>>>>>Begin Spectral Data<<<<<
156.111	2563.83
156.499	2564.14
156.887	2571.19
157.274	2569.64
157.662	2579.1
158.049	2588.18
158.437	2602.14
158.824	2601.41
159.211	2615.68
159.599	2621.14
159.986	2626.34
160.373	2624.52
160.761	2630.55
161.148	2625.98
161.535	2631.98
161.922	2623.43
162.309	2618.59
162.696	2605.48
163.083	2606.3
163.47	2593.89
163.857	2599.89
164.244	2595.66
164.631	2598.23
165.018	2591.91
165.405	2595.68
165.792	2590.93
166.179	2595.68
166.565	2590.11
166.952	2595.18
167.339	2592.93
167.725	2598.75
168.112	2593.82
168.498	2599.41
168.885	2593.91
169.271	2599.84
169.658	2595.77
170.044	2600.64
170.431	2595.11
170.817	2600.48
171.203	2594.55
171.59	2597.16
171.976	2592.11
172.362	2598.23
172.748	2592.23
173.134	2597.84
173.521	2592.32
173.907	2597.36
174.293	2592.11
174.679	2597.73
175.065	2591.34
175.451	2598.25
175.836	2592.43
176.222	2599.7
176.608	2603.36
176.994	2616.86
177.38	2615.52
177.765	2621.52
178.151	2612.61
178.537	2617.39
178.922	2613.41
179.308	2620.57
179.693	2614.27
180.079	2619.41
180.464	2612.43
180.85	2608.09
181.235	2594
181.621	2595.32
182.006	2588.91
182.391	2596.82
182.777	2590.89
183.162	2594.95
183.547	2589.43
183.932	2594.52
184.317	2588.73
184.702	2592.8
185.087	2586.98
185.472	2593.8
185.857	2589.57
186.242	2594.11
186.627	2589.59
187.012	2595.8
187.397	2589.77
187.782	2594.59
188.167	2589
188.551	2594.8
188.936	2739.09
189.321	2892.5
189.705	3042.41
190.09	3192.5
190.475	3373.18
190.859	3532.86
191.244	3684.64
191.628	3843.11
192.012	3991.23
192.397	4155.89
192.781	4302.2
193.166	4308.41
193.55	4307.14
193.934	4310.7
194.318	4312.27
194.702	4287.34
195.087	4283.3
195.471	4283.7
195.855	4283.14
196.239	4286.61
196.623	4279.73
197.007	4288.48
197.391	4292.43
197.775	4299.41
198.158	4293.91
198.542	4300.39
198.926	4296.11
199.31	4298.16
199.693	4296.23
200.077	4296.3
200.461	4297.64
200.844	4301.02
201.228	4297.52
201.611	4299.25
201.995	4293.82
202.378	4298.93
202.762	4297.11
203.145	4303.61
203.529	4304.75
203.912	4311.32
204.295	4313.36
204.679	4314.45
205.062	4315.8
205.445	4321.89
205.828	4319.68
206.211	4327.05
206.594	4327.82
206.977	4331.09
207.36	4330.2
207.743	4334.86
208.126	4335.91
208.509	4340.25
208.892	4345.77
209.275	4349.48
209.658	4349.98
210.04	4359.09
210.423	4357.57
210.806	4361.66
211.188	4360.98
211.571	4362.32
211.953	4361.25
212.336	4361.36
212.719	4358.95
213.101	4358.68
213.483	4355.39
213.866	4358
214.248	4356.84
214.63	4362.61
215.013	4363.48
215.395	4371.14
215.777	4376.8
216.159	4385.45
216.542	4387.86
216.924	4393.5
217.306	4391.64
217.688	4396.68
218.07	4396.89
218.452	4392.82
218.834	4391.18
219.216	4394.77
219.597	4391.77
219.979	4392.93
220.361	4428.5
220.743	4431.91
221.124	4434.41
221.506	4443.14
221.888	4442.55
222.269	4442.23
222.651	4449.2
223.032	4451.34
223.414	4450.48
223.795	4453.66
224.177	4451.11
224.558	4413.09
224.94	4410.18
225.321	4419.98
225.702	4417.48
226.083	4425.82
226.465	4440.5
226.846	4436.61
227.227	4437.5
227.608	4441.75
227.989	4438.59
228.37	4448.23
228.751	4451.52
229.132	4459.95
229.513	4448.93
229.894	4451.32
230.275	4442.48
230.655	4434.77
231.036	4443.7
231.417	4447
231.798	4446.91
232.178	4458.52
232.559	4453.45
232.94	4454.25
233.32	4448.91
233.701	4454.05
234.081	4453.68
234.462	4461.27
234.842	4458.57
235.222	4461.59
235.603	4462.57
235.983	4462.93
236.363	4461.09
236.743	4466.34
237.124	4466.52
237.504	4491.36
237.884	4490.45
238.264	4490.64
238.644	4488.39
239.024	4495
239.404	4488.84
239.784	4493.95
240.164	4496.11
240.544	4498.55
240.923	4493.8
241.303	4496.93
241.683	4473.36
242.063	4474.16
242.442	4472.43
242.822	4489.32
243.202	4483.5
243.581	4486.55
243.961	4489.75
244.34	4490.91
244.72	4486.34
245.099	4498.64
245.478	4493
245.858	4504.75
246.237	4506
246.616	4513.25
246.996	4501.59
247.375	4508.09
247.754	4507.32
248.133	4506.73
248.512	4508.3
248.891	4519.66
249.27	4512
249.649	4515.66
250.028	4507.3
250.407	4507.8
250.786	4505.45
251.165	4508.77
251.544	4508.41
251.922	4513.05
252.301	4510.25
252.68	4508.39
253.058	4498.77
253.437	4507.89
253.816	4510.89
254.194	4515.36
254.573	4513.7
254.951	4517.89
255.329	4514.09
255.708	4511.45
256.086	4512.16
256.465	4513.61
256.843	4524.41
257.221	4530.43
257.599	4520.75
257.977	4526.48
258.356	4528.23
258.734	4533.48
259.112	4537.55
259.49	4540.77
259.868	4546.09
260.246	4546.73
260.624	4552.75
261.001	4554.98
261.379	4558.36
261.757	4563.41
262.135	4559.73
262.513	4561.27
262.89	4558.93
263.268	4557.23
263.645	4556.25
264.023	4555.48
264.401	4559.27
264.778	4556.48
265.156	4545.41
265.533	4544.14
265.91	4538.11
266.288	4540.73
266.665	4535.68
267.042	4543.05
267.42	4539.82
267.797	4545.73
268.174	4546.91
268.551	4548.27
268.928	4547.48
269.305	4551.34
269.682	4545.52
270.059	4551.93
270.436	4549.52
270.813	4556.02
271.19	4553.89
271.567	4557.95
271.944	4552.68
272.32	4554.14
272.697	4560.61
273.074	4563.59
273.45	4562.84
273.827	4568.77
274.203	4568.68
274.58	4570.43
274.957	4564.7
275.333	4564.07
275.709	4563.68
276.086	4565.07
276.462	4562.52
276.838	4552.48
277.215	4548.89
277.591	4558.64
277.967	4555.52
278.343	4557.07
278.719	4553.86
279.095	4559.59
279.471	4557.05
279.847	4562.86
280.223	4560.52
280.599	4563.02
280.975	4560.59
281.351	4563.16
281.727	4557.16
282.103	4559.89
282.478	4554.16
282.854	4561.11
283.23	4555.75
283.605	4562.23
283.981	4553.02
284.357	4558
284.732	4556.27
285.108	4560.73
285.483	4564.2
285.858	4563.25
286.234	4560.05
286.609	4566.27
286.984	4559.59
287.36	4562.91
287.735	4561.75
288.11	4578.64
288.485	4573.68
288.86	4580.7
289.235	4580.2
289.61	4580.66
289.985	4584.45
290.36	4590.57
290.735	4588.3
291.11	4594.7
291.485	4595.95
291.86	4594.82
292.235	4586.77
292.609	4593.36
292.984	4587.68
293.359	4590.2
293.733	4587.52
294.108	4591.66
294.482	4586.14
294.857	4589.34
295.231	4591.57
295.606	4596.73
295.98	4593.8
296.354	4594.36
296.729	4589.23
297.103	4594.59
297.477	4591.5
297.851	4594.57
298.226	4589.75
298.6	4598.95
298.974	4599.34
299.348	4601.68
299.722	4600.14
300.096	4608.77
300.47	4604.39
300.844	4612.07
301.217	4608.57
301.591	4616.11
301.965	4620
302.339	4620.09
302.712	4611.95
303.086	4615.39
303.46	4610.32
303.833	4607.23
304.207	4602.36
304.58	4606.66
304.954	4600.14
305.327	4605.95
305.701	4599.66
306.074	4595.91
306.447	4592.61
306.821	4602.09
307.194	4597.7
307.567	4604.98
307.94	4606.68
308.313	4614.09
308.686	4612.75
309.059	4618.16
309.432	4612.84
309.805	4619.25
310.178	4618.45
310.551	4629.05
310.924	4622.45
311.297	4624.91
311.67	4617.86
312.042	4623.02
312.415	4620.57
312.788	4620.14
313.16	4619.09
313.533	4626.84
313.905	4625.11
314.278	4631.8
314.65	4622.07
315.023	4626.27
315.395	4624.2
315.768	4624.57
316.14	4620.2
316.512	4621.09
316.884	4621.18
317.257	4623.98
317.629	4617.77
318.001	4617.95
318.373	4609.91
318.745	4614.48
319.117	4607.66
319.489	4614.55
319.861	4617.77
320.233	4623.11
320.605	4616.2
320.977	4620.98
321.348	4619.23
321.72	4621.09
322.092	4614.68
322.463	4622.07
322.835	4618.48
323.207	4628.27
323.578	4621.11
323.95	4622.66
324.321	4616.43
324.693	4624.32
325.064	4620.05
325.435	4643.52
325.807	4639.14
326.178	4645.82
326.549	4645.14
326.92	4649.18
327.292	4643.93
327.663	4648.48
328.034	4646.14
328.405	4647.02
328.776	4636.34
329.147	4637.43
329.518	4612.7
329.889	4618.82
330.259	4614.95
330.63	4611.34
331.001	4608.55
331.372	4608.95
331.742	4601.98
332.113	4605.3
332.484	4603.64
332.854	4614.32
333.225	4612.09
333.595	4614.34
333.966	4609.45
334.336	4610.93
334.707	4605.73
335.077	4613.89
335.447	4613.3
335.817	4617.68
336.188	4607.75
336.558	4611.93
336.928	4606.09
337.298	4611.82
337.668	4611.7
338.038	4614.45
338.408	4637.11
338.778	4643.11
339.148	4654.05
339.518	4660.45
339.888	4657.32
340.258	4665.57
340.627	4661.18
340.997	4666.43
341.367	4658.48
341.736	4656.93
342.106	4653.07
342.475	4633.02
342.845	4664.45
343.214	4649.14
343.584	4638.93
343.953	4643.41
344.323	4636.64
344.692	4637.11
345.061	4629.14
345.431	4634.45
345.8	4631.05
346.169	4634.25
346.538	4629.48
346.907	4600.45
347.276	4595.61
347.645	4599.32
348.014	4592.93
348.383	4601.07
348.752	4597.3
349.121	4604.89
349.49	4604.68
349.858	4609.25
350.227	4606.82
350.596	4611.09
350.964	4601.98
351.333	4607.77
351.702	4609.2
352.07	4611.98
352.439	4600.93
352.807	4608.55
353.176	4601.86
353.544	4600.91
353.912	4601.98
354.281	4606.02
354.649	4597.39
355.017	4605.36
355.385	4595.89
355.753	4596.39
356.122	4594.57
356.49	4601.55
356.858	4597.25
357.226	4600.91
357.594	4594.2
357.961	4599.25
358.329	4597.41
358.697	4606.14
359.065	4599.05
359.433	4603.91
359.8	4601.82
360.168	4606.64
360.536	4600.52
360.903	4605.09
361.271	4599.3
361.638	4604.82
362.006	4590.43
362.373	4590.43
362.741	4580.66
363.108	4584.11
363.475	4579.43
363.843	4579.98
364.21	4572.64
364.577	4586.82
364.944	4578.18
365.311	4585.32
365.678	4601.32
366.045	4608.82
366.412	4610.57
366.779	4619.07
367.146	4615.25
367.513	4621.45
367.88	4613.91
368.247	4620.89
368.613	4611.16
368.98	4616.11
369.347	4608.5
369.713	4592.02
370.08	4586.39
370.447	4583.77
370.813	4573.18
371.18	4577.7
371.546	4568.61
371.912	4573.64
372.279	4570.93
372.645	4573.36
373.011	4570.55
373.378	4576.61
373.744	4569.52
374.11	4580.91
374.476	4574.68
374.842	4582.48
375.208	4586.75
375.574	4593.43
375.94	4591.02
376.306	4593.25
376.672	4591.98
377.038	4595.57
377.404	4592.48
377.769	4600.84
378.135	4587.93
378.501	4596.2
378.866	4595.02
379.232	4589.52
379.597	4587.77
379.963	4592.68
380.328	4584.73
380.694	4582.89
381.059	4579.5
381.425	4583.48
381.79	4573.45
382.155	4581.36
382.52	4575.45
382.886	4577.89
383.251	4569.91
383.616	4572.43
383.981	4565.09
384.346	4571.68
384.711	4570.23
385.076	4574.57
385.441	4567.98
385.806	4572.86
386.171	4564.57
386.535	4568.41
386.9	4563.5
387.265	4573.27
387.629	4565.82
387.994	4570.66
388.359	4565.32
388.723	4567.16
389.088	4559.89
389.452	4562.89
389.817	4560.91
390.181	4567.77
390.545	4564.77
390.91	4566.39
391.274	4557.36
391.638	4563.43
392.002	4559.95
392.366	4596.41
392.731	4592.05
393.095	4595.82
393.459	4593.5
393.823	4598.25
394.187	4591
394.55	4597.41
394.914	4598.89
395.278	4605.89
395.642	4597.5
396.006	4602.43
396.369	4563.57
396.733	4567.09
397.097	4561.07
397.46	4562.43
397.824	4555.09
398.187	4557.68
398.551	4552.45
398.914	4551
399.277	4546.07
399.641	4553.32
400.004	4551.48
400.367	4558.84
400.73	4553
401.094	4558.07
401.457	4555.43
401.82	4558.05
402.183	4554.48
402.546	4561.09
402.909	4553.98
403.272	4562.73
403.635	4556.43
403.998	4554.77
404.36	4545.48
404.723	4551.18
405.086	4545.07
405.448	4574.57
405.811	4572.34
406.174	4576.98
406.536	4563.98
406.899	4593.68
407.261	4584.84
407.624	4589.8
407.986	4591.75
408.348	4599.39
408.711	4598.52
409.073	4608.8
409.435	4574.25
409.797	4578.14
410.16	4574.36
410.522	4582.11
410.884	4553.48
411.246	4561.59
411.608	4555
411.97	4556.34
412.332	4547.52
412.693	4553.25
413.055	4542
413.417	4549.39
413.779	4541.84
414.14	4545.16
414.502	4536.43
414.864	4545.48
415.225	4536.18
415.587	4542.86
415.948	4531.75
416.31	4538.45
416.671	4527.61
417.033	4531.41
417.394	4528.3
417.755	4534.59
418.116	4528.55
418.478	4534.64
418.839	4523.95
419.2	4526.5
419.561	4521.86
419.922	4530.27
420.283	4524.66
420.644	4531.73
421.005	4531.52
421.366	4535.89
421.727	4538
422.087	4541.2
422.448	4536.75
422.809	4545.66
423.169	4544.09
423.53	4546.2
423.891	4539.11
424.251	4544.61
424.612	4535.39
424.972	4539.75
425.333	4530.16
425.693	4529.66
426.053	4526.77
426.414	4529.89
426.774	4520.98
427.134	4523.39
427.494	4517.59
427.854	4522.45
428.214	4516.14
428.574	4523.34
428.934	4516.27
429.294	4526.27
429.654	4517.16
430.014	4520.05
430.374	4513.43
430.734	4524.59
431.094	4517.8
431.453	4539.68
431.813	4537.55
432.173	4546.86
432.532	4540.55
432.892	4545.86
433.251	4535.09
433.611	4541.41
433.97	4536.27
434.33	4545.32
434.689	4536.8
435.048	4541.5
435.407	4526.57
435.767	4528.89
436.126	4515.5
436.485	4515.59
436.844	4506.59
437.203	4514.64
437.562	4513.75
437.921	4518.48
438.28	4511.27
438.639	4514.84
438.998	4532.16
439.356	4532.75
439.715	4527.52
440.074	4538.48
440.433	4536.34
440.791	4543.32
441.15	4535.66
441.508	4539.16
441.867	4533.07
442.225	4538.32
442.584	4530.84
442.942	4516.32
443.3	4508.75
443.659	4514.73
444.017	4508.55
444.375	4512.14
444.733	4506.91
445.092	4517.57
445.45	4512.91
445.808	4518.61
446.166	4514.25
446.524	4523.3
446.882	4514.75
447.239	4522.5
447.597	4517.98
447.955	4524.27
448.313	4521.25
448.67	4529.39
449.028	4520.27
449.386	4525.02
449.743	4528.45
450.101	4537.18
450.458	4529.91
450.816	4540.8
451.173	4537.57
451.531	4547
451.888	4539.43
452.245	4543.34
452.602	4537.34
452.96	4577.8
453.317	4572.84
453.674	4572.52
454.031	4567.3
454.388	4577.39
454.745	4567.36
455.102	4573.41
455.459	4568.73
455.816	4577.07
456.173	4575.89
456.529	4584.61
456.886	4548.91
457.243	4556.57
457.599	4551.66
457.956	4553.3
458.313	4547.86
458.669	4558.23
459.026	4553
459.382	4557.57
459.739	4556.8
460.095	4563.98
460.451	4561.43
460.807	4567.73
461.164	4564.73
461.52	4578.27
461.876	4574.5
462.232	4577.5
462.588	4571.3
462.944	4575.45
463.3	4571.02
463.656	4573.36
464.012	4561.84
464.368	4567.98
464.724	4559.84
465.079	4559.16
465.435	4544.64
465.791	4548.41
466.146	4543.73
466.502	4550.25
466.858	4542.09
467.213	4542.93
467.569	4542.73
467.924	4559.89
468.279	4548.43
468.635	4549.59
468.99	4546.11
469.345	4548.05
469.701	4541.57
470.056	4541.8
470.411	4532
470.766	4539.39
471.121	4534.93
471.476	4536.68
471.831	4519.89
472.186	4519.86
472.541	4513.68
472.895	4511.82
473.25	4506.68
473.605	4508.5
473.96	4500.34
474.314	4501.52
474.669	4488.52
475.024	4483.18
475.378	4467.55
475.733	4475.3
476.087	4469.98
476.441	4474.73
476.796	4468.25
477.15	4476.98
477.504	4468.95
477.859	4470.41
478.213	4462.82
478.567	4466.52
478.921	4468.27
479.275	4472.07
479.629	4466
479.983	4476
480.337	4466.98
480.691	4471.23
481.045	4458.73
481.399	4489.16
481.752	4485.55
482.106	4489.91
482.46	4483.3
482.813	4482.02
483.167	4475.84
483.52	4473.77
483.874	4474.34
484.227	4479.77
484.581	4472.32
484.934	4477.43
485.288	4443.3
485.641	4444
485.994	4435.3
486.347	4441.43
486.7	4436.66
487.054	4454.02
487.407	4450.14
487.76	4438
488.113	4429.82
488.466	4435.64
488.818	4431.48
489.171	4435.84
489.524	4430.59
489.877	4435.34
490.23	4429.86
490.582	4433.68
490.935	4415.41
491.288	4417.16
491.64	4413.18
491.993	4418.45
492.345	4413.91
492.698	4419.82
493.05	4416.82
493.402	4427.2
493.755	4422.95
494.107	4437.02
494.459	4443.91
494.811	4472.61
495.163	4494.75
495.515	4542.86
495.867	4594.25
496.219	4674.7
496.571	4760.73
496.923	4872.07
497.275	4982.02
497.627	5117.45
497.979	5235.98
498.33	5367.93
498.682	5476.16
499.034	5592.23
499.385	5678.23
499.737	5759.48
500.088	5807.8
500.44	5846.48
500.791	5863.82
501.143	5870.89
501.494	5859.55
501.845	5845.68
502.197	5813.68
502.548	5792.64
502.899	5753.34
503.25	5729.68
503.601	5693.82
503.952	5668.5
504.303	5629.25
504.654	5595.98
505.005	5557.11
505.356	5521.5
505.707	5483.5
506.058	5454.05
506.408	5417.3
506.759	5397.73
507.11	5362.66
507.46	5343.07
507.811	5306.73
508.161	5287.7
508.512	5257.25
508.862	5241.45
509.213	5218.02
509.563	5202.39
509.913	5177.52
510.263	5163.95
510.614	5135.61
510.964	5125.59
511.314	5094.09
511.664	5079.64
512.014	5053.75
512.364	5042.52
512.714	5019.02
513.064	4999.91
513.414	4976.84
513.764	4980.48
514.113	4961.95
514.463	4954.41
514.813	4925.43
515.162	4920.57
515.512	4907.77
515.862	4900.59
516.211	4882.55
516.561	4874.32
516.91	4865.5
517.259	4861.98
517.609	4830.14
517.958	4817.05
518.307	4802.32
518.656	4801.16
519.006	4790.77
519.355	4795.8
519.704	4789.18
520.053	4788.8
520.402	4777.07
520.751	4772.5
521.1	4760.39
521.448	4761.16
521.797	4754
522.146	4752.14
522.495	4743.98
522.843	4736.61
523.192	4715.66
523.541	4706.95
523.889	4694.43
524.238	4694.55
524.586	4688.34
524.935	4688.73
525.283	4682.25
525.631	4684.45
525.979	4671.48
526.328	4672.18
526.676	4663.45
527.024	4665.7
527.372	4658.91
527.72	4660.18
528.068	4650.95
528.416	4650.09
528.764	4643.7
529.112	4642.91
529.46	4629.32
529.808	4631.82
530.155	4617.73
530.503	4630.41
530.851	4632.7
531.198	4633.86
531.546	4624.84
531.893	4625.91
532.241	4614.27
532.588	4609.23
532.936	4603.32
533.283	4605.48
533.63	4600.84
533.978	4604.25
534.325	4587
534.672	4575.77
535.019	4567.43
535.366	4571.43
535.713	4563.45
536.06	4570.16
536.407	4569.3
536.754	4566.8
537.101	4561.55
537.448	4567.45
537.795	4562.91
538.141	4561.95
538.488	4550.55
538.835	4555.43
539.181	4543.95
539.528	4548.43
539.874	4540.75
540.221	4537.73
540.567	4527.34
540.914	4530.84
541.26	4522.89
541.606	4528.41
541.952	4522.84
542.299	4529.61
542.645	4523.86
542.991	4526.43
543.337	4521.59
543.683	4524.11
544.029	4519.2
544.375	4534.25
544.721	4530
545.066	4532.14
545.412	4524.57
545.758	4527.68
546.104	4523.11
546.449	4522.61
546.795	4525.68
547.141	4530.93
547.486	4522.61
547.832	4525.32
548.177	4513.16
548.522	4513.34
548.868	4502.66
549.213	4505.36
549.558	4501.32
549.903	4507.05
550.249	4503.16
550.594	4503.07
550.939	4490.93
551.284	4498.27
551.629	4495.55
551.974	4499.73
552.319	4496.52
552.664	4504.59
553.008	4498.57
553.353	4531.14
553.698	4524.43
554.043	4529.5
554.387	4520.86
554.732	4527.34
555.076	4519.23
555.421	4523.3
555.765	4517.86
556.11	4521.82
556.454	4513.66
556.798	4515.68
557.143	4481.86
557.487	4489.64
557.831	4480.34
558.175	4485.95
558.519	4482.98
558.863	4487.7
559.207	4477.41
559.551	4480.91
559.895	4476.66
560.239	4481.02
560.583	4476.48
560.927	4476.98
561.27	4468.91
561.614	4480.25
561.958	4473.59
562.301	4478.52
562.645	4470.57
562.988	4475.82
563.332	4470.41
563.675	4474.68
564.018	4473.52
564.362	4479.07
564.705	4475.27
565.048	4479.07
565.391	4465.66
565.735	4469.73
566.078	4461.98
566.421	4473.52
566.764	4471.3
567.107	4476.14
567.45	4468.59
567.792	4470.36
568.135	4464.25
568.478	4469.57
568.821	4466.27
569.163	4474.43
569.506	4468.98
569.849	4477.02
570.191	4470.43
570.534	4476.45
570.876	4471.82
571.219	4480.64
571.561	4477.32
571.903	4482.18
572.246	4480.14
572.588	4480.5
572.93	4471.2
573.272	4478.5
573.614	4468.43
573.956	4469.77
574.298	4462.11
574.64	4467.52
574.982	4456
575.324	4457.05
575.666	4452.68
576.008	4459
576.349	4456
576.691	4461.91
577.033	4456.59
577.374	4462.5
577.716	4459.52
578.057	4466
578.399	4456.39
578.74	4462.95
579.082	4461.55
579.423	4468.43
579.764	4468.14
580.105	4472.7
580.447	4471.43
580.788	4478.2
581.129	4482.55
581.47	4484.93
581.811	4478.45
582.152	4488.64
582.493	4505.11
582.834	4507.82
583.175	4503.25
583.515	4500.64
583.856	4494.14
584.197	4499.09
584.537	4493.27
584.878	4486.59
585.218	4481.18
585.559	4488.34
585.899	4481.48
586.24	4466.36
586.58	4460.07
586.921	4462.48
587.261	4456.09
587.601	4464.41
587.941	4457.73
588.281	4462.25
588.621	4461.98
588.961	4465.86
589.301	4460.66
589.641	4465.5
589.981	4459.39
590.321	4465.2
590.661	4460.75
591.001	4464.91
591.34	4460.86
591.68	4467.82
592.02	4460.2
592.359	4464.05
592.699	4458.32
593.038	4464.3
593.378	4458.25
593.717	4460.57
594.057	4452.32
594.396	4458.23
594.735	4453.66
595.074	4458.3
595.414	4448.14
595.753	4454.77
596.092	4447.32
596.431	4452.16
596.77	4445.48
597.109	4451.14
597.448	4444.84
597.786	4450.07
598.125	4438.75
598.464	4445.07
598.803	4437.59
599.141	4446.14
599.48	4438.3
599.819	4445.09
600.157	4437.82
600.495	4442.3
600.834	4439.59
601.172	4468
601.511	4464.68
601.849	4470
602.187	4463.02
602.525	4467.18
602.864	4459.2
603.202	4468.14
603.54	4460.68
603.878	4470.86
604.216	4464.84
604.554	4467.55
604.891	4438.27
605.229	4442.75
605.567	4439.18
605.905	4446.73
606.243	4438.52
606.58	4443.27
606.918	4432.8
607.255	4437.93
607.593	4431.82
607.93	4436.75
608.268	4432.18
608.605	4441.77
608.942	4439.36
609.28	4445.43
609.617	4437.59
609.954	4442.84
610.291	4439.75
610.628	4448.68
610.965	4445.48
611.302	4452.16
611.639	4449.64
611.976	4455.16
612.313	4447.89
612.65	4449.32
612.987	4440.89
613.323	4445.59
613.66	4440.32
613.997	4444.07
614.333	4433.82
614.67	4435.57
615.006	4428.7
615.343	4429.89
615.679	4422.36
616.015	4427.59
616.352	4420.82
616.688	4428.3
617.024	4422.89
617.36	4435.11
617.696	4433.59
618.032	4440.43
618.368	4435.66
618.704	4440.11
619.04	4435.66
619.376	4439.68
619.712	4434.52
620.048	4442.34
620.383	4432.93
620.719	4438.18
621.055	4427.02
621.39	4429.05
621.726	4421.18
622.061	4425.75
622.397	4420.14
622.732	4421.27
623.068	4413.43
623.403	4415.39
623.738	4407.86
624.073	4414.55
624.409	4405.45
624.744	4406.95
625.079	4399.11
625.414	4409.32
625.749	4404.16
626.084	4409.57
626.419	4407.93
626.753	4413.55
627.088	4408.41
627.423	4419.84
627.758	4415.11
628.092	4423.05
628.427	4417.89
628.762	4423.98
629.096	4414.86
629.431	4421.57
629.765	4412.95
630.099	4416.32
630.434	4410.7
630.768	4417.59
631.102	4404.98
631.436	4411.18
631.77	4403.89
632.105	4410.66
632.439	4405.61
632.773	4412.7
633.107	4405.91
633.44	4414.55
633.774	4407.59
634.108	4411.45
634.442	4403.5
634.776	4410
635.109	4404.48
635.443	4410.98
635.776	4403.52
636.11	4409.86
636.443	4406.95
636.777	4411.43
637.11	4400.45
637.444	4406.59
637.777	4404.18
638.11	4411.95
638.443	4403.73
638.776	4408.75
639.11	4401.86
639.443	4411.27
639.776	4403.86
640.109	4408.23
640.441	4402.2
640.774	4411.16
641.107	4403.8
641.44	4409.8
641.773	4401.07
642.105	4407.36
642.438	4403.68
642.77	4407.57
643.103	4397.95
643.435	4401.18
643.768	4394.59
644.1	4400.14
644.433	4393.41
644.765	4399.32
645.097	4401.34
645.429	4406.86
645.761	4402.5
646.094	4403.45
646.426	4397.55
646.758	4408.23
647.09	4403.57
647.422	4406
647.753	4400.89
648.085	4406.41
648.417	4399.61
648.749	4393.14
649.08	4387.52
649.412	4390.25
649.744	4387.64
650.075	4394.61
650.407	4383.66
650.738	4390.25
651.069	4386.57
651.401	4390.91
651.732	4383.95
652.063	4389.57
652.394	4385.59
652.726	4392.45
653.057	4389.61
653.388	4394.07
653.719	4387.18
654.05	4395.89
654.381	4392
654.712	4400.91
655.042	4393.82
655.373	4399.52
655.704	4395.05
656.034	4401.14
656.365	4397.39
656.696	4401.45
657.026	4394.77
657.357	4400.18
657.687	4389.73
658.018	4393.45
658.348	4381.98
658.678	4390.11
659.008	4386.34
659.339	4390.91
659.669	4385.5
659.999	4390.82
660.329	4384.14
660.659	4389
660.989	4382.05
661.319	4386.41
661.649	4379.8
661.978	4386.5
662.308	4378.93
662.638	4380
662.968	4376.61
663.297	4385.05
663.627	4376.39
663.956	4380.86
664.286	4376.39
664.615	4389.48
664.945	4388.11
665.274	4394.3
665.603	4388.3
665.932	4394.32
666.262	4390.82
666.591	4394.48
666.92	4386.91
667.249	4396.36
667.578	4397.34
667.907	4404.52
668.236	4399.59
668.564	4401.64
668.893	4397.39
669.222	4403.68
669.551	4397.75
669.879	4405.52
670.208	4394.77
670.537	4397.3
670.865	4388.23
671.194	4403.43
671.522	4398.39
671.85	4395.86
672.179	4392.66
672.507	4396.91
672.835	4390.8
673.163	4396.64
673.491	4390.05
673.819	4403.82
674.147	4400.05
674.475	4404.05
674.803	4382.23
675.131	4384.09
675.459	4385.05
675.787	4390.84
676.115	4382.59
676.442	4385.8
676.77	4380.36
677.098	4385.11
677.425	4374.55
677.753	4382.7
678.08	4377
678.407	4386.7
678.735	4386.89
679.062	4387.86
679.389	4380.32
679.717	4387.41
680.044	4382.09
680.371	4384.64
680.698	4379.89
681.025	4393.27
681.352	4387.75
681.679	4394.64
682.006	4385.02
682.332	4383.16
682.659	4377.55
682.986	4390.55
683.313	4384.64
683.639	4388.32
683.966	4384.43
684.292	4390.16
684.619	4376.41
684.945	4379.02
685.272	4379.98
685.598	4388.5
685.924	4391.23
686.25	4397.91
686.577	4388.68
686.903	4399.82
687.229	4396.32
687.555	4400.75
687.881	4393.16
688.207	4401.57
688.533	4399.82
688.858	4396.55
689.184	4388.59
689.51	4388.59
689.836	4384.02
690.161	4391.5
690.487	4380.45
690.813	4388.5
691.138	4388.8
691.463	4394.41
691.789	4391.8
692.114	4393.34
692.44	4390.11
692.765	4399.14
693.09	4397.23
693.415	4402.16
693.74	4392.27
694.065	4398.27
694.39	4391.89
694.715	4395.98
695.04	4393.18
695.365	4398.41
695.69	4393.45
696.015	4398.68
696.339	4393.75
696.664	4399.75
696.989	4395.91
697.313	4398.52
697.638	4394.16
697.962	4398.52
698.287	4390.95
698.611	4394.82
698.935	4387.95
699.26	4393.39
699.584	4390.77
699.908	4396.02
700.232	4388.73
700.556	4391.52
700.88	4390.48
701.204	4396.91
701.528	4391.25
701.852	4396.27
702.176	4412.48
702.5	4416.73
702.823	4425.66
703.147	4443.64
703.471	4436.36
703.794	4439.61
704.118	4453
704.441	4463.73
704.765	4454.18
705.088	4459.64
705.411	4461
705.735	4444.34
706.058	4437.18
706.381	4425.75
706.704	4409.52
707.027	4414.48
707.35	4409.2
707.673	4395.82
707.996	4383.8
708.319	4386.55
708.642	4380.36
708.965	4382.41
709.288	4374.93
709.61	4385.3
709.933	4381.98
710.256	4384.41
710.578	4377.7
710.901	4382.07
711.223	4376.18
711.546	4383.27
711.868	4387.34
712.19	4393.05
712.512	4383.05
712.835	4389.64
713.157	4379.82
713.479	4384.61
713.801	4380.34
714.123	4387.05
714.445	4385.23
714.767	4391.68
715.089	4383.73
715.411	4379.93
715.732	4371.5
716.054	4374.82
716.376	4369.68
716.697	4372.23
717.019	4369.89
717.34	4371.16
717.662	4366.3
717.983	4371.02
718.305	4369.2
718.626	4375.7
718.947	4373.5
719.268	4382.8
719.589	4379.11
719.911	4390.73
720.232	4387.75
720.553	4389.55
720.874	4386.84
721.195	4393.55
721.515	4384.64
721.836	4387.14
722.157	4379.45
722.478	4384.48
722.798	4377.23
723.119	4382.95
723.44	4370.2
723.76	4377.64
724.081	4373.2
724.401	4381.55
724.721	4383.66
725.042	4387.25
725.362	4378.73
725.682	4382.14
726.002	4380.77
726.322	4387.16
726.642	4384.52
726.962	4388.95
727.282	4384.7
727.602	4388.66
727.922	4376.5
728.242	4386.02
728.562	4385.64
728.882	4390.48
729.201	4389.45
729.521	4395.68
729.84	4392.09
730.16	4394.5
730.479	4399.64
730.799	4403.7
731.118	4396.93
731.437	4403.64
731.757	4381.32
732.076	4386.82
732.395	4383.41
732.714	4387.84
733.033	4378.34
733.352	4382.59
733.671	4381.82
733.99	4378.89
734.309	4374.73
734.628	4382.61
734.947	4378.23
735.265	4387.25
735.584	4378.05
735.903	4382.25
736.221	4377.39
736.54	4383.68
736.858	4376.32
737.177	4384.48
737.495	4382.57
737.813	4384.68
738.132	4379.11
738.45	4383.11
738.768	4377.86
739.086	4383.09
739.404	4382.59
739.722	4386.48
740.04	4384.34
740.358	4390.66
740.676	4382.09
740.994	4383.18
741.311	4381.84
741.629	4389.41
741.947	4385.93
742.264	4390.57
742.582	4392.52
742.899	4398.14
743.217	4392.5
743.534	4393.07
743.852	4387.43
744.169	4389.39
744.486	4389.09
744.803	4390.73
745.121	4384.55
745.438	4391.11
745.755	4384.84
746.072	4386.3
746.389	4377.18
746.706	4381.25
747.022	4377.86
747.339	4382.14
747.656	4382.93
747.973	4385.61
748.289	4382.11
748.606	4386.75
748.923	4381.32
749.239	4391.59
749.555	4389.36
749.872	4396.25
750.188	4395.39
750.505	4401.3
750.821	4398.48
751.137	4400.7
751.453	4393.66
751.769	4398.91
752.085	4394.34
752.401	4402.5
752.717	4393.39
753.033	4394.25
753.349	4388.34
753.665	4392.32
753.98	4385.34
754.296	4390.39
754.612	4384.48
754.927	4393.75
755.243	4391.02
755.558	4394.73
755.874	4385.2
756.189	4390.55
756.505	4381.61
756.82	4385.77
757.135	4378.11
757.45	4388.11
757.765	4388.98
758.08	4391.89
758.395	4382.8
758.71	4383.59
759.025	4380.3
759.34	4388.75
759.655	4388.16
759.97	4395.66
760.285	4398.18
760.599	4403.34
760.914	4393.14
761.228	4389.27
761.543	4383.55
761.857	4401.36
762.172	4397.75
762.486	4401.16
762.8	4399.8
763.115	4400.59
763.429	4396.68
763.743	4396.11
764.057	4393.39
764.371	4400.95
764.685	4402.57
764.999	4413.23
765.313	4403.25
765.627	4407.64
765.941	4402.27
766.255	4402.2
766.568	4398.2
766.882	4403.14
767.195	4398.11
767.509	4405.09
767.823	4402.7
768.136	4409.52
768.449	4404
768.763	4403.14
769.076	4399.36
769.389	4408.57
769.702	4406.8
770.016	4411.09
770.329	4402.89
770.642	4411.68
770.955	4406.82
771.268	4410.09
771.58	4404.39
771.893	4409.61
772.206	4405.95
772.519	4413.2
772.832	4404.39
773.144	4407.68
773.457	4402.61
773.769	4413.09
774.082	4403.41
774.394	4408.09
774.706	4406.05
775.019	4412.7
775.331	4406.52
775.643	4412.3
775.955	4405.61
776.268	4412.57
776.58	4405.61
776.892	4412.41
777.204	4406.27
777.515	4414.82
777.827	4416.86
778.139	4420.66
778.451	4413.59
778.763	4418.61
779.074	4413.2
779.386	4419.39
779.697	4415.52
780.009	4423.27
780.32	4420.84
780.632	4427.07
780.943	4423.86
781.254	4422.2
781.566	4415.68
781.877	4423.14
782.188	4421.5
782.499	4426.34
782.81	4424.61
783.121	4432.36
783.432	4427.86
783.743	4431.93
784.054	4427.48
784.364	4428.73
784.675	4423.45
784.986	4428.23
785.296	4424.73
785.607	4432.36
785.917	4451.95
786.228	4458.36
786.538	4451.61
786.849	4457.84
787.159	4452.64
787.469	4458.57
787.779	4459.25
788.09	4465.59
788.4	4465.91
788.71	4469.11
789.02	4464.57
789.33	4451.39
789.64	4446.73
789.949	4461.93
790.259	4456.5
790.569	4462.3
790.879	4456.05
791.188	4461
791.498	4456.34
791.807	4457.39
792.117	4452
792.426	4453.18
792.736	4443.66
793.045	4457.14
793.354	4442.02
793.663	4452.68
793.973	4450.05
794.282	4481.48
794.591	4476.23
794.9	4484.39
795.209	4486.2
795.518	4494.11
795.826	4489.25
796.135	4499.25
796.444	4487.02
796.753	4496.32
797.061	4487.25
797.37	4491.73
797.678	4468.07
797.987	4472.45
798.295	4468.95
798.604	4475.07
798.912	4470.52
799.22	4480.14
799.529	4478.59
799.837	4485.11
800.145	4479.5
800.453	4487.11
800.761	4488.27
801.069	4492.25
801.377	4491.84
801.685	4502.5
801.993	4498.05
802.3	4507.09
802.608	4501.84
802.916	4508.7
803.223	4514.7
803.531	4527.41
803.838	4525.27
804.146	4528.86
804.453	4525.45
804.76	4534.3
805.068	4531.09
805.375	4536.7
805.682	4533.59
805.989	4549.11
806.296	4541.45
806.603	4539.02
806.91	4532.93
807.217	4537.91
807.524	4535.82
807.831	4542.61
808.138	4533.27
808.444	4538.8
808.751	4536.57
809.058	4539
809.364	4531.66
809.671	4543.77
809.977	4539.82
810.284	4550.43
810.59	4550.32
810.896	4556.98
811.202	4554.45
811.509	4566.39
811.815	4561.77
812.121	4569.27
812.427	4564.02
812.733	4568.16
813.039	4569.14
813.345	4577.75
813.65	4571.86
813.956	4584.09
814.262	4582.32
814.568	4589.8
814.873	4585.23
815.179	4592.36
815.484	4585.84
815.79	4598.8
816.095	4598.32
816.4	4598.23
816.706	4592.41
817.011	4597.25
817.316	4588.5
817.621	4592.7
817.926	4592.68
818.231	4596.45
818.536	4592.27
818.841	4602.27
819.146	4597.36
819.451	4601.43
819.756	4596.02
820.06	4602.02
820.365	4599.32
820.67	4602.52
820.974	4598.52
821.279	4607.27
821.583	4603.41
821.888	4610.68
822.192	4609.39
822.496	4616.57
822.8	4612.77
823.105	4621.41
823.409	4619.3
823.713	4625.52
824.017	4625.64
824.321	4633.8
824.625	4627.68
824.929	4636.41
825.232	4634.2
825.536	4638.32
825.84	4634.27
826.143	4642.23
826.447	4638.82
826.751	4646.66
827.054	4646.36
827.358	4654.05
827.661	4670.34
827.964	4695.09
828.268	4695.95
828.571	4699.34
828.874	4695.36
829.177	4702.68
829.48	4698.7
829.783	4702.16
830.086	4699.52
830.389	4702.59
830.692	4695.8
830.995	4684.05
831.297	4666.25
831.6	4676.57
831.903	4677.43
832.205	4683.64
832.508	4678.23
832.81	4685.91
833.113	4689.61
833.415	4694.3
833.718	4694.2
834.02	4702.34
834.322	4699.34
834.624	4702.84
834.926	4696.14
835.228	4705.64
835.53	4702.11
835.832	4712.11
836.134	4709.41
836.436	4709.82
836.738	4712.91
837.04	4719.8
837.341	4720.27
837.643	4734.52
837.944	4733.84
838.246	4742.86
838.547	4737.27
838.849	4747.18
839.15	4749.11
839.452	4758.68
839.753	4761.18
840.054	4763.32
840.355	4760.2
840.656	4771.34
840.957	4762.52
841.258	4766.52
841.559	4758.16
841.86	4763.45
842.161	4759.57
842.462	4763.43
842.762	4757.91
843.063	4762.89
843.364	4769.5
843.664	4777.48
843.965	4775.84
844.265	4782.64
844.566	4779.14
844.866	4790.3
845.166	4787.3
845.467	4791.86
845.767	4782.07
846.067	4788
846.367	4787.18
846.667	4787.05
846.967	4781.8
847.267	4783.05
847.567	4779.55
847.867	4785.84
848.166	4780.2
848.466	4784.8
848.766	4783.43
849.065	4797.02
849.365	4792.64
849.664	4801.48
849.964	4795.11
850.263	4803.77
850.562	4799.32
850.862	4804.84
851.161	4800.95
851.46	4810.27
851.759	4809.16
852.058	4815.84
852.357	4811.45
852.656	4822.84
852.955	4818.59
853.254	4827.89
853.553	4823.59
853.851	4830
854.15	4825.57
854.449	4834.11
854.747	4827.73
855.046	4840.16
855.344	4838.02
855.643	4856.93
855.941	4856.98
856.239	4865.23
856.538	4865.89
856.836	4871.73
857.134	4871.05
857.432	4879.68
857.73	4878.14
858.028	4893.16
858.326	4885.41
858.624	4892.86
858.922	4879.39
859.219	4882.02
859.517	4875.32
859.815	4882.73
860.112	4882.73
860.41	4890.39
860.707	4886.77
861.005	4894.34
861.302	4886.27
861.6	4891.73
861.897	4891.86
862.194	4899.05
862.491	4899.07
862.788	4905.07
863.085	4896.11
863.382	4904.16
863.679	4900.73
863.976	4908
864.273	4905.86
864.57	4913.95
864.867	4910.73
865.163	4915.16
865.46	4914.27
865.757	4921.73
866.053	4919.02
866.349	4929.41
866.646	4928.73
866.942	4936.73
867.239	4934.77
867.535	4940
867.831	4936.39
868.127	4949.18
868.423	4942.73
868.719	4947.61
869.015	4935.77
869.311	4941.7
869.607	4937.27
869.903	4937.95
870.199	4933.57
870.494	4945.23
870.79	4939.25
871.086	4941.3
871.381	4935.09
871.677	4942.07
871.972	4937.98
872.267	4948.84
872.563	4945.43
872.858	4951.41
873.153	4945.09
873.448	4942.95
873.743	4931.3
874.038	4934.18
874.333	4930.39
874.628	4932.23
874.923	4927.16
875.218	4927.43
875.513	4919.86
875.808	4926.52
876.102	4917.89
876.397	4921.3
876.691	4918.68
876.986	4922.55
877.28	4919.86
877.575	4922.68
877.869	4919.57
878.163	4924.23
878.458	4917.64
878.752	4923.27
879.046	4911.68
879.34	4915.45
879.634	4912.16
879.928	4914.18
880.222	4906.55
880.516	4911.84
880.809	4901.75
881.103	4905.43
881.397	4893.8
881.691	4900.82
881.984	4894.02
882.278	4897.59
882.571	4911
882.864	4914.09
883.158	4910.14
883.451	4916.45
883.744	4907.82
884.038	4914.23
884.331	4906.09
884.624	4910.84
884.917	4902.09
885.21	4905.5
885.503	4901.52
885.796	4891.64
886.088	4885.91
886.381	4895
886.674	4886.07
886.966	4886.27
887.259	4883.75
887.552	4903.25
887.844	4905.36
888.136	4912.36
888.429	4911.48
888.721	4917.64
889.013	4911.59
889.306	4919.54
889.598	4912.21
