# Supplementary material for: An on-demand, drop-on-drop method for studying enzyme catalysis by serial crystallography
Source: Nat Commun. 2021 Jul 22;12:4461. doi: 10.1038/s41467-021-24757-7 (PMC8298390; doi:10.1038/s41467-021-24757-7)
Supplement: Supplementary file 7 — Source Data [file 41467_2021_24757_MOESM7_ESM.zip › 01_raw data/7/7-pico-off (11).txt]

Data from 7-fluo5N-fura-picooff_Subt4_20-39-18-283.txt Node

Date: Wed Jun 05 20:39:18 PDT 2019
User: Yachandra Lab
Spectrometer: OFX00221
Trigger mode: 0
Integration Time (sec): 3.000000E-1
Scans to average: 4
Nonlinearity correction enabled: false
Boxcar width: 5
Storing dark spectrum: false
XAxis mode: Wavelengths
Number of Pixels in Spectrum: 2136
>>>>>Begin Spectral Data<<<<<
156.111	-3.83
156.499	-3.32
156.887	-3.44
157.274	-2.58
157.662	-1.6
158.049	-0.41
158.437	-0.43
158.824	0.7
159.211	0.3
159.599	-0.48
159.986	0.14
160.373	-0.43
160.761	-2.05
161.148	-1.16
161.535	-2.16
161.922	-3.39
162.309	-4.11
162.696	-4.23
163.083	-5.66
163.47	-4.89
163.857	-5.27
164.244	-5.2
164.631	-4.23
165.018	-3.59
165.405	-4.68
165.792	-3.8
166.179	-3.3
166.565	-4.02
166.952	-3.61
167.339	-2.45
167.725	-2.48
168.112	-1.55
168.498	-1.09
168.885	-1.2
169.271	-0.82
169.658	-0.32
170.044	-0.57
170.431	0.07
170.817	-0.18
171.203	-0.8
171.59	-1
171.976	-2
172.362	-2.93
172.748	-4
173.134	-3.89
173.521	-3.66
173.907	-3.73
174.293	-3.59
174.679	-4.45
175.065	-4.18
175.451	-3.75
175.836	-3.25
176.222	-3.27
176.608	-4.82
176.994	-3.52
177.38	-4.02
177.765	-5.07
178.151	-5.27
178.537	-6.5
178.922	-6.41
179.308	-6.61
179.693	-7.41
180.079	-7.16
180.464	-5.7
180.85	-4.05
181.235	-5.3
181.621	-4.77
182.006	-2.75
182.391	-2.3
182.777	-2.27
183.162	-3.75
183.547	-3.45
183.932	-3.89
184.317	-4.73
184.702	-5.09
185.087	-5.16
185.472	-5.3
185.857	-5.61
186.242	-5.93
186.627	-7
187.012	-6.84
187.397	-6.02
187.782	-5.55
188.167	-4.18
188.551	-4.59
188.936	-0.27
189.321	5.59
189.705	9.86
190.09	15.59
190.475	20.86
190.859	26.66
191.244	32.86
191.628	38.5
192.012	41.73
192.397	45.52
192.781	53.07
193.166	53.68
193.55	50.8
193.934	50.64
194.318	47.82
194.702	46.93
195.087	46.77
195.471	46.2
195.855	45.39
196.239	47.68
196.623	47.82
197.007	44.25
197.391	42.66
197.775	42.68
198.158	43.25
198.542	46.3
198.926	49.48
199.31	49.27
199.693	49.5
200.077	43.91
200.461	41.7
200.844	40.14
201.228	40.25
201.611	36.95
201.995	36.27
202.378	37.75
202.762	36.25
203.145	34.16
203.529	34.16
203.912	32.5
204.295	35.02
204.679	37.75
205.062	40.5
205.445	41.66
205.828	46.32
206.211	52.82
206.594	48.59
206.977	46.34
207.36	43.57
207.743	41.36
208.126	40.5
208.509	41.36
208.892	37.73
209.275	36.02
209.658	38.43
210.04	38.02
210.423	35.39
210.806	38.7
211.188	40.5
211.571	41.59
211.953	44.45
212.336	43.45
212.719	48.23
213.101	51.75
213.483	50
213.866	49.05
214.248	47.55
214.63	47.43
215.013	46.36
215.395	48.39
215.777	47.09
216.159	46.32
216.542	49.43
216.924	48.93
217.306	47.57
217.688	51.5
218.07	50.14
218.452	50.59
218.834	48.84
219.216	51.98
219.597	49.16
219.979	50.05
220.361	55.91
220.743	53.98
221.124	49.91
221.506	48.84
221.888	45.98
222.269	45.57
222.651	45.89
223.032	46.2
223.414	41.11
223.795	41.11
224.177	42.45
224.558	36.82
224.94	34.16
225.321	36.57
225.702	37.82
226.083	39.86
226.465	42.43
226.846	42.98
227.227	40.75
227.608	44.86
227.989	47.32
228.37	46.11
228.751	43.75
229.132	49.09
229.513	50.84
229.894	49.02
230.275	43.77
230.655	39.77
231.036	39.18
231.417	39.7
231.798	41.73
232.178	40.16
232.559	39.98
232.94	42.25
233.32	44.02
233.701	43.64
234.081	45.64
234.462	52.55
234.842	53.61
235.222	55.11
235.603	55.82
235.983	52.23
236.363	50.77
236.743	51.25
237.124	49.14
237.504	46.09
237.884	46
238.264	42.73
238.644	39.82
239.024	41.84
239.404	38.95
239.784	37.2
240.164	37.7
240.544	36.39
240.923	40.02
241.303	38.61
241.683	38.07
242.063	33.89
242.442	34.07
242.822	32.34
243.202	27.34
243.581	26.84
243.961	31.41
244.34	28.59
244.72	30.3
245.099	29.75
245.478	33.73
245.858	32.91
246.237	35.34
246.616	36.66
246.996	37.59
247.375	41.25
247.754	45.27
248.133	40.3
248.512	43.59
248.891	48.05
249.27	48.2
249.649	50.16
250.028	53.77
250.407	56.09
250.786	54.5
251.165	56.39
251.544	57.34
251.922	57.57
252.301	60.82
252.68	59.16
253.058	56.14
253.437	54.5
253.816	50.02
254.194	49.23
254.573	46.32
254.951	50.59
255.329	52.02
255.708	49.41
256.086	47.64
256.465	46.07
256.843	46.48
257.221	47.95
257.599	44.5
257.977	46.18
258.356	46.39
258.734	49.89
259.112	50.25
259.49	47.2
259.868	50.25
260.246	51.73
260.624	55.61
261.001	54.23
261.379	51.3
261.757	53.59
262.135	53
262.513	50
262.89	47.27
263.268	46.52
263.645	47.93
264.023	46.43
264.401	45.82
264.778	43.95
265.156	46.95
265.533	48.02
265.91	47.18
266.288	48.14
266.665	50
267.042	49.52
267.42	48.95
267.797	48.95
268.174	48.68
268.551	49.66
268.928	46.48
269.305	45.34
269.682	48.07
270.059	49.18
270.436	51.52
270.813	50.64
271.19	52.66
271.567	52.14
271.944	51.23
272.32	53.07
272.697	52.52
273.074	55.82
273.45	55.61
273.827	52.39
274.203	52.59
274.58	49.95
274.957	49.95
275.333	49.39
275.709	46.36
276.086	47.66
276.462	43.32
276.838	39.86
277.215	38.32
277.591	39.18
277.967	41.14
278.343	40.57
278.719	39.48
279.095	38.02
279.471	36.39
279.847	37.89
280.223	36.75
280.599	39.93
280.975	35.64
281.351	35.43
281.727	37.98
282.103	35.93
282.478	32.25
282.854	35.57
283.23	39.66
283.605	41.23
283.981	42.25
284.357	42.2
284.732	42.02
285.108	51.91
285.483	52.8
285.858	46.77
286.234	49.43
286.609	54.61
286.984	53.07
287.36	52.48
287.735	52.93
288.11	49.57
288.485	51.59
288.86	49.73
289.235	46.61
289.61	47.66
289.985	52.59
290.36	50.8
290.735	51.57
291.11	50.3
291.485	49.52
291.86	49.52
292.235	54.57
292.609	52.66
292.984	54.77
293.359	53.18
293.733	53.02
294.108	49.7
294.482	48.43
294.857	47.89
295.231	48.77
295.606	47.59
295.98	46.02
296.354	44.05
296.729	44.82
297.103	45.3
297.477	47.14
297.851	49.45
298.226	49.98
298.6	48.84
298.974	48.25
299.348	49.75
299.722	52.39
300.096	55.02
300.47	53.59
300.844	50.77
301.217	50.82
301.591	52.18
301.965	53.64
302.339	55.86
302.712	60.43
303.086	60.36
303.46	60.2
303.833	55.34
304.207	52.25
304.58	56.61
304.954	58.95
305.327	58.52
305.701	57.86
306.074	53.86
306.447	51.25
306.821	49.2
307.194	48.7
307.567	46.89
307.94	47.89
308.313	52.16
308.686	51.2
309.059	49.36
309.432	47.07
309.805	46.36
310.178	46.59
310.551	48.61
310.924	46.59
311.297	46.34
311.67	43.34
312.042	46
312.415	39.39
312.788	37.16
313.16	39
313.533	38.3
313.905	38.32
314.278	38.41
314.65	36.86
315.023	37.23
315.395	35.93
315.768	36.52
316.14	35.7
316.512	39.7
316.884	42.34
317.257	42.82
317.629	44.3
318.001	43.3
318.373	43.27
318.745	46.73
319.117	48.57
319.489	47.52
319.861	48.98
320.233	48.68
320.605	48.07
320.977	44.95
321.348	45.5
321.72	46
322.092	47.36
322.463	45.27
322.835	42.32
323.207	44.98
323.578	44.18
323.95	43.5
324.321	45.52
324.693	46.41
325.064	46.75
325.435	46.86
325.807	47.89
326.178	51.14
326.549	53.34
326.92	55.45
327.292	49.73
327.663	52.45
328.034	54.39
328.405	52.93
328.776	50.11
329.147	51.68
329.518	49.25
329.889	48.68
330.259	43.91
330.63	43.34
331.001	40.98
331.372	42.52
331.742	44.55
332.113	41.41
332.484	40.91
332.854	43.55
333.225	45.11
333.595	46.7
333.966	46.2
334.336	46.89
334.707	45.91
335.077	46.23
335.447	44.57
335.817	42
336.188	44.59
336.558	45.25
336.928	45.05
337.298	43.77
337.668	40.45
338.038	42.91
338.408	46.89
338.778	49.41
339.148	50.02
339.518	51.39
339.888	52.64
340.258	54.05
340.627	51.57
340.997	49.05
341.367	46.64
341.736	48.41
342.106	44.59
342.475	38.55
342.845	38.27
343.214	37.8
343.584	38.64
343.953	38.34
344.323	36.5
344.692	40.75
345.061	40.64
345.431	40.25
345.8	39.98
346.169	43.32
346.538	41.23
346.907	38.89
347.276	40.5
347.645	40.41
348.014	39.55
348.383	42.68
348.752	41.23
349.121	41.23
349.49	42.09
349.858	45.64
350.227	45.7
350.596	52.59
350.964	54.5
351.333	51.91
351.702	51.16
352.07	48.52
352.439	45.02
352.807	44.82
353.176	45.52
353.544	47.5
353.912	48.2
354.281	44.57
354.649	39.05
355.017	36.55
355.385	37.11
355.753	39.05
356.122	40.86
356.49	40.43
356.858	42.39
357.226	42
357.594	40.41
357.961	37.57
358.329	42.27
358.697	47.11
359.065	49.8
359.433	50.09
359.8	49.05
360.168	48.59
360.536	51.11
360.903	47.82
361.271	49.84
361.638	50.73
362.006	51
362.373	50.05
362.741	49.45
363.108	48.55
363.475	48.73
363.843	47.09
364.21	45.32
364.577	43.8
364.944	43.86
365.311	43.34
365.678	41.68
366.045	43.57
366.412	46.02
366.779	41.68
367.146	43.68
367.513	45.05
367.88	48.73
368.247	53.59
368.613	53.09
368.98	52.89
369.347	50.55
369.713	52.02
370.08	50.05
370.447	45.36
370.813	46.5
371.18	44.25
371.546	39.89
371.912	42.7
372.279	39.23
372.645	40.02
373.011	42
373.378	46.2
373.744	43.98
374.11	39.34
374.476	39.61
374.842	43.77
375.208	44.14
375.574	49.45
375.94	47.36
376.306	53.16
376.672	56.75
377.038	54.68
377.404	51.95
377.769	53.39
378.135	59.09
378.501	60.98
378.866	56.05
379.232	56.09
379.597	56.89
379.963	51.66
380.328	49.23
380.694	48.27
381.059	48.89
381.425	48.45
381.79	47.68
382.155	48
382.52	44.86
382.886	47.02
383.251	43.27
383.616	37.16
383.981	40.07
384.346	36.3
384.711	34.2
385.076	34.18
385.441	37.95
385.806	40.45
386.171	37.11
386.535	40.05
386.9	38.66
387.265	44.52
387.629	46.18
387.994	46.32
388.359	45.91
388.723	43.91
389.088	46.25
389.452	41.5
389.817	38.41
390.181	37.61
390.545	38.16
390.91	38.95
391.274	36.09
391.638	40.11
392.002	37.36
392.366	42.02
392.731	45.11
393.095	42
393.459	45.66
393.823	48.05
394.187	50.14
394.55	44.64
394.914	45.98
395.278	44.98
395.642	41.05
396.006	43.8
396.369	40.41
396.733	40.8
397.097	42.07
397.46	39.64
397.824	37.25
398.187	37.07
398.551	37.91
398.914	39.66
399.277	42.86
399.641	43.23
400.004	43.77
400.367	45.43
400.73	42.84
401.094	39.61
401.457	41.09
401.82	42.14
402.183	43.2
402.546	45.36
402.909	42.86
403.272	40.45
403.635	40.89
403.998	38.77
404.36	36.52
404.723	38.43
405.086	40.59
405.448	39.5
405.811	40
406.174	38.23
406.536	38.23
406.899	39.45
407.261	40.59
407.624	39.98
407.986	40.25
408.348	41.52
408.711	41.64
409.073	42.61
409.435	43
409.797	44.16
410.16	42.14
410.522	42.05
410.884	42.57
411.246	43.48
411.608	45.09
411.97	47.61
412.332	46.75
412.693	45.64
413.055	46.84
413.417	46.82
413.779	43.93
414.14	45.02
414.502	49.18
414.864	47.32
415.225	44.36
415.587	46.64
415.948	47.36
416.31	46.2
416.671	45.07
417.033	44.75
417.394	46.75
417.755	49.25
418.116	51.25
418.478	46.2
418.839	45.02
419.2	46.91
419.561	43.3
419.922	40.16
420.283	43.45
420.644	43.77
421.005	42.43
421.366	41.36
421.727	38.39
422.087	37.14
422.448	39.16
422.809	40.59
423.169	41.93
423.53	44.07
423.891	46.09
424.251	44.93
424.612	46.16
424.972	47
425.333	47.3
425.693	48.2
426.053	51.2
426.414	50.73
426.774	53.84
427.134	52.77
427.494	50.77
427.854	47.89
428.214	47.5
428.574	46.95
428.934	45.32
429.294	45.39
429.654	49.48
430.014	47.05
430.374	45.41
430.734	42.91
431.094	44.36
431.453	43.84
431.813	45.07
432.173	46.7
432.532	45.41
432.892	45.82
433.251	44.36
433.611	45.16
433.97	44.84
434.33	46.39
434.689	46.86
435.048	47.25
435.407	49.5
435.767	47.27
436.126	45.41
436.485	47.45
436.844	47.32
437.203	47.2
437.562	44
437.921	43.07
438.28	42.02
438.639	42.64
438.998	39.05
439.356	39.07
439.715	42.3
440.074	44.18
440.433	40.41
440.791	39.14
441.15	40.84
441.508	39.07
441.867	40.43
442.225	42.66
442.584	39.59
442.942	39.41
443.3	39.23
443.659	37.64
444.017	37.32
444.375	38.86
444.733	41
445.092	42.45
445.45	42.48
445.808	42.36
446.166	41.55
446.524	43.86
446.882	45.18
447.239	42.41
447.597	42.36
447.955	42.36
448.313	42.07
448.67	41.82
449.028	39.23
449.386	41.2
449.743	39.39
450.101	39.89
450.458	39.77
450.816	40.84
451.173	45.32
451.531	46.43
451.888	44.68
452.245	47.32
452.602	46.61
452.96	46.5
453.317	44.55
453.674	47.16
454.031	46.23
454.388	43.91
454.745	41.2
455.102	38.89
455.459	36.89
455.816	39.32
456.173	35.73
456.529	35.91
456.886	37.11
457.243	39.7
457.599	42.14
457.956	41.43
458.313	41.57
458.669	43.7
459.026	41.41
459.382	45.41
459.739	43.45
460.095	46.16
460.451	49.8
460.807	47.41
461.164	46.39
461.52	44.14
461.876	45.3
462.232	46.5
462.588	43.86
462.944	43.43
463.3	39.64
463.656	38.5
464.012	38.2
464.368	34.73
464.724	35.27
465.079	34.8
465.435	28.8
465.791	30.66
466.146	30.32
466.502	30.82
466.858	32.09
467.213	35.27
467.569	36.11
467.924	35.45
468.279	36.39
468.635	34.45
468.99	33.86
469.345	40.66
469.701	40.14
470.056	38.5
470.411	40.91
470.766	41.89
471.121	39.39
471.476	40.84
471.831	42
472.186	44.14
472.541	46.07
472.895	47.09
473.25	41.93
473.605	39.7
473.96	41.34
474.314	38.75
474.669	39.23
475.024	39.77
475.378	38.52
475.733	36
476.087	33.86
476.441	33.11
476.796	37.41
477.15	41.59
477.504	43.93
477.859	43.66
478.213	44.84
478.567	44.2
478.921	43.27
479.275	44.09
479.629	46.25
479.983	46.52
480.337	47.77
480.691	42.39
481.045	38.84
481.399	35.86
481.752	34.93
482.106	35.23
482.46	34.41
482.813	37.39
483.167	39
483.52	39.16
483.874	38.5
484.227	37.7
484.581	38.34
484.934	40.91
485.288	42.43
485.641	40.11
485.994	40.66
486.347	41.32
486.7	40.25
487.054	38.43
487.407	38.7
487.76	38.5
488.113	39.89
488.466	42.02
488.818	43.18
489.171	42.11
489.524	44.02
489.877	43.39
490.23	40.95
490.582	42.43
490.935	43.18
491.288	42.02
491.64	39.89
491.993	38.52
492.345	38.16
492.698	34.68
493.05	36.14
493.402	37.09
493.755	37.64
494.107	37.18
494.459	34.57
494.811	31.77
495.163	33.16
495.515	36.93
495.867	38.34
496.219	35.34
496.571	36.39
496.923	32.02
497.275	36.59
497.627	37.09
497.979	43.18
498.33	49.07
498.682	55.27
499.034	55.75
499.385	58.27
499.737	58.09
500.088	62.2
500.44	64.25
500.791	69.59
501.143	69.52
501.494	66.14
501.845	67.3
502.197	63.52
502.548	60.23
502.899	60.82
503.25	60.23
503.601	60.95
503.952	59.16
504.303	59.84
504.654	60.05
505.005	53.89
505.356	55.45
505.707	52.25
506.058	49.45
506.408	51.05
506.759	48.34
507.11	46.82
507.46	44.57
507.811	41.68
508.161	38.91
508.512	36.2
508.862	37.5
509.213	39.5
509.563	41.86
509.913	43.59
510.263	41.07
510.614	39.98
510.964	38.89
511.314	34.84
511.664	36.64
512.014	38.52
512.364	41.68
512.714	42.75
513.064	41
513.414	38.48
513.764	37.05
514.113	34.86
514.463	35.93
514.813	37.43
515.162	41.36
515.512	43.89
515.862	43.2
516.211	38.77
516.561	36.41
516.91	36.11
517.259	33.2
517.609	31.52
517.958	32.5
518.307	35.23
518.656	31.7
519.006	32.93
519.355	30.61
519.704	33.95
520.053	36.75
520.402	39.68
520.751	37.66
521.1	40.55
521.448	44.14
521.797	41.82
522.146	39.02
522.495	40.18
522.843	39.43
523.192	38.36
523.541	36.48
523.889	37.64
524.238	37.23
524.586	40.32
524.935	37.2
525.283	36.11
525.631	42.91
525.979	41.8
526.328	40.25
526.676	41.14
527.024	39.25
527.372	38.27
527.72	37.32
528.068	36.55
528.416	32.5
528.764	33.68
529.112	32.09
529.46	26.75
529.808	27.95
530.155	23.7
530.503	22.91
530.851	24.48
531.198	23.95
531.546	22.27
531.893	24.02
532.241	29.25
532.588	28
532.936	30.05
533.283	34.05
533.63	37
533.978	43.7
534.325	42.39
534.672	44.43
535.019	43.05
535.366	44.16
535.713	42.34
536.06	41.66
536.407	45.11
536.754	43.23
537.101	38.89
537.448	38.43
537.795	36.73
538.141	40.86
538.488	38.84
538.835	37.48
539.181	37.48
539.528	39.52
539.874	37.3
540.221	37.68
540.567	41.7
540.914	41.16
541.26	39.41
541.606	39.61
541.952	39.61
542.299	41.73
542.645	44.09
542.991	43.75
543.337	41.14
543.683	41.89
544.029	40.57
544.375	37.11
544.721	38.98
545.066	39.45
545.412	37.7
545.758	34.64
546.104	34.34
546.449	34.02
546.795	35.41
547.141	36.16
547.486	36.86
547.832	38.89
548.177	37.55
548.522	36.43
548.868	36.93
549.213	40.34
549.558	42.16
549.903	42.86
550.249	44.25
550.594	41.61
550.939	41.86
551.284	42.36
551.629	39.57
551.974	41.41
552.319	44.41
552.664	41.39
553.008	40.93
553.353	39.2
553.698	38.11
554.043	35.93
554.387	31.52
554.732	33.45
555.076	32.3
555.421	31.89
555.765	30.7
556.11	27.07
556.454	30.11
556.798	26.8
557.143	28.05
557.487	26.5
557.831	27.98
558.175	32.91
558.519	27.41
558.863	28.55
559.207	31.57
559.551	32.16
559.895	36.41
560.239	36.57
560.583	39.09
560.927	39.84
561.27	41.11
561.614	44.11
561.958	42.73
562.301	44.11
562.645	42.75
562.988	38.75
563.332	39.23
563.675	37.27
564.018	36.2
564.362	33.39
564.705	29.82
565.048	28.93
565.391	27.89
565.735	28.23
566.078	31.3
566.421	30.61
566.764	31.18
567.107	32.16
567.45	31.2
567.792	29.48
568.135	29.89
568.478	30.02
568.821	30.32
569.163	31.02
569.506	30.61
569.849	28.52
570.191	27.98
570.534	30.7
570.876	29.64
571.219	33.25
571.561	36.64
571.903	37.68
572.246	39.18
572.588	38.91
572.93	35.86
573.272	36.66
573.614	38.98
573.956	41.5
574.298	40.34
574.64	39.2
574.982	35.61
575.324	32.66
575.666	32.27
576.008	31.36
576.349	31.55
576.691	31.64
577.033	33.11
577.374	30.39
577.716	27.27
578.057	23.8
578.399	25.93
578.74	26.09
579.082	25.34
579.423	25.14
579.764	25.89
580.105	24.02
580.447	26.86
580.788	25.84
581.129	26.73
581.47	29.93
581.811	32.75
582.152	27.68
582.493	27.5
582.834	28.36
583.175	30.3
583.515	30
583.856	32.93
584.197	31.25
584.537	32.34
584.878	33.95
585.218	32.48
585.559	31.48
585.899	37.32
586.24	38.77
586.58	41.14
586.921	38.5
587.261	41.66
587.601	40.59
587.941	42.93
588.281	42.93
588.621	39.34
588.961	36.7
589.301	38.36
589.641	40.77
589.981	37.36
590.321	34.55
590.661	35.27
591.001	32.86
591.34	35.09
591.68	33.59
592.02	31.11
592.359	35.02
592.699	38.98
593.038	38.25
593.378	37.11
593.717	39.05
594.057	40.86
594.396	44.25
594.735	44.32
595.074	43.34
595.414	41.41
595.753	44.27
596.092	42.5
596.431	42.05
596.77	42.68
597.109	38.95
597.448	39.36
597.786	36.77
598.125	36.55
598.464	35.34
598.803	34.11
599.141	33.25
599.48	30.45
599.819	30.39
600.157	30.39
600.495	27.89
600.834	32.68
601.172	34.61
601.511	37.64
601.849	38.91
602.187	39.52
602.525	40.2
602.864	44.09
603.202	43.61
603.54	44.57
603.878	44.09
604.216	46.09
604.554	43.45
604.891	45.09
605.229	45.86
605.567	43.18
605.905	46.39
606.243	46.55
606.58	46.43
606.918	48.23
607.255	47.86
607.593	49.32
607.93	49.32
608.268	48.48
608.605	45.91
608.942	46.41
609.28	43.95
609.617	43.82
609.954	42.66
610.291	41.43
610.628	42.52
610.965	41.45
611.302	38.41
611.639	39.8
611.976	40.14
612.313	41.34
612.65	39.64
612.987	41.89
613.323	38.57
613.66	38.93
613.997	36.34
614.333	32.7
614.67	33.98
615.006	36.14
615.343	35.34
615.679	36.52
616.015	33.52
616.352	33.55
616.688	34.14
617.024	35.86
617.36	36.93
617.696	39.25
618.032	39.18
618.368	42.36
618.704	41.8
619.04	44.34
619.376	43.09
619.712	46.86
620.048	47.05
620.383	48.14
620.719	45.61
621.055	46.66
621.39	44.91
621.726	46.07
622.061	42.27
622.397	44.7
622.732	43.02
623.068	41.93
623.403	38.41
623.738	37.64
624.073	34.59
624.409	35.5
624.744	34.86
625.079	36.45
625.414	36.52
625.749	38.77
626.084	35.68
626.419	36.48
626.753	41.55
627.088	44
627.423	48.64
627.758	51.41
628.092	50
628.427	50.39
628.762	51.5
629.096	56.34
629.431	59.34
629.765	59.52
630.099	59.7
630.434	58.23
630.768	58.52
631.102	54.75
631.436	54.7
631.77	58.7
632.105	57.05
632.439	55.5
632.773	56.89
633.107	54.23
633.44	55.86
633.774	54.32
634.108	53.93
634.442	51.93
634.776	55.43
635.109	54.75
635.443	54.84
635.776	55.16
636.11	54.84
636.443	51.39
636.777	51.16
637.11	52.5
637.444	50.43
637.777	50.43
638.11	53.11
638.443	51.55
638.776	51.07
639.11	48.3
639.443	51.59
639.776	52.66
640.109	52.55
640.441	51.14
640.774	52.41
641.107	55.36
641.44	56.23
641.773	53.91
642.105	54.61
642.438	53.27
642.77	52.09
643.103	49.09
643.435	51.82
643.768	52.48
644.1	53.86
644.433	51.8
644.765	50.91
645.097	46.55
645.429	46
645.761	44.43
646.094	46.55
646.426	48.86
646.758	52.75
647.09	51.75
647.422	49.64
647.753	50.48
648.085	50.61
648.417	50.2
648.749	54
649.08	55.89
649.412	57.55
649.744	58.61
650.075	57.57
650.407	52.2
650.738	53.91
651.069	56.2
651.401	56.34
651.732	53.73
652.063	53.86
652.394	52.61
652.726	53.68
653.057	51.34
653.388	49.32
653.719	49.98
654.05	52.48
654.381	48.95
654.712	49.23
655.042	46.86
655.373	47.34
655.704	46.86
656.034	45.98
656.365	46.02
656.696	45.84
657.026	48.3
657.357	47.52
657.687	48.2
658.018	48.3
658.348	46.45
658.678	47.64
659.008	47.25
659.339	50.77
659.669	51.14
659.999	49.93
660.329	50.11
660.659	48.68
660.989	50.93
661.319	47.27
661.649	48.05
661.978	49.32
662.308	49.05
662.638	51.98
662.968	50.45
663.297	52.14
663.627	52.45
663.956	54.48
664.286	53.52
664.615	51.09
664.945	54.66
665.274	55.59
665.603	57.18
665.932	60.39
666.262	61.45
666.591	60.77
666.92	60.11
667.249	60.91
667.578	60.34
667.907	62.09
668.236	66.8
668.564	69.11
668.893	68.57
669.222	66.64
669.551	62.02
669.879	60.61
670.208	58.98
670.537	56.73
670.865	55.84
671.194	57.59
671.522	56.48
671.85	53.45
672.179	52.23
672.507	52.73
672.835	51.82
673.163	55.59
673.491	58.43
673.819	60.86
674.147	60.84
674.475	60.23
674.803	58.77
675.131	59.8
675.459	60.55
675.787	63.02
676.115	61.95
676.442	62.93
676.77	61.64
677.098	56.11
677.425	55.61
677.753	59.11
678.08	59.09
678.407	58.32
678.735	60.14
679.062	59.27
679.389	53.41
679.717	51.48
680.044	51.05
680.371	48.5
680.698	51.02
681.025	51.73
681.352	50.7
681.679	51.14
682.006	49.86
682.332	48.18
682.659	50.02
682.986	52.89
683.313	56.75
683.639	58.93
683.966	60.95
684.292	63.55
684.619	62.95
684.945	63.95
685.272	64.14
685.598	64.73
685.924	63.45
686.25	62.98
686.577	63.23
686.903	59.07
687.229	58.68
687.555	60.55
687.881	59.7
688.207	57.66
688.533	59.05
688.858	59.93
689.184	62.05
689.51	65.11
689.836	67.41
690.161	67.75
690.487	72.3
690.813	70.39
691.138	69.14
691.463	67.02
691.789	69.75
692.114	64.39
692.44	63
692.765	61.55
693.09	60.07
693.415	59.5
693.74	56.89
694.065	56.98
694.39	55.09
694.715	53.34
695.04	55.07
695.365	53.14
695.69	54.32
696.015	55.16
696.339	54.89
696.664	54.09
696.989	52.32
697.313	52.93
697.638	49.68
697.962	50.55
698.287	51.32
698.611	52.3
698.935	55
699.26	55.8
699.584	57.68
699.908	57.3
700.232	56.07
700.556	53.2
700.88	55.11
701.204	59.36
701.528	63.57
701.852	64.23
702.176	63.16
702.5	60.23
702.823	57.98
703.147	55.98
703.471	55.48
703.794	58.23
704.118	61.14
704.441	59
704.765	55.39
705.088	49.25
705.411	48.8
705.735	45.77
706.058	45.77
706.381	48
706.704	48.25
707.027	46.82
707.35	42.02
707.673	42.11
707.996	41.14
708.319	40.77
708.642	44.16
708.965	41.86
709.288	42.52
709.61	44.86
709.933	44.98
710.256	43.36
710.578	44.23
710.901	48.09
711.223	46.41
711.546	45.75
711.868	47.2
712.19	45.34
712.512	48.3
712.835	48.41
713.157	46.27
713.479	44.34
713.801	46.91
714.123	46.52
714.445	44.3
714.767	44.48
715.089	45.48
715.411	43.43
715.732	46.09
716.054	43.86
716.376	42.7
716.697	42.73
717.019	44.66
717.34	43.82
717.662	44.48
717.983	43.75
718.305	42.2
718.626	42.18
718.947	44
719.268	43.05
719.589	44.7
719.911	44.2
720.232	44.8
720.553	42.39
720.874	42.8
721.195	41.27
721.515	44.09
721.836	45.57
722.157	45.55
722.478	45.16
722.798	43.59
723.119	44.55
723.44	45.52
723.76	47
724.081	48.5
724.401	47.3
724.721	46.3
725.042	42.3
725.362	43.18
725.682	42.95
726.002	41.02
726.322	43.75
726.642	39.68
726.962	37.98
727.282	34.66
727.602	33.93
727.922	33.18
728.242	37.3
728.562	39.25
728.882	37.48
729.201	37.8
729.521	37.25
729.84	35
730.16	37.41
730.479	41.66
730.799	43.11
731.118	43.18
731.437	43.2
731.757	40.43
732.076	40.11
732.395	41.09
732.714	41.14
733.033	42.36
733.352	45.93
733.671	45
733.99	43.91
734.309	41.07
734.628	41.8
734.947	42.05
735.265	42.98
735.584	43.09
735.903	41.55
736.221	41.93
736.54	42.7
736.858	36.52
737.177	34.27
737.495	32.84
737.813	36.05
738.132	35.02
738.45	34.48
738.768	33.68
739.086	32.59
739.404	34.02
739.722	33.02
740.04	31.77
740.358	35.09
740.676	37.61
740.994	38.18
741.311	38.07
741.629	36.57
741.947	35.5
742.264	35.59
742.582	36.48
742.899	35.61
743.217	37.59
743.534	35.45
743.852	36.77
744.169	35.61
744.486	33.05
744.803	32.8
745.121	34.82
745.438	32.7
745.755	33.68
746.072	34.07
746.389	33.95
746.706	33.05
747.022	32.75
747.339	30.02
747.656	30.02
747.973	31.55
748.289	30.64
748.606	31.43
748.923	33.34
749.239	32.39
749.555	33.05
749.872	33.39
750.188	33.09
750.505	36.43
750.821	36
751.137	39.02
751.453	38.55
751.769	37
752.085	33.68
752.401	35.32
752.717	37.16
753.033	36.11
753.349	34.05
753.665	31.8
753.98	31.75
754.296	35.5
754.612	35.68
754.927	35.75
755.243	34.66
755.558	37.45
755.874	35.23
756.189	33.98
756.505	35.07
756.82	35.86
757.135	39.77
757.45	38.61
757.765	36.32
758.08	34.36
758.395	35.02
758.71	35.52
759.025	37.18
759.34	40.45
759.655	41.02
759.97	41.48
760.285	43.11
760.599	39.8
760.914	39.91
761.228	40.45
761.543	40.16
761.857	40.07
762.172	44.73
762.486	42.7
762.8	38.52
763.115	40.07
763.429	41.14
763.743	41.23
764.057	41.52
764.371	43.23
764.685	42.61
764.999	41.27
765.313	40.43
765.627	34.32
765.941	35.07
766.255	35.57
766.568	30.91
766.882	31.02
767.195	29.07
767.509	30.55
767.823	28.93
768.136	28.45
768.449	28.34
768.763	27.93
769.076	31.55
769.389	29.8
769.702	33.14
770.016	35.55
770.329	31.48
770.642	32.07
770.955	32.55
771.268	29.52
771.58	28.3
771.893	30.89
772.206	33.68
772.519	34.64
772.832	34.64
773.144	32.11
773.457	31.55
773.769	29.89
774.082	32.61
774.394	30.32
774.706	34.14
775.019	33.57
775.331	32.82
775.643	30.48
775.955	28.16
776.268	30.59
776.58	32.77
776.892	34.32
777.204	36.55
777.515	33.52
777.827	31.93
778.139	29.09
778.451	29.86
778.763	29.75
779.074	27.95
779.386	30.93
779.697	29.18
780.009	27.93
780.32	25.23
780.632	27.16
780.943	25.61
781.254	30.39
781.566	32.39
781.877	34.93
782.188	34.75
782.499	36
782.81	33.8
783.121	30.8
783.432	28.89
783.743	28.89
784.054	28.61
784.364	31.05
784.675	28.91
784.986	26.61
785.296	26.45
785.607	28.41
785.917	30.25
786.228	29.66
786.538	32.95
786.849	34
787.159	36.34
787.469	37.57
787.779	39.02
788.09	38.45
788.4	39.98
788.71	41.59
789.02	36.93
789.33	38.66
789.64	41.27
789.949	42.52
790.259	43.05
790.569	42.73
790.879	42.18
791.188	41.5
791.498	42.48
791.807	43
792.117	39.39
792.426	41.59
792.736	37.43
793.045	33.57
793.354	31.36
793.663	33.98
793.973	35.18
794.282	34.98
794.591	37.11
794.9	37.09
795.209	37.68
795.518	39.32
795.826	38.84
796.135	40.39
796.444	42.98
796.753	43.16
797.061	42.05
797.37	41.25
797.678	40.55
797.987	39.93
798.295	37.86
798.604	37.45
798.912	37.75
799.22	36
799.529	38.16
799.837	35.66
800.145	35.07
800.453	34.89
800.761	34.41
801.069	36.7
801.377	33.98
801.685	35.2
801.993	35.66
802.3	34.68
802.608	38.93
802.916	36.3
803.223	40.36
803.531	42.34
803.838	41.8
804.146	42.36
804.453	42.52
804.76	42.14
805.068	44.91
805.375	43.41
805.682	41.39
805.989	40.73
806.296	40.32
806.603	39.45
806.91	36.11
807.217	36.16
807.524	34.11
807.831	31.57
808.138	34.73
808.444	34.32
808.751	35.48
809.058	36.75
809.364	34.73
809.671	37.14
809.977	38.57
810.284	43.05
810.59	41.23
810.896	42.48
811.202	42.18
811.509	42.16
811.815	40.73
812.121	38.8
812.427	36.64
812.733	38.39
813.039	37.66
813.345	35.55
813.65	33.02
813.956	37.39
814.262	37.8
814.568	40.93
814.873	40.39
815.179	39.2
815.484	39.89
815.79	43.98
816.095	44.18
816.4	43.23
816.706	40.45
817.011	38.52
817.316	38.27
817.621	37.7
817.926	36.52
818.231	39.11
818.536	39.43
818.841	40.89
819.146	39.25
819.451	38.48
819.756	37.41
820.06	40.75
820.365	45.98
820.67	41.36
820.974	41.75
821.279	41.16
821.583	35.25
821.888	33.59
822.192	31.55
822.496	32.5
822.8	32.07
823.105	31.77
823.409	29.48
823.713	28.89
824.017	29.86
824.321	28.09
824.625	25.11
824.929	28.91
825.232	28.23
825.536	27.93
825.84	27.25
826.143	26.68
826.447	31.66
826.751	34.07
827.054	35.64
827.358	37.27
827.661	40.82
827.964	43.14
828.268	40.91
828.571	42.64
828.874	46.98
829.177	47.27
829.48	47.89
829.783	45.05
830.086	43.2
830.389	39.2
830.692	41.55
830.995	37.93
831.297	36.86
831.6	33.07
831.903	34.86
832.205	32.73
832.508	32.7
832.81	33.55
833.113	36.36
833.415	38.2
833.718	42.41
834.02	41.48
834.322	41.75
834.624	42.93
834.926	47.02
835.228	46.02
835.53	46.07
835.832	47.7
836.134	46.16
836.436	43.02
836.738	40
837.04	34.25
837.341	33.75
837.643	35.64
837.944	33.27
838.246	33.07
838.547	38.39
838.849	42.52
839.15	43.57
839.452	46.48
839.753	46.8
840.054	48.5
840.355	51.5
840.656	52.77
840.957	54.39
841.258	58.95
841.559	59.43
841.86	56.25
842.161	52.18
842.462	47.82
842.762	43.75
843.063	45.36
843.364	47.43
843.664	44.93
843.965	44.7
844.265	42.95
844.566	42.86
844.866	44.02
845.166	42.36
845.467	45.41
845.767	47.2
846.067	47.98
846.367	44.25
846.667	43.43
846.967	44.27
847.267	40.09
847.567	37.8
847.867	35.55
848.166	31.86
848.466	34.89
848.766	30.68
849.065	29.41
849.365	29.91
849.664	31.7
849.964	31.2
850.263	32.3
850.562	32.7
850.862	34.86
851.161	34
851.46	33.91
851.759	31.59
852.058	32.98
852.357	32.82
852.656	31.09
852.955	31.89
853.254	31.66
853.553	31.64
853.851	34.48
854.15	36.84
854.449	35.41
854.747	38.16
855.046	35.34
855.344	37.09
855.643	39.11
855.941	41.84
856.239	42.89
856.538	45.41
856.836	46.02
857.134	46.18
857.432	43.27
857.73	44.73
858.028	43.61
858.326	44.55
858.624	43.05
858.922	43.91
859.219	43.2
859.517	43.5
859.815	42.02
860.112	46
860.41	45.64
860.707	47.2
861.005	48.16
861.302	50.86
861.6	51.95
861.897	53.82
862.194	53.16
862.491	52.07
862.788	51.57
863.085	52.95
863.382	50.5
863.679	51.25
863.976	49.23
864.273	48.66
864.57	43.07
864.867	42.98
865.163	40.64
865.46	39.57
865.757	45.41
866.053	45.52
866.349	42.61
866.646	38.39
866.942	37.5
867.239	44.16
867.535	41.64
867.831	44.23
868.127	45.57
868.423	45.36
868.719	41.98
869.015	39.36
869.311	39.66
869.607	37.91
869.903	39.14
870.199	37.43
870.494	31.7
870.79	40.7
871.086	42.93
871.381	43.05
871.677	41.77
871.972	43
872.267	41.73
872.563	41.82
872.858	46.89
873.153	46.3
873.448	47.75
873.743	44.86
874.038	37.91
874.333	39.48
874.628	41.3
874.923	43.95
875.218	46.27
875.513	43.64
875.808	44.66
876.102	35.27
876.397	33.93
876.691	34.59
876.986	36.27
877.28	35.75
877.575	34.8
877.869	31.52
878.163	32.55
878.458	34.95
878.752	38.66
879.046	34.73
879.34	39.39
879.634	41.43
879.928	41.05
880.222	42.93
880.516	43.34
880.809	41.57
881.103	43.48
881.397	40.82
881.691	40
881.984	37.93
882.278	39
882.571	40.05
882.864	42.34
883.158	41.09
883.451	40.05
883.744	41.68
884.038	41.25
884.331	41.07
884.624	41.3
884.917	41.16
885.21	40.41
885.503	41.55
885.796	41.07
886.088	37.61
886.381	36.86
886.674	35
886.966	34.8
887.259	34.75
887.552	33.02
887.844	31.82
888.136	32.07
888.429	33.15
888.721	31.42
889.013	32.25
889.306	34.25
889.598	35.79
