# Supplementary material for: An on-demand, drop-on-drop method for studying enzyme catalysis by serial crystallography
Source: Nat Commun. 2021 Jul 22;12:4461. doi: 10.1038/s41467-021-24757-7 (PMC8298390; doi:10.1038/s41467-021-24757-7)
Supplement: Supplementary file 7 — Source Data [file 41467_2021_24757_MOESM7_ESM.zip › 01_raw data/7/7-pico-on (32).txt]

Data from 7-fluo5N-fura-picoon_Subt4_20-41-44-628.txt Node

Date: Wed Jun 05 20:41:44 PDT 2019
User: Yachandra Lab
Spectrometer: OFX00221
Trigger mode: 0
Integration Time (sec): 3.000000E-1
Scans to average: 4
Nonlinearity correction enabled: false
Boxcar width: 5
Storing dark spectrum: false
XAxis mode: Wavelengths
Number of Pixels in Spectrum: 2136
>>>>>Begin Spectral Data<<<<<
156.111	1.54
156.499	1.43
156.887	0.59
157.274	-0.42
157.662	-0.7
158.049	-0.34
158.437	0.73
158.824	1.11
159.211	-0.52
159.599	-0.5
159.986	-1.16
160.373	-2.16
160.761	-2.89
161.148	-2.64
161.535	-2.25
161.922	-1.84
162.309	-2.05
162.696	-3.68
163.083	-4.75
163.47	-3.36
163.857	-4.2
164.244	-3.93
164.631	-3.25
165.018	-3.18
165.405	-3.45
165.792	-3.18
166.179	-3.3
166.565	-3.09
166.952	-2.91
167.339	-1.36
167.725	-2.45
168.112	-1.34
168.498	-0.5
168.885	-0.5
169.271	-0.68
169.658	0
170.044	-0.18
170.431	-0.09
170.817	-0.57
171.203	-0.25
171.59	-0.57
171.976	-0.43
172.362	-1.36
172.748	-2.7
173.134	-3
173.521	-3.61
173.907	-4.45
174.293	-4.55
174.679	-4.66
175.065	-5.14
175.451	-4.66
175.836	-5
176.222	-5.39
176.608	-5.77
176.994	-4.3
177.38	-4.41
177.765	-4.55
178.151	-4.18
178.537	-4.59
178.922	-5.75
179.308	-5.5
179.693	-6.68
180.079	-5.93
180.464	-5.55
180.85	-5.16
181.235	-7.32
181.621	-8.34
182.006	-7.27
182.391	-7.45
182.777	-6.82
183.162	-7.61
183.547	-7.61
183.932	-6.75
184.317	-7.91
184.702	-8.05
185.087	-7.75
185.472	-6.95
185.857	-6.68
186.242	-5.77
186.627	-5.2
187.012	-5.82
187.397	-5
187.782	-3.98
188.167	-4.64
188.551	-4.64
188.936	1.2
189.321	5.45
189.705	15.32
190.09	24.43
190.475	33.59
190.859	40.27
191.244	45.98
191.628	52.5
192.012	56.57
192.397	61.41
192.781	71.14
193.166	71.34
193.55	72.52
193.934	70.43
194.318	67.64
194.702	64.52
195.087	63.93
195.471	65.91
195.855	70.25
196.239	70.11
196.623	71.68
197.007	70.5
197.391	75.64
197.775	75.16
198.158	76.98
198.542	78.05
198.926	80.8
199.31	82.75
199.693	86.23
200.077	79.45
200.461	81.75
200.844	82.93
201.228	81.59
201.611	77
201.995	78.82
202.378	75.14
202.762	76.07
203.145	74.48
203.529	72.84
203.912	67.91
204.295	69.84
204.679	72.5
205.062	75.05
205.445	75.98
205.828	75.41
206.211	77.66
206.594	76.75
206.977	75.48
207.36	73.14
207.743	72.48
208.126	73.64
208.509	74.45
208.892	72.8
209.275	70.32
209.658	71.45
210.04	74.05
210.423	74.5
210.806	80.64
211.188	79.68
211.571	81.27
211.953	83.86
212.336	80.61
212.719	84.48
213.101	83.07
213.483	84.32
213.866	83.77
214.248	79.34
214.63	79.07
215.013	72.66
215.395	75.64
215.777	74.45
216.159	74.64
216.542	76.8
216.924	73.86
217.306	74.61
217.688	70.48
218.07	70.82
218.452	75.43
218.834	75.95
219.216	81.3
219.597	77.95
219.979	78.61
220.361	79.55
220.743	80.7
221.124	77.68
221.506	75.55
221.888	76.48
222.269	76.61
222.651	73.86
223.032	69.66
223.414	64.59
223.795	68.18
224.177	68.98
224.558	65.25
224.94	66.11
225.321	68.55
225.702	73.07
226.083	72.5
226.465	74.23
226.846	76.73
227.227	76.73
227.608	77.64
227.989	78.55
228.37	81.2
228.751	81.39
229.132	80.7
229.513	82.55
229.894	80.91
230.275	82.93
230.655	78.93
231.036	76.8
231.417	78.23
231.798	85.7
232.178	83.52
232.559	80.77
232.94	84.5
233.32	85.68
233.701	86.77
234.081	83.8
234.462	83.45
234.842	84.55
235.222	87.27
235.603	86.59
235.983	80.84
236.363	78.82
236.743	79.41
237.124	73.59
237.504	73.66
237.884	72.77
238.264	72.68
238.644	72.55
239.024	72.64
239.404	66.55
239.784	65.3
240.164	63.36
240.544	65.18
240.923	69
241.303	70.93
241.683	69.5
242.063	69.09
242.442	70.07
242.822	69.8
243.202	70.11
243.581	74.25
243.961	77.82
244.34	80.34
244.72	78.05
245.099	76.14
245.478	79.52
245.858	78.16
246.237	74.68
246.616	76.14
246.996	77.66
247.375	74.45
247.754	76.68
248.133	75.05
248.512	74.68
248.891	78.16
249.27	75.64
249.649	75.05
250.028	78.55
250.407	81.16
250.786	78.8
251.165	77.48
251.544	81.64
251.922	81.09
252.301	84.5
252.68	81.45
253.058	83.09
253.437	82.7
253.816	77.57
254.194	75.73
254.573	76.7
254.951	81.68
255.329	86.91
255.708	83.77
256.086	84.14
256.465	79.95
256.843	82.09
257.221	79.89
257.599	80.7
257.977	84.25
258.356	84.64
258.734	85.61
259.112	86.68
259.49	79.59
259.868	82.07
260.246	80.64
260.624	82.59
261.001	79.41
261.379	82.84
261.757	81.73
262.135	80.5
262.513	78.68
262.89	76.7
263.268	72.5
263.645	76.32
264.023	75.84
264.401	75.86
264.778	75.66
265.156	80.41
265.533	75.7
265.91	76.89
266.288	77.89
266.665	81.48
267.042	78.48
267.42	82.09
267.797	80.32
268.174	79.52
268.551	78.23
268.928	78.3
269.305	79.39
269.682	80.16
270.059	85.95
270.436	87.61
270.813	85.25
271.19	90.3
271.567	89.3
271.944	89.84
272.32	91.77
272.697	92.09
273.074	92.52
273.45	91.43
273.827	91.43
274.203	86
274.58	84.98
274.957	83.32
275.333	82.59
275.709	82.61
276.086	84.32
276.462	80.07
276.838	80.2
277.215	79.32
277.591	79.8
277.967	79.98
278.343	82.7
278.719	78.64
279.095	78.41
279.471	75.27
279.847	73.25
280.223	70.18
280.599	73.86
280.975	72.43
281.351	72.59
281.727	71.84
282.103	72.32
282.478	70.43
282.854	75
283.23	77.39
283.605	83.32
283.981	79.91
284.357	83.64
284.732	82.09
285.108	86.39
285.483	86.34
285.858	83.59
286.234	85.14
286.609	85.3
286.984	83.61
287.36	86.07
287.735	83.34
288.11	84.43
288.485	81.7
288.86	82.77
289.235	77.89
289.61	75.64
289.985	78.84
290.36	78.59
290.735	78.11
291.11	78.57
291.485	78.55
291.86	78.82
292.235	85.57
292.609	85.59
292.984	83.36
293.359	85.86
293.733	88.7
294.108	85
294.482	79.95
294.857	81.3
295.231	81.93
295.606	79
295.98	76.09
296.354	73.09
296.729	76.16
297.103	77.41
297.477	79.18
297.851	81.09
298.226	82.59
298.6	82.68
298.974	79.02
299.348	81.07
299.722	82.75
300.096	86.75
300.47	84.02
300.844	81.73
301.217	83.77
301.591	84.23
301.965	87.07
302.339	88.52
302.712	91.05
303.086	89.82
303.46	90.07
303.833	90.75
304.207	89.59
304.58	90.66
304.954	91.55
305.327	90.93
305.701	88.43
306.074	84.23
306.447	81.7
306.821	82.75
307.194	85.64
307.567	83.07
307.94	81.43
308.313	79.68
308.686	79.8
309.059	80.16
309.432	80.16
309.805	81.39
310.178	79.98
310.551	82.02
310.924	78.18
311.297	76.41
311.67	76.34
312.042	76.09
312.415	76.39
312.788	73.57
313.16	71.48
313.533	67.91
313.905	68.68
314.278	68.16
314.65	69.8
315.023	71.52
315.395	69.95
315.768	68.86
316.14	70.84
316.512	71.32
316.884	75
317.257	75.55
317.629	77.7
318.001	76.2
318.373	77.07
318.745	74.34
319.117	74.41
319.489	73.64
319.861	74.7
320.233	72.95
320.605	71.57
320.977	70.61
321.348	70.39
321.72	69
322.092	69.66
322.463	68.23
322.835	69.02
323.207	71.27
323.578	68.93
323.95	65.91
324.321	66.23
324.693	68.07
325.064	65.61
325.435	67.57
325.807	72.82
326.178	73.82
326.549	75.57
326.92	75.73
327.292	76.43
327.663	84.89
328.034	89.52
328.405	90.36
328.776	87.57
329.147	89.11
329.518	82.52
329.889	78.43
330.259	71.36
330.63	69.34
331.001	70.61
331.372	67.57
331.742	67.2
332.113	62.95
332.484	59.64
332.854	62.55
333.225	65.41
333.595	70.3
333.966	69.77
334.336	74.98
334.707	77.27
335.077	74.07
335.447	73.39
335.817	71.75
336.188	76.82
336.558	79.84
336.928	79.75
337.298	78.64
337.668	77.84
338.038	78.95
338.408	84
338.778	81.89
339.148	87.64
339.518	86.8
339.888	86
340.258	86.25
340.627	81.89
340.997	79.27
341.367	78.55
341.736	80.59
342.106	80.95
342.475	76.48
342.845	79.7
343.214	78.25
343.584	79.43
343.953	80.66
344.323	76.8
344.692	79.89
345.061	81.39
345.431	80.86
345.8	78.73
346.169	79.98
346.538	76.89
346.907	74.61
347.276	73.05
347.645	74.18
348.014	71.02
348.383	73.09
348.752	74.27
349.121	71.98
349.49	72.11
349.858	71.16
350.227	69.43
350.596	75.95
350.964	77.3
351.333	75.64
351.702	76.8
352.07	77.98
352.439	77
352.807	74.18
353.176	76.23
353.544	74.45
353.912	78.89
354.281	76.48
354.649	71.32
355.017	68.61
355.385	67.73
355.753	68.98
356.122	69.8
356.49	68.11
356.858	71.02
357.226	71.52
357.594	73.75
357.961	70.55
358.329	76.66
358.697	78.41
359.065	80.64
359.433	79.3
359.8	80.18
360.168	77.8
360.536	78.5
360.903	74.05
361.271	73.18
361.638	73.41
362.006	75.7
362.373	74.45
362.741	76
363.108	74.77
363.475	80.39
363.843	77.18
364.21	77.45
364.577	82.14
364.944	86.32
365.311	85.98
365.678	85.98
366.045	84.77
366.412	84.86
366.779	83.93
367.146	84.59
367.513	82.68
367.88	82.59
368.247	86.57
368.613	79.43
368.98	80.36
369.347	80.07
369.713	78.5
370.08	77.59
370.447	75.18
370.813	73.95
371.18	73.45
371.546	72.84
371.912	75.45
372.279	73.05
372.645	77.93
373.011	79.02
373.378	81.41
373.744	83.05
374.11	79.2
374.476	80.66
374.842	80.27
375.208	81.11
375.574	81.7
375.94	81.61
376.306	82.66
376.672	83
377.038	80.27
377.404	76.43
377.769	73.91
378.135	77
378.501	74.95
378.866	72.75
379.232	71.55
379.597	69.7
379.963	66.98
380.328	65.7
380.694	66.93
381.059	63.73
381.425	65.59
381.79	66.64
382.155	68.59
382.52	70.05
382.886	72.66
383.251	70.34
383.616	70.27
383.981	71.02
384.346	66.84
384.711	62.7
385.076	68.32
385.441	70.55
385.806	73.27
386.171	69.27
386.535	67.8
386.9	66.07
387.265	68.2
387.629	68.8
387.994	65.84
388.359	69.11
388.723	70.02
389.088	66.7
389.452	64.3
389.817	60.41
390.181	61.59
390.545	64.3
390.91	65.05
391.274	68.43
391.638	74.02
392.002	77.5
392.366	84.23
392.731	85.8
393.095	86.8
393.459	90.36
393.823	91.98
394.187	92.77
394.55	86.59
394.914	90.57
395.278	89.2
395.642	82.82
396.006	82.84
396.369	76.07
396.733	76.02
397.097	75.14
397.46	73.48
397.824	74.3
398.187	75.41
398.551	78.52
398.914	78.55
399.277	79.91
399.641	81.36
400.004	79.2
400.367	82.2
400.73	80.98
401.094	79.55
401.457	79.34
401.82	78.3
402.183	78.5
402.546	78.2
402.909	75.8
403.272	73
403.635	75.23
403.998	74.66
404.36	73.39
404.723	73.64
405.086	74.3
405.448	73.14
405.811	74
406.174	71.86
406.536	72.34
406.899	72.84
407.261	71.64
407.624	68.34
407.986	70.07
408.348	69.86
408.711	70.05
409.073	72.66
409.435	73.18
409.797	71.7
410.16	73.66
410.522	73.75
410.884	71.66
411.246	72.45
411.608	73.8
411.97	76.57
412.332	73.66
412.693	70.95
413.055	70.77
413.417	70.91
413.779	70.07
414.14	64.93
414.502	67.16
414.864	66.89
415.225	68.14
415.587	71.27
415.948	68.82
416.31	70.68
416.671	71.36
417.033	69.93
417.394	69.95
417.755	75.48
418.116	79.36
418.478	76.75
418.839	80.7
419.2	81.41
419.561	78.48
419.922	78.55
420.283	81.45
420.644	81.18
421.005	81.66
421.366	81.8
421.727	78.16
422.087	76.61
422.448	78.23
422.809	73.57
423.169	74.7
423.53	74.5
423.891	73.45
424.251	70.7
424.612	72.66
424.972	72.34
425.333	72.73
425.693	70.61
426.053	75.55
426.414	73.57
426.774	76.7
427.134	75.07
427.494	77.3
427.854	75.25
428.214	74.61
428.574	75.3
428.934	74.27
429.294	73.86
429.654	79.09
430.014	74.45
430.374	76.36
430.734	73.91
431.094	73.82
431.453	70.98
431.813	74.36
432.173	76.8
432.532	76.02
432.892	75.25
433.251	72.75
433.611	71.82
433.97	72.93
434.33	69.93
434.689	73.25
435.048	75.64
435.407	77.34
435.767	77.36
436.126	75.41
436.485	75.7
436.844	79.36
437.203	80.41
437.562	75.07
437.921	73.84
438.28	75.2
438.639	73.75
438.998	70.16
439.356	70.43
439.715	71.27
440.074	73.64
440.433	73
440.791	70.84
441.15	71.84
441.508	73.66
441.867	78.55
442.225	79.61
442.584	79.98
442.942	78.25
443.3	75.34
443.659	73
444.017	69.86
444.375	70.5
444.733	71.3
445.092	71.3
445.45	71.32
445.808	69.11
446.166	67.86
446.524	66.02
446.882	68.39
447.239	69.16
447.597	68.91
447.955	70.98
448.313	69.32
448.67	67.82
449.028	67.66
449.386	68.55
449.743	68.39
450.101	69.43
450.458	70.07
450.816	69.11
451.173	72.3
451.531	75.48
451.888	73.59
452.245	79.2
452.602	78.18
452.96	82.43
453.317	81.45
453.674	81.36
454.031	81.8
454.388	84.68
454.745	87.18
455.102	84.8
455.459	82.89
455.816	84.93
456.173	78.82
456.529	79.91
456.886	76.98
457.243	77.61
457.599	77.2
457.956	76.07
458.313	72.39
458.669	69.91
459.026	70.48
459.382	68.32
459.739	69.27
460.095	69.48
460.451	69.07
460.807	66.55
461.164	68.09
461.52	68.09
461.876	69.34
462.232	70.8
462.588	70.64
462.944	66.82
463.3	66.8
463.656	64.3
464.012	62.07
464.368	63.95
464.724	64.75
465.079	65.59
465.435	63.14
465.791	62.8
466.146	59.3
466.502	58.43
466.858	62.41
467.213	66.05
467.569	67.36
467.924	72.52
468.279	72.09
468.635	71.57
468.99	70.52
469.345	74.75
469.701	75.89
470.056	77.02
470.411	80.18
470.766	78.66
471.121	74.86
471.476	74.41
471.831	74.2
472.186	74.98
472.541	75.16
472.895	75.61
473.25	70.93
473.605	70.48
473.96	72.41
474.314	68.95
474.669	70.11
475.024	73.98
475.378	74.86
475.733	73.02
476.087	72.23
476.441	70.91
476.796	71.27
477.15	74.89
477.504	75.16
477.859	75.66
478.213	77.98
478.567	74.27
478.921	70.5
479.275	69.93
479.629	71.89
479.983	71.61
480.337	71.77
480.691	71.18
481.045	68.36
481.399	67.64
481.752	67.09
482.106	64.48
482.46	66.73
482.813	67.27
483.167	65.5
483.52	66.52
483.874	66.34
484.227	67.2
484.581	65.61
484.934	68.27
485.288	68.14
485.641	65.2
485.994	66.8
486.347	68.93
486.7	72
487.054	77.16
487.407	75.05
487.76	75.64
488.113	73.84
488.466	77.59
488.818	75.89
489.171	72.95
489.524	71.98
489.877	72.82
490.23	69.59
490.582	69.73
490.935	66.8
491.288	63.5
491.64	59.59
491.993	62.75
492.345	61.09
492.698	62.02
493.05	66.41
493.402	70.95
493.755	68.14
494.107	67.5
494.459	65.89
494.811	64.23
495.163	66.25
495.515	67.14
495.867	63.41
496.219	56.55
496.571	51.82
496.923	41.07
497.275	36.25
497.627	33.39
497.979	29.89
498.33	24.93
498.682	20.14
499.034	15.77
499.385	10.55
499.737	8.84
500.088	8.89
500.44	11.7
500.791	12.45
501.143	10.61
501.494	8.64
501.845	11.23
502.197	15.39
502.548	19.52
502.899	22.16
503.25	31.18
503.601	36.75
503.952	43.02
504.303	41.2
504.654	48.39
505.005	51.98
505.356	56.14
505.707	54.7
506.058	50.95
506.408	54.02
506.759	54.5
507.11	55.59
507.46	55.86
507.811	53.98
508.161	56.32
508.512	58
508.862	61.02
509.213	67.41
509.563	74.11
509.913	87.48
510.263	89.32
510.614	92.59
510.964	97.09
511.314	97.45
511.664	104.93
512.014	113.45
512.364	118.57
512.714	123
513.064	122.7
513.414	125.02
513.764	120.86
514.113	118.73
514.463	120.02
514.813	119.77
515.162	120.07
515.512	119.02
515.862	113.95
516.211	112.02
516.561	108.52
516.91	108.7
517.259	108.32
517.609	104.34
517.958	105.75
518.307	106.39
518.656	103.7
519.006	108.89
519.355	105.98
519.704	109.39
520.053	113.36
520.402	120.27
520.751	121.27
521.1	124.98
521.448	133.61
521.797	132.93
522.146	135.41
522.495	137.2
522.843	135.2
523.192	136.3
523.541	138.3
523.889	138.09
524.238	136.59
524.586	137.3
524.935	134.43
525.283	131.68
525.631	136.52
525.979	134.14
526.328	134.45
526.676	137.77
527.024	138.11
527.372	138.02
527.72	136.95
528.068	134.66
528.416	135.5
528.764	139.34
529.112	138.3
529.46	136.73
529.808	138.61
530.155	136.07
530.503	130.89
530.851	133.3
531.198	130.52
531.546	129.43
531.893	128.93
532.241	127.57
532.588	121.91
532.936	119.68
533.283	118.05
533.63	119.39
533.978	123.39
534.325	126.45
534.672	122.68
535.019	120.34
535.366	118.16
535.713	120.09
536.06	119.2
536.407	122.59
536.754	125.09
537.101	126.05
537.448	124.27
537.795	121.05
538.141	122.18
538.488	121.41
538.835	122.39
539.181	124.82
539.528	122.89
539.874	126.11
540.221	126
540.567	123.32
540.914	119.34
541.26	119.16
541.606	119.73
541.952	118.98
542.299	122
542.645	123.75
542.991	121.57
543.337	122.5
543.683	117.91
544.029	115.32
544.375	114.61
544.721	116.77
545.066	116.36
545.412	116.3
545.758	115.14
546.104	114.45
546.449	112
546.795	113.3
547.141	110.95
547.486	112.16
547.832	114.2
548.177	115.16
548.522	114.73
548.868	115.05
549.213	114.07
549.558	113.36
549.903	114.75
550.249	117.5
550.594	116.27
550.939	117.16
551.284	116.57
551.629	111.61
551.974	109.7
552.319	108.77
552.664	107.91
553.008	107.61
553.353	107.52
553.698	105.77
554.043	103.59
554.387	99.5
554.732	100
555.076	99.73
555.421	103.23
555.765	104.77
556.11	104.09
556.454	102.18
556.798	100.14
557.143	99.3
557.487	95.95
557.831	96.36
558.175	102.52
558.519	98.48
558.863	97.36
559.207	96.39
559.551	94.61
559.895	96.84
560.239	99.05
560.583	99.75
560.927	98.09
561.27	100.36
561.614	102.43
561.958	97.95
562.301	100.68
562.645	100.23
562.988	98.11
563.332	97.8
563.675	97.59
564.018	98.16
564.362	98.23
564.705	98.41
565.048	97.41
565.391	95.75
565.735	96.61
566.078	93.98
566.421	94.55
566.764	94.8
567.107	98.25
567.45	98.36
567.792	96.34
568.135	96.95
568.478	96.32
568.821	96.82
569.163	96.8
569.506	97.73
569.849	99.39
570.191	99.2
570.534	102.32
570.876	100.55
571.219	102.02
571.561	102.82
571.903	101.73
572.246	102.45
572.588	100.98
572.93	98.77
573.272	98.95
573.614	97.2
573.956	98.2
574.298	95.32
574.64	92.73
574.982	89.73
575.324	86
575.666	86
576.008	87.59
576.349	88
576.691	90
577.033	88.02
577.374	88.05
577.716	85.41
578.057	85.27
578.399	86.45
578.74	87.09
579.082	88.84
579.423	88.07
579.764	84.95
580.105	83.3
580.447	82.57
580.788	84.07
581.129	84.91
581.47	86.64
581.811	88.23
582.152	89.84
582.493	91.23
582.834	91.02
583.175	91.23
583.515	93.05
583.856	94.2
584.197	90.68
584.537	91.93
584.878	92.61
585.218	94.45
585.559	92.5
585.899	90.2
586.24	85.8
586.58	87.66
586.921	86.45
587.261	84.98
587.601	85.5
587.941	88.11
588.281	85.68
588.621	82.5
588.961	78.82
589.301	78.23
589.641	82
589.981	82.11
590.321	81.25
590.661	79.36
591.001	78.95
591.34	80.18
591.68	80.14
592.02	79.55
592.359	83.91
592.699	87.09
593.038	87.02
593.378	85.64
593.717	86.84
594.057	84.5
594.396	87.5
594.735	88.07
595.074	86.23
595.414	83.64
595.753	85.23
596.092	80.75
596.431	78.52
596.77	80.43
597.109	78.11
597.448	78.66
597.786	78.98
598.125	78.18
598.464	75.14
598.803	73.91
599.141	75.95
599.48	71.95
599.819	72.82
600.157	72.91
600.495	70.91
600.834	72.09
601.172	71.89
601.511	70.45
601.849	69.09
602.187	72.09
602.525	73.8
602.864	74.77
603.202	75.93
603.54	77.89
603.878	76.48
604.216	75.5
604.554	74
604.891	74.09
605.229	75.27
605.567	75.98
605.905	78.11
606.243	79.39
606.58	78.8
606.918	80.55
607.255	78.43
607.593	80.36
607.93	79.57
608.268	76.61
608.605	73.25
608.942	71.77
609.28	69.34
609.617	66.73
609.954	64
610.291	61.18
610.628	61.41
610.965	59.84
611.302	57.39
611.639	63.05
611.976	67.18
612.313	71.55
612.65	73.07
612.987	76.27
613.323	75
613.66	77.02
613.997	78.61
614.333	75.66
614.67	79.64
615.006	81.39
615.343	76.7
615.679	76.32
616.015	75.11
616.352	76.45
616.688	77.02
617.024	79.34
617.36	78.27
617.696	79.73
618.032	78.95
618.368	77.91
618.704	75.91
619.04	77.95
619.376	77.18
619.712	77.59
620.048	78.27
620.383	79.77
620.719	76.5
621.055	78.36
621.39	76.02
621.726	76.14
622.061	75.84
622.397	78.07
622.732	77.73
623.068	77.14
623.403	72.64
623.738	71.98
624.073	67.66
624.409	70.09
624.744	66.75
625.079	66.66
625.414	70.32
625.749	71.84
626.084	71.07
626.419	73.5
626.753	74.7
627.088	80.39
627.423	82.09
627.758	84.91
628.092	83.16
628.427	83.68
628.762	84.55
629.096	84.77
629.431	85.36
629.765	86.8
630.099	84.57
630.434	83.5
630.768	84.34
631.102	82.02
631.436	81.75
631.77	84.34
632.105	85.18
632.439	83.55
632.773	84.41
633.107	81.41
633.44	82.36
633.774	82.39
634.108	84.02
634.442	77.55
634.776	78.52
635.109	77.84
635.443	77.95
635.776	77.39
636.11	79.48
636.443	76.86
636.777	77.18
637.11	74.07
637.444	72.98
637.777	72.36
638.11	77.91
638.443	79.18
638.776	79.95
639.11	77.07
639.443	79.61
639.776	79.64
640.109	82.14
640.441	82.09
640.774	81.8
641.107	82.41
641.44	84.09
641.773	80.5
642.105	78.27
642.438	77.61
642.77	78.93
643.103	78.86
643.435	79.66
643.768	78.34
644.1	80
644.433	82.41
644.765	80.16
645.097	80.8
645.429	82.36
645.761	81.27
646.094	81.82
646.426	82.16
646.758	81.36
647.09	80.66
647.422	78.91
647.753	79.66
648.085	78.66
648.417	77.95
648.749	75.57
649.08	77.66
649.412	77.59
649.744	78.66
650.075	77.27
650.407	74.86
650.738	76.66
651.069	77.91
651.401	75.23
651.732	73.84
652.063	76.89
652.394	75.5
652.726	75.16
653.057	76.2
653.388	72.34
653.719	71.36
654.05	73.3
654.381	67.64
654.712	67.48
655.042	66.41
655.373	67.95
655.704	65.8
656.034	65.05
656.365	62.7
656.696	63.41
657.026	66.66
657.357	68.3
657.687	69.02
658.018	72.98
658.348	70.66
658.678	71.5
659.008	69.2
659.339	71.5
659.669	72.34
659.999	73.93
660.329	71.95
660.659	70.91
660.989	71.14
661.319	66.91
661.649	67.41
661.978	69.09
662.308	69.23
662.638	71.05
662.968	70.11
663.297	72.59
663.627	71.48
663.956	74.59
664.286	76.84
664.615	76.64
664.945	79.23
665.274	76.43
665.603	76.34
665.932	80
666.262	79.91
666.591	77.02
666.92	75.75
667.249	76.73
667.578	73.64
667.907	72.36
668.236	74.61
668.564	73.25
668.893	75.27
669.222	76.82
669.551	73.52
669.879	72.55
670.208	74.07
670.537	72.41
670.865	69.82
671.194	71.77
671.522	72.45
671.85	69.16
672.179	68.7
672.507	69.32
672.835	67.39
673.163	70.16
673.491	71.91
673.819	73.77
674.147	74.36
674.475	75.55
674.803	72.82
675.131	71.2
675.459	71.77
675.787	76.14
676.115	77
676.442	77.68
676.77	75.64
677.098	73.89
677.425	72.52
677.753	72.68
678.08	72
678.407	75.77
678.735	75.27
679.062	75.66
679.389	71
679.717	68.55
680.044	66.14
680.371	62.91
680.698	62.02
681.025	62.91
681.352	62.57
681.679	62.82
682.006	59.23
682.332	59.95
682.659	61.5
682.986	64.09
683.313	66.11
683.639	68.16
683.966	72.41
684.292	75.8
684.619	77.14
684.945	78.73
685.272	79.07
685.598	78.18
685.924	76.48
686.25	74.16
686.577	74.59
686.903	71.86
687.229	73.5
687.555	73.2
687.881	70.11
688.207	67.02
688.533	68.5
688.858	73.11
689.184	75.91
689.51	77.75
689.836	81.52
690.161	78.86
690.487	79.68
690.813	75.8
691.138	75.05
691.463	78.32
691.789	78.11
692.114	74.52
692.44	69.07
692.765	67.73
693.09	68.66
693.415	67.95
693.74	69.23
694.065	68.91
694.39	69.98
694.715	69.84
695.04	69.32
695.365	70.11
695.69	67.59
696.015	67.2
696.339	65.84
696.664	64.02
696.989	61.8
697.313	61.41
697.638	63.3
697.962	61.82
698.287	61.68
698.611	63.2
698.935	63.89
699.26	65.36
699.584	69.91
699.908	72.43
700.232	70.73
700.556	68.16
700.88	69.02
701.204	71.34
701.528	75.25
701.852	74.27
702.176	71.36
702.5	69.98
702.823	72.18
703.147	69.3
703.471	68.2
703.794	73.73
704.118	76.86
704.441	76.7
704.765	70.77
705.088	67.3
705.411	70.2
705.735	69.52
706.058	70.5
706.381	67.27
706.704	67.09
707.027	68.02
707.35	62
707.673	62.16
707.996	59.41
708.319	61.93
708.642	64.32
708.965	63.16
709.288	62
709.61	64.25
709.933	65.07
710.256	64.43
710.578	64.14
710.901	65.18
711.223	64
711.546	65.5
711.868	63.68
712.19	62.52
712.512	64.11
712.835	63.77
713.157	61.32
713.479	62.68
713.801	63.18
714.123	62.27
714.445	61.48
714.767	62.34
715.089	64.07
715.411	61.25
715.732	62.91
716.054	61.09
716.376	61.02
716.697	60.09
717.019	62.41
717.34	61.75
717.662	62.02
717.983	62.52
718.305	60.11
718.626	57.59
718.947	62.02
719.268	59.25
719.589	58
719.911	61.11
720.232	63.52
720.553	60.89
720.874	62.64
721.195	59.61
721.515	62.34
721.836	63
722.157	64.16
722.478	64.52
722.798	63.2
723.119	63.39
723.44	61.64
723.76	63.32
724.081	63.98
724.401	60.86
724.721	62.45
725.042	55.57
725.362	57
725.682	54.86
726.002	54.41
726.322	56.93
726.642	55.25
726.962	54.43
727.282	52.48
727.602	50.8
727.922	52.34
728.242	53.82
728.562	59.48
728.882	60.45
729.201	62.98
729.521	60.59
729.84	59.45
730.16	60.75
730.479	63.11
730.799	63.57
731.118	66.45
731.437	64.43
731.757	65
732.076	62.91
732.395	60.5
732.714	62.55
733.033	64.07
733.352	68.39
733.671	68.8
733.99	69.61
734.309	68.27
734.628	66.23
734.947	67.77
735.265	70.93
735.584	71.73
735.903	72.8
736.221	70.64
736.54	73.07
736.858	68.52
737.177	64.5
737.495	63.91
737.813	63.23
738.132	64.09
738.45	65.93
738.768	60.36
739.086	58.5
739.404	56.05
739.722	52.45
740.04	49.55
740.358	51.2
740.676	53.27
740.994	51.52
741.311	51.43
741.629	50.8
741.947	49.45
742.264	50.61
742.582	52.09
742.899	53.86
743.217	59
743.534	58.11
743.852	57.43
744.169	58.86
744.486	56.61
744.803	56.52
745.121	57.75
745.438	56.57
745.755	56.91
746.072	58.73
746.389	59.68
746.706	57.36
747.022	57.64
747.339	57.32
747.656	57.27
747.973	59.05
748.289	56.8
748.606	56.57
748.923	57.84
749.239	57.16
749.555	56.3
749.872	53.89
750.188	54.39
750.505	55.91
750.821	57.32
751.137	58.84
751.453	59.75
751.769	62.93
752.085	61.7
752.401	59.93
752.717	62.23
753.033	59.45
753.349	59.25
753.665	57.48
753.98	58.36
754.296	58.82
754.612	57.68
754.927	58.2
755.243	55.25
755.558	54.98
755.874	56.34
756.189	53.59
756.505	57.25
756.82	58.45
757.135	61.8
757.45	59.52
757.765	58.25
758.08	58.59
758.395	55.27
758.71	55.7
759.025	57.36
759.34	60.93
759.655	64.02
759.97	64.48
760.285	65.91
760.599	62.5
760.914	63.16
761.228	64.73
761.543	61.36
761.857	63.82
762.172	64.34
762.486	62.89
762.8	56.98
763.115	55.95
763.429	53.27
763.743	55.8
764.057	57.91
764.371	59.61
764.685	57.45
764.999	60.43
765.313	59.59
765.627	59.57
765.941	56.43
766.255	57.7
766.568	56.45
766.882	57.45
767.195	52.59
767.509	51.39
767.823	50.75
768.136	51.84
768.449	50.41
768.763	50.07
769.076	51.82
769.389	54.61
769.702	56.66
770.016	54.89
770.329	55.45
770.642	58.48
770.955	59.59
771.268	55.02
771.58	56
771.893	57.7
772.206	58.48
772.519	58.86
772.832	57.05
773.144	55.73
773.457	57.66
773.769	56.77
774.082	56.95
774.394	57.18
774.706	60.5
775.019	59.34
775.331	58.32
775.643	58.43
775.955	57.66
776.268	61.84
776.58	62.77
776.892	64.55
777.204	63.16
777.515	61.11
777.827	59.64
778.139	61.36
778.451	60.48
778.763	60.91
779.074	58.89
779.386	60.52
779.697	58.95
780.009	58.18
780.32	56.55
780.632	57.75
780.943	58.93
781.254	59.73
781.566	58.86
781.877	61.98
782.188	62.7
782.499	64.02
782.81	63.18
783.121	61.73
783.432	60.95
783.743	60.93
784.054	59.66
784.364	60.61
784.675	57.52
784.986	56.82
785.296	55.55
785.607	56.61
785.917	59.18
786.228	58.2
786.538	59.95
786.849	61.39
787.159	63.7
787.469	67.57
787.779	65.52
788.09	67.55
788.4	69.11
788.71	68.41
789.02	66.52
789.33	67.77
789.64	70.11
789.949	71.3
790.259	71.7
790.569	69.5
790.879	68.66
791.188	72
791.498	72.73
791.807	71.77
792.117	72.75
792.426	71.8
792.736	68.16
793.045	65.73
793.354	67
793.663	68.68
793.973	71.52
794.282	72
794.591	69.36
794.9	68.73
795.209	68.55
795.518	67.5
795.826	69.95
796.135	73.41
796.444	73.09
796.753	70.05
797.061	68.16
797.37	65.3
797.678	62.84
797.987	66.2
798.295	65.41
798.604	64.59
798.912	67.2
799.22	65.41
799.529	65.59
799.837	64.55
800.145	65.64
800.453	69.41
800.761	72.36
801.069	75.7
801.377	72.2
801.685	73.32
801.993	75.55
802.3	72.93
802.608	75.27
802.916	72.18
803.223	77.91
803.531	77.73
803.838	74.45
804.146	73.84
804.453	72.86
804.76	72.75
805.068	73.57
805.375	73.89
805.682	74.77
805.989	74.86
806.296	77.36
806.603	74.34
806.91	75.36
807.217	77.11
807.524	75
807.831	74.7
808.138	77
808.444	76.93
808.751	78.48
809.058	77.7
809.364	77.34
809.671	75.2
809.977	78.89
810.284	82.41
810.59	80.57
810.896	79.75
811.202	80.91
811.509	76.61
811.815	79.7
812.121	78.16
812.427	76.61
812.733	80.02
813.039	81.09
813.345	78.66
813.65	74.5
813.956	78.86
814.262	82.2
814.568	82.48
814.873	86.32
815.179	83.77
815.484	81.16
815.79	84.34
816.095	82.8
816.4	84.34
816.706	84.57
817.011	86.68
817.316	86.84
817.621	87.11
817.926	86.43
818.231	86.68
818.536	86.02
818.841	88.36
819.146	88.16
819.451	84.66
819.756	82.43
820.06	82.23
820.365	83.68
820.67	80.48
820.974	81.18
821.279	82.45
821.583	81.89
821.888	83.14
822.192	81.48
822.496	84.48
822.8	86.68
823.105	87.93
823.409	87.07
823.713	84.09
824.017	85.57
824.321	82.43
824.625	80.91
824.929	84.98
825.232	84.98
825.536	85.07
825.84	81.32
826.143	81.25
826.447	81.25
826.751	84.75
827.054	88.32
827.358	87.14
827.661	91.91
827.964	92
828.268	88.7
828.571	89
828.874	92
829.177	92.09
829.48	94.23
829.783	98.05
830.086	97.93
830.389	95.18
830.692	96.75
830.995	93.43
831.297	94.95
831.6	93.89
831.903	98.55
832.205	94.18
832.508	97.14
832.81	95.95
833.113	98.27
833.415	98.25
833.718	101.86
834.02	102.75
834.322	106.52
834.624	104.39
834.926	107.07
835.228	104.93
835.53	108.55
835.832	108.09
836.134	108.45
836.436	106.39
836.738	104.45
837.04	99.32
837.341	96.93
837.643	97.25
837.944	99.2
838.246	99.61
838.547	102.61
838.849	107.8
839.15	110.25
839.452	112.16
839.753	111.02
840.054	109.8
840.355	116.66
840.656	116.75
840.957	118.68
841.258	122.2
841.559	124.61
841.86	122.2
842.161	119.84
842.462	118.59
842.762	117.77
843.063	116.89
843.364	118.2
843.664	115.89
843.965	118.52
844.265	114.16
844.566	113.59
844.866	108.98
845.166	107.8
845.467	105.3
845.767	106.75
846.067	104.14
846.367	102.61
846.667	102.91
846.967	101.41
847.267	98.93
847.567	99.41
847.867	99.84
848.166	98.75
848.466	101
848.766	100.07
849.065	95.07
849.365	96.23
849.664	98.25
849.964	99.7
850.263	100.14
850.562	103.05
850.862	103.82
851.161	99.18
851.46	101.23
851.759	98.68
852.058	100.16
852.357	102.82
852.656	101.09
852.955	102.84
853.254	105.84
853.553	106.32
853.851	107.66
854.15	108.91
854.449	110.27
854.747	110.55
855.046	110.57
855.344	112.41
855.643	114.55
855.941	121.43
856.239	121.32
856.538	121.91
856.836	122.61
857.134	123.48
857.432	119.59
857.73	122.48
858.028	124.02
858.326	126.45
858.624	127.41
858.922	127.41
859.219	124
859.517	122.95
859.815	120.11
860.112	121.57
860.41	117.7
860.707	120.16
861.005	121.89
861.302	123.75
861.6	122.09
861.897	126.3
862.194	126.86
862.491	126.77
862.788	128.2
863.085	131.52
863.382	131.23
863.679	135.7
863.976	133.45
864.273	131.41
864.57	125.68
864.867	128.11
865.163	124
865.46	122.23
865.757	124.64
866.053	125.11
866.349	122.89
866.646	122.3
866.942	120.05
867.239	126.57
867.535	123.68
867.831	126.27
868.127	126.57
868.423	121.43
868.719	123.39
869.015	124.66
869.311	126.75
869.607	126.16
869.903	127.36
870.199	128.75
870.494	128.34
870.79	134.84
871.086	135.8
871.381	134.41
871.677	137.7
871.972	135.59
872.267	132.3
872.563	130.32
872.858	129.57
873.153	126.8
873.448	126.48
873.743	122.8
874.038	119.84
874.333	123.77
874.628	124.95
874.923	127.3
875.218	129.23
875.513	129.32
875.808	128.68
876.102	124.64
876.397	122.59
876.691	124.27
876.986	124.16
877.28	121.18
877.575	117.68
877.869	117.32
878.163	117.61
878.458	118.07
878.752	116.34
879.046	110.95
879.34	112.09
879.634	116.5
879.928	111.64
880.222	111.34
880.516	108.93
880.809	108.45
881.103	106.3
881.397	103.11
881.691	99.36
881.984	98.3
882.278	102.39
882.571	106.25
882.864	104.66
883.158	105.61
883.451	109.02
883.744	112.32
884.038	112.25
884.331	113.11
884.624	116.27
884.917	116.36
885.21	117.32
885.503	116.45
885.796	112.98
886.088	109.64
886.381	108.32
886.674	104.45
886.966	103.68
887.259	101.3
887.552	99.59
887.844	97.84
888.136	99.05
888.429	99.25
888.721	98.64
889.013	99.62
889.306	102.54
889.598	102.67
