# Supplementary material for: An on-demand, drop-on-drop method for studying enzyme catalysis by serial crystallography
Source: Nat Commun. 2021 Jul 22;12:4461. doi: 10.1038/s41467-021-24757-7 (PMC8298390; doi:10.1038/s41467-021-24757-7)
Supplement: Supplementary file 7 — Source Data [file 41467_2021_24757_MOESM7_ESM.zip › 01_raw data/7/7-fluo5N-fura-bg_OFX002211_20-35-45-006.txt]

Data from 7-fluo5N-fura-bg_OFX002211_20-35-45-006.txt Node

Date: Wed Jun 05 20:35:45 PDT 2019
User: Yachandra Lab
Spectrometer: OFX00221
Trigger mode: 0
Integration Time (sec): 3.000000E-1
Scans to average: 4
Nonlinearity correction enabled: false
Boxcar width: 5
Storing dark spectrum: false
XAxis mode: Wavelengths
Number of Pixels in Spectrum: 2136
>>>>>Begin Spectral Data<<<<<
156.111	2559.17
156.499	2560.11
156.887	2567.75
157.274	2566.83
157.662	2576.35
158.049	2586.05
158.437	2600.68
158.824	2599.5
159.211	2614.84
159.599	2620.48
159.986	2625.73
160.373	2622.43
160.761	2628.84
161.148	2624.68
161.535	2630.82
161.922	2621.82
162.309	2616.09
162.696	2602.59
163.083	2604.64
163.47	2591.73
163.857	2598.41
164.244	2593.84
164.631	2598.23
165.018	2591.36
165.405	2594.95
165.792	2589.14
166.179	2594.61
166.565	2589.2
166.952	2594.34
167.339	2593.16
167.725	2599.86
168.112	2595.5
168.498	2601.89
168.885	2596.05
169.271	2602.84
169.658	2598.41
170.044	2604.09
170.431	2599.09
170.817	2605.09
171.203	2600.36
171.59	2601.25
171.976	2595.3
172.362	2600.25
172.748	2594.95
173.134	2600.77
173.521	2594.14
173.907	2599.73
174.293	2593.64
174.679	2598.93
175.065	2592.55
175.451	2598.75
175.836	2592.84
176.222	2599.95
176.608	2604.52
176.994	2616.45
177.38	2616.34
177.765	2622.16
178.151	2613.25
178.537	2618
178.922	2614.52
179.308	2621.7
179.693	2615.14
180.079	2620.82
180.464	2613.73
180.85	2608.05
181.235	2595.09
181.621	2594.14
182.006	2588.25
182.391	2594.91
182.777	2590.55
183.162	2593.95
183.547	2586.98
183.932	2590.43
184.317	2584.45
184.702	2589.32
185.087	2583.43
185.472	2590.34
185.857	2587.64
186.242	2592.09
186.627	2588.82
187.012	2593.77
187.397	2587.27
187.782	2591.64
188.167	2586.75
188.551	2592.55
188.936	2737.2
189.321	2893.84
189.705	3040.36
190.09	3193.36
190.475	3372.39
190.859	3531.89
191.244	3681.98
191.628	3837.48
192.012	3988.91
192.397	4154.57
192.781	4302.89
193.166	4309.07
193.55	4304.86
193.934	4312.34
194.318	4310.41
194.702	4286.82
195.087	4280.55
195.471	4283.07
195.855	4284.39
196.239	4285.98
196.623	4279.39
197.007	4286.34
197.391	4290.84
197.775	4301.34
198.158	4296.98
198.542	4303.48
198.926	4298.36
199.31	4304.73
199.693	4305.7
200.077	4308.5
200.461	4308.68
200.844	4311.77
201.228	4307.8
201.611	4310.8
201.995	4304.57
202.378	4308.55
202.762	4309.02
203.145	4314.43
203.529	4312.8
203.912	4317.14
204.295	4321.7
204.679	4328.89
205.062	4329.5
205.445	4335.7
205.828	4332.52
206.211	4338.41
206.594	4338.11
206.977	4341.16
207.36	4345.16
207.743	4351.27
208.126	4352.55
208.509	4352.93
208.892	4348.3
209.275	4349.93
209.658	4354.11
210.04	4364.68
210.423	4363.95
210.806	4366.16
211.188	4363.02
211.571	4362.14
211.953	4361.16
212.336	4358.66
212.719	4353.5
213.101	4358.91
213.483	4358.43
213.866	4356.98
214.248	4352.52
214.63	4356.27
215.013	4359
215.395	4366.18
215.777	4370.82
216.159	4375.68
216.542	4378.27
216.924	4385.07
217.306	4384.39
217.688	4389.89
218.07	4390.27
218.452	4389.57
218.834	4389.8
219.216	4394.09
219.597	4392.16
219.979	4391.11
220.361	4430.09
220.743	4434.93
221.124	4438.61
221.506	4445.02
221.888	4445.73
222.269	4445.07
222.651	4447
223.032	4449.32
223.414	4449.41
223.795	4451.25
224.177	4454.45
224.558	4413.61
224.94	4409.45
225.321	4419.14
225.702	4416.41
226.083	4424.52
226.465	4439.73
226.846	4441.27
227.227	4441.36
227.608	4443.86
227.989	4443.07
228.37	4448.59
228.751	4453.45
229.132	4463.36
229.513	4453.48
229.894	4453.3
230.275	4446.05
230.655	4436.14
231.036	4441.09
231.417	4442.05
231.798	4440.61
232.178	4450.8
232.559	4448.45
232.94	4450.27
233.32	4445.2
233.701	4448.11
234.081	4450.14
234.462	4453.91
234.842	4455.09
235.222	4458.59
235.603	4460.48
235.983	4461.73
236.363	4461.57
236.743	4461.09
237.124	4460.93
237.504	4485.27
237.884	4485.98
238.264	4489.86
238.644	4486.89
239.024	4492.5
239.404	4487.36
239.784	4494.77
240.164	4498.25
240.544	4499.09
240.923	4499.45
241.303	4501.36
241.683	4477.75
242.063	4479.27
242.442	4476.36
242.822	4491.66
243.202	4484.59
243.581	4484.09
243.961	4487.61
244.34	4488.39
244.72	4482.07
245.099	4489.36
245.478	4486
245.858	4495.75
246.237	4499.45
246.616	4507.77
246.996	4499.07
247.375	4507.95
247.754	4512.14
248.133	4509.05
248.512	4509.25
248.891	4522.25
249.27	4517.18
249.649	4522.11
250.028	4518.84
250.407	4516.82
250.786	4512.95
251.165	4516.91
251.544	4516.52
251.922	4517.52
252.301	4514.89
252.68	4514.09
253.058	4506.82
253.437	4516.16
253.816	4521.98
254.194	4525.64
254.573	4526.3
254.951	4530.68
255.329	4524.57
255.708	4520.73
256.086	4523.11
256.465	4523.98
256.843	4532.73
257.221	4536.55
257.599	4531.5
257.977	4531.52
258.356	4534.16
258.734	4537.36
259.112	4541.02
259.49	4546.16
259.868	4549.07
260.246	4550.05
260.624	4556.84
261.001	4561.68
261.379	4566.98
261.757	4569.8
262.135	4564.43
262.513	4561.14
262.89	4560.25
263.268	4560.27
263.645	4555.73
264.023	4555.93
264.401	4559.52
264.778	4557.2
265.156	4546.82
265.533	4544
265.91	4539.23
266.288	4541.77
266.665	4538
267.042	4543.34
267.42	4540.73
267.797	4549.25
268.174	4550.27
268.551	4550.86
268.928	4551.66
269.305	4553.8
269.682	4550.43
270.059	4554.7
270.436	4553.07
270.813	4562.64
271.19	4558.39
271.567	4557.2
271.944	4552.95
272.32	4556.16
272.697	4563.43
273.074	4563.61
273.45	4561.95
273.827	4562.82
274.203	4564.45
274.58	4569.77
274.957	4561.55
275.333	4564.91
275.709	4563.45
276.086	4563.27
276.462	4560.95
276.838	4550.3
277.215	4548.64
277.591	4559.82
277.967	4559.98
278.343	4556.61
278.719	4551.59
279.095	4557.11
279.471	4554.8
279.847	4563.14
280.223	4561.45
280.599	4563.98
280.975	4561.55
281.351	4563.8
281.727	4552.84
282.103	4559.27
282.478	4558.48
282.854	4563.3
283.23	4556.91
283.605	4561.09
283.981	4555
284.357	4559.86
284.732	4558.73
285.108	4563.27
285.483	4562.89
285.858	4566.66
286.234	4560.14
286.609	4561.32
286.984	4558.11
287.36	4564.89
287.735	4563.91
288.11	4576.98
288.485	4574.84
288.86	4578.5
289.235	4575.77
289.61	4577.11
289.985	4580.82
290.36	4585.09
290.735	4585.57
291.11	4592.45
291.485	4592.18
291.86	4591.82
292.235	4587.34
292.609	4592.77
292.984	4588.61
293.359	4594.45
293.733	4596.68
294.108	4603.34
294.482	4597.7
294.857	4601.57
295.231	4601.77
295.606	4604.57
295.98	4600.75
296.354	4598.55
296.729	4593.5
297.103	4597.66
297.477	4597.95
297.851	4598.14
298.226	4590.14
298.6	4596.77
298.974	4597.45
299.348	4600.73
299.722	4603.45
300.096	4613.86
300.47	4612.11
300.844	4619.8
301.217	4616.43
301.591	4617.36
301.965	4618.43
302.339	4621.59
302.712	4617.8
303.086	4622.18
303.46	4613.66
303.833	4609.18
304.207	4603.61
304.58	4605.45
304.954	4599.23
305.327	4606.55
305.701	4601.64
306.074	4604.07
306.447	4596.7
306.821	4604.45
307.194	4597.77
307.567	4609.5
307.94	4608.43
308.313	4615.34
308.686	4612.61
309.059	4619.7
309.432	4615.66
309.805	4623.91
310.178	4617.14
310.551	4629.36
310.924	4625.89
311.297	4633.14
311.67	4623.25
312.042	4630.91
312.415	4627.61
312.788	4629.27
313.16	4624.23
313.533	4628.02
313.905	4628.09
314.278	4636.16
314.65	4627.2
315.023	4631.2
315.395	4625.27
315.768	4626.55
316.14	4621.91
316.512	4627.52
316.884	4627.14
317.257	4632.25
317.629	4628.86
318.001	4627.3
318.373	4620.98
318.745	4626.14
319.117	4618.36
319.489	4623.11
319.861	4628.05
320.233	4632.11
320.605	4622.41
320.977	4625.02
321.348	4621.82
321.72	4624.64
322.092	4618.75
322.463	4624.45
322.835	4616.59
323.207	4623.75
323.578	4618.59
323.95	4619.48
324.321	4613.68
324.693	4619.2
325.064	4619.59
325.435	4644.43
325.807	4639.16
326.178	4644.66
326.549	4643.41
326.92	4649.64
327.292	4642.73
327.663	4645.27
328.034	4642.07
328.405	4646.14
328.776	4638.02
329.147	4638.41
329.518	4609.91
329.889	4613.11
330.259	4609.07
330.63	4608.16
331.001	4604.36
331.372	4609.82
331.742	4607.7
332.113	4610.61
332.484	4607.86
332.854	4615.41
333.225	4610.16
333.595	4615.41
333.966	4613.16
334.336	4616.14
334.707	4609.2
335.077	4618.43
335.447	4614.25
335.817	4617.34
336.188	4608.11
336.558	4611.23
336.928	4606.98
337.298	4614
337.668	4613.7
338.038	4617.98
338.408	4639.73
338.778	4645.7
339.148	4657.23
339.518	4665.77
339.888	4659.95
340.258	4668.5
340.627	4662.02
340.997	4666.36
341.367	4660.23
341.736	4658.39
342.106	4652.48
342.475	4627.36
342.845	4656.57
343.214	4638.55
343.584	4628.07
343.953	4631.95
344.323	4625.07
344.692	4625.34
345.061	4618.16
345.431	4622.55
345.8	4618.55
346.169	4621.93
346.538	4620.75
346.907	4591.64
347.276	4589.77
347.645	4595.5
348.014	4590.43
348.383	4594.68
348.752	4594.77
349.121	4600.82
349.49	4599.55
349.858	4602.84
350.227	4602.95
350.596	4609.55
350.964	4606.84
351.333	4610.23
351.702	4610.23
352.07	4615
352.439	4611.34
352.807	4618.64
353.176	4612.32
353.544	4609.98
353.912	4610.02
354.281	4610.14
354.649	4602.27
355.017	4608.02
355.385	4601.57
355.753	4600.8
356.122	4596.41
356.49	4599.32
356.858	4592.05
357.226	4598.52
357.594	4592.59
357.961	4598.3
358.329	4597.3
358.697	4600.89
359.065	4593.48
359.433	4598.91
359.8	4595.8
360.168	4597.98
360.536	4593.82
360.903	4597.11
361.271	4587.55
361.638	4593.8
362.006	4580.18
362.373	4581.93
362.741	4574.48
363.108	4576.64
363.475	4568.18
363.843	4570.64
364.21	4567.11
364.577	4576.59
364.944	4570.18
365.311	4577.55
365.678	4594
366.045	4602
366.412	4603.09
366.779	4610.84
367.146	4605.89
367.513	4615.2
367.88	4608
368.247	4613.05
368.613	4605.02
368.98	4609.98
369.347	4600.45
369.713	4581.82
370.08	4575.86
370.447	4573.52
370.813	4564.89
371.18	4572.25
371.546	4562.25
371.912	4567.2
372.279	4565.36
372.645	4569.16
373.011	4565.27
373.378	4572.64
373.744	4568.59
374.11	4580.23
374.476	4572.77
374.842	4579.18
375.208	4583.73
375.574	4588.86
375.94	4582.75
376.306	4584.95
376.672	4581.25
377.038	4585
377.404	4581.8
377.769	4586.95
378.135	4575.02
378.501	4584.59
378.866	4580.7
379.232	4572.68
379.597	4569.5
379.963	4577.16
380.328	4570.48
380.694	4571.05
381.059	4568.36
381.425	4574.02
381.79	4568.18
382.155	4575.59
382.52	4566.68
382.886	4572.73
383.251	4567.39
383.616	4573.59
383.981	4567.86
384.346	4575.43
384.711	4572.59
385.076	4577.14
385.441	4569.16
385.806	4573.23
386.171	4565.45
386.535	4570.77
386.9	4563.18
387.265	4570.14
387.629	4561.77
387.994	4568.3
388.359	4562.5
388.723	4567
389.088	4559.34
389.452	4565.75
389.817	4560.93
390.181	4565.39
390.545	4565.41
390.91	4572.3
391.274	4564.95
391.638	4570.39
392.002	4562.7
392.366	4595.27
392.731	4587.82
393.095	4592.95
393.459	4587.73
393.823	4593.23
394.187	4586.64
394.55	4590.73
394.914	4589.48
395.278	4596.95
395.642	4588.05
396.006	4593.59
396.369	4559.36
396.733	4565.57
397.097	4557.34
397.46	4562.66
397.824	4555.02
398.187	4560.48
398.551	4556.09
398.914	4554.43
399.277	4547.34
399.641	4557.5
400.004	4555.75
400.367	4563.39
400.73	4555.89
401.094	4562.95
401.457	4557.93
401.82	4561.27
402.183	4554.95
402.546	4560.11
402.909	4553.93
403.272	4562.07
403.635	4555.3
403.998	4554.05
404.36	4541.68
404.723	4548.39
405.086	4541.11
405.448	4569.61
405.811	4565.3
406.174	4569.57
406.536	4558.02
406.899	4585.93
407.261	4580.52
407.624	4582.86
407.986	4580.52
408.348	4588.75
408.711	4587.11
409.073	4597.68
409.435	4565
409.797	4570.23
410.16	4569.07
410.522	4576.52
410.884	4547.25
411.246	4554.82
411.608	4548.89
411.97	4552.66
412.332	4544.89
412.693	4546.93
413.055	4537.34
413.417	4542.77
413.779	4533.27
414.14	4534.02
414.502	4524.05
414.864	4531.7
415.225	4521.2
415.587	4528.5
415.948	4522.2
416.31	4531.61
416.671	4525.09
417.033	4528.95
417.394	4525.27
417.755	4537.3
418.116	4530.59
418.478	4536.77
418.839	4529.09
419.2	4531.25
419.561	4526.3
419.922	4528.25
420.283	4520.09
420.644	4525.91
421.005	4520.68
421.366	4527.36
421.727	4525.82
422.087	4533.61
422.448	4529.66
422.809	4539.64
423.169	4539.55
423.53	4541.09
423.891	4536.7
424.251	4543.8
424.612	4533.8
424.972	4537.48
425.333	4528.84
425.693	4528.73
426.053	4520.34
426.414	4522.48
426.774	4510.11
427.134	4509.61
427.494	4501.95
427.854	4509.14
428.214	4499.14
428.574	4505.55
428.934	4501.07
429.294	4508.18
429.654	4501.5
430.014	4509
430.374	4503.18
430.734	4516.05
431.094	4510.3
431.453	4534.16
431.813	4530.09
432.173	4540.2
432.532	4535.59
432.892	4539.59
433.251	4529.68
433.611	4534.93
433.97	4526.8
434.33	4537.05
434.689	4527.95
435.048	4533.2
435.407	4520.89
435.767	4522.43
436.126	4512.16
436.485	4514.75
436.844	4507.84
437.203	4518.11
437.562	4515.57
437.921	4520
438.28	4510.7
438.639	4514.48
438.998	4531.84
439.356	4530.66
439.715	4527.25
440.074	4535.3
440.433	4532.95
440.791	4540.27
441.15	4532.5
441.508	4535.91
441.867	4530.89
442.225	4534.57
442.584	4526.41
442.942	4512.84
443.3	4506.93
443.659	4511.18
444.017	4505.93
444.375	4506.32
444.733	4499.91
445.092	4507.93
445.45	4504.23
445.808	4510.52
446.166	4504.89
446.524	4512.45
446.882	4503.82
447.239	4510.82
447.597	4505.41
447.955	4512.41
448.313	4510.57
448.67	4518.89
449.028	4508.84
449.386	4512.52
449.743	4515.8
450.101	4528.5
450.458	4522.39
450.816	4529.93
451.173	4524.59
451.531	4537.14
451.888	4528.86
452.245	4536.55
452.602	4531.61
452.96	4575.73
453.317	4570.7
453.674	4574.3
454.031	4565.59
454.388	4578.09
454.745	4569.86
455.102	4575.68
455.459	4567.8
455.816	4575.27
456.173	4569.16
456.529	4577.98
456.886	4539.27
457.243	4549.75
457.599	4541.64
457.956	4548.02
458.313	4540.57
458.669	4550.86
459.026	4547.07
459.382	4553.09
459.739	4551.75
460.095	4560.95
460.451	4556
460.807	4559.52
461.164	4554.16
461.52	4566.39
461.876	4562.64
462.232	4566.73
462.588	4560.32
462.944	4564.95
463.3	4559.34
463.656	4563.59
464.012	4553.68
464.368	4563.32
464.724	4558.57
465.079	4561.41
465.435	4545.2
465.791	4546.52
466.146	4541.36
466.502	4549.5
466.858	4540.32
467.213	4541.95
467.569	4539.84
467.924	4552
468.279	4536.57
468.635	4539.66
468.99	4528.59
469.345	4536.64
469.701	4530.75
470.056	4535.32
470.411	4521.64
470.766	4530.73
471.121	4526.07
471.476	4530.41
471.831	4516.16
472.186	4518.39
472.541	4513.34
472.895	4517.5
473.25	4508.59
473.605	4510.7
473.96	4499.55
474.314	4503.82
474.669	4491.02
475.024	4485.68
475.378	4468.43
475.733	4476.66
476.087	4470.93
476.441	4470.91
476.796	4462.5
477.15	4470.25
477.504	4461.05
477.859	4464.36
478.213	4455.75
478.567	4458.2
478.921	4461.02
479.275	4464.8
479.629	4459.57
479.983	4468.02
480.337	4460.59
480.691	4465.43
481.045	4453.7
481.399	4485.2
481.752	4479.95
482.106	4483.8
482.46	4476.39
482.813	4473.57
483.167	4467.25
483.52	4464.61
483.874	4466.25
484.227	4470.7
484.581	4462.75
484.934	4467.41
485.288	4430.32
485.641	4428.93
485.994	4424.02
486.347	4429.39
486.7	4423.27
487.054	4441.32
487.407	4435.39
487.76	4426.25
488.113	4416.93
488.466	4422.75
488.818	4416.14
489.171	4424.43
489.524	4418.82
489.877	4421.43
490.23	4417.64
490.582	4424.05
490.935	4406.3
491.288	4409.14
491.64	4405.07
491.993	4413.11
492.345	4407.89
492.698	4413.82
493.05	4411.32
493.402	4422.39
493.755	4419.77
494.107	4431.91
494.459	4439.57
494.811	4467.8
495.163	4488.32
495.515	4532.64
495.867	4579.7
496.219	4658.61
496.571	4744.41
496.923	4849.34
497.275	4957.48
497.627	5089.07
497.979	5204.52
498.33	5329.89
498.682	5433.14
499.034	5543.91
499.385	5626.73
499.737	5709.8
500.088	5758.11
500.44	5793.73
500.791	5810.5
501.143	5818.16
501.494	5808.36
501.845	5797.34
502.197	5766.73
502.548	5744.64
502.899	5711
503.25	5692.66
503.601	5653.98
503.952	5627.52
504.303	5590.75
504.654	5561.07
505.005	5521.86
505.356	5482.86
505.707	5444.25
506.058	5421.25
506.408	5384.09
506.759	5362.66
507.11	5323.02
507.46	5305.36
507.811	5274.5
508.161	5258.27
508.512	5225.39
508.862	5210.36
509.213	5191.09
509.563	5176.93
509.913	5149.7
510.263	5138.11
510.614	5109.5
510.964	5100.95
511.314	5068.59
511.664	5053.39
512.014	5026.45
512.364	5016.2
512.714	4991.86
513.064	4973.7
513.414	4952.68
513.764	4957.11
514.113	4943.23
514.463	4938.95
514.813	4916.07
515.162	4912.07
515.512	4897.8
515.862	4893.61
516.211	4878.95
516.561	4871
516.91	4861.8
517.259	4857.64
517.609	4824.59
517.958	4810.82
518.307	4795.48
518.656	4788.59
519.006	4779.5
519.355	4782.61
519.704	4774.48
520.053	4774.36
520.402	4763.59
520.751	4759.73
521.1	4746.61
521.448	4748.66
521.797	4738.86
522.146	4737.91
522.495	4732.41
522.843	4726.5
523.192	4705.82
523.541	4696.91
523.889	4683.7
524.238	4684.3
524.586	4677.2
524.935	4677.32
525.283	4668.66
525.631	4672.23
525.979	4657.39
526.328	4657.09
526.676	4647.3
527.024	4649.84
527.372	4642.75
527.72	4646.27
528.068	4634.36
528.416	4636.68
528.764	4626.86
529.112	4626.59
529.46	4612.84
529.808	4614.98
530.155	4600.41
530.503	4614.73
530.851	4620.55
531.198	4619.39
531.546	4606.77
531.893	4612.3
532.241	4595.52
532.588	4595.73
532.936	4588.18
533.283	4591.2
533.63	4588.02
533.978	4591.41
534.325	4573
534.672	4559.89
535.019	4556.5
535.366	4558.91
535.713	4548.52
536.06	4556.98
536.407	4554.07
536.754	4555.41
537.101	4548.23
537.448	4553.36
537.795	4550.3
538.141	4548.75
538.488	4536.16
538.835	4538.77
539.181	4528.43
539.528	4535.23
539.874	4525.02
540.221	4522.41
540.567	4512.23
540.914	4517.55
541.26	4508.5
541.606	4514.66
541.952	4509.8
542.299	4516.2
542.645	4510.5
542.991	4514.75
543.337	4506.32
543.683	4510.09
544.029	4506.3
544.375	4518.32
544.721	4512.59
545.066	4514.43
545.412	4507.27
545.758	4507.8
546.104	4504.86
546.449	4504.18
546.795	4507.52
547.141	4513.34
547.486	4505.89
547.832	4507.27
548.177	4496.5
548.522	4497.41
548.868	4487.82
549.213	4487.16
549.558	4484.7
549.903	4486.73
550.249	4484.86
550.594	4483.07
550.939	4474.05
551.284	4479.32
551.629	4476.48
551.974	4479.27
552.319	4475.98
552.664	4486.27
553.008	4482.59
553.353	4515.3
553.698	4512.11
554.043	4514.95
554.387	4508.59
554.732	4515
555.076	4508.45
555.421	4511.89
555.765	4506.98
556.11	4510.07
556.454	4497.73
556.798	4500.25
557.143	4467.84
557.487	4474.91
557.831	4467.59
558.175	4473.75
558.519	4468.68
558.863	4475.59
559.207	4467.61
559.551	4471.98
559.895	4469.14
560.239	4476.43
560.583	4470.5
560.927	4472.25
561.27	4465.18
561.614	4477.64
561.958	4468.05
562.301	4474.07
562.645	4464.84
562.988	4471.91
563.332	4467.73
563.675	4472.02
564.018	4473.48
564.362	4480.73
564.705	4477.23
565.048	4478.59
565.391	4464.14
565.735	4471.52
566.078	4464.48
566.421	4473.3
566.764	4468.25
567.107	4469.52
567.45	4463.2
567.792	4459.7
568.135	4451.95
568.478	4457.3
568.821	4454.77
569.163	4461.93
569.506	4455.84
569.849	4462.02
570.191	4454.57
570.534	4461.18
570.876	4459.14
571.219	4464.98
571.561	4461.77
571.903	4469.07
572.246	4462.48
572.588	4465.8
572.93	4458.64
573.272	4464.05
573.614	4454.18
573.956	4457.2
574.298	4450.25
574.64	4455.89
574.982	4445.59
575.324	4450.27
575.666	4443.18
576.008	4449.27
576.349	4444.77
576.691	4450.41
577.033	4444.11
577.374	4450.98
577.716	4444.09
578.057	4449
578.399	4440.16
578.74	4447.82
579.082	4445.45
579.423	4450.7
579.764	4451.3
580.105	4455.57
580.447	4454.3
580.788	4464.57
581.129	4467.77
581.47	4475.8
581.811	4470.27
582.152	4482.39
582.493	4497.7
582.834	4500.75
583.175	4498.41
583.515	4497.16
583.856	4490.95
584.197	4495.09
584.537	4485.66
584.878	4479.84
585.218	4474.14
585.559	4480.75
585.899	4471.73
586.24	4455.43
586.58	4448.34
586.921	4453.5
587.261	4447.89
587.601	4455.66
587.941	4446.95
588.281	4454.84
588.621	4455.2
588.961	4459.27
589.301	4452.75
589.641	4456.34
589.981	4452.57
590.321	4458.25
590.661	4449.11
591.001	4454.34
591.34	4451.8
591.68	4458.86
592.02	4449.16
592.359	4450.05
592.699	4443.57
593.038	4451.64
593.378	4445.93
593.717	4449.11
594.057	4442.45
594.396	4449.25
594.735	4443.52
595.074	4449.27
595.414	4438.34
595.753	4444.18
596.092	4441.18
596.431	4449.32
596.77	4443.41
597.109	4447.36
597.448	4443.02
597.786	4448.14
598.125	4440
598.464	4444.25
598.803	4433.86
599.141	4442.84
599.48	4436.14
599.819	4441.55
600.157	4433.3
600.495	4433.95
600.834	4433.39
601.172	4457.52
601.511	4455.34
601.849	4460.75
602.187	4457.57
602.525	4461.25
602.864	4453.23
603.202	4462.23
603.54	4455.66
603.878	4462.25
604.216	4457.5
604.554	4459.18
604.891	4430.95
605.229	4432.86
605.567	4426.18
605.905	4430.93
606.243	4423.57
606.58	4430.75
606.918	4420.09
607.255	4422.91
607.593	4419.5
607.93	4425.5
608.268	4419.84
608.605	4428.77
608.942	4430.23
609.28	4437.8
609.617	4431.86
609.954	4436.8
610.291	4434.16
610.628	4443.07
610.965	4438.8
611.302	4441.82
611.639	4439.2
611.976	4446.52
612.313	4440.52
612.65	4439.93
612.987	4431.18
613.323	4436.05
613.66	4430.55
613.997	4432.91
614.333	4422.55
614.67	4427.55
615.006	4420.93
615.343	4423.48
615.679	4415.11
616.015	4420.16
616.352	4410.95
616.688	4419.32
617.024	4410.89
617.36	4423.39
617.696	4418.61
618.032	4424.25
618.368	4416.7
618.704	4422.93
619.04	4415.75
619.376	4420.77
619.712	4415.05
620.048	4423.5
620.383	4415.43
620.719	4422.89
621.055	4411.25
621.39	4413.8
621.726	4406.59
622.061	4409.2
622.397	4405.64
622.732	4408.61
623.068	4402.14
623.403	4404.25
623.738	4397.61
624.073	4399.86
624.409	4390.77
624.744	4393.18
625.079	4387.23
625.414	4398
625.749	4396.36
626.084	4401.3
626.419	4397.93
626.753	4400.52
627.088	4394.14
627.423	4403.66
627.758	4399.59
628.092	4405.27
628.427	4400.73
628.762	4407.64
629.096	4399.68
629.431	4406.66
629.765	4399.5
630.099	4405.32
630.434	4400
630.768	4408.5
631.102	4398.02
631.436	4405.86
631.77	4398.25
632.105	4404.45
632.439	4397.07
632.773	4401.45
633.107	4392.07
633.44	4398.05
633.774	4388.43
634.108	4394.45
634.442	4386.07
634.776	4393.43
635.109	4387.05
635.443	4395.48
635.776	4389.27
636.11	4395.95
636.443	4393.82
636.777	4400.77
637.11	4391.75
637.444	4400
637.777	4395.91
638.11	4402.98
638.443	4393.61
638.776	4399.41
639.11	4391.36
639.443	4400.84
639.776	4395.32
640.109	4399.59
640.441	4392.32
640.774	4399.61
641.107	4393.23
641.44	4401.73
641.773	4391.73
642.105	4397.32
642.438	4392.57
642.77	4394.93
643.103	4385.55
643.435	4389.05
643.768	4386.39
644.1	4392.91
644.433	4385.14
644.765	4389.98
645.097	4388.75
645.429	4398.45
645.761	4395.34
646.094	4399.02
646.426	4397.68
646.758	4406.3
647.09	4401.64
647.422	4400.02
647.753	4392.75
648.085	4398.27
648.417	4392.55
648.749	4392.05
649.08	4386.05
649.412	4389.07
649.744	4383.07
650.075	4388.93
650.407	4380.73
650.738	4383.55
651.069	4381.48
651.401	4385.93
651.732	4379.95
652.063	4386.25
652.394	4380.73
652.726	4386.7
653.057	4382.34
653.388	4386.89
653.719	4379.77
654.05	4382.66
654.381	4379.09
654.712	4387.25
655.042	4381.64
655.373	4387.23
655.704	4381.2
656.034	4383.16
656.365	4378.61
656.696	4385.23
657.026	4381.55
657.357	4386.3
657.687	4381.75
658.018	4385.73
658.348	4374.89
658.678	4381.75
659.008	4378.93
659.339	4383.43
659.669	4378.8
659.999	4382.61
660.329	4375.2
660.659	4376.07
660.989	4369.27
661.319	4372.55
661.649	4367.77
661.978	4375.7
662.308	4369.52
662.638	4370.34
662.968	4366.64
663.297	4375.73
663.627	4368.02
663.956	4372.02
664.286	4370.77
664.615	4382.5
664.945	4379.23
665.274	4386.32
665.603	4381.18
665.932	4387.75
666.262	4383.48
666.591	4387.75
666.92	4379.05
667.249	4387.52
667.578	4387.61
667.907	4393.84
668.236	4387.45
668.564	4390.93
668.893	4387.07
669.222	4392.61
669.551	4388.84
669.879	4394.48
670.208	4385.16
670.537	4385.73
670.865	4374.55
671.194	4390.84
671.522	4385.2
671.85	4386.75
672.179	4383.64
672.507	4385.45
672.835	4376.43
673.163	4379.25
673.491	4375.64
673.819	4387.18
674.147	4384.2
674.475	4391.3
674.803	4368.8
675.131	4369.39
675.459	4365.91
675.787	4372.16
676.115	4366.05
676.442	4372.82
676.77	4366.82
677.098	4370.7
677.425	4360.8
677.753	4371.82
678.08	4367.16
678.407	4373.59
678.735	4373.95
679.062	4379.75
679.389	4370.8
679.717	4377.36
680.044	4369.32
680.371	4373.5
680.698	4366.98
681.025	4378.34
681.352	4369.32
681.679	4376.02
682.006	4371.14
682.332	4372.32
682.659	4366.98
682.986	4380.16
683.313	4376.5
683.639	4379.39
683.966	4374.61
684.292	4379.66
684.619	4367.75
684.945	4373
685.272	4370.57
685.598	4376.09
685.924	4377.27
686.25	4382.25
686.577	4371.2
686.903	4377.98
687.229	4378.57
687.555	4385.05
687.881	4381.95
688.207	4389.89
688.533	4388.61
688.858	4387.64
689.184	4381.41
689.51	4385.09
689.836	4377.82
690.161	4388
690.487	4379.11
690.813	4384.77
691.138	4381.57
691.463	4385.25
691.789	4382.07
692.114	4384.2
692.44	4381.3
692.765	4391.52
693.09	4387.91
693.415	4397.02
693.74	4385.59
694.065	4391.3
694.39	4386.34
694.715	4394.14
695.04	4390.25
695.365	4394.11
695.69	4386.27
696.015	4391.5
696.339	4384.14
696.664	4387.05
696.989	4382.77
697.313	4387.32
697.638	4382.39
697.962	4384.7
698.287	4372.75
698.611	4379.07
698.935	4373.16
699.26	4379.61
699.584	4376.93
699.908	4380
700.232	4369.7
700.556	4368.27
700.88	4365.66
701.204	4370.8
701.528	4364
701.852	4375.55
702.176	4388.14
702.5	4392.86
702.823	4403.84
703.147	4420.09
703.471	4415.93
703.794	4423.82
704.118	4438.16
704.441	4445.43
704.765	4441.07
705.088	4447.59
705.411	4446.52
705.735	4429.66
706.058	4423.66
706.381	4410.27
706.704	4396.7
707.027	4401.57
707.35	4397.09
707.673	4386.59
707.996	4377.86
708.319	4378.73
708.642	4373.09
708.965	4371.05
709.288	4367.66
709.61	4376
709.933	4372.02
710.256	4375.73
710.578	4367.77
710.901	4370.52
711.223	4363.86
711.546	4369.98
711.868	4374.52
712.19	4380.82
712.512	4372.09
712.835	4376.34
713.157	4367.02
713.479	4372.39
713.801	4363.55
714.123	4369.36
714.445	4366.34
714.767	4371.57
715.089	4367.3
715.411	4361.86
715.732	4355.73
716.054	4362.02
716.376	4356.91
716.697	4361.27
717.019	4360.39
717.34	4364.84
717.662	4361.34
717.983	4366.09
718.305	4366.84
718.626	4370.57
718.947	4368.18
719.268	4375.3
719.589	4370.68
719.911	4379.8
720.232	4376.02
720.553	4376.7
720.874	4370.5
721.195	4377.09
721.515	4369.91
721.836	4370.14
722.157	4362.07
722.478	4366.7
722.798	4358.64
723.119	4365.02
723.44	4353.18
723.76	4361.02
724.081	4356.93
724.401	4366.23
724.721	4369.25
725.042	4371.5
725.362	4365.77
725.682	4370.5
726.002	4367.84
726.322	4375.61
726.642	4371.89
726.962	4379.55
727.282	4376.07
727.602	4379.3
727.922	4369.11
728.242	4379.3
728.562	4378.95
728.882	4382.52
729.201	4379.23
729.521	4385.45
729.84	4381.77
730.16	4383.36
730.479	4386.18
730.799	4387.52
731.118	4382.07
731.437	4388.89
731.757	4367.36
732.076	4372.14
732.395	4365.36
732.714	4369.91
733.033	4361.5
733.352	4365.18
733.671	4365.64
733.99	4366.86
734.309	4362.98
734.628	4371.8
734.947	4366.45
735.265	4373.5
735.584	4366.23
735.903	4375.55
736.221	4371.66
736.54	4378.05
736.858	4370.45
737.177	4377.75
737.495	4370.91
737.813	4374.25
738.132	4367.39
738.45	4373.32
738.768	4368.8
739.086	4371.82
739.404	4367.91
739.722	4372
740.04	4370.14
740.358	4378.98
740.676	4368.8
740.994	4371.59
741.311	4368.64
741.629	4374.64
741.947	4367.75
742.264	4371.3
742.582	4372.45
742.899	4378.3
743.217	4376.55
743.534	4379.66
743.852	4372.59
744.169	4377.05
744.486	4375.2
744.803	4376.95
745.121	4371.25
745.438	4378.32
745.755	4371.18
746.072	4376.52
746.389	4367.89
746.706	4368.2
747.022	4362.39
747.339	4365.86
747.656	4365.98
747.973	4370.34
748.289	4367.66
748.606	4375.86
748.923	4371.02
749.239	4381.98
749.555	4375.27
749.872	4383.5
750.188	4382.32
750.505	4386.32
750.821	4383.11
751.137	4384.77
751.453	4378.98
751.769	4384
752.085	4376.48
752.401	4384.73
752.717	4375.41
753.033	4380.52
753.349	4372.89
753.665	4378.43
753.98	4372.18
754.296	4377.52
754.612	4371.98
754.927	4379.52
755.243	4376.98
755.558	4380.27
755.874	4373.86
756.189	4380.25
756.505	4370.75
756.82	4375.39
757.135	4366.55
757.45	4377.25
757.765	4376.89
758.08	4379.3
758.395	4371.02
758.71	4373.84
759.025	4370.64
759.34	4376.93
759.655	4374.32
759.97	4383.55
760.285	4386.55
760.599	4394.98
760.914	4385.57
761.228	4384.3
761.543	4377.32
761.857	4392.64
762.172	4388
762.486	4392.84
762.8	4391
763.115	4393.73
763.429	4388.8
763.743	4386.75
764.057	4380
764.371	4386.98
764.685	4387.05
764.999	4399.93
765.313	4391.8
765.627	4395.2
765.941	4387.64
766.255	4390.07
766.568	4386.68
766.882	4391.61
767.195	4386.89
767.509	4393.93
767.823	4391.82
768.136	4393.68
768.449	4383.8
768.763	4384.11
769.076	4381.98
769.389	4388.98
769.702	4381.68
770.016	4385.77
770.329	4379.2
770.642	4389.77
770.955	4386
771.268	4386.18
771.58	4386.27
771.893	4393.07
772.206	4385.77
772.519	4391.75
772.832	4385.91
773.144	4390.39
773.457	4384.55
773.769	4392.95
774.082	4384.61
774.394	4387.7
774.706	4387.59
775.019	4389.84
775.331	4384.8
775.643	4393.14
775.955	4389.66
776.268	4396.95
776.58	4392.59
776.892	4399.16
777.204	4392.77
777.515	4397.93
777.827	4400.84
778.139	4405.59
778.451	4400.93
778.763	4408.3
779.074	4404.16
779.386	4408.23
779.697	4404.73
780.009	4413.45
780.32	4410.16
780.632	4415.48
780.943	4413.41
781.254	4413.7
781.566	4408.57
781.877	4416.7
782.188	4410.7
782.499	4412.61
782.81	4410.3
783.121	4415.36
783.432	4410.23
783.743	4416.18
784.054	4411.7
784.364	4414.93
784.675	4404.95
784.986	4409.14
785.296	4405.84
785.607	4414.75
785.917	4438.7
786.228	4444.32
786.538	4439.73
786.849	4447.57
787.159	4440
787.469	4446.05
787.779	4444.11
788.09	4454.95
788.4	4456.11
788.71	4459.7
789.02	4455
789.33	4441.59
789.64	4438.11
789.949	4453.55
790.259	4444.82
790.569	4452.34
790.879	4447.89
791.188	4456.89
791.498	4452.43
791.807	4453.68
792.117	4448.93
792.426	4452.68
792.736	4441.57
793.045	4454.48
793.354	4438.66
793.663	4450.32
793.973	4444.11
794.282	4469.59
794.591	4460.66
794.9	4466.86
795.209	4465.52
795.518	4473.3
795.826	4470
796.135	4478.61
796.444	4467.66
796.753	4478.07
797.061	4469.82
797.37	4477.48
797.678	4459.64
797.987	4464.7
798.295	4459.09
798.604	4462.89
798.912	4456.36
799.22	4460.14
799.529	4456.09
799.837	4462.48
800.145	4460.61
800.453	4467.2
800.761	4468.66
801.069	4473.32
801.377	4473.61
801.685	4487.57
801.993	4488.7
802.3	4499.09
802.608	4496.09
802.916	4503.84
803.223	4508.8
803.531	4513.14
803.838	4510.52
804.146	4514.61
804.453	4508.3
804.76	4514.02
805.068	4509.39
805.375	4513.57
805.682	4507.75
805.989	4524.41
806.296	4522.73
806.603	4520.77
806.91	4518.27
807.217	4524.18
807.524	4521.98
807.831	4527.93
808.138	4522.95
808.444	4526.84
808.751	4523.82
809.058	4527.73
809.364	4517.66
809.671	4525.16
809.977	4522.09
810.284	4532.25
810.59	4530.98
810.896	4537.95
811.202	4537.84
811.509	4548.61
811.815	4545.77
812.121	4553.84
812.427	4550.23
812.733	4555.93
813.039	4554.55
813.345	4559.95
813.65	4552.82
813.956	4566.59
814.262	4564.64
814.568	4571.64
814.873	4566.41
815.179	4575.91
815.484	4568.64
815.79	4581.64
816.095	4581.55
816.4	4582.84
816.706	4576.91
817.011	4583.77
817.316	4576.61
817.621	4579.14
817.926	4580.27
818.231	4583.36
818.536	4576.77
818.841	4586.39
819.146	4579.98
819.451	4586.98
819.756	4582.25
820.06	4588.55
820.365	4586.32
820.67	4588.55
820.974	4585.84
821.279	4592.16
821.583	4589.75
821.888	4595.66
822.192	4592.8
822.496	4599.66
822.8	4592.77
823.105	4602.14
823.409	4599.34
823.713	4605.52
824.017	4604.57
824.321	4611.84
824.625	4608.07
824.929	4616.89
825.232	4615.84
825.536	4624.11
825.84	4620.45
826.143	4628.3
826.447	4626.55
826.751	4636.66
827.054	4635.7
827.358	4645.57
827.661	4664.48
827.964	4683.3
828.268	4681.55
828.571	4686.18
828.874	4679.59
829.177	4687.43
829.48	4683.2
829.783	4686.11
830.086	4684.55
830.389	4687.84
830.692	4682.02
830.995	4665.05
831.297	4651.82
831.6	4662
831.903	4660.43
832.205	4666.36
832.508	4660.27
832.81	4668.41
833.113	4670.77
833.415	4675.43
833.718	4672.11
834.02	4675.64
834.322	4673.59
834.624	4674.59
834.926	4669.05
835.228	4681.18
835.53	4678.16
835.832	4688.91
836.134	4687.25
836.436	4690.2
836.738	4690.89
837.04	4702.43
837.341	4703.2
837.643	4721.34
837.944	4722.2
838.246	4731.64
838.547	4722.52
838.849	4733.09
839.15	4731.55
839.452	4742.02
839.753	4742.43
840.054	4743.39
840.355	4740.7
840.656	4749.59
840.957	4739.23
841.258	4744.16
841.559	4734.75
841.86	4742.34
842.161	4741.48
842.462	4746.11
842.762	4738.16
843.063	4744.27
843.364	4752.73
843.664	4760.18
843.965	4760.57
844.265	4764.93
844.566	4762.59
844.866	4777.8
845.166	4777.18
845.467	4780.18
845.767	4773.11
846.067	4780.27
846.367	4777.95
846.667	4777.66
846.967	4770.84
847.267	4770.48
847.567	4766.5
847.867	4770.41
848.166	4760.32
848.466	4762.48
848.766	4760.64
849.065	4771.2
849.365	4768.11
849.664	4779.14
849.964	4775.25
850.263	4781.89
850.562	4779.45
850.862	4787.2
851.161	4787.2
851.46	4796.61
851.759	4794.66
852.058	4804.45
852.357	4802.43
852.656	4812.5
852.955	4806.34
853.254	4813.2
853.553	4813.48
853.851	4820.07
854.15	4816.77
854.449	4821.11
854.747	4814.45
855.046	4824.91
855.344	4818.5
855.643	4837.89
855.941	4837.41
856.239	4845.14
856.538	4843.02
856.836	4847
857.134	4844.41
857.432	4853.14
857.73	4851.5
858.028	4866.32
858.326	4862.36
858.624	4869.55
858.922	4856.16
859.219	4858.7
859.517	4853.95
859.815	4862.27
860.112	4861.32
860.41	4868.07
860.707	4864.68
861.005	4872.75
861.302	4865.09
861.6	4871.8
861.897	4871.09
862.194	4877.48
862.491	4878.64
862.788	4885.11
863.085	4878.91
863.382	4885.8
863.679	4885.43
863.976	4891.64
864.273	4888.14
864.57	4896.77
864.867	4890.18
865.163	4896.11
865.46	4895.16
865.757	4901.45
866.053	4898.18
866.349	4909.07
866.646	4907.41
866.942	4914.27
867.239	4912.41
867.535	4919.48
867.831	4916.59
868.127	4928.2
868.423	4922.41
868.719	4928.91
869.015	4917.18
869.311	4924.98
869.607	4919.32
869.903	4923.77
870.199	4914.16
870.494	4925.14
870.79	4921.55
871.086	4924.91
871.381	4918.43
871.677	4925.98
871.972	4919.3
872.267	4929.05
872.563	4920.48
872.858	4926.23
873.153	4919.34
873.448	4924.82
873.743	4916.09
874.038	4916.77
874.333	4909.8
874.628	4912.5
874.923	4906.3
875.218	4909
875.513	4903.32
875.808	4907.77
876.102	4901.18
876.397	4904
876.691	4897.59
876.986	4899.41
877.28	4896.34
877.575	4899.61
877.869	4900.07
878.163	4902
878.458	4896.48
878.752	4899.86
879.046	4892.89
879.34	4895.11
879.634	4891.61
879.928	4897.41
880.222	4889.16
880.516	4890.98
880.809	4883.07
881.103	4886.98
881.397	4879.43
881.691	4882.11
881.984	4875.41
882.278	4880.91
882.571	4889.61
882.864	4891.93
883.158	4887.95
883.451	4897.07
883.744	4892.3
884.038	4893.75
884.331	4882.02
884.624	4886.75
884.917	4882.32
885.21	4886.02
885.503	4883.91
885.796	4877.11
886.088	4869.95
886.381	4877.52
886.674	4869.02
886.966	4873.59
887.259	4875.8
887.552	4899.84
887.844	4895.89
888.136	4898.2
888.429	4899
888.721	4900.69
889.013	4895.91
889.306	4907.39
889.598	4901.38
