# Supplementary material for: An on-demand, drop-on-drop method for studying enzyme catalysis by serial crystallography
Source: Nat Commun. 2021 Jul 22;12:4461. doi: 10.1038/s41467-021-24757-7 (PMC8298390; doi:10.1038/s41467-021-24757-7)
Supplement: Supplementary file 7 — Source Data [file 41467_2021_24757_MOESM7_ESM.zip › 01_raw data/7/7-pico-on (24).txt]

Data from 7-fluo5N-fura-picoon_Subt4_20-41-21-487.txt Node

Date: Wed Jun 05 20:41:21 PDT 2019
User: Yachandra Lab
Spectrometer: OFX00221
Trigger mode: 0
Integration Time (sec): 3.000000E-1
Scans to average: 4
Nonlinearity correction enabled: false
Boxcar width: 5
Storing dark spectrum: false
XAxis mode: Wavelengths
Number of Pixels in Spectrum: 2136
>>>>>Begin Spectral Data<<<<<
156.111	1.38
156.499	1.32
156.887	0.66
157.274	0.83
157.662	0.82
158.049	1.34
158.437	0.66
158.824	1.57
159.211	0.61
159.599	0.41
159.986	0.95
160.373	0.45
160.761	0.55
161.148	0.93
161.535	1.11
161.922	0.95
162.309	1.25
162.696	1.43
163.083	0.57
163.47	2.23
163.857	2.16
164.244	2.05
164.631	1.68
165.018	1.02
165.405	0.59
165.792	0.75
166.179	1.82
166.565	1.14
166.952	1.27
167.339	2
167.725	0.93
168.112	2.07
168.498	3.02
168.885	3.32
169.271	3.91
169.658	4.41
170.044	3.39
170.431	2.8
170.817	2.68
171.203	3.34
171.59	2.73
171.976	2.07
172.362	1.2
172.748	0.11
173.134	0.8
173.521	0.39
173.907	0.61
174.293	1.18
174.679	0.93
175.065	-0.02
175.451	0
175.836	-0.09
176.222	0.09
176.608	-0.36
176.994	-0.52
177.38	-1.14
177.765	-0.95
178.151	-1.36
178.537	-1.84
178.922	-1.8
179.308	-1.52
179.693	-2.25
180.079	-1.77
180.464	-1.68
180.85	-1.8
181.235	-1.55
181.621	-1.98
182.006	-2.14
182.391	-2.5
182.777	-2.09
183.162	-3.43
183.547	-3.02
183.932	-3.32
184.317	-3.09
184.702	-2.55
185.087	-2.43
185.472	-2.41
185.857	-2.43
186.242	-1.41
186.627	-0.95
187.012	-1.45
187.397	-0.45
187.782	-0.27
188.167	0.45
188.551	1.02
188.936	7.64
189.321	15.45
189.705	22.23
190.09	29.39
190.475	38.34
190.859	46.66
191.244	50.2
191.628	55.09
192.012	60.82
192.397	64.48
192.781	71.73
193.166	72.82
193.55	72.27
193.934	73.18
194.318	70.68
194.702	71.16
195.087	71.84
195.471	73.73
195.855	78
196.239	80.14
196.623	82.48
197.007	81.32
197.391	79.34
197.775	80.48
198.158	80.66
198.542	83.8
198.926	80.14
199.31	77.43
199.693	78.91
200.077	74.27
200.461	74.39
200.844	75.07
201.228	75.36
201.611	76.25
201.995	73.73
202.378	72.27
202.762	71.43
203.145	73.93
203.529	75.27
203.912	73.7
204.295	75.36
204.679	78.25
205.062	82.23
205.445	80.2
205.828	78.3
206.211	80.25
206.594	80.14
206.977	81.3
207.36	81.3
207.743	78.82
208.126	80.48
208.509	78.11
208.892	77.14
209.275	73.64
209.658	76.8
210.04	78.95
210.423	78.48
210.806	79.36
211.188	77.75
211.571	78.25
211.953	82.95
212.336	83.43
212.719	88.23
213.101	85.52
213.483	84.93
213.866	86.98
214.248	82.95
214.63	85.45
215.013	84.16
215.395	84.48
215.777	82.14
216.159	81.66
216.542	81.25
216.924	79.8
217.306	77.75
217.688	79.32
218.07	74.66
218.452	75.5
218.834	74.59
219.216	78.52
219.597	74.73
219.979	75.57
220.361	77.18
220.743	77.18
221.124	75.45
221.506	74.86
221.888	71.45
222.269	73.52
222.651	75.73
223.032	72.77
223.414	67.41
223.795	72.89
224.177	70.91
224.558	67.77
224.94	67.95
225.321	71.11
225.702	75.93
226.083	76.61
226.465	75.61
226.846	76.23
227.227	76.7
227.608	82.05
227.989	81.02
228.37	83.52
228.751	82.93
229.132	82.34
229.513	82.23
229.894	79.36
230.275	77.89
230.655	77.86
231.036	76.82
231.417	79.41
231.798	81.45
232.178	82.05
232.559	80.23
232.94	80.32
233.32	83.55
233.701	83.59
234.081	86.3
234.462	87.98
234.842	88.5
235.222	90.84
235.603	90.09
235.983	84.86
236.363	82.89
236.743	84.52
237.124	81.3
237.504	79.05
237.884	78.84
238.264	74.48
238.644	75.75
239.024	77.11
239.404	73.91
239.784	73.52
240.164	74.93
240.544	75.82
240.923	76.07
241.303	78.34
241.683	78.93
242.063	79.18
242.442	81.52
242.822	77.91
243.202	75.48
243.581	79.52
243.961	79.8
244.34	78.75
244.72	78.59
245.099	79.89
245.478	82.41
245.858	79.11
246.237	79.7
246.616	81.18
246.996	83.5
247.375	86.57
247.754	86.2
248.133	86.48
248.512	86.11
248.891	90.73
249.27	91.09
249.649	91.68
250.028	96.82
250.407	97.45
250.786	96.55
251.165	97.7
251.544	96.84
251.922	99.93
252.301	103.16
252.68	102.25
253.058	97.73
253.437	94.41
253.816	90.95
254.194	88.55
254.573	85.41
254.951	90.09
255.329	90.8
255.708	88.5
256.086	84.55
256.465	81.16
256.843	82.48
257.221	85.75
257.599	85.3
257.977	86.36
258.356	82.75
258.734	85.48
259.112	83.14
259.49	78.89
259.868	78.89
260.246	80.11
260.624	76.84
261.001	77.86
261.379	76.7
261.757	74.75
262.135	74.77
262.513	78.09
262.89	77.82
263.268	74.02
263.645	79.34
264.023	80.27
264.401	80.93
264.778	82.45
265.156	80.84
265.533	80.75
265.91	83.77
266.288	83.32
266.665	83.59
267.042	80.45
267.42	79.8
267.797	79.02
268.174	78.68
268.551	75.14
268.928	74.55
269.305	76.45
269.682	74.59
270.059	76.61
270.436	75.45
270.813	77.59
271.19	80.61
271.567	84.07
271.944	81.59
272.32	82.34
272.697	81.98
273.074	84.34
273.45	80.66
273.827	81.34
274.203	79.27
274.58	80.61
274.957	78.95
275.333	77.5
275.709	77
276.086	75.59
276.462	70.45
276.838	71.84
277.215	69.2
277.591	73.11
277.967	71.75
278.343	71.2
278.719	70.32
279.095	68.14
279.471	67.07
279.847	65.48
280.223	67.75
280.599	71.84
280.975	70.93
281.351	73.45
281.727	71.59
282.103	72.07
282.478	71.27
282.854	71.09
283.23	73.89
283.605	78.55
283.981	77.36
284.357	77.61
284.732	77.91
285.108	77.7
285.483	79.27
285.858	78.8
286.234	81.73
286.609	83.14
286.984	84.09
287.36	85.34
287.735	82
288.11	82.2
288.485	80.52
288.86	79.18
289.235	80.82
289.61	78.93
289.985	82.11
290.36	79.41
290.735	80.55
291.11	80.16
291.485	75.41
291.86	74.48
292.235	77.84
292.609	80.5
292.984	80.09
293.359	77.77
293.733	76.34
294.108	71.7
294.482	69.2
294.857	68.59
295.231	72.84
295.606	77.2
295.98	79.02
296.354	76.23
296.729	75.64
297.103	76
297.477	79.18
297.851	81.02
298.226	82.48
298.6	82.07
298.974	81.14
299.348	82.07
299.722	79.45
300.096	80.64
300.47	80.36
300.844	78.73
301.217	79.52
301.591	77.68
301.965	78.68
302.339	81.09
302.712	83.32
303.086	89.11
303.46	85.02
303.833	86.07
304.207	84.34
304.58	86.16
304.954	87.2
305.327	90.11
305.701	91.16
306.074	90.52
306.447	87.93
306.821	90.52
307.194	84.25
307.567	82.8
307.94	82.75
308.313	82.36
308.686	81.39
309.059	81.48
309.432	78.07
309.805	77.18
310.178	74.98
310.551	75.14
310.924	75.25
311.297	76.98
311.67	77.84
312.042	76.25
312.415	72.45
312.788	70.02
313.16	70.16
313.533	71.05
313.905	73.48
314.278	76.07
314.65	78.14
315.023	73.3
315.395	69.52
315.768	71.07
316.14	73.14
316.512	78.18
316.884	81.52
317.257	81.59
317.629	81
318.001	78.11
318.373	79.09
318.745	77.02
319.117	78.55
319.489	77.57
319.861	73.23
320.233	75.16
320.605	72.52
320.977	72.77
321.348	72.18
321.72	72.18
322.092	73.52
322.463	70.14
322.835	70.2
323.207	70.7
323.578	70.48
323.95	71.11
324.321	69.86
324.693	74.14
325.064	71.7
325.435	76.64
325.807	78.93
326.178	81.32
326.549	84.02
326.92	85.02
327.292	86.5
327.663	89.2
328.034	91.68
328.405	89.41
328.776	84.16
329.147	87.09
329.518	81.77
329.889	79.11
330.259	73.36
330.63	70.3
331.001	67.27
331.372	67.23
331.742	68.66
332.113	66.2
332.484	65.25
332.854	66.02
333.225	65.77
333.595	67.02
333.966	68.34
334.336	74.2
334.707	73.41
335.077	74.98
335.447	69.48
335.817	68.59
336.188	74.66
336.558	77.05
336.928	77.34
337.298	76.82
337.668	75.77
338.038	78.82
338.408	80.89
338.778	83.91
339.148	84.82
339.518	89.98
339.888	91.73
340.258	86.91
340.627	82.23
340.997	79.93
341.367	76.57
341.736	76.2
342.106	71.16
342.475	62.93
342.845	64.02
343.214	64.66
343.584	62.68
343.953	59.36
344.323	61.91
344.692	64.68
345.061	67.27
345.431	68.59
345.8	69.75
346.169	72.64
346.538	72.25
346.907	68.32
347.276	70.09
347.645	71.86
348.014	74.48
348.383	74.98
348.752	78.64
349.121	77.39
349.49	78.59
349.858	80.32
350.227	78.68
350.596	83.64
350.964	90.25
351.333	89.05
351.702	85.82
352.07	84.95
352.439	82.55
352.807	80.73
353.176	80.61
353.544	82.45
353.912	83.52
354.281	83.93
354.649	80.75
355.017	73.3
355.385	71.68
355.753	77.02
356.122	75.84
356.49	77.27
356.858	76.41
357.226	77.32
357.594	75.73
357.961	73.41
358.329	72.98
358.697	75.64
359.065	79.95
359.433	80.05
359.8	78.2
360.168	76.98
360.536	78.61
360.903	78.14
361.271	79
361.638	80.98
362.006	81.11
362.373	84.32
362.741	85.77
363.108	83.77
363.475	83
363.843	82.07
364.21	83.52
364.577	81.3
364.944	79.52
365.311	79
365.678	79.18
366.045	78.43
366.412	76.61
366.779	71.43
367.146	71.8
367.513	73.91
367.88	73.68
368.247	76.86
368.613	73.57
368.98	77.73
369.347	78.8
369.713	76.3
370.08	75.93
370.447	75.93
370.813	81.23
371.18	81.14
371.546	78.23
371.912	81.09
372.279	78
372.645	83.82
373.011	83.77
373.378	83.77
373.744	83.34
374.11	80.34
374.476	78.68
374.842	80.11
375.208	80.59
375.574	82.95
375.94	81.95
376.306	82.41
376.672	79.66
377.038	78.57
377.404	77.34
377.769	77.84
378.135	80.43
378.501	83.73
378.866	77.48
379.232	76.64
379.597	77.48
379.963	73.77
380.328	74.98
380.694	74.34
381.059	72.82
381.425	72.73
381.79	71.86
382.155	73.82
382.52	71.02
382.886	74.02
383.251	72.77
383.616	71.14
383.981	72.98
384.346	68.59
384.711	69.91
385.076	70.7
385.441	74.5
385.806	76.41
386.171	74.09
386.535	74.95
386.9	71.95
387.265	73.02
387.629	73.34
387.994	73.25
388.359	74.57
388.723	73.43
389.088	75.7
389.452	69.95
389.817	65.02
390.181	65.23
390.545	67.34
390.91	70.61
391.274	71.89
391.638	72.82
392.002	70.11
392.366	74.23
392.731	78.14
393.095	76.23
393.459	81.52
393.823	84.75
394.187	83.39
394.55	79.75
394.914	80.25
395.278	80.48
395.642	81.48
396.006	85.77
396.369	86.36
396.733	84.39
397.097	86
397.46	82.89
397.824	81.55
398.187	82.68
398.551	83.82
398.914	85.64
399.277	84.43
399.641	83.43
400.004	84.07
400.367	82.23
400.73	77.11
401.094	74.68
401.457	76.84
401.82	78.36
402.183	79.84
402.546	81.2
402.909	81.45
403.272	81.23
403.635	81.52
403.998	81.25
404.36	80.07
404.723	83.8
405.086	84.18
405.448	83
405.811	83.95
406.174	84.32
406.536	81.32
406.899	81.34
407.261	83.48
407.624	84.45
407.986	84.02
408.348	84.61
408.711	83.45
409.073	84.43
409.435	84.18
409.797	82.32
410.16	80.27
410.522	83.05
410.884	82.05
411.246	80.34
411.608	76.07
411.97	75.48
412.332	74.89
412.693	77.68
413.055	78.36
413.417	78.05
413.779	78.36
414.14	77.02
414.502	76.57
414.864	74.48
415.225	73.57
415.587	80.18
415.948	80.84
416.31	77.73
416.671	74.55
417.033	73.7
417.394	74.09
417.755	77.39
418.116	81.68
418.478	80.91
418.839	78.89
419.2	82.32
419.561	76.48
419.922	73.34
420.283	74.82
420.644	74.75
421.005	74.43
421.366	73.8
421.727	71.39
422.087	66.73
422.448	68.73
422.809	68.91
423.169	68
423.53	72.84
423.891	72.16
424.251	74.36
424.612	75.34
424.972	76.3
425.333	79.48
425.693	75.27
426.053	79.16
426.414	77.61
426.774	79.95
427.134	77.07
427.494	74.45
427.854	75.16
428.214	74.61
428.574	75.2
428.934	73.68
429.294	74.66
429.654	81.43
430.014	79.5
430.374	76.34
430.734	75.48
431.094	75.64
431.453	74.57
431.813	75.86
432.173	71.89
432.532	70.59
432.892	71.48
433.251	66.14
433.611	66.16
433.97	65.91
434.33	70.05
434.689	69.16
435.048	72.82
435.407	72.84
435.767	74.43
436.126	75.95
436.485	75.11
436.844	76.34
437.203	77.39
437.562	73.02
437.921	73.91
438.28	69.95
438.639	72.41
438.998	70.11
439.356	70.39
439.715	70.09
440.074	74.2
440.433	74.95
440.791	73.2
441.15	70.91
441.508	72.93
441.867	74.27
442.225	77.09
442.584	74.73
442.942	73.89
443.3	74.02
443.659	74.32
444.017	70.82
444.375	71.52
444.733	71.25
445.092	76.5
445.45	75.64
445.808	74.7
446.166	76.82
446.524	76.82
446.882	76.95
447.239	75.18
447.597	73.02
447.955	76.23
448.313	77.18
448.67	76.61
449.028	75.59
449.386	75.82
449.743	73.77
450.101	72.89
450.458	72.36
450.816	74.02
451.173	78
451.531	80.05
451.888	76.84
452.245	82.18
452.602	82.23
452.96	83.05
453.317	81.18
453.674	84.68
454.031	82.07
454.388	82.82
454.745	80.91
455.102	80.23
455.459	80.07
455.816	83.61
456.173	78
456.529	78.07
456.886	76.3
457.243	79.86
457.599	77.93
457.956	78.5
458.313	77.82
458.669	78
459.026	75.89
459.382	75.98
459.739	74.91
460.095	73.55
460.451	73.25
460.807	72.39
461.164	69.23
461.52	68.61
461.876	69.5
462.232	69.23
462.588	70.11
462.944	69.32
463.3	67.43
463.656	65.64
464.012	63.5
464.368	65.34
464.724	64.89
465.079	68.27
465.435	66.16
465.791	68.61
466.146	67.61
466.502	64.41
466.858	63.52
467.213	64.64
467.569	66.14
467.924	68.39
468.279	67
468.635	65.91
468.99	66.86
469.345	71.14
469.701	70.93
470.056	73.14
470.411	76.7
470.766	77.02
471.121	74.77
471.476	74.3
471.831	72.34
472.186	72.43
472.541	71.07
472.895	66.91
473.25	61.93
473.605	58.73
473.96	60.57
474.314	59.91
474.669	58.05
475.024	59.59
475.378	60.39
475.733	64.25
476.087	63.07
476.441	66.18
476.796	69.16
477.15	72.11
477.504	73.07
477.859	72.14
478.213	68.27
478.567	69.59
478.921	68.86
479.275	67.82
479.629	66.57
479.983	68.25
480.337	69.91
480.691	69.32
481.045	68.73
481.399	67.98
481.752	65.95
482.106	68.27
482.46	70.73
482.813	74.75
483.167	78.02
483.52	82.07
483.874	82.66
484.227	78.66
484.581	78.68
484.934	79.32
485.288	80.86
485.641	81.41
485.994	81.3
486.347	81.07
486.7	78.16
487.054	77.3
487.407	72.25
487.76	71.34
488.113	72.73
488.466	72.75
488.818	71.59
489.171	69.91
489.524	68.16
489.877	68.09
490.23	68.32
490.582	70.66
490.935	70.43
491.288	70
491.64	67.02
491.993	65.64
492.345	64.43
492.698	63.34
493.05	64.23
493.402	66.27
493.755	70.14
494.107	65.89
494.459	63.75
494.811	60.68
495.163	62.2
495.515	65.86
495.867	69.14
496.219	72.48
496.571	81.16
496.923	83.3
497.275	91.84
497.627	97.07
497.979	108.52
498.33	118.61
498.682	129.05
499.034	137.89
499.385	150.41
499.737	157.23
500.088	164.55
500.44	169.2
500.791	174.34
501.143	175.32
501.494	177.95
501.845	178.89
502.197	178.66
502.548	178.91
502.899	182.41
503.25	176.57
503.601	182.98
503.952	182.43
504.303	181.68
504.654	180.43
505.005	178.57
505.356	175.16
505.707	173.34
506.058	168.84
506.408	170.27
506.759	161.8
507.11	168.61
507.46	165.52
507.811	163.09
508.161	160.36
508.512	164.73
508.862	165.05
509.213	164.52
509.563	167.75
509.913	171.14
510.263	167.05
510.614	168.68
510.964	164.41
511.314	162.16
511.664	162.27
512.014	166.91
512.364	168.36
512.714	169.8
513.064	172.66
513.414	173.77
513.764	178.61
514.113	177.34
514.463	181.5
514.813	180.55
515.162	180.14
515.512	182.75
515.862	178.45
516.211	174.59
516.561	173.55
516.91	171.18
517.259	166.34
517.609	154.98
517.958	158.68
518.307	158.2
518.656	155.59
519.006	159.3
519.355	157.27
519.704	161.66
520.053	162.05
520.402	163.48
520.751	163.11
521.1	165.39
521.448	171.89
521.797	168.36
522.146	163.48
522.495	161.91
522.843	155.5
523.192	155.5
523.541	154.02
523.889	153.5
524.238	152.91
524.586	152.41
524.935	150.32
525.283	150.2
525.631	152.91
525.979	155.95
526.328	158.59
526.676	161.02
527.024	161.3
527.372	158.89
527.72	156.07
528.068	153.64
528.416	154.02
528.764	152.73
529.112	150.07
529.46	146.86
529.808	145.16
530.155	141.77
530.503	139.61
530.851	136.8
531.198	136.82
531.546	136.16
531.893	138.3
532.241	137.89
532.588	140.09
532.936	140.84
533.283	143.64
533.63	144.48
533.978	146.14
534.325	142.86
534.672	142.18
535.019	139.84
535.366	138.2
535.713	134.27
536.06	134.32
536.407	134.41
536.754	132.07
537.101	127.68
537.448	126.89
537.795	125.86
538.141	128.36
538.488	128.27
538.835	127.8
539.181	131.11
539.528	131.77
539.874	132.64
540.221	133.09
540.567	135.82
540.914	137.36
541.26	135.66
541.606	137.05
541.952	139.09
542.299	140.75
542.645	142.14
542.991	142.11
543.337	140.95
543.683	139.86
544.029	136.39
544.375	131.34
544.721	133.61
545.066	134.27
545.412	131.43
545.758	129.05
546.104	128.34
546.449	128.18
546.795	125.84
547.141	126.23
547.486	124.89
547.832	127.23
548.177	127.98
548.522	125.48
548.868	126.36
549.213	127.14
549.558	126.52
549.903	126.45
550.249	126.48
550.594	125.02
550.939	123.61
551.284	123.64
551.629	121.5
551.974	124.52
552.319	124.66
552.664	124.39
553.008	124.11
553.353	119.86
553.698	118.09
554.043	114.7
554.387	113.27
554.732	116.98
555.076	116.59
555.421	114.45
555.765	109.5
556.11	104.75
556.454	102.7
556.798	100.36
557.143	102.02
557.487	100.18
557.831	101.23
558.175	104.02
558.519	99.18
558.863	98.57
559.207	99.84
559.551	101.02
559.895	105.98
560.239	105.98
560.583	106.95
560.927	109.84
561.27	112.68
561.614	114.52
561.958	111.3
562.301	110.23
562.645	108.77
562.988	105.27
563.332	106.5
563.675	106.77
564.018	106.27
564.362	103.52
564.705	99.64
565.048	95.36
565.391	94.52
565.735	95.2
566.078	96.89
566.421	98.18
566.764	98.66
567.107	101
567.45	97.25
567.792	94.93
568.135	96.45
568.478	97.18
568.821	96.98
569.163	94.32
569.506	96.91
569.849	96.05
570.191	95.07
570.534	99.2
570.876	99.18
571.219	103.43
571.561	106.7
571.903	106.39
572.246	107.82
572.588	110.36
572.93	107.5
573.272	105.32
573.614	105.09
573.956	104.59
574.298	102.09
574.64	98.8
574.982	96.3
575.324	93.68
575.666	94.93
576.008	95.52
576.349	94.82
576.691	98.95
577.033	99
577.374	98.52
577.716	97.57
578.057	96.73
578.399	96.77
578.74	94.5
579.082	93.43
579.423	92.95
579.764	92.16
580.105	92.68
580.447	92.43
580.788	91.32
581.129	92.11
581.47	90.93
581.811	93.52
582.152	91.09
582.493	95.07
582.834	96.7
583.175	96.41
583.515	97.95
583.856	96.95
584.197	94.75
584.537	95.05
584.878	95.89
585.218	97.84
585.559	96.91
585.899	102.07
586.24	97.8
586.58	98.34
586.921	97
587.261	95.05
587.601	94.5
587.941	96.57
588.281	97.66
588.621	95.64
588.961	94.34
589.301	91.11
589.641	92.45
589.981	90.73
590.321	91.3
590.661	92.75
591.001	91.48
591.34	89.02
591.68	86.68
592.02	85.91
592.359	86.8
592.699	87.66
593.038	88.36
593.378	85.16
593.717	86.91
594.057	84.77
594.396	85.93
594.735	86.52
595.074	88.07
595.414	87.11
595.753	87.2
596.092	85.52
596.431	83.89
596.77	83.57
597.109	81.5
597.448	81.11
597.786	80.45
598.125	78.59
598.464	78.89
598.803	76.02
599.141	76.14
599.48	76.14
599.819	77.02
600.157	77.77
600.495	78.36
600.834	80.73
601.172	81.2
601.511	82.18
601.849	82.66
602.187	80.23
602.525	83.36
602.864	86.36
603.202	84.93
603.54	83.57
603.878	82.23
604.216	79.32
604.554	78.82
604.891	79.39
605.229	81.84
605.567	81.2
605.905	84.64
606.243	84.45
606.58	83.66
606.918	83.89
607.255	81.93
607.593	81.55
607.93	83.98
608.268	80.55
608.605	79.32
608.942	78.09
609.28	75.09
609.617	73.43
609.954	71.39
610.291	69.73
610.628	70.09
610.965	72.55
611.302	72.59
611.639	70.14
611.976	71.36
612.313	73.16
612.65	68.84
612.987	70.77
613.323	71.05
613.66	71.7
613.997	70.27
614.333	67.8
614.67	68.57
615.006	68.43
615.343	70.95
615.679	72.66
616.015	72.84
616.352	74.91
616.688	76.05
617.024	73.32
617.36	74.09
617.696	75.95
618.032	74.8
618.368	75.98
618.704	74.25
619.04	76.5
619.376	74.68
619.712	73.55
620.048	75.8
620.383	78.55
620.719	79.64
621.055	81.57
621.39	79.64
621.726	79.84
622.061	77
622.397	79.25
622.732	75.91
623.068	75.43
623.403	74.59
623.738	71.98
624.073	68.95
624.409	69.75
624.744	67.61
625.079	70.48
625.414	72.3
625.749	73.39
626.084	75.7
626.419	78.16
626.753	82.02
627.088	82.18
627.423	84.09
627.758	86.98
628.092	84.45
628.427	84.18
628.762	84.2
629.096	87.61
629.431	90.05
629.765	85.84
630.099	85.36
630.434	82.18
630.768	82.68
631.102	81.43
631.436	79.32
631.77	83.93
632.105	83.09
632.439	79.98
632.773	79.32
633.107	77.27
633.44	81.57
633.774	81.18
634.108	82.36
634.442	77.91
634.776	80.05
635.109	80.23
635.443	77.61
635.776	78.77
636.11	79.82
636.443	81.66
636.777	79.64
637.11	76.7
637.444	75.43
637.777	74.82
638.11	80.41
638.443	78.75
638.776	76.75
639.11	74.57
639.443	75.25
639.776	74.41
640.109	71.27
640.441	71.23
640.774	74.66
641.107	76.73
641.44	75.27
641.773	72.3
642.105	71.7
642.438	71.98
642.77	71.57
643.103	69.55
643.435	71.98
643.768	71.3
644.1	75.02
644.433	75.3
644.765	74.41
645.097	77.91
645.429	79
645.761	78.84
646.094	78.16
646.426	81.57
646.758	82.91
647.09	79.95
647.422	80.86
647.753	79.39
648.085	76.34
648.417	75.16
648.749	71.27
649.08	72.25
649.412	73.34
649.744	74.3
650.075	70.61
650.407	69.82
650.738	73.86
651.069	72.39
651.401	71.41
651.732	72.41
652.063	72.25
652.394	72.84
652.726	74.64
653.057	72.75
653.388	72.39
653.719	76.91
654.05	78.86
654.381	74.07
654.712	75.3
655.042	73.25
655.373	72.98
655.704	71.68
656.034	70.68
656.365	68.95
656.696	72.05
657.026	73.16
657.357	69.77
657.687	68.68
658.018	72.55
658.348	69.84
658.678	72
659.008	71.52
659.339	76.2
659.669	77.16
659.999	76.95
660.329	76.36
660.659	77.07
660.989	81.05
661.319	80.89
661.649	80.07
661.978	81.75
662.308	79.32
662.638	80.16
662.968	77.7
663.297	78.91
663.627	76.7
663.956	77.43
664.286	76.45
664.615	71.41
664.945	73.02
665.274	72.16
665.603	74.11
665.932	79.45
666.262	78.39
666.591	76.57
666.92	75.73
667.249	78.36
667.578	73.91
667.907	71.7
668.236	76
668.564	74.55
668.893	73.52
669.222	74.86
669.551	72
669.879	73.43
670.208	73.86
670.537	72.86
670.865	68.77
671.194	72.61
671.522	73.84
671.85	72.5
672.179	72.43
672.507	75.09
672.835	71.61
673.163	73.57
673.491	73.7
673.819	74.75
674.147	73.48
674.475	76.45
674.803	74.59
675.131	77.55
675.459	75.41
675.787	75.59
676.115	75
676.442	75.57
676.77	74.45
677.098	72.68
677.425	72.18
677.753	73.73
678.08	73.18
678.407	72.64
678.735	71.91
679.062	72.75
679.389	69.64
679.717	67.57
680.044	65.45
680.371	63.59
680.698	61.93
681.025	62.39
681.352	62.59
681.679	59.55
682.006	59.91
682.332	57.89
682.659	59.45
682.986	65.09
683.313	68.2
683.639	73.64
683.966	75.45
684.292	81.48
684.619	82.73
684.945	85.14
685.272	87.95
685.598	85.57
685.924	88.55
686.25	85.34
686.577	82.66
686.903	79.66
687.229	76.57
687.555	76.89
687.881	73.52
688.207	72.48
688.533	71.5
688.858	72.3
689.184	77.59
689.51	76.09
689.836	80.07
690.161	79.64
690.487	79.93
690.813	79.25
691.138	77.02
691.463	78.95
691.789	78.66
692.114	76.14
692.44	75.05
692.765	70.86
693.09	69.68
693.415	70.82
693.74	69.57
694.065	69.16
694.39	68.05
694.715	69.09
695.04	67.84
695.365	64.84
695.69	62.5
696.015	63.77
696.339	63.59
696.664	62.8
696.989	59.09
697.313	60.45
697.638	61.91
697.962	62.82
698.287	60.5
698.611	60.02
698.935	62.57
699.26	65.32
699.584	64.75
699.908	65.34
700.232	63.45
700.556	61.95
700.88	64.36
701.204	67.2
701.528	71.09
701.852	74
702.176	71.84
702.5	69.09
702.823	67.48
703.147	67.77
703.471	66
703.794	70.93
704.118	74.91
704.441	72.68
704.765	66.95
705.088	60.36
705.411	59.98
705.735	59.09
706.058	62
706.381	63.32
706.704	63.48
707.027	64.09
707.35	59.52
707.673	55.66
707.996	53.41
708.319	55.89
708.642	57.95
708.965	58.75
709.288	60.11
709.61	61.77
709.933	62.16
710.256	62.45
710.578	66.45
710.901	69.64
711.223	69.23
711.546	71
711.868	71.14
712.19	72.11
712.512	73.43
712.835	72.09
713.157	70.61
713.479	71.43
713.801	71.23
714.123	67.41
714.445	62.95
714.767	66.91
715.089	66.91
715.411	62.48
715.732	62.41
716.054	60.32
716.376	62.36
716.697	61.61
717.019	62.05
717.34	61.98
717.662	65.16
717.983	70.11
718.305	67.32
718.626	66.95
718.947	70.3
719.268	68.48
719.589	67.95
719.911	67.48
720.232	68.18
720.553	65.39
720.874	64.5
721.195	60.39
721.515	60.91
721.836	62.91
722.157	62.09
722.478	63.14
722.798	65.75
723.119	64.98
723.44	64
723.76	64.77
724.081	66.57
724.401	66.75
724.721	68.18
725.042	61.48
725.362	57.91
725.682	58.41
726.002	58.64
726.322	59.3
726.642	58.61
726.962	58.32
727.282	57.07
727.602	57.32
727.922	57.23
728.242	58.98
728.562	61.89
728.882	64.73
729.201	64.91
729.521	63.27
729.84	61.34
730.16	61.93
730.479	63.48
730.799	61.7
731.118	61.57
731.437	61.43
731.757	59.95
732.076	60.66
732.395	59.16
732.714	60.34
733.033	61.68
733.352	64.48
733.671	64.59
733.99	68.39
734.309	70.02
734.628	68.8
734.947	70
735.265	69.34
735.584	69.77
735.903	71.16
736.221	69.8
736.54	70.39
736.858	65.95
737.177	62.86
737.495	59.16
737.813	60.52
738.132	59.66
738.45	59.02
738.768	59.5
739.086	58.73
739.404	59.27
739.722	57.73
740.04	57.84
740.358	59.86
740.676	61.11
740.994	61.11
741.311	62.25
741.629	62.73
741.947	63.52
742.264	63.23
742.582	64
742.899	63.7
743.217	66.2
743.534	61.93
743.852	62.39
744.169	63.82
744.486	61.93
744.803	60.73
745.121	61.98
745.438	59.73
745.755	60.93
746.072	60.73
746.389	61.09
746.706	61.89
747.022	63.52
747.339	64.48
747.656	63.91
747.973	67.57
748.289	64.91
748.606	65.95
748.923	64
749.239	63.09
749.555	63.32
749.872	61.25
750.188	57.66
750.505	61
750.821	59.2
751.137	60.36
751.453	58.8
751.769	60.66
752.085	58
752.401	59.14
752.717	61.57
753.033	59.52
753.349	61.73
753.665	63.57
753.98	63.59
754.296	62.32
754.612	62.05
754.927	63.02
755.243	58.64
755.558	60.75
755.874	61.55
756.189	59.32
756.505	62.52
756.82	59.82
757.135	62.64
757.45	59.59
757.765	61.14
758.08	62.27
758.395	60.3
758.71	61.66
759.025	61.07
759.34	62.2
759.655	62.75
759.97	60.18
760.285	65.05
760.599	60.8
760.914	58.93
761.228	60.07
761.543	58.82
761.857	60.18
762.172	62.11
762.486	61.07
762.8	60.11
763.115	59.18
763.429	60.5
763.743	56.41
764.057	58.82
764.371	61.34
764.685	59.89
764.999	61.34
765.313	60.02
765.627	59.07
765.941	58.25
766.255	56.25
766.568	57.5
766.882	58.57
767.195	57.98
767.509	56.43
767.823	55.27
768.136	54.82
768.449	52.8
768.763	51.7
769.076	52.07
769.389	52.34
769.702	56.68
770.016	56.36
770.329	55.27
770.642	58.3
770.955	59.57
771.268	57.73
771.58	57.18
771.893	58.98
772.206	60.82
772.519	62.27
772.832	62.3
773.144	58.25
773.457	58.25
773.769	56.16
774.082	54.7
774.394	52.57
774.706	54.11
775.019	54.3
775.331	51.98
775.643	50.61
775.955	51.5
776.268	53.16
776.58	57.18
776.892	58.39
777.204	59.05
777.515	59.2
777.827	59.5
778.139	60.75
778.451	62.77
778.763	65.52
779.074	68.05
779.386	67.55
779.697	66.77
780.009	66.11
780.32	63.59
780.632	63.2
780.943	60.98
781.254	61.55
781.566	63.09
781.877	62.02
782.188	62.59
782.499	59.57
782.81	60.77
783.121	61.48
783.432	59.93
783.743	60.98
784.054	61.16
784.364	60.91
784.675	61.89
784.986	58.25
785.296	60.64
785.607	60.73
785.917	63.77
786.228	59.57
786.538	59.55
786.849	58.39
787.159	60.41
787.469	63.52
787.779	68.93
788.09	68.43
788.4	72.45
788.71	74.05
789.02	72.68
789.33	73.82
789.64	77.84
789.949	76.77
790.259	79.86
790.569	76.61
790.879	78.36
791.188	77.8
791.498	78.39
791.807	77.61
792.117	73.91
792.426	71.95
792.736	67.43
793.045	65.86
793.354	69.57
793.663	69.59
793.973	73.84
794.282	70.68
794.591	70.57
794.9	71.23
795.209	68.64
795.518	66.98
795.826	70.98
796.135	77.43
796.444	79.23
796.753	77.45
797.061	75.39
797.37	73.93
797.678	71.64
797.987	70.57
798.295	70.43
798.604	73.61
798.912	75.73
799.22	73.5
799.529	69.64
799.837	67.16
800.145	66.18
800.453	68.32
800.761	68.45
801.069	72.77
801.377	72.75
801.685	71.77
801.993	71.11
802.3	69.43
802.608	68.82
802.916	70.77
803.223	72.32
803.531	72.95
803.838	70.43
804.146	71.75
804.453	71.93
804.76	71.39
805.068	72.5
805.375	71.52
805.682	72.77
805.989	74.75
806.296	71.91
806.603	69.41
806.91	69.18
807.217	70.14
807.524	66.36
807.831	65.25
808.138	65.45
808.444	65.66
808.751	69.11
809.058	68.95
809.364	66.89
809.671	67.75
809.977	72.84
810.284	76.43
810.59	77.32
810.896	80.27
811.202	80.64
811.509	81.2
811.815	81.8
812.121	78.73
812.427	76.3
812.733	79.45
813.039	78.61
813.345	77.86
813.65	74.09
813.956	75.66
814.262	72.95
814.568	73.25
814.873	72.59
815.179	72.86
815.484	69.95
815.79	74.77
816.095	75.14
816.4	76.86
816.706	75.64
817.011	78.07
817.316	77.2
817.621	79.93
817.926	76.2
818.231	76.11
818.536	73.61
818.841	75.68
819.146	73.91
819.451	73.23
819.756	73.34
820.06	73.11
820.365	72.91
820.67	73.45
820.974	75.82
821.279	79.25
821.583	78.64
821.888	80.91
822.192	82.14
822.496	86.32
822.8	86.77
823.105	85.59
823.409	84.05
823.713	85.61
824.017	87.27
824.321	84.93
824.625	84.39
824.929	86.14
825.232	84.7
825.536	86.05
825.84	82.59
826.143	79.91
826.447	82.25
826.751	81.68
827.054	82.43
827.358	81.07
827.661	81.57
827.964	84.5
828.268	83.07
828.571	86.73
828.874	85.84
829.177	86.11
829.48	86.7
829.783	88.75
830.086	92.2
830.389	91.41
830.692	92.68
830.995	94.11
831.297	91.57
831.6	90.41
831.903	91.91
832.205	92
832.508	95.36
832.81	99.05
833.113	97.09
833.415	100.59
833.718	102.84
834.02	102.16
834.322	101.68
834.624	101.18
834.926	106.23
835.228	103.52
835.53	103.93
835.832	104.32
836.134	99.84
836.436	100.52
836.738	97.59
837.04	94.48
837.341	96.2
837.643	96.64
837.944	98.68
838.246	99.23
838.547	105.05
838.849	109.23
839.15	109.77
839.452	113.8
839.753	112.25
840.054	112.11
840.355	113.75
840.656	111.95
840.957	110.84
841.258	114.41
841.559	111.23
841.86	109.2
842.161	105.05
842.462	102.89
842.762	101.09
843.063	102.23
843.364	102.45
843.664	103.14
843.965	103.3
844.265	102.82
844.566	102.36
844.866	102.57
845.166	100.89
845.467	102.77
845.767	103.36
846.067	103.93
846.367	103.3
846.667	104.52
846.967	103.2
847.267	100.48
847.567	101.93
847.867	101.82
848.166	98.3
848.466	96.36
848.766	94.84
849.065	92.3
849.365	93
849.664	94.34
849.964	92.55
850.263	91.48
850.562	96.18
850.862	95.95
851.161	90.84
851.46	91.93
851.759	90.36
852.058	94.18
852.357	98.39
852.656	95.11
852.955	92.32
853.254	92.55
853.553	95.25
853.851	96.66
854.15	95.64
854.449	97.57
854.747	100.09
855.046	97.89
855.344	95.09
855.643	94.66
855.941	101.07
856.239	104.36
856.538	105.7
856.836	103.45
857.134	101.7
857.432	101
857.73	98.39
858.028	100.09
858.326	105.89
858.624	105.57
858.922	102.57
859.219	97.61
859.517	96.36
859.815	92.45
860.112	95.77
860.41	93.66
860.707	96.68
861.005	102.09
861.302	100.59
861.6	99.16
861.897	100.8
862.194	101.5
862.491	103.02
862.788	107.32
863.085	114.34
863.382	113.34
863.679	114.8
863.976	111.32
864.273	111.59
864.57	109.16
864.867	108.39
865.163	106.61
865.46	107.95
865.757	112.43
866.053	107.43
866.349	104.82
866.646	103.34
866.942	106.43
867.239	111.84
867.535	106.75
867.831	110.7
868.127	110.52
868.423	109.3
868.719	106.59
869.015	105.11
869.311	108.64
869.607	105.64
869.903	102.93
870.199	99.39
870.494	97.43
870.79	103.91
871.086	102.14
871.381	101.25
871.677	101.45
871.972	103.41
872.267	99.75
872.563	95.43
872.858	96.68
873.153	97.95
873.448	97.36
873.743	93.02
874.038	89.41
874.333	90.43
874.628	93.93
874.923	95.3
875.218	94.41
875.513	96.8
875.808	99.86
876.102	97.43
876.397	93.57
876.691	94.05
876.986	93.61
877.28	91.39
877.575	91.68
877.869	89.43
878.163	92.39
878.458	92.84
878.752	92.11
879.046	89.45
879.34	87.7
879.634	92.07
879.928	87.11
880.222	89.09
880.516	86.27
880.809	85.95
881.103	83.61
881.397	78.64
881.691	77.23
881.984	76.61
882.278	76.41
882.571	78.07
882.864	76.14
883.158	82.55
883.451	81.89
883.744	85.2
884.038	81.84
884.331	82.43
884.624	86.36
884.917	87.77
885.21	84.5
885.503	83.75
885.796	81.91
886.088	84.34
886.381	78.66
886.674	76.5
886.966	78.93
887.259	77.73
887.552	80.39
887.844	77.09
888.136	75.57
888.429	76.6
888.721	76.92
889.013	80.12
889.306	77.07
889.598	80.58
