# Supplementary material for: An on-demand, drop-on-drop method for studying enzyme catalysis by serial crystallography
Source: Nat Commun. 2021 Jul 22;12:4461. doi: 10.1038/s41467-021-24757-7 (PMC8298390; doi:10.1038/s41467-021-24757-7)
Supplement: Supplementary file 7 — Source Data [file 41467_2021_24757_MOESM7_ESM.zip › 01_raw data/7/7-fluo5N-fura-bg_OFX002211_20-35-41-361.txt]

Data from 7-fluo5N-fura-bg_OFX002211_20-35-41-361.txt Node

Date: Wed Jun 05 20:35:41 PDT 2019
User: Yachandra Lab
Spectrometer: OFX00221
Trigger mode: 0
Integration Time (sec): 3.000000E-1
Scans to average: 4
Nonlinearity correction enabled: false
Boxcar width: 5
Storing dark spectrum: false
XAxis mode: Wavelengths
Number of Pixels in Spectrum: 2136
>>>>>Begin Spectral Data<<<<<
156.111	2563.33
156.499	2564
156.887	2571.31
157.274	2570.14
157.662	2580.57
158.049	2590.39
158.437	2604.91
158.824	2604.89
159.211	2619.75
159.599	2625.45
159.986	2630.32
160.373	2628.39
160.761	2636.05
161.148	2631.77
161.535	2638.55
161.922	2629.34
162.309	2623.82
162.696	2609.2
163.083	2609.91
163.47	2598.34
163.857	2605.23
164.244	2601.07
164.631	2603.7
165.018	2595.75
165.405	2599.25
165.792	2593.82
166.179	2598.8
166.565	2593.27
166.952	2598.98
167.339	2597.23
167.725	2602.18
168.112	2596.09
168.498	2602.39
168.885	2597.23
169.271	2603.16
169.658	2598.59
170.044	2604.39
170.431	2598.93
170.817	2605.45
171.203	2600.64
171.59	2603.16
171.976	2598.82
172.362	2605.11
172.748	2599.59
173.134	2605.02
173.521	2599.32
173.907	2604.66
174.293	2598.89
174.679	2604.11
175.065	2596.16
175.451	2602.14
175.836	2595.25
176.222	2602.34
176.608	2607.07
176.994	2619.2
177.38	2617.84
177.765	2623.23
178.151	2615.36
178.537	2619.41
178.922	2615.84
179.308	2623.27
179.693	2617.27
180.079	2623.45
180.464	2615.48
180.85	2610.57
181.235	2596.59
181.621	2597.07
182.006	2590.77
182.391	2597.36
182.777	2592.91
183.162	2596.41
183.547	2590.41
183.932	2594.57
184.317	2588.39
184.702	2593.41
185.087	2587.36
185.472	2595.91
185.857	2592.73
186.242	2598.05
186.627	2594.68
187.012	2599.05
187.397	2592.93
187.782	2597.75
188.167	2593.2
188.551	2598.82
188.936	2742.52
189.321	2897.68
189.705	3041.2
190.09	3190.43
190.475	3368.39
190.859	3525.64
191.244	3674.57
191.628	3828.18
192.012	3977.75
192.397	4142.59
192.781	4287.95
193.166	4296.34
193.55	4292.95
193.934	4301.48
194.318	4300.91
194.702	4276.02
195.087	4270.73
195.471	4272
195.855	4274.73
196.239	4278.8
196.623	4269.68
197.007	4281.52
197.391	4282.36
197.775	4290.91
198.158	4288.48
198.542	4296.91
198.926	4294.16
199.31	4298.41
199.693	4298.68
200.077	4301.09
200.461	4300.8
200.844	4304.7
201.228	4300.14
201.611	4302.09
201.995	4298.5
202.378	4302.95
202.762	4301.98
203.145	4307.41
203.529	4308.18
203.912	4316.36
204.295	4318
204.679	4323.23
205.062	4323
205.445	4325.73
205.828	4323.5
206.211	4326.98
206.594	4326.5
206.977	4331.91
207.36	4334.73
207.743	4338.98
208.126	4336.75
208.509	4340.7
208.892	4340.7
209.275	4344.68
209.658	4347.95
210.04	4357.93
210.423	4357.25
210.806	4358.11
211.188	4354.36
211.571	4358.55
211.953	4357.98
212.336	4358.36
212.719	4355.75
213.101	4355.64
213.483	4355.73
213.866	4357.98
214.248	4356.05
214.63	4362.64
215.013	4362.82
215.395	4369.68
215.777	4370.45
216.159	4378.98
216.542	4381.68
216.924	4386.75
217.306	4385.91
217.688	4390.39
218.07	4389.14
218.452	4387.07
218.834	4385.82
219.216	4389.05
219.597	4389.64
219.979	4389.75
220.361	4424.86
220.743	4427.95
221.124	4430.95
221.506	4440.36
221.888	4438.82
222.269	4441.61
222.651	4444.25
223.032	4444.75
223.414	4448.64
223.795	4447.55
224.177	4448
224.558	4408.25
224.94	4408.27
225.321	4415.7
225.702	4411.2
226.083	4420.41
226.465	4434.25
226.846	4435.55
227.227	4436.8
227.608	4438.41
227.989	4439.59
228.37	4445.11
228.751	4450.84
229.132	4455.59
229.513	4446.5
229.894	4449.43
230.275	4439.05
230.655	4426.64
231.036	4430.59
231.417	4433
231.798	4433.98
232.178	4441.66
232.559	4439.93
232.94	4440.66
233.32	4438.43
233.701	4442.11
234.081	4442.59
234.462	4452
234.842	4454.34
235.222	4458.91
235.603	4458.93
235.983	4461.45
236.363	4462.91
236.743	4463.86
237.124	4465.05
237.504	4487.73
237.884	4487.05
238.264	4488.8
238.644	4485.98
239.024	4491.02
239.404	4484.8
239.784	4492.93
240.164	4491.32
240.544	4490.73
240.923	4492.59
241.303	4494.84
241.683	4473.11
242.063	4477.11
242.442	4476.61
242.822	4490.09
243.202	4481.45
243.581	4484.27
243.961	4487.18
244.34	4489.2
244.72	4485.02
245.099	4491.41
245.478	4486.55
245.858	4496.75
246.237	4496.43
246.616	4501.5
246.996	4490.48
247.375	4499
247.754	4502.75
248.133	4500.02
248.512	4500.43
248.891	4511.48
249.27	4505.36
249.649	4510.25
250.028	4503.84
250.407	4503.07
250.786	4499
251.165	4504.23
251.544	4503.39
251.922	4502.07
252.301	4500.91
252.68	4498.34
253.058	4491.11
253.437	4497.73
253.816	4500.5
254.194	4503.8
254.573	4505.57
254.951	4512.05
255.329	4508.05
255.708	4510.36
256.086	4513.91
256.465	4510.59
256.843	4522.55
257.221	4524
257.599	4518.16
257.977	4523.77
258.356	4525.2
258.734	4527.8
259.112	4530.41
259.49	4533.23
259.868	4534.3
260.246	4532.39
260.624	4545.89
261.001	4545.5
261.379	4554
261.757	4561.39
262.135	4556.45
262.513	4556.84
262.89	4558.09
263.268	4558.2
263.645	4556.95
264.023	4558.23
264.401	4565.86
264.778	4560.18
265.156	4554.95
265.533	4551.68
265.91	4543.52
266.288	4546.14
266.665	4540.91
267.042	4543.55
267.42	4539.89
267.797	4548.32
268.174	4546.84
268.551	4545.61
268.928	4544.52
269.305	4547.43
269.682	4544.61
270.059	4550.7
270.436	4547.7
270.813	4558.16
271.19	4556.02
271.567	4556.48
271.944	4548.05
272.32	4553.02
272.697	4558.34
273.074	4557.86
273.45	4554.18
273.827	4555.64
274.203	4555.25
274.58	4558.23
274.957	4551.16
275.333	4554.07
275.709	4555.73
276.086	4560.39
276.462	4554.25
276.838	4545.75
277.215	4543.61
277.591	4554.84
277.967	4554.23
278.343	4558.61
278.719	4555.34
279.095	4559.7
279.471	4555.14
279.847	4561.61
280.223	4559.07
280.599	4561.5
280.975	4561.2
281.351	4563.52
281.727	4555.3
282.103	4558.39
282.478	4552.39
282.854	4557.93
283.23	4552.8
283.605	4560.27
283.981	4550.68
284.357	4555.73
284.732	4557.57
285.108	4561.14
285.483	4567.14
285.858	4570.32
286.234	4566.09
286.609	4567.93
286.984	4563.07
287.36	4566.93
287.735	4566.45
288.11	4582.18
288.485	4577.45
288.86	4581.11
289.235	4580.32
289.61	4579.57
289.985	4582.41
290.36	4586.98
290.735	4588.05
291.11	4592.43
291.485	4593.32
291.86	4592.61
292.235	4588.41
292.609	4594.8
292.984	4593.93
293.359	4598.02
293.733	4598.2
294.108	4601.64
294.482	4597.02
294.857	4598.39
295.231	4600.39
295.606	4606.41
295.98	4602.73
296.354	4599.73
296.729	4594.68
297.103	4597.32
297.477	4595.09
297.851	4596.75
298.226	4590.59
298.6	4598.3
298.974	4599.61
299.348	4601.57
299.722	4600.11
300.096	4605.55
300.47	4602.27
300.844	4609.45
301.217	4605.48
301.591	4608.2
301.965	4611.98
302.339	4613.8
302.712	4607.59
303.086	4610.25
303.46	4604.45
303.833	4601.73
304.207	4601.84
304.58	4607.66
304.954	4605.25
305.327	4610.66
305.701	4605.52
306.074	4600.86
306.447	4596.89
306.821	4606.11
307.194	4602.41
307.567	4613.16
307.94	4612.8
308.313	4617.84
308.686	4614.61
309.059	4614.68
309.432	4610.25
309.805	4618.59
310.178	4614.89
310.551	4624.52
310.924	4618.39
311.297	4620.5
311.67	4613.7
312.042	4620.45
312.415	4617.05
312.788	4617.07
313.16	4615.05
313.533	4619.8
313.905	4618.82
314.278	4625.89
314.65	4617.05
315.023	4622.27
315.395	4618.7
315.768	4620.16
316.14	4613
316.512	4617.57
316.884	4616.59
317.257	4622.2
317.629	4617.93
318.001	4618.3
318.373	4611.25
318.745	4616.8
319.117	4612.25
319.489	4618.64
319.861	4617.48
320.233	4624.66
320.605	4613.8
320.977	4619.61
321.348	4616.5
321.72	4619.68
322.092	4612.11
322.463	4618.73
322.835	4612.89
323.207	4619.98
323.578	4612.52
323.95	4615.52
324.321	4608.14
324.693	4613.59
325.064	4609.93
325.435	4631.95
325.807	4628.98
326.178	4636.55
326.549	4635.84
326.92	4641.27
327.292	4633.23
327.663	4637.68
328.034	4634.89
328.405	4639.84
328.776	4634.3
329.147	4638.16
329.518	4616.52
329.889	4616.7
330.259	4609.16
330.63	4609.34
331.001	4603.7
331.372	4607.84
331.742	4604.34
332.113	4608.43
332.484	4605.52
332.854	4615.23
333.225	4607.48
333.595	4610.41
333.966	4609.16
334.336	4613.7
334.707	4606.84
335.077	4617.61
335.447	4615.02
335.817	4620.55
336.188	4610.14
336.558	4613.14
336.928	4606.07
337.298	4613.34
337.668	4612.68
338.038	4616.84
338.408	4639.14
338.778	4644.18
339.148	4655.61
339.518	4663.95
339.888	4659.32
340.258	4667.66
340.627	4660.59
340.997	4665.5
341.367	4659.07
341.736	4658.09
342.106	4653.73
342.475	4631.43
342.845	4662.57
343.214	4645.61
343.584	4636.18
343.953	4640.84
344.323	4636.18
344.692	4640.55
345.061	4635.52
345.431	4637.59
345.8	4632.07
346.169	4633.91
346.538	4629.07
346.907	4597.82
347.276	4591.34
347.645	4594.27
348.014	4588.84
348.383	4593.52
348.752	4588.68
349.121	4593.02
349.49	4595.05
349.858	4601.14
350.227	4598.32
350.596	4606.25
350.964	4603.16
351.333	4609.64
351.702	4609.73
352.07	4611.09
352.439	4602.84
352.807	4611.84
353.176	4605.16
353.544	4604.98
353.912	4604.7
354.281	4608.3
354.649	4596.86
355.017	4604.7
355.385	4597.41
355.753	4597.3
356.122	4595.45
356.49	4601.75
356.858	4595.07
357.226	4600.39
357.594	4592.41
357.961	4595.5
358.329	4595.68
358.697	4606.36
359.065	4597.07
359.433	4602.34
359.8	4599.36
360.168	4602.45
360.536	4597.91
360.903	4601.68
361.271	4592.77
361.638	4599.39
362.006	4586
362.373	4585.93
362.741	4573.59
363.108	4575.14
363.475	4568.02
363.843	4568.3
364.21	4561.34
364.577	4572.18
364.944	4564.52
365.311	4571.98
365.678	4588.93
366.045	4597.75
366.412	4598.7
366.779	4606.77
367.146	4604.36
367.513	4615.82
367.88	4611.55
368.247	4617.64
368.613	4607.75
368.98	4612.82
369.347	4606.16
369.713	4588.41
370.08	4581.91
370.447	4578.89
370.813	4572.89
371.18	4578.5
371.546	4567.52
371.912	4572.59
372.279	4571.73
372.645	4575.02
373.011	4572.48
373.378	4578.2
373.744	4569.66
374.11	4579.86
374.476	4574.64
374.842	4579.09
375.208	4583.73
375.574	4585.8
375.94	4580.64
376.306	4581.98
376.672	4578.77
377.038	4578.68
377.404	4573.93
377.769	4582.8
378.135	4573.86
378.501	4579.61
378.866	4576.68
379.232	4570.18
379.597	4569.5
379.963	4578.7
380.328	4569.43
380.694	4571.8
381.059	4567.25
381.425	4573.82
381.79	4565.66
382.155	4572.27
382.52	4566.14
382.886	4570.05
383.251	4565.91
383.616	4568.34
383.981	4558.57
384.346	4566.2
384.711	4561.8
385.076	4571.77
385.441	4565.27
385.806	4569.93
386.171	4561.84
386.535	4565.25
386.9	4559.77
387.265	4564.11
387.629	4557.8
387.994	4562.07
388.359	4558.36
388.723	4559.16
389.088	4551.68
389.452	4556.07
389.817	4552.36
390.181	4556.84
390.545	4557.25
390.91	4565.45
391.274	4557.8
391.638	4563.73
392.002	4557.82
392.366	4593.39
392.731	4592
393.095	4596.27
393.459	4591.8
393.823	4594.41
394.187	4587.34
394.55	4592.34
394.914	4590.48
395.278	4597.75
395.642	4590.36
396.006	4597.91
396.369	4557.98
396.733	4562.16
397.097	4556.05
397.46	4559.34
397.824	4556.43
398.187	4560.41
398.551	4554.5
398.914	4550.14
399.277	4544.52
399.641	4553.25
400.004	4549
400.367	4559.39
400.73	4553.18
401.094	4559
401.457	4554.34
401.82	4554.55
402.183	4550.55
402.546	4560.36
402.909	4556.39
403.272	4563.07
403.635	4557.55
403.998	4558.61
404.36	4549.02
404.723	4553.77
405.086	4548.64
405.448	4580.07
405.811	4579.11
406.174	4583.39
406.536	4570.18
406.899	4597.7
407.261	4591.02
407.624	4594.2
407.986	4593.7
408.348	4597.39
408.711	4598.95
409.073	4604.68
409.435	4570.75
409.797	4572.41
410.16	4567.98
410.522	4574.86
410.884	4545.7
411.246	4554.14
411.608	4547.27
411.97	4547.95
412.332	4541.34
412.693	4542.89
413.055	4534.57
413.417	4539.7
413.779	4532.3
414.14	4535.95
414.502	4525.2
414.864	4535.66
415.225	4527.7
415.587	4536.05
415.948	4528.59
416.31	4536.34
416.671	4527.59
417.033	4529.98
417.394	4524.55
417.755	4531.16
418.116	4525.75
418.478	4533.52
418.839	4524.2
419.2	4525.66
419.561	4518.98
419.922	4522.91
420.283	4517.41
420.644	4524.68
421.005	4521.8
421.366	4532.36
421.727	4533.25
422.087	4535.95
422.448	4531.27
422.809	4538.45
423.169	4534.09
423.53	4539.52
423.891	4534.59
424.251	4540.5
424.612	4532.98
424.972	4537.73
425.333	4525.43
425.693	4526.98
426.053	4521.73
426.414	4522.5
426.774	4511.75
427.134	4516.2
427.494	4506.59
427.854	4514.25
428.214	4506
428.574	4508.8
428.934	4506.57
429.294	4511.98
429.654	4504.23
430.014	4511.2
430.374	4506.07
430.734	4518.18
431.094	4510.34
431.453	4531.98
431.813	4526.18
432.173	4535.61
432.532	4533.36
432.892	4533.95
433.251	4530.18
433.611	4534.7
433.97	4529
434.33	4537.23
434.689	4529.09
435.048	4538.5
435.407	4524.16
435.767	4527.34
436.126	4517.61
436.485	4515.89
436.844	4508.7
437.203	4516.77
437.562	4515.14
437.921	4518.07
438.28	4512.18
438.639	4515.09
438.998	4529.25
439.356	4528.86
439.715	4523.64
440.074	4530.25
440.433	4526.39
440.791	4536.95
441.15	4523.82
441.508	4527.14
441.867	4525.11
442.225	4527.14
442.584	4519.36
442.942	4503.07
443.3	4495.57
443.659	4500.34
444.017	4495.77
444.375	4502.45
444.733	4493.93
445.092	4504.91
445.45	4503.16
445.808	4504.27
446.166	4501.95
446.524	4510.61
446.882	4504.41
447.239	4511.18
447.597	4506.14
447.955	4512.75
448.313	4508.75
448.67	4515.32
449.028	4509.7
449.386	4512.41
449.743	4515.2
450.101	4526.36
450.458	4519.18
450.816	4527.14
451.173	4526.09
451.531	4540.8
451.888	4532.84
452.245	4539.66
452.602	4534.02
452.96	4571.05
453.317	4565.7
453.674	4568.52
454.031	4561.02
454.388	4571.68
454.745	4562.86
455.102	4569.64
455.459	4558.98
455.816	4568.66
456.173	4565.34
456.529	4574.89
456.886	4541.41
457.243	4549.57
457.599	4543.68
457.956	4546.5
458.313	4540.75
458.669	4552.18
459.026	4545.61
459.382	4552.32
459.739	4547.95
460.095	4554.64
460.451	4549.95
460.807	4554.52
461.164	4552.07
461.52	4566.48
461.876	4562.52
462.232	4566.52
462.588	4560.23
462.944	4566.52
463.3	4562.93
463.656	4568.57
464.012	4556.84
464.368	4566.23
464.724	4559.36
465.079	4561.82
465.435	4544.59
465.791	4545.64
466.146	4540.39
466.502	4546.59
466.858	4538.52
467.213	4541.14
467.569	4536.86
467.924	4551.5
468.279	4539.11
468.635	4544.48
468.99	4534.59
469.345	4543.02
469.701	4538.27
470.056	4538.95
470.411	4526.73
470.766	4534
471.121	4526.91
471.476	4531.34
471.831	4516.82
472.186	4519.25
472.541	4509.5
472.895	4513.77
473.25	4501.77
473.605	4505
473.96	4499.39
474.314	4503.84
474.669	4489.2
475.024	4485.75
475.378	4470.64
475.733	4479.25
476.087	4468.66
476.441	4471.36
476.796	4460.89
477.15	4472.61
477.504	4463.57
477.859	4464.52
478.213	4454.34
478.567	4459.2
478.921	4460.16
479.275	4463
479.629	4454.57
479.983	4465.52
480.337	4457.27
480.691	4463.27
481.045	4449.39
481.399	4480.25
481.752	4473.48
482.106	4480.07
482.46	4470.93
482.813	4468.89
483.167	4465.57
483.52	4465.64
483.874	4470
484.227	4476.32
484.581	4466.52
484.934	4471.77
485.288	4437.52
485.641	4438.59
485.994	4429.41
486.347	4436.02
486.7	4430.32
487.054	4445.36
487.407	4440.45
487.76	4427.66
488.113	4419.73
488.466	4430.07
488.818	4426.68
489.171	4429.77
489.524	4426
489.877	4432.07
490.23	4427.34
490.582	4432.36
490.935	4413.73
491.288	4415.57
491.64	4410.14
491.993	4414.98
492.345	4407.16
492.698	4413.77
493.05	4412.32
493.402	4424.05
493.755	4421.36
494.107	4433.95
494.459	4440.55
494.811	4470.11
495.163	4494.07
495.515	4546.82
495.867	4600.14
496.219	4687.61
496.571	4777.36
496.923	4890.55
497.275	5001.89
497.627	5141.5
497.979	5266.3
498.33	5404.39
498.682	5517.48
499.034	5636.55
499.385	5723.82
499.737	5806.84
500.088	5857.34
500.44	5895.18
500.791	5913.43
501.143	5923.2
501.494	5911.48
501.845	5899.55
502.197	5866
502.548	5844.75
502.899	5806.27
503.25	5783.41
503.601	5745.98
503.952	5716
504.303	5676.82
504.654	5644.7
505.005	5601.25
505.356	5560.84
505.707	5520.73
506.058	5492.89
506.408	5456.05
506.759	5432.75
507.11	5391.45
507.46	5373.52
507.811	5339.52
508.161	5317.8
508.512	5282.02
508.862	5266.23
509.213	5245.84
509.563	5228.43
509.913	5201.86
510.263	5185.09
510.614	5157.66
510.964	5147.73
511.314	5110.86
511.664	5096.7
512.014	5069.93
512.364	5062.36
512.714	5038.5
513.064	5019.11
513.414	4997.14
513.764	4997.61
514.113	4979.27
514.463	4970.34
514.813	4944.57
515.162	4939.73
515.512	4921.39
515.862	4916.36
516.211	4900.48
516.561	4893.52
516.91	4884.57
517.259	4879.77
517.609	4849.16
517.958	4834.02
518.307	4816.77
518.656	4812.3
519.006	4803.75
519.355	4808.11
519.704	4800.45
520.053	4797.82
520.402	4784.5
520.751	4777.25
521.1	4765.52
521.448	4765.61
521.797	4757.02
522.146	4756.36
522.495	4747.61
522.843	4742.32
523.192	4721.59
523.541	4712.55
523.889	4698.09
524.238	4700.55
524.586	4692.59
524.935	4690.3
525.283	4680.3
525.631	4681.82
525.979	4669.2
526.328	4672.7
526.676	4661.27
527.024	4662.52
527.372	4653.91
527.72	4655.07
528.068	4640.8
528.416	4645.16
528.764	4636.61
529.112	4636.32
529.46	4622.68
529.808	4623.43
530.155	4608.05
530.503	4624.02
530.851	4627.05
531.198	4626.18
531.546	4616
531.893	4619.5
532.241	4601.55
532.588	4598.43
532.936	4590.41
533.283	4594.07
533.63	4588.27
533.978	4590.2
534.325	4573.05
534.672	4561.3
535.019	4555.95
535.366	4557.05
535.713	4548.39
536.06	4556.18
536.407	4554.25
536.754	4553.95
537.101	4549.86
537.448	4556.75
537.795	4552.41
538.141	4547.57
538.488	4536.14
538.835	4540.11
539.181	4531.27
539.528	4535.36
539.874	4528.45
540.221	4526.5
540.567	4519.98
540.914	4521.25
541.26	4513.27
541.606	4520.14
541.952	4517.7
542.299	4524.07
542.645	4516.59
542.991	4520.34
543.337	4515.3
543.683	4517.43
544.029	4512.41
544.375	4526
544.721	4521.45
545.066	4524.09
545.412	4514.89
545.758	4515.57
546.104	4510.27
546.449	4513.39
546.795	4516.61
547.141	4522.7
547.486	4514.07
547.832	4517.86
548.177	4506.14
548.522	4508.36
548.868	4499.23
549.213	4501.73
549.558	4494.93
549.903	4498.89
550.249	4492.98
550.594	4495.32
550.939	4484.36
551.284	4490.95
551.629	4486.39
551.974	4487.43
552.319	4481.41
552.664	4488.91
553.008	4483.11
553.353	4518.59
553.698	4513.77
554.043	4518.73
554.387	4505.52
554.732	4510.18
555.076	4501.25
555.421	4504.43
555.765	4500.36
556.11	4508.11
556.454	4497.84
556.798	4501.11
557.143	4469.48
557.487	4478.98
557.831	4470.34
558.175	4478.8
558.519	4476.66
558.863	4485.89
559.207	4479.14
559.551	4483.89
559.895	4479.34
560.239	4484.16
560.583	4482.75
560.927	4481.14
561.27	4470.61
561.614	4483.11
561.958	4474.77
562.301	4479.75
562.645	4470.43
562.988	4475.36
563.332	4470.34
563.675	4473.93
564.018	4475.3
564.362	4476.02
564.705	4472.34
565.048	4476.34
565.391	4463.82
565.735	4468.95
566.078	4462.07
566.421	4470.05
566.764	4466.25
567.107	4469.7
567.45	4461.93
567.792	4459.41
568.135	4452.14
568.478	4457.55
568.821	4453.59
569.163	4461.84
569.506	4456.52
569.849	4462.52
570.191	4457.59
570.534	4462.7
570.876	4458.57
571.219	4466.23
571.561	4462.95
571.903	4473.23
572.246	4467.73
572.588	4471.95
572.93	4462.55
573.272	4466.48
573.614	4458.7
573.956	4459.27
574.298	4454.16
574.64	4456.86
574.982	4447.48
575.324	4453.2
575.666	4442.86
576.008	4452.16
576.349	4446.93
576.691	4452.75
577.033	4449.95
577.374	4454.14
577.716	4450.34
578.057	4458.39
578.399	4452
578.74	4456.75
579.082	4453.59
579.423	4462.41
579.764	4460.57
580.105	4467.36
580.447	4466.11
580.788	4475.23
581.129	4479.68
581.47	4484.43
581.811	4473.59
582.152	4483.64
582.493	4500.8
582.834	4505.48
583.175	4500.32
583.515	4496.73
583.856	4486.82
584.197	4491.07
584.537	4480.32
584.878	4475.3
585.218	4471.11
585.559	4480.43
585.899	4473.27
586.24	4459.66
586.58	4453.34
586.921	4458.59
587.261	4454.73
587.601	4462.77
587.941	4454.73
588.281	4460.93
588.621	4457.73
588.961	4461.55
589.301	4452.8
589.641	4457.18
589.981	4449.48
590.321	4453.5
590.661	4447.7
591.001	4453.91
591.34	4450.75
591.68	4458.11
592.02	4450.07
592.359	4454.02
592.699	4446.52
593.038	4454.93
593.378	4452.02
593.717	4454.91
594.057	4447.7
594.396	4453.02
594.735	4446.11
595.074	4453.18
595.414	4443.48
595.753	4448.5
596.092	4443.45
596.431	4451.34
596.77	4446.7
597.109	4449.23
597.448	4443.25
597.786	4448
598.125	4439.84
598.464	4446.25
598.803	4435.95
599.141	4442.48
599.48	4437.93
599.819	4442.68
600.157	4436.48
600.495	4438.45
600.834	4436.02
601.172	4462.77
601.511	4458.61
601.849	4461.25
602.187	4457.43
602.525	4460.64
602.864	4452.98
603.202	4461.43
603.54	4458.25
603.878	4463.39
604.216	4455.89
604.554	4459.27
604.891	4430.27
605.229	4434.55
605.567	4432.02
605.905	4435.95
606.243	4430.02
606.58	4434.86
606.918	4424.27
607.255	4426.98
607.593	4421.91
607.93	4429.09
608.268	4421.55
608.605	4431.34
608.942	4429.48
609.28	4433.93
609.617	4428.89
609.954	4436.36
610.291	4432.98
610.628	4442.48
610.965	4436.3
611.302	4441.27
611.639	4439.05
611.976	4446.77
612.313	4438.61
612.65	4440.16
612.987	4432.41
613.323	4435.02
613.66	4427.66
613.997	4435.95
614.333	4426.75
614.67	4431.11
615.006	4423.91
615.343	4427.07
615.679	4420.18
616.015	4426.5
616.352	4419.82
616.688	4426.8
617.024	4420.2
617.36	4432.82
617.696	4424
618.032	4427
618.368	4420.68
618.704	4428.95
619.04	4421.84
619.376	4426.43
619.712	4422.16
620.048	4429.91
620.383	4422.25
620.719	4427.75
621.055	4415.7
621.39	4420.89
621.726	4415.82
622.061	4420.39
622.397	4413.86
622.732	4417.82
623.068	4408.2
623.403	4407.25
623.738	4399.61
624.073	4404.43
624.409	4397.07
624.744	4398.75
625.079	4390.82
625.414	4401.41
625.749	4399.07
626.084	4400.05
626.419	4397.7
626.753	4406.32
627.088	4402.23
627.423	4412.2
627.758	4409.23
628.092	4417.41
628.427	4411.75
628.762	4422.57
629.096	4413.55
629.431	4419.93
629.765	4417.02
630.099	4416.93
630.434	4409.27
630.768	4417.52
631.102	4405.98
631.436	4408.61
631.77	4400.14
632.105	4407.52
632.439	4398.41
632.773	4404.14
633.107	4396
633.44	4403.25
633.774	4397.64
634.108	4401.73
634.442	4392.52
634.776	4400.75
635.109	4395.84
635.443	4402.45
635.776	4394.68
636.11	4401.77
636.443	4398.2
636.777	4401.59
637.11	4389.2
637.444	4396.3
637.777	4393.39
638.11	4399.77
638.443	4390.95
638.776	4396.41
639.11	4389.5
639.443	4400.2
639.776	4391.3
640.109	4394.77
640.441	4389.45
640.774	4398.3
641.107	4391
641.44	4398.95
641.773	4393.61
642.105	4399.73
642.438	4394.95
642.77	4400.09
643.103	4390.09
643.435	4393.18
643.768	4389.2
644.1	4394.05
644.433	4387.93
644.765	4392.98
645.097	4391.11
645.429	4399.45
645.761	4393.64
646.094	4399.59
646.426	4392.91
646.758	4402.95
647.09	4399.75
647.422	4399.75
647.753	4393.55
648.085	4397.5
648.417	4390.34
648.749	4387.91
649.08	4378.5
649.412	4384.91
649.744	4378.02
650.075	4384.43
650.407	4373.7
650.738	4380.09
651.069	4379.2
651.401	4385.41
651.732	4381.55
652.063	4387.93
652.394	4383.39
652.726	4390.77
653.057	4386.68
653.388	4390.36
653.719	4386.45
654.05	4393.02
654.381	4386.25
654.712	4395.68
655.042	4388.34
655.373	4390.27
655.704	4388.32
656.034	4394.43
656.365	4390.32
656.696	4392.66
657.026	4388.59
657.357	4392.91
657.687	4386.52
658.018	4389.93
658.348	4375.95
658.678	4383.02
659.008	4381.73
659.339	4382.05
659.669	4376.14
659.999	4382.57
660.329	4376.07
660.659	4379.75
660.989	4372.86
661.319	4377.05
661.649	4372.36
661.978	4378
662.308	4373.7
662.638	4375.2
662.968	4373.93
663.297	4380.23
663.627	4371.11
663.956	4375.3
664.286	4370.52
664.615	4378.43
664.945	4376.3
665.274	4383.86
665.603	4382.66
665.932	4387.52
666.262	4383.61
666.591	4389.05
666.92	4381.89
667.249	4387.8
667.578	4387.89
667.907	4394.98
668.236	4392.77
668.564	4394.2
668.893	4389.45
669.222	4391.89
669.551	4386.25
669.879	4392.09
670.208	4383.07
670.537	4386.55
670.865	4377.43
671.194	4397.77
671.522	4393.89
671.85	4393.39
672.179	4391.3
672.507	4394.59
672.835	4387.41
673.163	4389.84
673.491	4384.41
673.819	4394.77
674.147	4389.41
674.475	4396.39
674.803	4371.8
675.131	4372.77
675.459	4371.43
675.787	4377.34
676.115	4370.2
676.442	4377.14
676.77	4373.48
677.098	4380.05
677.425	4370.16
677.753	4380.86
678.08	4374.86
678.407	4381.64
678.735	4382.59
679.062	4384.93
679.389	4376.02
679.717	4383.66
680.044	4375.98
680.371	4379.36
680.698	4370.82
681.025	4381.3
681.352	4374.61
681.679	4381.02
682.006	4372.39
682.332	4371.95
682.659	4366.02
682.986	4377.93
683.313	4373.45
683.639	4378.77
683.966	4372.82
684.292	4377.59
684.619	4366.66
684.945	4368.77
685.272	4367.89
685.598	4377.3
685.924	4377.93
686.25	4385.14
686.577	4375.25
686.903	4381.57
687.229	4378.89
687.555	4385.41
687.881	4382.23
688.207	4387.73
688.533	4387.25
688.858	4385.5
689.184	4377.84
689.51	4377.75
689.836	4371.23
690.161	4379.64
690.487	4371.86
690.813	4376.41
691.138	4373.5
691.463	4378.32
691.789	4378.34
692.114	4379.91
692.44	4376.52
692.765	4386.41
693.09	4384.77
693.415	4389.8
693.74	4380.5
694.065	4385.48
694.39	4382
694.715	4390.25
695.04	4386.02
695.365	4387.93
695.69	4381.52
696.015	4386.5
696.339	4382.7
696.664	4387.95
696.989	4384.3
697.313	4387.3
697.638	4382.34
697.962	4386.32
698.287	4376.61
698.611	4381.25
698.935	4375.75
699.26	4382.34
699.584	4378.73
699.908	4379.43
700.232	4369.64
700.556	4371.59
700.88	4369.86
701.204	4376.93
701.528	4369.75
701.852	4377.52
702.176	4393.05
702.5	4397.8
702.823	4405.45
703.147	4423.59
703.471	4417.5
703.794	4423.89
704.118	4439.09
704.441	4446.66
704.765	4438.02
705.088	4444.3
705.411	4442.36
705.735	4425.57
706.058	4418.66
706.381	4407.7
706.704	4392.09
707.027	4399.32
707.35	4392.82
707.673	4378.95
707.996	4370.23
708.319	4373.45
708.642	4366.39
708.965	4369
709.288	4361.64
709.61	4371.75
709.933	4369.23
710.256	4374.16
710.578	4364.86
710.901	4370.59
711.223	4363.91
711.546	4371.07
711.868	4373.95
712.19	4382.39
712.512	4375
712.835	4382.93
713.157	4373.98
713.479	4378.73
713.801	4370.66
714.123	4375.89
714.445	4373.93
714.767	4379.05
715.089	4370.68
715.411	4366.8
715.732	4356.36
716.054	4359.66
716.376	4354.43
716.697	4357.75
717.019	4355.41
717.34	4360.39
717.662	4359.61
717.983	4364.95
718.305	4365.07
718.626	4371.57
718.947	4369.25
719.268	4378.43
719.589	4372.91
719.911	4382.23
720.232	4380.09
720.553	4382.43
720.874	4378.41
721.195	4381.43
721.515	4371.84
721.836	4376.2
722.157	4367.61
722.478	4374.5
722.798	4367.14
723.119	4373.25
723.44	4361.64
723.76	4367.18
724.081	4363.77
724.401	4368.16
724.721	4373.39
725.042	4375.52
725.362	4366.5
725.682	4372.95
726.002	4368.68
726.322	4376.34
726.642	4373.68
726.962	4379.2
727.282	4377.34
727.602	4378.91
727.922	4371.16
728.242	4380.45
728.562	4381.89
728.882	4386.07
729.201	4381.43
729.521	4389.09
729.84	4385.11
730.16	4387.57
730.479	4392.8
730.799	4394.05
731.118	4388.39
731.437	4395
731.757	4373.11
732.076	4378.77
732.395	4374.5
732.714	4378.66
733.033	4370.05
733.352	4372.84
733.671	4373.02
733.99	4370.77
734.309	4368.45
734.628	4377.8
734.947	4372.64
735.265	4379.2
735.584	4370.27
735.903	4376.68
736.221	4372.23
736.54	4376.57
736.858	4368.43
737.177	4373.11
737.495	4372.36
737.813	4374.61
738.132	4367.73
738.45	4372.59
738.768	4366.75
739.086	4370.8
739.404	4368.39
739.722	4373.84
740.04	4371.7
740.358	4380.93
740.676	4374.34
740.994	4373.55
741.311	4368.39
741.629	4373.05
741.947	4367.3
742.264	4373.64
742.582	4376.18
742.899	4382.36
743.217	4379.45
743.534	4381.7
743.852	4374.14
744.169	4377.8
744.486	4373.52
744.803	4375.57
745.121	4372.64
745.438	4379.27
745.755	4372.09
746.072	4373.34
746.389	4362.18
746.706	4366.61
747.022	4361.95
747.339	4366.8
747.656	4365.93
747.973	4373.32
748.289	4372.8
748.606	4378.34
748.923	4376.11
749.239	4387.36
749.555	4384.45
749.872	4392.5
750.188	4387.07
750.505	4394.05
750.821	4391.82
751.137	4394.64
751.453	4387.36
751.769	4392.57
752.085	4382.75
752.401	4392.02
752.717	4382.73
753.033	4386.32
753.349	4381.18
753.665	4386.41
753.98	4380.09
754.296	4384.73
754.612	4378.2
754.927	4385.95
755.243	4383.5
755.558	4389.14
755.874	4379.45
756.189	4384.27
756.505	4374.09
756.82	4378.68
757.135	4370.57
757.45	4379.7
757.765	4379.32
758.08	4382.16
758.395	4372.95
758.71	4373.11
759.025	4371
759.34	4376.61
759.655	4374.98
759.97	4384.3
760.285	4385.84
760.599	4392.5
760.914	4380.84
761.228	4380.95
761.543	4376.55
761.857	4395.05
762.172	4388
762.486	4392.57
762.8	4392.07
763.115	4395.77
763.429	4389.57
763.743	4390.11
764.057	4386.45
764.371	4394.7
764.685	4395.18
764.999	4403.77
765.313	4393.41
765.627	4401.66
765.941	4395.23
766.255	4395.73
766.568	4390.77
766.882	4394.93
767.195	4388.52
767.509	4396.77
767.823	4394.64
768.136	4396.86
768.449	4389.95
768.763	4389.68
769.076	4383.95
769.389	4390.55
769.702	4385.11
770.016	4389.86
770.329	4385.11
770.642	4397.43
770.955	4392.86
771.268	4396.36
771.58	4395.41
771.893	4400.77
772.206	4396.05
772.519	4404.09
772.832	4398.5
773.144	4402.2
773.457	4396.86
773.769	4404.5
774.082	4394.14
774.394	4396.64
774.706	4394.48
775.019	4394.77
775.331	4390.18
775.643	4396.84
775.955	4393.64
776.268	4400
776.58	4396.68
776.892	4403.95
777.204	4399.61
777.515	4404.36
777.827	4406.02
778.139	4411.07
778.451	4408.05
778.763	4413.39
779.074	4408.73
779.386	4410.57
779.697	4407.98
780.009	4415.93
780.32	4413.73
780.632	4417.98
780.943	4417.5
781.254	4418.86
781.566	4410.57
781.877	4417.48
782.188	4412.73
782.499	4416.41
782.81	4415.64
783.121	4419.73
783.432	4412.57
783.743	4415.45
784.054	4412.84
784.364	4413.73
784.675	4406.27
784.986	4410.91
785.296	4407.59
785.607	4418.84
785.917	4439.59
786.228	4445.5
786.538	4442.27
786.849	4450.11
787.159	4444.68
787.469	4450.7
787.779	4450.02
788.09	4455.16
788.4	4457
788.71	4460.68
789.02	4453.91
789.33	4442.86
789.64	4438.68
789.949	4452.16
790.259	4445.39
790.569	4452.57
790.879	4445.39
791.188	4452.75
791.498	4450.23
791.807	4449.75
792.117	4446.45
792.426	4449.93
792.736	4438.18
793.045	4452.07
793.354	4438.52
793.663	4450.73
793.973	4444.52
794.282	4473.23
794.591	4466.73
794.9	4474.02
795.209	4475.27
795.518	4479.84
795.826	4473.82
796.135	4481.48
796.444	4469.45
796.753	4477.45
797.061	4468.25
797.37	4475.02
797.678	4451.48
797.987	4457.7
798.295	4451.57
798.604	4456.91
798.912	4451.55
799.22	4460
799.529	4461.66
799.837	4466.89
800.145	4463.3
800.453	4470.36
800.761	4472.14
801.069	4477.59
801.377	4474.75
801.685	4486.2
801.993	4482.32
802.3	4493.09
802.608	4487.36
802.916	4490.95
803.223	4497.48
803.531	4504.2
803.838	4502.84
804.146	4505.95
804.453	4503.7
804.76	4511.57
805.068	4508.55
805.375	4516.5
805.682	4513.52
805.989	4530.27
806.296	4525.25
806.603	4523.2
806.91	4520.57
807.217	4524.18
807.524	4522.02
807.831	4528.3
808.138	4522.39
808.444	4526.57
808.751	4524.43
809.058	4528.11
809.364	4519.09
809.671	4526.45
809.977	4521.3
810.284	4529.43
810.59	4526.7
810.896	4535.43
811.202	4532.93
811.509	4540.66
811.815	4536.59
812.121	4540.84
812.427	4535.18
812.733	4541.2
813.039	4543.45
813.345	4552.8
813.65	4546.86
813.956	4560.93
814.262	4555.7
814.568	4561.7
814.873	4559.18
815.179	4571.02
815.484	4566.39
815.79	4577.09
816.095	4575.45
816.4	4576.77
816.706	4570.07
817.011	4577.16
817.316	4572.7
817.621	4577.64
817.926	4580.61
818.231	4583.07
818.536	4576.55
818.841	4585.39
819.146	4581.66
819.451	4589.23
819.756	4584.57
820.06	4589.32
820.365	4589.91
820.67	4590.57
820.974	4587.93
821.279	4592.02
821.583	4587.66
821.888	4595.91
822.192	4594.91
822.496	4599.61
822.8	4593.7
823.105	4601
823.409	4601.86
823.713	4602.45
824.017	4599.36
824.321	4605.7
824.625	4601.93
824.929	4613.95
825.232	4611.52
825.536	4616
825.84	4614.82
826.143	4622.75
826.447	4620.59
826.751	4628.45
827.054	4630.8
827.358	4640.77
827.661	4660.84
827.964	4686.82
828.268	4685.09
828.571	4687.05
828.874	4682.3
829.177	4688.7
829.48	4686.39
829.783	4691.36
830.086	4684.98
830.389	4686.7
830.692	4681.45
830.995	4666.82
831.297	4648.02
831.6	4657.32
831.903	4658.93
832.205	4669.11
832.508	4663.59
832.81	4667.95
833.113	4669.98
833.415	4678
833.718	4677.11
834.02	4685.75
834.322	4682.23
834.624	4684.64
834.926	4679.98
835.228	4687.75
835.53	4681.16
835.832	4690.73
836.134	4691.41
836.436	4693.55
836.738	4695.3
837.04	4704.5
837.341	4702.86
837.643	4718
837.944	4715.09
838.246	4724.39
838.547	4720.5
838.849	4728.05
839.15	4729.25
839.452	4736.7
839.753	4736.23
840.054	4739.02
840.355	4736.14
840.656	4746.2
840.957	4737.07
841.258	4741.73
841.559	4733.8
841.86	4739.55
842.161	4737.73
842.462	4742.75
842.762	4737.61
843.063	4743.82
843.364	4749.45
843.664	4756.43
843.965	4756.34
844.265	4763.75
844.566	4763.59
844.866	4776.75
845.166	4771.05
845.467	4777.93
845.767	4769.5
846.067	4773.89
846.367	4773.3
846.667	4772.52
846.967	4765.27
847.267	4765.59
847.567	4760.36
847.867	4766.52
848.166	4755.02
848.466	4764.8
848.766	4761.36
849.065	4771.32
849.365	4768.86
849.664	4777.02
849.964	4773.52
850.263	4784.75
850.562	4781.91
850.862	4790.59
851.161	4787.77
851.46	4799.66
851.759	4794.8
852.058	4805.3
852.357	4805.5
852.656	4817.34
852.955	4814.32
853.254	4823.05
853.553	4817.59
853.851	4824.5
854.15	4820.64
854.449	4830.07
854.747	4825.34
855.046	4835.91
855.344	4830.57
855.643	4847.34
855.941	4845.11
856.239	4852.3
856.538	4852.09
856.836	4862.11
857.134	4859.48
857.432	4865.68
857.73	4861.77
858.028	4874.16
858.326	4868.18
858.624	4875.36
858.922	4862.57
859.219	4867.59
859.517	4858.57
859.815	4864.2
860.112	4864.5
860.41	4869.75
860.707	4865.91
861.005	4873.89
861.302	4865.66
861.6	4871.64
861.897	4870.45
862.194	4876.18
862.491	4876.68
862.788	4888.23
863.085	4883.09
863.382	4888
863.679	4885.3
863.976	4894.95
864.273	4890.2
864.57	4898.36
864.867	4893.55
865.163	4902.86
865.46	4903.64
865.757	4907.14
866.053	4902.75
866.349	4913.73
866.646	4912
866.942	4921.68
867.239	4917.02
867.535	4924.89
867.831	4924.02
868.127	4936.25
868.423	4927.34
868.719	4932
869.015	4923.84
869.311	4928.43
869.607	4921.34
869.903	4925.25
870.199	4920.77
870.494	4932.25
870.79	4926.7
871.086	4928.14
871.381	4921.5
871.677	4927.64
871.972	4923.39
872.267	4931.05
872.563	4927.43
872.858	4932.57
873.153	4923.93
873.448	4922
873.743	4908.02
874.038	4908.43
874.333	4903.11
874.628	4907.68
874.923	4904.57
875.218	4902.11
875.513	4896.7
875.808	4901.86
876.102	4895.75
876.397	4898.05
876.691	4895.55
876.986	4904.07
877.28	4902.2
877.575	4905
877.869	4900.18
878.163	4901.02
878.458	4895.61
878.752	4900.48
879.046	4892.14
879.34	4894.45
879.634	4891.55
879.928	4895
880.222	4885.59
880.516	4890.27
880.809	4880.39
881.103	4887.55
881.397	4878.14
881.691	4883.95
881.984	4877.91
882.278	4879.75
882.571	4892.2
882.864	4894.43
883.158	4886.68
883.451	4894.48
883.744	4884.39
884.038	4890.02
884.331	4880.02
884.624	4887.82
884.917	4885.11
885.21	4884.66
885.503	4881.25
885.796	4871.05
886.088	4864.45
886.381	4873.27
886.674	4864.14
886.966	4869.84
887.259	4866.43
887.552	4885.41
887.844	4880.16
888.136	4879.34
888.429	4880.9
888.721	4885.81
889.013	4879.12
889.306	4887.93
889.598	4882.96
