# Supplementary material for: An on-demand, drop-on-drop method for studying enzyme catalysis by serial crystallography
Source: Nat Commun. 2021 Jul 22;12:4461. doi: 10.1038/s41467-021-24757-7 (PMC8298390; doi:10.1038/s41467-021-24757-7)
Supplement: Supplementary file 7 — Source Data [file 41467_2021_24757_MOESM7_ESM.zip › 01_raw data/7/7-pico-off (53).txt]

Data from 7-fluo5N-fura-picooff_Subt4_20-42-26-095.txt Node

Date: Wed Jun 05 20:42:26 PDT 2019
User: Yachandra Lab
Spectrometer: OFX00221
Trigger mode: 0
Integration Time (sec): 3.000000E-1
Scans to average: 4
Nonlinearity correction enabled: false
Boxcar width: 5
Storing dark spectrum: false
XAxis mode: Wavelengths
Number of Pixels in Spectrum: 2136
>>>>>Begin Spectral Data<<<<<
156.111	-0.92
156.499	-0.79
156.887	-2.28
157.274	-2.64
157.662	-2.18
158.049	-2.07
158.437	-2.16
158.824	-0.66
159.211	-1.59
159.599	-1.57
159.986	-2.14
160.373	-3.09
160.761	-3.66
161.148	-2.8
161.535	-2.86
161.922	-3.05
162.309	-2.55
162.696	-2.93
163.083	-5.23
163.47	-4.95
163.857	-5.23
164.244	-5.16
164.631	-4.41
165.018	-4.91
165.405	-5.11
165.792	-4.57
166.179	-4.36
166.565	-4.95
166.952	-5.02
167.339	-2.86
167.725	-1.7
168.112	-0.86
168.498	0.48
168.885	0.57
169.271	1.64
169.658	3
170.044	2.07
170.431	2.25
170.817	2.57
171.203	3.07
171.59	2.77
171.976	1.36
172.362	1.02
172.748	-0.52
173.134	-0.41
173.521	-1.09
173.907	-2.55
174.293	-1.02
174.679	-1.41
175.065	-2.14
175.451	-2.27
175.836	-2.68
176.222	-2.14
176.608	-3.89
176.994	-2.93
177.38	-3.07
177.765	-3.07
178.151	-2.25
178.537	-4.2
178.922	-4.98
179.308	-4.61
179.693	-5.32
180.079	-5.52
180.464	-5.34
180.85	-4.2
181.235	-4.75
181.621	-4.7
182.006	-4.18
182.391	-4.98
182.777	-4.34
183.162	-4.75
183.547	-4.75
183.932	-4.64
184.317	-3.73
184.702	-3.66
185.087	-3.25
185.472	-2.5
185.857	-3.16
186.242	-1.75
186.627	-1.07
187.012	-0.82
187.397	0.25
187.782	0.02
188.167	0.16
188.551	-0.34
188.936	6
189.321	13.82
189.705	23
190.09	31.2
190.475	38.2
190.859	46.32
191.244	52.82
191.628	58.45
192.012	64.82
192.397	73.48
192.781	81.02
193.166	83.57
193.55	80.77
193.934	78.98
194.318	78.91
194.702	79.66
195.087	80.84
195.471	82.61
195.855	85.64
196.239	87.75
196.623	86.45
197.007	86.98
197.391	82.3
197.775	84.91
198.158	82.68
198.542	84.43
198.926	83.68
199.31	82.61
199.693	79.68
200.077	71.41
200.461	68.95
200.844	67.68
201.228	64.91
201.611	68
201.995	67.55
202.378	65.68
202.762	65.07
203.145	65.16
203.529	63.89
203.912	63.73
204.295	67.82
204.679	73.02
205.062	76.82
205.445	80.14
205.828	78
206.211	81.39
206.594	83.5
206.977	80.8
207.36	78.66
207.743	78.98
208.126	79.66
208.509	81.68
208.892	78.66
209.275	76.91
209.658	77.45
210.04	78.89
210.423	77.05
210.806	81.52
211.188	81.05
211.571	81.66
211.953	83.11
212.336	83.39
212.719	87.32
213.101	89.09
213.483	86.95
213.866	86.7
214.248	84.43
214.63	85.77
215.013	80.23
215.395	82.48
215.777	81.36
216.159	81.91
216.542	84.14
216.924	79.95
217.306	77.05
217.688	78.59
218.07	77.23
218.452	79.02
218.834	74.18
219.216	76.66
219.597	74.43
219.979	76.86
220.361	76.7
220.743	73.48
221.124	70.86
221.506	70.05
221.888	68.57
222.269	66.93
222.651	66.41
223.032	68.75
223.414	65.11
223.795	66.82
224.177	65.5
224.558	63.64
224.94	66.59
225.321	73.34
225.702	77.32
226.083	77.34
226.465	78.3
226.846	80.57
227.227	76.98
227.608	80
227.989	78.89
228.37	78.66
228.751	77.39
229.132	79.3
229.513	75.91
229.894	74.27
230.275	75.5
230.655	77.52
231.036	74.95
231.417	75.91
231.798	78.7
232.178	76.73
232.559	76.75
232.94	81.16
233.32	78.25
233.701	80.68
234.081	78.57
234.462	76.45
234.842	75.68
235.222	80.11
235.603	81.18
235.983	76
236.363	76.68
236.743	77.55
237.124	70.95
237.504	70.84
237.884	69.48
238.264	66.77
238.644	68.8
239.024	72
239.404	65.8
239.784	62.48
240.164	63.89
240.544	64.36
240.923	65.02
241.303	65.43
241.683	65.43
242.063	65.14
242.442	66.25
242.822	64.43
243.202	60.39
243.581	64.16
243.961	70.77
244.34	71.73
244.72	71.86
245.099	73.91
245.478	77.52
245.858	78.2
246.237	75.86
246.616	76.8
246.996	78.7
247.375	78.09
247.754	78.75
248.133	75.02
248.512	74.75
248.891	80.84
249.27	77.91
249.649	80.27
250.028	81.7
250.407	82.25
250.786	83.32
251.165	82.84
251.544	85.84
251.922	85.59
252.301	90.32
252.68	87.86
253.058	82.55
253.437	82.66
253.816	79.43
254.194	78.41
254.573	80.8
254.951	84.36
255.329	88.45
255.708	85.27
256.086	82.84
256.465	79.32
256.843	80.82
257.221	81.27
257.599	81.09
257.977	77.98
258.356	76.32
258.734	74.98
259.112	74.3
259.49	67.8
259.868	69.16
260.246	71.09
260.624	71.59
261.001	70.8
261.379	71.3
261.757	70.5
262.135	73.25
262.513	72.68
262.89	72.73
263.268	71.84
263.645	76.89
264.023	77.18
264.401	76.77
264.778	77.36
265.156	80.27
265.533	79.68
265.91	80.89
266.288	83.02
266.665	87.8
267.042	87.61
267.42	90.43
267.797	88.39
268.174	87.23
268.551	86.98
268.928	85.95
269.305	84.84
269.682	86.3
270.059	85.95
270.436	85.45
270.813	82.23
271.19	84.39
271.567	79.8
271.944	78.43
272.32	78.41
272.697	78.7
273.074	78.93
273.45	80.25
273.827	79.3
274.203	77.55
274.58	75.5
274.957	76.73
275.333	73.93
275.709	73.25
276.086	74.41
276.462	72.2
276.838	71.27
277.215	72.45
277.591	72.25
277.967	72.23
278.343	75.84
278.719	76.52
279.095	75.86
279.471	76.7
279.847	78.52
280.223	76.43
280.599	78.27
280.975	74.75
281.351	70.64
281.727	67.93
282.103	64.45
282.478	57.45
282.854	56.89
283.23	55.93
283.605	60.2
283.981	60.18
284.357	60.45
284.732	60.86
285.108	66.66
285.483	70.07
285.858	68.41
286.234	74.48
286.609	84.48
286.984	84.07
287.36	84.45
287.735	81.57
288.11	78.43
288.485	78.61
288.86	82
289.235	79.68
289.61	76.98
289.985	82.91
290.36	80.52
290.735	78.77
291.11	79.27
291.485	80.75
291.86	81.43
292.235	85.64
292.609	87.39
292.984	83.39
293.359	81.8
293.733	84.43
294.108	80.57
294.482	75.95
294.857	72.57
295.231	70.82
295.606	69.73
295.98	68.64
296.354	64.91
296.729	66.93
297.103	66.73
297.477	68.91
297.851	72.57
298.226	75.3
298.6	78.27
298.974	77.7
299.348	81.91
299.722	82.52
300.096	82.34
300.47	82.25
300.844	78.45
301.217	77.68
301.591	77.84
301.965	75.25
302.339	74.84
302.712	75.32
303.086	76.36
303.46	76.14
303.833	75.64
304.207	76.02
304.58	77.16
304.954	77
305.327	77.48
305.701	77.48
306.074	76.3
306.447	73.39
306.821	74.45
307.194	72.14
307.567	70.11
307.94	70.39
308.313	69.02
308.686	71.11
309.059	73.61
309.432	74.2
309.805	74.39
310.178	72.64
310.551	74.73
310.924	73.66
311.297	77.39
311.67	76.43
312.042	74.98
312.415	75.27
312.788	70.2
313.16	70.8
313.533	69.34
313.905	71.09
314.278	72.73
314.65	72.68
315.023	72.48
315.395	68.36
315.768	70.39
316.14	73.73
316.512	75.57
316.884	82.57
317.257	82.57
317.629	82.7
318.001	80.32
318.373	81.02
318.745	79.95
319.117	78.7
319.489	77.95
319.861	74.57
320.233	72.2
320.605	70.43
320.977	66.36
321.348	64.32
321.72	66.43
322.092	68.11
322.463	67.61
322.835	67.41
323.207	69.34
323.578	68.3
323.95	68.93
324.321	70.59
324.693	70.57
325.064	69.59
325.435	72.98
325.807	71.7
326.178	73.52
326.549	74.82
326.92	75.18
327.292	70.64
327.663	75.14
328.034	78.09
328.405	76.61
328.776	76.73
329.147	79.55
329.518	74.5
329.889	74.95
330.259	69.25
330.63	65.36
331.001	65.75
331.372	68.61
331.742	66.8
332.113	62.91
332.484	61.25
332.854	62.02
333.225	63.91
333.595	65.5
333.966	65.11
334.336	68.36
334.707	70.86
335.077	67.86
335.447	68.18
335.817	67.89
336.188	72.93
336.558	74.7
336.928	77.14
337.298	75.73
337.668	77.48
338.038	78.3
338.408	80.43
338.778	79.48
339.148	86
339.518	87
339.888	90.5
340.258	87.98
340.627	86.3
340.997	78.48
341.367	76.86
341.736	77.02
342.106	76.98
342.475	71.55
342.845	73.68
343.214	71.82
343.584	67.73
343.953	66.75
344.323	66.27
344.692	66.2
345.061	67.66
345.431	68.32
345.8	66.32
346.169	69.16
346.538	70.52
346.907	66.64
347.276	64.61
347.645	65.98
348.014	63.09
348.383	63.07
348.752	65.27
349.121	64.89
349.49	62.93
349.858	63.59
350.227	61.73
350.596	65.89
350.964	71.57
351.333	73.11
351.702	73.77
352.07	75.89
352.439	75.82
352.807	73.61
353.176	75.84
353.544	79.05
353.912	82.73
354.281	80.55
354.649	74.36
355.017	69.55
355.385	66.23
355.753	69.32
356.122	67.84
356.49	68.77
356.858	68.7
357.226	68.14
357.594	65.91
357.961	63.59
358.329	62.89
358.697	63.25
359.065	66.32
359.433	66.14
359.8	64.89
360.168	65.41
360.536	65.43
360.903	67.14
361.271	68.66
361.638	69.86
362.006	71.3
362.373	71.68
362.741	77.32
363.108	75.61
363.475	78.14
363.843	75.36
364.21	74.68
364.577	73.05
364.944	72.86
365.311	70.2
365.678	71.05
366.045	68.36
366.412	71.75
366.779	70.43
367.146	69.02
367.513	70.89
367.88	74.36
368.247	75.89
368.613	75.48
368.98	75.93
369.347	75.66
369.713	72.18
370.08	71.39
370.447	68.7
370.813	66.11
371.18	66.61
371.546	61.66
371.912	60.89
372.279	55.68
372.645	59.98
373.011	58.16
373.378	63.02
373.744	65.34
374.11	64.5
374.476	63.89
374.842	66.32
375.208	67.11
375.574	69.98
375.94	70.52
376.306	78.43
376.672	80.07
377.038	82.59
377.404	81.25
377.769	80.66
378.135	79.57
378.501	80.18
378.866	77.68
379.232	77.68
379.597	77.82
379.963	75.09
380.328	74.8
380.694	69.84
381.059	68.18
381.425	65.16
381.79	62.23
382.155	67.18
382.52	69.68
382.886	70.82
383.251	69.36
383.616	69
383.981	72
384.346	66.48
384.711	67.23
385.076	68.48
385.441	73.43
385.806	77.91
386.171	75.95
386.535	73.23
386.9	73.14
387.265	76.16
387.629	75.09
387.994	74.98
388.359	74.8
388.723	74.11
389.088	75.5
389.452	72.41
389.817	70.66
390.181	69.11
390.545	72.41
390.91	71
391.274	70.89
391.638	75.05
392.002	73.73
392.366	79.45
392.731	81.05
393.095	81.41
393.459	82.64
393.823	82.3
394.187	82.95
394.55	79.8
394.914	85.2
395.278	80.25
395.642	78.05
396.006	79.57
396.369	74.98
396.733	72.43
397.097	69.02
397.46	68.55
397.824	67.36
398.187	64.39
398.551	65.23
398.914	60.57
399.277	64.95
399.641	63.73
400.004	64.82
400.367	64.48
400.73	64.68
401.094	64.32
401.457	64.2
401.82	64.48
402.183	69.11
402.546	68.45
402.909	71.09
403.272	67.8
403.635	70.05
403.998	69.27
404.36	69.55
404.723	70.8
405.086	71.75
405.448	72.55
405.811	73.11
406.174	72.45
406.536	74.27
406.899	74.11
407.261	75.43
407.624	73
407.986	74.07
408.348	74.48
408.711	74.36
409.073	74.18
409.435	72.91
409.797	73.98
410.16	72.48
410.522	72.59
410.884	75.68
411.246	76.32
411.608	76.8
411.97	75.64
412.332	75.02
412.693	75.11
413.055	76.59
413.417	74.18
413.779	74.3
414.14	72
414.502	71.3
414.864	66.95
415.225	66.91
415.587	69.07
415.948	67.07
416.31	68.43
416.671	68.05
417.033	64.55
417.394	66
417.755	65.68
418.116	67.07
418.478	63.89
418.839	62.18
419.2	63.5
419.561	61.93
419.922	61.5
420.283	61.89
420.644	61.45
421.005	65.43
421.366	70.82
421.727	68.32
422.087	67.23
422.448	70.59
422.809	72.11
423.169	73.91
423.53	72.73
423.891	71.86
424.251	72.25
424.612	73.2
424.972	73.7
425.333	69.39
425.693	69.64
426.053	73.02
426.414	72.09
426.774	73.66
427.134	72
427.494	76.41
427.854	76.43
428.214	77.61
428.574	76.55
428.934	72.55
429.294	74.3
429.654	78.48
430.014	79.07
430.374	76.45
430.734	74.61
431.094	76.23
431.453	73.41
431.813	74.05
432.173	71.32
432.532	71.05
432.892	71.64
433.251	67.95
433.611	66.5
433.97	64.52
434.33	67.11
434.689	68.16
435.048	64.7
435.407	65.55
435.767	68.3
436.126	69.91
436.485	70.75
436.844	69.68
437.203	71.02
437.562	68.61
437.921	67.95
438.28	67.09
438.639	67.11
438.998	68.18
439.356	68.39
439.715	68.27
440.074	68.82
440.433	67.55
440.791	68.89
441.15	70.98
441.508	70.39
441.867	73.18
442.225	73.77
442.584	73.95
442.942	71.64
443.3	69.84
443.659	68.75
444.017	67.57
444.375	69.5
444.733	71.48
445.092	69.7
445.45	71.25
445.808	68.43
446.166	68.7
446.524	68.5
446.882	72.75
447.239	71.16
447.597	69.09
447.955	71.2
448.313	70.84
448.67	68.11
449.028	67.89
449.386	68.41
449.743	71.18
450.101	73.11
450.458	71.43
450.816	70.18
451.173	74.55
451.531	75.95
451.888	72.2
452.245	77.64
452.602	78
452.96	79.41
453.317	77.25
453.674	75.39
454.031	71.93
454.388	72.7
454.745	74.86
455.102	73.32
455.459	73.73
455.816	77.68
456.173	71
456.529	70.64
456.886	69.45
457.243	73.23
457.599	73.14
457.956	75.23
458.313	74.41
458.669	72.14
459.026	69.34
459.382	68.66
459.739	68.43
460.095	70.16
460.451	71.82
460.807	69.7
461.164	69.36
461.52	67.32
461.876	65.7
462.232	65.84
462.588	65.59
462.944	66.25
463.3	65.55
463.656	61.7
464.012	59.68
464.368	58.11
464.724	59.16
465.079	57.48
465.435	55.16
465.791	55.41
466.146	55.8
466.502	52.68
466.858	53.05
467.213	55.61
467.569	55.11
467.924	55.61
468.279	56.48
468.635	54.61
468.99	55.43
469.345	60.57
469.701	61.77
470.056	63.77
470.411	65.61
470.766	63.41
471.121	60.8
471.476	66.02
471.831	65.7
472.186	67.07
472.541	66.98
472.895	66.34
473.25	63.2
473.605	61.84
473.96	58.82
474.314	59.7
474.669	63.57
475.024	64.77
475.378	62.48
475.733	65.48
476.087	63.82
476.441	65.89
476.796	68.73
477.15	71.02
477.504	70.93
477.859	71.82
478.213	71.55
478.567	68.52
478.921	66.89
479.275	67.48
479.629	64.98
479.983	65.68
480.337	65.16
480.691	62.41
481.045	61.34
481.399	62.2
481.752	61.45
482.106	61.73
482.46	61.75
482.813	65.55
483.167	64.36
483.52	67.3
483.874	65.05
484.227	66.09
484.581	66
484.934	65.39
485.288	66.43
485.641	62.75
485.994	63.7
486.347	65.64
486.7	64.18
487.054	64
487.407	62.5
487.76	64.25
488.113	64.32
488.466	63
488.818	64.73
489.171	63.95
489.524	65.98
489.877	62.05
490.23	60.48
490.582	63.07
490.935	64.39
491.288	63.32
491.64	60.3
491.993	61.32
492.345	63.05
492.698	60.73
493.05	60.45
493.402	62.68
493.755	64.8
494.107	65.41
494.459	62.34
494.811	57.02
495.163	58.2
495.515	57.55
495.867	53.09
496.219	47.66
496.571	44.45
496.923	36.98
497.275	34.07
497.627	28.41
497.979	23.75
498.33	18.59
498.682	18.75
499.034	11.09
499.385	14
499.737	14.57
500.088	17.91
500.44	18.64
500.791	18.48
501.143	17.34
501.494	17.48
501.845	18.91
502.197	21.82
502.548	24.07
502.899	25.64
503.25	24.84
503.601	24.86
503.952	26.02
504.303	28.14
504.654	35.3
505.005	35.36
505.356	35.18
505.707	32.89
506.058	26.89
506.408	25.02
506.759	25.2
507.11	27.75
507.46	27.45
507.811	23.05
508.161	19.66
508.512	19
508.862	20.45
509.213	24.3
509.563	26.82
509.913	36.23
510.263	37.91
510.614	41.07
510.964	41.02
511.314	42.2
511.664	45.98
512.014	54.27
512.364	53.84
512.714	56
513.064	57.07
513.414	58.43
513.764	57.86
514.113	54.25
514.463	52.8
514.813	50.89
515.162	47.84
515.512	45.43
515.862	43.68
516.211	42.43
516.561	39.59
516.91	36.39
517.259	37.82
517.609	32.68
517.958	34.36
518.307	36.05
518.656	33.14
519.006	35.82
519.355	40.89
519.704	40.25
520.053	42.61
520.402	46.59
520.751	49.14
521.1	50.32
521.448	53.82
521.797	55.32
522.146	56.68
522.495	60.66
522.843	58.86
523.192	54.8
523.541	56.57
523.889	57.41
524.238	56.52
524.586	55.57
524.935	51.75
525.283	54.02
525.631	55.55
525.979	54.05
526.328	55.23
526.676	60.84
527.024	61.84
527.372	59.84
527.72	60.43
528.068	58.39
528.416	59.61
528.764	63.61
529.112	62.5
529.46	61.64
529.808	62.07
530.155	56.32
530.503	50.89
530.851	49.95
531.198	51.27
531.546	49.89
531.893	51.45
532.241	51.23
532.588	48.91
532.936	47.64
533.283	48.89
533.63	47.8
533.978	50.75
534.325	52.82
534.672	53.09
535.019	49.95
535.366	48.16
535.713	48.64
536.06	48.36
536.407	50.3
536.754	49.61
537.101	48.8
537.448	50.84
537.795	53.02
538.141	54.14
538.488	54.82
538.835	53.45
539.181	54.91
539.528	54.34
539.874	55.73
540.221	57.64
540.567	60.36
540.914	59.52
541.26	60.41
541.606	56.25
541.952	58.34
542.299	60
542.645	62.93
542.991	61.73
543.337	63.2
543.683	64.34
544.029	61.3
544.375	58.95
544.721	58.77
545.066	56.41
545.412	58.36
545.758	58.07
546.104	55.45
546.449	54.14
546.795	56.27
547.141	54.91
547.486	52.7
547.832	53.55
548.177	53.52
548.522	54.55
548.868	57.11
549.213	57.18
549.558	55.02
549.903	60.09
550.249	61.41
550.594	58.95
550.939	58.32
551.284	60.84
551.629	57.07
551.974	59.77
552.319	61.86
552.664	59.43
553.008	61.59
553.353	62.95
553.698	59.73
554.043	60.16
554.387	56.43
554.732	59.95
555.076	57.61
555.421	61.3
555.765	60.75
556.11	56.41
556.454	56.7
556.798	55.34
557.143	54
557.487	52.93
557.831	53.36
558.175	60.02
558.519	55.86
558.863	54.52
559.207	53.45
559.551	51.98
559.895	56.68
560.239	56.98
560.583	56.95
560.927	57.14
561.27	56.86
561.614	56.36
561.958	54.61
562.301	55.02
562.645	54.52
562.988	52.32
563.332	52.3
563.675	50.27
564.018	53.73
564.362	54.05
564.705	53.93
565.048	53.91
565.391	54.41
565.735	55.27
566.078	55.02
566.421	58.3
566.764	60
567.107	61.02
567.45	60.55
567.792	56.64
568.135	55.5
568.478	54.39
568.821	55.48
569.163	54.84
569.506	53.52
569.849	54.43
570.191	51.18
570.534	53.91
570.876	53.41
571.219	56.2
571.561	59.52
571.903	59.39
572.246	61.48
572.588	62.61
572.93	60.16
573.272	61.73
573.614	61.93
573.956	63.77
574.298	63.77
574.64	62.95
574.982	60.84
575.324	55.89
575.666	55.25
576.008	55.39
576.349	54.8
576.691	58.27
577.033	59.5
577.374	58.52
577.716	58.52
578.057	55.61
578.399	54.98
578.74	54.66
579.082	54.98
579.423	56.89
579.764	54.05
580.105	54.93
580.447	55.5
580.788	54.75
581.129	57.55
581.47	58
581.811	61.91
582.152	61.91
582.493	61.84
582.834	63.36
583.175	66.45
583.515	69.18
583.856	67.93
584.197	65.48
584.537	66.45
584.878	64.11
585.218	64.5
585.559	64
585.899	66.52
586.24	66.82
586.58	67.43
586.921	65.2
587.261	64.2
587.601	64.34
587.941	66.61
588.281	65.61
588.621	64.86
588.961	60.86
589.301	60.05
589.641	61.7
589.981	60.7
590.321	60.82
590.661	59.07
591.001	58
591.34	57.16
591.68	57.7
592.02	58.77
592.359	59.36
592.699	64.61
593.038	64.86
593.378	65.34
593.717	65.73
594.057	67.36
594.396	68.75
594.735	70.57
595.074	72.91
595.414	68.66
595.753	67.25
596.092	67.5
596.431	65.95
596.77	65.14
597.109	60.84
597.448	60.93
597.786	57.84
598.125	56.43
598.464	58.41
598.803	55.82
599.141	59.59
599.48	57.93
599.819	56.8
600.157	57.27
600.495	55
600.834	59.59
601.172	60.16
601.511	61.25
601.849	64.27
602.187	62.41
602.525	62.68
602.864	62.8
603.202	62.52
603.54	63.3
603.878	60.02
604.216	61.34
604.554	58.11
604.891	58.39
605.229	60.48
605.567	59.75
605.905	61.34
606.243	62.11
606.58	62.59
606.918	64.2
607.255	64
607.593	66.89
607.93	67.07
608.268	64.2
608.605	61.77
608.942	58.09
609.28	51.39
609.617	49.89
609.954	48.7
610.291	48.8
610.628	49.77
610.965	49.11
611.302	50.2
611.639	51.75
611.976	55.23
612.313	59.73
612.65	63.09
612.987	67.93
613.323	67.48
613.66	70.3
613.997	65.27
614.333	62.34
614.67	65.07
615.006	62.64
615.343	60.73
615.679	62.73
616.015	60.98
616.352	60.64
616.688	62.18
617.024	62.77
617.36	62.09
617.696	67.23
618.032	67.7
618.368	69.75
618.704	69.36
619.04	74.23
619.376	69.41
619.712	68.93
620.048	71.32
620.383	72.02
620.719	69.66
621.055	70.7
621.39	67.14
621.726	68.25
622.061	62.2
622.397	64.16
622.732	61.98
623.068	64.95
623.403	62.95
623.738	57.93
624.073	54.14
624.409	55.41
624.744	53.8
625.079	54.91
625.414	56.98
625.749	61.27
626.084	60.8
626.419	58.68
626.753	59.5
627.088	62.48
627.423	65.39
627.758	68.84
628.092	69.84
628.427	71.09
628.762	72.27
629.096	71.25
629.431	74.34
629.765	75.66
630.099	75.93
630.434	74.77
630.768	76.77
631.102	74.66
631.436	74.09
631.77	74.34
632.105	71.61
632.439	69.2
632.773	70.57
633.107	67.16
633.44	68.34
633.774	69.91
634.108	71.25
634.442	65.3
634.776	69.25
635.109	70.93
635.443	72.11
635.776	75.43
636.11	76.57
636.443	77.57
636.777	79.52
637.11	77.68
637.444	77.18
637.777	76.39
638.11	82.66
638.443	81
638.776	80.02
639.11	78.68
639.443	78.5
639.776	78.02
640.109	76.32
640.441	75.82
640.774	76.77
641.107	75.25
641.44	76.43
641.773	73.23
642.105	73.14
642.438	71.66
642.77	70.59
643.103	68.66
643.435	70.2
643.768	68.18
644.1	67.41
644.433	68.34
644.765	69.3
645.097	66.86
645.429	67.09
645.761	65.82
646.094	65.43
646.426	66.23
646.758	69.23
647.09	70.55
647.422	71.02
647.753	74
648.085	72.77
648.417	70.02
648.749	71.45
649.08	71.91
649.412	74.07
649.744	75.07
650.075	75.64
650.407	74.27
650.738	75.68
651.069	76.18
651.401	74.57
651.732	73.27
652.063	78.09
652.394	78.89
652.726	79.36
653.057	78.27
653.388	75.93
653.719	75.7
654.05	74.34
654.381	71.64
654.712	72.86
655.042	69.86
655.373	69.34
655.704	68.32
656.034	65.82
656.365	64.59
656.696	66.95
657.026	72.64
657.357	71.39
657.687	73.39
658.018	73.16
658.348	72.39
658.678	73.43
659.008	74.41
659.339	75.07
659.669	76.98
659.999	78.89
660.329	77.09
660.659	73.52
660.989	76.57
661.319	76.16
661.649	78.98
661.978	77.8
662.308	77.23
662.638	78.09
662.968	75.3
663.297	77.36
663.627	77.27
663.956	76.8
664.286	75.64
664.615	71.64
664.945	73.34
665.274	72.34
665.603	75.5
665.932	78.05
666.262	77.55
666.591	77.68
666.92	77.09
667.249	76.64
667.578	74.7
667.907	77.14
668.236	80.16
668.564	78.8
668.893	77.48
669.222	75.73
669.551	73.07
669.879	74.02
670.208	74.11
670.537	71.57
670.865	69.43
671.194	74.18
671.522	73.95
671.85	73.39
672.179	71.86
672.507	73.82
672.835	72.66
673.163	77.09
673.491	79.73
673.819	80.89
674.147	81.77
674.475	84.36
674.803	81.64
675.131	82.25
675.459	81.05
675.787	82.77
676.115	82.48
676.442	81.68
676.77	79.02
677.098	74.55
677.425	75.11
677.753	74.89
678.08	76.3
678.407	76.98
678.735	78.55
679.062	77.41
679.389	75.09
679.717	73.84
680.044	72.41
680.371	70.84
680.698	72.48
681.025	71.41
681.352	71.86
681.679	68.59
682.006	66.45
682.332	64.68
682.659	69.2
682.986	71.7
683.313	72.45
683.639	78.25
683.966	81.43
684.292	84.09
684.619	84.09
684.945	83.66
685.272	82.89
685.598	84.75
685.924	83.5
686.25	80.32
686.577	79.86
686.903	79.27
687.229	78.3
687.555	79.18
687.881	78.89
688.207	80.07
688.533	79.5
688.858	83.43
689.184	83.2
689.51	84.57
689.836	88.43
690.161	87.05
690.487	84.16
690.813	82.14
691.138	76.73
691.463	76.55
691.789	74.11
692.114	72.23
692.44	68.73
692.765	66.61
693.09	66.68
693.415	66.7
693.74	65.84
694.065	68.64
694.39	69.09
694.715	70.43
695.04	68.39
695.365	69.73
695.69	72.07
696.015	73.02
696.339	75.43
696.664	73.68
696.989	70.93
697.313	73.09
697.638	71.98
697.962	69.89
698.287	68.23
698.611	67.75
698.935	68.18
699.26	67.34
699.584	66.66
699.908	67.57
700.232	67.57
700.556	64.68
700.88	66.48
701.204	69.57
701.528	72.09
701.852	76.57
702.176	78.3
702.5	75.64
702.823	74.36
703.147	73.8
703.471	72.02
703.794	73.41
704.118	76.59
704.441	75.16
704.765	73.09
705.088	70.57
705.411	67.66
705.735	65.8
706.058	68.23
706.381	67.84
706.704	70.23
707.027	69.8
707.35	66.68
707.673	66.34
707.996	63.8
708.319	62.84
708.642	62.91
708.965	61.77
709.288	64.73
709.61	66.8
709.933	69.32
710.256	68.09
710.578	67.41
710.901	67.95
711.223	68.11
711.546	70.09
711.868	71.07
712.19	70.18
712.512	72.18
712.835	68.59
713.157	66.41
713.479	66.11
713.801	67.27
714.123	67.23
714.445	67.73
714.767	68.11
715.089	68.11
715.411	65.7
715.732	67.48
716.054	70.2
716.376	68.43
716.697	67.23
717.019	68.98
717.34	69.45
717.662	69.93
717.983	72.77
718.305	71.02
718.626	68
718.947	67.75
719.268	65.73
719.589	61.55
719.911	63.86
720.232	65.82
720.553	64.55
720.874	63.66
721.195	61.57
721.515	60.89
721.836	61.39
722.157	61.98
722.478	64.5
722.798	65.34
723.119	67.36
723.44	67.48
723.76	67.66
724.081	65.73
724.401	65.36
724.721	65.25
725.042	60.5
725.362	60.32
725.682	59.52
726.002	61
726.322	62.07
726.642	58.5
726.962	56.41
727.282	54.25
727.602	54.68
727.922	51.3
728.242	55.48
728.562	58.23
728.882	58.8
729.201	61.23
729.521	55.91
729.84	53.61
730.16	55.25
730.479	57.55
730.799	58.41
731.118	60.77
731.437	60.23
731.757	56.52
732.076	55.02
732.395	57.14
732.714	58.2
733.033	60.23
733.352	63.39
733.671	61.75
733.99	62.43
734.309	60.86
734.628	59.05
734.947	64.23
735.265	66.48
735.584	66.86
735.903	64.57
736.221	64.36
736.54	65.73
736.858	64.7
737.177	64.02
737.495	63.43
737.813	63.86
738.132	63.86
738.45	61.39
738.768	58.77
739.086	59.07
739.404	57.18
739.722	52.07
740.04	50.89
740.358	50.57
740.676	53.5
740.994	54.59
741.311	54.73
741.629	52.84
741.947	51.27
742.264	53.3
742.582	54.25
742.899	55.2
743.217	57.7
743.534	55.86
743.852	56.07
744.169	54.66
744.486	51.98
744.803	54.84
745.121	56.84
745.438	58.48
745.755	57.61
746.072	56.18
746.389	57.05
746.706	60.05
747.022	62.55
747.339	61.66
747.656	62.86
747.973	61.05
748.289	57.91
748.606	59.7
748.923	55.43
749.239	54.86
749.555	57.8
749.872	57.09
750.188	54.95
750.505	55.52
750.821	56.32
751.137	55.82
751.453	56.91
751.769	56.2
752.085	51.48
752.401	55.55
752.717	54.86
753.033	50.86
753.349	49.3
753.665	48.07
753.98	51.39
754.296	49.93
754.612	51.09
754.927	51.75
755.243	51.7
755.558	54.52
755.874	53.64
756.189	54.11
756.505	56.27
756.82	55.7
757.135	56.89
757.45	51.41
757.765	53.52
758.08	51.89
758.395	51.8
758.71	52.36
759.025	50.7
759.34	53.41
759.655	54.93
759.97	55.45
760.285	58.25
760.599	55.98
760.914	56
761.228	57.34
761.543	56.36
761.857	57.23
762.172	59.75
762.486	61.32
762.8	57.82
763.115	56.86
763.429	57.64
763.743	56.45
764.057	58.09
764.371	60.36
764.685	58.2
764.999	58.86
765.313	56.95
765.627	54.52
765.941	53.73
766.255	51.64
766.568	51.27
766.882	51.8
767.195	49.36
767.509	48.34
767.823	45.55
768.136	45.8
768.449	44.52
768.763	43.82
769.076	43.43
769.389	44.39
769.702	47.2
770.016	47.07
770.329	43.95
770.642	48.25
770.955	50.18
771.268	50.25
771.58	50.05
771.893	54.09
772.206	57.07
772.519	59.68
772.832	56.61
773.144	54.39
773.457	53.5
773.769	52.25
774.082	51.95
774.394	50.59
774.706	52.95
775.019	54.52
775.331	54.39
775.643	54.23
775.955	52.68
776.268	55
776.58	58.86
776.892	63.07
777.204	64.5
777.515	64.18
777.827	63.39
778.139	61.93
778.451	61.34
778.763	59.09
779.074	58.3
779.386	58.36
779.697	55.23
780.009	52.57
780.32	52.09
780.632	52.66
780.943	51.5
781.254	53.16
781.566	54.77
781.877	57.8
782.188	57.41
782.499	54.11
782.81	54.36
783.121	57.68
783.432	59.86
783.743	58.66
784.054	58.8
784.364	59
784.675	56.27
784.986	51.86
785.296	49.8
785.607	51.75
785.917	54.09
786.228	52.98
786.538	53.84
786.849	52.27
787.159	52.41
787.469	53.25
787.779	53.45
788.09	54.05
788.4	58.75
788.71	59.8
789.02	57.86
789.33	59.41
789.64	61.5
789.949	61.61
790.259	63.95
790.569	61.55
790.879	63.73
791.188	65.48
791.498	66.93
791.807	64.61
792.117	61.66
792.426	61.64
792.736	58.91
793.045	57.05
793.354	57.84
793.663	58.25
793.973	60.27
794.282	59.34
794.591	58.25
794.9	57.39
795.209	56.64
795.518	55.23
795.826	54.18
796.135	56.23
796.444	57.48
796.753	53.77
797.061	51.2
797.37	50.93
797.678	47.57
797.987	47.93
798.295	46.55
798.604	46.73
798.912	49.05
799.22	50.27
799.529	51.84
799.837	51.34
800.145	52.68
800.453	54.25
800.761	54.2
801.069	55.77
801.377	53.93
801.685	56.5
801.993	59.5
802.3	59.25
802.608	60.7
802.916	59.07
803.223	59.75
803.531	59.91
803.838	58.55
804.146	59.7
804.453	60.86
804.76	61.41
805.068	63.02
805.375	60.32
805.682	60.52
805.989	59.95
806.296	59.27
806.603	60.45
806.91	61.66
807.217	61.11
807.524	57.93
807.831	55
808.138	56.48
808.444	55.14
808.751	58.8
809.058	56.75
809.364	55.77
809.671	57.41
809.977	58.27
810.284	59.84
810.59	60.3
810.896	62.41
811.202	64.66
811.509	61.7
811.815	63.18
812.121	59.82
812.427	59.07
812.733	59.95
813.039	60.36
813.345	57.45
813.65	52.59
813.956	54.84
814.262	53.48
814.568	54.25
814.873	57.86
815.179	55.68
815.484	54.98
815.79	59.66
816.095	61.8
816.4	63.02
816.706	64.32
817.011	67.02
817.316	67.89
817.621	69.48
817.926	68.84
818.231	66.8
818.536	67.02
818.841	70.16
819.146	67.86
819.451	65.45
819.756	61.09
820.06	60.07
820.365	62.23
820.67	56.3
820.974	56.39
821.279	58.39
821.583	58.48
821.888	57.89
822.192	56.2
822.496	58.11
822.8	58.98
823.105	61.7
823.409	59.61
823.713	56.73
824.017	64.18
824.321	61.48
824.625	57.73
824.929	60.34
825.232	60.89
825.536	60.61
825.84	57.07
826.143	55.43
826.447	55.32
826.751	56.5
827.054	59.27
827.358	56.27
827.661	59.39
827.964	61.23
828.268	58.43
828.571	59.41
828.874	57.25
829.177	59.5
829.48	61.91
829.783	64.27
830.086	66.48
830.389	63.16
830.692	64.27
830.995	60.86
831.297	58
831.6	55.59
831.903	55.93
832.205	55.93
832.508	57.16
832.81	54.27
833.113	51.75
833.415	50.89
833.718	54.34
834.02	53.34
834.322	55.68
834.624	55.98
834.926	59.16
835.228	58.43
835.53	60.59
835.832	59.55
836.134	61.93
836.436	60.82
836.738	61.09
837.04	58.48
837.341	59.07
837.643	60.25
837.944	61.61
838.246	60.68
838.547	62.8
838.849	63.57
839.15	65.23
839.452	67.98
839.753	68.7
840.054	68.25
840.355	70.82
840.656	71.23
840.957	70.23
841.258	71.55
841.559	73.43
841.86	72.32
842.161	69.11
842.462	68.25
842.762	62.11
843.063	62.57
843.364	62.73
843.664	62.27
843.965	60.09
844.265	60
844.566	62.95
844.866	60.27
845.166	61.73
845.467	64.68
845.767	62.43
846.067	65.45
846.367	65.86
846.667	63.84
846.967	62.41
847.267	64.25
847.567	65.11
847.867	62.89
848.166	63.73
848.466	60.25
848.766	61.27
849.065	63.32
849.365	62.93
849.664	60.48
849.964	63.57
850.263	63.64
850.562	64.57
850.862	63.93
851.161	62.18
851.46	61.3
851.759	60.2
852.058	61.48
852.357	61.09
852.656	57.93
852.955	59.7
853.254	59.82
853.553	58.34
853.851	56.95
854.15	57.57
854.449	58.07
854.747	59.16
855.046	60.34
855.344	59.16
855.643	59.84
855.941	65.64
856.239	66.66
856.538	63.77
856.836	64.18
857.134	66.32
857.432	66.43
857.73	70.02
858.028	71.36
858.326	72.02
858.624	72.34
858.922	70
859.219	68.84
859.517	68.41
859.815	70.86
860.112	76.41
860.41	71.95
860.707	70.32
861.005	68.93
861.302	69.64
861.6	68.75
861.897	69.07
862.194	72.18
862.491	72.05
862.788	74.45
863.085	76.02
863.382	73.36
863.679	73.07
863.976	72.77
864.273	72.86
864.57	68.2
864.867	70.16
865.163	68.61
865.46	66.82
865.757	70.14
866.053	64.39
866.349	62.36
866.646	61.41
866.942	62.95
867.239	65.39
867.535	60.18
867.831	63.75
868.127	63.93
868.423	62.7
868.719	63.11
869.015	58.27
869.311	58.32
869.607	57.23
869.903	54.3
870.199	55.09
870.494	55.43
870.79	61.64
871.086	59.89
871.381	57
871.677	57.41
871.972	54.11
872.267	55.34
872.563	58.7
872.858	60.18
873.153	60.98
873.448	59.98
873.743	56.61
874.038	56.27
874.333	57.75
874.628	63.86
874.923	61.82
875.218	64.16
875.513	60
875.808	62.95
876.102	59.36
876.397	56.25
876.691	57.59
876.986	58.5
877.28	55.93
877.575	55.84
877.869	52.32
878.163	57.41
878.458	59.89
878.752	62.55
879.046	55.52
879.34	54.09
879.634	57.61
879.928	55.02
880.222	56.73
880.516	54.86
880.809	56.27
881.103	57.02
881.397	53.41
881.691	51.61
881.984	50.52
882.278	53.64
882.571	58.77
882.864	58.48
883.158	62.07
883.451	66.82
883.744	69.73
884.038	65.34
884.331	66.45
884.624	68.16
884.917	68.93
885.21	72.23
885.503	74.25
885.796	70.93
886.088	70.75
886.381	67.09
886.674	61.57
886.966	57.59
887.259	59.86
887.552	57.05
887.844	56.27
888.136	55.23
888.429	52.85
888.721	50.08
889.013	51.69
889.306	52.18
889.598	54.58
