# Supplementary material for: An on-demand, drop-on-drop method for studying enzyme catalysis by serial crystallography
Source: Nat Commun. 2021 Jul 22;12:4461. doi: 10.1038/s41467-021-24757-7 (PMC8298390; doi:10.1038/s41467-021-24757-7)
Supplement: Supplementary file 7 — Source Data [file 41467_2021_24757_MOESM7_ESM.zip › 01_raw data/7/7-pico-on (2).txt]

Data from 7-fluo5N-fura-picoon_Subt4_20-40-41-070.txt Node

Date: Wed Jun 05 20:40:41 PDT 2019
User: Yachandra Lab
Spectrometer: OFX00221
Trigger mode: 0
Integration Time (sec): 3.000000E-1
Scans to average: 4
Nonlinearity correction enabled: false
Boxcar width: 5
Storing dark spectrum: false
XAxis mode: Wavelengths
Number of Pixels in Spectrum: 2136
>>>>>Begin Spectral Data<<<<<
156.111	1.88
156.499	2.07
156.887	0.75
157.274	0.89
157.662	1.22
158.049	1.2
158.437	1.57
158.824	3.57
159.211	3.07
159.599	2.89
159.986	1.45
160.373	0.68
160.761	-0.89
161.148	0.3
161.535	-0.27
161.922	0.14
162.309	0.75
162.696	0.64
163.083	-1.41
163.47	-0.23
163.857	-0.16
164.244	1.2
164.631	1.61
165.018	2.7
165.405	1.98
165.792	3.41
166.179	3.2
166.565	2.57
166.952	2.11
167.339	2.73
167.725	1.43
168.112	2.09
168.498	2.73
168.885	2.82
169.271	2.59
169.658	3.32
170.044	1.73
170.431	2
170.817	1.18
171.203	1.07
171.59	1.16
171.976	1.57
172.362	1.14
172.748	-0.41
173.134	-0.32
173.521	-0.61
173.907	-0.52
174.293	0
174.679	-1
175.065	-0.52
175.451	0.64
175.836	1
176.222	0.98
176.608	0.36
176.994	1.05
177.38	0.18
177.765	0.02
178.151	-0.48
178.537	-1.14
178.922	-1.11
179.308	-1.14
179.693	-2.59
180.079	-2.61
180.464	-2.09
180.85	-1.98
181.235	-2.23
181.621	-2.7
182.006	-1.91
182.391	-0.82
182.777	-0.32
183.162	-0.68
183.547	-0.91
183.932	-1.59
184.317	-2.36
184.702	-2.8
185.087	-1.7
185.472	-0.89
185.857	-0.23
186.242	0.39
186.627	-0.43
187.012	-0.66
187.397	0.14
187.782	0.98
188.167	2.91
188.551	3.59
188.936	9.52
189.321	13.75
189.705	22.95
190.09	29.86
190.475	37.18
190.859	42.32
191.244	49.59
191.628	52.27
192.012	58.25
192.397	62.14
192.781	70.89
193.166	72.93
193.55	73.43
193.934	71.55
194.318	67.75
194.702	66.07
195.087	66.18
195.471	65.52
195.855	72.48
196.239	72.48
196.623	72.2
197.007	69.77
197.391	66.86
197.775	67.82
198.158	65.36
198.542	69.36
198.926	72.82
199.31	75.52
199.693	74.75
200.077	66.07
200.461	66.36
200.844	66.57
201.228	65.8
201.611	67.43
201.995	67.36
202.378	70.02
202.762	71.14
203.145	70.05
203.529	68.3
203.912	69.2
204.295	73.25
204.679	74.91
205.062	78.11
205.445	77.61
205.828	76.3
206.211	77.93
206.594	76.32
206.977	74.59
207.36	70.59
207.743	66.05
208.126	64.89
208.509	65.77
208.892	65.27
209.275	61.86
209.658	65.07
210.04	67.73
210.423	66.66
210.806	68.16
211.188	71.27
211.571	73.82
211.953	81.27
212.336	84.23
212.719	85.11
213.101	85.23
213.483	86.86
213.866	86.41
214.248	82.18
214.63	81.48
215.013	76.59
215.395	75.55
215.777	72.91
216.159	73.82
216.542	75.2
216.924	75.34
217.306	71.34
217.688	70.5
218.07	68.52
218.452	72.86
218.834	73.45
219.216	79.41
219.597	76.18
219.979	78.57
220.361	80.05
220.743	76.7
221.124	72.09
221.506	71.82
221.888	70.07
222.269	71.14
222.651	68.16
223.032	68
223.414	62.43
223.795	62.61
224.177	62.45
224.558	57.98
224.94	55.48
225.321	64.11
225.702	67.48
226.083	70.64
226.465	68.32
226.846	70.82
227.227	70
227.608	72.55
227.989	74.23
228.37	73.75
228.751	68.95
229.132	70.59
229.513	67.57
229.894	67.09
230.275	65.16
230.655	65.27
231.036	62.75
231.417	63.45
231.798	65.02
232.178	62.68
232.559	63.07
232.94	67.57
233.32	71.34
233.701	69.55
234.081	71.32
234.462	70.18
234.842	73.36
235.222	76.86
235.603	72.5
235.983	67.73
236.363	66.75
236.743	70.07
237.124	69.39
237.504	68.5
237.884	69.25
238.264	66.61
238.644	70.3
239.024	69.41
239.404	64.27
239.784	65.91
240.164	67.68
240.544	68.55
240.923	65.48
241.303	62.95
241.683	62.5
242.063	64.64
242.442	65.52
242.822	63.09
243.202	62.45
243.581	64
243.961	69.07
244.34	67.8
244.72	68.77
245.099	69.98
245.478	74.7
245.858	73.75
246.237	67.66
246.616	68.64
246.996	69.32
247.375	69.36
247.754	71.86
248.133	69.3
248.512	69.95
248.891	72.39
249.27	74.2
249.649	72.84
250.028	71.55
250.407	76.16
250.786	76.82
251.165	75.86
251.544	76.48
251.922	77.18
252.301	77.61
252.68	77.41
253.058	76.64
253.437	75.86
253.816	75.84
254.194	78.5
254.573	75.89
254.951	78.23
255.329	85.45
255.708	82.34
256.086	80.8
256.465	78.73
256.843	81.16
257.221	82.41
257.599	80.2
257.977	79.05
258.356	77.3
258.734	80.5
259.112	79.25
259.49	70.09
259.868	72.73
260.246	74.09
260.624	77.61
261.001	77.66
261.379	75.8
261.757	75.02
262.135	73.82
262.513	72.36
262.89	69.75
263.268	66.93
263.645	72.64
264.023	74.75
264.401	76.84
264.778	76.27
265.156	76.93
265.533	75.7
265.91	76.18
266.288	77.34
266.665	81.73
267.042	82.41
267.42	83.09
267.797	83.09
268.174	82.25
268.551	78.8
268.928	76.82
269.305	76.25
269.682	77.48
270.059	79.2
270.436	78.93
270.813	76.36
271.19	76.86
271.567	75.25
271.944	74.43
272.32	72.77
272.697	72.43
273.074	74.57
273.45	75.7
273.827	77.66
274.203	76
274.58	75.02
274.957	74.52
275.333	73.82
275.709	72.68
276.086	69.32
276.462	69.2
276.838	68.64
277.215	68.75
277.591	68.36
277.967	68.55
278.343	69.59
278.719	69.05
279.095	64.73
279.471	63
279.847	65.57
280.223	64.93
280.599	63.5
280.975	60.61
281.351	58.45
281.727	58.25
282.103	52.93
282.478	52.66
282.854	55.57
283.23	60.23
283.605	63.41
283.981	63.27
284.357	66.23
284.732	67.59
285.108	74.23
285.483	76.36
285.858	78.98
286.234	84.2
286.609	87.75
286.984	86.86
287.36	87.82
287.735	87.25
288.11	84.36
288.485	82.43
288.86	81.34
289.235	78.41
289.61	76.66
289.985	74.34
290.36	72.39
290.735	69.39
291.11	69.32
291.485	68.91
291.86	71.34
292.235	77.66
292.609	80.57
292.984	79.43
293.359	79.23
293.733	77.34
294.108	75.11
294.482	73.25
294.857	71.95
295.231	69.64
295.606	70.64
295.98	65.27
296.354	59.7
296.729	58.82
297.103	59.16
297.477	60.32
297.851	66.39
298.226	66.82
298.6	63.39
298.974	63.77
299.348	67.98
299.722	66.11
300.096	71.09
300.47	73.73
300.844	69.36
301.217	73.25
301.591	74.3
301.965	73.27
302.339	73.34
302.712	77.7
303.086	77.91
303.46	76.98
303.833	79.61
304.207	76.05
304.58	76.43
304.954	82.95
305.327	79.18
305.701	76
306.074	74.11
306.447	75.57
306.821	75.75
307.194	75.7
307.567	75.43
307.94	72.91
308.313	74.73
308.686	73.27
309.059	72.5
309.432	74.84
309.805	76.84
310.178	77.25
310.551	78.02
310.924	75.7
311.297	74.82
311.67	73.41
312.042	72.59
312.415	68.05
312.788	66.86
313.16	65.02
313.533	63.18
313.905	64
314.278	62.7
314.65	62.32
315.023	62.18
315.395	60.68
315.768	60.16
316.14	62.95
316.512	65.95
316.884	69.75
317.257	68
317.629	68.48
318.001	70.18
318.373	71.66
318.745	71.18
319.117	73.73
319.489	73.73
319.861	73.27
320.233	71.8
320.605	71.2
320.977	69.48
321.348	72.07
321.72	74.02
322.092	71.61
322.463	69.95
322.835	69.14
323.207	67.89
323.578	67.27
323.95	67.52
324.321	67.7
324.693	70.18
325.064	68.61
325.435	70.27
325.807	73.16
326.178	72.34
326.549	74.41
326.92	74.52
327.292	72.98
327.663	75.14
328.034	77.3
328.405	80.84
328.776	76.61
329.147	77.48
329.518	71.18
329.889	65.57
330.259	63.32
330.63	61.27
331.001	63
331.372	64.84
331.742	64.95
332.113	60.68
332.484	57.8
332.854	63.11
333.225	66.14
333.595	68.66
333.966	69.77
334.336	72.95
334.707	73.11
335.077	70.61
335.447	67.59
335.817	67.32
336.188	72.2
336.558	72.89
336.928	71.05
337.298	68.7
337.668	67.25
338.038	68.39
338.408	69.66
338.778	69
339.148	72.11
339.518	73
339.888	72.41
340.258	71.89
340.627	68.32
340.997	65.7
341.367	61.48
341.736	66.36
342.106	62.82
342.475	60.77
342.845	64.98
343.214	65.55
343.584	67
343.953	66.68
344.323	66.95
344.692	69.64
345.061	71.36
345.431	73.57
345.8	73.25
346.169	79.27
346.538	76.2
346.907	72.02
347.276	68.23
347.645	67.84
348.014	69.91
348.383	71.68
348.752	70.43
349.121	67.68
349.49	70.39
349.858	68.61
350.227	69.59
350.596	76.75
350.964	78.45
351.333	78.48
351.702	77.86
352.07	72.73
352.439	69.82
352.807	69.52
353.176	70.75
353.544	70.39
353.912	72.14
354.281	66.55
354.649	59.48
355.017	55.61
355.385	56.27
355.753	59.7
356.122	63.73
356.49	62.93
356.858	63.93
357.226	66.2
357.594	67.09
357.961	66.64
358.329	70.89
358.697	71.07
359.065	73.27
359.433	71.07
359.8	70.66
360.168	69.48
360.536	71.34
360.903	71.14
361.271	70.82
361.638	69.64
362.006	69.02
362.373	67.16
362.741	70.93
363.108	71.18
363.475	75.07
363.843	72.45
364.21	72.61
364.577	72.23
364.944	72.7
365.311	72.18
365.678	74.5
366.045	75.52
366.412	76.7
366.779	76.23
367.146	76.09
367.513	77.64
367.88	79.86
368.247	81.23
368.613	80.45
368.98	78.57
369.347	78.45
369.713	75.66
370.08	72.7
370.447	71.84
370.813	71.64
371.18	72.61
371.546	67.36
371.912	69.02
372.279	65.23
372.645	69.16
373.011	70.86
373.378	74
373.744	72.73
374.11	69.82
374.476	65.73
374.842	65.32
375.208	66.55
375.574	70.34
375.94	69.43
376.306	73.32
376.672	70.61
377.038	69.05
377.404	63.8
377.769	64.18
378.135	69.23
378.501	72.25
378.866	71.59
379.232	69.3
379.597	68.66
379.963	66.66
380.328	67.5
380.694	67.93
381.059	69.41
381.425	69.43
381.79	68.25
382.155	66.93
382.52	64.8
382.886	65.59
383.251	63.09
383.616	61.11
383.981	62.48
384.346	58.59
384.711	57.48
385.076	58.77
385.441	61.09
385.806	62.82
386.171	63.07
386.535	65.09
386.9	63.25
387.265	68.07
387.629	70.52
387.994	71.2
388.359	70.41
388.723	70.43
389.088	69.91
389.452	70.8
389.817	69.64
390.181	68.39
390.545	68.7
390.91	71.41
391.274	71.36
391.638	73.27
392.002	71.8
392.366	77.36
392.731	76.93
393.095	74.77
393.459	75.23
393.823	77.16
394.187	78.14
394.55	73.09
394.914	70.34
395.278	67
395.642	63.02
396.006	63.52
396.369	58.68
396.733	56.89
397.097	54.48
397.46	51.39
397.824	49.89
398.187	51.25
398.551	53.55
398.914	56.18
399.277	59.3
399.641	59.39
400.004	60.16
400.367	62.39
400.73	64.7
401.094	67.5
401.457	67.32
401.82	66.16
402.183	65.95
402.546	68.11
402.909	68.05
403.272	64.09
403.635	64.98
403.998	63.59
404.36	61.75
404.723	62.39
405.086	59.95
405.448	61.95
405.811	62.41
406.174	60.57
406.536	59.82
406.899	59.2
407.261	63.14
407.624	62.75
407.986	61.48
408.348	63.91
408.711	63.09
409.073	66.3
409.435	64.68
409.797	65.64
410.16	64.57
410.522	64.82
410.884	65.43
411.246	64.3
411.608	63.2
411.97	67.48
412.332	66.39
412.693	67.02
413.055	66.57
413.417	66.84
413.779	65.73
414.14	66.39
414.502	68.16
414.864	65.61
415.225	66.07
415.587	69.89
415.948	69.09
416.31	67.64
416.671	64.36
417.033	63.02
417.394	64.2
417.755	64.18
418.116	67.5
418.478	66.3
418.839	66.86
419.2	66.14
419.561	63.95
419.922	61.18
420.283	63.43
420.644	65.09
421.005	66.61
421.366	71.09
421.727	70.5
422.087	63.32
422.448	62.34
422.809	63.09
423.169	63.57
423.53	64.93
423.891	63.86
424.251	62.48
424.612	61.3
424.972	61.89
425.333	56.25
425.693	56.14
426.053	63.77
426.414	64.48
426.774	65.32
427.134	63.27
427.494	61.45
427.854	62.09
428.214	61.73
428.574	62.89
428.934	60.07
429.294	62.75
429.654	67.41
430.014	64.14
430.374	61.8
430.734	58.95
431.094	62.93
431.453	63.68
431.813	65.48
432.173	64.59
432.532	63.34
432.892	65
433.251	60.95
433.611	60.2
433.97	57.93
434.33	61.82
434.689	65.59
435.048	63.45
435.407	64.2
435.767	65.18
436.126	66.64
436.485	67.05
436.844	65.07
437.203	67.36
437.562	63.86
437.921	66.32
438.28	65.95
438.639	65.98
438.998	65.3
439.356	63.02
439.715	60.77
440.074	61.75
440.433	61.73
440.791	62.48
441.15	61.18
441.508	62.75
441.867	64.39
442.225	62.45
442.584	58.82
442.942	57.66
443.3	55.93
443.659	56.25
444.017	56.57
444.375	57.75
444.733	59.34
445.092	63.2
445.45	65.09
445.808	64.73
446.166	64.5
446.524	65.68
446.882	66.2
447.239	66.66
447.597	64.05
447.955	63.66
448.313	62.2
448.67	60.09
449.028	56.05
449.386	52.5
449.743	52.2
450.101	54.68
450.458	55.89
450.816	58.59
451.173	61.68
451.531	63.98
451.888	60.66
452.245	63.36
452.602	63.91
452.96	68.93
453.317	68.93
453.674	68.45
454.031	66.27
454.388	65.59
454.745	64.95
455.102	65.07
455.459	65.2
455.816	69.27
456.173	66.68
456.529	68.34
456.886	64.34
457.243	65.66
457.599	67.77
457.956	65.64
458.313	64.18
458.669	65.07
459.026	64.41
459.382	65.18
459.739	65.64
460.095	67.66
460.451	66.61
460.807	64.89
461.164	67.27
461.52	63.52
461.876	64.18
462.232	65.25
462.588	61.07
462.944	59.27
463.3	56.82
463.656	55.23
464.012	53.59
464.368	53.43
464.724	56.5
465.079	56.89
465.435	53.86
465.791	59.52
466.146	60.55
466.502	59.68
466.858	59.48
467.213	64.07
467.569	64.77
467.924	66.14
468.279	67.57
468.635	64.5
468.99	63.52
469.345	69.84
469.701	67.27
470.056	64.18
470.411	65.55
470.766	64.8
471.121	60.7
471.476	60.55
471.831	59.77
472.186	59.45
472.541	58.77
472.895	58.16
473.25	53.8
473.605	53.16
473.96	55.14
474.314	56.5
474.669	58.82
475.024	60.84
475.378	60.48
475.733	62
476.087	63.25
476.441	66.25
476.796	65.5
477.15	66.8
477.504	65.82
477.859	67.16
478.213	66.3
478.567	62.2
478.921	59.8
479.275	58.64
479.629	57.59
479.983	56.05
480.337	56.82
480.691	56.41
481.045	55.23
481.399	57.75
481.752	55.36
482.106	56.05
482.46	59.86
482.813	61.32
483.167	62.77
483.52	64.45
483.874	65.64
484.227	63.57
484.581	64.07
484.934	65.89
485.288	66
485.641	65.2
485.994	64.68
486.347	66.32
486.7	67.95
487.054	68.16
487.407	68.57
487.76	66.64
488.113	65.91
488.466	67.95
488.818	70.98
489.171	68.89
489.524	66.93
489.877	66.45
490.23	64
490.582	65.07
490.935	65.23
491.288	62.27
491.64	59.05
491.993	61.43
492.345	60.43
492.698	55.73
493.05	57.89
493.402	63.5
493.755	64.5
494.107	62.73
494.459	60.7
494.811	59.55
495.163	61.98
495.515	65.59
495.867	65.95
496.219	67.43
496.571	72.86
496.923	74.43
497.275	82.59
497.627	93.2
497.979	105.91
498.33	116.59
498.682	131.57
499.034	143.59
499.385	159.39
499.737	171.34
500.088	188.18
500.44	197.25
500.791	205.86
501.143	210.61
501.494	209.89
501.845	213.82
502.197	215.84
502.548	212.5
502.899	211.23
503.25	205.68
503.601	205.7
503.952	199.23
504.303	198.36
504.654	199.75
505.005	196.41
505.356	199.91
505.707	196.55
506.058	194.25
506.408	194.3
506.759	191.45
507.11	196.75
507.46	194.05
507.811	193.48
508.161	190.27
508.512	190.48
508.862	190.34
509.213	189.14
509.563	190.36
509.913	193.64
510.263	196.77
510.614	198.59
510.964	198.16
511.314	196.77
511.664	195.7
512.014	202.66
512.364	202.45
512.714	205.07
513.064	206.02
513.414	206.64
513.764	204.3
514.113	202.07
514.463	201.5
514.813	199.3
515.162	201.7
515.512	202.18
515.862	198.09
516.211	197.11
516.561	195.27
516.91	194.7
517.259	194
517.609	189.93
517.958	187.32
518.307	190.05
518.656	184.52
519.006	185.25
519.355	185.27
519.704	187.11
520.053	184.61
520.402	187.7
520.751	187.43
521.1	187.25
521.448	191.68
521.797	191.82
522.146	189.89
522.495	191.14
522.843	187.5
523.192	185.25
523.541	184.64
523.889	187.23
524.238	182.55
524.586	178.95
524.935	177.66
525.283	174.86
525.631	176.41
525.979	175.41
526.328	177.05
526.676	179.39
527.024	179.93
527.372	176.45
527.72	172.64
528.068	170.68
528.416	169.64
528.764	170.27
529.112	170
529.46	166.5
529.808	162.57
530.155	160.16
530.503	155.77
530.851	156.48
531.198	156.16
531.546	156.86
531.893	158.23
532.241	158.59
532.588	155.18
532.936	155.39
533.283	156.25
533.63	156.82
533.978	157.39
534.325	157.5
534.672	154.02
535.019	153.73
535.366	151.32
535.713	151.25
536.06	152.23
536.407	155.68
536.754	155.48
537.101	152.66
537.448	152.93
537.795	152.8
538.141	155.55
538.488	154.16
538.835	149.98
539.181	149.52
539.528	147.98
539.874	146.32
540.221	145.18
540.567	144.5
540.914	145.25
541.26	144.39
541.606	141.32
541.952	142.64
542.299	141.95
542.645	144.59
542.991	147.25
543.337	144.95
543.683	143.09
544.029	138.82
544.375	134.64
544.721	134.95
545.066	134.57
545.412	136.27
545.758	132.61
546.104	135.23
546.449	135.55
546.795	133.95
547.141	135.89
547.486	135.25
547.832	135.57
548.177	138.3
548.522	136.02
548.868	137.7
549.213	135.91
549.558	136.59
549.903	134.14
550.249	131.77
550.594	130.34
550.939	130.07
551.284	130.93
551.629	127.14
551.974	126.45
552.319	127.75
552.664	125.2
553.008	126.66
553.353	126.07
553.698	126.91
554.043	127.55
554.387	125.27
554.732	128.61
555.076	126.2
555.421	129.18
555.765	128.41
556.11	128.82
556.454	128.45
556.798	125.43
557.143	123.41
557.487	123.11
557.831	124.3
558.175	127.77
558.519	120.59
558.863	121.16
559.207	122.45
559.551	120.75
559.895	119.95
560.239	119.05
560.583	118.75
560.927	119.11
561.27	119.41
561.614	120.86
561.958	117.18
562.301	118.18
562.645	117.09
562.988	114.66
563.332	115.16
563.675	116.14
564.018	117.7
564.362	119.27
564.705	118.5
565.048	115.61
565.391	111.77
565.735	108.14
566.078	108.39
566.421	110.25
566.764	111.32
567.107	113
567.45	111.91
567.792	109.39
568.135	110.18
568.478	110.09
568.821	107.82
569.163	108.93
569.506	113.27
569.849	110.52
570.191	106.95
570.534	107
570.876	106.18
571.219	108.25
571.561	109.5
571.903	104.61
572.246	104.41
572.588	106.77
572.93	102.55
573.272	102.16
573.614	103.45
573.956	104.7
574.298	103.09
574.64	99.73
574.982	96.23
575.324	93.41
575.666	95.77
576.008	95.2
576.349	93.52
576.691	97.27
577.033	95.77
577.374	95.43
577.716	97.07
578.057	92.73
578.399	94.86
578.74	96.11
579.082	94.55
579.423	94.89
579.764	92
580.105	94.05
580.447	94.55
580.788	93.98
581.129	92
581.47	89.09
581.811	92.66
582.152	90.64
582.493	87.93
582.834	90.34
583.175	88.89
583.515	89.64
583.856	86.45
584.197	84.36
584.537	85.57
584.878	87.32
585.218	87.41
585.559	89.3
585.899	89.68
586.24	87.93
586.58	87.86
586.921	87.68
587.261	87.07
587.601	87.98
587.941	87.61
588.281	86.32
588.621	84
588.961	84.36
589.301	81.61
589.641	83.77
589.981	83.59
590.321	84
590.661	83.25
591.001	82
591.34	82.07
591.68	81.09
592.02	82.34
592.359	84.27
592.699	84.68
593.038	85.48
593.378	83.7
593.717	83.2
594.057	81.14
594.396	83.91
594.735	83.34
595.074	84.3
595.414	83.73
595.753	84.82
596.092	84.43
596.431	85.18
596.77	84.18
597.109	83.77
597.448	83.23
597.786	85.66
598.125	81.18
598.464	84.86
598.803	81.82
599.141	82.2
599.48	80
599.819	77.36
600.157	74.84
600.495	75.45
600.834	78.2
601.172	82.64
601.511	80.75
601.849	83.57
602.187	81.41
602.525	81.16
602.864	85.64
603.202	84.41
603.54	85.7
603.878	86.16
604.216	83.73
604.554	82.43
604.891	80.25
605.229	81.45
605.567	80.55
605.905	81.36
606.243	82.64
606.58	77.09
606.918	79.16
607.255	79.43
607.593	82.3
607.93	82.75
608.268	78.16
608.605	79.11
608.942	78.34
609.28	76.61
609.617	79.41
609.954	81.11
610.291	83.52
610.628	84.11
610.965	82.36
611.302	80.34
611.639	82.27
611.976	87.39
612.313	85.5
612.65	85.8
612.987	89.05
613.323	88.75
613.66	86.05
613.997	82.98
614.333	80.89
614.67	84.86
615.006	82.23
615.343	78.39
615.679	76.14
616.015	76.89
616.352	77.18
616.688	76.64
617.024	74.18
617.36	74.2
617.696	75.3
618.032	70.48
618.368	68.57
618.704	69.25
619.04	72.25
619.376	72.34
619.712	70.75
620.048	68.82
620.383	69.02
620.719	66.55
621.055	69.8
621.39	69.59
621.726	73
622.061	70.36
622.397	70.77
622.732	68.7
623.068	67.27
623.403	66.59
623.738	66.98
624.073	63.7
624.409	65.34
624.744	63.82
625.079	63.86
625.414	64.39
625.749	67.48
626.084	68.45
626.419	70.77
626.753	73.89
627.088	78.2
627.423	80.7
627.758	83.64
628.092	82.41
628.427	82.68
628.762	84.91
629.096	87.07
629.431	85.16
629.765	83.86
630.099	82.5
630.434	78.82
630.768	77.66
631.102	77.66
631.436	78.64
631.77	79.09
632.105	78.73
632.439	73.73
632.773	71.73
633.107	71.2
633.44	72.68
633.774	71.66
634.108	73.39
634.442	67.77
634.776	65.68
635.109	63.36
635.443	65.41
635.776	62.8
636.11	64.91
636.443	65.39
636.777	67.55
637.11	68.14
637.444	68.59
637.777	68
638.11	72.86
638.443	73.34
638.776	74.52
639.11	71.05
639.443	74.41
639.776	74.91
640.109	74.41
640.441	73.05
640.774	71.39
641.107	73.57
641.44	72.82
641.773	69.25
642.105	65.84
642.438	63.39
642.77	63.07
643.103	59.82
643.435	61.3
643.768	59.36
644.1	62.95
644.433	65.34
644.765	64.93
645.097	66.45
645.429	67.82
645.761	68.2
646.094	68.05
646.426	72.73
646.758	76.23
647.09	75.11
647.422	76.98
647.753	74.73
648.085	74.45
648.417	69.45
648.749	68.95
649.08	70.32
649.412	73.14
649.744	74.98
650.075	72.64
650.407	70.27
650.738	71.98
651.069	70.41
651.401	67.11
651.732	63.43
652.063	66.3
652.394	66.2
652.726	67.34
653.057	66.91
653.388	64
653.719	61.75
654.05	60.5
654.381	59.32
654.712	62.8
655.042	63.98
655.373	65.16
655.704	64.86
656.034	61.68
656.365	59.27
656.696	59.09
657.026	65.43
657.357	65.36
657.687	67.77
658.018	67.16
658.348	62.75
658.678	61.39
659.008	61.02
659.339	64.82
659.669	66.55
659.999	68.25
660.329	67.95
660.659	65.93
660.989	68.66
661.319	67.14
661.649	68.11
661.978	70.77
662.308	71.84
662.638	71.59
662.968	67.41
663.297	70.52
663.627	69.57
663.956	69.95
664.286	67.95
664.615	64.57
664.945	66.55
665.274	64.84
665.603	64.09
665.932	67.48
666.262	68.48
666.591	69.73
666.92	67.8
667.249	69.68
667.578	66.73
667.907	66.64
668.236	70.8
668.564	69.34
668.893	68.64
669.222	71.25
669.551	69.39
669.879	69.39
670.208	68.77
670.537	67.52
670.865	62.27
671.194	66.23
671.522	66
671.85	64.09
672.179	62.59
672.507	62.77
672.835	59.57
673.163	62.16
673.491	61.18
673.819	63.25
674.147	61.75
674.475	66.14
674.803	64.36
675.131	65.07
675.459	66.2
675.787	70.16
676.115	73.07
676.442	74.14
676.77	70.84
677.098	71.16
677.425	70.77
677.753	72.34
678.08	71.16
678.407	71.18
678.735	74.73
679.062	74.52
679.389	69.11
679.717	66.11
680.044	63.8
680.371	63.64
680.698	63.57
681.025	64.36
681.352	64.77
681.679	62.86
682.006	63.25
682.332	61.95
682.659	61.57
682.986	65.23
683.313	65.32
683.639	67.05
683.966	67.93
684.292	70.68
684.619	69.02
684.945	71.11
685.272	72.11
685.598	72.32
685.924	70.86
686.25	68.61
686.577	65.93
686.903	65.91
687.229	66.57
687.555	67.93
687.881	66.2
688.207	66.02
688.533	68.57
688.858	71.14
689.184	72.45
689.51	73.11
689.836	75.93
690.161	78.07
690.487	77.5
690.813	76.18
691.138	73.98
691.463	76.32
691.789	78.14
692.114	73.45
692.44	70.3
692.765	67
693.09	65.11
693.415	64.91
693.74	63.14
694.065	64.77
694.39	64.16
694.715	65.2
695.04	64
695.365	62.2
695.69	58.93
696.015	59.64
696.339	58.68
696.664	59.25
696.989	57.41
697.313	57.8
697.638	56.86
697.962	57.57
698.287	56.89
698.611	55.25
698.935	56
699.26	58.34
699.584	60.77
699.908	63.11
700.232	60.07
700.556	58.66
700.88	61.48
701.204	66.07
701.528	67.43
701.852	69
702.176	69
702.5	67.64
702.823	69.3
703.147	66.95
703.471	66.05
703.794	70.32
704.118	72.89
704.441	71.93
704.765	66.77
705.088	65.5
705.411	64.23
705.735	64.41
706.058	64.2
706.381	63.32
706.704	65.34
707.027	64.61
707.35	62.07
707.673	61.05
707.996	60.43
708.319	59.32
708.642	59.77
708.965	58.34
709.288	56.91
709.61	57.3
709.933	56.82
710.256	55.75
710.578	58.09
710.901	57.39
711.223	56.09
711.546	56.23
711.868	60.55
712.19	59.2
712.512	61.59
712.835	62.39
713.157	61.93
713.479	61.45
713.801	62.91
714.123	60.84
714.445	60.77
714.767	61.95
715.089	64.66
715.411	58.14
715.732	59.48
716.054	58.32
716.376	59.64
716.697	60.68
717.019	63.66
717.34	61.43
717.662	63.07
717.983	63.75
718.305	62.95
718.626	59.36
718.947	65.61
719.268	64.89
719.589	62.36
719.911	60.14
720.232	59.59
720.553	56.36
720.874	55.61
721.195	53.7
721.515	55.73
721.836	57.55
722.157	57.43
722.478	56.89
722.798	58.2
723.119	60.91
723.44	60.61
723.76	61.77
724.081	62.77
724.401	64.3
724.721	63.11
725.042	59.23
725.362	59.25
725.682	58.57
726.002	57.2
726.322	56.07
726.642	55.41
726.962	54.59
727.282	53.18
727.602	53.11
727.922	52.16
728.242	56.34
728.562	56.59
728.882	56.52
729.201	56.73
729.521	53.82
729.84	52.82
730.16	53.98
730.479	55.89
730.799	56.8
731.118	57.73
731.437	56.57
731.757	56.14
732.076	56.95
732.395	57.52
732.714	58.61
733.033	61.11
733.352	63.55
733.671	60.84
733.99	62.66
734.309	60.02
734.628	59
734.947	59.86
735.265	56.23
735.584	56.8
735.903	56.11
736.221	56
736.54	55.09
736.858	52.77
737.177	52.25
737.495	49.07
737.813	51.23
738.132	51.5
738.45	51.27
738.768	52.64
739.086	51.11
739.404	50
739.722	47.45
740.04	48.3
740.358	49.27
740.676	50.77
740.994	51.18
741.311	50.86
741.629	48.93
741.947	48.91
742.264	49.89
742.582	51.25
742.899	52.36
743.217	54.32
743.534	52.89
743.852	53.52
744.169	53.2
744.486	53.73
744.803	56
745.121	57.7
745.438	58.23
745.755	57.82
746.072	58.66
746.389	58.5
746.706	58.8
747.022	60.02
747.339	58.98
747.656	59.09
747.973	57.2
748.289	52.5
748.606	51.55
748.923	48.27
749.239	48.89
749.555	48.14
749.872	48.68
750.188	47.98
750.505	50.66
750.821	51.27
751.137	53.09
751.453	52.84
751.769	54.3
752.085	54.98
752.401	58.16
752.717	58.61
753.033	57.18
753.349	57.16
753.665	55.05
753.98	54.61
754.296	53.2
754.612	55.07
754.927	59.18
755.243	56.55
755.558	57.23
755.874	58
756.189	56.93
756.505	59.14
756.82	55.98
757.135	59.55
757.45	54.7
757.765	56.5
758.08	52.41
758.395	51.82
758.71	53.39
759.025	53.05
759.34	54.23
759.655	54.32
759.97	53.52
760.285	55.93
760.599	53.25
760.914	55.02
761.228	55.95
761.543	54.64
761.857	53.95
762.172	56.36
762.486	55.09
762.8	49.82
763.115	48.45
763.429	49.64
763.743	50.91
764.057	56.5
764.371	58.36
764.685	58.16
764.999	59.57
765.313	58.7
765.627	56.43
765.941	55.64
766.255	57.52
766.568	56.68
766.882	57.18
767.195	54.45
767.509	50.5
767.823	47.09
768.136	44.8
768.449	42.41
768.763	42.11
769.076	43.52
769.389	45.73
769.702	47.39
770.016	50
770.329	48.16
770.642	50.41
770.955	50.43
771.268	52.77
771.58	54.64
771.893	58.84
772.206	59.2
772.519	59.23
772.832	56.34
773.144	54
773.457	52
773.769	49.7
774.082	51.23
774.394	53.05
774.706	50.98
775.019	50.98
775.331	49.95
775.643	50
775.955	50.27
776.268	56.09
776.58	60.73
776.892	64.16
777.204	65.39
777.515	61
777.827	54.2
778.139	54.32
778.451	52.52
778.763	52.02
779.074	52.09
779.386	52.48
779.697	48.66
780.009	44.68
780.32	41.41
780.632	42.57
780.943	44.8
781.254	50.43
781.566	54.43
781.877	56.02
782.188	59.5
782.499	57.34
782.81	56.66
783.121	56.48
783.432	58.14
783.743	59.16
784.054	58.64
784.364	58.02
784.675	58.61
784.986	54.36
785.296	55.98
785.607	55.43
785.917	58.02
786.228	56.59
786.538	56.68
786.849	55.16
787.159	56.25
787.469	55.59
787.779	56.91
788.09	54.86
788.4	55.48
788.71	54.55
789.02	48.23
789.33	52.07
789.64	55.48
789.949	56.07
790.259	58.09
790.569	55.68
790.879	57.18
791.188	56.77
791.498	56.95
791.807	56.48
792.117	55.18
792.426	56.25
792.736	49.66
793.045	48.59
793.354	50.16
793.663	51.11
793.973	55.75
794.282	57.64
794.591	57.84
794.9	56.77
795.209	58.82
795.518	59.09
795.826	63.16
796.135	69.07
796.444	70.43
796.753	69.07
797.061	69.73
797.37	66.91
797.678	64.89
797.987	63.61
798.295	65.16
798.604	65.98
798.912	66.77
799.22	63.95
799.529	62.52
799.837	58.61
800.145	59.68
800.453	57.64
800.761	60.39
801.069	61.5
801.377	61.98
801.685	61.91
801.993	62.77
802.3	61.73
802.608	64.05
802.916	62.77
803.223	66.98
803.531	65.34
803.838	63.82
804.146	65.14
804.453	66.93
804.76	66.02
805.068	69.5
805.375	69.55
805.682	68.18
805.989	65.41
806.296	64.95
806.603	64.52
806.91	68.11
807.217	68.18
807.524	63.05
807.831	61.2
808.138	62.86
808.444	60.73
808.751	58.68
809.058	59.09
809.364	60.05
809.671	62.32
809.977	65.73
810.284	67.05
810.59	69.02
810.896	70.68
811.202	71.36
811.509	71.89
811.815	73.27
812.121	72.02
812.427	72.23
812.733	76.2
813.039	75.48
813.345	72.39
813.65	66.32
813.956	66.82
814.262	67.7
814.568	69.14
814.873	70.45
815.179	70.8
815.484	70.39
815.79	75.02
816.095	73.57
816.4	72.86
816.706	72.02
817.011	75.5
817.316	75.07
817.621	75.45
817.926	71.32
818.231	70.39
818.536	68.09
818.841	71.5
819.146	68.77
819.451	68.48
819.756	66.93
820.06	68.7
820.365	69.68
820.67	72.02
820.974	73.3
821.279	73.36
821.583	71.93
821.888	73.34
822.192	71.27
822.496	73.77
822.8	75.11
823.105	76.57
823.409	73.89
823.713	73.98
824.017	75.73
824.321	71.95
824.625	74.41
824.929	80.61
825.232	79.86
825.536	82.41
825.84	77.52
826.143	74.73
826.447	74.8
826.751	76.86
827.054	80.25
827.358	73.84
827.661	77.73
827.964	80.57
828.268	75.95
828.571	78.55
828.874	79.89
829.177	82.77
829.48	84.93
829.783	88.55
830.086	86.48
830.389	81.32
830.692	87.23
830.995	88.07
831.297	85.77
831.6	82.95
831.903	82.89
832.205	79.68
832.508	82.68
832.81	82.93
833.113	82.16
833.415	87.39
833.718	90.84
834.02	86.7
834.322	89.02
834.624	87.3
834.926	92
835.228	92.36
835.53	97.14
835.832	95.86
836.134	96.75
836.436	95.2
836.738	91.98
837.04	88.98
837.341	92.43
837.643	89.27
837.944	89.75
838.246	89.48
838.547	91.57
838.849	94.48
839.15	96.34
839.452	96.84
839.753	96.98
840.054	97.68
840.355	100.52
840.656	101.14
840.957	103.05
841.258	106.25
841.559	107.3
841.86	104.95
842.161	99.82
842.462	96.73
842.762	95.84
843.063	97.02
843.364	97.23
843.664	98.52
843.965	100.25
844.265	96.68
844.566	98.59
844.866	97.3
845.166	95.64
845.467	96.45
845.767	98.39
846.067	98.75
846.367	94.32
846.667	94.73
846.967	90.86
847.267	86.89
847.567	88.45
847.867	86.07
848.166	84.98
848.466	88.48
848.766	86.41
849.065	84.64
849.365	85.05
849.664	90
849.964	89.45
850.263	90.7
850.562	91.7
850.862	91.34
851.161	88.7
851.46	87.84
851.759	85.98
852.058	86.77
852.357	88.34
852.656	83.8
852.955	83.02
853.254	83.07
853.553	82.48
853.851	84.11
854.15	88.5
854.449	89.68
854.747	91.73
855.046	88.64
855.344	91.05
855.643	92.18
855.941	98.8
856.239	100.23
856.538	102.75
856.836	102.75
857.134	103.91
857.432	99.36
857.73	99.07
858.028	97.84
858.326	103
858.624	101.16
858.922	100.89
859.219	99.43
859.517	100.23
859.815	98.64
860.112	103.98
860.41	102.8
860.707	103.59
861.005	110.39
861.302	115.45
861.6	112.16
861.897	117.59
862.194	118.5
862.491	120.91
862.788	121.66
863.085	125.75
863.382	123.02
863.679	124.09
863.976	127.39
864.273	121.55
864.57	113.7
864.867	112.52
865.163	107.25
865.46	104.91
865.757	104.2
866.053	103.82
866.349	98.41
866.646	96.34
866.942	93.43
867.239	91.39
867.535	89.48
867.831	93.7
868.127	96.61
868.423	96.16
868.719	95.86
869.015	94.8
869.311	94.45
869.607	93.57
869.903	92.43
870.199	95
870.494	94.57
870.79	101.95
871.086	100.41
871.381	97.8
871.677	96.34
871.972	95.36
872.267	93.82
872.563	93.68
872.858	94.57
873.153	96.77
873.448	94.68
873.743	90.55
874.038	86.25
874.333	90.05
874.628	94.5
874.923	95.77
875.218	98
875.513	99.84
875.808	97.86
876.102	95.73
876.397	92.75
876.691	93.18
876.986	94.3
877.28	90.27
877.575	88.84
877.869	87.23
878.163	89.2
878.458	89.45
878.752	86.07
879.046	83
879.34	83.77
879.634	85.43
879.928	80.75
880.222	81.86
880.516	81.82
880.809	79.2
881.103	74.18
881.397	70.34
881.691	65.64
881.984	65.55
882.278	66.45
882.571	68
882.864	64.8
883.158	67.93
883.451	67.95
883.744	71.27
884.038	69.43
884.331	73.25
884.624	74.98
884.917	80.89
885.21	81.36
885.503	83.07
885.796	78.05
886.088	80.36
886.381	78.64
886.674	75.11
886.966	74.59
887.259	72.91
887.552	73.11
887.844	72.77
888.136	70.64
888.429	70.03
888.721	68.11
889.013	72.06
889.306	71.39
889.598	73.25
