# Supplementary material for: An on-demand, drop-on-drop method for studying enzyme catalysis by serial crystallography
Source: Nat Commun. 2021 Jul 22;12:4461. doi: 10.1038/s41467-021-24757-7 (PMC8298390; doi:10.1038/s41467-021-24757-7)
Supplement: Supplementary file 7 — Source Data [file 41467_2021_24757_MOESM7_ESM.zip › 01_raw data/7/7-pico-off (5).txt]

Data from 7-fluo5N-fura-picooff_Subt4_20-39-10-956.txt Node

Date: Wed Jun 05 20:39:10 PDT 2019
User: Yachandra Lab
Spectrometer: OFX00221
Trigger mode: 0
Integration Time (sec): 3.000000E-1
Scans to average: 4
Nonlinearity correction enabled: false
Boxcar width: 5
Storing dark spectrum: false
XAxis mode: Wavelengths
Number of Pixels in Spectrum: 2136
>>>>>Begin Spectral Data<<<<<
156.111	-1.33
156.499	-1.14
156.887	-2.47
157.274	-3.03
157.662	-2.23
158.049	-2
158.437	-1.98
158.824	-1.59
159.211	-1.11
159.599	-0.98
159.986	-1.64
160.373	-2.43
160.761	-3.77
161.148	-2.89
161.535	-2.98
161.922	-3.8
162.309	-3.32
162.696	-4.05
163.083	-3.93
163.47	-2.39
163.857	-3.39
164.244	-2.43
164.631	-2.77
165.018	-2.14
165.405	-3.23
165.792	-2.77
166.179	-2.5
166.565	-3.2
166.952	-3.09
167.339	-3
167.725	-4.18
168.112	-3.32
168.498	-4.14
168.885	-3.66
169.271	-3.34
169.658	-2.39
170.044	-3.05
170.431	-2.41
170.817	-2.75
171.203	-2.75
171.59	-2.8
171.976	-3.14
172.362	-3.91
172.748	-4.57
173.134	-5.64
173.521	-6.41
173.907	-6.07
174.293	-4.91
174.679	-5.27
175.065	-5.09
175.451	-4.57
175.836	-4.61
176.222	-4.41
176.608	-4.98
176.994	-3.32
177.38	-2.95
177.765	-2.45
178.151	-3.23
178.537	-4.09
178.922	-3.61
179.308	-3.43
179.693	-3.77
180.079	-2.73
180.464	-2.55
180.85	-1.27
181.235	-1.93
181.621	-1.52
182.006	-0.55
182.391	0.02
182.777	-0.16
183.162	-1.91
183.547	-2.09
183.932	-2.45
184.317	-3.73
184.702	-4.45
185.087	-4.82
185.472	-6.09
185.857	-6.55
186.242	-6.41
186.627	-6.84
187.012	-6.09
187.397	-5.48
187.782	-4.61
188.167	-3.73
188.551	-3.82
188.936	-0.98
189.321	2.18
189.705	8.95
190.09	12.8
190.475	18.45
190.859	20.59
191.244	23.86
191.628	25.95
192.012	28.27
192.397	30.68
192.781	36.52
193.166	41.09
193.55	40.34
193.934	37.93
194.318	39.11
194.702	39.02
195.087	41.36
195.471	41.61
195.855	44.66
196.239	46.3
196.623	50.18
197.007	50.66
197.391	49
197.775	49.5
198.158	48.64
198.542	50.7
198.926	51.66
199.31	54.09
199.693	54.64
200.077	49.61
200.461	48.68
200.844	44.64
201.228	40.66
201.611	40.36
201.995	41.32
202.378	41.59
202.762	37.93
203.145	38.52
203.529	36.5
203.912	34.64
204.295	38.68
204.679	41.25
205.062	45.91
205.445	48.02
205.828	46.98
206.211	48.52
206.594	48.68
206.977	48.7
207.36	45.66
207.743	42.64
208.126	41.57
208.509	40.5
208.892	37.68
209.275	34.05
209.658	37.05
210.04	38.27
210.423	38.41
210.806	40.09
211.188	39.61
211.571	36.18
211.953	41.93
212.336	44.05
212.719	46.77
213.101	49.32
213.483	48.55
213.866	49.86
214.248	44.8
214.63	41.57
215.013	40.86
215.395	40.5
215.777	44.14
216.159	42.27
216.542	43.59
216.924	39.23
217.306	36.2
217.688	38.16
218.07	34.16
218.452	36.7
218.834	37.64
219.216	39.89
219.597	37.7
219.979	38.36
220.361	39.77
220.743	36.36
221.124	35.11
221.506	34.66
221.888	32.25
222.269	29.5
222.651	31.86
223.032	30.57
223.414	24.07
223.795	29.41
224.177	28.11
224.558	26.98
224.94	27.95
225.321	32.61
225.702	36.25
226.083	36.64
226.465	39.75
226.846	40.5
227.227	42.68
227.608	46.27
227.989	47.18
228.37	46.7
228.751	44.5
229.132	47.5
229.513	47.2
229.894	46.75
230.275	49.05
230.655	47.3
231.036	45.36
231.417	44.89
231.798	49.64
232.178	46.3
232.559	44.82
232.94	46
233.32	45.93
233.701	45.93
234.081	47.77
234.462	47.11
234.842	47.41
235.222	49.36
235.603	47.82
235.983	44.82
236.363	45.52
236.743	50
237.124	47.2
237.504	46.68
237.884	48.82
238.264	43.7
238.644	41.86
239.024	44.2
239.404	41.41
239.784	42.36
240.164	41.2
240.544	40.32
240.923	37.16
241.303	38
241.683	36.48
242.063	38
242.442	38.75
242.822	36.39
243.202	32.14
243.581	32.32
243.961	35.41
244.34	37.25
244.72	35.43
245.099	37.8
245.478	40.32
245.858	39.75
246.237	35.02
246.616	36.2
246.996	39.77
247.375	42.55
247.754	44.77
248.133	42.82
248.512	40.89
248.891	47.98
249.27	47.68
249.649	47.98
250.028	51.73
250.407	53.34
250.786	52.84
251.165	52.64
251.544	51.45
251.922	50.2
252.301	52
252.68	48.68
253.058	45.27
253.437	44.7
253.816	42.07
254.194	39.55
254.573	39.27
254.951	43.34
255.329	47.84
255.708	47.57
256.086	49.7
256.465	47.98
256.843	50.41
257.221	51.75
257.599	51.27
257.977	50.86
258.356	50.09
258.734	49.84
259.112	47.34
259.49	42.25
259.868	43.52
260.246	43.02
260.624	39.23
261.001	40.89
261.379	38.57
261.757	38.64
262.135	38.68
262.513	39.68
262.89	37.3
263.268	33.52
263.645	35.14
264.023	34.66
264.401	33.18
264.778	33.48
265.156	34.09
265.533	36.5
265.91	34.48
266.288	36.25
266.665	36.93
267.042	39.09
267.42	44.7
267.797	44.91
268.174	45.75
268.551	46.82
268.928	50.68
269.305	49.91
269.682	49.34
270.059	50.98
270.436	51.91
270.813	51.27
271.19	54
271.567	49.7
271.944	44.84
272.32	44.39
272.697	42.57
273.074	43.93
273.45	43.8
273.827	43.3
274.203	44.55
274.58	44.23
274.957	45.02
275.333	42.3
275.709	39.59
276.086	44.73
276.462	42.82
276.838	41.05
277.215	38.7
277.591	39.8
277.967	38.66
278.343	39.36
278.719	37.34
279.095	33.11
279.471	31.27
279.847	36.55
280.223	34.3
280.599	34.86
280.975	35.39
281.351	33.55
281.727	32.39
282.103	30.02
282.478	25.43
282.854	28.61
283.23	34.73
283.605	38.25
283.981	35.39
284.357	37.34
284.732	38.3
285.108	43.16
285.483	44.8
285.858	44
286.234	47.11
286.609	53.45
286.984	48.93
287.36	44.82
287.735	44.91
288.11	42.91
288.485	41.09
288.86	40.34
289.235	39.25
289.61	38.36
289.985	38.45
290.36	36.02
290.735	34.18
291.11	36.3
291.485	39.34
291.86	36.77
292.235	43.64
292.609	46.48
292.984	46.27
293.359	43.43
293.733	44.73
294.108	43.45
294.482	43.5
294.857	41.91
295.231	41.8
295.606	42.16
295.98	44.2
296.354	41.95
296.729	41.23
297.103	41.77
297.477	44.02
297.851	48.57
298.226	50.55
298.6	50.05
298.974	50.55
299.348	55.05
299.722	53.43
300.096	54.32
300.47	52.3
300.844	49.89
301.217	53.89
301.591	53.68
301.965	51.89
302.339	51.45
302.712	56.11
303.086	56.68
303.46	54.55
303.833	52.77
304.207	51.05
304.58	52.39
304.954	55.02
305.327	52.59
305.701	51.55
306.074	49.3
306.447	50.36
306.821	47.82
307.194	47.16
307.567	47.23
307.94	51.2
308.313	49.34
308.686	49.57
309.059	48.41
309.432	45.89
309.805	47.89
310.178	46.73
310.551	46.66
310.924	45.11
311.297	44.34
311.67	40.02
312.042	36.32
312.415	34.57
312.788	32.25
313.16	31.86
313.533	32.32
313.905	32.23
314.278	33.66
314.65	31.5
315.023	30.34
315.395	28.77
315.768	30.3
316.14	32.95
316.512	36.55
316.884	40.5
317.257	39.82
317.629	40.75
318.001	39.41
318.373	40.09
318.745	40.5
319.117	42.34
319.489	39.93
319.861	39.55
320.233	40.32
320.605	39.14
320.977	36.61
321.348	37.66
321.72	38.89
322.092	37.73
322.463	36.27
322.835	37.14
323.207	41.32
323.578	42.66
323.95	40.61
324.321	40.82
324.693	40.34
325.064	38.86
325.435	41.48
325.807	42.07
326.178	45.77
326.549	46.25
326.92	49.45
327.292	45.75
327.663	46.45
328.034	49.77
328.405	45.27
328.776	45.48
329.147	48.23
329.518	42.59
329.889	40.75
330.259	36.41
330.63	36.25
331.001	33.23
331.372	31.59
331.742	33.93
332.113	30.73
332.484	33.43
332.854	34.98
333.225	34.52
333.595	35.23
333.966	38
334.336	39.34
334.707	40.27
335.077	37.66
335.447	38.32
335.817	37.93
336.188	43.09
336.558	42.95
336.928	45.57
337.298	45.8
337.668	44.55
338.038	43.05
338.408	47.57
338.778	46.89
339.148	50.41
339.518	48.57
339.888	48.55
340.258	45.02
340.627	42.16
340.997	34.52
341.367	34.57
341.736	38.16
342.106	37.27
342.475	30.95
342.845	33.2
343.214	30.73
343.584	31.52
343.953	34.64
344.323	35.91
344.692	37.66
345.061	43.09
345.431	40.25
345.8	38.59
346.169	39.16
346.538	39.98
346.907	37.07
347.276	39.32
347.645	40.75
348.014	37.75
348.383	40.93
348.752	41.98
349.121	39.55
349.49	42
349.858	42.8
350.227	41.09
350.596	43.73
350.964	46.52
351.333	46.91
351.702	44.98
352.07	42.48
352.439	39.02
352.807	38.75
353.176	39.82
353.544	41.09
353.912	44.77
354.281	45.16
354.649	41.75
355.017	37.23
355.385	36.27
355.753	37.14
356.122	39.23
356.49	39.68
356.858	38.91
357.226	40.09
357.594	38.91
357.961	35.59
358.329	36.14
358.697	35.82
359.065	40.16
359.433	39
359.8	42.61
360.168	40.8
360.536	39.84
360.903	41.2
361.271	41.86
361.638	42.16
362.006	43.11
362.373	44
362.741	47.86
363.108	43.23
363.475	44.7
363.843	39.09
364.21	41
364.577	41.09
364.944	39.64
365.311	36.98
365.678	35.23
366.045	34.3
366.412	36.34
366.779	34.52
367.146	35.48
367.513	34.3
367.88	39.61
368.247	39.73
368.613	40.41
368.98	38.34
369.347	38.73
369.713	38.36
370.08	36.48
370.447	36.18
370.813	37.02
371.18	39.84
371.546	38.48
371.912	39.07
372.279	37.14
372.645	37.55
373.011	42.32
373.378	46.7
373.744	47.75
374.11	47.68
374.476	46.11
374.842	45.64
375.208	44.23
375.574	46.64
375.94	45.93
376.306	50.3
376.672	51.34
377.038	49.5
377.404	45.55
377.769	45.84
378.135	45.82
378.501	44.48
378.866	41.77
379.232	39.39
379.597	38.98
379.963	35.2
380.328	35.36
380.694	33.66
381.059	30.18
381.425	30.34
381.79	28.07
382.155	30.61
382.52	31.5
382.886	35.3
383.251	35.52
383.616	33.14
383.981	35.07
384.346	30.32
384.711	31.32
385.076	36.14
385.441	39.27
385.806	40.73
386.171	38.2
386.535	38.77
386.9	37.11
387.265	38.45
387.629	42.61
387.994	40.8
388.359	40.11
388.723	40.43
389.088	39.07
389.452	35.02
389.817	34.27
390.181	34.59
390.545	34.86
390.91	34.77
391.274	36.84
391.638	36.86
392.002	38.09
392.366	43.23
392.731	44.11
393.095	44.84
393.459	47.02
393.823	49.5
394.187	48.02
394.55	43.02
394.914	47.18
395.278	42.86
395.642	41.41
396.006	43.2
396.369	40.02
396.733	38.36
397.097	37.25
397.46	34.02
397.824	33.57
398.187	37.32
398.551	38.93
398.914	36.39
399.277	40.36
399.641	40.05
400.004	40.09
400.367	39.16
400.73	39.34
401.094	38.84
401.457	41.2
401.82	40.14
402.183	40.64
402.546	44.7
402.909	47.07
403.272	44.07
403.635	45.43
403.998	45.16
404.36	45.14
404.723	44.55
405.086	43.59
405.448	41.93
405.811	42.32
406.174	39.89
406.536	36.98
406.899	35.32
407.261	38.68
407.624	35.8
407.986	36.27
408.348	38.59
408.711	41.59
409.073	44.2
409.435	45.86
409.797	46.27
410.16	46.39
410.522	50.39
410.884	50.5
411.246	47.14
411.608	48.36
411.97	47.11
412.332	44.98
412.693	40.48
413.055	40.73
413.417	39.95
413.779	39
414.14	37.55
414.502	35.39
414.864	30.05
415.225	31.89
415.587	35
415.948	36.27
416.31	34.91
416.671	36.7
417.033	37
417.394	36.02
417.755	35.59
418.116	37.02
418.478	37.2
418.839	41.48
419.2	43.43
419.561	38.77
419.922	37.68
420.283	41.3
420.644	42.18
421.005	39.34
421.366	42.55
421.727	44.43
422.087	42.41
422.448	41.45
422.809	41.61
423.169	43.16
423.53	45.68
423.891	45.02
424.251	44.73
424.612	43.09
424.972	45.3
425.333	44.02
425.693	39.82
426.053	42.93
426.414	43.7
426.774	45.32
427.134	43.09
427.494	43.09
427.854	42.02
428.214	40.09
428.574	40.68
428.934	38.75
429.294	39.84
429.654	43.11
430.014	40.91
430.374	39.36
430.734	36.14
431.094	36.7
431.453	35.05
431.813	36.48
432.173	34.34
432.532	32.93
432.892	32.98
433.251	30.84
433.611	34.07
433.97	35.89
434.33	37.73
434.689	36.45
435.048	38.3
435.407	39.36
435.767	39.93
436.126	41.66
436.485	43.45
436.844	43.41
437.203	44.14
437.562	38.55
437.921	39.98
438.28	40.34
438.639	42.77
438.998	39.84
439.356	42.77
439.715	44.75
440.074	47.77
440.433	46.48
440.791	47.34
441.15	47.7
441.508	48.73
441.867	50.39
442.225	48.09
442.584	45.64
442.942	43.55
443.3	41.23
443.659	38.91
444.017	38.02
444.375	38.8
444.733	40.16
445.092	40.05
445.45	42.18
445.808	39.2
446.166	40.61
446.524	41.89
446.882	42.5
447.239	41.02
447.597	38.02
447.955	36.8
448.313	36.98
448.67	36.16
449.028	36.3
449.386	35.95
449.743	35.55
450.101	35.95
450.458	38.43
450.816	42.34
451.173	47.18
451.531	49.84
451.888	48.36
452.245	51.95
452.602	49.57
452.96	50.23
453.317	48.36
453.674	49.34
454.031	49.48
454.388	45.57
454.745	43.68
455.102	42.82
455.459	42.27
455.816	46.11
456.173	41.2
456.529	42.59
456.886	40.82
457.243	43.34
457.599	41.68
457.956	40.68
458.313	42.14
458.669	41.89
459.026	39.86
459.382	41.14
459.739	41.3
460.095	43.43
460.451	44.11
460.807	44.89
461.164	46.16
461.52	45.66
461.876	44.68
462.232	45.66
462.588	43.66
462.944	42.95
463.3	40.84
463.656	38.89
464.012	37.91
464.368	37.52
464.724	35
465.079	33.82
465.435	32.27
465.791	36.3
466.146	34.05
466.502	33.43
466.858	30.61
467.213	31.48
467.569	30.68
467.924	31.55
468.279	29.86
468.635	29.36
468.99	29.09
469.345	32.86
469.701	31.36
470.056	32.02
470.411	34.34
470.766	34.39
471.121	32.23
471.476	33.68
471.831	31.45
472.186	33.59
472.541	35.93
472.895	33.57
473.25	31.45
473.605	30.09
473.96	32.14
474.314	29.64
474.669	32.73
475.024	34.77
475.378	36.25
475.733	37.7
476.087	37.23
476.441	37.02
476.796	40.73
477.15	43.27
477.504	44.25
477.859	43.39
478.213	43.89
478.567	39.95
478.921	38.8
479.275	37.75
479.629	37.36
479.983	36.89
480.337	37.02
480.691	34.2
481.045	30.11
481.399	27.64
481.752	26.59
482.106	27.09
482.46	28.59
482.813	31
483.167	31.43
483.52	33.66
483.874	35.59
484.227	35.25
484.581	36.25
484.934	38.95
485.288	42.23
485.641	41.05
485.994	40.7
486.347	43.8
486.7	44.57
487.054	45.25
487.407	41.05
487.76	39.61
488.113	39.57
488.466	39.27
488.818	38.61
489.171	35
489.524	35.68
489.877	36.2
490.23	35.41
490.582	35.89
490.935	33.25
491.288	32.59
491.64	29.2
491.993	30.91
492.345	30.77
492.698	28.34
493.05	30.8
493.402	30.98
493.755	29.73
494.107	26.34
494.459	25.7
494.811	23.59
495.163	28.48
495.515	30.09
495.867	30.16
496.219	29.09
496.571	36.64
496.923	30.32
497.275	34.11
497.627	39.8
497.979	45.91
498.33	47.8
498.682	52.48
499.034	50.73
499.385	54.32
499.737	55.86
500.088	62.91
500.44	65.84
500.791	76.5
501.143	77.59
501.494	75.8
501.845	79.07
502.197	76.8
502.548	78.14
502.899	84.5
503.25	84.91
503.601	84.45
503.952	81.7
504.303	79.66
504.654	76.16
505.005	71.77
505.356	71.84
505.707	65.66
506.058	63.7
506.408	61.43
506.759	52.34
507.11	54.32
507.46	50.73
507.811	46.32
508.161	38.5
508.512	37.77
508.862	39.11
509.213	36.98
509.563	35.07
509.913	38.77
510.263	36.77
510.614	40.98
510.964	38.27
511.314	36.16
511.664	40.86
512.014	47.59
512.364	46.91
512.714	49.95
513.064	49.36
513.414	52.34
513.764	52.32
514.113	52.61
514.463	49.09
514.813	48.07
515.162	51.34
515.512	49.98
515.862	44.75
516.211	43.18
516.561	39
516.91	38.89
517.259	36.75
517.609	33.27
517.958	32.02
518.307	34.82
518.656	31.82
519.006	34.7
519.355	31.02
519.704	33.2
520.053	35.05
520.402	38.32
520.751	35.93
521.1	37.52
521.448	39.91
521.797	39.55
522.146	36.77
522.495	37.05
522.843	31.84
523.192	31.27
523.541	31.02
523.889	33.45
524.238	33.25
524.586	34.59
524.935	35.14
525.283	35.5
525.631	37.61
525.979	37.36
526.328	40.07
526.676	42.41
527.024	44.39
527.372	43.7
527.72	41.73
528.068	38.93
528.416	39.73
528.764	38.5
529.112	36.23
529.46	35.75
529.808	36.57
530.155	30.84
530.503	30.34
530.851	30.02
531.198	30.18
531.546	28.27
531.893	30.89
532.241	31.27
532.588	30.27
532.936	31.61
533.283	36.34
533.63	38.45
533.978	43.64
534.325	42.86
534.672	41.89
535.019	38.84
535.366	38.25
535.713	36.02
536.06	35.73
536.407	39.11
536.754	36.3
537.101	30.75
537.448	30.84
537.795	32.86
538.141	33.55
538.488	32.23
538.835	33.3
539.181	33.82
539.528	35
539.874	37.61
540.221	38.32
540.567	39.91
540.914	38.09
541.26	37.41
541.606	34.7
541.952	38.02
542.299	42.73
542.645	44.8
542.991	45.68
543.337	43.84
543.683	41.77
544.029	37.3
544.375	36.59
544.721	42.02
545.066	40.45
545.412	43.84
545.758	41.23
546.104	38.48
546.449	36.48
546.795	37.59
547.141	38.39
547.486	38.89
547.832	40.27
548.177	39.48
548.522	36.14
548.868	40.25
549.213	39.48
549.558	41.39
549.903	41.89
550.249	44.66
550.594	43.84
550.939	42.05
551.284	40.61
551.629	38.68
551.974	42.48
552.319	43.5
552.664	40.09
553.008	38.23
553.353	37.73
553.698	36.68
554.043	37.02
554.387	34.36
554.732	37.84
555.076	40.34
555.421	39.16
555.765	37.7
556.11	37.7
556.454	37.64
556.798	36.75
557.143	34.75
557.487	34.73
557.831	33.09
558.175	35.7
558.519	32.61
558.863	32.55
559.207	35.84
559.551	35.23
559.895	38.23
560.239	38
560.583	40.23
560.927	42.34
561.27	42.05
561.614	41.09
561.958	40
562.301	39.43
562.645	37.98
562.988	35.77
563.332	34.7
563.675	31.5
564.018	33.73
564.362	30.77
564.705	27.98
565.048	28.75
565.391	30.7
565.735	29.68
566.078	28.93
566.421	28.14
566.764	30.5
567.107	33.14
567.45	32.36
567.792	30.84
568.135	32.36
568.478	33.25
568.821	35.11
569.163	33.64
569.506	36.73
569.849	36.32
570.191	36.8
570.534	36.5
570.876	34.09
571.219	38.27
571.561	37.77
571.903	36.8
572.246	37.75
572.588	36.77
572.93	34.77
573.272	34.48
573.614	37.09
573.956	35.36
574.298	35.39
574.64	35.27
574.982	32.07
575.324	31.48
575.666	31.68
576.008	30.32
576.349	29.32
576.691	32.66
577.033	29.91
577.374	28.09
577.716	29.43
578.057	27.89
578.399	28.61
578.74	28.2
579.082	26.82
579.423	28.64
579.764	28.48
580.105	29.09
580.447	29.11
580.788	31.66
581.129	32.11
581.47	30.57
581.811	30.77
582.152	28.61
582.493	29.11
582.834	29.7
583.175	26.82
583.515	27.18
583.856	27.07
584.197	24.55
584.537	23.57
584.878	25
585.218	29.86
585.559	30.45
585.899	31.73
586.24	30
586.58	32.82
586.921	34.64
587.261	36.23
587.601	34.64
587.941	37.75
588.281	38.93
588.621	36.05
588.961	31.36
589.301	30.84
589.641	34.73
589.981	34.89
590.321	34.73
590.661	33.82
591.001	31.34
591.34	32.25
591.68	30.55
592.02	29.09
592.359	29.86
592.699	32.59
593.038	33.66
593.378	31.02
593.717	31.7
594.057	30.91
594.396	32.25
594.735	32.23
595.074	34.66
595.414	32.25
595.753	32.86
596.092	32.07
596.431	29.82
596.77	30.89
597.109	30.77
597.448	30.02
597.786	30.5
598.125	29.89
598.464	31.95
598.803	28.02
599.141	27.95
599.48	28.5
599.819	29.77
600.157	30.05
600.495	26.14
600.834	26.93
601.172	27.57
601.511	28.18
601.849	28.16
602.187	28.7
602.525	29.84
602.864	37
603.202	33.77
603.54	33.68
603.878	34.7
604.216	37.66
604.554	35.7
604.891	39.09
605.229	40.41
605.567	40
605.905	40.5
606.243	41.86
606.58	39.82
606.918	41.48
607.255	41.98
607.593	43.32
607.93	40.59
608.268	42.27
608.605	38.84
608.942	35.07
609.28	35.36
609.617	35.86
609.954	34.84
610.291	35.16
610.628	37.23
610.965	37.02
611.302	33.48
611.639	35.25
611.976	34.57
612.313	35.8
612.65	38.09
612.987	38.52
613.323	37.7
613.66	37.82
613.997	33.73
614.333	30.09
614.67	32.32
615.006	33.16
615.343	33.2
615.679	33.77
616.015	34.23
616.352	36.61
616.688	38.18
617.024	37.41
617.36	38.2
617.696	40
618.032	38.5
618.368	39.7
618.704	41.14
619.04	44
619.376	43.02
619.712	41.2
620.048	37.36
620.383	39.64
620.719	39.2
621.055	41.39
621.39	40.3
621.726	43.5
622.061	39.7
622.397	40.73
622.732	38.09
623.068	38.27
623.403	37.52
623.738	35.64
624.073	30.25
624.409	30.7
624.744	29.07
625.079	29.82
625.414	31.23
625.749	36.09
626.084	34.5
626.419	39.45
626.753	42.39
627.088	46.39
627.423	50.8
627.758	53.82
628.092	51.14
628.427	50.18
628.762	52.32
629.096	53.3
629.431	52.02
629.765	51.23
630.099	46.66
630.434	44.93
630.768	44.41
631.102	42.68
631.436	42.68
631.77	46.52
632.105	46.14
632.439	44.7
632.773	43.86
633.107	43.45
633.44	45.98
633.774	48
634.108	49.32
634.442	47.07
634.776	48.57
635.109	49.16
635.443	49.3
635.776	50.48
636.11	52
636.443	51.98
636.777	52
637.11	49.18
637.444	46.86
637.777	45.89
638.11	48.73
638.443	49.75
638.776	49.3
639.11	45.68
639.443	45.3
639.776	43.75
640.109	43.57
640.441	41.91
640.774	45.68
641.107	48.43
641.44	47.18
641.773	42.82
642.105	41.07
642.438	39.36
642.77	39.48
643.103	39.57
643.435	39.98
643.768	38.73
644.1	40.09
644.433	42.23
644.765	41.89
645.097	44.05
645.429	45.2
645.761	45.5
646.094	42.82
646.426	45.84
646.758	47.32
647.09	45.82
647.422	49.3
647.753	49.18
648.085	47.18
648.417	43.18
648.749	43.43
649.08	45.25
649.412	45.36
649.744	50.89
650.075	52.32
650.407	50.77
650.738	54.68
651.069	53.02
651.401	51.3
651.732	49.52
652.063	50.55
652.394	49.98
652.726	48.55
653.057	47.86
653.388	43.3
653.719	38.55
654.05	38.82
654.381	36.41
654.712	37.16
655.042	35.98
655.373	35.8
655.704	36.57
656.034	33.75
656.365	35.8
656.696	35.48
657.026	42.43
657.357	43.57
657.687	45.89
658.018	47.82
658.348	46.64
658.678	50.11
659.008	51.59
659.339	52.91
659.669	56.3
659.999	57.23
660.329	57.05
660.659	53.36
660.989	56.16
661.319	54.43
661.649	54.8
661.978	54.43
662.308	50.95
662.638	50.25
662.968	51.23
663.297	52.43
663.627	49.25
663.956	52.34
664.286	52.27
664.615	50.02
664.945	52.23
665.274	50.64
665.603	52.8
665.932	57.27
666.262	58.75
666.591	58
666.92	55.98
667.249	58.93
667.578	55.66
667.907	56.52
668.236	59.68
668.564	56.95
668.893	55.95
669.222	55.3
669.551	52.16
669.879	54.39
670.208	53.91
670.537	51.09
670.865	48.25
671.194	53.95
671.522	53.64
671.85	53.11
672.179	54.09
672.507	56.89
672.835	54.8
673.163	59.55
673.491	59.25
673.819	59.75
674.147	58.05
674.475	61.3
674.803	57.05
675.131	57.16
675.459	55.57
675.787	57.32
676.115	57.43
676.442	59.05
676.77	58.5
677.098	54.52
677.425	55.25
677.753	58.57
678.08	56.98
678.407	58.3
678.735	57.34
679.062	59.68
679.389	58.25
679.717	55.25
680.044	53.98
680.371	51.07
680.698	50.93
681.025	50.86
681.352	54.09
681.679	53.48
682.006	51.95
682.332	53.39
682.659	52.09
682.986	53.61
683.313	55.64
683.639	57.27
683.966	57.64
684.292	60.86
684.619	59.7
684.945	59.84
685.272	60.73
685.598	62.09
685.924	60.77
686.25	58.84
686.577	56.64
686.903	54.2
687.229	54.7
687.555	55.77
687.881	53.95
688.207	54.16
688.533	53.8
688.858	57.23
689.184	58.34
689.51	58.7
689.836	60.66
690.161	61.41
690.487	64.7
690.813	61.89
691.138	60.82
691.463	63.02
691.789	63.68
692.114	61.45
692.44	57.52
692.765	55.32
693.09	55.98
693.415	57.11
693.74	55.77
694.065	52.27
694.39	54.48
694.715	55.84
695.04	51.5
695.365	49.93
695.69	49.73
696.015	51.48
696.339	48.48
696.664	47.59
696.989	43.23
697.313	43.52
697.638	45.2
697.962	42.2
698.287	38.84
698.611	44.16
698.935	45.82
699.26	45.57
699.584	45.95
699.908	48.98
700.232	49.02
700.556	50.52
700.88	53.11
701.204	57.86
701.528	61.66
701.852	62.59
702.176	59.2
702.5	56.98
702.823	56.3
703.147	52.7
703.471	50.75
703.794	51.82
704.118	54.27
704.441	51.89
704.765	46.84
705.088	42.77
705.411	45
705.735	45.36
706.058	47.68
706.381	46.48
706.704	46.68
707.027	46.23
707.35	43.89
707.673	41.8
707.996	40.89
708.319	39.05
708.642	41.64
708.965	38.93
709.288	37.57
709.61	37.02
709.933	37.61
710.256	40.91
710.578	45.27
710.901	45.25
711.223	44.25
711.546	44.16
711.868	45.32
712.19	45.14
712.512	47.36
712.835	47.23
713.157	46.05
713.479	47.23
713.801	46.23
714.123	43.2
714.445	42.43
714.767	44.7
715.089	45.59
715.411	43.75
715.732	43.05
716.054	42.2
716.376	43.41
716.697	41.86
717.019	42.73
717.34	42.75
717.662	41.95
717.983	43.61
718.305	41.66
718.626	41.36
718.947	46.25
719.268	44.45
719.589	45.59
719.911	42.89
720.232	45.5
720.553	42.98
720.874	41.05
721.195	40.3
721.515	42.34
721.836	42.41
722.157	43.39
722.478	41.68
722.798	42.84
723.119	42.23
723.44	42.5
723.76	42.82
724.081	44.43
724.401	44.61
724.721	44.77
725.042	39.25
725.362	38.48
725.682	35.16
726.002	34
726.322	35.61
726.642	34.68
726.962	34.05
727.282	33.16
727.602	32.43
727.922	30.41
728.242	32.5
728.562	34.57
728.882	34.5
729.201	36.36
729.521	34.7
729.84	33.16
730.16	32.84
730.479	35.25
730.799	35.25
731.118	37.34
731.437	39.7
731.757	38.2
732.076	39.11
732.395	39.27
732.714	40.93
733.033	42.77
733.352	46.48
733.671	45.61
733.99	46.61
734.309	46.57
734.628	44.2
734.947	43.09
735.265	43.05
735.584	43.16
735.903	44.95
736.221	43.02
736.54	43.43
736.858	41
737.177	40.14
737.495	38.09
737.813	36.77
738.132	37.2
738.45	36.66
738.768	36.25
739.086	33.25
739.404	31.73
739.722	30.14
740.04	30.05
740.358	28.91
740.676	30.45
740.994	31.11
741.311	30.7
741.629	29.68
741.947	30.36
742.264	30.14
742.582	32.36
742.899	31.2
743.217	30.05
743.534	28.09
743.852	27.68
744.169	27.77
744.486	27.45
744.803	27.48
745.121	31.11
745.438	31.77
745.755	32.77
746.072	32.68
746.389	36.16
746.706	39.66
747.022	38.59
747.339	37.77
747.656	36.43
747.973	36.48
748.289	33.07
748.606	30.64
748.923	28.7
749.239	30.27
749.555	32.7
749.872	31.89
750.188	29.93
750.505	33.36
750.821	33.48
751.137	33.95
751.453	33.89
751.769	37.36
752.085	35.48
752.401	37.39
752.717	37.59
753.033	34.32
753.349	33.8
753.665	36.5
753.98	36.95
754.296	39.23
754.612	40.98
754.927	41.89
755.243	39.95
755.558	42.16
755.874	43.32
756.189	39.5
756.505	41.2
756.82	39.23
757.135	38.39
757.45	34.43
757.765	33.61
758.08	32.75
758.395	30.75
758.71	29.48
759.025	27.66
759.34	27.55
759.655	31.89
759.97	31.39
760.285	33.11
760.599	30.66
760.914	31.43
761.228	32.68
761.543	31.59
761.857	33.7
762.172	33.32
762.486	34.75
762.8	30.95
763.115	28.27
763.429	27.32
763.743	28.45
764.057	31.45
764.371	36.36
764.685	33.16
764.999	33.93
765.313	32.02
765.627	35.11
765.941	34.34
766.255	34.86
766.568	33.7
766.882	36.43
767.195	32.3
767.509	32.02
767.823	27.39
768.136	28.39
768.449	26.66
768.763	25.95
769.076	24.73
769.389	25.3
769.702	27.93
770.016	25.68
770.329	23.43
770.642	26.32
770.955	24.32
771.268	22.84
771.58	23.27
771.893	28.09
772.206	31.95
772.519	33.48
772.832	32.55
773.144	29.75
773.457	32.05
773.769	31.93
774.082	33.09
774.394	34.05
774.706	34.25
775.019	34.91
775.331	29.91
775.643	26
775.955	23.39
776.268	27.57
776.58	28.02
776.892	30.98
777.204	30.61
777.515	28.57
777.827	26.43
778.139	27.77
778.451	27.09
778.763	28.73
779.074	29.93
779.386	33.61
779.697	30.84
780.009	31.8
780.32	30.07
780.632	31.55
780.943	30.86
781.254	31.68
781.566	33.02
781.877	35.23
782.188	37.86
782.499	34.91
782.81	34.36
783.121	34.32
783.432	33.86
783.743	34.64
784.054	32.77
784.364	33.48
784.675	32.18
784.986	31.66
785.296	33.07
785.607	32.98
785.917	35.93
786.228	35.14
786.538	34.3
786.849	35.55
787.159	35.93
787.469	37.68
787.779	38.66
788.09	39.25
788.4	40.2
788.71	38.41
789.02	36.14
789.33	35.66
789.64	38.39
789.949	41.75
790.259	42.11
790.569	40.55
790.879	41.05
791.188	42.2
791.498	44.61
791.807	43.34
792.117	41.7
792.426	40.52
792.736	39.93
793.045	38.27
793.354	38.45
793.663	38.59
793.973	39.48
794.282	40.52
794.591	36.48
794.9	34.25
795.209	33.91
795.518	32.45
795.826	32.41
796.135	34.55
796.444	35.3
796.753	30.23
797.061	28.57
797.37	28.09
797.678	25.09
797.987	26.89
798.295	27.52
798.604	27.36
798.912	29.18
799.22	29.5
799.529	28.05
799.837	25.25
800.145	27.36
800.453	30.07
800.761	29.91
801.069	32.93
801.377	34.77
801.685	33.11
801.993	31.86
802.3	31.95
802.608	34.23
802.916	34.23
803.223	37.05
803.531	36.61
803.838	35.25
804.146	37.43
804.453	37.82
804.76	35.93
805.068	40.55
805.375	41.07
805.682	39.93
805.989	39.36
806.296	37.41
806.603	36.93
806.91	36.23
807.217	34.77
807.524	32.73
807.831	28.73
808.138	27.43
808.444	25.02
808.751	26.48
809.058	24.61
809.364	23.64
809.671	25.3
809.977	28.09
810.284	33.02
810.59	34.2
810.896	32.66
811.202	33.73
811.509	37.23
811.815	39.64
812.121	41
812.427	41.89
812.733	44.89
813.039	47.23
813.345	44.64
813.65	38.93
813.956	39.89
814.262	40.07
814.568	41.55
814.873	40.2
815.179	38.14
815.484	36.45
815.79	39.5
816.095	37.18
816.4	37.57
816.706	35.55
817.011	37.39
817.316	36.32
817.621	37.02
817.926	36.16
818.231	35.57
818.536	34.16
818.841	36.91
819.146	37.05
819.451	38.41
819.756	34.7
820.06	37.77
820.365	40.09
820.67	41.36
820.974	42.25
821.279	41.93
821.583	42.59
821.888	44.7
822.192	43.23
822.496	46.5
822.8	47.36
823.105	47.93
823.409	42.93
823.713	40.91
824.017	42.16
824.321	39.41
824.625	37.18
824.929	37.95
825.232	35.3
825.536	35.3
825.84	27.32
826.143	23.77
826.447	27.36
826.751	30.64
827.054	33.61
827.358	31.25
827.661	33.89
827.964	35.98
828.268	34.27
828.571	37.57
828.874	38.7
829.177	40.91
829.48	42.05
829.783	39.68
830.086	39.2
830.389	36.09
830.692	35.39
830.995	35.27
831.297	33.95
831.6	33.02
831.903	35.61
832.205	33.89
832.508	36.77
832.81	39.68
833.113	42.95
833.415	45.84
833.718	48.89
834.02	49.84
834.322	52.09
834.624	50.84
834.926	53.86
835.228	49.16
835.53	51.02
835.832	52.3
836.134	47.82
836.436	45.64
836.738	44.48
837.04	39.91
837.341	39.59
837.643	38.84
837.944	39.02
838.246	35.61
838.547	40.39
838.849	40.07
839.15	37.68
839.452	41.98
839.753	39.43
840.054	38.73
840.355	42.09
840.656	42.5
840.957	42.05
841.258	45.43
841.559	50.02
841.86	51.48
842.161	48.09
842.462	46.23
842.762	43.57
843.063	45.07
843.364	46.36
843.664	44.45
843.965	45.14
844.265	44.18
844.566	44.36
844.866	43.98
845.166	40.66
845.467	42.57
845.767	45.77
846.067	45.3
846.367	42.3
846.667	42.59
846.967	43.55
847.267	42.07
847.567	41.02
847.867	41.02
848.166	37.05
848.466	36.7
848.766	35.09
849.065	31.14
849.365	32.23
849.664	32.05
849.964	31.82
850.263	30.89
850.562	32.27
850.862	35.43
851.161	34.41
851.46	33.82
851.759	29.16
852.058	28.98
852.357	32.68
852.656	30.36
852.955	35.5
853.254	34.36
853.553	34.84
853.851	35.32
854.15	36.61
854.449	38.84
854.747	42.25
855.046	45.34
855.344	46.05
855.643	46.27
855.941	50.43
856.239	48.8
856.538	50.84
856.836	50.18
857.134	50.18
857.432	45.32
857.73	42.68
858.028	41.77
858.326	41.66
858.624	43.09
858.922	39.2
859.219	34.45
859.517	36.59
859.815	32.36
860.112	35.45
860.41	34.98
860.707	37.73
861.005	39.48
861.302	41.32
861.6	40.09
861.897	42.11
862.194	46.23
862.491	48.64
862.788	49.16
863.085	54.91
863.382	52.95
863.679	53.93
863.976	52.52
864.273	49.98
864.57	45.34
864.867	46.39
865.163	42.57
865.46	41.77
865.757	42.64
866.053	40.16
866.349	37.57
866.646	38.7
866.942	37.02
867.239	39.18
867.535	40.57
867.831	43
868.127	45
868.423	42.91
868.719	40.23
869.015	39.18
869.311	40.25
869.607	37.23
869.903	36.07
870.199	36.36
870.494	35.57
870.79	39.16
871.086	39.25
871.381	37.64
871.677	41.32
871.972	42.45
872.267	41.16
872.563	40.57
872.858	42.52
873.153	40.59
873.448	43.8
873.743	41.77
874.038	39.52
874.333	41.45
874.628	44.55
874.923	45.32
875.218	42.41
875.513	41.25
875.808	41.11
876.102	36.66
876.397	36.27
876.691	32.57
876.986	34.11
877.28	32.75
877.575	29.3
877.869	27.68
878.163	26.77
878.458	30.5
878.752	31.68
879.046	26.57
879.34	28.5
879.634	26.77
879.928	23.61
880.222	22.36
880.516	18.95
880.809	21.05
881.103	19.43
881.397	19.45
881.691	19.02
881.984	16.68
882.278	20.48
882.571	22.59
882.864	24.05
883.158	30.07
883.451	31.25
883.744	32.61
884.038	30.32
884.331	31.2
884.624	31.11
884.917	32.64
885.21	33.61
885.503	37.89
885.796	36.45
886.088	38.32
886.381	33.59
886.674	33.8
886.966	36.61
887.259	36.68
887.552	38.39
887.844	39.64
888.136	37.36
888.429	40.15
888.721	36.19
889.013	37.91
889.306	38.25
889.598	42.04
