# Supplementary material for: An on-demand, drop-on-drop method for studying enzyme catalysis by serial crystallography
Source: Nat Commun. 2021 Jul 22;12:4461. doi: 10.1038/s41467-021-24757-7 (PMC8298390; doi:10.1038/s41467-021-24757-7)
Supplement: Supplementary file 7 — Source Data [file 41467_2021_24757_MOESM7_ESM.zip › 01_raw data/7/7-pico-off (45).txt]

Data from 7-fluo5N-fura-picooff_Subt4_20-42-15-152.txt Node

Date: Wed Jun 05 20:42:15 PDT 2019
User: Yachandra Lab
Spectrometer: OFX00221
Trigger mode: 0
Integration Time (sec): 3.000000E-1
Scans to average: 4
Nonlinearity correction enabled: false
Boxcar width: 5
Storing dark spectrum: false
XAxis mode: Wavelengths
Number of Pixels in Spectrum: 2136
>>>>>Begin Spectral Data<<<<<
156.111	-0.79
156.499	-0.39
156.887	-0.06
157.274	-0.39
157.662	0.57
158.049	0.45
158.437	1.09
158.824	2.14
159.211	1
159.599	-0.2
159.986	-0.48
160.373	-2
160.761	-3.16
161.148	-3.55
161.535	-3.39
161.922	-4.14
162.309	-3.66
162.696	-4.14
163.083	-5.27
163.47	-4.18
163.857	-3.93
164.244	-3.95
164.631	-3.57
165.018	-3.77
165.405	-5.34
165.792	-4.66
166.179	-4.14
166.565	-5.02
166.952	-5.02
167.339	-3.86
167.725	-4.3
168.112	-3.55
168.498	-2.93
168.885	-3.11
169.271	-2.23
169.658	-0.48
170.044	-1.91
170.431	-2.25
170.817	-2.27
171.203	-1.09
171.59	-1
171.976	-1.45
172.362	-1.61
172.748	-3.09
173.134	-2.61
173.521	-3.39
173.907	-3.18
174.293	-2.55
174.679	-3.23
175.065	-3.32
175.451	-3.61
175.836	-3.91
176.222	-3.8
176.608	-4.59
176.994	-2.93
177.38	-2.84
177.765	-2.55
178.151	-3.32
178.537	-4.18
178.922	-3.59
179.308	-3.86
179.693	-4.64
180.079	-4.36
180.464	-3.68
180.85	-2.43
181.235	-3.05
181.621	-3.59
182.006	-3.09
182.391	-2.41
182.777	-1.3
183.162	-2.45
183.547	-1.98
183.932	-1.52
184.317	-2.39
184.702	-2.75
185.087	-3.43
185.472	-3.3
185.857	-2.34
186.242	-1.2
186.627	-1.64
187.012	-1.77
187.397	-1.27
187.782	-0.66
188.167	-0.64
188.551	0.61
188.936	8.14
189.321	14.43
189.705	24.57
190.09	29.77
190.475	38.43
190.859	42.23
191.244	50.45
191.628	58.39
192.012	63.41
192.397	70.59
192.781	78.93
193.166	79.36
193.55	78.27
193.934	77.84
194.318	78.66
194.702	75.82
195.087	79.02
195.471	77.2
195.855	79.34
196.239	82.25
196.623	83.52
197.007	83.84
197.391	80.32
197.775	81.64
198.158	79.57
198.542	81.52
198.926	82.32
199.31	81.55
199.693	82.55
200.077	75.8
200.461	75.02
200.844	73.57
201.228	71.43
201.611	75.75
201.995	76.11
202.378	75.95
202.762	75.8
203.145	78.7
203.529	80.34
203.912	80.43
204.295	86.7
204.679	85.8
205.062	88.68
205.445	89.73
205.828	90.16
206.211	92.91
206.594	90.93
206.977	88.43
207.36	83.66
207.743	78.64
208.126	75.64
208.509	71.27
208.892	71.75
209.275	67.5
209.658	69.05
210.04	67.55
210.423	67.27
210.806	69.5
211.188	71.93
211.571	74.3
211.953	78.27
212.336	80.39
212.719	82.93
213.101	82.41
213.483	83.09
213.866	82.05
214.248	79.36
214.63	77.48
215.013	80.18
215.395	79.16
215.777	76.11
216.159	78.34
216.542	79.02
216.924	75.64
217.306	79.3
217.688	78.16
218.07	76.86
218.452	77.93
218.834	76.73
219.216	76.84
219.597	74.39
219.979	78.07
220.361	81.98
220.743	84.09
221.124	86.11
221.506	83.48
221.888	85.3
222.269	84.82
222.651	86.09
223.032	86.05
223.414	79.55
223.795	82.16
224.177	81.14
224.558	75.18
224.94	70.93
225.321	73.34
225.702	74
226.083	73.2
226.465	73.11
226.846	73.66
227.227	73.55
227.608	76.86
227.989	77.16
228.37	79.39
228.751	78.52
229.132	81.89
229.513	82.57
229.894	83.57
230.275	84.61
230.655	84.5
231.036	84.32
231.417	84.82
231.798	88.68
232.178	87.32
232.559	83.7
232.94	85.25
233.32	86.23
233.701	85.84
234.081	84.39
234.462	84.52
234.842	82.23
235.222	83.23
235.603	82.05
235.983	75.57
236.363	75.64
236.743	77.32
237.124	73.95
237.504	73.82
237.884	73.05
238.264	70.32
238.644	69.52
239.024	73.41
239.404	68.84
239.784	68.55
240.164	70.27
240.544	70.66
240.923	72.45
241.303	73.61
241.683	69.89
242.063	69.77
242.442	69.32
242.822	67.86
243.202	64.39
243.581	67.95
243.961	69.34
244.34	69.14
244.72	67.82
245.099	66.75
245.478	68.77
245.858	69.05
246.237	69.34
246.616	72.55
246.996	75.09
247.375	79.5
247.754	83.09
248.133	85.48
248.512	84.73
248.891	89.73
249.27	91.86
249.649	93.32
250.028	94.39
250.407	95.34
250.786	92.25
251.165	91.3
251.544	92.55
251.922	89.84
252.301	91.3
252.68	91.77
253.058	89.48
253.437	86.36
253.816	83.23
254.194	83.27
254.573	83.95
254.951	88.07
255.329	92.7
255.708	88.73
256.086	87.07
256.465	86.59
256.843	88.27
257.221	87.02
257.599	83.77
257.977	84.34
258.356	84.02
258.734	81.89
259.112	82.8
259.49	74.36
259.868	75.55
260.246	78.34
260.624	73.05
261.001	70.77
261.379	70.16
261.757	69.95
262.135	70.89
262.513	68.3
262.89	66.95
263.268	63.84
263.645	66.75
264.023	65.32
264.401	63.64
264.778	64.66
265.156	68.86
265.533	69.07
265.91	74.18
266.288	73.8
266.665	78.64
267.042	79.7
267.42	80.86
267.797	80.64
268.174	82.34
268.551	82.8
268.928	83.02
269.305	80.3
269.682	82.23
270.059	81.36
270.436	82.32
270.813	79.8
271.19	81.39
271.567	80.11
271.944	80.48
272.32	80.95
272.697	78.93
273.074	82.11
273.45	79.84
273.827	77.82
274.203	76.82
274.58	77.2
274.957	77.66
275.333	73.48
275.709	74.25
276.086	74.23
276.462	69.93
276.838	70.45
277.215	70.57
277.591	74.86
277.967	76.3
278.343	76.82
278.719	75.73
279.095	74.32
279.471	74.57
279.847	75.57
280.223	76.18
280.599	78.61
280.975	74.98
281.351	72.18
281.727	71.82
282.103	69.18
282.478	67.5
282.854	71.89
283.23	76.3
283.605	79.02
283.981	75.02
284.357	75.09
284.732	75.66
285.108	81.09
285.483	83.48
285.858	79.27
286.234	83.36
286.609	86.7
286.984	81.05
287.36	76.89
287.735	75.84
288.11	74.59
288.485	72.52
288.86	71.64
289.235	70.09
289.61	67.27
289.985	71.84
290.36	67
290.735	66.02
291.11	66.55
291.485	67.75
291.86	68.89
292.235	77.32
292.609	81.2
292.984	82.75
293.359	83.59
293.733	84.59
294.108	78.3
294.482	78.93
294.857	78.5
295.231	78.3
295.606	81.55
295.98	80.59
296.354	75.27
296.729	74.18
297.103	73.77
297.477	73
297.851	76.07
298.226	77.75
298.6	78.48
298.974	77.84
299.348	79.7
299.722	76.55
300.096	78.66
300.47	78.27
300.844	76.23
301.217	74.5
301.591	76.61
301.965	76.18
302.339	78.66
302.712	80.14
303.086	81.95
303.46	83.07
303.833	83.52
304.207	82.36
304.58	83.7
304.954	85.27
305.327	84.68
305.701	83.36
306.074	81.41
306.447	79.5
306.821	78.8
307.194	76.2
307.567	75.39
307.94	78.7
308.313	80.18
308.686	79.8
309.059	78.64
309.432	80.86
309.805	80.05
310.178	78.57
310.551	79.41
310.924	79.41
311.297	81.66
311.67	82.73
312.042	79.09
312.415	73.86
312.788	70.77
313.16	72.23
313.533	70.5
313.905	72.25
314.278	74.57
314.65	74.27
315.023	72.25
315.395	68.98
315.768	67.2
316.14	68.34
316.512	71.64
316.884	76.77
317.257	76.68
317.629	78.64
318.001	78.36
318.373	77.48
318.745	76.73
319.117	80.48
319.489	77.73
319.861	76
320.233	76.61
320.605	74.16
320.977	72.61
321.348	73.16
321.72	73.2
322.092	73.95
322.463	74.57
322.835	76.86
323.207	76.89
323.578	77.32
323.95	74.11
324.321	75.14
324.693	78.52
325.064	79.36
325.435	81.64
325.807	81.27
326.178	80.45
326.549	79.59
326.92	80.48
327.292	79.05
327.663	81.8
328.034	85.39
328.405	81.3
328.776	78.2
329.147	77.95
329.518	70.86
329.889	70.75
330.259	67.48
330.63	68.84
331.001	69.02
331.372	66.84
331.742	66.95
332.113	63.82
332.484	62.73
332.854	66.02
333.225	66.14
333.595	68.86
333.966	69.82
334.336	73.84
334.707	72.27
335.077	69.57
335.447	68.61
335.817	69.77
336.188	75.91
336.558	78.82
336.928	77.66
337.298	77.7
337.668	78.27
338.038	80.05
338.408	82.77
338.778	82.77
339.148	85.48
339.518	87.52
339.888	89.09
340.258	87.93
340.627	85.34
340.997	84.66
341.367	82.75
341.736	82.09
342.106	77.73
342.475	72.18
342.845	73.18
343.214	74.77
343.584	73.61
343.953	70.2
344.323	71.25
344.692	73.95
345.061	73.84
345.431	72.55
345.8	72.2
346.169	76
346.538	72.61
346.907	71.55
347.276	69.27
347.645	69.45
348.014	69.45
348.383	68.32
348.752	68.73
349.121	69.25
349.49	71.32
349.858	72.05
350.227	71.45
350.596	77.75
350.964	78.98
351.333	76.36
351.702	77.61
352.07	73.95
352.439	71.16
352.807	67.73
353.176	65.2
353.544	66.16
353.912	70.8
354.281	69.27
354.649	64.64
355.017	62.89
355.385	64.73
355.753	64.18
356.122	67.52
356.49	68.55
356.858	69.18
357.226	67.57
357.594	66.73
357.961	64
358.329	66.23
358.697	66.8
359.065	67.57
359.433	66.82
359.8	65.91
360.168	63.16
360.536	63.45
360.903	63.52
361.271	67.93
361.638	67.82
362.006	66.36
362.373	62.45
362.741	65.07
363.108	65.18
363.475	67.59
363.843	68.14
364.21	71.98
364.577	73.82
364.944	75.39
365.311	76.32
365.678	78.93
366.045	79.07
366.412	81.73
366.779	77.89
367.146	76.59
367.513	74.75
367.88	76.34
368.247	78.64
368.613	76.68
368.98	77.98
369.347	75.86
369.713	72.98
370.08	72.27
370.447	72.16
370.813	74.82
371.18	75.34
371.546	73.02
371.912	75.11
372.279	69.34
372.645	70.55
373.011	69.84
373.378	71.14
373.744	69.66
374.11	68.32
374.476	66.75
374.842	69
375.208	69.52
375.574	72.2
375.94	71.18
376.306	76.59
376.672	77.36
377.038	78
377.404	76.16
377.769	77.55
378.135	78.52
378.501	82.23
378.866	78.57
379.232	75.98
379.597	76.48
379.963	73.41
380.328	74.34
380.694	72.5
381.059	70.3
381.425	71.7
381.79	70.11
382.155	72.52
382.52	67.57
382.886	69.66
383.251	68.84
383.616	65.93
383.981	69.14
384.346	63.14
384.711	63.2
385.076	64.43
385.441	65.73
385.806	69.77
386.171	67.73
386.535	70.73
386.9	69.61
387.265	72.77
387.629	77.55
387.994	73.48
388.359	74.36
388.723	74.27
389.088	73.7
389.452	69.25
389.817	65.75
390.181	65.48
390.545	67.02
390.91	67
391.274	68.5
391.638	67.82
392.002	70.82
392.366	75.66
392.731	77.25
393.095	77.45
393.459	81.7
393.823	81.57
394.187	81.55
394.55	74.39
394.914	77.68
395.278	75.32
395.642	74.34
396.006	73.45
396.369	69.11
396.733	67.91
397.097	66.84
397.46	65.84
397.824	65.95
398.187	66.82
398.551	69.91
398.914	69.98
399.277	70.93
399.641	69
400.004	67.91
400.367	67.61
400.73	65.5
401.094	65.77
401.457	64.07
401.82	62.77
402.183	62.09
402.546	62.2
402.909	62.84
403.272	60.07
403.635	61.14
403.998	62.34
404.36	65.14
404.723	67.8
405.086	66.43
405.448	66.59
405.811	66.86
406.174	67.45
406.536	67.91
406.899	66.41
407.261	69.86
407.624	70.25
407.986	72.93
408.348	71.89
408.711	73.57
409.073	74.66
409.435	75.48
409.797	75.75
410.16	75.5
410.522	76.77
410.884	77.3
411.246	76.93
411.608	75.23
411.97	74.95
412.332	75.25
412.693	72.61
413.055	74.09
413.417	72.82
413.779	75.27
414.14	71.77
414.502	70.7
414.864	68.93
415.225	68.73
415.587	71.89
415.948	71.43
416.31	70.75
416.671	71.45
417.033	69.3
417.394	68.23
417.755	69.32
418.116	74.16
418.478	73
418.839	71.09
419.2	72.3
419.561	70.43
419.922	67.36
420.283	67.73
420.644	65.8
421.005	66.68
421.366	69.52
421.727	69.05
422.087	65.07
422.448	68.52
422.809	68.95
423.169	69.09
423.53	69.84
423.891	68.2
424.251	68
424.612	68
424.972	70.18
425.333	70.32
425.693	68.25
426.053	70.86
426.414	68.09
426.774	70.36
427.134	67.09
427.494	67.59
427.854	68.86
428.214	69.68
428.574	71.61
428.934	70.77
429.294	70.7
429.654	74.45
430.014	74.55
430.374	74.25
430.734	72.95
431.094	74.98
431.453	72.3
431.813	73.07
432.173	71
432.532	70.61
432.892	67.32
433.251	64.86
433.611	64.89
433.97	64.3
434.33	64.91
434.689	66.75
435.048	68.57
435.407	69.05
435.767	68.18
436.126	68.93
436.485	68.66
436.844	69.84
437.203	69.86
437.562	66.98
437.921	65.73
438.28	64.34
438.639	64.34
438.998	61.66
439.356	63.41
439.715	65.93
440.074	68.7
440.433	66.55
440.791	65.05
441.15	68.18
441.508	67.77
441.867	70.3
442.225	72.05
442.584	69.7
442.942	67.77
443.3	66.11
443.659	65.5
444.017	63.34
444.375	65.27
444.733	66.16
445.092	66.36
445.45	67.43
445.808	69.84
446.166	68.77
446.524	67.32
446.882	67.95
447.239	69.41
447.597	69.36
447.955	71.32
448.313	72.32
448.67	73.02
449.028	71.82
449.386	70.86
449.743	66.93
450.101	67.98
450.458	70.27
450.816	74.52
451.173	75.5
451.531	73.77
451.888	69.2
452.245	69.89
452.602	69.57
452.96	72.68
453.317	70.48
453.674	72.59
454.031	71.48
454.388	70.09
454.745	66.39
455.102	66.09
455.459	66.82
455.816	69.36
456.173	67.52
456.529	69.77
456.886	68.2
457.243	70.8
457.599	70.5
457.956	68.02
458.313	67.18
458.669	69.09
459.026	64.93
459.382	66.89
459.739	68.2
460.095	69.95
460.451	68.02
460.807	66.8
461.164	67.18
461.52	64.75
461.876	67.27
462.232	67.93
462.588	65.5
462.944	67.82
463.3	65.98
463.656	62.52
464.012	60.09
464.368	60.89
464.724	56.8
465.079	59.02
465.435	55.61
465.791	58.82
466.146	58.14
466.502	56.41
466.858	54.61
467.213	56.05
467.569	57.66
467.924	60.18
468.279	59.75
468.635	61.86
468.99	60.14
469.345	66.05
469.701	62.75
470.056	62.27
470.411	66.14
470.766	66.89
471.121	66.34
471.476	67.3
471.831	66.43
472.186	68.48
472.541	68.89
472.895	66.84
473.25	65.57
473.605	66.27
473.96	68.48
474.314	66.34
474.669	67.48
475.024	66.2
475.378	65.18
475.733	64.61
476.087	63.55
476.441	63.05
476.796	65.75
477.15	68.8
477.504	70.84
477.859	71.25
478.213	73.59
478.567	73.75
478.921	72.8
479.275	73.59
479.629	73.84
479.983	74.34
480.337	75.91
480.691	73.07
481.045	67.48
481.399	65.91
481.752	63.39
482.106	61.18
482.46	58.48
482.813	59.23
483.167	60.86
483.52	63.57
483.874	62.2
484.227	60.25
484.581	60.68
484.934	62.27
485.288	64.68
485.641	64.95
485.994	64.32
486.347	66.45
486.7	69.75
487.054	69.16
487.407	67.41
487.76	68.77
488.113	69.48
488.466	72
488.818	71.8
489.171	69.55
489.524	70.05
489.877	70.75
490.23	69.7
490.582	69.2
490.935	67.91
491.288	65.02
491.64	61.23
491.993	61.11
492.345	59.43
492.698	59.34
493.05	57.82
493.402	59.45
493.755	58.11
494.107	56.75
494.459	52.41
494.811	51.36
495.163	54.2
495.515	56.84
495.867	54.98
496.219	53.86
496.571	57.86
496.923	58.64
497.275	62.7
497.627	70.43
497.979	80.55
498.33	89.27
498.682	96.61
499.034	100.8
499.385	107.86
499.737	115.82
500.088	123.91
500.44	128.39
500.791	133.52
501.143	132.48
501.494	127.45
501.845	127.7
502.197	127.8
502.548	125.91
502.899	124.93
503.25	123.57
503.601	121.57
503.952	117.93
504.303	114.43
504.654	112.59
505.005	110.25
505.356	111.52
505.707	104.09
506.058	98.68
506.408	96.11
506.759	92.89
507.11	90.36
507.46	89.39
507.811	89.23
508.161	88.09
508.512	86
508.862	84.57
509.213	85.89
509.563	89.39
509.913	91.05
510.263	90.55
510.614	89.82
510.964	91.45
511.314	88.05
511.664	85.95
512.014	86.98
512.364	91.5
512.714	91.5
513.064	91.41
513.414	91.68
513.764	91.75
514.113	92.07
514.463	89.98
514.813	86.98
515.162	86.57
515.512	85.48
515.862	81.23
516.211	77.57
516.561	77.43
516.91	75.11
517.259	71.52
517.609	65.2
517.958	64.61
518.307	68.77
518.656	64.16
519.006	67.32
519.355	67.09
519.704	68.95
520.053	69.3
520.402	71.07
520.751	71.05
521.1	72.34
521.448	74.57
521.797	71.82
522.146	71.18
522.495	73.66
522.843	69.55
523.192	68.75
523.541	69.48
523.889	70.36
524.238	71.66
524.586	70.64
524.935	71.75
525.283	75.25
525.631	77.95
525.979	75.14
526.328	78.55
526.676	83.2
527.024	82.57
527.372	82.5
527.72	81.64
528.068	78.2
528.416	78.68
528.764	74.52
529.112	71.52
529.46	68.89
529.808	68.75
530.155	63.23
530.503	60.59
530.851	59.07
531.198	58.68
531.546	56.52
531.893	59.52
532.241	62.39
532.588	61.91
532.936	61.73
533.283	64.32
533.63	65.41
533.978	69.11
534.325	68.93
534.672	72.82
535.019	72.05
535.366	70.73
535.713	67.91
536.06	64.48
536.407	68.43
536.754	69.8
537.101	69.02
537.448	70.07
537.795	71
538.141	72.95
538.488	70.32
538.835	70.32
539.181	72.18
539.528	73.75
539.874	74.02
540.221	74.77
540.567	74.09
540.914	73.41
541.26	73.32
541.606	70.91
541.952	74.16
542.299	76.11
542.645	74.48
542.991	74.3
543.337	73.91
543.683	72.91
544.029	70.34
544.375	67.7
544.721	70.36
545.066	67.91
545.412	68.18
545.758	64.36
546.104	62.23
546.449	64.11
546.795	66.09
547.141	65.05
547.486	64.3
547.832	66.27
548.177	65.77
548.522	61.07
548.868	62.84
549.213	62.73
549.558	63.98
549.903	64.95
550.249	65.27
550.594	60.98
550.939	61.68
551.284	62.84
551.629	59.14
551.974	61.16
552.319	63.68
552.664	63.02
553.008	65.2
553.353	67.2
553.698	68.09
554.043	68.07
554.387	66.95
554.732	69.59
555.076	71.73
555.421	74.8
555.765	76.27
556.11	73.61
556.454	70.23
556.798	66.23
557.143	64.55
557.487	64.61
557.831	63.59
558.175	66.8
558.519	61.25
558.863	59.14
559.207	58.09
559.551	57.2
559.895	58.66
560.239	61.36
560.583	63.57
560.927	62.09
561.27	63.66
561.614	64.23
561.958	60.77
562.301	61.98
562.645	61.45
562.988	56.5
563.332	56.2
563.675	58.39
564.018	57.89
564.362	56.84
564.705	53.23
565.048	51
565.391	51.2
565.735	51.8
566.078	52.27
566.421	50.84
566.764	54.89
567.107	57.07
567.45	54.2
567.792	55.55
568.135	53.84
568.478	56.77
568.821	54.43
569.163	52.93
569.506	54.89
569.849	55
570.191	56.73
570.534	58.09
570.876	58.55
571.219	61.64
571.561	63
571.903	64.05
572.246	64.05
572.588	65.32
572.93	62.34
573.272	61.8
573.614	61.59
573.956	63.09
574.298	62
574.64	56.16
574.982	54.64
575.324	52.5
575.666	50.73
576.008	49.84
576.349	52.25
576.691	56.61
577.033	59.39
577.374	58.32
577.716	54
578.057	49.77
578.399	53.98
578.74	54.02
579.082	52.68
579.423	54.34
579.764	54.14
580.105	53.09
580.447	53.2
580.788	48.77
581.129	47.43
581.47	49.02
581.811	55.41
582.152	53.45
582.493	55.2
582.834	54.7
583.175	55.18
583.515	55.98
583.856	55.57
584.197	53.8
584.537	57.8
584.878	60.09
585.218	62
585.559	58.82
585.899	61.07
586.24	58.82
586.58	61.75
586.921	62.05
587.261	62.91
587.601	62.07
587.941	63.23
588.281	62.93
588.621	62.09
588.961	60.34
589.301	59.66
589.641	62.07
589.981	61.41
590.321	60.43
590.661	59.5
591.001	55.3
591.34	55.07
591.68	53.91
592.02	50.07
592.359	50.8
592.699	53.32
593.038	52.66
593.378	52.18
593.717	53.95
594.057	53.16
594.396	54.11
594.735	57.8
595.074	58.98
595.414	58.2
595.753	59.64
596.092	58.8
596.431	58.8
596.77	62.07
597.109	60.39
597.448	58.82
597.786	59.98
598.125	59.77
598.464	58.45
598.803	58.89
599.141	60.32
599.48	59.61
599.819	57.59
600.157	55.75
600.495	52.86
600.834	53.48
601.172	56.57
601.511	56.02
601.849	56.18
602.187	56.52
602.525	53.09
602.864	57.18
603.202	58.32
603.54	62.3
603.878	64.34
604.216	64.25
604.554	63.75
604.891	61.59
605.229	64.18
605.567	62.5
605.905	65.55
606.243	69.91
606.58	64.95
606.918	66.05
607.255	63.41
607.593	63.61
607.93	64.86
608.268	61.7
608.605	61.86
608.942	59.66
609.28	59.27
609.617	57.7
609.954	55.25
610.291	58.2
610.628	60.64
610.965	60.91
611.302	56.45
611.639	58.8
611.976	63.16
612.313	64.86
612.65	66.5
612.987	68.5
613.323	67.34
613.66	69.3
613.997	66.27
614.333	62.3
614.67	64.45
615.006	67.64
615.343	64.89
615.679	65.45
616.015	65.05
616.352	63.59
616.688	64.59
617.024	64.89
617.36	65.84
617.696	67.89
618.032	67.86
618.368	70.32
618.704	69.45
619.04	72.57
619.376	71.2
619.712	71.32
620.048	70.82
620.383	74.3
620.719	72.45
621.055	70.3
621.39	70.86
621.726	71.57
622.061	68.91
622.397	68.16
622.732	66.59
623.068	64.36
623.403	61.5
623.738	62.41
624.073	58.61
624.409	61.66
624.744	63.3
625.079	61.43
625.414	63.16
625.749	65.8
626.084	65.32
626.419	65.8
626.753	68.98
627.088	71.75
627.423	73.66
627.758	75.59
628.092	72.77
628.427	73
628.762	72.64
629.096	73.11
629.431	70.59
629.765	72.27
630.099	71.7
630.434	70.07
630.768	71.59
631.102	69.16
631.436	68.09
631.77	70.36
632.105	68.34
632.439	68.82
632.773	68.55
633.107	68.89
633.44	69.68
633.774	72.11
634.108	73.09
634.442	67.52
634.776	69.32
635.109	70.59
635.443	70.55
635.776	71.7
636.11	71.14
636.443	70.45
636.777	68.64
637.11	67.84
637.444	63.95
637.777	63.05
638.11	68.45
638.443	69.18
638.776	67.64
639.11	65.02
639.443	66.09
639.776	68.86
640.109	68.16
640.441	70.89
640.774	71.18
641.107	73.91
641.44	73.36
641.773	70.16
642.105	67.93
642.438	68.59
642.77	69.77
643.103	68.55
643.435	66.82
643.768	68.77
644.1	69.84
644.433	72.84
644.765	73.89
645.097	77.95
645.429	79.05
645.761	79.23
646.094	77.98
646.426	80
646.758	81.73
647.09	80.18
647.422	79.41
647.753	80.66
648.085	79.52
648.417	75.02
648.749	72.95
649.08	70.43
649.412	72.05
649.744	73.7
650.075	70.98
650.407	67.32
650.738	72.23
651.069	71.84
651.401	67.48
651.732	64.36
652.063	66.25
652.394	63.93
652.726	69.45
653.057	67.48
653.388	66.11
653.719	66.68
654.05	69.77
654.381	65.34
654.712	66.98
655.042	67.77
655.373	69.05
655.704	69.05
656.034	70.02
656.365	66.25
656.696	67.5
657.026	70.36
657.357	71.43
657.687	71.41
658.018	74.32
658.348	72.55
658.678	72.48
659.008	74.7
659.339	76.68
659.669	78.39
659.999	78.02
660.329	79.66
660.659	76.8
660.989	80.68
661.319	80.27
661.649	80.18
661.978	79.93
662.308	77.57
662.638	77
662.968	76.3
663.297	77.05
663.627	77.98
663.956	78.07
664.286	77.75
664.615	71.43
664.945	71.23
665.274	70.57
665.603	71.75
665.932	75.55
666.262	74.48
666.591	74.57
666.92	74.18
667.249	77.14
667.578	74.98
667.907	75.11
668.236	81.75
668.564	82.93
668.893	82.61
669.222	84.84
669.551	83.07
669.879	84.11
670.208	81.02
670.537	76.14
670.865	71.23
671.194	73.77
671.522	73.45
671.85	70.66
672.179	71.34
672.507	71.09
672.835	69.05
673.163	71.45
673.491	73.18
673.819	77.93
674.147	81.25
674.475	84.34
674.803	81.73
675.131	82.7
675.459	81.8
675.787	83.18
676.115	83.16
676.442	81.2
676.77	77.93
677.098	73.68
677.425	73.27
677.753	73.36
678.08	72.84
678.407	76.34
678.735	77.7
679.062	76.73
679.389	70.11
679.717	68.55
680.044	67.32
680.371	70.43
680.698	72.84
681.025	70.41
681.352	68.11
681.679	66.7
682.006	61.66
682.332	61.34
682.659	61.25
682.986	67.16
683.313	70.64
683.639	74.61
683.966	74.89
684.292	75.59
684.619	77.73
684.945	81.57
685.272	82.43
685.598	81.93
685.924	80.5
686.25	80.5
686.577	79.75
686.903	77.52
687.229	77.2
687.555	76.84
687.881	76.07
688.207	74.36
688.533	73.89
688.858	77.32
689.184	81.89
689.51	83.66
689.836	88.2
690.161	86.52
690.487	85.95
690.813	82.2
691.138	81.32
691.463	83.93
691.789	83.98
692.114	80.95
692.44	76.57
692.765	73.27
693.09	72.25
693.415	72.36
693.74	70.5
694.065	69.93
694.39	69.52
694.715	71.36
695.04	67.91
695.365	65.73
695.69	66.91
696.015	68.48
696.339	70.32
696.664	68.11
696.989	63.84
697.313	63.98
697.638	64.45
697.962	66
698.287	64.64
698.611	64.59
698.935	68.48
699.26	68.66
699.584	70.57
699.908	69.41
700.232	68.66
700.556	69.05
700.88	71.07
701.204	74.3
701.528	76.25
701.852	76.57
702.176	78.23
702.5	74.3
702.823	73.84
703.147	69.59
703.471	67.75
703.794	73.18
704.118	73.64
704.441	73.25
704.765	71.48
705.088	67.09
705.411	64.84
705.735	63.98
706.058	66.73
706.381	67.55
706.704	70.75
707.027	71.93
707.35	68.05
707.673	67.8
707.996	66.14
708.319	66.82
708.642	69.82
708.965	71.68
709.288	72.14
709.61	73.75
709.933	72.61
710.256	71.66
710.578	74.2
710.901	74.45
711.223	74.61
711.546	75.3
711.868	75.68
712.19	75.39
712.512	74.68
712.835	73.27
713.157	67.86
713.479	69.2
713.801	70.16
714.123	66.25
714.445	63.91
714.767	63.84
715.089	65.82
715.411	60.86
715.732	64.43
716.054	62.61
716.376	62.41
716.697	65.07
717.019	64.7
717.34	64.59
717.662	66.61
717.983	69.27
718.305	68.82
718.626	64.89
718.947	67.77
719.268	64.84
719.589	66.16
719.911	64.7
720.232	67.59
720.553	65.82
720.874	66.39
721.195	64
721.515	65.66
721.836	64.34
722.157	67.09
722.478	66.73
722.798	66.3
723.119	68.34
723.44	70.73
723.76	70.52
724.081	71.39
724.401	68.68
724.721	69.59
725.042	65.41
725.362	66.27
725.682	64.98
726.002	66.84
726.322	66.16
726.642	64.14
726.962	62.07
727.282	58.27
727.602	57.52
727.922	57.95
728.242	61.43
728.562	63.23
728.882	62.59
729.201	63.3
729.521	58.82
729.84	56.8
730.16	54.84
730.479	56.52
730.799	58.48
731.118	59.14
731.437	57.16
731.757	55.55
732.076	55.68
732.395	55.09
732.714	57.43
733.033	59.36
733.352	63.41
733.671	65.45
733.99	67.8
734.309	68.39
734.628	67.36
734.947	69.41
735.265	67
735.584	67
735.903	68.55
736.221	67.48
736.54	67.48
736.858	61.89
737.177	60.34
737.495	59.48
737.813	60.27
738.132	58.77
738.45	59.68
738.768	60.16
739.086	58.3
739.404	59.82
739.722	55.91
740.04	57.27
740.358	63.48
740.676	64.16
740.994	64.57
741.311	63.27
741.629	66.23
741.947	66.2
742.264	67.66
742.582	68.75
742.899	66.64
743.217	68.68
743.534	66.84
743.852	65.05
744.169	65.89
744.486	62.77
744.803	61.05
745.121	62
745.438	60.45
745.755	60.18
746.072	59.86
746.389	61.3
746.706	62.86
747.022	63.43
747.339	62.98
747.656	63.68
747.973	63.23
748.289	61.84
748.606	61.11
748.923	59.93
749.239	59.39
749.555	60.77
749.872	60.07
750.188	58.52
750.505	61.68
750.821	62.55
751.137	61.7
751.453	62.57
751.769	62.57
752.085	61.75
752.401	64.66
752.717	64.14
753.033	61.91
753.349	60.5
753.665	60.11
753.98	60.16
754.296	60.45
754.612	61.59
754.927	60.68
755.243	59.55
755.558	60.39
755.874	59
756.189	58.14
756.505	60.98
756.82	61.2
757.135	62.75
757.45	60.45
757.765	61.05
758.08	59.18
758.395	62.93
758.71	64.93
759.025	65.57
759.34	68.68
759.655	70.48
759.97	68.98
760.285	70.93
760.599	69.07
760.914	68
761.228	67.23
761.543	65
761.857	65.23
762.172	68.34
762.486	66.39
762.8	61.23
763.115	60.57
763.429	59.73
763.743	58.43
764.057	61.23
764.371	63.77
764.685	62.91
764.999	65.61
765.313	61
765.627	56
765.941	56.07
766.255	57.16
766.568	55.73
766.882	56.7
767.195	54.66
767.509	52.07
767.823	49.61
768.136	50.45
768.449	50.86
768.763	51.14
769.076	52.07
769.389	53.05
769.702	52.27
770.016	52.84
770.329	54.16
770.642	55.7
770.955	57.16
771.268	55.66
771.58	53.66
771.893	53.25
772.206	56.61
772.519	57.59
772.832	55.16
773.144	53.93
773.457	53.82
773.769	49.7
774.082	50.68
774.394	50.68
774.706	51.68
775.019	52.93
775.331	54
775.643	52.07
775.955	53.43
776.268	56.25
776.58	57.68
776.892	60.34
777.204	61.27
777.515	60.57
777.827	60
778.139	60.11
778.451	59.91
778.763	57.95
779.074	57.39
779.386	57.16
779.697	55.7
780.009	57.45
780.32	56.32
780.632	58.18
780.943	56.25
781.254	57.43
781.566	57.11
781.877	60.41
782.188	62.57
782.499	61.45
782.81	62.66
783.121	62.75
783.432	63.7
783.743	62.2
784.054	61.18
784.364	62
784.675	60.11
784.986	57.91
785.296	58.86
785.607	60.41
785.917	61.82
786.228	59.75
786.538	60.64
786.849	58.82
787.159	61.75
787.469	63
787.779	65.95
788.09	66.45
788.4	68.57
788.71	67.25
789.02	64.55
789.33	66.95
789.64	68.16
789.949	67.86
790.259	68.23
790.569	65.59
790.879	69.07
791.188	67.34
791.498	66.16
791.807	66.84
792.117	60.7
792.426	57.89
792.736	54.57
793.045	53.18
793.354	53.14
793.663	56.57
793.973	58.61
794.282	57.11
794.591	57.5
794.9	56.73
795.209	57.14
795.518	61.39
795.826	64.32
796.135	68.41
796.444	68.32
796.753	65.57
797.061	61.18
797.37	61.48
797.678	58.8
797.987	60.91
798.295	63.41
798.604	63.68
798.912	62.52
799.22	60.73
799.529	60.95
799.837	60.84
800.145	62.27
800.453	66.23
800.761	65.16
801.069	66.32
801.377	63.5
801.685	63.95
801.993	65.23
802.3	64.95
802.608	70
802.916	67.09
803.223	70.11
803.531	70.73
803.838	67.45
804.146	67.25
804.453	67.91
804.76	66.7
805.068	64.73
805.375	63.11
805.682	60.8
805.989	59.57
806.296	57.89
806.603	54.09
806.91	54.66
807.217	55.73
807.524	56.77
807.831	54.82
808.138	55.59
808.444	56.27
808.751	56.43
809.058	57.41
809.364	54.59
809.671	55.91
809.977	60.39
810.284	62.02
810.59	61.07
810.896	58.52
811.202	61.14
811.509	61.43
811.815	62.5
812.121	59.59
812.427	59.61
812.733	64.09
813.039	64.59
813.345	64.18
813.65	61.84
813.956	63.5
814.262	63.93
814.568	63.45
814.873	64.25
815.179	62.11
815.484	61.7
815.79	64.95
816.095	63.18
816.4	64.27
816.706	61.68
817.011	62.2
817.316	60.45
817.621	62.32
817.926	63.89
818.231	63.95
818.536	64.16
818.841	65.95
819.146	64.82
819.451	62.02
819.756	60.93
820.06	63.14
820.365	63.98
820.67	64.64
820.974	62.68
821.279	60.73
821.583	60.82
821.888	61.5
822.192	60.86
822.496	63.45
822.8	66.25
823.105	62.68
823.409	60.09
823.713	60.32
824.017	62.93
824.321	64.48
824.625	64.32
824.929	66.55
825.232	65.68
825.536	66.18
825.84	61.14
826.143	60.5
826.447	64.34
826.751	65.41
827.054	66.82
827.358	62.84
827.661	66.43
827.964	67.68
828.268	65.98
828.571	67.98
828.874	69.34
829.177	72.07
829.48	71.18
829.783	70.66
830.086	71.84
830.389	68.75
830.692	70.8
830.995	68.75
831.297	66.59
831.6	64.59
831.903	65.75
832.205	62.25
832.508	63.11
832.81	62.7
833.113	64.18
833.415	64.09
833.718	69.25
834.02	67.68
834.322	68.36
834.624	66.8
834.926	69.07
835.228	66.77
835.53	70.98
835.832	72.73
836.134	71.18
836.436	67.55
836.738	66.7
837.04	62.93
837.341	65.91
837.643	63.61
837.944	65.36
838.246	62.32
838.547	64.91
838.849	69.05
839.15	68
839.452	71.41
839.753	72.8
840.054	70.34
840.355	70.55
840.656	70.09
840.957	74.64
841.258	75.64
841.559	77.77
841.86	78.18
842.161	72.66
842.462	70.52
842.762	67.98
843.063	69.82
843.364	70.07
843.664	73.02
843.965	71.25
844.265	68.05
844.566	67.64
844.866	67.07
845.166	64.93
845.467	68.18
845.767	71.09
846.067	71.39
846.367	69.18
846.667	72.14
846.967	68.43
847.267	67.95
847.567	67.27
847.867	70.57
848.166	69.52
848.466	69.82
848.766	67.45
849.065	65.3
849.365	64.52
849.664	63.41
849.964	63.93
850.263	62.16
850.562	63.75
850.862	64.2
851.161	57.82
851.46	56.93
851.759	53.93
852.058	55.39
852.357	56.66
852.656	56.86
852.955	60
853.254	58.84
853.553	61.61
853.851	60.14
854.15	62.86
854.449	67.11
854.747	70.7
855.046	70.91
855.344	72.25
855.643	74
855.941	78.27
856.239	78.7
856.538	81.07
856.836	80.59
857.134	83.82
857.432	76.64
857.73	74.23
858.028	72.75
858.326	78.25
858.624	75.82
858.922	75.05
859.219	74.07
859.517	72.66
859.815	72.41
860.112	76.8
860.41	72.02
860.707	76.5
861.005	82.3
861.302	86.09
861.6	82.91
861.897	84.95
862.194	83.2
862.491	83.48
862.788	86.25
863.085	86.36
863.382	84.89
863.679	91.68
863.976	91.86
864.273	87.2
864.57	78.89
864.867	77.93
865.163	75.39
865.46	73.66
865.757	76.02
866.053	73.5
866.349	73.41
866.646	70.57
866.942	66.09
867.239	68.61
867.535	65.82
867.831	71.05
868.127	73.16
868.423	71.14
868.719	71.89
869.015	68.64
869.311	67.8
869.607	65.27
869.903	65.36
870.199	65.8
870.494	63.82
870.79	72.43
871.086	73.64
871.381	72.45
871.677	73.55
871.972	70.07
872.267	67.39
872.563	69.41
872.858	69.55
873.153	68.98
873.448	71.16
873.743	67.73
874.038	61.55
874.333	60.32
874.628	62.98
874.923	65
875.218	70.32
875.513	71.57
875.808	71.41
876.102	69.73
876.397	67.73
876.691	66.41
876.986	65.75
877.28	66.77
877.575	66.8
877.869	65.73
878.163	68.14
878.458	64.73
878.752	62.91
879.046	60.27
879.34	59.61
879.634	63.39
879.928	63.09
880.222	64.41
880.516	62.05
880.809	62.7
881.103	60.43
881.397	58.91
881.691	61.36
881.984	63.09
882.278	66.89
882.571	70.43
882.864	68
883.158	68.39
883.451	69.48
883.744	73.25
884.038	72.02
884.331	73.39
884.624	75.59
884.917	75.66
885.21	76.66
885.503	75.05
885.796	72.95
886.088	74.52
886.381	73.09
886.674	73.18
886.966	72.3
887.259	72.66
887.552	71.43
887.844	67.68
888.136	67.73
888.429	67
888.721	66.67
889.013	67.78
889.306	67.39
889.598	67.71
