# Supplementary material for: An on-demand, drop-on-drop method for studying enzyme catalysis by serial crystallography
Source: Nat Commun. 2021 Jul 22;12:4461. doi: 10.1038/s41467-021-24757-7 (PMC8298390; doi:10.1038/s41467-021-24757-7)
Supplement: Supplementary file 7 — Source Data [file 41467_2021_24757_MOESM7_ESM.zip › 01_raw data/7/7-pico-off (12).txt]

Data from 7-fluo5N-fura-picooff_Subt4_20-39-19-491.txt Node

Date: Wed Jun 05 20:39:19 PDT 2019
User: Yachandra Lab
Spectrometer: OFX00221
Trigger mode: 0
Integration Time (sec): 3.000000E-1
Scans to average: 4
Nonlinearity correction enabled: false
Boxcar width: 5
Storing dark spectrum: false
XAxis mode: Wavelengths
Number of Pixels in Spectrum: 2136
>>>>>Begin Spectral Data<<<<<
156.111	-4.42
156.499	-5.04
156.887	-5.56
157.274	-5.19
157.662	-5.12
158.049	-4.18
158.437	-4.57
158.824	-4.41
159.211	-5.27
159.599	-3.52
159.986	-4.39
160.373	-5.61
160.761	-5.98
161.148	-5.3
161.535	-5.48
161.922	-5.05
162.309	-5.5
162.696	-5.3
163.083	-7.16
163.47	-5.75
163.857	-6.3
164.244	-5.43
164.631	-4.66
165.018	-4.16
165.405	-4.98
165.792	-4.89
166.179	-5.68
166.565	-5.82
166.952	-5.5
167.339	-2.84
167.725	-3.52
168.112	-2.7
168.498	-2.11
168.885	-2.02
169.271	-2.14
169.658	-0.77
170.044	-0.66
170.431	0.8
170.817	0.75
171.203	0.64
171.59	-0.66
171.976	-1.23
172.362	-1.36
172.748	-4
173.134	-3.48
173.521	-3.59
173.907	-3.77
174.293	-3.82
174.679	-5.11
175.065	-6.11
175.451	-6.05
175.836	-6.52
176.222	-6.14
176.608	-8
176.994	-5.95
177.38	-6.5
177.765	-6.75
178.151	-7.91
178.537	-8.68
178.922	-7.91
179.308	-7.64
179.693	-8.27
180.079	-6.93
180.464	-6.82
180.85	-4.98
181.235	-5.55
181.621	-5.68
182.006	-4.5
182.391	-4.3
182.777	-3.66
183.162	-5.09
183.547	-5.48
183.932	-6.09
184.317	-6.64
184.702	-6.23
185.087	-6.43
185.472	-7.14
185.857	-6.98
186.242	-7.16
186.627	-6.23
187.012	-7.36
187.397	-6.64
187.782	-5.16
188.167	-3.59
188.551	-4.02
188.936	1.27
189.321	4.77
189.705	12.16
190.09	17.3
190.475	23.25
190.859	25.36
191.244	31.23
191.628	37.07
192.012	40.07
192.397	43.93
192.781	51.34
193.166	52.8
193.55	52.8
193.934	49.68
194.318	48.84
194.702	48.36
195.087	52.27
195.471	51.7
195.855	52.8
196.239	55.5
196.623	58.68
197.007	59.93
197.391	57.34
197.775	57.82
198.158	59.09
198.542	62.23
198.926	61.82
199.31	61.89
199.693	61.66
200.077	56.34
200.461	54.91
200.844	50
201.228	45.36
201.611	43.45
201.995	41.75
202.378	44.68
202.762	42.39
203.145	42.77
203.529	40.3
203.912	40.34
204.295	43.23
204.679	46.27
205.062	50.45
205.445	52.18
205.828	54.66
206.211	58.52
206.594	54.41
206.977	54.86
207.36	55.66
207.743	54.68
208.126	56.55
208.509	54.52
208.892	49.43
209.275	47.77
209.658	47.27
210.04	49.95
210.423	49.84
210.806	52.68
211.188	51.48
211.571	48.45
211.953	51.55
212.336	48.11
212.719	52.41
213.101	57.25
213.483	57.93
213.866	59.98
214.248	55.05
214.63	54.73
215.013	52.93
215.395	54.61
215.777	53.75
216.159	51.73
216.542	51.64
216.924	49.8
217.306	46.32
217.688	43.59
218.07	44.16
218.452	45.86
218.834	45.75
219.216	48.52
219.597	47.05
219.979	49.77
220.361	52.5
220.743	53.82
221.124	50.82
221.506	50.7
221.888	49.93
222.269	45.95
222.651	45.41
223.032	43.89
223.414	38.91
223.795	40.82
224.177	40.23
224.558	39.14
224.94	36.55
225.321	40.5
225.702	42.8
226.083	44.55
226.465	46.02
226.846	49.5
227.227	48.43
227.608	52.52
227.989	49.66
228.37	50.16
228.751	46.86
229.132	51.68
229.513	53.43
229.894	52.41
230.275	50.93
230.655	51.3
231.036	48.5
231.417	50.16
231.798	49.77
232.178	50.02
232.559	49.75
232.94	52.2
233.32	50.86
233.701	47.98
234.081	45.34
234.462	45.84
234.842	45.64
235.222	48.18
235.603	44.2
235.983	42.16
236.363	42.45
236.743	44.86
237.124	43.5
237.504	43.68
237.884	45.11
238.264	43.45
238.644	45.95
239.024	47.52
239.404	42.75
239.784	44.77
240.164	45.73
240.544	44.55
240.923	41.8
241.303	41.3
241.683	40.64
242.063	41.09
242.442	45.39
242.822	43.45
243.202	39.8
243.581	42.5
243.961	44.18
244.34	46.16
244.72	46.02
245.099	49.82
245.478	50.98
245.858	49.82
246.237	48.86
246.616	48.02
246.996	48.5
247.375	50.59
247.754	51.16
248.133	50.64
248.512	48.75
248.891	53.84
249.27	55.66
249.649	57.05
250.028	61.86
250.407	60.7
250.786	59.86
251.165	58.73
251.544	61.14
251.922	63.09
252.301	65.91
252.68	65.23
253.058	63.41
253.437	61.39
253.816	60.77
254.194	56.32
254.573	59.05
254.951	62.48
255.329	67.61
255.708	63.57
256.086	59.77
256.465	57.93
256.843	59.02
257.221	59.09
257.599	55.05
257.977	54.34
258.356	55.14
258.734	53.7
259.112	53.52
259.49	48.98
259.868	50.84
260.246	52.91
260.624	50.02
261.001	48.68
261.379	47.32
261.757	50.82
262.135	49.32
262.513	49.52
262.89	49.11
263.268	49.27
263.645	50.52
264.023	49.73
264.401	50.66
264.778	53.75
265.156	56.39
265.533	55.25
265.91	54.48
266.288	58.25
266.665	61.45
267.042	60.59
267.42	59.34
267.797	59.91
268.174	61.02
268.551	60.05
268.928	61.3
269.305	60.43
269.682	62.45
270.059	63.95
270.436	65.14
270.813	62.61
271.19	66.98
271.567	65.02
271.944	63.84
272.32	63.23
272.697	62.02
273.074	62.52
273.45	62.95
273.827	62.98
274.203	60.66
274.58	59.95
274.957	59.14
275.333	54.25
275.709	55.48
276.086	58.41
276.462	55.89
276.838	53.61
277.215	52.25
277.591	53.25
277.967	51.59
278.343	53.07
278.719	50.14
279.095	49.68
279.471	50.18
279.847	49.95
280.223	46.5
280.599	48.93
280.975	47.77
281.351	46.82
281.727	44.39
282.103	43.2
282.478	39.41
282.854	43.86
283.23	45.77
283.605	47.05
283.981	47
284.357	49.36
284.732	50.16
285.108	54.73
285.483	55.43
285.858	53.11
286.234	55.23
286.609	59.02
286.984	55.27
287.36	56.89
287.735	58.05
288.11	53.91
288.485	51.86
288.86	51.64
289.235	48.84
289.61	49.07
289.985	53.05
290.36	50.93
290.735	49.66
291.11	49.36
291.485	49.55
291.86	49.25
292.235	54.89
292.609	55.73
292.984	54.98
293.359	55.84
293.733	56.55
294.108	52.93
294.482	52.68
294.857	52.98
295.231	52.75
295.606	51
295.98	50.59
296.354	51.93
296.729	51.32
297.103	52.2
297.477	54.61
297.851	55.68
298.226	56.66
298.6	55.75
298.974	55.07
299.348	57.55
299.722	56.68
300.096	57.16
300.47	52.68
300.844	51.93
301.217	53.25
301.591	51.5
301.965	49.5
302.339	50.59
302.712	52.84
303.086	53.11
303.46	54.7
303.833	57.3
304.207	56.57
304.58	59.39
304.954	61.41
305.327	59.55
305.701	60.61
306.074	62.68
306.447	63.25
306.821	63.64
307.194	63.07
307.567	59.32
307.94	56.61
308.313	56.32
308.686	56.91
309.059	56.14
309.432	57.91
309.805	56.36
310.178	54.57
310.551	54.18
310.924	53.77
311.297	53.43
311.67	52.95
312.042	53.23
312.415	49.61
312.788	46.11
313.16	45.25
313.533	41.45
313.905	44.82
314.278	42.75
314.65	43.7
315.023	42.39
315.395	43.23
315.768	45.36
316.14	46.95
316.512	51.25
316.884	56.2
317.257	54.7
317.629	56.2
318.001	54.3
318.373	57.68
318.745	56.14
319.117	57.64
319.489	54.82
319.861	50.34
320.233	50.91
320.605	50.48
320.977	48.27
321.348	49.48
321.72	50.8
322.092	53.39
322.463	49.07
322.835	49.36
323.207	51.52
323.578	49.98
323.95	50.43
324.321	50.34
324.693	51.14
325.064	50.57
325.435	53.43
325.807	55.55
326.178	54.73
326.549	56.07
326.92	57.05
327.292	53.18
327.663	56.57
328.034	58.75
328.405	56.89
328.776	53.77
329.147	54.23
329.518	49.18
329.889	45.61
330.259	41.45
330.63	41.27
331.001	41.61
331.372	41.18
331.742	42.57
332.113	40.23
332.484	40.5
332.854	43.8
333.225	44.8
333.595	49.2
333.966	47.61
334.336	51.41
334.707	50.89
335.077	46.34
335.447	43.55
335.817	41.8
336.188	45.32
336.558	46.02
336.928	43.98
337.298	43.84
337.668	39.18
338.038	40.02
338.408	41.34
338.778	44.25
339.148	48.82
339.518	51.45
339.888	53.66
340.258	51.59
340.627	49.36
340.997	48.43
341.367	44.57
341.736	46.5
342.106	46.66
342.475	41.39
342.845	40.86
343.214	38.95
343.584	41
343.953	38
344.323	38.3
344.692	37.89
345.061	38.16
345.431	41.45
345.8	39.64
346.169	43.02
346.538	40.73
346.907	39.16
347.276	42.16
347.645	44.05
348.014	43.8
348.383	44.89
348.752	48.18
349.121	45.57
349.49	46.25
349.858	48.75
350.227	47.32
350.596	54.23
350.964	57.3
351.333	53.3
351.702	50.52
352.07	48.34
352.439	47.07
352.807	43.98
353.176	45.16
353.544	45.55
353.912	49.05
354.281	46.61
354.649	38.77
355.017	34.43
355.385	35.5
355.753	38.39
356.122	41.48
356.49	42.91
356.858	45.18
357.226	44.8
357.594	41.48
357.961	39.43
358.329	40.82
358.697	46.18
359.065	49.18
359.433	48.11
359.8	46.86
360.168	43.3
360.536	43.41
360.903	39.11
361.271	41.82
361.638	42.32
362.006	42.91
362.373	43.16
362.741	44.07
363.108	44
363.475	45.48
363.843	43.57
364.21	45.14
364.577	43.68
364.944	45.73
365.311	45
365.678	45.89
366.045	45.91
366.412	47
366.779	45.57
367.146	45.23
367.513	44.73
367.88	47.82
368.247	51.3
368.613	49.73
368.98	51.64
369.347	50
369.713	49.89
370.08	46.66
370.447	45.68
370.813	44.86
371.18	43.8
371.546	39.84
371.912	40.7
372.279	35.45
372.645	38.3
373.011	38.55
373.378	43.32
373.744	42.82
374.11	42.23
374.476	40.89
374.842	42.93
375.208	43.59
375.574	46.18
375.94	42.8
376.306	45.91
376.672	47.45
377.038	45.77
377.404	41.7
377.769	40.16
378.135	42.18
378.501	43.73
378.866	40.23
379.232	38.64
379.597	39.41
379.963	39.39
380.328	41.52
380.694	41.52
381.059	39.86
381.425	39.3
381.79	40.84
382.155	41.16
382.52	40.68
382.886	40.82
383.251	42.09
383.616	43.27
383.981	42.7
384.346	38.55
384.711	37
385.076	39.5
385.441	43.48
385.806	45.18
386.171	44.57
386.535	46.57
386.9	47.8
387.265	50.77
387.629	51.18
387.994	51.8
388.359	50.3
388.723	51.16
389.088	52.32
389.452	48.55
389.817	45.39
390.181	44.36
390.545	45.55
390.91	45.27
391.274	42.57
391.638	45.93
392.002	46.95
392.366	53.95
392.731	54.73
393.095	53.2
393.459	56.95
393.823	58.95
394.187	59.8
394.55	54.89
394.914	58.36
395.278	58.05
395.642	54.73
396.006	53.11
396.369	51.64
396.733	50.84
397.097	50.41
397.46	48.86
397.824	46.3
398.187	45.34
398.551	46.18
398.914	45.98
399.277	46.77
399.641	45.61
400.004	47.16
400.367	46.82
400.73	44.41
401.094	43.73
401.457	45
401.82	46.18
402.183	48.48
402.546	48.5
402.909	50
403.272	48.55
403.635	51.41
403.998	52.25
404.36	51.86
404.723	53.84
405.086	52.3
405.448	48.89
405.811	48.27
406.174	48.89
406.536	50.52
406.899	46.52
407.261	47.66
407.624	43.3
407.986	42.32
408.348	41.14
408.711	40.41
409.073	45.09
409.435	45.86
409.797	48.48
410.16	46.32
410.522	46.23
410.884	50.32
411.246	49.36
411.608	49.11
411.97	52.61
412.332	50.27
412.693	50.64
413.055	52.48
413.417	53.09
413.779	51.68
414.14	49.45
414.502	49.41
414.864	45.18
415.225	45.57
415.587	52.09
415.948	49.11
416.31	50.02
416.671	48.2
417.033	44.93
417.394	46.84
417.755	48.93
418.116	52.16
418.478	49.86
418.839	49.89
419.2	52.91
419.561	48.61
419.922	48.41
420.283	49.05
420.644	48.89
421.005	47.36
421.366	45.43
421.727	46.25
422.087	43.64
422.448	47.11
422.809	47.39
423.169	47.55
423.53	47.93
423.891	46.25
424.251	46.93
424.612	48.36
424.972	49.18
425.333	52.98
425.693	48.07
426.053	51.52
426.414	49.8
426.774	49.82
427.134	47.05
427.494	51.34
427.854	49.82
428.214	51.3
428.574	52.57
428.934	52.36
429.294	51.55
429.654	56.2
430.014	54.66
430.374	51.27
430.734	52.16
431.094	54.18
431.453	50.3
431.813	52.09
432.173	50.07
432.532	49.07
432.892	48.39
433.251	43.75
433.611	44.27
433.97	44.39
434.33	47.95
434.689	46.39
435.048	46.45
435.407	45.27
435.767	45.5
436.126	45.75
436.485	44.8
436.844	47.14
437.203	48.27
437.562	43.11
437.921	42.23
438.28	41.66
438.639	43.32
438.998	40.91
439.356	42.57
439.715	42.77
440.074	46.39
440.433	45.3
440.791	43.61
441.15	43.95
441.508	45.61
441.867	48.2
442.225	49.07
442.584	47.3
442.942	45.98
443.3	45.32
443.659	46.59
444.017	45.02
444.375	44.93
444.733	45.07
445.092	46.25
445.45	49.82
445.808	48.66
446.166	48.16
446.524	49.23
446.882	51.59
447.239	52.61
447.597	49.8
447.955	49.43
448.313	50.23
448.67	50.45
449.028	48.25
449.386	44.41
449.743	42.11
450.101	42.14
450.458	41.73
450.816	42.23
451.173	41.36
451.531	44.34
451.888	42.86
452.245	46.55
452.602	44.27
452.96	45.02
453.317	44.34
453.674	46.75
454.031	45.91
454.388	49.45
454.745	48.61
455.102	48.84
455.459	47.89
455.816	50.32
456.173	46.77
456.529	47.45
456.886	48.86
457.243	52.2
457.599	51.64
457.956	49.55
458.313	45.09
458.669	44.07
459.026	42.25
459.382	41.32
459.739	41.68
460.095	41.25
460.451	42.82
460.807	42.77
461.164	42.02
461.52	43.3
461.876	46.14
462.232	46.75
462.588	43.91
462.944	42.41
463.3	43.73
463.656	38.93
464.012	39.05
464.368	37.32
464.724	34.89
465.079	34.7
465.435	33.05
465.791	34
466.146	31.89
466.502	32.61
466.858	32.91
467.213	35
467.569	34.68
467.924	37.61
468.279	39.23
468.635	40.27
468.99	39.41
469.345	41.73
469.701	40.25
470.056	43.39
470.411	45.43
470.766	44
471.121	40.59
471.476	43.59
471.831	42.02
472.186	42.98
472.541	43.86
472.895	44.73
473.25	39.36
473.605	39.95
473.96	39.07
474.314	40.18
474.669	43.95
475.024	44.98
475.378	45.95
475.733	46.91
476.087	47.43
476.441	46.45
476.796	46.73
477.15	50.27
477.504	51.52
477.859	50.95
478.213	48.5
478.567	45.75
478.921	44.23
479.275	42.59
479.629	41.05
479.983	40.84
480.337	41.89
480.691	40.89
481.045	38.95
481.399	35.8
481.752	34.64
482.106	36.36
482.46	38.14
482.813	39.48
483.167	42.11
483.52	43.64
483.874	42.8
484.227	41.64
484.581	40.82
484.934	41.95
485.288	46.5
485.641	48.02
485.994	47.64
486.347	48.3
486.7	51.39
487.054	48.64
487.407	48.91
487.76	48.86
488.113	48.41
488.466	50.73
488.818	51.11
489.171	47.5
489.524	45.8
489.877	46.39
490.23	44.64
490.582	44.36
490.935	46.3
491.288	43.82
491.64	42.09
491.993	44.95
492.345	43.61
492.698	41.68
493.05	44.89
493.402	47.27
493.755	46.59
494.107	47.7
494.459	47.59
494.811	43.8
495.163	49.61
495.515	51.77
495.867	51.66
496.219	54.77
496.571	61.43
496.923	62.05
497.275	73.59
497.627	83.18
497.979	94.43
498.33	102.2
498.682	114.5
499.034	121.77
499.385	133.95
499.737	143.77
500.088	154.3
500.44	157.52
500.791	163.11
501.143	160.61
501.494	160.43
501.845	160.98
502.197	158.64
502.548	154.61
502.899	147.14
503.25	139.3
503.601	137.11
503.952	133.75
504.303	133.77
504.654	132.41
505.005	131.25
505.356	127.59
505.707	123.75
506.058	120.32
506.408	121.25
506.759	119.89
507.11	124.66
507.46	119.36
507.811	112.05
508.161	107.39
508.512	105.75
508.862	103.41
509.213	104.05
509.563	103.66
509.913	107.5
510.263	102.98
510.614	101.32
510.964	95.16
511.314	93.64
511.664	93.86
512.014	97.59
512.364	96.36
512.714	94.16
513.064	91.27
513.414	88.82
513.764	85.34
514.113	82.23
514.463	81.66
514.813	80.11
515.162	78.73
515.512	78.34
515.862	73.89
516.211	70
516.561	66.77
516.91	63.64
517.259	61.2
517.609	56.84
517.958	60.84
518.307	62.48
518.656	60.84
519.006	60.61
519.355	58.89
519.704	57.84
520.053	61.14
520.402	64.14
520.751	64.48
521.1	63.07
521.448	64.39
521.797	60.34
522.146	57.68
522.495	58.16
522.843	57.82
523.192	55.59
523.541	58.02
523.889	56.55
524.238	56.36
524.586	55
524.935	55.23
525.283	56.45
525.631	57.8
525.979	58.32
526.328	58.73
526.676	62.61
527.024	65.8
527.372	64.14
527.72	63.75
528.068	61.2
528.416	63.89
528.764	64.93
529.112	63.93
529.46	63.34
529.808	61.43
530.155	58.59
530.503	56.34
530.851	53.02
531.198	52.39
531.546	52.3
531.893	52.89
532.241	53.09
532.588	52
532.936	50.84
533.283	52.48
533.63	56.16
533.978	61.25
534.325	57.86
534.672	59.55
535.019	57.68
535.366	55.18
535.713	55.09
536.06	54.82
536.407	58.09
536.754	60
537.101	57.66
537.448	55.8
537.795	54.23
538.141	57.64
538.488	56.34
538.835	58.57
539.181	60.23
539.528	57.52
539.874	56.95
540.221	55.89
540.567	54.36
540.914	52.82
541.26	52.77
541.606	51.2
541.952	52.43
542.299	54.89
542.645	56.57
542.991	55.55
543.337	58.36
543.683	58.34
544.029	54.39
544.375	52.8
544.721	55.36
545.066	54.7
545.412	54.05
545.758	53.02
546.104	50.39
546.449	47.14
546.795	49
547.141	47.95
547.486	46.77
547.832	48.25
548.177	49.55
548.522	49.68
548.868	50.41
549.213	50.84
549.558	49.18
549.903	51.05
550.249	52.23
550.594	50.66
550.939	50.82
551.284	50.86
551.629	49.2
551.974	50.34
552.319	49.48
552.664	49.2
553.008	48.55
553.353	50.3
553.698	48.7
554.043	46.98
554.387	42.73
554.732	45.89
555.076	45.66
555.421	43.32
555.765	41.5
556.11	38.52
556.454	35.23
556.798	33.89
557.143	31
557.487	33.73
557.831	34.5
558.175	38.66
558.519	34.41
558.863	33.27
559.207	38.41
559.551	35.27
559.895	41.45
560.239	46.18
560.583	47.02
560.927	46.5
561.27	46.23
561.614	46.89
561.958	46.89
562.301	44.8
562.645	41.77
562.988	37.41
563.332	39.55
563.675	35.07
564.018	32.93
564.362	33.25
564.705	32.93
565.048	30.95
565.391	29.98
565.735	26.66
566.078	27.7
566.421	30.02
566.764	30.98
567.107	32.86
567.45	33.07
567.792	30.95
568.135	30.8
568.478	33.77
568.821	33.91
569.163	33.73
569.506	36.41
569.849	36.91
570.191	37.32
570.534	41.89
570.876	38.61
571.219	41.43
571.561	43.07
571.903	42.84
572.246	40.3
572.588	38.66
572.93	35.48
573.272	35.93
573.614	37.98
573.956	40.48
574.298	34.93
574.64	35.66
574.982	32.95
575.324	33.43
575.666	32.27
576.008	32.39
576.349	32.09
576.691	34.3
577.033	35.16
577.374	34.57
577.716	31.16
578.057	31.36
578.399	32.14
578.74	32.91
579.082	30.68
579.423	32.61
579.764	30.95
580.105	33.07
580.447	34.55
580.788	31.27
581.129	29.34
581.47	30.23
581.811	32.84
582.152	31.57
582.493	36.11
582.834	35.7
583.175	35.2
583.515	35.59
583.856	34.8
584.197	34.18
584.537	37.07
584.878	39.75
585.218	41.02
585.559	39.8
585.899	44.2
586.24	41.18
586.58	44.5
586.921	44.23
587.261	47.18
587.601	46.5
587.941	47.68
588.281	46.93
588.621	47.36
588.961	47.91
589.301	50.98
589.641	50.45
589.981	46.39
590.321	45.41
590.661	45.3
591.001	45.7
591.34	46.5
591.68	45.98
592.02	46.73
592.359	44.57
592.699	46.23
593.038	44.68
593.378	42.57
593.717	45.89
594.057	46.34
594.396	46.45
594.735	45.07
595.074	44.89
595.414	41.11
595.753	40.57
596.092	40.55
596.431	40.07
596.77	40.05
597.109	38.48
597.448	36.61
597.786	37.34
598.125	39.52
598.464	36.75
598.803	35.41
599.141	37.18
599.48	35.43
599.819	34.16
600.157	30.75
600.495	28.66
600.834	31.95
601.172	31.89
601.511	32.39
601.849	30.39
602.187	32.73
602.525	33.48
602.864	37.95
603.202	37.34
603.54	37.95
603.878	39.43
604.216	39.73
604.554	35.86
604.891	39.73
605.229	40.27
605.567	41.68
605.905	43.3
606.243	45.52
606.58	41.41
606.918	42.57
607.255	41.91
607.593	39.75
607.93	40.61
608.268	42.75
608.605	39.09
608.942	40
609.28	34.45
609.617	34.77
609.954	34.57
610.291	36.25
610.628	40.77
610.965	41.02
611.302	43.68
611.639	45.89
611.976	47.43
612.313	51.07
612.65	46.95
612.987	50.2
613.323	48.52
613.66	48.45
613.997	46.32
614.333	42.27
614.67	44.52
615.006	43.34
615.343	40.34
615.679	40.93
616.015	37.84
616.352	39.41
616.688	41.86
617.024	42.39
617.36	43.14
617.696	48.18
618.032	47.23
618.368	46.48
618.704	47.36
619.04	49.11
619.376	47.36
619.712	46.98
620.048	47.73
620.383	51.36
620.719	48.84
621.055	49.14
621.39	44.09
621.726	44.11
622.061	44.27
622.397	47.98
622.732	48.73
623.068	49.41
623.403	49.57
623.738	48.66
624.073	44.05
624.409	47.23
624.744	46.23
625.079	48.11
625.414	51.75
625.749	53.05
626.084	48.39
626.419	48.86
626.753	48.77
627.088	49.77
627.423	49.43
627.758	49.82
628.092	46.73
628.427	46.95
628.762	48.95
629.096	49.75
629.431	50.14
629.765	52.55
630.099	52.86
630.434	52.57
630.768	54.02
631.102	56.45
631.436	57.32
631.77	61.3
632.105	59.36
632.439	55.48
632.773	54.66
633.107	55.68
633.44	54.61
633.774	53.55
634.108	54.5
634.442	52.48
634.776	54.52
635.109	54.73
635.443	54.82
635.776	54.82
636.11	56.82
636.443	54.95
636.777	54.5
637.11	53.59
637.444	52.25
637.777	51.09
638.11	54.39
638.443	54.36
638.776	54.95
639.11	53.73
639.443	55.18
639.776	55.68
640.109	55.07
640.441	55.25
640.774	56.07
641.107	58.95
641.44	61.45
641.773	58.57
642.105	52.55
642.438	50.23
642.77	49.14
643.103	46.61
643.435	45.68
643.768	48.14
644.1	50
644.433	50.18
644.765	49.05
645.097	47.8
645.429	48.2
645.761	49.86
646.094	50.25
646.426	54.82
646.758	58.64
647.09	60.02
647.422	58.55
647.753	56.66
648.085	57.82
648.417	54.64
648.749	53
649.08	53.07
649.412	52.68
649.744	54.05
650.075	48.02
650.407	47.11
650.738	47.59
651.069	47.32
651.401	46.48
651.732	44.27
652.063	47.07
652.394	47.34
652.726	49.66
653.057	50.25
653.388	47.52
653.719	48.5
654.05	47.18
654.381	44.41
654.712	44.55
655.042	43.84
655.373	46.66
655.704	46.64
656.034	46.07
656.365	46.75
656.696	48.61
657.026	51.7
657.357	51.77
657.687	54.52
658.018	55.59
658.348	53.57
658.678	53.09
659.008	52.57
659.339	53.2
659.669	53.77
659.999	52.11
660.329	51.66
660.659	51.86
660.989	53.86
661.319	51.36
661.649	54.68
661.978	57.25
662.308	55.32
662.638	55.52
662.968	53.59
663.297	56.02
663.627	55.55
663.956	56.45
664.286	56.64
664.615	53.86
664.945	56.75
665.274	53.66
665.603	54.25
665.932	59.8
666.262	59.89
666.591	60.43
666.92	56.98
667.249	59.25
667.578	56.55
667.907	55.5
668.236	59.7
668.564	58.25
668.893	60.93
669.222	60.43
669.551	57.3
669.879	56.91
670.208	56.3
670.537	55.7
670.865	51.32
671.194	54.93
671.522	56.27
671.85	56.27
672.179	54.93
672.507	52.73
672.835	52.91
673.163	55.02
673.491	57.34
673.819	59.5
674.147	61.09
674.475	64.55
674.803	63.36
675.131	63.36
675.459	61.52
675.787	64.43
676.115	64.68
676.442	63.91
676.77	64.18
677.098	60.5
677.425	63.5
677.753	65.57
678.08	65.14
678.407	66
678.735	66.59
679.062	63.48
679.389	57.86
679.717	56.73
680.044	55.2
680.371	52.73
680.698	53.39
681.025	49.39
681.352	47.48
681.679	43.95
682.006	42.5
682.332	40.05
682.659	42.18
682.986	47.41
683.313	50.2
683.639	52.14
683.966	53.09
684.292	54.09
684.619	54.18
684.945	55.18
685.272	57.2
685.598	55.55
685.924	56.45
686.25	57.02
686.577	56.3
686.903	54.82
687.229	54.91
687.555	56.59
687.881	57.18
688.207	56.84
688.533	58.43
688.858	62.91
689.184	66.07
689.51	68
689.836	69.34
690.161	67.77
690.487	70.2
690.813	68.25
691.138	67.36
691.463	66.61
691.789	67.73
692.114	64.5
692.44	60.8
692.765	58.61
693.09	57.84
693.415	58.84
693.74	59.18
694.065	56.86
694.39	59.18
694.715	56.95
695.04	58.98
695.365	58.45
695.69	58.57
696.015	59.57
696.339	58.09
696.664	57.3
696.989	56.84
697.313	54.68
697.638	52.27
697.962	50.64
698.287	49.2
698.611	48.68
698.935	50.7
699.26	49.93
699.584	49.95
699.908	53.27
700.232	51.95
700.556	50.09
700.88	53.25
701.204	58.14
701.528	63
701.852	66.09
702.176	66
702.5	62.52
702.823	62.91
703.147	61.05
703.471	58.59
703.794	60.43
704.118	62.82
704.441	62.32
704.765	58.02
705.088	52.89
705.411	52.3
705.735	49.86
706.058	50
706.381	51.07
706.704	50.36
707.027	48.77
707.35	43.7
707.673	40.16
707.996	37.41
708.319	38.27
708.642	39.77
708.965	40.18
709.288	41.34
709.61	44.27
709.933	42.36
710.256	45.86
710.578	50.18
710.901	53.27
711.223	53.25
711.546	53.75
711.868	56.48
712.19	56.77
712.512	56.16
712.835	54.93
713.157	50.68
713.479	52.91
713.801	51.32
714.123	46.5
714.445	43.86
714.767	45.32
715.089	46.41
715.411	42.32
715.732	40.68
716.054	41.07
716.376	41.64
716.697	43.45
717.019	43.73
717.34	43.93
717.662	46.89
717.983	51
718.305	51.18
718.626	50.7
718.947	53.89
719.268	53.43
719.589	52.86
719.911	52
720.232	52.89
720.553	51.11
720.874	51.23
721.195	47.89
721.515	47.41
721.836	45.84
722.157	45.25
722.478	45.43
722.798	46.3
723.119	46.77
723.44	47.14
723.76	46.77
724.081	47.07
724.401	45.82
724.721	45.89
725.042	42.27
725.362	42.48
725.682	42.05
726.002	39.82
726.322	39.7
726.642	38.36
726.962	38.09
727.282	35.84
727.602	34.93
727.922	35.73
728.242	38.59
728.562	38.52
728.882	39.3
729.201	40.41
729.521	38.89
729.84	38.52
730.16	38.23
730.479	39.18
730.799	41.25
731.118	44.18
731.437	41.18
731.757	42.3
732.076	43.7
732.395	43.02
732.714	43.82
733.033	47
733.352	49.57
733.671	48.02
733.99	48.61
734.309	49.93
734.628	50.07
734.947	51.2
735.265	50.18
735.584	49.73
735.903	49.18
736.221	50.5
736.54	50.32
736.858	47.75
737.177	47.73
737.495	48.61
737.813	46.8
738.132	44.95
738.45	44.59
738.768	43.59
739.086	43.07
739.404	41.68
739.722	36.02
740.04	35.18
740.358	36.52
740.676	34.89
740.994	31.2
741.311	27.86
741.629	26.73
741.947	27.23
742.264	27.59
742.582	29.68
742.899	32.98
743.217	36.41
743.534	34.43
743.852	32.18
744.169	35.07
744.486	34.55
744.803	37.3
745.121	39.7
745.438	39.48
745.755	40.11
746.072	38.84
746.389	37.07
746.706	38.52
747.022	40.48
747.339	40.45
747.656	39.23
747.973	42.18
748.289	40.8
748.606	38.8
748.923	35.32
749.239	33.77
749.555	34.18
749.872	34.55
750.188	36.11
750.505	34.45
750.821	34.43
751.137	35.98
751.453	32.59
751.769	32.02
752.085	33.5
752.401	36.57
752.717	39.95
753.033	37.86
753.349	36.75
753.665	33.75
753.98	37.41
754.296	38.82
754.612	40.18
754.927	42.64
755.243	43.5
755.558	43.52
755.874	44.98
756.189	44.07
756.505	48.66
756.82	49.45
757.135	49.36
757.45	46.7
757.765	46.43
758.08	46.41
758.395	45.36
758.71	43.45
759.025	40.57
759.34	40.57
759.655	40.57
759.97	38.59
760.285	39.09
760.599	36.75
760.914	34.41
761.228	35.75
761.543	32.75
761.857	34.25
762.172	35.95
762.486	39.02
762.8	37.27
763.115	35.07
763.429	35
763.743	35.66
764.057	41.57
764.371	45.11
764.685	44.02
764.999	45.09
765.313	43.14
765.627	41.23
765.941	39.39
766.255	39.7
766.568	38.82
766.882	37.93
767.195	35.82
767.509	32.43
767.823	30.64
768.136	30.48
768.449	29.02
768.763	29.59
769.076	33.43
769.389	32.36
769.702	33.55
770.016	35.2
770.329	38.23
770.642	39.41
770.955	40.09
771.268	38.61
771.58	38.52
771.893	40.91
772.206	40.68
772.519	39.64
772.832	40.23
773.144	38.59
773.457	36.91
773.769	33.32
774.082	33.48
774.394	32.8
774.706	35.34
775.019	36.11
775.331	36.07
775.643	37.73
775.955	36.84
776.268	38.3
776.58	39.91
776.892	43.2
777.204	42.7
777.515	41.43
777.827	38.8
778.139	36.93
778.451	35
778.763	34.2
779.074	31.91
779.386	32.2
779.697	29.39
780.009	28.61
780.32	27.09
780.632	27.39
780.943	26.8
781.254	29.55
781.566	31.09
781.877	34
782.188	37.68
782.499	36.02
782.81	36.91
783.121	40.3
783.432	40.89
783.743	39.34
784.054	41.27
784.364	41.2
784.675	42.27
784.986	42.61
785.296	40.34
785.607	38.8
785.917	40.95
786.228	42.3
786.538	42.3
786.849	44.11
787.159	46.82
787.469	47.32
787.779	48.93
788.09	46.32
788.4	45.2
788.71	48.25
789.02	44.39
789.33	45.7
789.64	45.05
789.949	45.14
790.259	43.02
790.569	37.64
790.879	37.66
791.188	40.68
791.498	41.23
791.807	41.07
792.117	38.32
792.426	40.2
792.736	37.11
793.045	35.48
793.354	37.07
793.663	38.14
793.973	42.86
794.282	41.95
794.591	40.82
794.9	39.48
795.209	39.57
795.518	38.5
795.826	41.34
796.135	43.77
796.444	44.61
796.753	39.93
797.061	37.32
797.37	37.3
797.678	35.68
797.987	35.93
798.295	38.45
798.604	37.48
798.912	39.23
799.22	34.86
799.529	34.86
799.837	34.2
800.145	37.09
800.453	39.39
800.761	39.2
801.069	41.7
801.377	38.89
801.685	37.75
801.993	39.39
802.3	37.25
802.608	40.55
802.916	42.27
803.223	44.48
803.531	42.11
803.838	42.32
804.146	43.89
804.453	42.64
804.76	43.86
805.068	44.23
805.375	43.07
805.682	42.91
805.989	41.95
806.296	37.98
806.603	38.09
806.91	38.48
807.217	36.82
807.524	32.5
807.831	33.07
808.138	30.32
808.444	31.57
808.751	31.39
809.058	30.82
809.364	30.89
809.671	32.43
809.977	33.5
810.284	36.5
810.59	38.45
810.896	41.57
811.202	40.59
811.509	42.14
811.815	42.93
812.121	43.5
812.427	44.27
812.733	45.16
813.039	46.05
813.345	44.41
813.65	40.3
813.956	40.09
814.262	38.48
814.568	41.11
814.873	46
815.179	45.09
815.484	44.2
815.79	47.39
816.095	46.82
816.4	48.5
816.706	47.68
817.011	49.75
817.316	49.48
817.621	50.82
817.926	47.82
818.231	42.93
818.536	42.98
818.841	43.23
819.146	40.68
819.451	38.52
819.756	35.18
820.06	35.61
820.365	37.05
820.67	33.84
820.974	35
821.279	37.32
821.583	38.39
821.888	35.16
822.192	34.93
822.496	39.18
822.8	38.7
823.105	39.61
823.409	38.07
823.713	36.07
824.017	39.84
824.321	34.23
824.625	32.89
824.929	33.75
825.232	35.36
825.536	37.61
825.84	33.18
826.143	35.14
826.447	35.8
826.751	37.36
827.054	39
827.358	37.93
827.661	42.59
827.964	44.16
828.268	41.48
828.571	42.66
828.874	40
829.177	40.32
829.48	40.66
829.783	42.41
830.086	41.61
830.389	39.48
830.692	40.95
830.995	38.61
831.297	34.82
831.6	33.23
831.903	33.75
832.205	32.98
832.508	35.64
832.81	33.86
833.113	33.16
833.415	32.48
833.718	37.09
834.02	35.43
834.322	37.39
834.624	36.86
834.926	40.77
835.228	39.57
835.53	40.66
835.832	40.39
836.134	41.61
836.436	40.73
836.738	41.09
837.04	36.48
837.341	38.11
837.643	37.05
837.944	38.11
838.246	37.8
838.547	42.09
838.849	45.89
839.15	47.27
839.452	50.5
839.753	50.25
840.054	48.16
840.355	49.98
840.656	50.48
840.957	52.77
841.258	58.41
841.559	59.5
841.86	56
842.161	54.32
842.462	51.32
842.762	50.64
843.063	51.98
843.364	55.55
843.664	57.09
843.965	56.32
844.265	55.27
844.566	54.39
844.866	53.34
845.166	50.41
845.467	51.84
845.767	53.68
846.067	50.09
846.367	45.75
846.667	47.52
846.967	45.82
847.267	43.16
847.567	45.32
847.867	43.09
848.166	41.5
848.466	44.66
848.766	42.05
849.065	39.2
849.365	42.2
849.664	43.07
849.964	41.68
850.263	43.59
850.562	45.39
850.862	43.32
851.161	43.16
851.46	44.73
851.759	42.77
852.058	44.55
852.357	46.43
852.656	40.75
852.955	47.07
853.254	46
853.553	44.93
853.851	47.84
854.15	48.73
854.449	45.14
854.747	42.23
855.046	40.95
855.344	41.55
855.643	41.16
855.941	47.34
856.239	46.45
856.538	46.68
856.836	42.73
857.134	40.39
857.432	36.57
857.73	38
858.028	42.34
858.326	48.43
858.624	46.3
858.922	48.41
859.219	46.66
859.517	46.09
859.815	46.52
860.112	51.95
860.41	50.34
860.707	53.68
861.005	56.32
861.302	55.3
861.6	53.09
861.897	55.41
862.194	55.98
862.491	56.73
862.788	57.95
863.085	59.23
863.382	57.93
863.679	61.98
863.976	60.8
864.273	59.32
864.57	56.98
864.867	56.5
865.163	54.93
865.46	51.82
865.757	54.27
866.053	51.68
866.349	50.23
866.646	46.95
866.942	44.23
867.239	42.95
867.535	40.05
867.831	40
868.127	39.7
868.423	39.43
868.719	42.07
869.015	40.2
869.311	40.89
869.607	40.86
869.903	41.61
870.199	44.32
870.494	47.23
870.79	56.34
871.086	56.98
871.381	53.86
871.677	53.57
871.972	50.09
872.267	48.05
872.563	46
872.858	48.09
873.153	49.16
873.448	46.25
873.743	42.48
874.038	37.55
874.333	39.66
874.628	45.07
874.923	43.82
875.218	48.16
875.513	46.52
875.808	49.66
876.102	44.02
876.397	41.91
876.691	41.23
876.986	41.86
877.28	40.86
877.575	40.02
877.869	40.75
878.163	47.05
878.458	45.77
878.752	47.23
879.046	43.02
879.34	42.93
879.634	41.68
879.928	41.7
880.222	44.07
880.516	40.52
880.809	40.77
881.103	37.23
881.397	35.3
881.691	32.41
881.984	34.23
882.278	38.41
882.571	42.84
882.864	47.77
883.158	48.73
883.451	49.34
883.744	52.82
884.038	51.41
884.331	52.95
884.624	51
884.917	51.39
885.21	49.09
885.503	48.02
885.796	42.52
886.088	42.84
886.381	38.91
886.674	34.14
886.966	33.64
887.259	32.61
887.552	29.66
887.844	27.84
888.136	29.3
888.429	29.45
888.721	25.83
889.013	29.44
889.306	25.07
889.598	28.29
