# Supplementary material for: An on-demand, drop-on-drop method for studying enzyme catalysis by serial crystallography
Source: Nat Commun. 2021 Jul 22;12:4461. doi: 10.1038/s41467-021-24757-7 (PMC8298390; doi:10.1038/s41467-021-24757-7)
Supplement: Supplementary file 7 — Source Data [file 41467_2021_24757_MOESM7_ESM.zip › 01_raw data/7/7-fluo5N-fura-bg_OFX002211_20-34-22-268.txt]

Data from 7-fluo5N-fura-bg_OFX002211_20-34-22-268.txt Node

Date: Wed Jun 05 20:34:22 PDT 2019
User: Yachandra Lab
Spectrometer: OFX00221
Trigger mode: 0
Integration Time (sec): 3.000000E-1
Scans to average: 4
Nonlinearity correction enabled: false
Boxcar width: 5
Storing dark spectrum: false
XAxis mode: Wavelengths
Number of Pixels in Spectrum: 2136
>>>>>Begin Spectral Data<<<<<
156.111	2561.17
156.499	2561.14
156.887	2568.12
157.274	2567.17
157.662	2576.85
158.049	2587.02
158.437	2602.05
158.824	2600.89
159.211	2615.45
159.599	2621.48
159.986	2626.91
160.373	2623.82
160.761	2631.64
161.148	2627.77
161.535	2633.68
161.922	2624.59
162.309	2618.86
162.696	2604.05
163.083	2605.18
163.47	2593.64
163.857	2599.64
164.244	2595.84
164.631	2599.23
165.018	2591.57
165.405	2595.34
165.792	2590.32
166.179	2596.2
166.565	2590.98
166.952	2596.32
167.339	2595.66
167.725	2600.57
168.112	2596.14
168.498	2602.23
168.885	2596.73
169.271	2602.45
169.658	2597.59
170.044	2602.52
170.431	2596.73
170.817	2601.84
171.203	2597.18
171.59	2598.34
171.976	2593.52
172.362	2598.16
172.748	2592.36
173.134	2597.77
173.521	2592.02
173.907	2597.09
174.293	2591.68
174.679	2596.55
175.065	2589.86
175.451	2594.98
175.836	2588.09
176.222	2594.98
176.608	2600.7
176.994	2613.02
177.38	2613.05
177.765	2618.98
178.151	2610.82
178.537	2616.43
178.922	2612.93
179.308	2620.82
179.693	2615.3
180.079	2622.39
180.464	2614.55
180.85	2608.52
181.235	2595.52
181.621	2594.16
182.006	2587.45
182.391	2594.91
182.777	2589.36
183.162	2594.23
183.547	2587.3
183.932	2591.98
184.317	2585.27
184.702	2590.48
185.087	2584.86
185.472	2591.36
185.857	2588.95
186.242	2594.41
186.627	2589.86
187.012	2594.41
187.397	2588.07
187.782	2593.02
188.167	2588.05
188.551	2593.5
188.936	2738.41
189.321	2891.61
189.705	3035.14
190.09	3186.68
190.475	3365.77
190.859	3524.32
191.244	3672.5
191.628	3826.57
192.012	3973.86
192.397	4133.59
192.781	4278.84
193.166	4283.8
193.55	4281.27
193.934	4290.36
194.318	4289.77
194.702	4261.86
195.087	4255.45
195.471	4257.57
195.855	4258
196.239	4262.95
196.623	4258.41
197.007	4268.3
197.391	4269.45
197.775	4276.91
198.158	4271.11
198.542	4275.82
198.926	4276.57
199.31	4283.16
199.693	4283.95
200.077	4284.09
200.461	4284.2
200.844	4290.61
201.228	4284.98
201.611	4288.82
201.995	4282.41
202.378	4287.73
202.762	4287.68
203.145	4290.52
203.529	4289.07
203.912	4295.39
204.295	4299.59
204.679	4304.98
205.062	4300.98
205.445	4307
205.828	4301.2
206.211	4308.91
206.594	4309.68
206.977	4313.57
207.36	4314.61
207.743	4318.5
208.126	4318.09
208.509	4320.98
208.892	4317.89
209.275	4324
209.658	4328.36
210.04	4338.93
210.423	4336.3
210.806	4337.95
211.188	4338.05
211.571	4341.73
211.953	4342.52
212.336	4341.95
212.719	4338.18
213.101	4340.23
213.483	4335.39
213.866	4336.66
214.248	4337.05
214.63	4347.43
215.013	4348.89
215.395	4351.73
215.777	4353.09
216.159	4358.32
216.542	4361.7
216.924	4367.11
217.306	4367.52
217.688	4375.95
218.07	4373.14
218.452	4368.98
218.834	4363.73
219.216	4368
219.597	4367.68
219.979	4367.8
220.361	4405.61
220.743	4406.7
221.124	4410.32
221.506	4415.43
221.888	4414.36
222.269	4415.73
222.651	4422.14
223.032	4424.57
223.414	4423.57
223.795	4425.8
224.177	4428.09
224.558	4388.8
224.94	4388.18
225.321	4397.02
225.702	4395.48
226.083	4402.39
226.465	4416.73
226.846	4416.8
227.227	4416.98
227.608	4420.34
227.989	4418.89
228.37	4423.36
228.751	4428.05
229.132	4434.18
229.513	4423.52
229.894	4425.93
230.275	4420.27
230.655	4409.7
231.036	4415.34
231.417	4421.48
231.798	4419.32
232.178	4428.66
232.559	4427.3
232.94	4428.16
233.32	4425.64
233.701	4431.43
234.081	4433.09
234.462	4438.25
234.842	4440.95
235.222	4443.68
235.603	4441.2
235.983	4444.39
236.363	4443.77
236.743	4442.7
237.124	4442.14
237.504	4464.7
237.884	4462.48
238.264	4462.98
238.644	4459.36
239.024	4460.25
239.404	4452.59
239.784	4457.95
240.164	4458.55
240.544	4457.98
240.923	4460.14
241.303	4461.5
241.683	4441.45
242.063	4446.91
242.442	4446.89
242.822	4461.48
243.202	4456.8
243.581	4459.5
243.961	4464.82
244.34	4467.93
244.72	4466.27
245.099	4474.8
245.478	4472.16
245.858	4480.07
246.237	4480.93
246.616	4486.57
246.996	4476.36
247.375	4484.73
247.754	4489.66
248.133	4486.18
248.512	4484.34
248.891	4494.25
249.27	4488.23
249.649	4493.07
250.028	4489.32
250.407	4486
250.786	4484.16
251.165	4489.59
251.544	4488.64
251.922	4490.27
252.301	4487.64
252.68	4489.55
253.058	4482.52
253.437	4489.02
253.816	4491.86
254.194	4493.8
254.573	4494.39
254.951	4495.55
255.329	4490.86
255.708	4491.05
256.086	4491.84
256.465	4494.3
256.843	4501.11
257.221	4502.52
257.599	4497.09
257.977	4500.84
258.356	4501.41
258.734	4507.23
259.112	4512.3
259.49	4514.66
259.868	4518.05
260.246	4521.34
260.624	4524.91
261.001	4529.64
261.379	4536.2
261.757	4538.91
262.135	4536.18
262.513	4535.52
262.89	4531.84
263.268	4530.16
263.645	4529.07
264.023	4528.23
264.401	4529.77
264.778	4528.05
265.156	4516.98
265.533	4516.3
265.91	4512.45
266.288	4512.86
266.665	4510.64
267.042	4517.98
267.42	4515.98
267.797	4523.27
268.174	4525.07
268.551	4525.95
268.928	4528.27
269.305	4534.3
269.682	4530.82
270.059	4537.48
270.436	4539.05
270.813	4548.36
271.19	4545.59
271.567	4544.59
271.944	4539.64
272.32	4540.52
272.697	4545.95
273.074	4547.59
273.45	4543.05
273.827	4546.16
274.203	4547.43
274.58	4547.32
274.957	4539.18
275.333	4540.16
275.709	4543.36
276.086	4545.2
276.462	4541.05
276.838	4532.02
277.215	4528.82
277.591	4540.55
277.967	4537.82
278.343	4536.64
278.719	4532.41
279.095	4536.75
279.471	4535.27
279.847	4540.89
280.223	4539.91
280.599	4544.18
280.975	4542.43
281.351	4544.39
281.727	4534.5
282.103	4535.66
282.478	4530.05
282.854	4536.7
283.23	4534.16
283.605	4537.84
283.981	4529.39
284.357	4531.14
284.732	4532.48
285.108	4535.45
285.483	4537.8
285.858	4543.91
286.234	4543.55
286.609	4548.23
286.984	4542.98
287.36	4545.43
287.735	4545.64
288.11	4560.82
288.485	4559.77
288.86	4560.07
289.235	4559.05
289.61	4559.82
289.985	4559.91
290.36	4563.84
290.735	4563.32
291.11	4570.89
291.485	4571.39
291.86	4570.7
292.235	4566.61
292.609	4569.77
292.984	4567.34
293.359	4572.45
293.733	4569.55
294.108	4576.64
294.482	4570.73
294.857	4572.84
295.231	4573.02
295.606	4576.77
295.98	4574.25
296.354	4573.93
296.729	4573.36
297.103	4579.09
297.477	4575.91
297.851	4582.68
298.226	4575.68
298.6	4583.95
298.974	4584.75
299.348	4586.5
299.722	4588.18
300.096	4596.5
300.47	4590.98
300.844	4596.68
301.217	4591.82
301.591	4595.98
301.965	4598.61
302.339	4601.05
302.712	4597.16
303.086	4601.73
303.46	4598.55
303.833	4596.48
304.207	4592.55
304.58	4596.93
304.954	4591.73
305.327	4597.3
305.701	4590.41
306.074	4589.23
306.447	4585.05
306.821	4590.95
307.194	4586.41
307.567	4592.8
307.94	4590.27
308.313	4595.39
308.686	4591.77
309.059	4593.89
309.432	4588.52
309.805	4598.91
310.178	4590.36
310.551	4599.11
310.924	4594.34
311.297	4597.93
311.67	4592.43
312.042	4599.23
312.415	4594.95
312.788	4594.98
313.16	4592.86
313.533	4599.77
313.905	4599.27
314.278	4607.75
314.65	4596.98
315.023	4602.89
315.395	4596.75
315.768	4596.82
316.14	4592.3
316.512	4599
316.884	4602.95
317.257	4609.25
317.629	4603.7
318.001	4600.3
318.373	4593.98
318.745	4604.14
319.117	4596.77
319.489	4602.91
319.861	4605.84
320.233	4610.07
320.605	4599.02
320.977	4598.18
321.348	4593.41
321.72	4596.23
322.092	4592.75
322.463	4600.11
322.835	4590.16
323.207	4598.7
323.578	4593.93
323.95	4593.7
324.321	4587.82
324.693	4593.82
325.064	4594.36
325.435	4617.75
325.807	4616
326.178	4621.43
326.549	4620.68
326.92	4623.48
327.292	4618.16
327.663	4622.34
328.034	4620.5
328.405	4624.25
328.776	4616.41
329.147	4617.5
329.518	4592.59
329.889	4594.84
330.259	4589.43
330.63	4588.82
331.001	4586.7
331.372	4589.5
331.742	4584.73
332.113	4589.09
332.484	4584.86
332.854	4596.77
333.225	4594.25
333.595	4595.8
333.966	4592.27
334.336	4596.32
334.707	4589.02
335.077	4600.36
335.447	4598.14
335.817	4601.55
336.188	4590.68
336.558	4599.02
336.928	4590
337.298	4594.43
337.668	4597.64
338.038	4602.8
338.408	4626.75
338.778	4631.34
339.148	4643.34
339.518	4649.05
339.888	4645.86
340.258	4653.23
340.627	4645.25
340.997	4650.98
341.367	4644.61
341.736	4640.7
342.106	4636.23
342.475	4610.75
342.845	4643.91
343.214	4622.61
343.584	4613.11
343.953	4617.07
344.323	4611.27
344.692	4611.66
345.061	4606.14
345.431	4610
345.8	4606.7
346.169	4608.84
346.538	4606.41
346.907	4575.66
347.276	4574.66
347.645	4579.43
348.014	4576.8
348.383	4582.82
348.752	4579.7
349.121	4582.73
349.49	4581.86
349.858	4590.14
350.227	4588.02
350.596	4593.86
350.964	4587.89
351.333	4593.32
351.702	4593.82
352.07	4595.05
352.439	4588.14
352.807	4597.93
353.176	4595.98
353.544	4596.14
353.912	4595.93
354.281	4597.77
354.649	4590.18
355.017	4597.7
355.385	4592.39
355.753	4592.57
356.122	4588
356.49	4593.55
356.858	4585.09
357.226	4588.07
357.594	4580.7
357.961	4582.73
358.329	4584.57
358.697	4590.8
359.065	4583.57
359.433	4587.02
359.8	4583.23
360.168	4587.48
360.536	4581.07
360.903	4583.59
361.271	4575.36
361.638	4581.8
362.006	4569.11
362.373	4568.91
362.741	4558.25
363.108	4560.55
363.475	4555.75
363.843	4556.52
364.21	4551.27
364.577	4565.14
364.944	4560.39
365.311	4569.2
365.678	4585.98
366.045	4593.25
366.412	4593.64
366.779	4603.52
367.146	4599.57
367.513	4606.23
367.88	4598.39
368.247	4603.91
368.613	4594.73
368.98	4600.07
369.347	4591.73
369.713	4574.16
370.08	4569.59
370.447	4571.34
370.813	4561.16
371.18	4567.25
371.546	4556.59
371.912	4566.18
372.279	4565.11
372.645	4566.14
373.011	4562.39
373.378	4567.73
373.744	4563.86
374.11	4574.43
374.476	4565.11
374.842	4571.98
375.208	4574.41
375.574	4579.25
375.94	4572.39
376.306	4574.91
376.672	4572.98
377.038	4576.27
377.404	4574.05
377.769	4579.86
378.135	4569.48
378.501	4576
378.866	4573
379.232	4568.23
379.597	4568.05
379.963	4575.2
380.328	4566.77
380.694	4568.64
381.059	4565.52
381.425	4572.2
381.79	4562.7
382.155	4567.86
382.52	4560.57
382.886	4566.27
383.251	4560.77
383.616	4564.55
383.981	4557.39
384.346	4564
384.711	4559.43
385.076	4565.43
385.441	4554.66
385.806	4559.11
386.171	4552.8
386.535	4559.11
386.9	4550.95
387.265	4556.55
387.629	4547.34
387.994	4551.8
388.359	4547.02
388.723	4549.27
389.088	4542.41
389.452	4548.93
389.817	4546.73
390.181	4550.43
390.545	4548.11
390.91	4555.98
391.274	4548.82
391.638	4555.39
392.002	4549.86
392.366	4585.43
392.731	4581.25
393.095	4582.7
393.459	4579.8
393.823	4584.5
394.187	4578.57
394.55	4583.95
394.914	4582.52
395.278	4590.86
395.642	4584.98
396.006	4589.52
396.369	4552.95
396.733	4557.23
397.097	4551.7
397.46	4555.98
397.824	4548.93
398.187	4551.48
398.551	4545.68
398.914	4545.3
399.277	4539.95
399.641	4548.66
400.004	4548.07
400.367	4555.57
400.73	4550.2
401.094	4557.36
401.457	4550.09
401.82	4552.8
402.183	4549.98
402.546	4559.18
402.909	4553.64
403.272	4558.32
403.635	4550.18
403.998	4549.52
404.36	4539.52
404.723	4545.86
405.086	4540.64
405.448	4571.75
405.811	4569.82
406.174	4575.07
406.536	4561.23
406.899	4587.8
407.261	4583.23
407.624	4586.82
407.986	4587.16
408.348	4593.18
408.711	4592.09
409.073	4597.5
409.435	4564.16
409.797	4567.75
410.16	4562.59
410.522	4567.91
410.884	4538.52
411.246	4546.95
411.608	4540.48
411.97	4543.23
412.332	4536.05
412.693	4540.43
413.055	4530.75
413.417	4537.16
413.779	4529.48
414.14	4532.27
414.502	4524.61
414.864	4531.89
415.225	4523.41
415.587	4530.57
415.948	4521.48
416.31	4529.7
416.671	4518.93
417.033	4523.09
417.394	4517.25
417.755	4523.48
418.116	4518.48
418.478	4523.61
418.839	4516.73
419.2	4516.48
419.561	4513.18
419.922	4516.84
420.283	4512.3
420.644	4519.16
421.005	4518.41
421.366	4526.84
421.727	4529.34
422.087	4531.07
422.448	4529.14
422.809	4536.82
423.169	4535.45
423.53	4536.11
423.891	4529.93
424.251	4535.36
424.612	4525.41
424.972	4527.32
425.333	4516.45
425.693	4515.2
426.053	4512.66
426.414	4512.27
426.774	4501.89
427.134	4505.27
427.494	4496.45
427.854	4502.64
428.214	4493.14
428.574	4500.41
428.934	4495.3
429.294	4501.82
429.654	4496.32
430.014	4503.7
430.374	4498.36
430.734	4509.14
431.094	4500.91
431.453	4521.86
431.813	4518.09
432.173	4524.5
432.532	4521.18
432.892	4525.64
433.251	4521.45
433.611	4525.41
433.97	4517.18
434.33	4528.02
434.689	4520.14
435.048	4526.32
435.407	4514.68
435.767	4517.68
436.126	4508.48
436.485	4509.07
436.844	4502.75
437.203	4507.89
437.562	4505.84
437.921	4511.36
438.28	4500.61
438.639	4504.11
438.998	4522.43
439.356	4522.91
439.715	4519.3
440.074	4528.3
440.433	4524.61
440.791	4531.41
441.15	4523.82
441.508	4526.93
441.867	4519.27
442.225	4527.2
442.584	4520.07
442.942	4502.14
443.3	4496.7
443.659	4499.16
444.017	4491.32
444.375	4496.45
444.733	4492.48
445.092	4501.05
445.45	4497.14
445.808	4504.02
446.166	4499.32
446.524	4507.16
446.882	4500.59
447.239	4507.48
447.597	4506.2
447.955	4513.93
448.313	4509.75
448.67	4518.39
449.028	4508.95
449.386	4511.68
449.743	4514.39
450.101	4523.5
450.458	4518.27
450.816	4527.68
451.173	4523.82
451.531	4533.91
451.888	4528.32
452.245	4534.73
452.602	4526.2
452.96	4570.45
453.317	4566.41
453.674	4566.32
454.031	4559.11
454.388	4569.55
454.745	4563.05
455.102	4570.23
455.459	4561.02
455.816	4569.45
456.173	4566.16
456.529	4573.82
456.886	4534.16
457.243	4543.36
457.599	4539.36
457.956	4542.57
458.313	4534.64
458.669	4541.5
459.026	4536.45
459.382	4544.48
459.739	4542.11
460.095	4549.09
460.451	4545.68
460.807	4552.66
461.164	4549.64
461.52	4564.18
461.876	4562.05
462.232	4566.14
462.588	4561.32
462.944	4566.84
463.3	4563.36
463.656	4567.95
464.012	4556.82
464.368	4567.59
464.724	4559.59
465.079	4561.34
465.435	4543.91
465.791	4546.73
466.146	4541.64
466.502	4548.61
466.858	4538.84
467.213	4537.02
467.569	4530.61
467.924	4543.5
468.279	4529.05
468.635	4534.82
468.99	4526.68
469.345	4534.82
469.701	4525.5
470.056	4529.61
470.411	4515.43
470.766	4522.2
471.121	4521.43
471.476	4528.41
471.831	4513.48
472.186	4516.27
472.541	4507.36
472.895	4510.59
473.25	4499.16
473.605	4506.05
473.96	4495.16
474.314	4500.14
474.669	4490.05
475.024	4483.45
475.378	4466.5
475.733	4476.57
476.087	4469.23
476.441	4472.32
476.796	4462.7
477.15	4471.52
477.504	4460.09
477.859	4464.18
478.213	4454.98
478.567	4455.18
478.921	4455.55
479.275	4461.18
479.629	4455.86
479.983	4463.98
480.337	4455.61
480.691	4460.05
481.045	4448.2
481.399	4478.39
481.752	4470.43
482.106	4477.98
482.46	4470.09
482.813	4471.45
483.167	4464.36
483.52	4461.68
483.874	4464.89
484.227	4469.84
484.581	4460.55
484.934	4466.93
485.288	4435
485.641	4438.11
485.994	4428.18
486.347	4435.66
486.7	4427.5
487.054	4442.91
487.407	4438.82
487.76	4426.68
488.113	4418.14
488.466	4425.32
488.818	4419.7
489.171	4423.09
489.524	4416.68
489.877	4420.32
490.23	4415.77
490.582	4420.8
490.935	4406.07
491.288	4407.02
491.64	4403.55
491.993	4411.32
492.345	4407.55
492.698	4412.11
493.05	4410.18
493.402	4421.89
493.755	4422.07
494.107	4433.8
494.459	4440.89
494.811	4466.39
495.163	4487.23
495.515	4531.66
495.867	4578.11
496.219	4655.48
496.571	4737.2
496.923	4839.61
497.275	4946.68
497.627	5075.05
497.979	5190.05
498.33	5316.23
498.682	5418.7
499.034	5528.27
499.385	5614.84
499.737	5691.82
500.088	5739.64
500.44	5777.77
500.791	5792.77
501.143	5798.98
501.494	5787
501.845	5772.86
502.197	5741.34
502.548	5720.82
502.899	5688.73
503.25	5662.86
503.601	5628.23
503.952	5606.09
504.303	5570.5
504.654	5542.11
505.005	5502.66
505.356	5469.86
505.707	5436.39
506.058	5409.73
506.408	5377.02
506.759	5351.32
507.11	5319.23
507.46	5304.73
507.811	5269.64
508.161	5251.98
508.512	5224.84
508.862	5212.14
509.213	5188.34
509.563	5174.3
509.913	5150.82
510.263	5135.8
510.614	5112.73
510.964	5101.36
511.314	5068.07
511.664	5055.84
512.014	5031.11
512.364	5020.32
512.714	4997.07
513.064	4981.7
513.414	4960.59
513.764	4967.18
514.113	4951.75
514.463	4945.93
514.813	4922.95
515.162	4920.16
515.512	4902.34
515.862	4895.3
516.211	4878.05
516.561	4872.98
516.91	4864.32
517.259	4858.36
517.609	4826.66
517.958	4814.34
518.307	4797.64
518.656	4793.25
519.006	4781.7
519.355	4785.75
519.704	4778.84
520.053	4778.25
520.402	4763.61
520.751	4758.66
521.1	4744.7
521.448	4744.82
521.797	4737.93
522.146	4738.34
522.495	4731.68
522.843	4726.86
523.192	4706.61
523.541	4701.09
523.889	4688.59
524.238	4690.64
524.586	4682.89
524.935	4685.7
525.283	4676.27
525.631	4678.02
525.979	4662.82
526.328	4661.48
526.676	4650.2
527.024	4654.86
527.372	4644.93
527.72	4647.36
528.068	4638.05
528.416	4638.52
528.764	4630.25
529.112	4629.57
529.46	4614.16
529.808	4617.64
530.155	4604.34
530.503	4620.84
530.851	4623.05
531.198	4624.73
531.546	4613.16
531.893	4615.5
532.241	4602.11
532.588	4600.8
532.936	4595.27
533.283	4600.5
533.63	4596.41
533.978	4600.86
534.325	4583.98
534.672	4572.55
535.019	4564.48
535.366	4567.7
535.713	4559.36
536.06	4565.3
536.407	4562.45
536.754	4564.11
537.101	4556.36
537.448	4560.36
537.795	4552.59
538.141	4547.57
538.488	4539.14
538.835	4544.95
539.181	4536.02
539.528	4537.18
539.874	4528.98
540.221	4525.09
540.567	4514.73
540.914	4518.61
541.26	4510.93
541.606	4519.18
541.952	4517.02
542.299	4519.16
542.645	4511.2
542.991	4515.3
543.337	4509.18
543.683	4512.52
544.029	4508.07
544.375	4520.57
544.721	4517.36
545.066	4519.09
545.412	4511.8
545.758	4513.52
546.104	4510.52
546.449	4510.05
546.795	4511.68
547.141	4519.55
547.486	4513.75
547.832	4516.66
548.177	4505.23
548.522	4505.02
548.868	4496.93
549.213	4499.57
549.558	4495.68
549.903	4498.95
550.249	4496.82
550.594	4497.59
550.939	4487.2
551.284	4490.41
551.629	4486.66
551.974	4491.27
552.319	4487.77
552.664	4493.59
553.008	4485.48
553.353	4517.34
553.698	4514.05
554.043	4518.61
554.387	4507.84
554.732	4511.11
555.076	4506.27
555.421	4509.57
555.765	4503
556.11	4506.32
556.454	4496.59
556.798	4501.02
557.143	4466.18
557.487	4476.09
557.831	4467.16
558.175	4475.8
558.519	4472.41
558.863	4479.48
559.207	4472.75
559.551	4477.02
559.895	4474.57
560.239	4480.11
560.583	4476.41
560.927	4480.95
561.27	4468.14
561.614	4479.39
561.958	4470.68
562.301	4477
562.645	4465.34
562.988	4469.02
563.332	4463.18
563.675	4466.11
564.018	4470.3
564.362	4474.02
564.705	4468.98
565.048	4472.77
565.391	4461.75
565.735	4466.86
566.078	4460.39
566.421	4469.89
566.764	4466.41
567.107	4469.93
567.45	4461.52
567.792	4459.27
568.135	4452.25
568.478	4458.27
568.821	4453.02
569.163	4459.2
569.506	4451.93
569.849	4458.98
570.191	4451.25
570.534	4458.52
570.876	4454.43
571.219	4464.3
571.561	4458.8
571.903	4463.16
572.246	4457.73
572.588	4461.61
572.93	4453.18
573.272	4460.09
573.614	4449.25
573.956	4455.64
574.298	4449.14
574.64	4454.5
574.982	4443.07
575.324	4446.52
575.666	4442.18
576.008	4450.05
576.349	4445.02
576.691	4450.48
577.033	4446.98
577.374	4454.07
577.716	4448.16
578.057	4452.82
578.399	4444.93
578.74	4452.02
579.082	4450.68
579.423	4456.98
579.764	4455.05
580.105	4462.02
580.447	4463.43
580.788	4473.61
581.129	4475.93
581.47	4481.45
581.811	4475.55
582.152	4486.7
582.493	4502.66
582.834	4507.68
583.175	4503.32
583.515	4502.25
583.856	4495.36
584.197	4495.59
584.537	4486.18
584.878	4482.43
585.218	4477.8
585.559	4483.59
585.899	4474.68
586.24	4460.09
586.58	4454.18
586.921	4458.27
587.261	4453.48
587.601	4460.27
587.941	4455.8
588.281	4462.41
588.621	4460.05
588.961	4462.55
589.301	4455.77
589.641	4460.32
589.981	4456.59
590.321	4459.8
590.661	4454.93
591.001	4456.61
591.34	4454.05
591.68	4459.27
592.02	4448.48
592.359	4451.02
592.699	4446.27
593.038	4455.09
593.378	4448.61
593.717	4449.68
594.057	4442.32
594.396	4447.07
594.735	4443
595.074	4450.09
595.414	4439.05
595.753	4444.8
596.092	4439.25
596.431	4441.68
596.77	4434.7
597.109	4439.52
597.448	4432.66
597.786	4436.07
598.125	4429.68
598.464	4436.45
598.803	4426.2
599.141	4434.25
599.48	4428.02
599.819	4433.34
600.157	4426.95
600.495	4430.34
600.834	4428.98
601.172	4456.5
601.511	4455.61
601.849	4458.32
602.187	4451.43
602.525	4453.93
602.864	4447.55
603.202	4457.61
603.54	4451.05
603.878	4459.18
604.216	4450.98
604.554	4454.95
604.891	4427.05
605.229	4429.77
605.567	4424.61
605.905	4432.68
606.243	4426.3
606.58	4430.45
606.918	4420.5
607.255	4423.77
607.593	4418.7
607.93	4424.86
608.268	4416.25
608.605	4424.3
608.942	4424.27
609.28	4430.3
609.617	4422.82
609.954	4426.05
610.291	4423.93
610.628	4430.8
610.965	4428.86
611.302	4434.43
611.639	4433.7
611.976	4444.27
612.313	4438.66
612.65	4438.48
612.987	4430.34
613.323	4432.11
613.66	4429.86
613.997	4435.16
614.333	4428.57
614.67	4434.57
615.006	4427.07
615.343	4426.66
615.679	4416.02
616.015	4419.2
616.352	4411.55
616.688	4420.57
617.024	4416.77
617.36	4427.5
617.696	4422.59
618.032	4428.09
618.368	4420.16
618.704	4427.73
619.04	4423.09
619.376	4429.93
619.712	4426.75
620.048	4434.8
620.383	4425
620.719	4427.91
621.055	4416.98
621.39	4420.77
621.726	4413.14
622.061	4417.09
622.397	4408.09
622.732	4412.64
623.068	4402.84
623.403	4401.11
623.738	4393.84
624.073	4398
624.409	4393.7
624.744	4395.84
625.079	4387.09
625.414	4395.64
625.749	4391.86
626.084	4397.57
626.419	4394.66
626.753	4400.98
627.088	4399.2
627.423	4409.2
627.758	4405.73
628.092	4412.36
628.427	4408.39
628.762	4415.95
629.096	4406.16
629.431	4412.93
629.765	4408.59
630.099	4410.23
630.434	4404.18
630.768	4410.18
631.102	4399.61
631.436	4404.64
631.77	4397.11
632.105	4400.5
632.439	4394.86
632.773	4402.82
633.107	4395.48
633.44	4401.59
633.774	4396.14
634.108	4401.86
634.442	4393.93
634.776	4403.07
635.109	4399.77
635.443	4405.82
635.776	4403.5
636.11	4408.45
636.443	4401.57
636.777	4404.3
637.11	4393.7
637.444	4398.18
637.777	4393.77
638.11	4399.89
638.443	4390.61
638.776	4393.64
639.11	4386.36
639.443	4392.77
639.776	4385.68
640.109	4392.95
640.441	4389.55
640.774	4397.8
641.107	4391.59
641.44	4397.09
641.773	4390.95
642.105	4396.05
642.438	4394.14
642.77	4397.25
643.103	4388.11
643.435	4391.84
643.768	4389.8
644.1	4391.34
644.433	4385.23
644.765	4390.5
645.097	4392.93
645.429	4399.43
645.761	4393.86
646.094	4395.39
646.426	4391.02
646.758	4399.66
647.09	4394.86
647.422	4392.86
647.753	4389.3
648.085	4392.77
648.417	4387.7
648.749	4384.5
649.08	4377.61
649.412	4382
649.744	4376.84
650.075	4383.34
650.407	4373.95
650.738	4381.82
651.069	4377.8
651.401	4382.82
651.732	4381.16
652.063	4385.41
652.394	4379.09
652.726	4385.61
653.057	4381.34
653.388	4385.61
653.719	4380.25
654.05	4387.82
654.381	4381.23
654.712	4393.09
655.042	4385.23
655.373	4387.2
655.704	4384.98
656.034	4390.32
656.365	4385.84
656.696	4389.8
657.026	4386.3
657.357	4390.66
657.687	4382.09
658.018	4385
658.348	4372.16
658.678	4380.52
659.008	4377.5
659.339	4382.16
659.669	4376.52
659.999	4383.11
660.329	4377.43
660.659	4380.34
660.989	4374.55
661.319	4380.2
661.649	4375.05
661.978	4381.18
662.308	4373.43
662.638	4375.48
662.968	4369.66
663.297	4377.25
663.627	4367.57
663.956	4371.05
664.286	4365.27
664.615	4376.32
664.945	4371.55
665.274	4380.89
665.603	4376.89
665.932	4383.82
666.262	4379.66
666.591	4385.59
666.92	4376.07
667.249	4383.8
667.578	4385.05
667.907	4393.45
668.236	4387.93
668.564	4390.2
668.893	4384.77
669.222	4389.05
669.551	4384.52
669.879	4390.7
670.208	4383.41
670.537	4386.61
670.865	4377.34
671.194	4392.95
671.522	4387.43
671.85	4387.23
672.179	4384.66
672.507	4386.8
672.835	4378.57
673.163	4382.05
673.491	4376.11
673.819	4386.95
674.147	4385.91
674.475	4393.16
674.803	4372.59
675.131	4374.32
675.459	4372.75
675.787	4379.55
676.115	4372.36
676.442	4381.86
676.77	4377.2
677.098	4381.32
677.425	4370.39
677.753	4379.68
678.08	4372.8
678.407	4381.36
678.735	4380.61
679.062	4383.45
679.389	4374.45
679.717	4383.82
680.044	4375.66
680.371	4378.77
680.698	4374.75
681.025	4386.09
681.352	4376.8
681.679	4383.84
682.006	4374.11
682.332	4373.91
682.659	4368.09
682.986	4382.11
683.313	4376.11
683.639	4378.36
683.966	4374.77
684.292	4379.75
684.619	4366.5
684.945	4372.61
685.272	4369.07
685.598	4375.09
685.924	4379.25
686.25	4384.77
686.577	4373.43
686.903	4382.57
687.229	4379.36
687.555	4384.39
687.881	4380.2
688.207	4386.95
688.533	4384.09
688.858	4383.7
689.184	4380.59
689.51	4378.86
689.836	4372.57
690.161	4381.41
690.487	4370.27
690.813	4378.32
691.138	4376.59
691.463	4379.91
691.789	4379.91
692.114	4382.55
692.44	4380.11
692.765	4387.14
693.09	4387.5
693.415	4395.27
693.74	4385.57
694.065	4394.5
694.39	4387.91
694.715	4396.25
695.04	4394.3
695.365	4397.32
695.69	4391.52
696.015	4396.2
696.339	4390.93
696.664	4390.93
696.989	4385.66
697.313	4389.05
697.638	4384.45
697.962	4389.23
698.287	4378.55
698.611	4382.82
698.935	4375.55
699.26	4381.25
699.584	4378.91
699.908	4382.11
700.232	4377.86
700.556	4378.75
700.88	4377.02
701.204	4378.98
701.528	4371.86
701.852	4377.89
702.176	4390.27
702.5	4396.57
702.823	4402.3
703.147	4420.02
703.471	4413.52
703.794	4419.14
704.118	4434.07
704.441	4441.84
704.765	4436.5
705.088	4443.57
705.411	4443.2
705.735	4428.68
706.058	4423.34
706.381	4412.89
706.704	4398.73
707.027	4404.84
707.35	4398.45
707.673	4384.59
707.996	4375.86
708.319	4378.39
708.642	4370.95
708.965	4374.11
709.288	4369.25
709.61	4378.95
709.933	4376.8
710.256	4377.86
710.578	4370.09
710.901	4376.18
711.223	4372.41
711.546	4378.32
711.868	4383.64
712.19	4391.55
712.512	4381.5
712.835	4387.16
713.157	4375.84
713.479	4382.05
713.801	4374.2
714.123	4380.32
714.445	4378.77
714.767	4384.59
715.089	4378.27
715.411	4370.43
715.732	4362.91
716.054	4368.25
716.376	4361.07
716.697	4363.77
717.019	4362.64
717.34	4368.43
717.662	4365.84
717.983	4368.27
718.305	4366.64
718.626	4373.61
718.947	4372.07
719.268	4380.68
719.589	4375.98
719.911	4388.75
720.232	4386.32
720.553	4387.93
720.874	4381.86
721.195	4386.7
721.515	4378.43
721.836	4379.68
722.157	4370.3
722.478	4376.68
722.798	4366.8
723.119	4369.43
723.44	4354.23
723.76	4360.7
724.081	4352.77
724.401	4362.07
724.721	4365.45
725.042	4367.43
725.362	4361.18
725.682	4366.98
726.002	4362.23
726.322	4372.11
726.642	4371.34
726.962	4376.86
727.282	4373.02
727.602	4378.55
727.922	4367.3
728.242	4375.14
728.562	4375.14
728.882	4379.55
729.201	4376.36
729.521	4384.32
729.84	4376.48
730.16	4378.7
730.479	4384.32
730.799	4387.98
731.118	4383.32
731.437	4390.59
731.757	4369.64
732.076	4375.66
732.395	4370.5
732.714	4376.23
733.033	4365.84
733.352	4373.02
733.671	4372.07
733.99	4371
734.309	4368
734.628	4375.59
734.947	4372.48
735.265	4380.93
735.584	4372.64
735.903	4378.55
736.221	4372.23
736.54	4378.16
736.858	4368.75
737.177	4377.84
737.495	4373.48
737.813	4375.2
738.132	4370.02
738.45	4373.91
738.768	4370.02
739.086	4373.68
739.404	4370.68
739.722	4375.11
740.04	4372.39
740.358	4381.27
740.676	4373.34
740.994	4376.75
741.311	4372.68
741.629	4377.55
741.947	4374.36
742.264	4381.07
742.582	4381.2
742.899	4388.09
743.217	4385.11
743.534	4389.57
743.852	4381.55
744.169	4384.77
744.486	4381.16
744.803	4383.7
745.121	4377.41
745.438	4382.25
745.755	4371.39
746.072	4376.75
746.389	4368.8
746.706	4371.2
747.022	4366.27
747.339	4371.02
747.656	4370.34
747.973	4373.59
748.289	4372.61
748.606	4377.55
748.923	4370.25
749.239	4383.05
749.555	4377.14
749.872	4385
750.188	4383.86
750.505	4388.93
750.821	4386.2
751.137	4386.39
751.453	4381.02
751.769	4386.93
752.085	4383.18
752.401	4395
752.717	4381.84
753.033	4385.5
753.349	4379.07
753.665	4381.48
753.98	4374.57
754.296	4379.82
754.612	4376.82
754.927	4385.36
755.243	4381.3
755.558	4385.84
755.874	4378.23
756.189	4385.57
756.505	4376.73
756.82	4381.8
757.135	4376.86
757.45	4385.41
757.765	4383.75
758.08	4384.52
758.395	4374.52
758.71	4377.73
759.025	4372.84
759.34	4380
759.655	4379.41
759.97	4388.73
760.285	4390.66
760.599	4395.11
760.914	4386.18
761.228	4385.11
761.543	4380.05
761.857	4399.84
762.172	4391
762.486	4394.16
762.8	4389.02
763.115	4392.52
763.429	4387.95
763.743	4388.25
764.057	4383.48
764.371	4391.41
764.685	4395
764.999	4405.57
765.313	4396.43
765.627	4403.77
765.941	4399.41
766.255	4401.16
766.568	4395.93
766.882	4399.45
767.195	4392.48
767.509	4400.43
767.823	4399.27
768.136	4400.23
768.449	4395.48
768.763	4395.41
769.076	4389.43
769.389	4395.02
769.702	4390.55
770.016	4394.05
770.329	4387.18
770.642	4396.77
770.955	4390.27
771.268	4392.82
771.58	4391.2
771.893	4394.61
772.206	4386.55
772.519	4395.66
772.832	4390.82
773.144	4394.48
773.457	4392.05
773.769	4400.07
774.082	4390.32
774.394	4396.14
774.706	4393.2
775.019	4397.25
775.331	4390.95
775.643	4397.75
775.955	4394.43
776.268	4401.8
776.58	4398.32
776.892	4404
777.204	4402.25
777.515	4409.39
777.827	4410.09
778.139	4414.09
778.451	4409.25
778.763	4416.23
779.074	4411.95
779.386	4414.5
779.697	4409.57
780.009	4416.66
780.32	4412.7
780.632	4413.68
780.943	4412.52
781.254	4415.05
781.566	4410.66
781.877	4418.91
782.188	4415.3
782.499	4419.93
782.81	4420.23
783.121	4424.57
783.432	4421.77
783.743	4427.98
784.054	4424.75
784.364	4425.25
784.675	4418.86
784.986	4422.55
785.296	4418.36
785.607	4424.39
785.917	4444.66
786.228	4450.07
786.538	4447.36
786.849	4455.32
787.159	4449.68
787.469	4455.32
787.779	4455.68
788.09	4459.75
788.4	4460.64
788.71	4464.25
789.02	4460.95
789.33	4448.45
789.64	4442.66
789.949	4456.32
790.259	4446.3
790.569	4451.3
790.879	4447.2
791.188	4453.34
791.498	4451.86
791.807	4452.66
792.117	4445.57
792.426	4449.84
792.736	4438.89
793.045	4452.18
793.354	4438.52
793.663	4449.98
793.973	4447.82
794.282	4477.73
794.591	4469.66
794.9	4476.34
795.209	4476.8
795.518	4486.89
795.826	4482.55
796.135	4491.34
796.444	4479.11
796.753	4488.52
797.061	4478.84
797.37	4483.98
797.678	4460.5
797.987	4465.66
798.295	4458.98
798.604	4466.55
798.912	4461.89
799.22	4468.75
799.529	4467.8
799.837	4475.34
800.145	4472.52
800.453	4480.39
800.761	4480.68
801.069	4485.41
801.377	4485.2
801.685	4499.36
801.993	4496.86
802.3	4504.34
802.608	4497.45
802.916	4503.68
803.223	4511.45
803.531	4518.05
803.838	4515.8
804.146	4515.8
804.453	4510.98
804.76	4519.41
805.068	4512.91
805.375	4516.77
805.682	4514.84
805.989	4529.66
806.296	4526.36
806.603	4523.05
806.91	4520.84
807.217	4524.68
807.524	4524.39
807.831	4532.98
808.138	4524.82
808.444	4530.84
808.751	4528.32
809.058	4530.25
809.364	4523.09
809.671	4531.91
809.977	4527.98
810.284	4535.43
810.59	4535
810.896	4540.05
811.202	4535.8
811.509	4547.25
811.815	4543.05
812.121	4550.48
812.427	4546.57
812.733	4551.82
813.039	4551.34
813.345	4559.18
813.65	4553.36
813.956	4567.14
814.262	4567.61
814.568	4576.57
814.873	4573.75
815.179	4582.41
815.484	4576.02
815.79	4586.23
816.095	4586.59
816.4	4585.41
816.706	4579.66
817.011	4586.84
817.316	4580.23
817.621	4583.93
817.926	4585.41
818.231	4587.75
818.536	4582.2
818.841	4592.8
819.146	4588.23
819.451	4595.5
819.756	4593.45
820.06	4599.3
820.365	4597.64
820.67	4601.02
820.974	4599.27
821.279	4603.7
821.583	4602.64
821.888	4610.8
822.192	4605.66
822.496	4613.91
822.8	4607.93
823.105	4615.11
823.409	4614.02
823.713	4618.89
824.017	4618.7
824.321	4623.82
824.625	4620.8
824.929	4631.36
825.232	4630.2
825.536	4639.02
825.84	4634.66
826.143	4642.57
826.447	4640.93
826.751	4646.95
827.054	4643.64
827.358	4650.23
827.661	4671.2
827.964	4696.11
828.268	4692.14
828.571	4696.02
828.874	4688.07
829.177	4697.16
829.48	4691.84
829.783	4697.16
830.086	4695.14
830.389	4701.75
830.692	4694.98
830.995	4680.23
831.297	4660.86
831.6	4671.73
831.903	4670.45
832.205	4676.55
832.508	4669.18
832.81	4675.95
833.113	4678.2
833.415	4681.98
833.718	4680.02
834.02	4685.91
834.322	4682.02
834.624	4683.66
834.926	4679.95
835.228	4690.73
835.53	4689.86
835.832	4700.16
836.134	4699.05
836.436	4701.93
836.738	4706.11
837.04	4713.77
837.341	4713
837.643	4728.8
837.944	4729.66
838.246	4736.39
838.547	4728.7
838.849	4739.48
839.15	4737.66
839.452	4746.75
839.753	4745.5
840.054	4746.16
840.355	4741.52
840.656	4755.95
840.957	4747.64
841.258	4753.18
841.559	4745.41
841.86	4753
842.161	4744.75
842.462	4751.02
842.762	4745.02
843.063	4751.43
843.364	4759
843.664	4768.39
843.965	4766.45
844.265	4774.89
844.566	4771
844.866	4781.36
845.166	4781.57
845.467	4791.93
845.767	4783.41
846.067	4788.93
846.367	4784.55
846.667	4783.09
846.967	4778.52
847.267	4779.14
847.567	4772.14
847.867	4777.48
848.166	4770.5
848.466	4772.02
848.766	4769.02
849.065	4779.48
849.365	4777.5
849.664	4788.45
849.964	4787.2
850.263	4792.16
850.562	4787.77
850.862	4793.3
851.161	4791.25
851.46	4801.55
851.759	4801.55
852.058	4811.55
852.357	4810.89
852.656	4821.8
852.955	4816.39
853.254	4821.2
853.553	4820.05
853.851	4827.16
854.15	4824.16
854.449	4831.34
854.747	4826.5
855.046	4836.89
855.344	4829.64
855.643	4848.93
855.941	4847.84
856.239	4858.98
856.538	4857.93
856.836	4864.82
857.134	4861.7
857.432	4872.98
857.73	4872.5
858.028	4883.82
858.326	4875.75
858.624	4882.82
858.922	4868.84
859.219	4871.84
859.517	4862.43
859.815	4869.52
860.112	4868.64
860.41	4876.27
860.707	4866.57
861.005	4873.43
861.302	4866.27
861.6	4873.45
861.897	4873.43
862.194	4877.91
862.491	4880.43
862.788	4889.43
863.085	4883.14
863.382	4888.95
863.679	4888.3
863.976	4899.25
864.273	4894.43
864.57	4905.27
864.867	4900.05
865.163	4905.68
865.46	4905.93
865.757	4908.75
866.053	4905.5
866.349	4914.3
866.646	4912.84
866.942	4921.73
867.239	4922.39
867.535	4930.89
867.831	4924.89
868.127	4936.45
868.423	4930.73
868.719	4937.45
869.015	4930.27
869.311	4937.05
869.607	4934.43
869.903	4938.91
870.199	4931.93
870.494	4939.82
870.79	4933.16
871.086	4934.64
871.381	4928.8
871.677	4937.25
871.972	4931.14
872.267	4937.16
872.563	4930.86
872.858	4936.89
873.153	4929.86
873.448	4928.64
873.743	4916.52
874.038	4919.43
874.333	4916.23
874.628	4918.16
874.923	4910.98
875.218	4914.18
875.513	4909.82
875.808	4915.93
876.102	4909.55
876.397	4914.93
876.691	4911.32
876.986	4917.2
877.28	4911.75
877.575	4914.16
877.869	4911.36
878.163	4913.48
878.458	4905.14
878.752	4908.55
879.046	4898.36
879.34	4901.07
879.634	4896.41
879.928	4899.82
880.222	4890.34
880.516	4897.61
880.809	4891.09
881.103	4897.39
881.397	4889.25
881.691	4896.91
881.984	4890.48
882.278	4896
882.571	4904.45
882.864	4904.84
883.158	4897.48
883.451	4905.5
883.744	4896.39
884.038	4899.23
884.331	4890.59
884.624	4895.86
884.917	4887.05
885.21	4891.14
885.503	4885.52
885.796	4878.23
886.088	4875.2
886.381	4887.41
886.674	4876.86
886.966	4879.57
887.259	4878.98
887.552	4895.27
887.844	4892.91
888.136	4896.5
888.429	4895.52
888.721	4900.72
889.013	4894.44
889.306	4899.79
889.598	4891.08
