# Supplementary material for: An on-demand, drop-on-drop method for studying enzyme catalysis by serial crystallography
Source: Nat Commun. 2021 Jul 22;12:4461. doi: 10.1038/s41467-021-24757-7 (PMC8298390; doi:10.1038/s41467-021-24757-7)
Supplement: Supplementary file 7 — Source Data [file 41467_2021_24757_MOESM7_ESM.zip › 01_raw data/7/7-fluo5N-fura-bg_OFX002211_20-37-42-202.txt]

Data from 7-fluo5N-fura-bg_OFX002211_20-37-42-202.txt Node

Date: Wed Jun 05 20:37:42 PDT 2019
User: Yachandra Lab
Spectrometer: OFX00221
Trigger mode: 0
Integration Time (sec): 3.000000E-1
Scans to average: 4
Nonlinearity correction enabled: false
Boxcar width: 5
Storing dark spectrum: false
XAxis mode: Wavelengths
Number of Pixels in Spectrum: 2136
>>>>>Begin Spectral Data<<<<<
156.111	2560
156.499	2558.82
156.887	2565.03
157.274	2564.19
157.662	2574.38
158.049	2583.39
158.437	2598.36
158.824	2597.89
159.211	2611.75
159.599	2617.3
159.986	2621.91
160.373	2619.57
160.761	2627.27
161.148	2623.52
161.535	2630.68
161.922	2621.57
162.309	2617.11
162.696	2603.34
163.083	2603.7
163.47	2592.64
163.857	2599.14
164.244	2595.18
164.631	2597.64
165.018	2590.61
165.405	2595.16
165.792	2588.66
166.179	2593.82
166.565	2587.8
166.952	2592.5
167.339	2591.2
167.725	2595.98
168.112	2590.36
168.498	2596.59
168.885	2592.23
169.271	2598.27
169.658	2593.41
170.044	2598.57
170.431	2594.32
170.817	2599.93
171.203	2594.14
171.59	2596.14
171.976	2591.66
172.362	2597.48
172.748	2591.75
173.134	2596.98
173.521	2590.77
173.907	2596.02
174.293	2590.18
174.679	2594.23
175.065	2587.45
175.451	2594.07
175.836	2587.25
176.222	2594.34
176.608	2600.05
176.994	2613.14
177.38	2611.3
177.765	2617.8
178.151	2609.61
178.537	2615.18
178.922	2611.8
179.308	2619.18
179.693	2613.34
180.079	2619.91
180.464	2611.95
180.85	2606.23
181.235	2593.52
181.621	2594.57
182.006	2587.36
182.391	2594.64
182.777	2589.34
183.162	2593.23
183.547	2587.05
183.932	2591.82
184.317	2585.55
184.702	2590.95
185.087	2585.27
185.472	2591.48
185.857	2587.82
186.242	2593.66
186.627	2589.41
187.012	2594.39
187.397	2588.39
187.782	2594.36
188.167	2589.7
188.551	2595.57
188.936	2742.57
189.321	2895.66
189.705	3043.61
190.09	3193.73
190.475	3374.95
190.859	3533.23
191.244	3680.61
191.628	3837.48
192.012	3985.36
192.397	4150.5
192.781	4297.18
193.166	4300.7
193.55	4299.73
193.934	4303.5
194.318	4306.5
194.702	4277.7
195.087	4273.05
195.471	4278.57
195.855	4279.64
196.239	4286.5
196.623	4277.84
197.007	4287.34
197.391	4291.5
197.775	4303.82
198.158	4302.8
198.542	4308.2
198.926	4307.5
199.31	4313.41
199.693	4311.95
200.077	4312.82
200.461	4312.86
200.844	4316.95
201.228	4311.43
201.611	4313.95
201.995	4304.34
202.378	4306.36
202.762	4307.25
203.145	4310.77
203.529	4310.2
203.912	4317.2
204.295	4318.66
204.679	4318.52
205.062	4318.14
205.445	4326.07
205.828	4321.98
206.211	4327.34
206.594	4330.16
206.977	4332.68
207.36	4335.98
207.743	4338.95
208.126	4339.64
208.509	4344.32
208.892	4347.64
209.275	4349.68
209.658	4351.05
210.04	4359.86
210.423	4360.93
210.806	4361.66
211.188	4360.5
211.571	4361.18
211.953	4363.84
212.336	4362.68
212.719	4358.68
213.101	4359.84
213.483	4361.02
213.866	4361.23
214.248	4358.14
214.63	4361.61
215.013	4364.18
215.395	4369.43
215.777	4372.64
216.159	4379.59
216.542	4381.02
216.924	4386.45
217.306	4387.7
217.688	4391.27
218.07	4391.45
218.452	4393.2
218.834	4393.98
219.216	4398.55
219.597	4398.32
219.979	4399.3
220.361	4435.18
220.743	4439.36
221.124	4442.68
221.506	4447.36
221.888	4446.95
222.269	4450.07
222.651	4455.02
223.032	4457.84
223.414	4456.86
223.795	4455.75
224.177	4458.25
224.558	4416.91
224.94	4416.5
225.321	4424.82
225.702	4424.11
226.083	4432.3
226.465	4444.61
226.846	4442.36
227.227	4441.2
227.608	4444.48
227.989	4442.61
228.37	4445.5
228.751	4450.59
229.132	4455.66
229.513	4446.07
229.894	4446.95
230.275	4439.45
230.655	4426.34
231.036	4430.14
231.417	4433.34
231.798	4429.66
232.178	4442.64
232.559	4441.09
232.94	4442.45
233.32	4438.95
233.701	4443.2
234.081	4445.05
234.462	4452.84
234.842	4457.91
235.222	4461.48
235.603	4462.14
235.983	4465.32
236.363	4463.98
236.743	4466.59
237.124	4465.77
237.504	4489.91
237.884	4489.95
238.264	4490.34
238.644	4489.45
239.024	4494.09
239.404	4490.16
239.784	4497.55
240.164	4499.5
240.544	4499.77
240.923	4499.64
241.303	4502.57
241.683	4478.34
242.063	4480.93
242.442	4476.39
242.822	4486.68
243.202	4480.66
243.581	4480.73
243.961	4482.2
244.34	4483.27
244.72	4476.8
245.099	4484.7
245.478	4480.43
245.858	4492.57
246.237	4491.7
246.616	4500.61
246.996	4491.39
247.375	4495.09
247.754	4500.11
248.133	4496.8
248.512	4497.75
248.891	4508.98
249.27	4504.32
249.649	4509.64
250.028	4504.3
250.407	4502.66
250.786	4499.82
251.165	4505.43
251.544	4508.43
251.922	4509.14
252.301	4508.18
252.68	4508.48
253.058	4501.3
253.437	4507.59
253.816	4509.91
254.194	4512
254.573	4513.64
254.951	4518.52
255.329	4511.64
255.708	4508.91
256.086	4509
256.465	4508.77
256.843	4516.95
257.221	4522.32
257.599	4514.95
257.977	4520.8
258.356	4526.84
258.734	4532.36
259.112	4536.64
259.49	4542.07
259.868	4544.02
260.246	4545.09
260.624	4553.73
261.001	4557.02
261.379	4563.61
261.757	4566.64
262.135	4560.23
262.513	4553.82
262.89	4550.89
263.268	4550.18
263.645	4550.48
264.023	4550.77
264.401	4556.98
264.778	4553.7
265.156	4542.43
265.533	4539.8
265.91	4535.5
266.288	4538.32
266.665	4535
267.042	4539
267.42	4534.82
267.797	4538.59
268.174	4540.45
268.551	4538.43
268.928	4539.39
269.305	4545.77
269.682	4543.84
270.059	4551.11
270.436	4550.43
270.813	4562
271.19	4562.39
271.567	4566
271.944	4561.84
272.32	4562
272.697	4567.73
273.074	4567.14
273.45	4563.09
273.827	4561.05
274.203	4559.02
274.58	4562.02
274.957	4555.23
275.333	4556.02
275.709	4552.23
276.086	4553.5
276.462	4550.3
276.838	4542.23
277.215	4539.73
277.591	4552.32
277.967	4554.95
278.343	4556.61
278.719	4551
279.095	4554.86
279.471	4553.5
279.847	4561.86
280.223	4559.25
280.599	4565.68
280.975	4562.48
281.351	4566.05
281.727	4553.95
282.103	4556.09
282.478	4554.34
282.854	4560.66
283.23	4554.45
283.605	4559.86
283.981	4551.61
284.357	4559.16
284.732	4557.7
285.108	4562.57
285.483	4563.18
285.858	4567.7
286.234	4561.98
286.609	4563.61
286.984	4558.34
287.36	4565.23
287.735	4565.93
288.11	4580.59
288.485	4576.61
288.86	4579.41
289.235	4579.5
289.61	4582.16
289.985	4585.75
290.36	4592.25
290.735	4591.57
291.11	4599.95
291.485	4598.61
291.86	4594.43
292.235	4590.7
292.609	4594.3
292.984	4591.59
293.359	4594.02
293.733	4592.8
294.108	4596.41
294.482	4590.75
294.857	4591.57
295.231	4591.55
295.606	4597.75
295.98	4595.11
296.354	4593.48
296.729	4589.02
297.103	4592.3
297.477	4595.39
297.851	4598.39
298.226	4591.86
298.6	4600.43
298.974	4604
299.348	4605.55
299.722	4603.16
300.096	4611.23
300.47	4608.89
300.844	4615.36
301.217	4614.23
301.591	4612.86
301.965	4615.59
302.339	4617.45
302.712	4614.25
303.086	4617.45
303.46	4612.8
303.833	4610.41
304.207	4608.27
304.58	4608.68
304.954	4605.3
305.327	4607.23
305.701	4603.73
306.074	4603.8
306.447	4601.36
306.821	4605.91
307.194	4600.36
307.567	4610.07
307.94	4608.91
308.313	4612.61
308.686	4611.16
309.059	4612.41
309.432	4610.36
309.805	4618.82
310.178	4613.11
310.551	4622.43
310.924	4618.57
311.297	4623.52
311.67	4615.57
312.042	4622.3
312.415	4619.16
312.788	4619.91
313.16	4617.86
313.533	4623.41
313.905	4621.07
314.278	4625.23
314.65	4614.45
315.023	4619.02
315.395	4613.41
315.768	4613.14
316.14	4607.98
316.512	4613.61
316.884	4612.77
317.257	4618.59
317.629	4614.7
318.001	4615
318.373	4612.89
318.745	4619.84
319.117	4616.61
319.489	4625.52
319.861	4629.86
320.233	4633.93
320.605	4625.48
320.977	4629.84
321.348	4627.61
321.72	4631.8
322.092	4623.64
322.463	4626.23
322.835	4619.48
323.207	4622.77
323.578	4614.02
323.95	4614.61
324.321	4610.7
324.693	4616.25
325.064	4613.16
325.435	4633.73
325.807	4627.11
326.178	4635.2
326.549	4635.43
326.92	4640.75
327.292	4635.23
327.663	4639.05
328.034	4633.59
328.405	4637.68
328.776	4630.52
329.147	4633
329.518	4610.02
329.889	4612.43
330.259	4606.7
330.63	4606.11
331.001	4601.55
331.372	4605.41
331.742	4600.93
332.113	4606.89
332.484	4601.98
332.854	4611.93
333.225	4606.52
333.595	4610.57
333.966	4608.66
334.336	4613.11
334.707	4606.93
335.077	4617.3
335.447	4616.41
335.817	4623
336.188	4611.93
336.558	4616.27
336.928	4609.11
337.298	4615.8
337.668	4616.73
338.038	4621.39
338.408	4644.07
338.778	4647.45
339.148	4662.23
339.518	4667.3
339.888	4660.05
340.258	4668.68
340.627	4663.27
340.997	4668.2
341.367	4661.68
341.736	4658.18
342.106	4652.52
342.475	4628.66
342.845	4657.52
343.214	4636.57
343.584	4625.23
343.953	4629.5
344.323	4622.59
344.692	4624.14
345.061	4617.27
345.431	4621.95
345.8	4620.59
346.169	4624.36
346.538	4622.82
346.907	4597.11
347.276	4592.55
347.645	4597.57
348.014	4593.86
348.383	4599.02
348.752	4596.09
349.121	4599.27
349.49	4598.2
349.858	4599.64
350.227	4599.07
350.596	4605
350.964	4598.34
351.333	4603.89
351.702	4604.41
352.07	4607.61
352.439	4601.59
352.807	4607.7
353.176	4605.02
353.544	4607.55
353.912	4608.34
354.281	4608.55
354.649	4598.16
355.017	4605.52
355.385	4600.48
355.753	4601.91
356.122	4596.59
356.49	4601.84
356.858	4596.41
357.226	4598.7
357.594	4588.05
357.961	4592.68
358.329	4592.2
358.697	4597.43
359.065	4591.2
359.433	4594.39
359.8	4590.77
360.168	4593.66
360.536	4587.43
360.903	4592.39
361.271	4585.32
361.638	4594.43
362.006	4582.43
362.373	4581.48
362.741	4573.55
363.108	4575.7
363.475	4569.8
363.843	4570.11
364.21	4565.66
364.577	4577.43
364.944	4569.48
365.311	4575.48
365.678	4590.39
366.045	4597.07
366.412	4598.98
366.779	4608.48
367.146	4605.55
367.513	4613.73
367.88	4608.41
368.247	4617.2
368.613	4610.57
368.98	4614.16
369.347	4606.2
369.713	4586.73
370.08	4581.11
370.447	4583.55
370.813	4573.82
371.18	4577.61
371.546	4568.45
371.912	4575.59
372.279	4572.52
372.645	4572.84
373.011	4570.32
373.378	4580.02
373.744	4574.02
374.11	4583.11
374.476	4573.14
374.842	4578.89
375.208	4583.16
375.574	4588.41
375.94	4580.77
376.306	4582.68
376.672	4581.52
377.038	4586.18
377.404	4581.32
377.769	4591.89
378.135	4583.93
378.501	4593.91
378.866	4589.25
379.232	4583.7
379.597	4579.64
379.963	4585.64
380.328	4575.98
380.694	4577.25
381.059	4572.39
381.425	4575.7
381.79	4567.75
382.155	4576.18
382.52	4567.55
382.886	4574.14
383.251	4566.11
383.616	4572.23
383.981	4565.64
384.346	4571.23
384.711	4566.27
385.076	4570.95
385.441	4563.93
385.806	4567.32
386.171	4556.36
386.535	4559.68
386.9	4555.02
387.265	4562.66
387.629	4553.14
387.994	4559.55
388.359	4557.14
388.723	4560.23
389.088	4555.73
389.452	4561.36
389.817	4555.57
390.181	4562.09
390.545	4559.84
390.91	4565.39
391.274	4558.32
391.638	4565.39
392.002	4559.66
392.366	4595.93
392.731	4590.32
393.095	4596.05
393.459	4593.66
393.823	4600.84
394.187	4594.16
394.55	4603.98
394.914	4601.25
395.278	4610.39
395.642	4602.55
396.006	4607.2
396.369	4569.57
396.733	4575.18
397.097	4565.95
397.46	4569.52
397.824	4562.14
398.187	4564.52
398.551	4557.05
398.914	4555.89
399.277	4547.82
399.641	4554.61
400.004	4553.43
400.367	4561.11
400.73	4556.75
401.094	4561.45
401.457	4554.2
401.82	4557.7
402.183	4553.84
402.546	4561.11
402.909	4554.61
403.272	4564.77
403.635	4556.32
403.998	4556.14
404.36	4546.34
404.723	4549.45
405.086	4545.55
405.448	4578.11
405.811	4573.55
406.174	4577.64
406.536	4564.52
406.899	4593.02
407.261	4581.98
407.624	4589.3
407.986	4587.93
408.348	4591.02
408.711	4590.59
409.073	4596.23
409.435	4562.66
409.797	4565.55
410.16	4559.91
410.522	4566.52
410.884	4537.34
411.246	4548.5
411.608	4541.89
411.97	4545.09
412.332	4539.93
412.693	4546.91
413.055	4538.95
413.417	4545.18
413.779	4541.11
414.14	4545.36
414.502	4536.25
414.864	4544.59
415.225	4534.59
415.587	4542.61
415.948	4535.45
416.31	4542.43
416.671	4530.93
417.033	4533.84
417.394	4529.77
417.755	4533.68
418.116	4529.14
418.478	4533.68
418.839	4525.61
419.2	4529.05
419.561	4522.07
419.922	4526.05
420.283	4522.39
420.644	4527.02
421.005	4524.25
421.366	4531.11
421.727	4534.3
422.087	4538.36
422.448	4534.59
422.809	4542.09
423.169	4537.61
423.53	4543.14
423.891	4535.27
424.251	4539.14
424.612	4533.27
424.972	4537.5
425.333	4527.52
425.693	4525.86
426.053	4519.66
426.414	4522.07
426.774	4512.95
427.134	4516.07
427.494	4507.07
427.854	4515.43
428.214	4506.41
428.574	4509.57
428.934	4507.43
429.294	4514.7
429.654	4508.11
430.014	4514.25
430.374	4510.68
430.734	4521.45
431.094	4514.64
431.453	4537.14
431.813	4531.59
432.173	4540.52
432.532	4537.7
432.892	4538.77
433.251	4531.48
433.611	4536.11
433.97	4527.95
434.33	4536.02
434.689	4529.52
435.048	4536.52
435.407	4519.73
435.767	4521.48
436.126	4511.11
436.485	4511.8
436.844	4506.27
437.203	4514.16
437.562	4512.55
437.921	4517.77
438.28	4508.73
438.639	4509.86
438.998	4524.59
439.356	4525.07
439.715	4521.75
440.074	4531.84
440.433	4530.3
440.791	4537.34
441.15	4526.09
441.508	4529.95
441.867	4524.14
442.225	4530.73
442.584	4526.57
442.942	4509.8
443.3	4504.2
443.659	4508.57
444.017	4504.57
444.375	4506.89
444.733	4498.98
445.092	4509.14
445.45	4507.8
445.808	4515.55
446.166	4508.36
446.524	4511.27
446.882	4505.68
447.239	4512.57
447.597	4507.64
447.955	4514.84
448.313	4512.52
448.67	4520.16
449.028	4512.11
449.386	4513.39
449.743	4514.95
450.101	4525.14
450.458	4522.25
450.816	4531.05
451.173	4528.14
451.531	4538.11
451.888	4527.91
452.245	4533.43
452.602	4529.36
452.96	4570.86
453.317	4567.07
453.674	4571.14
454.031	4567.36
454.388	4576.73
454.745	4566.82
455.102	4572.91
455.459	4567.77
455.816	4575.16
456.173	4571.57
456.529	4580.18
456.886	4540.61
457.243	4546.73
457.599	4537.41
457.956	4540.82
458.313	4535.59
458.669	4548.11
459.026	4542.14
459.382	4546.89
459.739	4547.36
460.095	4555.91
460.451	4550.43
460.807	4556.86
461.164	4555.59
461.52	4572.57
461.876	4565.27
462.232	4566.23
462.588	4559.61
462.944	4567.84
463.3	4562.8
463.656	4566
464.012	4557.55
464.368	4566.16
464.724	4561.3
465.079	4563.73
465.435	4547.73
465.791	4549.75
466.146	4544.93
466.502	4553.59
466.858	4543.2
467.213	4546.32
467.569	4542.73
467.924	4553.23
468.279	4539.45
468.635	4543.43
468.99	4533.73
469.345	4536.55
469.701	4531.14
470.056	4535.11
470.411	4519.5
470.766	4526.68
471.121	4519.5
471.476	4523.95
471.831	4507.43
472.186	4512.57
472.541	4505.98
472.895	4508.39
473.25	4499.84
473.605	4505.07
473.96	4496.82
474.314	4499.8
474.669	4486.14
475.024	4484.59
475.378	4466.95
475.733	4476.66
476.087	4468.61
476.441	4472.5
476.796	4463.77
477.15	4473.09
477.504	4462.7
477.859	4465.59
478.213	4457.86
478.567	4458.39
478.921	4460.61
479.275	4463.32
479.629	4457.32
479.983	4465.25
480.337	4455.16
480.691	4457.7
481.045	4446.27
481.399	4478.59
481.752	4473.57
482.106	4480.84
482.46	4476.73
482.813	4473.32
483.167	4469.11
483.52	4468.84
483.874	4471.84
484.227	4477.16
484.581	4471.25
484.934	4475.2
485.288	4440.3
485.641	4438.34
485.994	4429.7
486.347	4436.27
486.7	4429.91
487.054	4447.5
487.407	4441.39
487.76	4430.95
488.113	4421.86
488.466	4428.34
488.818	4424.95
489.171	4429.09
489.524	4423.39
489.877	4426.5
490.23	4418.39
490.582	4423.52
490.935	4408
491.288	4411
491.64	4403.82
491.993	4408.75
492.345	4402.93
492.698	4410.11
493.05	4408.09
493.402	4420.09
493.755	4422.98
494.107	4438.57
494.459	4446.02
494.811	4472.77
495.163	4495.86
495.515	4546.66
495.867	4600.27
496.219	4687.09
496.571	4775.7
496.923	4890.93
497.275	5010.61
497.627	5151.16
497.979	5277.61
498.33	5421.68
498.682	5540.8
499.034	5662.18
499.385	5754.11
499.737	5847.11
500.088	5902.64
500.44	5944.93
500.791	5963.93
501.143	5969.48
501.494	5954.7
501.845	5945.32
502.197	5909.27
502.548	5882.3
502.899	5846.14
503.25	5825.09
503.601	5781.84
503.952	5751.7
504.303	5710.39
504.654	5680.59
505.005	5640.52
505.356	5604.55
505.707	5564.75
506.058	5536.45
506.408	5497.48
506.759	5472.16
507.11	5430.86
507.46	5413.5
507.811	5378.86
508.161	5361.61
508.512	5328.43
508.862	5310.11
509.213	5282.59
509.563	5263.02
509.913	5235.93
510.263	5222.84
510.614	5192.86
510.964	5185
511.314	5149.43
511.664	5130.25
512.014	5102
512.364	5085.36
512.714	5059.75
513.064	5044.02
513.414	5021.93
513.764	5021.45
514.113	4999.34
514.463	4994.8
514.813	4966.36
515.162	4957.64
515.512	4941.82
515.862	4934.09
516.211	4919.36
516.561	4913.45
516.91	4901.93
517.259	4894.64
517.609	4864.39
517.958	4852.27
518.307	4833.18
518.656	4827.41
519.006	4818.3
519.355	4822.41
519.704	4812.98
520.053	4808.91
520.402	4793.3
520.751	4787.2
521.1	4775
521.448	4776.25
521.797	4768.59
522.146	4769.07
522.495	4761.02
522.843	4755.3
523.192	4734.73
523.541	4728.23
523.889	4717.23
524.238	4719.55
524.586	4712.43
524.935	4712.32
525.283	4701.57
525.631	4702.25
525.979	4685.09
526.328	4684.39
526.676	4672.64
527.024	4673.68
527.372	4662.93
527.72	4663.25
528.068	4653.86
528.416	4655.55
528.764	4646.91
529.112	4647.77
529.46	4630.41
529.808	4631
530.155	4618.39
530.503	4633.75
530.851	4637.32
531.198	4639.84
531.546	4628.39
531.893	4629.43
532.241	4611.84
532.588	4611.45
532.936	4600.59
533.283	4610.18
533.63	4608.91
533.978	4611.32
534.325	4594.59
534.672	4583.55
535.019	4575.7
535.366	4579.59
535.713	4569.8
536.06	4580.8
536.407	4573.55
536.754	4575.57
537.101	4566.27
537.448	4570.55
537.795	4564.34
538.141	4559.02
538.488	4548.66
538.835	4553.02
539.181	4542.84
539.528	4545.86
539.874	4534.86
540.221	4537.75
540.567	4528.89
540.914	4533.14
541.26	4524.32
541.606	4531.98
541.952	4529.27
542.299	4534.41
542.645	4527.5
542.991	4532.16
543.337	4524.59
543.683	4526.73
544.029	4517.89
544.375	4531.75
544.721	4528.07
545.066	4528.91
545.412	4520.09
545.758	4521.93
546.104	4515.93
546.449	4515.75
546.795	4515.73
547.141	4524.39
547.486	4517.32
547.832	4519
548.177	4506.84
548.522	4504.2
548.868	4496.36
549.213	4498.61
549.558	4494.05
549.903	4498.89
550.249	4495.45
550.594	4494.02
550.939	4482.73
551.284	4487
551.629	4486.11
551.974	4486.32
552.319	4484.5
552.664	4493.7
553.008	4489.5
553.353	4519.3
553.698	4515.32
554.043	4518.07
554.387	4511.93
554.732	4517.18
555.076	4509.52
555.421	4512.05
555.765	4508.93
556.11	4510.75
556.454	4499.8
556.798	4500.8
557.143	4469.75
557.487	4476.14
557.831	4468.57
558.175	4473.82
558.519	4470.52
558.863	4477.5
559.207	4468.27
559.551	4473.34
559.895	4472.68
560.239	4477.84
560.583	4473.57
560.927	4476.09
561.27	4466.02
561.614	4478.36
561.958	4471.66
562.301	4478.43
562.645	4471.52
562.988	4475.23
563.332	4470.25
563.675	4475.07
564.018	4474.86
564.362	4480.3
564.705	4475.57
565.048	4479.57
565.391	4469.09
565.735	4472.91
566.078	4463.41
566.421	4470.8
566.764	4469.64
567.107	4471.7
567.45	4461.27
567.792	4459.52
568.135	4450.41
568.478	4456.39
568.821	4453.52
569.163	4457.77
569.506	4451.66
569.849	4458.07
570.191	4454.2
570.534	4460.32
570.876	4456.61
571.219	4464.16
571.561	4460.66
571.903	4469.09
572.246	4464.16
572.588	4465.66
572.93	4458.75
573.272	4464.95
573.614	4457.48
573.956	4458.23
574.298	4453.16
574.64	4457.61
574.982	4448.11
575.324	4452.57
575.666	4445.68
576.008	4449.64
576.349	4443.2
576.691	4449.43
577.033	4447.98
577.374	4454.23
577.716	4449.41
578.057	4453.7
578.399	4447.61
578.74	4455.77
579.082	4453.93
579.423	4461.89
579.764	4462.95
580.105	4470.64
580.447	4468.7
580.788	4471.7
581.129	4474.5
581.47	4481.48
581.811	4474.95
582.152	4481.43
582.493	4496.55
582.834	4499.48
583.175	4493.66
583.515	4489.5
583.856	4482.14
584.197	4485.16
584.537	4477.39
584.878	4471.25
585.218	4463.39
585.559	4470.07
585.899	4464.27
586.24	4447.59
586.58	4442.64
586.921	4446.61
587.261	4444.59
587.601	4453.23
587.941	4447.68
588.281	4455.43
588.621	4453.2
588.961	4459.14
589.301	4450.25
589.641	4452.77
589.981	4448.52
590.321	4451.64
590.661	4447.84
591.001	4450.93
591.34	4447.11
591.68	4452.93
592.02	4445.36
592.359	4450.41
592.699	4441.68
593.038	4452.43
593.378	4447.25
593.717	4451.61
594.057	4444.64
594.396	4448.43
594.735	4443.48
595.074	4448.64
595.414	4439.25
595.753	4443.93
596.092	4438.8
596.431	4447.11
596.77	4439.75
597.109	4443.55
597.448	4435.75
597.786	4440
598.125	4432.55
598.464	4437.98
598.803	4428.98
599.141	4435.64
599.48	4428.07
599.819	4433.32
600.157	4425.66
600.495	4429.25
600.834	4429.75
601.172	4458.2
601.511	4455.66
601.849	4459.52
602.187	4454
602.525	4456.41
602.864	4448.16
603.202	4458.82
603.54	4450.68
603.878	4455.45
604.216	4447.95
604.554	4450.75
604.891	4420.18
605.229	4422.73
605.567	4417.11
605.905	4421.57
606.243	4416.02
606.58	4420.91
606.918	4408.7
607.255	4414.68
607.593	4412.34
607.93	4417.41
608.268	4410.7
608.605	4421.18
608.942	4423.02
609.28	4428.55
609.617	4424.68
609.954	4432.34
610.291	4429.82
610.628	4439.77
610.965	4433.98
611.302	4437.16
611.639	4434.84
611.976	4442.34
612.313	4434.39
612.65	4433.05
612.987	4423.45
613.323	4425.09
613.66	4419.39
613.997	4425.95
614.333	4417.16
614.67	4421.7
615.006	4414.52
615.343	4415.66
615.679	4406.07
616.015	4412
616.352	4407.52
616.688	4414.8
617.024	4409.09
617.36	4415.98
617.696	4408.43
618.032	4415.34
618.368	4410.11
618.704	4418
619.04	4413.66
619.376	4419.95
619.712	4415.27
620.048	4419.73
620.383	4414.18
620.719	4419.5
621.055	4411.84
621.39	4418.34
621.726	4410.86
622.061	4413.57
622.397	4409.11
622.732	4412.98
623.068	4403.57
623.403	4404.77
623.738	4395.95
624.073	4401
624.409	4395.27
624.744	4398.39
625.079	4390.5
625.414	4401.52
625.749	4397.77
626.084	4401.43
626.419	4397.66
626.753	4404.05
627.088	4396.07
627.423	4408.68
627.758	4404.73
628.092	4410.07
628.427	4403.36
628.762	4411.52
629.096	4401.05
629.431	4409.16
629.765	4403.36
630.099	4406.86
630.434	4401.07
630.768	4408.82
631.102	4397.86
631.436	4402.11
631.77	4397.36
632.105	4401.82
632.439	4392.5
632.773	4398.82
633.107	4390.11
633.44	4396.23
633.774	4387.48
634.108	4393.3
634.442	4387.98
634.776	4396.77
635.109	4392.59
635.443	4397.61
635.776	4395
636.11	4401.14
636.443	4396.39
636.777	4402.5
637.11	4393.3
637.444	4403.11
637.777	4399.82
638.11	4404.09
638.443	4394.52
638.776	4399.57
639.11	4392.11
639.443	4398.61
639.776	4391.32
640.109	4397.05
640.441	4388.23
640.774	4393.43
641.107	4384.89
641.44	4391.43
641.773	4386.86
642.105	4389.66
642.438	4385.11
642.77	4390.66
643.103	4383.16
643.435	4386.77
643.768	4381.16
644.1	4387.91
644.433	4382.77
644.765	4386.84
645.097	4388.23
645.429	4394.14
645.761	4391.93
646.094	4396.09
646.426	4390.27
646.758	4399.3
647.09	4394.16
647.422	4395.39
647.753	4386.77
648.085	4391.34
648.417	4385.34
648.749	4380.09
649.08	4373.41
649.412	4377.75
649.744	4370.89
650.075	4377.18
650.407	4368
650.738	4373.98
651.069	4369.91
651.401	4378.84
651.732	4374.66
652.063	4383.09
652.394	4376.61
652.726	4384.07
653.057	4379.05
653.388	4382.73
653.719	4376.05
654.05	4381.66
654.381	4377.52
654.712	4389.36
655.042	4381.57
655.373	4384.36
655.704	4378.34
656.034	4382.34
656.365	4376.64
656.696	4383.2
657.026	4377.86
657.357	4381.61
657.687	4373.39
658.018	4377.16
658.348	4364.55
658.678	4371.93
659.008	4369.34
659.339	4373.23
659.669	4369.7
659.999	4376.18
660.329	4366.02
660.659	4372.5
660.989	4367.86
661.319	4373.09
661.649	4368.32
661.978	4374.41
662.308	4366.66
662.638	4369.77
662.968	4364.64
663.297	4373.45
663.627	4363.16
663.956	4368.2
664.286	4359.86
664.615	4369.95
664.945	4364.59
665.274	4371.52
665.603	4366.02
665.932	4372.23
666.262	4365.7
666.591	4374.8
666.92	4367.34
667.249	4376.11
667.578	4377.16
667.907	4386.45
668.236	4381.11
668.564	4387.14
668.893	4381.27
669.222	4385.93
669.551	4380.89
669.879	4388.55
670.208	4376.75
670.537	4378.98
670.865	4368.57
671.194	4387.5
671.522	4382.8
671.85	4381.93
672.179	4377.98
672.507	4380.61
672.835	4372.48
673.163	4377.82
673.491	4372.48
673.819	4383.32
674.147	4379.55
674.475	4386.14
674.803	4361.68
675.131	4363.91
675.459	4364.18
675.787	4367.86
676.115	4361.84
676.442	4368.61
676.77	4362.41
677.098	4366.89
677.425	4358.77
677.753	4369.91
678.08	4366.64
678.407	4375.82
678.735	4375.14
679.062	4376.34
679.389	4370.32
679.717	4375.59
680.044	4371.8
680.371	4376.25
680.698	4369.75
681.025	4378.18
681.352	4370.05
681.679	4375.3
682.006	4367
682.332	4369.02
682.659	4365.8
682.986	4379.18
683.313	4377.14
683.639	4378.98
683.966	4374.91
684.292	4380.43
684.619	4368.57
684.945	4371.36
685.272	4368.73
685.598	4375
685.924	4374.05
686.25	4378.91
686.577	4366.82
686.903	4374.84
687.229	4370.77
687.555	4374.95
687.881	4372.34
688.207	4381.55
688.533	4380.77
688.858	4382.14
689.184	4376.25
689.51	4378.89
689.836	4372.57
690.161	4383
690.487	4371.75
690.813	4378.05
691.138	4377.36
691.463	4380.11
691.789	4376.34
692.114	4379.25
692.44	4372.95
692.765	4381.68
693.09	4378.75
693.415	4384.66
693.74	4371.27
694.065	4380.48
694.39	4377.59
694.715	4384.39
695.04	4380.77
695.365	4384.75
695.69	4375.36
696.015	4381.93
696.339	4377.68
696.664	4382.64
696.989	4378.07
697.313	4382.73
697.638	4378.84
697.962	4381.86
698.287	4371.45
698.611	4380.66
698.935	4374.93
699.26	4380.27
699.584	4376.2
699.908	4379.59
700.232	4369.41
700.556	4370.3
700.88	4369.64
701.204	4371.61
701.528	4364.52
701.852	4373.66
702.176	4383.95
702.5	4389.68
702.823	4399.57
703.147	4418.02
703.471	4410.91
703.794	4419.41
704.118	4436.98
704.441	4445.11
704.765	4439.09
705.088	4442.89
705.411	4440.16
705.735	4424.16
706.058	4416.61
706.381	4403.5
706.704	4389.61
707.027	4394.57
707.35	4385.93
707.673	4371.2
707.996	4360.27
708.319	4364.25
708.642	4362.57
708.965	4363.55
709.288	4356.73
709.61	4366.3
709.933	4365.52
710.256	4366.59
710.578	4358.18
710.901	4364.11
711.223	4357.98
711.546	4365.89
711.868	4368.11
712.19	4373.05
712.512	4366.18
712.835	4372.14
713.157	4363.82
713.479	4369.86
713.801	4361.61
714.123	4369.66
714.445	4368.09
714.767	4374.8
715.089	4369.57
715.411	4363.48
715.732	4356.3
716.054	4360.93
716.376	4354.73
716.697	4356.09
717.019	4353.48
717.34	4359.86
717.662	4354.82
717.983	4359.39
718.305	4355.68
718.626	4359.89
718.947	4359.86
719.268	4366.68
719.589	4359.7
719.911	4372.98
720.232	4372.77
720.553	4374.89
720.874	4367.73
721.195	4373.14
721.515	4362.89
721.836	4368.02
722.157	4359.68
722.478	4364.23
722.798	4357.84
723.119	4362.2
723.44	4349.59
723.76	4354.34
724.081	4347.45
724.401	4356.09
724.721	4359.59
725.042	4363.16
725.362	4354.84
725.682	4362.77
726.002	4359.39
726.322	4364.82
726.642	4362.59
726.962	4369.2
727.282	4367.36
727.602	4373.18
727.922	4363.66
728.242	4375.48
728.562	4377.52
728.882	4382.93
729.201	4377.02
729.521	4383.64
729.84	4379.66
730.16	4383.52
730.479	4385.16
730.799	4386.82
731.118	4383.2
731.437	4389.7
731.757	4366.64
732.076	4369.73
732.395	4364.2
732.714	4370.18
733.033	4361.52
733.352	4364.43
733.671	4364.16
733.99	4364.43
734.309	4360.43
734.628	4365.3
734.947	4361.41
735.265	4369.64
735.584	4361.34
735.903	4367.45
736.221	4360.59
736.54	4366.89
736.858	4363
737.177	4368.61
737.495	4362.8
737.813	4366.8
738.132	4360.39
738.45	4364.48
738.768	4356.84
739.086	4360.68
739.404	4359.89
739.722	4364.25
740.04	4360.66
740.358	4367.14
740.676	4359.36
740.994	4364.23
741.311	4359.95
741.629	4366.66
741.947	4359.98
742.264	4367.52
742.582	4369.86
742.899	4376.39
743.217	4373.8
743.534	4375.66
743.852	4367.23
744.169	4370.52
744.486	4367.34
744.803	4370.16
745.121	4366.05
745.438	4374
745.755	4365.57
746.072	4370.52
746.389	4358.41
746.706	4362.95
747.022	4360.34
747.339	4366.73
747.656	4365.75
747.973	4368.93
748.289	4365.8
748.606	4370.41
748.923	4366.23
749.239	4377.36
749.555	4371.25
749.872	4380.84
750.188	4378.2
750.505	4384.89
750.821	4382.18
751.137	4385.8
751.453	4378.55
751.769	4382.48
752.085	4373.45
752.401	4382.3
752.717	4373.39
753.033	4375.11
753.349	4368.14
753.665	4373.27
753.98	4365.32
754.296	4369.11
754.612	4363.98
754.927	4374.82
755.243	4373.25
755.558	4381.39
755.874	4375.73
756.189	4380.5
756.505	4371.18
756.82	4375.16
757.135	4364.7
757.45	4373.14
757.765	4373.23
758.08	4375.45
758.395	4363.82
758.71	4368.09
759.025	4364.61
759.34	4367.16
759.655	4365.98
759.97	4374.5
760.285	4378.57
760.599	4387.68
760.914	4380.02
761.228	4378.66
761.543	4373.91
761.857	4394.55
762.172	4386.27
762.486	4387.5
762.8	4386.14
763.115	4388.66
763.429	4385.39
763.743	4383.16
764.057	4377.82
764.371	4383.64
764.685	4382.77
764.999	4392.16
765.313	4381.2
765.627	4388.09
765.941	4385.48
766.255	4385.89
766.568	4381.91
766.882	4384.14
767.195	4377.93
767.509	4384.84
767.823	4384.36
768.136	4388.55
768.449	4383.34
768.763	4382.86
769.076	4377.75
769.389	4382.11
769.702	4380.16
770.016	4384.5
770.329	4383.84
770.642	4394.8
770.955	4389.55
771.268	4392.07
771.58	4391
771.893	4395.25
772.206	4388.27
772.519	4396.7
772.832	4392.55
773.144	4396.32
773.457	4391.41
773.769	4394.61
774.082	4385.95
774.394	4390.02
774.706	4386.73
775.019	4390.41
775.331	4384.48
775.643	4393.02
775.955	4387.8
776.268	4392.48
776.58	4388.34
776.892	4395.59
777.204	4393.14
777.515	4398.61
777.827	4399.36
778.139	4401.8
778.451	4397.14
778.763	4402.89
779.074	4397.95
779.386	4401.07
779.697	4397.66
780.009	4403.07
780.32	4398.23
780.632	4402.11
780.943	4401.2
781.254	4403.93
781.566	4400.07
781.877	4408.11
782.188	4404.8
782.499	4408.48
782.81	4408.34
783.121	4415.91
783.432	4413.09
783.743	4417.66
784.054	4412.14
784.364	4414.11
784.675	4407.55
784.986	4413.93
785.296	4408.02
785.607	4412.98
785.917	4434.59
786.228	4441.39
786.538	4434.95
786.849	4442.7
787.159	4437.86
787.469	4447.45
787.779	4446.45
788.09	4452.93
788.4	4451.27
788.71	4455.14
789.02	4451.27
789.33	4438.93
789.64	4432.61
789.949	4448.64
790.259	4442.84
790.569	4450.98
790.879	4443.25
791.188	4448.86
791.498	4444.2
791.807	4444.89
792.117	4441.41
792.426	4448.07
792.736	4438.18
793.045	4451.89
793.354	4438.5
793.663	4447.89
793.973	4441.59
794.282	4471.23
794.591	4466.41
794.9	4472.23
795.209	4472.2
795.518	4478.91
795.826	4475.93
796.135	4484.66
796.444	4471.45
796.753	4479.02
797.061	4469.14
797.37	4474.66
797.678	4453.89
797.987	4457.09
798.295	4453.55
798.604	4461.82
798.912	4456
799.22	4459.48
799.529	4456.8
799.837	4464.07
800.145	4459.43
800.453	4467.39
800.761	4470.09
801.069	4471.86
801.377	4470.59
801.685	4482.5
801.993	4481.61
802.3	4490.52
802.608	4489.52
802.916	4495.5
803.223	4499.27
803.531	4508
803.838	4505
804.146	4505.86
804.453	4502.57
804.76	4509.18
805.068	4505.18
805.375	4507.91
805.682	4504.41
805.989	4516.25
806.296	4513.43
806.603	4515.57
806.91	4511.3
807.217	4516.14
807.524	4514.7
807.831	4521.18
808.138	4517.57
808.444	4521.66
808.751	4520.48
809.058	4523.66
809.364	4514.95
809.671	4522.93
809.977	4516.75
810.284	4526.14
810.59	4526.34
810.896	4531.27
811.202	4528.48
811.509	4536.52
811.815	4531.2
812.121	4535.86
812.427	4533.18
812.733	4539.66
813.039	4539.27
813.345	4548.18
813.65	4541.11
813.956	4551.89
814.262	4551.11
814.568	4559.05
814.873	4554.09
815.179	4564.84
815.484	4558.43
815.79	4569.48
816.095	4569.11
816.4	4568.68
816.706	4562.66
817.011	4570.89
817.316	4563.41
817.621	4569.41
817.926	4568.57
818.231	4576.02
818.536	4570.77
818.841	4581.66
819.146	4575.93
819.451	4583.3
819.756	4579.07
820.06	4585.57
820.365	4584.89
820.67	4588.45
820.974	4586.5
821.279	4594.91
821.583	4590.16
821.888	4597.07
822.192	4598.14
822.496	4602.98
822.8	4597.64
823.105	4606.73
823.409	4604.3
823.713	4607.89
824.017	4608.45
824.321	4614.14
824.625	4610.07
824.929	4618.43
825.232	4615.86
825.536	4620.34
825.84	4619.2
826.143	4626.48
826.447	4625.05
826.751	4633.77
827.054	4632.91
827.358	4642.16
827.661	4659.7
827.964	4684.55
828.268	4686
828.571	4691.64
828.874	4684.34
829.177	4694.3
829.48	4690.05
829.783	4693.91
830.086	4691.05
830.389	4694.34
830.692	4687.57
830.995	4675.89
831.297	4655.73
831.6	4663.39
831.903	4661.25
832.205	4668.43
832.508	4661.39
832.81	4667.18
833.113	4669.82
833.415	4674.91
833.718	4675.23
834.02	4683.07
834.322	4678.23
834.624	4684.43
834.926	4681.61
835.228	4693.86
835.53	4691.05
835.832	4700.93
836.134	4702.2
836.436	4704.91
836.738	4706.86
837.04	4711.98
837.341	4710.02
837.643	4725.09
837.944	4720.55
838.246	4725.95
838.547	4718.25
838.849	4728.52
839.15	4728.14
839.452	4735.41
839.753	4732.7
840.054	4734.86
840.355	4732.84
840.656	4740.98
840.957	4730.75
841.258	4741.11
841.559	4735.14
841.86	4742.32
842.161	4736.11
842.462	4741.45
842.762	4733.48
843.063	4739
843.364	4744.5
843.664	4753.5
843.965	4755.25
844.265	4763.43
844.566	4761.2
844.866	4771.84
845.166	4767.8
845.467	4776.52
845.767	4765.84
846.067	4773.14
846.367	4773.61
846.667	4773.41
846.967	4770.41
847.267	4770.2
847.567	4766.11
847.867	4767.27
848.166	4757.82
848.466	4765.75
848.766	4759.64
849.065	4772.82
849.365	4770.3
849.664	4778.89
849.964	4773.77
850.263	4775.41
850.562	4770.86
850.862	4776.3
851.161	4776.3
851.46	4788.57
851.759	4783.84
852.058	4795.48
852.357	4792.77
852.656	4803.84
852.955	4797.68
853.254	4805.52
853.553	4805.55
853.851	4815.34
854.15	4815.55
854.449	4821.36
854.747	4816.34
855.046	4827.68
855.344	4819.75
855.643	4837.98
855.941	4833.43
856.239	4845.36
856.538	4843.93
856.836	4853.32
857.134	4851.75
857.432	4857.84
857.73	4854.73
858.028	4867.23
858.326	4859.95
858.624	4870.11
858.922	4856.84
859.219	4864.18
859.517	4854.57
859.815	4862.98
860.112	4859.68
860.41	4865.02
860.707	4859.5
861.005	4868.7
861.302	4862.18
861.6	4870.84
861.897	4870.82
862.194	4878.48
862.491	4877.2
862.788	4888.73
863.085	4882.34
863.382	4889.14
863.679	4886.7
863.976	4898.52
864.273	4893.89
864.57	4899.64
864.867	4894.57
865.163	4901.36
865.46	4900.48
865.757	4903.39
866.053	4898.25
866.349	4905.41
866.646	4906.98
866.942	4918.14
867.239	4914.57
867.535	4923
867.831	4918.14
868.127	4929.66
868.423	4924.86
868.719	4928.64
869.015	4924.48
869.311	4930.2
869.607	4927.59
869.903	4927.55
870.199	4917.95
870.494	4925.91
870.79	4919.2
871.086	4924.48
871.381	4918.77
871.677	4921.77
871.972	4917.98
872.267	4922.41
872.563	4917.86
872.858	4922.61
873.153	4916.61
873.448	4917.77
873.743	4907.8
874.038	4907.52
874.333	4903.45
874.628	4905.36
874.923	4900.86
875.218	4900.86
875.513	4900.14
875.808	4906.23
876.102	4901.86
876.397	4903.45
876.691	4900.84
876.986	4905.39
877.28	4905.2
877.575	4907.52
877.869	4905.59
878.163	4905.5
878.458	4899.52
878.752	4900.18
879.046	4890.3
879.34	4891.09
879.634	4889.64
879.928	4892.34
880.222	4883.59
880.516	4887.66
880.809	4882.48
881.103	4886.75
881.397	4880.16
881.691	4884.93
881.984	4879
882.278	4884.34
882.571	4897.05
882.864	4899.14
883.158	4892.39
883.451	4899.39
883.744	4888.59
884.038	4891.2
884.331	4879.77
884.624	4885.89
884.917	4880.23
885.21	4883.75
885.503	4879.3
885.796	4867.82
886.088	4861.64
886.381	4870.82
886.674	4861
886.966	4868.59
887.259	4864.45
887.552	4886.39
887.844	4883.95
888.136	4889.57
888.429	4889.5
888.721	4892.86
889.013	4890.16
889.306	4898.68
889.598	4893.17
