# Supplementary material for: An on-demand, drop-on-drop method for studying enzyme catalysis by serial crystallography
Source: Nat Commun. 2021 Jul 22;12:4461. doi: 10.1038/s41467-021-24757-7 (PMC8298390; doi:10.1038/s41467-021-24757-7)
Supplement: Supplementary file 7 — Source Data [file 41467_2021_24757_MOESM7_ESM.zip › 01_raw data/7/7-pico-on (31).txt]

Data from 7-fluo5N-fura-picoon_Subt4_20-41-43-407.txt Node

Date: Wed Jun 05 20:41:43 PDT 2019
User: Yachandra Lab
Spectrometer: OFX00221
Trigger mode: 0
Integration Time (sec): 3.000000E-1
Scans to average: 4
Nonlinearity correction enabled: false
Boxcar width: 5
Storing dark spectrum: false
XAxis mode: Wavelengths
Number of Pixels in Spectrum: 2136
>>>>>Begin Spectral Data<<<<<
156.111	-1.46
156.499	-0.21
156.887	-1.91
157.274	-1.92
157.662	-1.75
158.049	-1.39
158.437	-0.73
158.824	-0.82
159.211	-1.7
159.599	-1.32
159.986	-1.2
160.373	-2.07
160.761	-3.52
161.148	-1.77
161.535	-2.18
161.922	-1.84
162.309	-1.57
162.696	-0.89
163.083	-1.36
163.47	-0.07
163.857	-0.93
164.244	-1.61
164.631	-1.41
165.018	-0.8
165.405	-2.48
165.792	-1.14
166.179	-1.05
166.565	-1.95
166.952	-3.39
167.339	-2
167.725	-2.23
168.112	-0.5
168.498	1.2
168.885	1.68
169.271	1.18
169.658	2.57
170.044	1.52
170.431	1.3
170.817	1.84
171.203	2.91
171.59	3.09
171.976	1.95
172.362	0.82
172.748	-1.3
173.134	-1.89
173.521	-1.57
173.907	-1.64
174.293	-1.07
174.679	-1.75
175.065	-2.34
175.451	-1.66
175.836	-2.14
176.222	-1.55
176.608	-2.75
176.994	-2.43
177.38	-2.52
177.765	-3.11
178.151	-3.25
178.537	-4.02
178.922	-4.11
179.308	-4.14
179.693	-5.5
180.079	-5.75
180.464	-5.57
180.85	-4.39
181.235	-3.43
181.621	-3.61
182.006	-2.34
182.391	-2.23
182.777	-2.75
183.162	-3.34
183.547	-3.39
183.932	-3.23
184.317	-2.8
184.702	-2.55
185.087	-3.14
185.472	-3.73
185.857	-3.07
186.242	-2.93
186.627	-3.45
187.012	-2.43
187.397	-1.34
187.782	-0.95
188.167	-1.11
188.551	-1.5
188.936	6.89
189.321	15.52
189.705	22.5
190.09	30.09
190.475	39.25
190.859	44.11
191.244	51.45
191.628	58.43
192.012	63.93
192.397	71.57
192.781	82.32
193.166	83.3
193.55	82.05
193.934	84.18
194.318	82.61
194.702	77.27
195.087	77.39
195.471	75.98
195.855	78.89
196.239	81.98
196.623	82.86
197.007	80.73
197.391	78
197.775	79.75
198.158	77.43
198.542	76.68
198.926	81.14
199.31	85.2
199.693	87.34
200.077	81.66
200.461	81.59
200.844	76.95
201.228	77.07
201.611	76.68
201.995	75.61
202.378	76.39
202.762	77.5
203.145	77.3
203.529	78.45
203.912	78.36
204.295	78.61
204.679	78.77
205.062	84.89
205.445	84.27
205.828	85.93
206.211	88.25
206.594	87.73
206.977	86.57
207.36	86.39
207.743	80.86
208.126	79.05
208.509	80.66
208.892	81.52
209.275	78.41
209.658	79.98
210.04	79.84
210.423	77.43
210.806	79.14
211.188	81.77
211.571	79.07
211.953	83.41
212.336	82.09
212.719	83.3
213.101	82.82
213.483	80.95
213.866	80.2
214.248	80.93
214.63	81.95
215.013	81.11
215.395	81.8
215.777	80.91
216.159	79.77
216.542	83.36
216.924	81.25
217.306	79.93
217.688	80.73
218.07	77.5
218.452	77.75
218.834	77.64
219.216	79.05
219.597	77.11
219.979	79.11
220.361	81.64
220.743	78.7
221.124	78.52
221.506	75.41
221.888	75.8
222.269	78.02
222.651	73.66
223.032	72.3
223.414	67.64
223.795	70.14
224.177	72.14
224.558	72.02
224.94	72.5
225.321	77.05
225.702	82.43
226.083	85.34
226.465	85.43
226.846	88.16
227.227	84.73
227.608	87.05
227.989	86.89
228.37	86.98
228.751	82.14
229.132	85.27
229.513	85.95
229.894	83.75
230.275	84.18
230.655	83.8
231.036	80.2
231.417	86.11
231.798	90.77
232.178	87.36
232.559	85.32
232.94	87.55
233.32	86.3
233.701	85.43
234.081	85.34
234.462	82.89
234.842	82.7
235.222	88.91
235.603	84.84
235.983	78.61
236.363	78.02
236.743	81.02
237.124	76.23
237.504	76.86
237.884	77.32
238.264	72.86
238.644	75.93
239.024	77
239.404	72.68
239.784	73.43
240.164	74.7
240.544	75.75
240.923	73.23
241.303	77.66
241.683	75.09
242.063	72.27
242.442	77
242.822	70.7
243.202	66.55
243.581	66.82
243.961	68
244.34	68.48
244.72	68.32
245.099	70.73
245.478	73.43
245.858	73.3
246.237	73.3
246.616	73.32
246.996	78.66
247.375	80.86
247.754	82.68
248.133	81.5
248.512	82.77
248.891	87.5
249.27	87.05
249.649	86.55
250.028	89.75
250.407	91.48
250.786	89.55
251.165	86.75
251.544	89.57
251.922	92.23
252.301	96.02
252.68	93.8
253.058	89.07
253.437	88.95
253.816	87.59
254.194	87.02
254.573	88.02
254.951	91.89
255.329	95.25
255.708	92.25
256.086	89.98
256.465	85.52
256.843	86.5
257.221	86.68
257.599	83.98
257.977	82.02
258.356	79.61
258.734	77.66
259.112	76.41
259.49	74
259.868	78.57
260.246	78.77
260.624	82.18
261.001	81
261.379	83.61
261.757	84.84
262.135	84.27
262.513	83
262.89	80.18
263.268	79.89
263.645	79.7
264.023	74.43
264.401	74.68
264.778	73.02
265.156	75.39
265.533	76.07
265.91	77.07
266.288	78.45
266.665	84.39
267.042	86.84
267.42	86.84
267.797	87.02
268.174	88.77
268.551	87.07
268.928	85.5
269.305	85.48
269.682	85.36
270.059	85.61
270.436	86.77
270.813	85.95
271.19	85.66
271.567	86.77
271.944	87.05
272.32	87.07
272.697	85.16
273.074	89.34
273.45	89.43
273.827	88.16
274.203	87.57
274.58	88.61
274.957	85.61
275.333	84.82
275.709	83.18
276.086	83.11
276.462	79.73
276.838	82.36
277.215	78.68
277.591	80.91
277.967	79.39
278.343	80.11
278.719	78.25
279.095	75.95
279.471	74.11
279.847	73.11
280.223	74.09
280.599	75.57
280.975	73.8
281.351	76.14
281.727	72
282.103	72.39
282.478	69.82
282.854	71.98
283.23	75.77
283.605	81.61
283.981	80.2
284.357	78.45
284.732	82.23
285.108	84.45
285.483	85.73
285.858	86.68
286.234	88
286.609	91.93
286.984	88.43
287.36	88.11
287.735	86.16
288.11	86.84
288.485	89.23
288.86	88.57
289.235	89.07
289.61	84.77
289.985	84.66
290.36	81.3
290.735	79.84
291.11	80.73
291.485	81.91
291.86	84.32
292.235	89.18
292.609	87.45
292.984	87.14
293.359	82.93
293.733	84.32
294.108	84.89
294.482	84.64
294.857	85.48
295.231	86.25
295.606	84.02
295.98	79.66
296.354	76.73
296.729	77.89
297.103	75.34
297.477	80.68
297.851	82.61
298.226	80.64
298.6	81.3
298.974	79.77
299.348	83.39
299.722	85.91
300.096	87.39
300.47	85.68
300.844	83.39
301.217	85.45
301.591	85.91
301.965	86.8
302.339	85.11
302.712	86.66
303.086	86.82
303.46	85.55
303.833	84.25
304.207	83.48
304.58	85.41
304.954	88.2
305.327	86.23
305.701	83.93
306.074	82.93
306.447	86.5
306.821	86.59
307.194	84.02
307.567	82.73
307.94	83.16
308.313	83.34
308.686	81.86
309.059	78.86
309.432	82.45
309.805	81.05
310.178	78.02
310.551	80.18
310.924	79.64
311.297	80.8
311.67	78.23
312.042	75.09
312.415	73.05
312.788	70.41
313.16	71.86
313.533	68.11
313.905	69.77
314.278	72.41
314.65	69.39
315.023	69.91
315.395	69.89
315.768	72.18
316.14	76.11
316.512	79.73
316.884	82.75
317.257	82.93
317.629	83.32
318.001	83.75
318.373	83.64
318.745	82.66
319.117	83.16
319.489	83.09
319.861	80.3
320.233	80.36
320.605	76.61
320.977	77.09
321.348	76.89
321.72	78.5
322.092	79.73
322.463	77.32
322.835	77.73
323.207	79.2
323.578	77.02
323.95	74.77
324.321	73.05
324.693	76.75
325.064	73.05
325.435	77.8
325.807	78.3
326.178	77.95
326.549	80.11
326.92	81.73
327.292	79.2
327.663	81.77
328.034	84.7
328.405	83.43
328.776	79.48
329.147	83.3
329.518	74.09
329.889	73.89
330.259	70.41
330.63	68.64
331.001	66.23
331.372	64.64
331.742	66.68
332.113	65.7
332.484	66.07
332.854	69.95
333.225	73.18
333.595	77.55
333.966	74.73
334.336	78.18
334.707	80.61
335.077	79.93
335.447	79.84
335.817	76.7
336.188	80.61
336.558	83.43
336.928	81.3
337.298	78.27
337.668	78.07
338.038	79.93
338.408	83
338.778	83.77
339.148	86.5
339.518	87.89
339.888	88.77
340.258	86.59
340.627	81.36
340.997	81.45
341.367	80.48
341.736	79.7
342.106	78.82
342.475	73.3
342.845	74.2
343.214	73.05
343.584	75.36
343.953	75.48
344.323	76.66
344.692	81.3
345.061	80.25
345.431	78.89
345.8	79.02
346.169	81.27
346.538	79.07
346.907	73.41
347.276	73.23
347.645	72.27
348.014	71.18
348.383	70.5
348.752	70.61
349.121	70.09
349.49	71.36
349.858	73.36
350.227	72.66
350.596	78.95
350.964	83.3
351.333	84.64
351.702	81.59
352.07	81.02
352.439	79.68
352.807	77.32
353.176	76.98
353.544	79.89
353.912	82.89
354.281	83.89
354.649	78.27
355.017	73.91
355.385	74.09
355.753	78.07
356.122	78.93
356.49	80.73
356.858	81.75
357.226	84.07
357.594	80.39
357.961	76.91
358.329	76.02
358.697	78.43
359.065	84.66
359.433	83.43
359.8	82.68
360.168	83.89
360.536	84.59
360.903	82.34
361.271	82.52
361.638	83.82
362.006	82.73
362.373	82.41
362.741	83.86
363.108	79.64
363.475	77.86
363.843	75.95
364.21	75.43
364.577	73.41
364.944	74.27
365.311	73
365.678	73.43
366.045	74.41
366.412	74.16
366.779	72.55
367.146	72.57
367.513	74.7
367.88	76.61
368.247	78.75
368.613	77.95
368.98	80.39
369.347	80.75
369.713	81.16
370.08	79.59
370.447	78.7
370.813	78.75
371.18	80.05
371.546	77.73
371.912	79
372.279	77.45
372.645	80.48
373.011	81.05
373.378	81.36
373.744	81.52
374.11	78.25
374.476	78.55
374.842	78.07
375.208	79.09
375.574	80.34
375.94	77.61
376.306	81
376.672	79.43
377.038	76.89
377.404	77.66
377.769	74.48
378.135	79.16
378.501	80.34
378.866	78.64
379.232	76.61
379.597	76.52
379.963	75.07
380.328	72.91
380.694	71.86
381.059	68.61
381.425	68.55
381.79	71.23
382.155	71.91
382.52	70.82
382.886	73.7
383.251	73.18
383.616	73.09
383.981	74.61
384.346	70.16
384.711	71.2
385.076	73.5
385.441	75.91
385.806	76.11
386.171	74.43
386.535	75.2
386.9	72.86
387.265	76.07
387.629	77.84
387.994	77.5
388.359	77.89
388.723	77.89
389.088	79.43
389.452	76.64
389.817	74.93
390.181	72.84
390.545	74.86
390.91	75.75
391.274	73.82
391.638	76.02
392.002	75.14
392.366	81.02
392.731	82.2
393.095	81.95
393.459	81.34
393.823	79.64
394.187	79.7
394.55	73.93
394.914	75.3
395.278	73.41
395.642	70.86
396.006	72.91
396.369	68.09
396.733	66.5
397.097	67.91
397.46	69.36
397.824	70.61
398.187	72.27
398.551	73.23
398.914	72.14
399.277	73.68
399.641	73.68
400.004	74.52
400.367	74.43
400.73	75.05
401.094	74.25
401.457	73.48
401.82	73.05
402.183	74.95
402.546	76.11
402.909	77.32
403.272	78.41
403.635	78.34
403.998	79.68
404.36	79.57
404.723	80.48
405.086	79.41
405.448	79.89
405.811	80.84
406.174	78.14
406.536	79.98
406.899	81.39
407.261	81.45
407.624	81.36
407.986	79.64
408.348	78.77
408.711	79
409.073	80.7
409.435	79.55
409.797	78.86
410.16	79.18
410.522	80.52
410.884	79.09
411.246	77.09
411.608	76.77
411.97	76.07
412.332	78.59
412.693	76.25
413.055	76.84
413.417	78.18
413.779	78.2
414.14	74.57
414.502	73.11
414.864	68.68
415.225	68.36
415.587	70.98
415.948	70.86
416.31	70.36
416.671	69.73
417.033	67.39
417.394	68.48
417.755	71.27
418.116	75.09
418.478	72.95
418.839	76.7
419.2	78.66
419.561	76.23
419.922	75.68
420.283	73.45
420.644	74.52
421.005	76.05
421.366	74.77
421.727	72.95
422.087	72.16
422.448	74.3
422.809	72.64
423.169	76.23
423.53	77.59
423.891	77.91
424.251	80.52
424.612	81.39
424.972	82.36
425.333	81.43
425.693	76.34
426.053	78.66
426.414	76.34
426.774	79.68
427.134	74.82
427.494	75.25
427.854	72.66
428.214	73.16
428.574	73.77
428.934	71.09
429.294	70.95
429.654	78.25
430.014	76.05
430.374	77.41
430.734	75.86
431.094	78.48
431.453	76.48
431.813	78.93
432.173	77.57
432.532	75.7
432.892	75.8
433.251	75.32
433.611	75.61
433.97	76.57
434.33	77.23
434.689	76.61
435.048	77
435.407	77.61
435.767	77.93
436.126	78.34
436.485	78.93
436.844	79.23
437.203	79.41
437.562	76
437.921	74.55
438.28	73.2
438.639	74.36
438.998	72.7
439.356	71.16
439.715	73.18
440.074	75.11
440.433	72.86
440.791	70.5
441.15	70.75
441.508	71.91
441.867	75.89
442.225	77.14
442.584	75.25
442.942	73.34
443.3	74.52
443.659	70.95
444.017	68.7
444.375	70.16
444.733	71.05
445.092	73.55
445.45	71.64
445.808	67.57
446.166	66.82
446.524	67.5
446.882	69.27
447.239	69.7
447.597	68.09
447.955	68.41
448.313	67.34
448.67	69.2
449.028	67.39
449.386	68.16
449.743	67.23
450.101	69.34
450.458	68.84
450.816	68.3
451.173	70.45
451.531	73.86
451.888	71.55
452.245	76.57
452.602	74.02
452.96	75.86
453.317	71.41
453.674	75.16
454.031	71.77
454.388	70.02
454.745	70.7
455.102	70.05
455.459	68.64
455.816	69.75
456.173	67.64
456.529	69.8
456.886	67.91
457.243	74.57
457.599	73
457.956	72.14
458.313	71.5
458.669	71.09
459.026	68
459.382	66.27
459.739	68.14
460.095	68.45
460.451	66.89
460.807	65.95
461.164	65.14
461.52	66.77
461.876	68.59
462.232	70.09
462.588	67.41
462.944	67.57
463.3	69.23
463.656	66.93
464.012	63.14
464.368	64.14
464.724	63.34
465.079	65.16
465.435	62.34
465.791	64.59
466.146	66.61
466.502	68.45
466.858	67.18
467.213	67.75
467.569	68.86
467.924	72.25
468.279	73.27
468.635	74.3
468.99	74.5
469.345	77.34
469.701	77.5
470.056	76.11
470.411	77
470.766	78.2
471.121	77.14
471.476	79.27
471.831	75.89
472.186	75.59
472.541	72.43
472.895	68.64
473.25	65.05
473.605	62.57
473.96	62.68
474.314	61.7
474.669	62.16
475.024	65.14
475.378	65.16
475.733	67.39
476.087	67.52
476.441	70.7
476.796	72.16
477.15	76.45
477.504	77.27
477.859	79.3
478.213	78.34
478.567	76.77
478.921	71
479.275	67.93
479.629	66.91
479.983	66.68
480.337	64.84
480.691	63.95
481.045	58.73
481.399	60.07
481.752	56.23
482.106	55.86
482.46	57.45
482.813	60.93
483.167	63.23
483.52	64.82
483.874	65.93
484.227	66.59
484.581	66.02
484.934	68.43
485.288	70.73
485.641	70.05
485.994	71.91
486.347	69.95
486.7	71.2
487.054	73.16
487.407	73.93
487.76	72.64
488.113	71.52
488.466	75.52
488.818	75.98
489.171	73.14
489.524	75.18
489.877	76.2
490.23	77.64
490.582	78.68
490.935	75.45
491.288	71.23
491.64	67.23
491.993	70.02
492.345	68.68
492.698	67.77
493.05	69.23
493.402	69.09
493.755	66.07
494.107	67.66
494.459	66.43
494.811	66.05
495.163	68.48
495.515	71.77
495.867	76.18
496.219	80.11
496.571	86.36
496.923	91.14
497.275	104.02
497.627	121.16
497.979	132.2
498.33	146.84
498.682	159.77
499.034	174.27
499.385	190.36
499.737	199.02
500.088	215.09
500.44	223.93
500.791	230.14
501.143	231.91
501.494	230
501.845	236.48
502.197	235.77
502.548	238.64
502.899	240.89
503.25	239.84
503.601	244.2
503.952	239.23
504.303	238.95
504.654	239.55
505.005	238.48
505.356	236.55
505.707	230.73
506.058	222.55
506.408	224.84
506.759	224.16
507.11	227.59
507.46	223.43
507.811	222.8
508.161	222.11
508.512	222.39
508.862	221.7
509.213	222.82
509.563	225.84
509.913	236.45
510.263	232.41
510.614	229.75
510.964	226.98
511.314	225.91
511.664	223.89
512.014	228.64
512.364	230.09
512.714	233.09
513.064	236.23
513.414	236.8
513.764	233.23
514.113	231.23
514.463	229.23
514.813	231.5
515.162	231.3
515.512	235.59
515.862	232.07
516.211	229.75
516.561	226.95
516.91	223.55
517.259	217.7
517.609	215.45
517.958	217.48
518.307	221.25
518.656	217
519.006	219.27
519.355	215.48
519.704	219.57
520.053	220.75
520.402	223.27
520.751	222.43
521.1	226.07
521.448	227.7
521.797	226.41
522.146	224.7
522.495	222.93
522.843	217.64
523.192	212.8
523.541	207.43
523.889	204.98
524.238	206.32
524.586	205.34
524.935	200.73
525.283	202.34
525.631	202.89
525.979	202.07
526.328	204.23
526.676	207.75
527.024	208.39
527.372	207.3
527.72	206.23
528.068	201.59
528.416	202.34
528.764	204.82
529.112	200.61
529.46	196.43
529.808	193.23
530.155	186.73
530.503	184.25
530.851	186.52
531.198	186.7
531.546	185.32
531.893	183.25
532.241	181.02
532.588	176.48
532.936	173.95
533.283	175.8
533.63	178.93
533.978	182.43
534.325	181.32
534.672	177.91
535.019	175.55
535.366	172.8
535.713	174.27
536.06	173.91
536.407	174.57
536.754	173.57
537.101	171.57
537.448	169.3
537.795	167.23
538.141	167.5
538.488	164.59
538.835	160.14
539.181	162.82
539.528	161.27
539.874	162.25
540.221	162.61
540.567	164.8
540.914	163.45
541.26	161.14
541.606	159.89
541.952	163.57
542.299	166.09
542.645	169.23
542.991	168.23
543.337	165.64
543.683	161.64
544.029	160.7
544.375	157.36
544.721	157.89
545.066	155.14
545.412	154.23
545.758	148.27
546.104	145.45
546.449	142.09
546.795	140.89
547.141	139.16
547.486	139.45
547.832	139.73
548.177	138.09
548.522	138.64
548.868	139.75
549.213	139.86
549.558	140.02
549.903	142.48
550.249	141.75
550.594	140.95
550.939	141.45
551.284	141.55
551.629	137.59
551.974	141.36
552.319	140.8
552.664	141.48
553.008	144.3
553.353	145.07
553.698	144.07
554.043	144.82
554.387	142.41
554.732	144.52
555.076	143.84
555.421	144.11
555.765	140.57
556.11	140.11
556.454	139.64
556.798	135.66
557.143	135
557.487	134.5
557.831	137.02
558.175	140.91
558.519	137.84
558.863	136.89
559.207	139.14
559.551	140.27
559.895	141.14
560.239	141.32
560.583	142.16
560.927	139.32
561.27	140.8
561.614	140.02
561.958	137.48
562.301	138.84
562.645	138.52
562.988	135.68
563.332	137.8
563.675	134.59
564.018	132.36
564.362	131.82
564.705	128.64
565.048	125.43
565.391	127.39
565.735	124.36
566.078	122.2
566.421	120.98
566.764	121.84
567.107	120.41
567.45	120.52
567.792	120.14
568.135	117.25
568.478	119.89
568.821	118.55
569.163	117.57
569.506	119.25
569.849	118.5
570.191	117.25
570.534	120.14
570.876	119.23
571.219	118.16
571.561	119.73
571.903	118.73
572.246	119.48
572.588	121.61
572.93	117.39
573.272	118.16
573.614	117.48
573.956	119.91
574.298	119.07
574.64	117.27
574.982	116.32
575.324	113.84
575.666	115.89
576.008	114.39
576.349	113.11
576.691	115.66
577.033	112.7
577.374	113.8
577.716	111.45
578.057	106.2
578.399	107.84
578.74	105.36
579.082	104.11
579.423	102.95
579.764	100.86
580.105	98.82
580.447	98.07
580.788	99.93
581.129	97.8
581.47	97.23
581.811	100.45
582.152	99.09
582.493	102.5
582.834	102.23
583.175	102.23
583.515	103.23
583.856	104.77
584.197	101.45
584.537	100.43
584.878	102.73
585.218	102.5
585.559	103
585.899	103.5
586.24	102.14
586.58	103.32
586.921	100.68
587.261	101.82
587.601	99.52
587.941	104.11
588.281	106.61
588.621	104.39
588.961	105.52
589.301	104.93
589.641	106.59
589.981	106.32
590.321	107.09
590.661	109.93
591.001	107.5
591.34	107.39
591.68	102.23
592.02	98.84
592.359	99.93
592.699	100.7
593.038	97.68
593.378	97.77
593.717	96.61
594.057	93.2
594.396	94.36
594.735	95.02
595.074	95.23
595.414	95.8
595.753	97.36
596.092	95.39
596.431	93.41
596.77	95.14
597.109	93.75
597.448	92.41
597.786	94.64
598.125	91.18
598.464	89.84
598.803	87.93
599.141	85.23
599.48	81.45
599.819	81.57
600.157	80.57
600.495	78.66
600.834	78.14
601.172	81.2
601.511	80
601.849	83.32
602.187	87.27
602.525	89.93
602.864	94.68
603.202	95.98
603.54	96.7
603.878	98.75
604.216	97.2
604.554	96.3
604.891	97.64
605.229	102.52
605.567	99.09
605.905	96.23
606.243	96.14
606.58	95.25
606.918	94.73
607.255	93.34
607.593	92.86
607.93	93.82
608.268	90.07
608.605	86.16
608.942	79.5
609.28	78.32
609.617	78.7
609.954	77.43
610.291	74.7
610.628	75.89
610.965	75
611.302	73.77
611.639	75.5
611.976	76.66
612.313	78.73
612.65	81.52
612.987	81.89
613.323	80.68
613.66	80.98
613.997	83.16
614.333	79.98
614.67	82.73
615.006	81.89
615.343	80.84
615.679	82.64
616.015	81.39
616.352	81.3
616.688	84.7
617.024	85.09
617.36	86.05
617.696	85.27
618.032	86.36
618.368	86.93
618.704	87.52
619.04	87.82
619.376	87.05
619.712	86.39
620.048	87.3
620.383	85.57
620.719	83.75
621.055	81.52
621.39	79.86
621.726	79.82
622.061	77.66
622.397	80.02
622.732	80.59
623.068	77.11
623.403	76.93
623.738	75.14
624.073	72.77
624.409	74.73
624.744	75.39
625.079	77.02
625.414	80.07
625.749	81.84
626.084	80.5
626.419	80.98
626.753	85.61
627.088	86.36
627.423	87.89
627.758	90.5
628.092	90.52
628.427	90.93
628.762	91.7
629.096	91.34
629.431	91.05
629.765	89.14
630.099	87.89
630.434	88.23
630.768	91.41
631.102	91.14
631.436	89.2
631.77	90.3
632.105	87.2
632.439	85.73
632.773	85.93
633.107	86.8
633.44	88.95
633.774	92.25
634.108	92.41
634.442	86.61
634.776	87.7
635.109	90.43
635.443	90.55
635.776	92.57
636.11	89.66
636.443	90.61
636.777	89.16
637.11	87.41
637.444	83.2
637.777	82.41
638.11	88.34
638.443	88.73
638.776	88.07
639.11	83.57
639.443	85.11
639.776	88.82
640.109	86.27
640.441	85.59
640.774	84.84
641.107	86.82
641.44	86.43
641.773	81.48
642.105	78.16
642.438	77.45
642.77	78.59
643.103	76.32
643.435	74.8
643.768	74.41
644.1	77.59
644.433	80.27
644.765	79.3
645.097	78.36
645.429	78.95
645.761	79.55
646.094	79.55
646.426	83.14
646.758	84.68
647.09	85.41
647.422	85.82
647.753	83.5
648.085	83.7
648.417	80.77
648.749	80.07
649.08	80.84
649.412	81.52
649.744	82.3
650.075	78.55
650.407	78.32
650.738	78.57
651.069	76.32
651.401	77.23
651.732	76.07
652.063	76.89
652.394	76.8
652.726	77
653.057	75.91
653.388	73.89
653.719	74.7
654.05	74.14
654.381	74.61
654.712	76.91
655.042	72.61
655.373	73.02
655.704	72.43
656.034	72.34
656.365	73.89
656.696	74.77
657.026	78.52
657.357	78.14
657.687	78.11
658.018	79.27
658.348	77.55
658.678	80.18
659.008	78.2
659.339	81.32
659.669	83.82
659.999	83.09
660.329	80.93
660.659	79.68
660.989	80.8
661.319	78.8
661.649	77.73
661.978	77.66
662.308	72.5
662.638	74.18
662.968	72.89
663.297	71.57
663.627	69.75
663.956	73.25
664.286	71.16
664.615	68.34
664.945	71.8
665.274	71.91
665.603	73.41
665.932	81.07
666.262	79.7
666.591	78.55
666.92	77.77
667.249	80.61
667.578	76.77
667.907	76.98
668.236	80.55
668.564	80.45
668.893	79.27
669.222	79.82
669.551	75.14
669.879	75.98
670.208	76.36
670.537	75.45
670.865	69.11
671.194	74.52
671.522	72.84
671.85	73.84
672.179	73.07
672.507	73.39
672.835	72.89
673.163	77.34
673.491	78.2
673.819	81.41
674.147	81.2
674.475	85.07
674.803	81.27
675.131	83.89
675.459	80.57
675.787	81.18
676.115	83.18
676.442	83.59
676.77	78.98
677.098	76.95
677.425	75.02
677.753	76
678.08	76.55
678.407	77.02
678.735	78.36
679.062	78.84
679.389	74.07
679.717	70
680.044	69.16
680.371	69.93
680.698	71.59
681.025	69.55
681.352	71.02
681.679	68.18
682.006	65.36
682.332	62.91
682.659	63.66
682.986	68.66
683.313	70.41
683.639	71.07
683.966	73.86
684.292	74.07
684.619	75.34
684.945	75.11
685.272	76.45
685.598	77.39
685.924	77.34
686.25	77.86
686.577	76.57
686.903	77.02
687.229	76.5
687.555	75.16
687.881	75.23
688.207	72.73
688.533	74.5
688.858	79
689.184	82.23
689.51	80.95
689.836	82.48
690.161	82.36
690.487	81.02
690.813	78.68
691.138	77.64
691.463	80.77
691.789	84.25
692.114	81.02
692.44	77.32
692.765	73.27
693.09	75.95
693.415	76.16
693.74	76.45
694.065	75.86
694.39	76.45
694.715	77.32
695.04	71.39
695.365	68.84
695.69	67.8
696.015	70.23
696.339	70.59
696.664	69.25
696.989	67
697.313	67.39
697.638	70.02
697.962	69.73
698.287	68.95
698.611	71.41
698.935	75.05
699.26	76.11
699.584	76.3
699.908	78.82
700.232	78.66
700.556	77.43
700.88	76.84
701.204	78.5
701.528	82.2
701.852	85.86
702.176	86.7
702.5	83.36
702.823	82.68
703.147	79.32
703.471	81.64
703.794	83.66
704.118	85.68
704.441	86.14
704.765	80.89
705.088	76.05
705.411	71.3
705.735	68.95
706.058	68.59
706.381	69.05
706.704	70.59
707.027	68.55
707.35	65.16
707.673	64.5
707.996	62.75
708.319	64.32
708.642	66.7
708.965	66.75
709.288	68.8
709.61	71.3
709.933	70.75
710.256	70.25
710.578	71.48
710.901	71.75
711.223	70.18
711.546	69.25
711.868	71.57
712.19	70.82
712.512	73.95
712.835	72.41
713.157	70.75
713.479	72
713.801	71.2
714.123	65.18
714.445	65.48
714.767	66.66
715.089	68.7
715.411	62.7
715.732	64.34
716.054	63.61
716.376	64.41
716.697	63.57
717.019	62.5
717.34	63.84
717.662	67.2
717.983	68.57
718.305	66.59
718.626	65.52
718.947	70.73
719.268	69.8
719.589	67.07
719.911	67.14
720.232	68.98
720.553	67.61
720.874	68.61
721.195	65.66
721.515	66.14
721.836	66.82
722.157	68.07
722.478	70.3
722.798	69.2
723.119	73.75
723.44	70.86
723.76	72.43
724.081	74.18
724.401	70.48
724.721	74.7
725.042	70.73
725.362	71.43
725.682	67.25
726.002	63.77
726.322	65.7
726.642	62.73
726.962	61.32
727.282	57.91
727.602	55.91
727.922	56.41
728.242	55.59
728.562	57.64
728.882	57.34
729.201	61.73
729.521	60.45
729.84	56.41
730.16	56.18
730.479	60.36
730.799	62.32
731.118	65.68
731.437	64.64
731.757	63.91
732.076	62.82
732.395	62.14
732.714	63.2
733.033	65.23
733.352	71.59
733.671	69.86
733.99	69.14
734.309	67.45
734.628	67.55
734.947	69.77
735.265	68.25
735.584	69.52
735.903	67.8
736.221	65.64
736.54	63.73
736.858	59.77
737.177	59.55
737.495	60.23
737.813	61.32
738.132	57.8
738.45	59.36
738.768	58.84
739.086	57
739.404	58.5
739.722	56
740.04	56.48
740.358	58.2
740.676	58.32
740.994	56.18
741.311	56.45
741.629	57.48
741.947	54.36
742.264	56.05
742.582	57.7
742.899	59.59
743.217	59.98
743.534	58.05
743.852	59.82
744.169	62.82
744.486	61.39
744.803	60.52
745.121	61.86
745.438	62.25
745.755	61.09
746.072	61.18
746.389	61.41
746.706	64.7
747.022	66.82
747.339	61.84
747.656	59.73
747.973	64.95
748.289	62.8
748.606	63.16
748.923	62.68
749.239	62.89
749.555	62.23
749.872	61.91
750.188	58.98
750.505	60.11
750.821	61.2
751.137	63.34
751.453	60.82
751.769	62.86
752.085	60.25
752.401	61.09
752.717	63.8
753.033	63.68
753.349	63.43
753.665	64.59
753.98	65.8
754.296	64.8
754.612	63.55
754.927	63.2
755.243	63.02
755.558	65.39
755.874	66.84
756.189	65.68
756.505	65.39
756.82	62.55
757.135	64.82
757.45	61.14
757.765	62.89
758.08	63.16
758.395	62.68
758.71	60.07
759.025	59.75
759.34	58.32
759.655	58.11
759.97	58.77
760.285	60.86
760.599	59.39
760.914	59.77
761.228	61.55
761.543	60.95
761.857	62.41
762.172	64.05
762.486	63.59
762.8	62.77
763.115	60.52
763.429	59.98
763.743	60.09
764.057	62.32
764.371	65.09
764.685	61.27
764.999	61.66
765.313	59.64
765.627	59.66
765.941	58.16
766.255	55.66
766.568	57.11
766.882	59.05
767.195	59.41
767.509	56.55
767.823	54.66
768.136	58.39
768.449	58.02
768.763	60.16
769.076	61.89
769.389	60.64
769.702	63.84
770.016	63.27
770.329	63.75
770.642	63.5
770.955	63.11
771.268	59.2
771.58	58.7
771.893	61.09
772.206	60.86
772.519	60.27
772.832	63
773.144	60.98
773.457	60
773.769	55.75
774.082	55.05
774.394	56.68
774.706	61.16
775.019	59.8
775.331	58.25
775.643	58.45
775.955	57.18
776.268	59.8
776.58	63.43
776.892	66.05
777.204	66.82
777.515	66.89
777.827	63.45
778.139	63.36
778.451	63.95
778.763	62.5
779.074	59.43
779.386	62.23
779.697	59.98
780.009	59.61
780.32	60.02
780.632	60.59
780.943	60.5
781.254	61
781.566	61.09
781.877	63.11
782.188	64.95
782.499	64.73
782.81	63.32
783.121	60.34
783.432	60.36
783.743	57.73
784.054	56.93
784.364	58.11
784.675	58.7
784.986	55.68
785.296	55.36
785.607	55.66
785.917	58.7
786.228	56.73
786.538	58.75
786.849	58.36
787.159	62.45
787.469	63.75
787.779	65.39
788.09	67.11
788.4	69.43
788.71	70.25
789.02	67.55
789.33	66.75
789.64	72.02
789.949	73.18
790.259	73.07
790.569	70.25
790.879	73.07
791.188	73.39
791.498	71.07
791.807	72.55
792.117	69.82
792.426	69.59
792.736	68.43
793.045	64.55
793.354	64.86
793.663	67.2
793.973	71.68
794.282	72.8
794.591	73.18
794.9	75.3
795.209	73.36
795.518	71.41
795.826	73.09
796.135	75.39
796.444	77.14
796.753	74.59
797.061	72.75
797.37	68.59
797.678	64.34
797.987	64.3
798.295	62.95
798.604	63.02
798.912	66.7
799.22	66.5
799.529	66.84
799.837	65.39
800.145	69.39
800.453	72.07
800.761	77.8
801.069	82.2
801.377	79.2
801.685	81.66
801.993	82.43
802.3	79.45
802.608	80.5
802.916	80
803.223	83.41
803.531	83.14
803.838	81.8
804.146	78.45
804.453	77.75
804.76	79.68
805.068	79.73
805.375	81.61
805.682	83.43
805.989	83.36
806.296	81.32
806.603	76.55
806.91	76.05
807.217	74.41
807.524	73.82
807.831	70.41
808.138	70.16
808.444	72.02
808.751	70.36
809.058	69.52
809.364	69.2
809.671	72.66
809.977	80.11
810.284	82.7
810.59	82.41
810.896	82.32
811.202	83.95
811.509	85.48
811.815	85.68
812.121	85.57
812.427	85.57
812.733	87.82
813.039	86.3
813.345	83.23
813.65	80.16
813.956	82.02
814.262	82.52
814.568	83.52
814.873	84.07
815.179	81.16
815.484	80.11
815.79	84.86
816.095	84.18
816.4	86.61
816.706	84
817.011	84.95
817.316	85.61
817.621	87.16
817.926	89.39
818.231	90.32
818.536	89.64
818.841	92.18
819.146	89.16
819.451	87.91
819.756	86.64
820.06	88.55
820.365	90.48
820.67	89.09
820.974	88.55
821.279	87.66
821.583	86.5
821.888	88.5
822.192	89.23
822.496	96.86
822.8	99.07
823.105	96.84
823.409	94.2
823.713	93.07
824.017	95.59
824.321	95.34
824.625	93.14
824.929	96.93
825.232	96.27
825.536	93.77
825.84	86.16
826.143	86.18
826.447	89.27
826.751	94.86
827.054	97.84
827.358	96.3
827.661	100.02
827.964	101.52
828.268	99.48
828.571	103.45
828.874	106.8
829.177	107.27
829.48	105.93
829.783	105.77
830.086	102.82
830.389	99.14
830.692	101.32
830.995	96.36
831.297	94.48
831.6	91.57
831.903	88.66
832.205	89.66
832.508	91.09
832.81	91.66
833.113	94.95
833.415	98.27
833.718	103.23
834.02	104.3
834.322	109.14
834.624	110.66
834.926	114.14
835.228	114.82
835.53	116.5
835.832	119.14
836.134	120.95
836.436	116.27
836.738	115.66
837.04	109.95
837.341	107.2
837.643	104.8
837.944	106.57
838.246	103.57
838.547	109.77
838.849	112
839.15	111.64
839.452	114.86
839.753	115.64
840.054	115.68
840.355	120.32
840.656	121.09
840.957	123.18
841.258	124.18
841.559	126.02
841.86	122.07
842.161	120.23
842.462	118.27
842.762	113.98
843.063	117.2
843.364	115.73
843.664	116.2
843.965	115.34
844.265	112.07
844.566	115.7
844.866	115.91
845.166	118
845.467	117.55
845.767	119.2
846.067	119.61
846.367	117.68
846.667	117.82
846.967	113.7
847.267	116.2
847.567	120.09
847.867	116.39
848.166	115.68
848.466	113.48
848.766	112.07
849.065	110.98
849.365	111.27
849.664	113.09
849.964	115.55
850.263	114.73
850.562	113.8
850.862	113.86
851.161	112.93
851.46	112.59
851.759	110.55
852.058	110.09
852.357	112.34
852.656	114.59
852.955	116.66
853.254	115.11
853.553	118.02
853.851	119.07
854.15	118.61
854.449	119.2
854.747	119.89
855.046	119.7
855.344	122.7
855.643	121.25
855.941	122.41
856.239	122.09
856.538	123.59
856.836	123.59
857.134	125.82
857.432	123.16
857.73	123.91
858.028	123.07
858.326	128.2
858.624	126.36
858.922	130.23
859.219	128.57
859.517	130.05
859.815	129.68
860.112	136.39
860.41	133.3
860.707	136.75
861.005	139.93
861.302	144.8
861.6	140.43
861.897	142.68
862.194	140.16
862.491	140.66
862.788	140.43
863.085	143.39
863.382	139.66
863.679	141.3
863.976	135.93
864.273	134.95
864.57	130.23
864.867	132.95
865.163	131.95
865.46	133.68
865.757	134.82
866.053	134.73
866.349	136.66
866.646	137.18
866.942	138.32
867.239	141.59
867.535	138.14
867.831	140.93
868.127	140.91
868.423	140.8
868.719	138.02
869.015	138.8
869.311	139.48
869.607	133.45
869.903	132.45
870.199	131.93
870.494	132.34
870.79	140.57
871.086	140.75
871.381	139.77
871.677	139.68
871.972	140.16
872.267	138.64
872.563	135.84
872.858	139.86
873.153	139.95
873.448	137.61
873.743	135.16
874.038	126.23
874.333	124.98
874.628	128.8
874.923	131.7
875.218	133.25
875.513	129.66
875.808	130.48
876.102	125.32
876.397	120.39
876.691	124.36
876.986	125.34
877.28	127
877.575	129.25
877.869	127.68
878.163	124.27
878.458	123.57
878.752	123.66
879.046	119.43
879.34	118.36
879.634	119.73
879.928	117.98
880.222	118.59
880.516	116.64
880.809	114.89
881.103	113.02
881.397	110.25
881.691	109.59
881.984	110.84
882.278	113.95
882.571	119.57
882.864	122.25
883.158	121.36
883.451	122.61
883.744	122.05
884.038	119.05
884.331	120.2
884.624	122.98
884.917	123.57
885.21	125.23
885.503	124.36
885.796	117.02
886.088	114.07
886.381	109.18
886.674	106.09
886.966	110.09
887.259	109.11
887.552	104.48
887.844	102.91
888.136	99.91
888.429	97.2
888.721	94.94
889.013	98.38
889.306	98.68
889.598	102.58
