# Supplementary material for: An on-demand, drop-on-drop method for studying enzyme catalysis by serial crystallography
Source: Nat Commun. 2021 Jul 22;12:4461. doi: 10.1038/s41467-021-24757-7 (PMC8298390; doi:10.1038/s41467-021-24757-7)
Supplement: Supplementary file 7 — Source Data [file 41467_2021_24757_MOESM7_ESM.zip › 01_raw data/7/7-fluo5N-fura-bg_OFX002211_20-37-36-125.txt]

Data from 7-fluo5N-fura-bg_OFX002211_20-37-36-125.txt Node

Date: Wed Jun 05 20:37:36 PDT 2019
User: Yachandra Lab
Spectrometer: OFX00221
Trigger mode: 0
Integration Time (sec): 3.000000E-1
Scans to average: 4
Nonlinearity correction enabled: false
Boxcar width: 5
Storing dark spectrum: false
XAxis mode: Wavelengths
Number of Pixels in Spectrum: 2136
>>>>>Begin Spectral Data<<<<<
156.111	2558.5
156.499	2561.07
156.887	2567.78
157.274	2566.17
157.662	2575.97
158.049	2585.32
158.437	2600.11
158.824	2598.57
159.211	2613.75
159.599	2620.36
159.986	2625.41
160.373	2623.57
160.761	2629.7
161.148	2625.95
161.535	2632.95
161.922	2623.52
162.309	2618.61
162.696	2603.09
163.083	2604.55
163.47	2592.95
163.857	2598.68
164.244	2595.91
164.631	2599.3
165.018	2591.7
165.405	2595.66
165.792	2589.23
166.179	2595.16
166.565	2589.73
166.952	2595.91
167.339	2594.18
167.725	2599.68
168.112	2594.64
168.498	2600.43
168.885	2593.93
169.271	2599.66
169.658	2594.7
170.044	2600.7
170.431	2594.98
170.817	2600.68
171.203	2595.45
171.59	2596.8
171.976	2591.57
172.362	2596.7
172.748	2590.73
173.134	2596.43
173.521	2590.73
173.907	2596.5
174.293	2591.39
174.679	2597.11
175.065	2589.55
175.451	2595.66
175.836	2590.91
176.222	2598.3
176.608	2603.7
176.994	2616
177.38	2614.86
177.765	2621.16
178.151	2613.09
178.537	2617.16
178.922	2613.66
179.308	2621.2
179.693	2614.73
180.079	2619.95
180.464	2612
180.85	2607.18
181.235	2593.89
181.621	2594.93
182.006	2589.09
182.391	2595.18
182.777	2590.41
183.162	2593.52
183.547	2587.41
183.932	2592.34
184.317	2586.36
184.702	2592.66
185.087	2587.05
185.472	2594.32
185.857	2591.25
186.242	2596
186.627	2592.2
187.012	2597.55
187.397	2591.73
187.782	2597.09
188.167	2592.73
188.551	2598
188.936	2740.16
189.321	2894.41
189.705	3038.2
190.09	3190.43
190.475	3367.05
190.859	3524.16
191.244	3672.82
191.628	3826.89
192.012	3974.27
192.397	4135.11
192.781	4279.07
193.166	4286.55
193.55	4280.64
193.934	4290.25
194.318	4286.39
194.702	4263.07
195.087	4259.09
195.471	4258.41
195.855	4258.5
196.239	4264.52
196.623	4259.2
197.007	4270.36
197.391	4272.11
197.775	4282.57
198.158	4278.8
198.542	4286.34
198.926	4284.59
199.31	4288.18
199.693	4288.95
200.077	4293.14
200.461	4292.55
200.844	4293.82
201.228	4288.95
201.611	4289.34
201.995	4282.95
202.378	4284.7
202.762	4284.5
203.145	4288.41
203.529	4288.39
203.912	4296.64
204.295	4297.8
204.679	4299.45
205.062	4300.43
205.445	4304.77
205.828	4301.66
206.211	4308.07
206.594	4308.82
206.977	4312.43
207.36	4312.14
207.743	4316.91
208.126	4317.89
208.509	4321.09
208.892	4323.52
209.275	4324.27
209.658	4327.11
210.04	4338.07
210.423	4339.61
210.806	4342.41
211.188	4341.23
211.571	4343.16
211.953	4340.05
212.336	4339.55
212.719	4336.45
213.101	4337.8
213.483	4339.64
213.866	4342.89
214.248	4343.07
214.63	4345.3
215.013	4346.39
215.395	4350.25
215.777	4354.25
216.159	4361.02
216.542	4362.41
216.924	4368.32
217.306	4365.89
217.688	4372
218.07	4367.86
218.452	4363.8
218.834	4364.95
219.216	4368.75
219.597	4368.59
219.979	4368.77
220.361	4409.23
220.743	4410.75
221.124	4413.66
221.506	4419.41
221.888	4418.66
222.269	4422.16
222.651	4426.64
223.032	4426.75
223.414	4429.05
223.795	4432.73
224.177	4432.64
224.558	4393.16
224.94	4395.11
225.321	4399.57
225.702	4397.02
226.083	4404.25
226.465	4418.57
226.846	4417.2
227.227	4418.57
227.608	4421.7
227.989	4416.36
228.37	4424.52
228.751	4428.11
229.132	4431.2
229.513	4423.34
229.894	4427.5
230.275	4419.68
230.655	4408.84
231.036	4413.48
231.417	4416.16
231.798	4410.43
232.178	4424.59
232.559	4419.34
232.94	4419.91
233.32	4417.75
233.701	4425.32
234.081	4425.7
234.462	4433.16
234.842	4434.14
235.222	4439.8
235.603	4441.77
235.983	4445.45
236.363	4442.25
236.743	4444
237.124	4444.8
237.504	4468
237.884	4468.48
238.264	4471.02
238.644	4467.75
239.024	4473.75
239.404	4467.61
239.784	4472.73
240.164	4475.25
240.544	4474.84
240.923	4476.11
241.303	4478.27
241.683	4457.43
242.063	4458.14
242.442	4456.57
242.822	4469.64
243.202	4462.66
243.581	4466.05
243.961	4468.66
244.34	4472.2
244.72	4471.75
245.099	4477.84
245.478	4473.93
245.858	4482.73
246.237	4483.09
246.616	4490.48
246.996	4481.66
247.375	4488.36
247.754	4489.41
248.133	4487.93
248.512	4486.05
248.891	4496.14
249.27	4494.18
249.649	4498.84
250.028	4492.95
250.407	4494.41
250.786	4491
251.165	4497.52
251.544	4500.32
251.922	4502.3
252.301	4501.16
252.68	4501.14
253.058	4493.95
253.437	4501.45
253.816	4506.5
254.194	4508.91
254.573	4507.75
254.951	4511.64
255.329	4502.2
255.708	4498.61
256.086	4498.02
256.465	4497.93
256.843	4505.77
257.221	4506.84
257.599	4499.55
257.977	4503.05
258.356	4504.98
258.734	4507.48
259.112	4511.84
259.49	4520.57
259.868	4522.32
260.246	4524.64
260.624	4532
261.001	4534.93
261.379	4540.16
261.757	4542.82
262.135	4537.95
262.513	4536.91
262.89	4535.66
263.268	4532.07
263.645	4528.75
264.023	4530
264.401	4535.16
264.778	4529.84
265.156	4522.07
265.533	4522.84
265.91	4519.43
266.288	4521.68
266.665	4517.98
267.042	4524.68
267.42	4524.77
267.797	4530.5
268.174	4532.45
268.551	4533.02
268.928	4534.45
269.305	4536.02
269.682	4530.57
270.059	4535.59
270.436	4533.07
270.813	4541.59
271.19	4537.61
271.567	4537.45
271.944	4533.43
272.32	4534.2
272.697	4539.93
273.074	4542.36
273.45	4541.48
273.827	4543.91
274.203	4544.68
274.58	4547.66
274.957	4543.7
275.333	4545.75
275.709	4545.02
276.086	4545
276.462	4542.18
276.838	4533.75
277.215	4528.91
277.591	4540.36
277.967	4539.8
278.343	4539.5
278.719	4537.59
279.095	4538.95
279.471	4538.07
279.847	4544.59
280.223	4543.43
280.599	4545.68
280.975	4539.98
281.351	4544.16
281.727	4531.84
282.103	4533.89
282.478	4527
282.854	4531.91
283.23	4530.16
283.605	4533.07
283.981	4525.77
284.357	4529.23
284.732	4528.73
285.108	4538.77
285.483	4540.98
285.858	4545.8
286.234	4544.14
286.609	4551.05
286.984	4545.07
287.36	4550.59
287.735	4552.43
288.11	4568.45
288.485	4566.27
288.86	4569.68
289.235	4565.91
289.61	4567.45
289.985	4569.52
290.36	4575.05
290.735	4575.61
291.11	4583.45
291.485	4581.52
291.86	4578.73
292.235	4570.86
292.609	4575.11
292.984	4575.77
293.359	4577.91
293.733	4574.23
294.108	4577.23
294.482	4571.14
294.857	4568.93
295.231	4566.05
295.606	4570.39
295.98	4567.84
296.354	4569.39
296.729	4565.82
297.103	4568.34
297.477	4568.73
297.851	4573.11
298.226	4568.75
298.6	4574.66
298.974	4580.07
299.348	4582.59
299.722	4583.3
300.096	4589.32
300.47	4584.2
300.844	4592.32
301.217	4587.68
301.591	4590.5
301.965	4591.36
302.339	4593.41
302.712	4586.05
303.086	4587.3
303.46	4584.25
303.833	4581.23
304.207	4577.45
304.58	4581.23
304.954	4578.41
305.327	4582.86
305.701	4577.82
306.074	4578.5
306.447	4573.93
306.821	4585.66
307.194	4583.91
307.567	4592.84
307.94	4590.43
308.313	4597.14
308.686	4594.11
309.059	4592.66
309.432	4589.57
309.805	4594.61
310.178	4588.8
310.551	4600.34
310.924	4593.66
311.297	4597.02
311.67	4589.57
312.042	4595.89
312.415	4592.18
312.788	4594.61
313.16	4593.95
313.533	4599.95
313.905	4601.68
314.278	4607.3
314.65	4597.02
315.023	4600.52
315.395	4592.32
315.768	4592.89
316.14	4587.43
316.512	4593.25
316.884	4591.7
317.257	4598.86
317.629	4593.34
318.001	4591.91
318.373	4588.07
318.745	4595.34
319.117	4591.52
319.489	4601.02
319.861	4602.68
320.233	4610.52
320.605	4602.18
320.977	4605.75
321.348	4598.89
321.72	4603.23
322.092	4597.91
322.463	4604.16
322.835	4596.98
323.207	4604.45
323.578	4594.77
323.95	4596.61
324.321	4590.41
324.693	4594.36
325.064	4594.77
325.435	4619.48
325.807	4616
326.178	4622.68
326.549	4622.52
326.92	4627.36
327.292	4619.8
327.663	4625.98
328.034	4623.07
328.405	4626.18
328.776	4620.98
329.147	4621.16
329.518	4598.07
329.889	4600.09
330.259	4593
330.63	4588.91
331.001	4584.36
331.372	4589.3
331.742	4582.43
332.113	4587.95
332.484	4583.23
332.854	4593.02
333.225	4587.98
333.595	4589.84
333.966	4585.86
334.336	4589.64
334.707	4585.73
335.077	4594.16
335.447	4591.57
335.817	4598.07
336.188	4587.89
336.558	4594.07
336.928	4586.3
337.298	4592.7
337.668	4594.05
338.038	4598.73
338.408	4621.91
338.778	4625.32
339.148	4639
339.518	4643.75
339.888	4637.34
340.258	4644.05
340.627	4636.39
340.997	4641.52
341.367	4632.8
341.736	4629.11
342.106	4624.18
342.475	4602.45
342.845	4633.59
343.214	4616.52
343.584	4608.07
343.953	4614.34
344.323	4609.57
344.692	4611.61
345.061	4605.2
345.431	4611.7
345.8	4607.93
346.169	4612.57
346.538	4607.52
346.907	4580.75
347.276	4575.11
347.645	4577.36
348.014	4573.7
348.383	4579.23
348.752	4576.2
349.121	4582.45
349.49	4579.55
349.858	4583.82
350.227	4581.48
350.596	4587.59
350.964	4577.98
351.333	4581.59
351.702	4584.89
352.07	4586.73
352.439	4578.8
352.807	4586.86
353.176	4582.57
353.544	4587.5
353.912	4589.05
354.281	4588.66
354.649	4580.73
355.017	4591.23
355.385	4588.59
355.753	4587.61
356.122	4583.55
356.49	4591.66
356.858	4583.7
357.226	4586.61
357.594	4575.86
357.961	4578.68
358.329	4579.66
358.697	4588.45
359.065	4580.89
359.433	4582.14
359.8	4580.77
360.168	4584.43
360.536	4577.57
360.903	4583.75
361.271	4577.66
361.638	4586.57
362.006	4577.39
362.373	4579.11
362.741	4569.7
363.108	4572.05
363.475	4567.59
363.843	4568.45
364.21	4563.43
364.577	4574.18
364.944	4564.02
365.311	4572.07
365.678	4589.23
366.045	4594.73
366.412	4595.14
366.779	4601
367.146	4596.16
367.513	4605.66
367.88	4597.43
368.247	4603.43
368.613	4592.3
368.98	4599.45
369.347	4587.89
369.713	4566.18
370.08	4561.8
370.447	4561.41
370.813	4552.75
371.18	4559.75
371.546	4549.27
371.912	4555.77
372.279	4554.14
372.645	4559.07
373.011	4556.84
373.378	4564.41
373.744	4560.43
374.11	4569.18
374.476	4560.93
374.842	4568.43
375.208	4572.57
375.574	4575.27
375.94	4572.55
376.306	4573.61
376.672	4569.18
377.038	4572.18
377.404	4566.39
377.769	4573.18
378.135	4561.52
378.501	4569.64
378.866	4565.55
379.232	4559.25
379.597	4558.18
379.963	4562.27
380.328	4556.25
380.694	4559.16
381.059	4554.34
381.425	4560.36
381.79	4552.7
382.155	4561.73
382.52	4551.57
382.886	4556.98
383.251	4549.43
383.616	4555.18
383.981	4548.41
384.346	4554.07
384.711	4548.93
385.076	4554.64
385.441	4546.36
385.806	4548.66
386.171	4540.14
386.535	4547.61
386.9	4540.86
387.265	4548.11
387.629	4538.23
387.994	4543.34
388.359	4538.27
388.723	4541.39
389.088	4535.18
389.452	4542.16
389.817	4540.07
390.181	4545.82
390.545	4541.45
390.91	4547.52
391.274	4540.45
391.638	4547.91
392.002	4543.73
392.366	4580.11
392.731	4575.73
393.095	4580.09
393.459	4577.36
393.823	4582.77
394.187	4574.59
394.55	4583.23
394.914	4581.89
395.278	4588.59
395.642	4580.64
396.006	4584.82
396.369	4545.55
396.733	4548.86
397.097	4540.7
397.46	4543.43
397.824	4537.11
398.187	4541.5
398.551	4537.23
398.914	4537.52
399.277	4531.39
399.641	4538.66
400.004	4538.07
400.367	4547.25
400.73	4540.05
401.094	4549.77
401.457	4545.73
401.82	4549.07
402.183	4546.61
402.546	4552.55
402.909	4545.55
403.272	4554.36
403.635	4546.8
403.998	4544.77
404.36	4533.25
404.723	4541.86
405.086	4535.64
405.448	4565
405.811	4560.2
406.174	4564.8
406.536	4552.45
406.899	4579.23
407.261	4573.5
407.624	4579.98
407.986	4580.84
408.348	4588.89
408.711	4588.32
409.073	4594.25
409.435	4560.32
409.797	4565.84
410.16	4557.68
410.522	4562.05
410.884	4533.84
411.246	4540.75
411.608	4532.82
411.97	4533.61
412.332	4526.52
412.693	4531.27
413.055	4522.07
413.417	4529.23
413.779	4520.7
414.14	4525.73
414.502	4517
414.864	4524.27
415.225	4515.36
415.587	4521.09
415.948	4514.11
416.31	4522.75
416.671	4512.66
417.033	4514.27
417.394	4507.98
417.755	4515.55
418.116	4511.48
418.478	4518.95
418.839	4511.86
419.2	4512.93
419.561	4508.57
419.922	4512.25
420.283	4505.18
420.644	4510.64
421.005	4508.36
421.366	4516.82
421.727	4517.61
422.087	4521.68
422.448	4517.89
422.809	4524.48
423.169	4520.59
423.53	4525.36
423.891	4519.91
424.251	4525.82
424.612	4518.16
424.972	4522.5
425.333	4509.89
425.693	4509.39
426.053	4502.32
426.414	4504.55
426.774	4494.27
427.134	4496.98
427.494	4489.18
427.854	4495.5
428.214	4488.32
428.574	4494.23
428.934	4489.18
429.294	4497.7
429.654	4490.05
430.014	4497.23
430.374	4491.89
430.734	4504.86
431.094	4500
431.453	4521.93
431.813	4516.48
432.173	4522.68
432.532	4517.84
432.892	4519.95
433.251	4512.89
433.611	4518.77
433.97	4512.57
434.33	4521.23
434.689	4513.11
435.048	4518.52
435.407	4504.09
435.767	4508
436.126	4498.82
436.485	4499.48
436.844	4497.36
437.203	4506.77
437.562	4504.57
437.921	4508.07
438.28	4499.07
438.639	4501.86
438.998	4522.45
439.356	4522.32
439.715	4518.25
440.074	4526.07
440.433	4521.43
440.791	4525.68
441.15	4515.23
441.508	4517.75
441.867	4514.23
442.225	4520.41
442.584	4514.59
442.942	4495.11
443.3	4486.91
443.659	4486.7
444.017	4480.91
444.375	4486.43
444.733	4482.45
445.092	4491.43
445.45	4492.89
445.808	4498.05
446.166	4491.57
446.524	4496.82
446.882	4486.43
447.239	4494.77
447.597	4495.73
447.955	4501.41
448.313	4498.8
448.67	4505.57
449.028	4500.05
449.386	4500.52
449.743	4501.68
450.101	4516.59
450.458	4510.77
450.816	4522.8
451.173	4520.57
451.531	4530.95
451.888	4524.77
452.245	4529.32
452.602	4522.48
452.96	4563.52
453.317	4558.18
453.674	4558.86
454.031	4548.5
454.388	4559.07
454.745	4548.8
455.102	4554.98
455.459	4546.73
455.816	4555.45
456.173	4552.82
456.529	4564.64
456.886	4526.7
457.243	4533.82
457.599	4529.45
457.956	4533.2
458.313	4529.7
458.669	4542.8
459.026	4537.48
459.382	4544.77
459.739	4540.68
460.095	4548.93
460.451	4542.34
460.807	4549.43
461.164	4545.34
461.52	4555.2
461.876	4551.23
462.232	4554.32
462.588	4547.25
462.944	4553.64
463.3	4548.41
463.656	4555.23
464.012	4543.48
464.368	4553.27
464.724	4545.5
465.079	4548.32
465.435	4535.91
465.791	4536.7
466.146	4533.02
466.502	4540.18
466.858	4531.34
467.213	4530.05
467.569	4525.11
467.924	4537.16
468.279	4523.09
468.635	4527.48
468.99	4519.32
469.345	4524.98
469.701	4518.5
470.056	4519.09
470.411	4505.82
470.766	4512.61
471.121	4510.3
471.476	4513.18
471.831	4500.59
472.186	4503.57
472.541	4496
472.895	4500.36
473.25	4489.41
473.605	4492.3
473.96	4483.27
474.314	4487.61
474.669	4475.2
475.024	4471.23
475.378	4458.23
475.733	4466.11
476.087	4460.11
476.441	4460.77
476.796	4450.18
477.15	4459.77
477.504	4452.8
477.859	4454.55
478.213	4444.09
478.567	4443.82
478.921	4444.98
479.275	4448.07
479.629	4439.98
479.983	4445.73
480.337	4437.09
480.691	4441.11
481.045	4429
481.399	4458.95
481.752	4451.3
482.106	4458.07
482.46	4451.36
482.813	4449.41
483.167	4441.57
483.52	4441.86
483.874	4444.18
484.227	4451
484.581	4444.11
484.934	4450.52
485.288	4417.39
485.641	4422.02
485.994	4414
486.347	4421.75
486.7	4415.77
487.054	4435.98
487.407	4430.48
487.76	4420.8
488.113	4414
488.466	4422.61
488.818	4416.39
489.171	4421.89
489.524	4413.27
489.877	4416.16
490.23	4410.82
490.582	4414.8
490.935	4396.23
491.288	4400.09
491.64	4394.75
491.993	4399.5
492.345	4393.36
492.698	4400.45
493.05	4395.45
493.402	4408.14
493.755	4410.57
494.107	4425.23
494.459	4434.05
494.811	4463.36
495.163	4483.52
495.515	4533.43
495.867	4586.09
496.219	4669.14
496.571	4759.8
496.923	4876.89
497.275	4995.02
497.627	5135.73
497.979	5263.43
498.33	5403.75
498.682	5520.98
499.034	5643.73
499.385	5733.91
499.737	5818.93
500.088	5874.09
500.44	5916.34
500.791	5932.64
501.143	5938.25
501.494	5923.59
501.845	5908.39
502.197	5874.52
502.548	5847.84
502.899	5812.36
503.25	5790.16
503.601	5752.82
503.952	5722.2
504.303	5680.05
504.654	5649.2
505.005	5611.36
505.356	5572.2
505.707	5532.05
506.058	5502.57
506.408	5464.39
506.759	5436.73
507.11	5399.32
507.46	5376.84
507.811	5338.61
508.161	5318.05
508.512	5286.64
508.862	5264.75
509.213	5240.52
509.563	5221.32
509.913	5194.57
510.263	5180.98
510.614	5153.75
510.964	5141.52
511.314	5107.48
511.664	5094.3
512.014	5070.55
512.364	5052.91
512.714	5029.93
513.064	5015.75
513.414	4996.18
513.764	4995.32
514.113	4974.95
514.463	4967.89
514.813	4938.11
515.162	4934.16
515.512	4919.98
515.862	4910.86
516.211	4897.75
516.561	4892.32
516.91	4880.11
517.259	4871.66
517.609	4841.11
517.958	4829.77
518.307	4812.3
518.656	4809.18
519.006	4798.2
519.355	4799.95
519.704	4792.2
520.053	4788.73
520.402	4774.39
520.751	4769.73
521.1	4759.25
521.448	4758.25
521.797	4746.23
522.146	4742.77
522.495	4736.02
522.843	4732.59
523.192	4712.61
523.541	4704.3
523.889	4694.82
524.238	4694.11
524.586	4682.18
524.935	4681.2
525.283	4675.09
525.631	4677.8
525.979	4665.55
526.328	4663.8
526.676	4649.18
527.024	4650.34
527.372	4642.93
527.72	4640.77
528.068	4630.11
528.416	4634.8
528.764	4626.68
529.112	4626.82
529.46	4613.57
529.808	4615.7
530.155	4602.39
530.503	4617.11
530.851	4621.11
531.198	4620.36
531.546	4609.48
531.893	4610.36
532.241	4595.73
532.588	4593.48
532.936	4585.52
533.283	4587.61
533.63	4584.25
533.978	4586.11
534.325	4572.27
534.672	4557.8
535.019	4550.05
535.366	4555.59
535.713	4551.11
536.06	4555.45
536.407	4551.18
536.754	4549.52
537.101	4543.64
537.448	4548.14
537.795	4543.57
538.141	4540.57
538.488	4534.57
538.835	4538.61
539.181	4527.09
539.528	4526.5
539.874	4518.61
540.221	4521.64
540.567	4514.55
540.914	4519.5
541.26	4511.2
541.606	4522.73
541.952	4518.34
542.299	4518.25
542.645	4510.86
542.991	4515.32
543.337	4509.89
543.683	4512.64
544.029	4504.89
544.375	4516.43
544.721	4512.16
545.066	4514.18
545.412	4503.36
545.758	4502.59
546.104	4503.86
546.449	4507.39
546.795	4507.36
547.141	4511.82
547.486	4505.3
547.832	4505.86
548.177	4493.57
548.522	4491.89
548.868	4485.8
549.213	4488.98
549.558	4485.77
549.903	4485.68
550.249	4480.84
550.594	4481.14
550.939	4473.59
551.284	4480.27
551.629	4475.14
551.974	4477.64
552.319	4474.16
552.664	4477.93
553.008	4469.32
553.353	4499.2
553.698	4493.86
554.043	4497.73
554.387	4491.27
554.732	4496.7
555.076	4486.64
555.421	4491.68
555.765	4486.25
556.11	4491.39
556.454	4479.27
556.798	4483.64
557.143	4455.11
557.487	4464.5
557.831	4456.82
558.175	4464.55
558.519	4458.82
558.863	4465.91
559.207	4459.5
559.551	4464.64
559.895	4461.16
560.239	4468.59
560.583	4463.07
560.927	4460.93
561.27	4454.82
561.614	4466.07
561.958	4458.32
562.301	4465.8
562.645	4460.55
562.988	4464.43
563.332	4461.25
563.675	4465.7
564.018	4467
564.362	4471.34
564.705	4467.57
565.048	4467.98
565.391	4458.11
565.735	4457.45
566.078	4448.25
566.421	4454.45
566.764	4452.02
567.107	4455.5
567.45	4447.66
567.792	4448.2
568.135	4440.16
568.478	4447.52
568.821	4444.41
569.163	4450.02
569.506	4448.16
569.849	4457.05
570.191	4450.09
570.534	4454.55
570.876	4449.43
571.219	4458.25
571.561	4452.27
571.903	4459.7
572.246	4456.5
572.588	4460.18
572.93	4451.07
573.272	4453.5
573.614	4444.8
573.956	4447.98
574.298	4442.45
574.64	4447.36
574.982	4436.11
575.324	4441.61
575.666	4436.39
576.008	4441.07
576.349	4436.14
576.691	4442.43
577.033	4440.98
577.374	4446.59
577.716	4444.45
578.057	4448.8
578.399	4441.66
578.74	4447.18
579.082	4446.14
579.423	4453.14
579.764	4451.18
580.105	4456.68
580.447	4453.98
580.788	4460.45
581.129	4461.91
581.47	4465.3
581.811	4460.3
582.152	4468.5
582.493	4482.95
582.834	4484.98
583.175	4479.66
583.515	4479.86
583.856	4472.43
584.197	4476.86
584.537	4466.3
584.878	4463.7
585.218	4457.41
585.559	4463.2
585.899	4456.82
586.24	4444.59
586.58	4437.43
586.921	4442.64
587.261	4436.61
587.601	4444.93
587.941	4437.39
588.281	4446.59
588.621	4443.66
588.961	4448.23
589.301	4443
589.641	4446.77
589.981	4441.23
590.321	4447.14
590.661	4440.16
591.001	4444.23
591.34	4439.2
591.68	4444.66
592.02	4435.34
592.359	4439.14
592.699	4433.39
593.038	4440.45
593.378	4433.39
593.717	4435.52
594.057	4425.91
594.396	4431.16
594.735	4425.52
595.074	4431.25
595.414	4422.77
595.753	4430.52
596.092	4423.93
596.431	4429.66
596.77	4424.07
597.109	4429
597.448	4420.98
597.786	4426.05
598.125	4418.3
598.464	4422.57
598.803	4413.45
599.141	4419.61
599.48	4408.95
599.819	4414.09
600.157	4405.2
600.495	4406.25
600.834	4405.39
601.172	4433.8
601.511	4432.91
601.849	4440.27
602.187	4438.05
602.525	4441.23
602.864	4436.05
603.202	4449.43
603.54	4443.3
603.878	4453.57
604.216	4448.05
604.554	4451.82
604.891	4423.59
605.229	4427.09
605.567	4420
605.905	4423.8
606.243	4417
606.58	4420.68
606.918	4408.8
607.255	4413.16
607.593	4406.86
607.93	4412.89
608.268	4405.25
608.605	4412.32
608.942	4409.86
609.28	4415
609.617	4410.25
609.954	4418.02
610.291	4415.23
610.628	4422.02
610.965	4417.95
611.302	4421.93
611.639	4418.23
611.976	4425.09
612.313	4418.32
612.65	4420.3
612.987	4411.86
613.323	4413.25
613.66	4407.25
613.997	4412.68
614.333	4404.91
614.67	4410.36
615.006	4403.39
615.343	4408.05
615.679	4399.91
616.015	4405.36
616.352	4398.36
616.688	4407.68
617.024	4405.98
617.36	4417.77
617.696	4410.3
618.032	4417.55
618.368	4410.57
618.704	4415.95
619.04	4408.61
619.376	4415.68
619.712	4412.16
620.048	4418.66
620.383	4409.73
620.719	4411.2
621.055	4400
621.39	4407.75
621.726	4399.36
622.061	4402.66
622.397	4398.8
622.732	4403.05
623.068	4394.05
623.403	4395.91
623.738	4388.64
624.073	4395.66
624.409	4390.05
624.744	4392.07
625.079	4382.68
625.414	4393.32
625.749	4387.61
626.084	4392.3
626.419	4387.16
626.753	4392.48
627.088	4385.75
627.423	4396.7
627.758	4389.18
628.092	4394.52
628.427	4389.57
628.762	4396.64
629.096	4384.52
629.431	4393.23
629.765	4386.39
630.099	4391.32
630.434	4385.98
630.768	4392.75
631.102	4383.14
631.436	4390.34
631.77	4385.36
632.105	4388.25
632.439	4381.57
632.773	4389.39
633.107	4380.84
633.44	4389.41
633.774	4381.07
634.108	4385.16
634.442	4381.59
634.776	4385.27
635.109	4378.59
635.443	4386.73
635.776	4383.64
636.11	4389.84
636.443	4387.07
636.777	4393.39
637.11	4381.05
637.444	4391.61
637.777	4389.11
638.11	4393.11
638.443	4386.25
638.776	4392.45
639.11	4383.55
639.443	4390.25
639.776	4383.45
640.109	4386.91
640.441	4380.68
640.774	4388.93
641.107	4380.14
641.44	4386.52
641.773	4378.48
642.105	4382.93
642.438	4376.55
642.77	4378.59
643.103	4371.41
643.435	4374.52
643.768	4372.09
644.1	4376.95
644.433	4372.18
644.765	4378.84
645.097	4377.77
645.429	4387.07
645.761	4384.07
646.094	4389.95
646.426	4386.09
646.758	4398.2
647.09	4393.52
647.422	4394.52
647.753	4389.75
648.085	4393.84
648.417	4385.2
648.749	4383.93
649.08	4376.18
649.412	4380.93
649.744	4376.3
650.075	4384.7
650.407	4369.91
650.738	4379.36
651.069	4375.98
651.401	4379.27
651.732	4375.23
652.063	4380.3
652.394	4374.09
652.726	4380.18
653.057	4375.32
653.388	4376.57
653.719	4368.11
654.05	4376.43
654.381	4369.5
654.712	4376.39
655.042	4370.41
655.373	4371.86
655.704	4368.52
656.034	4373.75
656.365	4369.5
656.696	4372.32
657.026	4367.84
657.357	4370.66
657.687	4361.95
658.018	4364.41
658.348	4353.73
658.678	4360.3
659.008	4356.59
659.339	4359.52
659.669	4354.68
659.999	4360.86
660.329	4355.52
660.659	4361.16
660.989	4358.75
661.319	4363.09
661.649	4358.61
661.978	4364.16
662.308	4356.68
662.638	4361.07
662.968	4357.18
663.297	4365.45
663.627	4356.16
663.956	4359.57
664.286	4353.16
664.615	4362.95
664.945	4361.89
665.274	4367.61
665.603	4364.02
665.932	4371.91
666.262	4365.5
666.591	4371.25
666.92	4362
667.249	4369.55
667.578	4372.05
667.907	4380.68
668.236	4374.48
668.564	4376.02
668.893	4370.09
669.222	4375.7
669.551	4368.8
669.879	4376.64
670.208	4368.18
670.537	4371.2
670.865	4361.52
671.194	4375.73
671.522	4370.8
671.85	4372.36
672.179	4369.93
672.507	4374.02
672.835	4366.86
673.163	4370.95
673.491	4364.25
673.819	4375.32
674.147	4371.14
674.475	4377.27
674.803	4356.57
675.131	4357.61
675.459	4356.75
675.787	4363.23
676.115	4356.93
676.442	4363.11
676.77	4358.16
677.098	4362.75
677.425	4353.64
677.753	4363.34
678.08	4359.34
678.407	4370.14
678.735	4370.75
679.062	4372.09
679.389	4362.3
679.717	4370.73
680.044	4363.36
680.371	4367.27
680.698	4363.59
681.025	4373.36
681.352	4367.52
681.679	4373.05
682.006	4362.68
682.332	4361.43
682.659	4355.52
682.986	4370.89
683.313	4365.16
683.639	4369.02
683.966	4365.52
684.292	4369.68
684.619	4357.48
684.945	4359.45
685.272	4356.57
685.598	4364.11
685.924	4365.73
686.25	4372.02
686.577	4361.23
686.903	4370.27
687.229	4368.27
687.555	4373.59
687.881	4367.27
688.207	4376.66
688.533	4376.93
688.858	4376.82
689.184	4369.25
689.51	4369.93
689.836	4363.82
690.161	4372.18
690.487	4360.82
690.813	4366.34
691.138	4363.61
691.463	4368.57
691.789	4365.36
692.114	4368.27
692.44	4365.66
692.765	4375.07
693.09	4375.34
693.415	4381.57
693.74	4369.91
694.065	4378.82
694.39	4373.77
694.715	4381.45
695.04	4382.73
695.365	4385.45
695.69	4377.41
696.015	4384.75
696.339	4378.61
696.664	4380.18
696.989	4376.5
697.313	4379.93
697.638	4374.91
697.962	4380.61
698.287	4370.91
698.611	4372.27
698.935	4368.2
699.26	4373.55
699.584	4366.5
699.908	4368.95
700.232	4362.07
700.556	4362.91
700.88	4361.05
701.204	4365.39
701.528	4356.09
701.852	4364.61
702.176	4379.43
702.5	4383.11
702.823	4392.89
703.147	4413.25
703.471	4409.36
703.794	4415.95
704.118	4429.52
704.441	4437.86
704.765	4429.64
705.088	4437.59
705.411	4436.45
705.735	4420.93
706.058	4412.5
706.381	4399.11
706.704	4383.91
707.027	4389.25
707.35	4381.41
707.673	4368.25
707.996	4359.43
708.319	4362.91
708.642	4356.89
708.965	4356.68
709.288	4350.75
709.61	4360.82
709.933	4358.61
710.256	4360.61
710.578	4352.86
710.901	4360.8
711.223	4355.66
711.546	4362.23
711.868	4365.75
712.19	4370.11
712.512	4362.25
712.835	4367.02
713.157	4359
713.479	4364.23
713.801	4356.57
714.123	4362.18
714.445	4355.86
714.767	4362.73
715.089	4356.93
715.411	4353.43
715.732	4347.02
716.054	4351.59
716.376	4348.39
716.697	4351.59
717.019	4351.89
717.34	4355.55
717.662	4353.11
717.983	4361.2
718.305	4360.52
718.626	4365.18
718.947	4361.7
719.268	4368.68
719.589	4365.66
719.911	4372.86
720.232	4369.64
720.553	4371.36
720.874	4366.93
721.195	4372.25
721.515	4360.8
721.836	4360.73
722.157	4350.82
722.478	4356.14
722.798	4349.95
723.119	4354.23
723.44	4342.95
723.76	4348.23
724.081	4342.61
724.401	4348.25
724.721	4350.68
725.042	4354.36
725.362	4349.09
725.682	4357.25
726.002	4353.25
726.322	4361.18
726.642	4357.2
726.962	4361.59
727.282	4360.5
727.602	4362.43
727.922	4355.86
728.242	4366.57
728.562	4367.05
728.882	4372.61
729.201	4368.05
729.521	4376.2
729.84	4370.39
730.16	4373.7
730.479	4379.2
730.799	4380.16
731.118	4375.8
731.437	4383.25
731.757	4362.39
732.076	4367.55
732.395	4362.48
732.714	4368.3
733.033	4358.2
733.352	4362.3
733.671	4361.91
733.99	4361.91
734.309	4359.39
734.628	4367.52
734.947	4361.5
735.265	4365.64
735.584	4356.8
735.903	4360.7
736.221	4354.32
736.54	4361.3
736.858	4355.18
737.177	4361.95
737.495	4358.75
737.813	4361.86
738.132	4353.64
738.45	4357.02
738.768	4354.52
739.086	4359.45
739.404	4358.75
739.722	4364.36
740.04	4360.89
740.358	4367.95
740.676	4358.84
740.994	4356.82
741.311	4352.18
741.629	4357.91
741.947	4354.89
742.264	4359.64
742.582	4361.32
742.899	4367.52
743.217	4362.5
743.534	4365.89
743.852	4358.23
744.169	4362.41
744.486	4363.27
744.803	4365.18
745.121	4360.61
745.438	4366.36
745.755	4357.45
746.072	4358.82
746.389	4349.11
746.706	4353.59
747.022	4346.23
747.339	4350.5
747.656	4348.66
747.973	4354.2
748.289	4352.8
748.606	4359.7
748.923	4354.64
749.239	4367.02
749.555	4363.91
749.872	4370.11
750.188	4367.66
750.505	4374.25
750.821	4372.59
751.137	4377.11
751.453	4370.8
751.769	4376.02
752.085	4370.27
752.401	4377.55
752.717	4367.93
753.033	4372.27
753.349	4368.89
753.665	4371.89
753.98	4368.41
754.296	4374.02
754.612	4367.07
754.927	4370.77
755.243	4369.5
755.558	4373.23
755.874	4367.64
756.189	4373.84
756.505	4363.57
756.82	4367.34
757.135	4360.57
757.45	4368.41
757.765	4366.59
758.08	4369.41
758.395	4363.8
758.71	4362.43
759.025	4358.59
759.34	4363.8
759.655	4362.27
759.97	4370.05
760.285	4370.34
760.599	4379.23
760.914	4369.55
761.228	4369.36
761.543	4364.7
761.857	4382.05
762.172	4377.77
762.486	4382.66
762.8	4380.43
763.115	4383.34
763.429	4379.66
763.743	4379.16
764.057	4373.86
764.371	4381.52
764.685	4380.93
764.999	4393.23
765.313	4381.59
765.627	4387.7
765.941	4382.61
766.255	4383.86
766.568	4378.82
766.882	4383.36
767.195	4378.25
767.509	4385.39
767.823	4381.61
768.136	4387.32
768.449	4379.18
768.763	4382.95
769.076	4378.52
769.389	4385.86
769.702	4382.98
770.016	4386.57
770.329	4379.98
770.642	4390.93
770.955	4385.05
771.268	4389.66
771.58	4386.07
771.893	4390.2
772.206	4380.59
772.519	4388.59
772.832	4380.02
773.144	4384.68
773.457	4379.55
773.769	4385.86
774.082	4375.8
774.394	4378.7
774.706	4374.82
775.019	4377.34
775.331	4371.55
775.643	4379.7
775.955	4374.23
776.268	4382.36
776.58	4374.5
776.892	4381.18
777.204	4377.77
777.515	4382.2
777.827	4387.14
778.139	4392.5
778.451	4387.95
778.763	4393.39
779.074	4387.64
779.386	4393.52
779.697	4388.09
780.009	4395.55
780.32	4392.64
780.632	4397.68
780.943	4397.86
781.254	4399.52
781.566	4394.55
781.877	4403.16
782.188	4400.93
782.499	4405.91
782.81	4405.02
783.121	4412.41
783.432	4410.48
783.743	4416.89
784.054	4412.91
784.364	4415.18
784.675	4405.89
784.986	4409.09
785.296	4406.3
785.607	4412.89
785.917	4435.07
786.228	4438.57
786.538	4432.27
786.849	4437.05
787.159	4430.16
787.469	4435.3
787.779	4434.5
788.09	4439.43
788.4	4440.61
788.71	4440.68
789.02	4436.91
789.33	4425.2
789.64	4423.48
789.949	4439.57
790.259	4437.32
790.569	4444.48
790.879	4441.27
791.188	4448.7
791.498	4445.5
791.807	4446.95
792.117	4445.61
792.426	4448.32
792.736	4435.3
793.045	4445.09
793.354	4430.93
793.663	4440.43
793.973	4437.64
794.282	4467.7
794.591	4459
794.9	4466.57
795.209	4466.77
795.518	4474.45
795.826	4470.84
796.135	4480.48
796.444	4470.45
796.753	4477.93
797.061	4465.61
797.37	4467.84
797.678	4444.25
797.987	4450.36
798.295	4446.77
798.604	4451.91
798.912	4446.3
799.22	4451.45
799.529	4448.7
799.837	4454.05
800.145	4450.27
800.453	4457.55
800.761	4459.41
801.069	4463.89
801.377	4462.36
801.685	4474.68
801.993	4471.68
802.3	4479.2
802.608	4475.52
802.916	4480.59
803.223	4486.7
803.531	4493.3
803.838	4495.16
804.146	4498.82
804.453	4493
804.76	4499.95
805.068	4493.84
805.375	4501.32
805.682	4497.75
805.989	4513.09
806.296	4510.16
806.603	4508.52
806.91	4503.57
807.217	4505.77
807.524	4505.18
807.831	4513.43
808.138	4508.68
808.444	4514.89
808.751	4513.91
809.058	4516.43
809.364	4507.98
809.671	4517.7
809.977	4512.3
810.284	4524.32
810.59	4521.2
810.896	4523.27
811.202	4519.57
811.509	4528.48
811.815	4522.57
812.121	4525.36
812.427	4522.55
812.733	4527.57
813.039	4526.2
813.345	4534.14
813.65	4529.48
813.956	4545.61
814.262	4545.8
814.568	4554.52
814.873	4549.52
815.179	4559.5
815.484	4555.05
815.79	4564.64
816.095	4566.34
816.4	4567.68
816.706	4561.55
817.011	4567.75
817.316	4559
817.621	4562.2
817.926	4560.66
818.231	4565.57
818.536	4560.89
818.841	4569.14
819.146	4565.16
819.451	4570.48
819.756	4565.64
820.06	4574
820.365	4572.66
820.67	4577.32
820.974	4577.3
821.279	4584.95
821.583	4581.57
821.888	4588.09
822.192	4583.82
822.496	4588.98
822.8	4584.39
823.105	4592.34
823.409	4587.39
823.713	4590.59
824.017	4588.57
824.321	4595.07
824.625	4590.73
824.929	4600.61
825.232	4598.86
825.536	4607.68
825.84	4606.11
826.143	4613.11
826.447	4611.48
826.751	4623.39
827.054	4622.7
827.358	4631.05
827.661	4647.07
827.964	4673.23
828.268	4671.77
828.571	4675.77
828.874	4670.73
829.177	4679.36
829.48	4675.86
829.783	4681.25
830.086	4677.5
830.389	4680.2
830.692	4674.86
830.995	4664.48
831.297	4646.55
831.6	4656.16
831.903	4653.84
832.205	4662.98
832.508	4660.18
832.81	4667.16
833.113	4670.09
833.415	4675.5
833.718	4677.14
834.02	4684.14
834.322	4678.98
834.624	4680.25
834.926	4676.09
835.228	4687.5
835.53	4679.16
835.832	4686.7
836.134	4684.68
836.436	4686.52
836.738	4687.23
837.04	4693.25
837.341	4690.41
837.643	4705.57
837.944	4704.89
838.246	4714.55
838.547	4706.32
838.849	4719.41
839.15	4716.41
839.452	4725.52
839.753	4721.95
840.054	4723.66
840.355	4721.43
840.656	4732.41
840.957	4724.64
841.258	4729.77
841.559	4718.84
841.86	4729.7
842.161	4726.91
842.462	4734.07
842.762	4728.27
843.063	4735.82
843.364	4745.14
843.664	4751.61
843.965	4750.93
844.265	4756.84
844.566	4753.55
844.866	4768.98
845.166	4762.98
845.467	4767.02
845.767	4757.34
846.067	4762.75
846.367	4761.68
846.667	4758.3
846.967	4755.2
847.267	4757.34
847.567	4751.55
847.867	4755.14
848.166	4745.14
848.466	4750.82
848.766	4747.59
849.065	4757.5
849.365	4753.34
849.664	4763.93
849.964	4761.41
850.263	4767.73
850.562	4760.93
850.862	4767.7
851.161	4767.11
851.46	4776.7
851.759	4772.34
852.058	4782.75
852.357	4783.8
852.656	4796.98
852.955	4789.91
853.254	4793.82
853.553	4788.86
853.851	4796.52
854.15	4794.41
854.449	4799.95
854.747	4794.5
855.046	4808.3
855.344	4801.7
855.643	4815.16
855.941	4811
856.239	4824.07
856.538	4824.45
856.836	4832.89
857.134	4832.23
857.432	4839.77
857.73	4838.7
858.028	4850.27
858.326	4842.41
858.624	4850.34
858.922	4841.05
859.219	4845.48
859.517	4837.16
859.815	4846.23
860.112	4845.25
860.41	4852.95
860.707	4848.91
861.005	4858
861.302	4852.86
861.6	4858.8
861.897	4857.55
862.194	4864.32
862.491	4865.8
862.788	4873.11
863.085	4868.48
863.382	4879.25
863.679	4877.05
863.976	4886.34
864.273	4881.82
864.57	4888.48
864.867	4883.61
865.163	4891.25
865.46	4889.14
865.757	4891.07
866.053	4885.77
866.349	4892.84
866.646	4888.66
866.942	4894.07
867.239	4892.91
867.535	4903.16
867.831	4899.59
868.127	4913.55
868.423	4909.09
868.719	4914.16
869.015	4910.7
869.311	4918.64
869.607	4916.52
869.903	4918.2
870.199	4912.73
870.494	4919.32
870.79	4909.82
871.086	4914.89
871.381	4907.82
871.677	4913.77
871.972	4908.2
872.267	4911.27
872.563	4904.98
872.858	4909.16
873.153	4902.66
873.448	4907.77
873.743	4899.61
874.038	4903.32
874.333	4897.95
874.628	4900.95
874.923	4896.09
875.218	4897.07
875.513	4893
875.808	4897.5
876.102	4889.93
876.397	4894.57
876.691	4886.52
876.986	4888.84
877.28	4883.7
877.575	4885.39
877.869	4883.93
878.163	4886.14
878.458	4881.59
878.752	4888.98
879.046	4881.86
879.34	4885.27
879.634	4881.98
879.928	4884.41
880.222	4877.23
880.516	4883.41
880.809	4875.16
881.103	4877.8
881.397	4868.11
881.691	4874.89
881.984	4867.09
882.278	4871.66
882.571	4884.23
882.864	4887.61
883.158	4884.89
883.451	4893.07
883.744	4885.25
884.038	4890.84
884.331	4883.27
884.624	4888.52
884.917	4881.91
885.21	4884.45
885.503	4879.39
885.796	4870.3
886.088	4862.84
886.381	4870.5
886.674	4860.5
886.966	4862.05
887.259	4859.16
887.552	4877.57
887.844	4876.39
888.136	4879.32
888.429	4879.07
888.721	4883.67
889.013	4875.78
889.306	4883.46
889.598	4878.08
