# Supplementary material for: An on-demand, drop-on-drop method for studying enzyme catalysis by serial crystallography
Source: Nat Commun. 2021 Jul 22;12:4461. doi: 10.1038/s41467-021-24757-7 (PMC8298390; doi:10.1038/s41467-021-24757-7)
Supplement: Supplementary file 7 — Source Data [file 41467_2021_24757_MOESM7_ESM.zip › 01_raw data/7/7-pico-off (28).txt]

Data from 7-fluo5N-fura-picooff_Subt4_20-39-48-624.txt Node

Date: Wed Jun 05 20:39:48 PDT 2019
User: Yachandra Lab
Spectrometer: OFX00221
Trigger mode: 0
Integration Time (sec): 3.000000E-1
Scans to average: 4
Nonlinearity correction enabled: false
Boxcar width: 5
Storing dark spectrum: false
XAxis mode: Wavelengths
Number of Pixels in Spectrum: 2136
>>>>>Begin Spectral Data<<<<<
156.111	0.83
156.499	-0.39
156.887	-1.66
157.274	-2.08
157.662	-1.7
158.049	-1.07
158.437	-0.75
158.824	0.16
159.211	-1.05
159.599	-1.8
159.986	-2.16
160.373	-2.36
160.761	-1.86
161.148	0.25
161.535	0.2
161.922	0.14
162.309	0.14
162.696	0.34
163.083	-0.77
163.47	0.18
163.857	0.39
164.244	0.09
164.631	0.09
165.018	0
165.405	-2.11
165.792	-1.5
166.179	-1.8
166.565	-3.55
166.952	-4.2
167.339	-3.52
167.725	-3.5
168.112	-2.95
168.498	-2.3
168.885	-1.8
169.271	-1.89
169.658	-0.93
170.044	-1.98
170.431	-1.32
170.817	-0.82
171.203	0.05
171.59	-0.25
171.976	-1.3
172.362	-2.16
172.748	-3.91
173.134	-4.98
173.521	-5.27
173.907	-5.16
174.293	-4.5
174.679	-4.48
175.065	-4.66
175.451	-5.07
175.836	-4.68
176.222	-3.61
176.608	-4.57
176.994	-2.43
177.38	-1.77
177.765	-1.66
178.151	-1.86
178.537	-2.61
178.922	-3.2
179.308	-2.82
179.693	-3.66
180.079	-3.09
180.464	-3.18
180.85	-2
181.235	-2.86
181.621	-2.64
182.006	-1.77
182.391	-2.64
182.777	-2.5
183.162	-3.25
183.547	-2.27
183.932	-1.75
184.317	-2.5
184.702	-2.07
185.087	-2.09
185.472	-2.3
185.857	-2.98
186.242	-3.2
186.627	-2.34
187.012	-1.32
187.397	-0.95
187.782	-1.25
188.167	-1.11
188.551	-0.18
188.936	4.32
189.321	12.27
189.705	17.89
190.09	25.16
190.475	33.25
190.859	37.77
191.244	43.8
191.628	49.25
192.012	53.68
192.397	58.11
192.781	64.52
193.166	69
193.55	68.11
193.934	69.8
194.318	67.48
194.702	67.36
195.087	70.2
195.471	69.82
195.855	71.18
196.239	73.05
196.623	75.09
197.007	74.05
197.391	68.09
197.775	65.98
198.158	62.36
198.542	64.32
198.926	64.52
199.31	65.2
199.693	65.09
200.077	60.91
200.461	59.86
200.844	56.8
201.228	56.39
201.611	57.18
201.995	55.07
202.378	57.77
202.762	58.61
203.145	57.52
203.529	55.45
203.912	53.09
204.295	55.8
204.679	57.8
205.062	61.48
205.445	61
205.828	60.02
206.211	68.75
206.594	65.52
206.977	63.98
207.36	63.89
207.743	63.32
208.126	64.57
208.509	64.39
208.892	62.93
209.275	60.57
209.658	61.2
210.04	64.27
210.423	59.41
210.806	61.7
211.188	62.02
211.571	61.18
211.953	62.45
212.336	63.98
212.719	67
213.101	69.34
213.483	68.68
213.866	71.16
214.248	69.18
214.63	68.11
215.013	67.89
215.395	69.25
215.777	64.84
216.159	65.14
216.542	66.48
216.924	64.57
217.306	61.27
217.688	60.23
218.07	57.39
218.452	60.93
218.834	63.14
219.216	63.36
219.597	61.77
219.979	64.8
220.361	66.95
220.743	65.3
221.124	60.5
221.506	60
221.888	58.84
222.269	58.93
222.651	57.8
223.032	54.55
223.414	53.14
223.795	53.89
224.177	54.8
224.558	49.25
224.94	45.84
225.321	51.73
225.702	54.61
226.083	57.61
226.465	58.52
226.846	57.16
227.227	56.93
227.608	59.68
227.989	58.48
228.37	56.41
228.751	56.11
229.132	61
229.513	60.73
229.894	58.7
230.275	58.07
230.655	56.02
231.036	53.5
231.417	55.64
231.798	58.25
232.178	55.11
232.559	56.3
232.94	58.82
233.32	57.18
233.701	59.34
234.081	62.59
234.462	63.23
234.842	63.61
235.222	67.98
235.603	65.48
235.983	60.34
236.363	61.52
236.743	66.77
237.124	66.32
237.504	69.27
237.884	67.41
238.264	63.2
238.644	64.23
239.024	65.39
239.404	62.8
239.784	59.27
240.164	61.59
240.544	61.66
240.923	59.68
241.303	56.36
241.683	54.75
242.063	56.11
242.442	54.86
242.822	51.89
243.202	51.5
243.581	51.66
243.961	56.52
244.34	52.55
244.72	53.07
245.099	51.82
245.478	56.73
245.858	52.82
246.237	49.41
246.616	53.2
246.996	54.68
247.375	55.02
247.754	57.75
248.133	55.89
248.512	58.05
248.891	63.95
249.27	66.27
249.649	66.3
250.028	71.91
250.407	73.23
250.786	70.98
251.165	71.64
251.544	75.05
251.922	76.2
252.301	83.14
252.68	84.09
253.058	79.61
253.437	76
253.816	73.36
254.194	70.32
254.573	69.23
254.951	72.64
255.329	76.02
255.708	72.07
256.086	69.43
256.465	63.57
256.843	63.66
257.221	63.95
257.599	63.82
257.977	64.5
258.356	64.39
258.734	66.34
259.112	65.34
259.49	60.91
259.868	63.41
260.246	64.5
260.624	64.73
261.001	63.45
261.379	64.7
261.757	62.55
262.135	59.55
262.513	58.98
262.89	58.55
263.268	56.64
263.645	58.95
264.023	56.07
264.401	56.7
264.778	57.3
265.156	60.91
265.533	60.43
265.91	62.2
266.288	64.66
266.665	67.09
267.042	65.05
267.42	66.77
267.797	66.64
268.174	68.8
268.551	68.93
268.928	70.66
269.305	67.07
269.682	68.05
270.059	66.45
270.436	69.48
270.813	66.91
271.19	70.73
271.567	71.48
271.944	68.05
272.32	68.68
272.697	66.39
273.074	64.27
273.45	66.2
273.827	66.41
274.203	69.2
274.58	67.32
274.957	69.39
275.333	68.2
275.709	65.77
276.086	70.39
276.462	66.91
276.838	65.98
277.215	68.39
277.591	67.61
277.967	64.3
278.343	63.64
278.719	63.14
279.095	58.77
279.471	55.95
279.847	55.14
280.223	50.91
280.599	51.34
280.975	50.77
281.351	48.43
281.727	48.95
282.103	48.66
282.478	46.23
282.854	49.05
283.23	57.57
283.605	60.09
283.981	59.98
284.357	64.02
284.732	64.68
285.108	67.64
285.483	69.89
285.858	66.84
286.234	72.48
286.609	80.07
286.984	74.45
287.36	69.52
287.735	68.75
288.11	67.3
288.485	64.57
288.86	62.52
289.235	61.64
289.61	60.64
289.985	63.91
290.36	58.18
290.735	55.25
291.11	55.55
291.485	57.2
291.86	56.59
292.235	63.3
292.609	64.77
292.984	66.16
293.359	64.5
293.733	63.73
294.108	61.52
294.482	62.43
294.857	63.59
295.231	64.66
295.606	62.82
295.98	64.75
296.354	60.75
296.729	59.98
297.103	60.61
297.477	65.36
297.851	67.41
298.226	67.45
298.6	65.41
298.974	61.05
299.348	64.07
299.722	63.95
300.096	62.64
300.47	61.66
300.844	63.73
301.217	65.41
301.591	62.39
301.965	63.3
302.339	66.61
302.712	70.3
303.086	72.25
303.46	72.61
303.833	72.23
304.207	71.39
304.58	73.02
304.954	73.73
305.327	72.23
305.701	71.09
306.074	68.55
306.447	65.84
306.821	65.8
307.194	62.43
307.567	60.39
307.94	61.98
308.313	63.52
308.686	61.64
309.059	59.05
309.432	58.95
309.805	57.45
310.178	58.05
310.551	59.89
310.924	57.68
311.297	61.07
311.67	59.55
312.042	56
312.415	52.8
312.788	54.61
313.16	54.32
313.533	53.66
313.905	55.43
314.278	54.27
314.65	54.2
315.023	53.05
315.395	51.23
315.768	53.73
316.14	56.66
316.512	57.05
316.884	59.07
317.257	58.57
317.629	59.07
318.001	58.5
318.373	58.36
318.745	58.36
319.117	56.68
319.489	53.52
319.861	49.66
320.233	49.05
320.605	48.73
320.977	48.05
321.348	47.75
321.72	48.09
322.092	50.27
322.463	50.07
322.835	48.3
323.207	51.23
323.578	53.82
323.95	54.18
324.321	54.41
324.693	57.89
325.064	57.11
325.435	59.64
325.807	60.91
326.178	59.05
326.549	59.86
326.92	58.41
327.292	56.11
327.663	57.23
328.034	58.7
328.405	57.73
328.776	57.55
329.147	57.07
329.518	51.64
329.889	51.36
330.259	50.59
330.63	49.23
331.001	50.86
331.372	50.82
331.742	52.07
332.113	52.36
332.484	49.34
332.854	48.98
333.225	51.5
333.595	54.16
333.966	53.82
334.336	55.55
334.707	54.86
335.077	53.05
335.447	52.18
335.817	51.16
336.188	55.23
336.558	59.14
336.928	58.61
337.298	56.48
337.668	54.61
338.038	53.89
338.408	56.77
338.778	60.39
339.148	64.86
339.518	68.3
339.888	67.57
340.258	63.86
340.627	61.32
340.997	57.86
341.367	56.25
341.736	59.27
342.106	57.11
342.475	52.45
342.845	50.7
343.214	49.34
343.584	48.64
343.953	48.48
344.323	50.73
344.692	52.95
345.061	53.8
345.431	52.91
345.8	52.45
346.169	54.5
346.538	53.43
346.907	53.32
347.276	53.91
347.645	52.43
348.014	52.14
348.383	52.14
348.752	55.7
349.121	55.61
349.49	55.91
349.858	56.23
350.227	58.57
350.596	61
350.964	64.77
351.333	63.39
351.702	63.98
352.07	63.48
352.439	60.2
352.807	55.48
353.176	57.25
353.544	59.98
353.912	62.3
354.281	58.36
354.649	53.43
355.017	48.57
355.385	46.45
355.753	49.75
356.122	51.86
356.49	54.82
356.858	56.2
357.226	55.41
357.594	53.8
357.961	52.09
358.329	54.3
358.697	58.91
359.065	62.52
359.433	62.91
359.8	60.7
360.168	59.86
360.536	58.45
360.903	57.86
361.271	58.75
361.638	58.91
362.006	60.32
362.373	58.14
362.741	60.39
363.108	57.09
363.475	58.75
363.843	59.14
364.21	57.09
364.577	58.11
364.944	60.32
365.311	60.07
365.678	60.7
366.045	58.75
366.412	61.39
366.779	60.14
367.146	60.02
367.513	62.55
367.88	63.32
368.247	66.5
368.613	65.25
368.98	63.68
369.347	64.77
369.713	65
370.08	63.66
370.447	65.11
370.813	62
371.18	62.68
371.546	58
371.912	57.93
372.279	54.66
372.645	57.11
373.011	57.43
373.378	59.77
373.744	55.86
374.11	58.55
374.476	54.39
374.842	57.86
375.208	61.73
375.574	64.45
375.94	63.05
376.306	66.93
376.672	65.84
377.038	65.73
377.404	61.07
377.769	64.09
378.135	62.98
378.501	66.2
378.866	61.86
379.232	57.8
379.597	58.86
379.963	57.89
380.328	57.45
380.694	59.05
381.059	57.8
381.425	59.05
381.79	59.32
382.155	61.18
382.52	61.57
382.886	62.64
383.251	61.32
383.616	57.45
383.981	58.43
384.346	53.8
384.711	54.14
385.076	57.14
385.441	60.52
385.806	61.66
386.171	59.23
386.535	57.84
386.9	57.23
387.265	57.3
387.629	59.91
387.994	60.43
388.359	60.98
388.723	57.68
389.088	56.91
389.452	53.25
389.817	51.5
390.181	51.25
390.545	53.66
390.91	55.64
391.274	57.77
391.638	60.09
392.002	60.34
392.366	67.64
392.731	71.52
393.095	68.05
393.459	71.7
393.823	73.93
394.187	71.86
394.55	68.11
394.914	71
395.278	69.82
395.642	67.48
396.006	68.59
396.369	64.02
396.733	60.41
397.097	63.57
397.46	58.25
397.824	55.3
398.187	58.68
398.551	58.75
398.914	58.36
399.277	62.93
399.641	61.75
400.004	60.84
400.367	60
400.73	59.57
401.094	59.48
401.457	65.11
401.82	64.23
402.183	64.11
402.546	66.07
402.909	65.32
403.272	60.09
403.635	60.64
403.998	59.5
404.36	58.5
404.723	60.3
405.086	59.23
405.448	55.61
405.811	56.98
406.174	55.84
406.536	55.27
406.899	57.75
407.261	58.98
407.624	59.34
407.986	62.52
408.348	64.7
408.711	63.45
409.073	63.27
409.435	63.68
409.797	65.7
410.16	65
410.522	64.2
410.884	62.91
411.246	61.68
411.608	59.73
411.97	57.98
412.332	58.34
412.693	57.55
413.055	56.98
413.417	55.43
413.779	52.73
414.14	51.77
414.502	53.73
414.864	50.86
415.225	53.57
415.587	57.55
415.948	59.41
416.31	57.48
416.671	57.59
417.033	56.61
417.394	58.16
417.755	59.11
418.116	60.75
418.478	57.34
418.839	58.5
419.2	56.2
419.561	54.45
419.922	51.59
420.283	52.45
420.644	52.84
421.005	55.98
421.366	56.39
421.727	54.39
422.087	54.48
422.448	55.82
422.809	55.52
423.169	56.25
423.53	56.25
423.891	56.55
424.251	55.75
424.612	54.89
424.972	55.73
425.333	55.52
425.693	54.09
426.053	54.77
426.414	56.05
426.774	55.89
427.134	53.68
427.494	54.77
427.854	54.73
428.214	56.09
428.574	56.8
428.934	57.32
429.294	58.27
429.654	63.55
430.014	63.93
430.374	60.57
430.734	59.09
431.094	63.66
431.453	60.05
431.813	60.39
432.173	57.18
432.532	55.7
432.892	50.16
433.251	47.73
433.611	47.14
433.97	46.43
434.33	49.41
434.689	51.07
435.048	50.66
435.407	53.98
435.767	53.23
436.126	54.8
436.485	57.64
436.844	61.91
437.203	62.57
437.562	58.3
437.921	56.8
438.28	54.57
438.639	56.43
438.998	56.34
439.356	56.02
439.715	56.91
440.074	58.8
440.433	55.75
440.791	53.95
441.15	52
441.508	52.68
441.867	55.27
442.225	56.48
442.584	52.57
442.942	51.61
443.3	51.84
443.659	50.57
444.017	49.45
444.375	52.16
444.733	50.93
445.092	51.32
445.45	51.34
445.808	49.52
446.166	49.98
446.524	52
446.882	49.43
447.239	48.34
447.597	47.89
447.955	48.98
448.313	49
448.67	49.02
449.028	50.02
449.386	52.16
449.743	50.25
450.101	50.36
450.458	49.39
450.816	51.61
451.173	53.57
451.531	56.8
451.888	52.68
452.245	56.66
452.602	56.32
452.96	60.55
453.317	58.84
453.674	61.05
454.031	59.89
454.388	59.75
454.745	58.93
455.102	57.57
455.459	54.2
455.816	59.55
456.173	54.05
456.529	54.66
456.886	51.8
457.243	57.07
457.599	58.43
457.956	57.73
458.313	57.41
458.669	58.52
459.026	55.82
459.382	58.18
459.739	56.23
460.095	58.34
460.451	57.86
460.807	55.57
461.164	52.39
461.52	51.32
461.876	53.93
462.232	54.05
462.588	51.16
462.944	50.07
463.3	47.32
463.656	45.89
464.012	40.84
464.368	41.36
464.724	43.89
465.079	44.5
465.435	41.16
465.791	42.25
466.146	43.95
466.502	43.27
466.858	44.5
467.213	49
467.569	48.77
467.924	52.68
468.279	55.16
468.635	53.2
468.99	51.93
469.345	57.39
469.701	55.8
470.056	53.11
470.411	56.91
470.766	58.55
471.121	52.61
471.476	53.68
471.831	50.66
472.186	48.43
472.541	46.36
472.895	47.27
473.25	42.82
473.605	41.95
473.96	43.02
474.314	39.34
474.669	39.77
475.024	42.66
475.378	42.8
475.733	45
476.087	45.39
476.441	48.25
476.796	50.43
477.15	51.7
477.504	51.93
477.859	52.5
478.213	54.93
478.567	51.82
478.921	50.39
479.275	52.05
479.629	52.18
479.983	53.14
480.337	52.61
480.691	50.66
481.045	49.5
481.399	48.25
481.752	47.41
482.106	47.52
482.46	50.36
482.813	54.98
483.167	55.25
483.52	57.75
483.874	57.07
484.227	56.02
484.581	54.11
484.934	55.55
485.288	59.39
485.641	57.73
485.994	57.77
486.347	58.14
486.7	55.75
487.054	55.16
487.407	54.14
487.76	55.23
488.113	56.41
488.466	59.11
488.818	60.39
489.171	58.43
489.524	60.95
489.877	61.98
490.23	59.09
490.582	60.91
490.935	61
491.288	60.57
491.64	58.2
491.993	58.36
492.345	55.86
492.698	52.43
493.05	54.27
493.402	53.86
493.755	52.18
494.107	54.11
494.459	49.39
494.811	49.2
495.163	52.14
495.515	55.43
495.867	61.34
496.219	64.89
496.571	72.36
496.923	76.07
497.275	87.7
497.627	97.89
497.979	108.5
498.33	124.09
498.682	133.45
499.034	138.07
499.385	149.43
499.737	157.16
500.088	166.27
500.44	174.14
500.791	174.14
501.143	171.07
501.494	167.61
501.845	169.5
502.197	167.36
502.548	163.34
502.899	163.18
503.25	157.07
503.601	151.5
503.952	149.39
504.303	147.95
504.654	150.89
505.005	147.27
505.356	148.64
505.707	142.91
506.058	136.66
506.408	137.32
506.759	134.59
507.11	137.07
507.46	135.93
507.811	130.98
508.161	124.57
508.512	127.09
508.862	125.64
509.213	122.3
509.563	122.91
509.913	124.34
510.263	123.57
510.614	122.36
510.964	118.32
511.314	114.7
511.664	114.64
512.014	117.7
512.364	112.73
512.714	115.36
513.064	117.02
513.414	114.91
513.764	114.43
514.113	109.41
514.463	107.09
514.813	103.82
515.162	102.82
515.512	105.59
515.862	102.3
516.211	98.45
516.561	95.07
516.91	91.95
517.259	90.48
517.609	85.8
517.958	87.25
518.307	89.91
518.656	87.98
519.006	92.11
519.355	88.25
519.704	85.77
520.053	85.39
520.402	88.48
520.751	88
521.1	87.61
521.448	89.55
521.797	86.48
522.146	84.43
522.495	86.86
522.843	81.09
523.192	78.3
523.541	80.2
523.889	81.66
524.238	79.32
524.586	78.05
524.935	77.73
525.283	77.02
525.631	81.55
525.979	80
526.328	79.5
526.676	83.66
527.024	85.57
527.372	83.32
527.72	80.09
528.068	77.57
528.416	76.41
528.764	74.32
529.112	74.68
529.46	72.48
529.808	74.52
530.155	69.8
530.503	66
530.851	63.98
531.198	65.14
531.546	66.86
531.893	69.48
532.241	70.52
532.588	74.77
532.936	74.07
533.283	74.14
533.63	70.14
533.978	74.3
534.325	74.7
534.672	75
535.019	72.05
535.366	68.3
535.713	67.34
536.06	67.98
536.407	64.95
536.754	65.91
537.101	63.89
537.448	63.98
537.795	61.45
538.141	60.86
538.488	60.93
538.835	59.48
539.181	62.2
539.528	60.18
539.874	59.41
540.221	61.73
540.567	61.55
540.914	58.89
541.26	60.8
541.606	62.34
541.952	65.93
542.299	64.32
542.645	64.91
542.991	65.45
543.337	68.64
543.683	67.82
544.029	64.75
544.375	61.64
544.721	67.2
545.066	68.18
545.412	68.86
545.758	66.39
546.104	68
546.449	70.11
546.795	69.64
547.141	67.32
547.486	65.3
547.832	64.84
548.177	64.36
548.522	62.16
548.868	62.48
549.213	61.02
549.558	60.23
549.903	59.02
550.249	59.05
550.594	57.75
550.939	57.32
551.284	62.07
551.629	62.52
551.974	65.68
552.319	65.93
552.664	64.59
553.008	63.07
553.353	65.09
553.698	65.18
554.043	65.05
554.387	60.7
554.732	62.18
555.076	56.95
555.421	57.14
555.765	54.27
556.11	52.93
556.454	52.82
556.798	52.2
557.143	50.98
557.487	52.34
557.831	53.55
558.175	56.25
558.519	51.8
558.863	54.5
559.207	52.86
559.551	52.84
559.895	55.45
560.239	55.45
560.583	54.95
560.927	55.41
561.27	55.2
561.614	54.77
561.958	54.48
562.301	56.7
562.645	55.05
562.988	53.41
563.332	53.8
563.675	52.05
564.018	52.61
564.362	52.91
564.705	49.2
565.048	47.45
565.391	46.98
565.735	46.3
566.078	43.09
566.421	43.3
566.764	43.32
567.107	48.36
567.45	48.36
567.792	45.86
568.135	46.34
568.478	46.98
568.821	45.34
569.163	46.11
569.506	48.48
569.849	50.14
570.191	50.64
570.534	54.16
570.876	49.32
571.219	50.59
571.561	53.11
571.903	53.23
572.246	56.11
572.588	56.68
572.93	50.82
573.272	50.23
573.614	52.39
573.956	52.7
574.298	52.2
574.64	52.98
574.982	49.2
575.324	45.8
575.666	46.77
576.008	43.5
576.349	46.48
576.691	48.68
577.033	49.52
577.374	48.93
577.716	48.3
578.057	45.91
578.399	44.48
578.74	45.8
579.082	44.52
579.423	42.57
579.764	42.64
580.105	39.43
580.447	41.66
580.788	39.93
581.129	37.39
581.47	39.73
581.811	42.11
582.152	38.61
582.493	40.18
582.834	42.2
583.175	44.82
583.515	45.02
583.856	45.73
584.197	43.41
584.537	47.02
584.878	50.48
585.218	51.75
585.559	51
585.899	56.52
586.24	55.23
586.58	57.52
586.921	55.57
587.261	58.25
587.601	57.98
587.941	60
588.281	58.27
588.621	57.16
588.961	50.93
589.301	52.09
589.641	54.7
589.981	52.7
590.321	52.5
590.661	52.75
591.001	49.36
591.34	48.68
591.68	49.43
592.02	50.27
592.359	49.8
592.699	53.86
593.038	50.32
593.378	47.64
593.717	50.45
594.057	50.43
594.396	51.95
594.735	53.27
595.074	55.66
595.414	51.8
595.753	53.39
596.092	52.86
596.431	52.27
596.77	55.32
597.109	55.66
597.448	55.75
597.786	54.48
598.125	54.36
598.464	53.16
598.803	49.43
599.141	51.16
599.48	49.59
599.819	49.61
600.157	48.75
600.495	46.16
600.834	45.52
601.172	46
601.511	44.61
601.849	45.27
602.187	47.2
602.525	51.02
602.864	56.98
603.202	54.8
603.54	54.98
603.878	54.52
604.216	55.32
604.554	55.48
604.891	53.98
605.229	58.43
605.567	56.75
605.905	59.55
606.243	59.66
606.58	55.57
606.918	55.68
607.255	53.66
607.593	55.39
607.93	57.11
608.268	54.43
608.605	54.3
608.942	52.68
609.28	49.77
609.617	47.36
609.954	45.34
610.291	46.11
610.628	47.73
610.965	49.48
611.302	46.48
611.639	44.82
611.976	49.48
612.313	52.36
612.65	51
612.987	56.48
613.323	53.75
613.66	54.3
613.997	50.7
614.333	48.52
614.67	49.77
615.006	52.98
615.343	54.36
615.679	55.41
616.015	51.41
616.352	52.8
616.688	51.48
617.024	54.66
617.36	56.23
617.696	58.89
618.032	56.64
618.368	58.57
618.704	55.95
619.04	55.64
619.376	51.66
619.712	56.52
620.048	56.3
620.383	56.8
620.719	53.91
621.055	54.57
621.39	52.98
621.726	55.93
622.061	52.93
622.397	54.2
622.732	55.93
623.068	54.66
623.403	49.36
623.738	47.27
624.073	44.91
624.409	47.73
624.744	47.91
625.079	49.64
625.414	50.95
625.749	53.3
626.084	52.43
626.419	50.23
626.753	53.84
627.088	57.61
627.423	63.5
627.758	68.84
628.092	67.32
628.427	64.73
628.762	66.3
629.096	66.89
629.431	67.39
629.765	68.3
630.099	68.09
630.434	67.39
630.768	69
631.102	64.75
631.436	62.23
631.77	62.89
632.105	63.77
632.439	60.66
632.773	62.61
633.107	61.5
633.44	63
633.774	64.93
634.108	66.41
634.442	62.66
634.776	63.43
635.109	62.45
635.443	61.77
635.776	62.73
636.11	64.84
636.443	62.05
636.777	62.48
637.11	61.68
637.444	59.84
637.777	58.84
638.11	62.05
638.443	62.41
638.776	65.05
639.11	65.64
639.443	67.45
639.776	68.07
640.109	70.16
640.441	71.2
640.774	71.98
641.107	73.91
641.44	73.34
641.773	69.77
642.105	69.32
642.438	67.84
642.77	65.8
643.103	61.48
643.435	58.77
643.768	57.27
644.1	56.11
644.433	56.95
644.765	55.59
645.097	54.89
645.429	57.43
645.761	57.11
646.094	57.52
646.426	61.14
646.758	62.8
647.09	64.73
647.422	62.89
647.753	64.14
648.085	64.95
648.417	64.75
648.749	64.57
649.08	63.55
649.412	63.75
649.744	64.14
650.075	61.89
650.407	60.8
650.738	64
651.069	64.93
651.401	62.2
651.732	59.39
652.063	59.5
652.394	61.57
652.726	64
653.057	64.27
653.388	61.3
653.719	62.16
654.05	63.55
654.381	61.14
654.712	61.61
655.042	61.82
655.373	63.2
655.704	65.05
656.034	63.77
656.365	61.27
656.696	61.3
657.026	66.45
657.357	66.66
657.687	70.59
658.018	74.05
658.348	74.8
658.678	76.25
659.008	71.98
659.339	72.43
659.669	72.91
659.999	73.05
660.329	73.59
660.659	72.64
660.989	73.91
661.319	69.2
661.649	66.7
661.978	66.82
662.308	65.95
662.638	70.52
662.968	67.86
663.297	69.25
663.627	69.95
663.956	70.57
664.286	69.55
664.615	67.09
664.945	71.2
665.274	69.68
665.603	71.57
665.932	74.93
666.262	75.2
666.591	75.86
666.92	76.36
667.249	78.43
667.578	77.57
667.907	76.11
668.236	78.68
668.564	77.82
668.893	77.57
669.222	76.68
669.551	73.57
669.879	74.68
670.208	72.16
670.537	68.07
670.865	64.86
671.194	66.7
671.522	67.84
671.85	68.2
672.179	66.2
672.507	67.95
672.835	64.45
673.163	67.75
673.491	68.55
673.819	73.89
674.147	74.64
674.475	77.41
674.803	75.07
675.131	74.59
675.459	73.91
675.787	76.32
676.115	75.25
676.442	76.89
676.77	73.27
677.098	69.89
677.425	72.2
677.753	75.86
678.08	74.45
678.407	75.14
678.735	78.25
679.062	77
679.389	73.23
679.717	72.07
680.044	72.77
680.371	74.57
680.698	77.18
681.025	72.05
681.352	68.68
681.679	67.95
682.006	65.25
682.332	62.2
682.659	64.07
682.986	69.68
683.313	72.05
683.639	74.09
683.966	75.82
684.292	76.77
684.619	78.84
684.945	83.07
685.272	84.05
685.598	86.07
685.924	85.84
686.25	82.41
686.577	78.84
686.903	76.59
687.229	75.7
687.555	75.93
687.881	73.16
688.207	71.02
688.533	66.89
688.858	69.27
689.184	72.55
689.51	72.2
689.836	75.5
690.161	74.8
690.487	73.64
690.813	69.39
691.138	66.3
691.463	67.75
691.789	69.66
692.114	68.89
692.44	64.86
692.765	60.91
693.09	61
693.415	62.86
693.74	62
694.065	63.16
694.39	66.14
694.715	70.48
695.04	70.27
695.365	69.52
695.69	69.14
696.015	72.05
696.339	70.89
696.664	71.57
696.989	68.43
697.313	67.16
697.638	67.39
697.962	63.7
698.287	58.48
698.611	59.45
698.935	61.86
699.26	62.27
699.584	62.95
699.908	67.5
700.232	67.8
700.556	66.55
700.88	67.43
701.204	71.02
701.528	75.3
701.852	77.5
702.176	76.11
702.5	72.91
702.823	70.95
703.147	68.43
703.471	64.32
703.794	65.93
704.118	66.8
704.441	67.27
704.765	64.61
705.088	61.7
705.411	59.3
705.735	57.18
706.058	55.73
706.381	59.09
706.704	58.57
707.027	59.89
707.35	53.34
707.673	53.39
707.996	54.02
708.319	52.16
708.642	53.8
708.965	54.61
709.288	56.82
709.61	59.25
709.933	58.61
710.256	58.84
710.578	59.25
710.901	62.25
711.223	60.3
711.546	57.52
711.868	58.84
712.19	60.55
712.512	62.8
712.835	62.93
713.157	60.59
713.479	61.34
713.801	60.66
714.123	60.05
714.445	60.34
714.767	61.86
715.089	66.82
715.411	63.3
715.732	60.52
716.054	58.77
716.376	58.84
716.697	59.23
717.019	61.93
717.34	64.55
717.662	65.3
717.983	67.34
718.305	69.09
718.626	65.98
718.947	70.5
719.268	71.98
719.589	70.27
719.911	65.8
720.232	65.57
720.553	60.7
720.874	59.84
721.195	56.41
721.515	55.36
721.836	51.75
722.157	51.45
722.478	50.2
722.798	46.68
723.119	47.68
723.44	51.11
723.76	54.98
724.081	54.7
724.401	52.75
724.721	53.86
725.042	49.86
725.362	51.55
725.682	49.98
726.002	50.59
726.322	55.2
726.642	53.25
726.962	52.68
727.282	48.57
727.602	49.36
727.922	48.98
728.242	51.66
728.562	53.16
728.882	51.14
729.201	53.48
729.521	52.14
729.84	48.73
730.16	49.98
730.479	50.34
730.799	52.11
731.118	51.02
731.437	48.55
731.757	46.05
732.076	48.18
732.395	50.8
732.714	51.41
733.033	51.07
733.352	53.77
733.671	50.8
733.99	51.57
734.309	53.09
734.628	54.3
734.947	56.36
735.265	57.98
735.584	57.05
735.903	57.7
736.221	59.14
736.54	58.32
736.858	56.45
737.177	57
737.495	57.09
737.813	54.98
738.132	54.93
738.45	55.61
738.768	52.48
739.086	51.68
739.404	48.07
739.722	41.95
740.04	41.34
740.358	42.98
740.676	45.61
740.994	43.73
741.311	41.89
741.629	38.93
741.947	37.43
742.264	39.57
742.582	38.32
742.899	40.09
743.217	42.34
743.534	42.25
743.852	41.2
744.169	41.18
744.486	40.34
744.803	43.14
745.121	46.3
745.438	46.27
745.755	46.18
746.072	47.23
746.389	47.8
746.706	49.75
747.022	47.02
747.339	47.02
747.656	46.48
747.973	48.09
748.289	45.36
748.606	44.86
748.923	43.52
749.239	44.11
749.555	46.57
749.872	45.86
750.188	43.3
750.505	48.68
750.821	47.23
751.137	48.98
751.453	47.61
751.769	47.52
752.085	46.75
752.401	48.57
752.717	47.59
753.033	42.64
753.349	42
753.665	44.07
753.98	43.05
754.296	43.41
754.612	43.39
754.927	44.68
755.243	43.32
755.558	44.7
755.874	45.48
756.189	46.02
756.505	49.93
756.82	49.45
757.135	50.11
757.45	48.3
757.765	50.43
758.08	47.14
758.395	46.18
758.71	45.91
759.025	44.48
759.34	45.64
759.655	46.32
759.97	44.82
760.285	46.86
760.599	44.25
760.914	43
761.228	42.84
761.543	43.82
761.857	44.23
762.172	48.3
762.486	48.18
762.8	45.75
763.115	43.68
763.429	43.43
763.743	41.98
764.057	45
764.371	47.75
764.685	46.84
764.999	46.14
765.313	44.02
765.627	42.3
765.941	43.3
766.255	43.41
766.568	42.5
766.882	43.77
767.195	42.77
767.509	41.02
767.823	39.2
768.136	40.45
768.449	40.66
768.763	39.66
769.076	41.2
769.389	41.82
769.702	42.34
770.016	42.82
770.329	40.36
770.642	42.11
770.955	42.41
771.268	42.7
771.58	37.7
771.893	39.89
772.206	42.2
772.519	42.09
772.832	41.25
773.144	39.23
773.457	40.95
773.769	40.91
774.082	42.48
774.394	42.2
774.706	44.82
775.019	48.23
775.331	47.3
775.643	47
775.955	47.77
776.268	50.7
776.58	53.48
776.892	54.41
777.204	55.23
777.515	54.23
777.827	52.57
778.139	51.52
778.451	52.09
778.763	51.8
779.074	51.82
779.386	52.2
779.697	48.66
780.009	49.52
780.32	46.59
780.632	46.41
780.943	43.89
781.254	45.43
781.566	43.36
781.877	45.48
782.188	47.2
782.499	46.48
782.81	41.84
783.121	43.39
783.432	42.45
783.743	42.27
784.054	43.61
784.364	46.55
784.675	45.86
784.986	47.05
785.296	45.18
785.607	47.34
785.917	48.66
786.228	48.84
786.538	47.89
786.849	45.23
787.159	47.25
787.469	50.16
787.779	50.07
788.09	49
788.4	49.66
788.71	49.41
789.02	45.34
789.33	47.27
789.64	49.61
789.949	49.05
790.259	49.84
790.569	47.34
790.879	43.91
791.188	42.84
791.498	43.89
791.807	45.45
792.117	44.86
792.426	43.68
792.736	39.7
793.045	38.16
793.354	39.14
793.663	42.27
793.973	46.82
794.282	47.64
794.591	49.75
794.9	50.82
795.209	49
795.518	49.25
795.826	50.55
796.135	54.32
796.444	55.36
796.753	53.43
797.061	52.55
797.37	52.82
797.678	51.84
797.987	50.89
798.295	48.66
798.604	50.55
798.912	50.75
799.22	50.14
799.529	47.82
799.837	46.36
800.145	47.41
800.453	48.91
800.761	47
801.069	51.11
801.377	51.2
801.685	52.48
801.993	49.8
802.3	50.41
802.608	52.34
802.916	51.86
803.223	55.36
803.531	54.32
803.838	51.93
804.146	51.14
804.453	48.7
804.76	46.3
805.068	48.32
805.375	49.09
805.682	46.57
805.989	47.16
806.296	48.39
806.603	46.27
806.91	48
807.217	49.05
807.524	49.14
807.831	49.23
808.138	54.98
808.444	53.82
808.751	55.36
809.058	56.7
809.364	56.11
809.671	54.57
809.977	59.45
810.284	62.07
810.59	61.98
810.896	62.07
811.202	61.77
811.509	57.27
811.815	58.16
812.121	55.55
812.427	52.95
812.733	54.14
813.039	56.95
813.345	54.5
813.65	52.16
813.956	52.2
814.262	51.14
814.568	51.2
814.873	52.89
815.179	52.5
815.484	54.07
815.79	57.66
816.095	57.77
816.4	58.77
816.706	56.64
817.011	55.32
817.316	55.95
817.621	58.77
817.926	58.8
818.231	58
818.536	56.27
818.841	55.02
819.146	55.66
819.451	54.18
819.756	51.05
820.06	53.14
820.365	56.93
820.67	55.66
820.974	56.07
821.279	57.91
821.583	58.68
821.888	59.41
822.192	59.3
822.496	61.61
822.8	63.07
823.105	65.5
823.409	63.09
823.713	63.36
824.017	66.45
824.321	61.59
824.625	61.02
824.929	61.23
825.232	60
825.536	61.36
825.84	56.11
826.143	53.7
826.447	53.77
826.751	55.84
827.054	55.43
827.358	52.02
827.661	55.7
827.964	54.84
828.268	53.2
828.571	56.77
828.874	56.57
829.177	57.98
829.48	57.32
829.783	57.98
830.086	56.39
830.389	53.48
830.692	55.95
830.995	53.05
831.297	50.77
831.6	50.36
831.903	50.86
832.205	47.77
832.508	51.45
832.81	52.3
833.113	53.23
833.415	55.39
833.718	58.8
834.02	58.2
834.322	62.57
834.624	60.84
834.926	62.14
835.228	61.66
835.53	63.89
835.832	61.75
836.134	62.34
836.436	59.14
836.738	58.61
837.04	53.2
837.341	52.91
837.643	52.55
837.944	57.2
838.246	57.14
838.547	58.98
838.849	64.09
839.15	66.14
839.452	70.05
839.753	70.55
840.054	68.09
840.355	71.91
840.656	72.7
840.957	73.25
841.258	73.98
841.559	76.41
841.86	76.32
842.161	74.7
842.462	70.75
842.762	68.86
843.063	70.57
843.364	71.57
843.664	72.55
843.965	70.45
844.265	66.34
844.566	66.02
844.866	63.93
845.166	63.41
845.467	61.32
845.767	64.11
846.067	60.93
846.367	56.52
846.667	57.73
846.967	53.91
847.267	54.32
847.567	56.91
847.867	56.77
848.166	54.82
848.466	51.93
848.766	50.5
849.065	46.14
849.365	48.48
849.664	53.11
849.964	54.25
850.263	55.89
850.562	58.34
850.862	59.09
851.161	57.89
851.46	56.52
851.759	56.05
852.058	56.93
852.357	61.59
852.656	58.2
852.955	55.5
853.254	53.09
853.553	52.5
853.851	53.16
854.15	51.8
854.449	53.39
854.747	56.89
855.046	57.95
855.344	60.5
855.643	60
855.941	65.75
856.239	68.16
856.538	71.75
856.836	72.32
857.134	71.55
857.432	70.16
857.73	67.27
858.028	65.02
858.326	68.39
858.624	67.8
858.922	69.34
859.219	63.59
859.517	64.07
859.815	61.34
860.112	63.59
860.41	59.73
860.707	64.07
861.005	67.55
861.302	70.39
861.6	67.61
861.897	65.16
862.194	62.84
862.491	62.73
862.788	64.18
863.085	68.43
863.382	68.98
863.679	73.14
863.976	69.5
864.273	68.73
864.57	63.11
864.867	64.75
865.163	66.8
865.46	65.52
865.757	73.66
866.053	69.98
866.349	63.2
866.646	60.39
866.942	59.89
867.239	63.09
867.535	58.45
867.831	63.95
868.127	63.84
868.423	62.95
868.719	62.68
869.015	57.86
869.311	60.41
869.607	59.55
869.903	57.89
870.199	55.68
870.494	51.61
870.79	58.18
871.086	55.43
871.381	51.95
871.677	52.66
871.972	51.86
872.267	50.66
872.563	46.75
872.858	52.27
873.153	55.86
873.448	56.02
873.743	56.32
874.038	54.39
874.333	60.02
874.628	63.64
874.923	65.41
875.218	66.39
875.513	67.25
875.808	70.32
876.102	66.14
876.397	62.86
876.691	62.09
876.986	62.84
877.28	61.36
877.575	57.14
877.869	56.16
878.163	53.86
878.458	55.57
878.752	52.05
879.046	48.68
879.34	47.64
879.634	49.39
879.928	49.61
880.222	48
880.516	43.95
880.809	43.84
881.103	43.5
881.397	43.66
881.691	40.41
881.984	43.16
882.278	49.11
882.571	52.52
882.864	48.82
883.158	48.32
883.451	52.3
883.744	56.66
884.038	52.11
884.331	53.11
884.624	53.86
884.917	58
885.21	59.18
885.503	55.18
885.796	50.52
886.088	54.36
886.381	56.32
886.674	54.73
886.966	54.23
887.259	57.98
887.552	55.86
887.844	53.73
888.136	51.57
888.429	50.23
888.721	49.64
889.013	54.22
889.306	53.82
889.598	52.62
