# Supplementary material for: An on-demand, drop-on-drop method for studying enzyme catalysis by serial crystallography
Source: Nat Commun. 2021 Jul 22;12:4461. doi: 10.1038/s41467-021-24757-7 (PMC8298390; doi:10.1038/s41467-021-24757-7)
Supplement: Supplementary file 7 — Source Data [file 41467_2021_24757_MOESM7_ESM.zip › 01_raw data/7/7-pico-on (27).txt]

Data from 7-fluo5N-fura-picoon_Subt4_20-41-25-133.txt Node

Date: Wed Jun 05 20:41:25 PDT 2019
User: Yachandra Lab
Spectrometer: OFX00221
Trigger mode: 0
Integration Time (sec): 3.000000E-1
Scans to average: 4
Nonlinearity correction enabled: false
Boxcar width: 5
Storing dark spectrum: false
XAxis mode: Wavelengths
Number of Pixels in Spectrum: 2136
>>>>>Begin Spectral Data<<<<<
156.111	-3.58
156.499	-3.57
156.887	-4.59
157.274	-3.97
157.662	-3.7
158.049	-2.98
158.437	-2.3
158.824	-0.98
159.211	-1.48
159.599	-0.7
159.986	-1.27
160.373	-1.95
160.761	-2.61
161.148	-2.41
161.535	-3.14
161.922	-3.59
162.309	-3.66
162.696	-4.43
163.083	-5
163.47	-3.55
163.857	-3.43
164.244	-2.59
164.631	-2.2
165.018	-1.32
165.405	-0.66
165.792	0.18
166.179	1.73
166.565	1.18
166.952	1.3
167.339	1.91
167.725	1.09
168.112	1.18
168.498	0.61
168.885	0.23
169.271	0.7
169.658	0.7
170.044	-0.2
170.431	-0.89
170.817	-1.11
171.203	-0.43
171.59	-0.16
171.976	-1.95
172.362	-2.32
172.748	-2.5
173.134	-2.3
173.521	-3.66
173.907	-2.25
174.293	-1.25
174.679	-1.55
175.065	-2.14
175.451	-1.77
175.836	-2.25
176.222	-0.91
176.608	-1.14
176.994	0
177.38	-0.34
177.765	-0.11
178.151	-2.16
178.537	-2.95
178.922	-2.66
179.308	-2.5
179.693	-2.39
180.079	-2.11
180.464	-1.91
180.85	-1.8
181.235	-3.25
181.621	-2.8
182.006	-2.3
182.391	-1.43
182.777	-1.59
183.162	-2.89
183.547	-2.36
183.932	-4.02
184.317	-4.48
184.702	-4.23
185.087	-4.48
185.472	-4.3
185.857	-4.98
186.242	-4.16
186.627	-4.11
187.012	-3.52
187.397	-2.32
187.782	-1.3
188.167	0.27
188.551	-0.2
188.936	7.59
189.321	15.59
189.705	22.09
190.09	33.43
190.475	42.95
190.859	48.59
191.244	55.93
191.628	60.75
192.012	68.23
192.397	74.91
192.781	84.5
193.166	85.52
193.55	84.36
193.934	85.95
194.318	81.23
194.702	77.82
195.087	80.25
195.471	80.34
195.855	83.75
196.239	82.3
196.623	82.09
197.007	81.27
197.391	80.75
197.775	81.36
198.158	82.98
198.542	83.84
198.926	86.09
199.31	86.09
199.693	88.7
200.077	83.91
200.461	83.66
200.844	84.27
201.228	83.93
201.611	81
201.995	78.3
202.378	76.3
202.762	75.75
203.145	74.77
203.529	74.3
203.912	72.36
204.295	73.95
204.679	76.61
205.062	79.73
205.445	79.23
205.828	81.5
206.211	87.89
206.594	87.45
206.977	86.48
207.36	84.5
207.743	83.75
208.126	81.64
208.509	81.05
208.892	77.95
209.275	73.43
209.658	74
210.04	74.23
210.423	70.95
210.806	72.52
211.188	73.73
211.571	74.82
211.953	76.84
212.336	74.7
212.719	79.32
213.101	82.25
213.483	82.18
213.866	83.93
214.248	82.75
214.63	83.57
215.013	81.82
215.395	83.3
215.777	82.23
216.159	81.82
216.542	86.64
216.924	81.77
217.306	80.41
217.688	78.98
218.07	76.34
218.452	76.36
218.834	77.14
219.216	82.2
219.597	79.86
219.979	81.98
220.361	82.86
220.743	81.32
221.124	83.36
221.506	82.48
221.888	84.91
222.269	83.39
222.651	83.73
223.032	79.77
223.414	74.3
223.795	75.93
224.177	75.98
224.558	72.84
224.94	72.18
225.321	73.2
225.702	74.52
226.083	75.57
226.465	79.55
226.846	78.93
227.227	80.59
227.608	79.18
227.989	81.7
228.37	78.52
228.751	77.57
229.132	78.52
229.513	79.3
229.894	79.32
230.275	76.98
230.655	74.34
231.036	72.02
231.417	72.86
231.798	79.16
232.178	74.68
232.559	75.64
232.94	77
233.32	76.91
233.701	78.09
234.081	76.84
234.462	76.98
234.842	77.27
235.222	81.27
235.603	80.41
235.983	75.36
236.363	73.52
236.743	77.59
237.124	77.25
237.504	76.82
237.884	75.77
238.264	74.52
238.644	75.36
239.024	75.95
239.404	72.36
239.784	68.66
240.164	68.73
240.544	70.95
240.923	69.55
241.303	69.14
241.683	69.36
242.063	69.8
242.442	70.48
242.822	70.09
243.202	69.43
243.581	71.55
243.961	75.16
244.34	76.93
244.72	77.27
245.099	76.91
245.478	80.75
245.858	81.82
246.237	80.2
246.616	78.95
246.996	79.23
247.375	82.59
247.754	83.73
248.133	86.05
248.512	84.59
248.891	86.89
249.27	87.39
249.649	86.43
250.028	85.36
250.407	86.59
250.786	86.5
251.165	85.66
251.544	84.77
251.922	86.36
252.301	86.09
252.68	82.39
253.058	78.23
253.437	77.55
253.816	75.8
254.194	75.25
254.573	76.05
254.951	81.64
255.329	84.84
255.708	82.32
256.086	79.98
256.465	78.32
256.843	82.2
257.221	86.09
257.599	86.11
257.977	86.11
258.356	86.09
258.734	86.02
259.112	84.98
259.49	82.16
259.868	85.2
260.246	84.55
260.624	82.05
261.001	80.8
261.379	78.82
261.757	79.3
262.135	78.55
262.513	76.43
262.89	74
263.268	69.18
263.645	70.43
264.023	67.32
264.401	70.86
264.778	74.73
265.156	76.5
265.533	76.41
265.91	76.14
266.288	77.68
266.665	77.57
267.042	74.73
267.42	77.98
267.797	76.14
268.174	76.82
268.551	73.66
268.928	75.27
269.305	74.39
269.682	76.5
270.059	78
270.436	77.91
270.813	79.82
271.19	86.23
271.567	85.25
271.944	87.07
272.32	86.48
272.697	82.41
273.074	80.82
273.45	83.02
273.827	83.23
274.203	80.32
274.58	80.52
274.957	79.89
275.333	78.34
275.709	77.27
276.086	76.61
276.462	73.11
276.838	76.68
277.215	74.16
277.591	72.43
277.967	72.05
278.343	71.2
278.719	67
279.095	68.55
279.471	67.39
279.847	67.23
280.223	68.43
280.599	70.7
280.975	69.73
281.351	68.43
281.727	67.57
282.103	67.18
282.478	65.7
282.854	69.32
283.23	72.23
283.605	76.3
283.981	77.45
284.357	77.02
284.732	78.16
285.108	80.02
285.483	78.89
285.858	79.16
286.234	82.64
286.609	88.39
286.984	85.93
287.36	82.93
287.735	81.39
288.11	80.61
288.485	78.45
288.86	78.66
289.235	75.55
289.61	78.32
289.985	78.8
290.36	75.11
290.735	72.09
291.11	75.41
291.485	77.45
291.86	77.52
292.235	79.27
292.609	78.75
292.984	77.98
293.359	79.43
293.733	79.77
294.108	77.95
294.482	75.39
294.857	77.59
295.231	76.09
295.606	73.07
295.98	71.05
296.354	69.27
296.729	74.86
297.103	72.8
297.477	76.3
297.851	79
298.226	79.8
298.6	76.55
298.974	74.25
299.348	76.93
299.722	78.09
300.096	78.48
300.47	77.32
300.844	73.23
301.217	77.02
301.591	76.14
301.965	74.68
302.339	75.59
302.712	79.41
303.086	81.43
303.46	81.27
303.833	82.02
304.207	81.95
304.58	84.18
304.954	82.73
305.327	81.77
305.701	80.8
306.074	80.68
306.447	81.3
306.821	84.66
307.194	81.68
307.567	79.77
307.94	80.09
308.313	76.68
308.686	77
309.059	77.52
309.432	76.82
309.805	77.3
310.178	75.55
310.551	74.18
310.924	74.59
311.297	75.05
311.67	74.2
312.042	72.34
312.415	72.73
312.788	71.45
313.16	72.5
313.533	71.43
313.905	71.41
314.278	72.68
314.65	73.77
315.023	67.75
315.395	68.52
315.768	70.25
316.14	71.84
316.512	75.45
316.884	76.91
317.257	78.09
317.629	80.34
318.001	77.66
318.373	78.05
318.745	78.73
319.117	81.73
319.489	76.61
319.861	73.7
320.233	71.07
320.605	68.52
320.977	67.27
321.348	68.14
321.72	66.77
322.092	71.32
322.463	68.41
322.835	66.84
323.207	67.64
323.578	71.48
323.95	70.39
324.321	73.11
324.693	75.7
325.064	74.5
325.435	73.91
325.807	76.7
326.178	77.52
326.549	81.3
326.92	82.43
327.292	80.32
327.663	81
328.034	83.66
328.405	83.82
328.776	78.73
329.147	81.75
329.518	78.64
329.889	77.2
330.259	73.05
330.63	71.73
331.001	74.25
331.372	74.5
331.742	77.16
332.113	73.86
332.484	71.16
332.854	77.05
333.225	78.05
333.595	77.09
333.966	76.48
334.336	77.52
334.707	76.52
335.077	70.32
335.447	68.68
335.817	65.09
336.188	69.36
336.558	71.3
336.928	68.66
337.298	69.11
337.668	68.55
338.038	70.25
338.408	73.25
338.778	75.39
339.148	79.09
339.518	80.57
339.888	80.77
340.258	80.34
340.627	76.86
340.997	72.91
341.367	66.43
341.736	70.91
342.106	66.98
342.475	63.25
342.845	64.91
343.214	65.36
343.584	63.11
343.953	63.86
344.323	63
344.692	66.8
345.061	70.41
345.431	72.14
345.8	70.32
346.169	74.39
346.538	75.02
346.907	70.86
347.276	69.02
347.645	72.05
348.014	71.89
348.383	72.98
348.752	70.8
349.121	68.23
349.49	69.98
349.858	72.25
350.227	70.02
350.596	72.64
350.964	78.41
351.333	77.45
351.702	76.57
352.07	74.98
352.439	73.82
352.807	74.8
353.176	77.25
353.544	80.57
353.912	81.05
354.281	82.55
354.649	78.09
355.017	71.2
355.385	72.48
355.753	73.82
356.122	74.59
356.49	73.77
356.858	73.09
357.226	71.36
357.594	66.23
357.961	64.11
358.329	64.02
358.697	68.07
359.065	72.73
359.433	69.55
359.8	68.41
360.168	68.11
360.536	68.52
360.903	68.3
361.271	69.82
361.638	72.34
362.006	73.66
362.373	73.52
362.741	72.75
363.108	70.36
363.475	75.59
363.843	72.2
364.21	69.98
364.577	71.34
364.944	73.16
365.311	72.95
365.678	71.07
366.045	70.16
366.412	72.32
366.779	71.48
367.146	69.8
367.513	68.82
367.88	72.11
368.247	76.45
368.613	72.07
368.98	73.77
369.347	73.18
369.713	75.2
370.08	74.02
370.447	71
370.813	68.25
371.18	69.7
371.546	67.39
371.912	68.55
372.279	63.84
372.645	69
373.011	68.43
373.378	69.5
373.744	68.95
374.11	68.66
374.476	65.55
374.842	69.8
375.208	72.3
375.574	71.41
375.94	70.32
376.306	75.93
376.672	75.61
377.038	73.57
377.404	72.52
377.769	69.89
378.135	71.5
378.501	75.11
378.866	68.64
379.232	66.43
379.597	69.07
379.963	68.98
380.328	67.41
380.694	67.36
381.059	64.86
381.425	65.07
381.79	64.98
382.155	65.48
382.52	66.25
382.886	70.32
383.251	68.3
383.616	65.39
383.981	66.25
384.346	63.07
384.711	60.43
385.076	65.25
385.441	65.43
385.806	69.77
386.171	65.5
386.535	63.34
386.9	61.52
387.265	61.61
387.629	64.82
387.994	63.8
388.359	63.39
388.723	64.55
389.088	61.57
389.452	61
389.817	59.25
390.181	60.36
390.545	62
390.91	61.8
391.274	63.25
391.638	65.95
392.002	66.86
392.366	75.77
392.731	77.25
393.095	77.64
393.459	81.32
393.823	79.36
394.187	81.68
394.55	76.3
394.914	78.05
395.278	75.32
395.642	72.5
396.006	73.52
396.369	67.11
396.733	66.2
397.097	65.23
397.46	63.39
397.824	63.91
398.187	63.23
398.551	68.05
398.914	69.11
399.277	73.18
399.641	72.84
400.004	72.64
400.367	70.93
400.73	69.39
401.094	70.43
401.457	71.18
401.82	71.2
402.183	73.05
402.546	72.89
402.909	71.93
403.272	71.59
403.635	70.68
403.998	72.64
404.36	73.91
404.723	75.82
405.086	75.61
405.448	75.5
405.811	78.3
406.174	74.7
406.536	74.59
406.899	76.39
407.261	77.11
407.624	76.61
407.986	74.52
408.348	75.86
408.711	76.95
409.073	75.73
409.435	74.59
409.797	72.07
410.16	75.34
410.522	76.77
410.884	77.2
411.246	75.43
411.608	77.64
411.97	79.61
412.332	79.52
412.693	76.3
413.055	80.48
413.417	80.57
413.779	80.86
414.14	76.55
414.502	76.55
414.864	71.66
415.225	73.64
415.587	76.86
415.948	76.95
416.31	76.09
416.671	75.14
417.033	72.55
417.394	72.57
417.755	74.8
418.116	77.68
418.478	75.07
418.839	78.2
419.2	78.02
419.561	75.77
419.922	73.14
420.283	72.52
420.644	74.75
421.005	77.34
421.366	78
421.727	76.66
422.087	75.48
422.448	75.09
422.809	74.84
423.169	75.5
423.53	74.05
423.891	74.34
424.251	73.77
424.612	73.52
424.972	70.93
425.333	69.98
425.693	68.3
426.053	70.32
426.414	69.45
426.774	70.68
427.134	66.25
427.494	66.45
427.854	64.27
428.214	65.25
428.574	66.86
428.934	68.14
429.294	70.93
429.654	73.86
430.014	73.3
430.374	75.82
430.734	73.2
431.094	76.34
431.453	74.98
431.813	78.61
432.173	79.66
432.532	78.7
432.892	76.55
433.251	72.3
433.611	73.48
433.97	72.18
434.33	71.89
434.689	73.09
435.048	75.18
435.407	76.34
435.767	74.41
436.126	74.11
436.485	72.27
436.844	72.25
437.203	71.16
437.562	66.57
437.921	66.59
438.28	65.45
438.639	68.95
438.998	66.5
439.356	66.55
439.715	67.55
440.074	70.11
440.433	70.2
440.791	69.32
441.15	70.7
441.508	72.16
441.867	74.3
442.225	75.52
442.584	71.27
442.942	68.82
443.3	68.59
443.659	64.95
444.017	61.32
444.375	63.75
444.733	65.32
445.092	65
445.45	65.11
445.808	64.55
446.166	63.77
446.524	61.25
446.882	62.05
447.239	60.68
447.597	61.57
447.955	62.2
448.313	61.23
448.67	63.89
449.028	65.61
449.386	64.75
449.743	65.45
450.101	65.45
450.458	69.68
450.816	73
451.173	77.07
451.531	80.09
451.888	80.3
452.245	82.64
452.602	78.7
452.96	77.8
453.317	77.14
453.674	76.25
454.031	76.09
454.388	75.86
454.745	74.84
455.102	72.75
455.459	70.43
455.816	72.61
456.173	69.82
456.529	69.64
456.886	68.73
457.243	72.57
457.599	73.43
457.956	73.86
458.313	70.64
458.669	67.7
459.026	64.39
459.382	67.16
459.739	65.68
460.095	66.16
460.451	66.09
460.807	68.14
461.164	68.16
461.52	66.5
461.876	66.89
462.232	68.66
462.588	70.68
462.944	72.14
463.3	72.05
463.656	69.45
464.012	66.14
464.368	67.82
464.724	67.25
465.079	67.64
465.435	66.27
465.791	67.93
466.146	66.34
466.502	63.25
466.858	61.55
467.213	61.86
467.569	64.25
467.924	67.57
468.279	68.86
468.635	65.86
468.99	63.95
469.345	65.82
469.701	65.32
470.056	65.2
470.411	68.68
470.766	68.57
471.121	65.09
471.476	66.36
471.831	66.84
472.186	66.55
472.541	67.95
472.895	67.11
473.25	64.77
473.605	62.57
473.96	64.43
474.314	62.14
474.669	65.09
475.024	68.68
475.378	68.23
475.733	68.32
476.087	66.36
476.441	66.77
476.796	68.43
477.15	71.3
477.504	71.45
477.859	72.41
478.213	72.59
478.567	71.02
478.921	66.45
479.275	64.14
479.629	63.07
479.983	64.48
480.337	66.23
480.691	66.39
481.045	63.75
481.399	65.45
481.752	63.89
482.106	60.98
482.46	61.86
482.813	65.91
483.167	67.57
483.52	68.34
483.874	66.98
484.227	65.61
484.581	65.59
484.934	67.91
485.288	69.91
485.641	67.93
485.994	70.52
486.347	71.52
486.7	71.34
487.054	72.57
487.407	72.61
487.76	73.36
488.113	71.75
488.466	69.91
488.818	69.7
489.171	66.59
489.524	66
489.877	66.52
490.23	64.57
490.582	64.36
490.935	64.45
491.288	62.09
491.64	61.23
491.993	64
492.345	63.89
492.698	63.86
493.05	64.55
493.402	70.16
493.755	70.75
494.107	71.16
494.459	69.14
494.811	66.05
495.163	71
495.515	71
495.867	73.41
496.219	78.84
496.571	85.05
496.923	87.48
497.275	98.34
497.627	109.84
497.979	123.43
498.33	140.89
498.682	153.89
499.034	162.11
499.385	174.52
499.737	184.02
500.088	196.02
500.44	203.73
500.791	214.2
501.143	216.93
501.494	214.8
501.845	218.5
502.197	213.36
502.548	214.93
502.899	214.86
503.25	216.32
503.601	215.86
503.952	213.25
504.303	213.14
504.654	215.02
505.005	212.61
505.356	213.91
505.707	209.61
506.058	211.39
506.408	211.91
506.759	207.98
507.11	209.73
507.46	209.61
507.811	210.8
508.161	205.75
508.512	204.16
508.862	206.07
509.213	207.77
509.563	208.05
509.913	210.45
510.263	206.7
510.614	209.82
510.964	208.82
511.314	209.23
511.664	206.14
512.014	213.11
512.364	212.86
512.714	212.95
513.064	213.57
513.414	215.52
513.764	213.5
514.113	216.5
514.463	216.41
514.813	215.36
515.162	215.23
515.512	214.52
515.862	211.23
516.211	208.48
516.561	203.34
516.91	204.11
517.259	201.89
517.609	198.86
517.958	195.77
518.307	198.95
518.656	197.73
519.006	198.18
519.355	198.09
519.704	200.93
520.053	204.05
520.402	208.23
520.751	205.98
521.1	209.09
521.448	210.43
521.797	211.93
522.146	209.45
522.495	209.64
522.843	206.77
523.192	205.43
523.541	204.23
523.889	203.61
524.238	204.45
524.586	203.89
524.935	198.09
525.283	199.55
525.631	199.93
525.979	200.14
526.328	197.98
526.676	199.05
527.024	195.23
527.372	191.73
527.72	187.77
528.068	181.2
528.416	180.55
528.764	179.73
529.112	176.27
529.46	172.84
529.808	169.32
530.155	167.66
530.503	169
530.851	171.91
531.198	173.23
531.546	174
531.893	176.32
532.241	173.57
532.588	173.48
532.936	171.89
533.283	172.57
533.63	174.86
533.978	177.25
534.325	173.2
534.672	172.66
535.019	168.66
535.366	166.34
535.713	163.93
536.06	164.75
536.407	167.75
536.754	166.59
537.101	166.75
537.448	166.48
537.795	164.32
538.141	164.7
538.488	164.09
538.835	163.86
539.181	164.95
539.528	165.55
539.874	166.61
540.221	163.77
540.567	164.75
540.914	162.16
541.26	157.34
541.606	157.7
541.952	160.23
542.299	158.89
542.645	157.86
542.991	158.68
543.337	157.7
543.683	155.16
544.029	152.84
544.375	149.43
544.721	148.89
545.066	148.25
545.412	149.23
545.758	145.48
546.104	146.43
546.449	145.91
546.795	146.11
547.141	143.91
547.486	143.91
547.832	145.11
548.177	146.68
548.522	146.82
548.868	151.09
549.213	149.84
549.558	149.05
549.903	147.82
550.249	149.23
550.594	144.93
550.939	145.45
551.284	143.77
551.629	138.91
551.974	138.89
552.319	138.25
552.664	137.34
553.008	136.95
553.353	137.82
553.698	137.34
554.043	134.27
554.387	131.52
554.732	134.84
555.076	133.32
555.421	135.91
555.765	135.34
556.11	135.34
556.454	133
556.798	129.41
557.143	128.86
557.487	127.98
557.831	129.36
558.175	134.09
558.519	126.43
558.863	128.2
559.207	127.64
559.551	127.61
559.895	129.73
560.239	129.93
560.583	130.59
560.927	126.77
561.27	127.52
561.614	127.43
561.958	123.82
562.301	126.43
562.645	125.23
562.988	123.39
563.332	121.73
563.675	120.07
564.018	121.02
564.362	122.36
564.705	124.2
565.048	122.59
565.391	124.82
565.735	123.45
566.078	122.75
566.421	122.86
566.764	124.68
567.107	126.25
567.45	123.55
567.792	119.86
568.135	117.8
568.478	117.66
568.821	118.55
569.163	114.95
569.506	115.02
569.849	115.36
570.191	114.41
570.534	114.5
570.876	114.3
571.219	119.16
571.561	122.55
571.903	122.3
572.246	120.11
572.588	118.16
572.93	116.82
573.272	116.59
573.614	114.55
573.956	116.07
574.298	114.91
574.64	112.8
574.982	108.75
575.324	105.61
575.666	106.8
576.008	107.41
576.349	105.25
576.691	107.18
577.033	108.41
577.374	108.73
577.716	107.77
578.057	104.52
578.399	105.98
578.74	102.32
579.082	101.07
579.423	98.82
579.764	98.57
580.105	98.89
580.447	98.05
580.788	97.68
581.129	99.23
581.47	98.93
581.811	103.18
582.152	100.27
582.493	100.77
582.834	100.39
583.175	100.11
583.515	99.27
583.856	100.2
584.197	98.68
584.537	100.34
584.878	100.41
585.218	99.34
585.559	98.89
585.899	102.5
586.24	103.73
586.58	106.18
586.921	105.32
587.261	104.34
587.601	106.02
587.941	108.18
588.281	106.66
588.621	103.75
588.961	102
589.301	101.86
589.641	101.18
589.981	99.09
590.321	97.91
590.661	98.3
591.001	98.36
591.34	96.89
591.68	92.82
592.02	92.41
592.359	91.93
592.699	93.95
593.038	92.23
593.378	91.86
593.717	92.93
594.057	91.09
594.396	92.64
594.735	92.52
595.074	92.43
595.414	90.98
595.753	90.43
596.092	90.8
596.431	89.16
596.77	90.2
597.109	88.32
597.448	86.86
597.786	85.05
598.125	82.5
598.464	82.52
598.803	80.14
599.141	81.66
599.48	80.66
599.819	81.05
600.157	80.93
600.495	77.48
600.834	80.02
601.172	83.55
601.511	85.11
601.849	86.68
602.187	87.64
602.525	89.93
602.864	94.32
603.202	93.41
603.54	92.84
603.878	93.55
604.216	92.84
604.554	89.52
604.891	89.07
605.229	91.52
605.567	90.98
605.905	89.93
606.243	89.05
606.58	86.23
606.918	87.41
607.255	87.23
607.593	87.11
607.93	89.11
608.268	85.95
608.605	82.8
608.942	80.77
609.28	75.43
609.617	77.98
609.954	78.16
610.291	77.27
610.628	78.18
610.965	78.25
611.302	77.66
611.639	77.86
611.976	81.8
612.313	84.75
612.65	83.66
612.987	88
613.323	84.68
613.66	84.77
613.997	83.16
614.333	78.84
614.67	80.34
615.006	79.59
615.343	77.98
615.679	79.82
616.015	77.8
616.352	79.18
616.688	80.55
617.024	80.52
617.36	80.64
617.696	80.64
618.032	81.05
618.368	80.05
618.704	79.95
619.04	82.45
619.376	78.86
619.712	79.45
620.048	80.73
620.383	81.34
620.719	80.3
621.055	79.98
621.39	81.5
621.726	81.55
622.061	79.43
622.397	81.57
622.732	81.45
623.068	81.84
623.403	80.52
623.738	78.5
624.073	73.11
624.409	75.66
624.744	77
625.079	77.18
625.414	80.61
625.749	82.27
626.084	79.75
626.419	80.82
626.753	83.27
627.088	84.41
627.423	85.93
627.758	91.36
628.092	87.36
628.427	85.18
628.762	86.45
629.096	88.32
629.431	91.11
629.765	91.77
630.099	90.34
630.434	88.89
630.768	88.89
631.102	88.61
631.436	86.52
631.77	88.86
632.105	87
632.439	84.95
632.773	84.66
633.107	84.16
633.44	85.5
633.774	88.5
634.108	89.16
634.442	85.86
634.776	87.05
635.109	88.48
635.443	89.43
635.776	89.45
636.11	89.57
636.443	87.93
636.777	82.91
637.11	83.09
637.444	78.52
637.777	77.07
638.11	82.59
638.443	82.98
638.776	79.3
639.11	76.91
639.443	79.8
639.776	78.93
640.109	76.39
640.441	79.48
640.774	78.55
641.107	80.91
641.44	82.86
641.773	78.43
642.105	76.34
642.438	78.27
642.77	81.66
643.103	78.59
643.435	78.7
643.768	82.32
644.1	83.18
644.433	84.59
644.765	84.57
645.097	84.93
645.429	86.5
645.761	85.45
646.094	83.73
646.426	83.7
646.758	87.11
647.09	85.41
647.422	81.61
647.753	81.61
648.085	80.48
648.417	74.82
648.749	71.61
649.08	74.41
649.412	73.64
649.744	75.09
650.075	72.77
650.407	73.02
650.738	79.59
651.069	81.73
651.401	80.55
651.732	80.05
652.063	83.77
652.394	84.14
652.726	80.91
653.057	82.64
653.388	79.45
653.719	77.59
654.05	76.73
654.381	69.91
654.712	68.5
655.042	66.2
655.373	67.02
655.704	65.43
656.034	66.05
656.365	66.16
656.696	67.16
657.026	73.41
657.357	74.75
657.687	73.68
658.018	75.68
658.348	74.73
658.678	74.64
659.008	71.14
659.339	76.14
659.669	76.5
659.999	76.68
660.329	76.27
660.659	74.43
660.989	76.14
661.319	74.3
661.649	75.05
661.978	76.14
662.308	74.57
662.638	77.95
662.968	73.43
663.297	74.73
663.627	74.05
663.956	73.45
664.286	73.39
664.615	72.8
664.945	74.14
665.274	72.3
665.603	74.3
665.932	79.82
666.262	78.45
666.591	79.48
666.92	78.34
667.249	79.43
667.578	78.2
667.907	78.68
668.236	78.8
668.564	78.41
668.893	80.11
669.222	79.82
669.551	77.66
669.879	78.14
670.208	75.77
670.537	74.89
670.865	72.68
671.194	75.27
671.522	72.84
671.85	70.5
672.179	73.32
672.507	74
672.835	71.93
673.163	74.93
673.491	77.93
673.819	82.32
674.147	81.89
674.475	84.61
674.803	83.75
675.131	87.43
675.459	87.82
675.787	85.95
676.115	85.98
676.442	85.39
676.77	82.84
677.098	77.43
677.425	77.07
677.753	78.91
678.08	78.57
678.407	79.52
678.735	77.3
679.062	78.86
679.389	75.95
679.717	73.02
680.044	70.25
680.371	67.89
680.698	67.2
681.025	62.02
681.352	59.16
681.679	55.77
682.006	51.7
682.332	52.07
682.659	49.82
682.986	54.11
683.313	56.45
683.639	61.84
683.966	63.3
684.292	68.95
684.619	72.64
684.945	75.68
685.272	77.41
685.598	78.11
685.924	75.43
686.25	75.52
686.577	74.75
686.903	74.89
687.229	74.5
687.555	76.55
687.881	74.27
688.207	73.91
688.533	73.95
688.858	78.84
689.184	82.91
689.51	86.5
689.836	92.89
690.161	90.57
690.487	89.64
690.813	87.52
691.138	86.39
691.463	88.82
691.789	88.91
692.114	86.18
692.44	81.48
692.765	77.66
693.09	76.07
693.415	73.34
693.74	72.84
694.065	72.07
694.39	72.16
694.715	70.57
695.04	68.16
695.365	66.23
695.69	65.52
696.015	64.09
696.339	64.09
696.664	63.11
696.989	60.8
697.313	60.23
697.638	62.27
697.962	62.73
698.287	62.73
698.611	63.98
698.935	67.57
699.26	68.59
699.584	71.7
699.908	73.39
700.232	72.57
700.556	71.25
700.88	73.93
701.204	79.45
701.528	81.89
701.852	81.7
702.176	78.41
702.5	74.14
702.823	73.93
703.147	72.68
703.471	69.16
703.794	70.91
704.118	73.77
704.441	70.09
704.765	61.36
705.088	56.93
705.411	57.7
705.735	58.55
706.058	61.05
706.381	57.25
706.704	56.23
707.027	56.07
707.35	53.52
707.673	51.34
707.996	55.61
708.319	56.36
708.642	59.93
708.965	62
709.288	62.59
709.61	63.7
709.933	66.73
710.256	66.89
710.578	70.2
710.901	70.95
711.223	71.7
711.546	68.11
711.868	68.52
712.19	65.11
712.512	63.8
712.835	64.98
713.157	61.09
713.479	63.02
713.801	63.66
714.123	61.86
714.445	61
714.767	62.27
715.089	64.25
715.411	61.93
715.732	64.07
716.054	62.77
716.376	60.73
716.697	62.66
717.019	62.93
717.34	63.59
717.662	62.8
717.983	65.66
718.305	64.18
718.626	64.45
718.947	68.77
719.268	65.68
719.589	65.27
719.911	64.89
720.232	66.93
720.553	62.66
720.874	63.16
721.195	61.77
721.515	61.36
721.836	60.66
722.157	59.66
722.478	57.05
722.798	56.36
723.119	58.16
723.44	57.68
723.76	56.89
724.081	60.07
724.401	57.14
724.721	57.68
725.042	53.61
725.362	54.61
725.682	50.86
726.002	51.84
726.322	53.2
726.642	54.68
726.962	52.48
727.282	51.2
727.602	49.77
727.922	51.57
728.242	55.48
728.562	56.93
728.882	57.7
729.201	62.34
729.521	61.32
729.84	61.11
730.16	58.2
730.479	64.16
730.799	67.18
731.118	69.02
731.437	67.68
731.757	64.55
732.076	65.09
732.395	65.3
732.714	65.41
733.033	66.43
733.352	70.02
733.671	68.11
733.99	65.64
734.309	62.32
734.628	62.36
734.947	62.14
735.265	62
735.584	62.98
735.903	63.16
736.221	62.66
736.54	62.89
736.858	62.59
737.177	62.57
737.495	60.91
737.813	63.48
738.132	62.57
738.45	64.84
738.768	65.39
739.086	62.86
739.404	59.14
739.722	54.09
740.04	52.43
740.358	49.27
740.676	52.68
740.994	54.36
741.311	50.34
741.629	49.11
741.947	47.18
742.264	47.75
742.582	49.23
742.899	50.41
743.217	56.14
743.534	53.61
743.852	56.59
744.169	53.36
744.486	50.5
744.803	50.73
745.121	53.5
745.438	54.82
745.755	53.68
746.072	52.5
746.389	53.84
746.706	54.05
747.022	55.98
747.339	54.41
747.656	55.7
747.973	57.5
748.289	56.52
748.606	55.34
748.923	51.18
749.239	54.59
749.555	56.95
749.872	57.98
750.188	57.41
750.505	58.86
750.821	58.5
751.137	59.16
751.453	60.52
751.769	63.11
752.085	59.43
752.401	61.43
752.717	59.11
753.033	57.43
753.349	55.95
753.665	55.34
753.98	55.93
754.296	55.73
754.612	56.98
754.927	56.27
755.243	53.27
755.558	54.86
755.874	57.3
756.189	56.48
756.505	59.3
756.82	57.8
757.135	56.45
757.45	54.55
757.765	58.8
758.08	56.48
758.395	55.59
758.71	55.8
759.025	56.48
759.34	55.5
759.655	58.89
759.97	56.91
760.285	59.5
760.599	60.55
760.914	60.07
761.228	56.59
761.543	54.93
761.857	54.91
762.172	55.09
762.486	56.55
762.8	54.7
763.115	51.98
763.429	51.82
763.743	52.5
764.057	54.36
764.371	56.84
764.685	56.52
764.999	57.68
765.313	56.45
765.627	57.14
765.941	54.11
766.255	55.09
766.568	53.75
766.882	56.5
767.195	53.2
767.509	53.23
767.823	51.09
768.136	52.16
768.449	48.68
768.763	51.77
769.076	52.73
769.389	54.18
769.702	54.27
770.016	56.61
770.329	54.36
770.642	55.82
770.955	55.61
771.268	55.41
771.58	54.09
771.893	59.86
772.206	58.89
772.519	61.91
772.832	61.23
773.144	57.68
773.457	55.52
773.769	55.27
774.082	56.52
774.394	55.73
774.706	58.45
775.019	59.32
775.331	58.32
775.643	56.75
775.955	54.45
776.268	54.77
776.58	58.41
776.892	61.43
777.204	61.09
777.515	58.36
777.827	56.34
778.139	55.48
778.451	54.11
778.763	54.84
779.074	55.45
779.386	55.89
779.697	57.39
780.009	58.18
780.32	56.07
780.632	55.89
780.943	53.86
781.254	57.75
781.566	58.32
781.877	60.75
782.188	63.3
782.499	62
782.81	60.09
783.121	58.77
783.432	58.3
783.743	59.05
784.054	60
784.364	63.59
784.675	60.95
784.986	58.95
785.296	59.39
785.607	59.57
785.917	60.75
786.228	60.61
786.538	60.77
786.849	61.16
787.159	62.7
787.469	62.23
787.779	61.32
788.09	61.5
788.4	63.11
788.71	63.27
789.02	61.25
789.33	64.25
789.64	67.91
789.949	69.09
790.259	69.93
790.569	66.45
790.879	69.68
791.188	70.57
791.498	67.27
791.807	68.23
792.117	65.5
792.426	63
792.736	60.68
793.045	58.23
793.354	58.93
793.663	59.75
793.973	65.27
794.282	63.2
794.591	63.11
794.9	65.07
795.209	63.25
795.518	66.16
795.826	65.75
796.135	67.7
796.444	69.25
796.753	68.64
797.061	67.75
797.37	64
797.678	64
797.987	66.41
798.295	65.7
798.604	68.11
798.912	68.77
799.22	70.8
799.529	71.36
799.837	69.5
800.145	69.8
800.453	73.95
800.761	77.05
801.069	79.5
801.377	76.57
801.685	77.77
801.993	74.77
802.3	69.57
802.608	71.61
802.916	71.73
803.223	73.61
803.531	74.34
803.838	67.89
804.146	65.84
804.453	65.05
804.76	65.48
805.068	68.07
805.375	69.64
805.682	70.14
805.989	69.18
806.296	66.05
806.603	67.3
806.91	68.43
807.217	73.25
807.524	70.82
807.831	70.14
808.138	71.5
808.444	72.3
808.751	74.43
809.058	78.5
809.364	76.25
809.671	77.05
809.977	79.68
810.284	81.11
810.59	77.93
810.896	79.09
811.202	77.23
811.509	77.5
811.815	75.75
812.121	72.36
812.427	69.32
812.733	74.09
813.039	75.25
813.345	70.86
813.65	66.2
813.956	66.77
814.262	67.75
814.568	67.86
814.873	66.16
815.179	68.25
815.484	69
815.79	73.68
816.095	72.52
816.4	72.07
816.706	72.66
817.011	76.39
817.316	79.5
817.621	81.41
817.926	81.23
818.231	83.43
818.536	80.98
818.841	81.77
819.146	78.55
819.451	77.27
819.756	77.66
820.06	79.2
820.365	79.39
820.67	75.18
820.974	75.61
821.279	76.66
821.583	75.02
821.888	76.93
822.192	77.02
822.496	80.11
822.8	81.82
823.105	84.41
823.409	81.5
823.713	81.11
824.017	85.59
824.321	81.18
824.625	79.55
824.929	84.39
825.232	82.45
825.536	82.75
825.84	81.82
826.143	80.48
826.447	79.39
826.751	79.8
827.054	83.18
827.358	79.75
827.661	84.73
827.964	87.95
828.268	82.16
828.571	83.89
828.874	83.16
829.177	80.52
829.48	80.18
829.783	81.2
830.086	84.77
830.389	82.14
830.692	84.23
830.995	80.66
831.297	78.5
831.6	80.32
831.903	83.16
832.205	83.89
832.508	89
832.81	89.84
833.113	91.18
833.415	90.32
833.718	92.77
834.02	95.68
834.322	97.41
834.624	97
834.926	98.09
835.228	97.39
835.53	97.89
835.832	97.43
836.134	97.43
836.436	95.09
836.738	94.66
837.04	91.05
837.341	88.8
837.643	91.23
837.944	92.41
838.246	91.3
838.547	93.05
838.849	99.02
839.15	97
839.452	99.93
839.753	98.11
840.054	97.39
840.355	98.75
840.656	101.48
840.957	103.41
841.258	106.11
841.559	111.55
841.86	109.05
842.161	105.68
842.462	105.86
842.762	102.43
843.063	105.59
843.364	105.84
843.664	107.39
843.965	103.07
844.265	97.55
844.566	100.18
844.866	95.66
845.166	97.66
845.467	97
845.767	96.05
846.067	96.75
846.367	94
846.667	95.5
846.967	92.25
847.267	92.48
847.567	95.18
847.867	92.45
848.166	90.3
848.466	92.07
848.766	90.55
849.065	91.3
849.365	91.59
849.664	95.25
849.964	94.45
850.263	94.73
850.562	95.82
850.862	95.5
851.161	95.02
851.46	97.07
851.759	91.43
852.058	91.77
852.357	92.41
852.656	89.91
852.955	86.82
853.254	86.11
853.553	86.86
853.851	87.61
854.15	88.41
854.449	89
854.747	90.5
855.046	91.3
855.344	92.36
855.643	92.61
855.941	98.52
856.239	101.23
856.538	107.45
856.836	106.59
857.134	107.39
857.432	106.43
857.73	105.36
858.028	105.14
858.326	107.14
858.624	107.91
858.922	109.16
859.219	105.77
859.517	105.09
859.815	100.32
860.112	104.45
860.41	103.57
860.707	105.5
861.005	111.39
861.302	112.93
861.6	112
861.897	114.32
862.194	115.3
862.491	115.57
862.788	117.48
863.085	121.66
863.382	119.64
863.679	120.43
863.976	119.86
864.273	113.84
864.57	109.36
864.867	109.82
865.163	107.86
865.46	103.48
865.757	108.43
866.053	106.41
866.349	102.82
866.646	102.52
866.942	104.05
867.239	108
867.535	108.52
867.831	113.75
868.127	115.59
868.423	112.3
868.719	114.66
869.015	111.05
869.311	112.23
869.607	113
869.903	113.95
870.199	113.32
870.494	107.68
870.79	113
871.086	110.86
871.381	106.61
871.677	110.98
871.972	109.52
872.267	108.36
872.563	106.91
872.858	107.34
873.153	104.55
873.448	105.89
873.743	106.68
874.038	101.82
874.333	104.25
874.628	108.43
874.923	106.43
875.218	109.32
875.513	109.09
875.808	110.86
876.102	107.7
876.397	107.32
876.691	102.75
876.986	100.45
877.28	98.73
877.575	97.11
877.869	91.98
878.163	94.07
878.458	93.57
878.752	91.59
879.046	87.18
879.34	84.32
879.634	84.61
879.928	84.73
880.222	86.34
880.516	86.43
880.809	84.55
881.103	86.55
881.397	80.07
881.691	80.11
881.984	82.09
882.278	82.98
882.571	88.68
882.864	86.52
883.158	87.39
883.451	87.89
883.744	88.3
884.038	86.68
884.331	87.86
884.624	93.27
884.917	92.18
885.21	90.5
885.503	90.11
885.796	85.18
886.088	88.07
886.381	88.11
886.674	87.25
886.966	88.43
887.259	88.89
887.552	85.11
887.844	84.36
888.136	83.32
888.429	83.73
888.721	84.72
889.013	87.69
889.306	87.5
889.598	86.17
