# Supplementary material for: An on-demand, drop-on-drop method for studying enzyme catalysis by serial crystallography
Source: Nat Commun. 2021 Jul 22;12:4461. doi: 10.1038/s41467-021-24757-7 (PMC8298390; doi:10.1038/s41467-021-24757-7)
Supplement: Supplementary file 7 — Source Data [file 41467_2021_24757_MOESM7_ESM.zip › 01_raw data/7/7-fluo5N-fura-bg_OFX002211_20-34-21-021.txt]

Data from 7-fluo5N-fura-bg_OFX002211_20-34-21-021.txt Node

Date: Wed Jun 05 20:34:21 PDT 2019
User: Yachandra Lab
Spectrometer: OFX00221
Trigger mode: 0
Integration Time (sec): 3.000000E-1
Scans to average: 4
Nonlinearity correction enabled: false
Boxcar width: 5
Storing dark spectrum: false
XAxis mode: Wavelengths
Number of Pixels in Spectrum: 2136
>>>>>Begin Spectral Data<<<<<
156.111	2562.38
156.499	2562.43
156.887	2569.41
157.274	2568.31
157.662	2578.62
158.049	2588.7
158.437	2603.57
158.824	2603.07
159.211	2617.23
159.599	2622.93
159.986	2627.95
160.373	2625.45
160.761	2632.05
161.148	2627.5
161.535	2634.27
161.922	2624.66
162.309	2618.89
162.696	2605.32
163.083	2604.73
163.47	2592.7
163.857	2599.18
164.244	2595.11
164.631	2599.25
165.018	2592.84
165.405	2597.66
165.792	2591.18
166.179	2596.75
166.565	2590.73
166.952	2595.86
167.339	2595.5
167.725	2601.41
168.112	2595.91
168.498	2600.89
168.885	2595.75
169.271	2601.68
169.658	2596.55
170.044	2602.25
170.431	2597.11
170.817	2603.98
171.203	2599.02
171.59	2600.68
171.976	2595.07
172.362	2600.27
172.748	2594.34
173.134	2599.32
173.521	2593.59
173.907	2599.05
174.293	2593.02
174.679	2597.64
175.065	2589.39
175.451	2594.43
175.836	2588.23
176.222	2596.07
176.608	2601.68
176.994	2615.25
177.38	2614.75
177.765	2620.75
178.151	2612.41
178.537	2618.7
178.922	2614.66
179.308	2623
179.693	2617.73
180.079	2622.86
180.464	2615
180.85	2608.93
181.235	2595.45
181.621	2595.36
182.006	2589.45
182.391	2596.5
182.777	2590.7
183.162	2595.02
183.547	2589.14
183.932	2593.2
184.317	2587.36
184.702	2592.55
185.087	2587.48
185.472	2595.75
185.857	2592.34
186.242	2596.7
186.627	2592.77
187.012	2597.82
187.397	2591.36
187.782	2595.43
188.167	2590.7
188.551	2597.09
188.936	2737.95
189.321	2891.45
189.705	3035.64
190.09	3184.61
190.475	3360.93
190.859	3517.73
191.244	3667.55
191.628	3821.64
192.012	3968.52
192.397	4131.05
192.781	4276.25
193.166	4283.45
193.55	4280.07
193.934	4289.75
194.318	4290.48
194.702	4265.7
195.087	4258.7
195.471	4260.75
195.855	4262.57
196.239	4266.43
196.623	4258.57
197.007	4267.18
197.391	4271.91
197.775	4282.09
198.158	4275
198.542	4278.89
198.926	4276.95
199.31	4282.3
199.693	4280.55
200.077	4284.25
200.461	4282.52
200.844	4284.66
201.228	4278.09
201.611	4281.77
201.995	4271.8
202.378	4275.09
202.762	4278.2
203.145	4283.66
203.529	4286.64
203.912	4291.39
204.295	4293
204.679	4298.16
205.062	4301.77
205.445	4308.55
205.828	4302.43
206.211	4310.39
206.594	4310.41
206.977	4311.86
207.36	4314.36
207.743	4318.95
208.126	4318.27
208.509	4319.64
208.892	4320.32
209.275	4323.3
209.658	4326.36
210.04	4335.39
210.423	4332.75
210.806	4336.64
211.188	4335.68
211.571	4335.41
211.953	4332.2
212.336	4334.84
212.719	4332.41
213.101	4335.77
213.483	4333.73
213.866	4335.8
214.248	4334.61
214.63	4346.45
215.013	4346.45
215.395	4353.43
215.777	4359.14
216.159	4368.73
216.542	4369.59
216.924	4374.07
217.306	4373.2
217.688	4378.77
218.07	4379.45
218.452	4382.2
218.834	4378.52
219.216	4383.93
219.597	4381.3
219.979	4377.61
220.361	4413.02
220.743	4417.3
221.124	4421.57
221.506	4426.32
221.888	4425.5
222.269	4426.27
222.651	4428.5
223.032	4428.98
223.414	4428.95
223.795	4433.23
224.177	4437.8
224.558	4398.68
224.94	4396.43
225.321	4402.18
225.702	4401.5
226.083	4408.7
226.465	4421.68
226.846	4418.59
227.227	4419.57
227.608	4424.55
227.989	4421.05
228.37	4427.07
228.751	4429.8
229.132	4434.55
229.513	4427.14
229.894	4428.27
230.275	4422.93
230.655	4411.73
231.036	4417.05
231.417	4418.86
231.798	4414.48
232.178	4426.8
232.559	4422.43
232.94	4423.89
233.32	4423.41
233.701	4427.59
234.081	4430.25
234.462	4435.89
234.842	4437.5
235.222	4441.95
235.603	4444.02
235.983	4448.59
236.363	4443.95
236.743	4444.91
237.124	4446.18
237.504	4467.52
237.884	4467.41
238.264	4467.8
238.644	4462.55
239.024	4465.84
239.404	4460
239.784	4465.82
240.164	4464.48
240.544	4464.48
240.923	4464.98
241.303	4465.66
241.683	4445
242.063	4446.07
242.442	4442.68
242.822	4458.8
243.202	4458.14
243.581	4458.45
243.961	4463.77
244.34	4467.82
244.72	4464.89
245.099	4474.77
245.478	4471.09
245.858	4481.95
246.237	4483.11
246.616	4492.98
246.996	4479.66
247.375	4484.2
247.754	4488.45
248.133	4482.82
248.512	4480.23
248.891	4493.32
249.27	4485.84
249.649	4491.07
250.028	4482.61
250.407	4482.05
250.786	4477.14
251.165	4484.43
251.544	4485.2
251.922	4489.41
252.301	4488.84
252.68	4488.25
253.058	4480.3
253.437	4488.05
253.816	4491.64
254.194	4493.3
254.573	4495.11
254.951	4502.66
255.329	4497.7
255.708	4495.39
256.086	4494.2
256.465	4493.34
256.843	4501.86
257.221	4506.07
257.599	4500.34
257.977	4505.45
258.356	4512.34
258.734	4515.2
259.112	4516.66
259.49	4519.77
259.868	4522.86
260.246	4525.09
260.624	4534.02
261.001	4540.23
261.379	4544.84
261.757	4548.73
262.135	4543.05
262.513	4541.98
262.89	4539.82
263.268	4540.2
263.645	4540.09
264.023	4539.61
264.401	4543.39
264.778	4540.18
265.156	4529.8
265.533	4528.16
265.91	4522.05
266.288	4525.32
266.665	4521.93
267.042	4527.25
267.42	4522.23
267.797	4527.5
268.174	4527.09
268.551	4527.68
268.928	4526.14
269.305	4528.84
269.682	4524.5
270.059	4528.77
270.436	4525.84
270.813	4532.16
271.19	4529.07
271.567	4531.57
271.944	4526.98
272.32	4531.45
272.697	4536.23
273.074	4539.41
273.45	4535.95
273.827	4538.25
274.203	4539.98
274.58	4542.84
274.957	4536.52
275.333	4539.82
275.709	4540.77
276.086	4544.48
276.462	4541.77
276.838	4533.05
277.215	4529.16
277.591	4542.34
277.967	4542.75
278.343	4544.02
278.719	4542.57
279.095	4546.07
279.471	4542.68
279.847	4546.66
280.223	4544.82
280.599	4543.75
280.975	4540.16
281.351	4544.61
281.727	4534.23
282.103	4537.7
282.478	4532.11
282.854	4534.93
283.23	4533.2
283.605	4541.25
283.981	4533.02
284.357	4534.45
284.732	4534.84
285.108	4539.68
285.483	4543.27
285.858	4546.59
286.234	4541.39
286.609	4545.73
286.984	4542.68
287.36	4546.43
287.735	4548.57
288.11	4566.2
288.485	4563.11
288.86	4565.27
289.235	4566.23
289.61	4562.84
289.985	4566.32
290.36	4571.91
290.735	4572.59
291.11	4576.86
291.485	4575.23
291.86	4571.07
292.235	4564.59
292.609	4572.25
292.984	4572.8
293.359	4574.18
293.733	4574.68
294.108	4580.59
294.482	4574.3
294.857	4575.86
295.231	4580.52
295.606	4585.84
295.98	4580.7
296.354	4581.75
296.729	4575.34
297.103	4580.3
297.477	4582.11
297.851	4585.09
298.226	4580.07
298.6	4587.25
298.974	4588.2
299.348	4588.11
299.722	4588
300.096	4596.91
300.47	4591.2
300.844	4599.84
301.217	4595.45
301.591	4597.5
301.965	4601.98
302.339	4600.14
302.712	4596.64
303.086	4599.93
303.46	4593.82
303.833	4593.55
304.207	4590.25
304.58	4592.55
304.954	4587.32
305.327	4589.45
305.701	4583.14
306.074	4580.7
306.447	4575.45
306.821	4582.07
307.194	4577.89
307.567	4588.45
307.94	4582.36
308.313	4587.2
308.686	4587.05
309.059	4590.14
309.432	4587.73
309.805	4594.45
310.178	4587.59
310.551	4600.18
310.924	4595.93
311.297	4598.05
311.67	4589.11
312.042	4596.95
312.415	4592.34
312.788	4594.18
313.16	4591.18
313.533	4601.09
313.905	4600.09
314.278	4610.07
314.65	4600.3
315.023	4604.64
315.395	4601.57
315.768	4604.11
316.14	4599.39
316.512	4606.45
316.884	4603.07
317.257	4609.98
317.629	4600.45
318.001	4603.55
318.373	4596.07
318.745	4601.3
319.117	4595.39
319.489	4604
319.861	4606.2
320.233	4614.23
320.605	4605.48
320.977	4610.68
321.348	4606.77
321.72	4609.98
322.092	4600.82
322.463	4606.64
322.835	4602.57
323.207	4610.91
323.578	4601.5
323.95	4603.25
324.321	4597.55
324.693	4601.07
325.064	4599.73
325.435	4621.95
325.807	4618.55
326.178	4626
326.549	4624.95
326.92	4627.57
327.292	4618.91
327.663	4624.73
328.034	4621.14
328.405	4623.52
328.776	4617.48
329.147	4618.34
329.518	4593.61
329.889	4598.48
330.259	4593.68
330.63	4592.02
331.001	4589.11
331.372	4593.5
331.742	4586.64
332.113	4589.75
332.484	4583.25
332.854	4592.07
333.225	4586.36
333.595	4592.07
333.966	4588.75
334.336	4592.25
334.707	4588.68
335.077	4596.82
335.447	4598.86
335.817	4605.64
336.188	4596.34
336.558	4602.18
336.928	4599.66
337.298	4608.36
337.668	4607.18
338.038	4609.41
338.408	4628.05
338.778	4632.66
339.148	4649.09
339.518	4652.2
339.888	4647.16
340.258	4655.66
340.627	4653.23
340.997	4656.52
341.367	4647.8
341.736	4645.89
342.106	4641.64
342.475	4622.34
342.845	4650.3
343.214	4628.93
343.584	4618.95
343.953	4622.64
344.323	4612.75
344.692	4612.86
345.061	4602.7
345.431	4606.91
345.8	4600.23
346.169	4604.2
346.538	4599.82
346.907	4571.98
347.276	4569.27
347.645	4573.25
348.014	4570.34
348.383	4579.27
348.752	4575.41
349.121	4582.77
349.49	4581.39
349.858	4588.34
350.227	4586.86
350.596	4595.11
350.964	4589.11
351.333	4593.09
351.702	4595.86
352.07	4598.98
352.439	4590.27
352.807	4596.27
353.176	4589.95
353.544	4591.11
353.912	4590.82
354.281	4593.16
354.649	4583.18
355.017	4590.07
355.385	4585.41
355.753	4583.86
356.122	4579.89
356.49	4587.43
356.858	4581.59
357.226	4587.73
357.594	4580.86
357.961	4585.73
358.329	4584.86
358.697	4594.66
359.065	4585.7
359.433	4588.8
359.8	4584.82
360.168	4586.07
360.536	4580.25
360.903	4585.11
361.271	4576.55
361.638	4584.09
362.006	4572.25
362.373	4572.52
362.741	4559.61
363.108	4564.95
363.475	4558.75
363.843	4561.84
364.21	4554.52
364.577	4563.43
364.944	4556.45
365.311	4564.02
365.678	4580.43
366.045	4588.8
366.412	4589.52
366.779	4597.09
367.146	4594.18
367.513	4603.61
367.88	4595.39
368.247	4607.07
368.613	4600.86
368.98	4605.98
369.347	4598.23
369.713	4579.89
370.08	4572.2
370.447	4570.43
370.813	4560.91
371.18	4566.7
371.546	4555.64
371.912	4564.07
372.279	4559.93
372.645	4561.89
373.011	4560.07
373.378	4566.86
373.744	4558.52
374.11	4569.3
374.476	4562.23
374.842	4569.64
375.208	4570.45
375.574	4572.48
375.94	4566.66
376.306	4569.73
376.672	4567.39
377.038	4569.02
377.404	4564.95
377.769	4574.93
378.135	4563.66
378.501	4571.2
378.866	4568.36
379.232	4563.23
379.597	4563.82
379.963	4571
380.328	4561.7
380.694	4561.34
381.059	4555.55
381.425	4561
381.79	4551.2
382.155	4560.91
382.52	4554.32
382.886	4559.57
383.251	4555.18
383.616	4558.57
383.981	4548.57
384.346	4556.05
384.711	4555.36
385.076	4564.25
385.441	4557.05
385.806	4562.41
386.171	4554.27
386.535	4558.93
386.9	4554.09
387.265	4561.98
387.629	4554.02
387.994	4558.3
388.359	4553.43
388.723	4555.27
389.088	4547.34
389.452	4551.3
389.817	4546.5
390.181	4551.07
390.545	4549.59
390.91	4556.07
391.274	4547.14
391.638	4553.07
392.002	4549.5
392.366	4582.36
392.731	4578.27
393.095	4582.64
393.459	4580.52
393.823	4583.05
394.187	4576.16
394.55	4581.41
394.914	4577.7
395.278	4584.39
395.642	4578.18
396.006	4582.82
396.369	4548.09
396.733	4552.66
397.097	4544.23
397.46	4549.64
397.824	4546.95
398.187	4550.25
398.551	4545.59
398.914	4544.45
399.277	4539.11
399.641	4545.8
400.004	4546.86
400.367	4552.82
400.73	4546.8
401.094	4553.68
401.457	4544.86
401.82	4547.3
402.183	4540.41
402.546	4548.36
402.909	4543.05
403.272	4549.93
403.635	4543.73
403.998	4541.7
404.36	4531.43
404.723	4537.34
405.086	4531.32
405.448	4564.02
405.811	4562.77
406.174	4568.75
406.536	4556.75
406.899	4584.39
407.261	4578.75
407.624	4582.84
407.986	4582.91
408.348	4591.43
408.711	4589.7
409.073	4599.5
409.435	4563.77
409.797	4566.18
410.16	4564.09
410.522	4570.11
410.884	4540.45
411.246	4548.34
411.608	4542.23
411.97	4544.66
412.332	4538.34
412.693	4542.32
413.055	4532.5
413.417	4540.66
413.779	4533.39
414.14	4535.59
414.502	4525.68
414.864	4536.3
415.225	4528.25
415.587	4536
415.948	4526.59
416.31	4531.84
416.671	4520.09
417.033	4521.48
417.394	4516.93
417.755	4521.86
418.116	4515.45
418.478	4521.39
418.839	4512.5
419.2	4511.64
419.561	4506.5
419.922	4512.23
420.283	4508.64
420.644	4518.16
421.005	4515.66
421.366	4519.93
421.727	4521.77
422.087	4524.77
422.448	4520.02
422.809	4526.23
423.169	4523.7
423.53	4524.66
423.891	4517.18
424.251	4520.95
424.612	4512.5
424.972	4516.25
425.333	4505.09
425.693	4506.27
426.053	4503.98
426.414	4505.7
426.774	4497.14
427.134	4498.36
427.494	4492.45
427.854	4501.86
428.214	4494.3
428.574	4500.11
428.934	4496.73
429.294	4509.05
429.654	4502.02
430.014	4507.57
430.374	4504.25
430.734	4513.11
431.094	4510.02
431.453	4531.84
431.813	4523.7
432.173	4533.05
432.532	4528.2
432.892	4532.68
433.251	4522.59
433.611	4526.32
433.97	4519.77
434.33	4526.86
434.689	4522.41
435.048	4526.95
435.407	4514.23
435.767	4518.86
436.126	4508.18
436.485	4507.14
436.844	4499.84
437.203	4507.8
437.562	4507.57
437.921	4511.95
438.28	4505.34
438.639	4505.41
438.998	4524.91
439.356	4523.16
439.715	4519.11
440.074	4527.75
440.433	4526.27
440.791	4533.07
441.15	4524.91
441.508	4527.25
441.867	4519.95
442.225	4524.64
442.584	4518.02
442.942	4500
443.3	4495.55
443.659	4499.41
444.017	4492.82
444.375	4498.05
444.733	4495.25
445.092	4503.2
445.45	4500.2
445.808	4507.41
446.166	4500.52
446.524	4511.59
446.882	4502.59
447.239	4508.34
447.597	4504.39
447.955	4510.77
448.313	4506.8
448.67	4514.16
449.028	4506.8
449.386	4512.05
449.743	4513.11
450.101	4525.73
450.458	4518.66
450.816	4530.93
451.173	4528.11
451.531	4540.32
451.888	4533.45
452.245	4538.52
452.602	4530.64
452.96	4572.16
453.317	4564.18
453.674	4566.89
454.031	4559.89
454.388	4570.07
454.745	4559.52
455.102	4564.18
455.459	4553.8
455.816	4561.57
456.173	4562.02
456.529	4569.32
456.886	4533.32
457.243	4540.5
457.599	4536.34
457.956	4541.77
458.313	4533.93
458.669	4545.66
459.026	4540.89
459.382	4545.93
459.739	4542.3
460.095	4547.25
460.451	4544.07
460.807	4546.41
461.164	4544.2
461.52	4556.02
461.876	4549.7
462.232	4553.18
462.588	4545.89
462.944	4553.66
463.3	4549.86
463.656	4556.84
464.012	4545.89
464.368	4554.39
464.724	4547.7
465.079	4551.36
465.435	4537.3
465.791	4537.82
466.146	4535.2
466.502	4542.27
466.858	4532.77
467.213	4535.61
467.569	4532.91
467.924	4543.59
468.279	4531.95
468.635	4538.14
468.99	4530.86
469.345	4535.61
469.701	4528.61
470.056	4531.64
470.411	4519.23
470.766	4526.32
471.121	4520.41
471.476	4523.59
471.831	4513.52
472.186	4514.59
472.541	4507.02
472.895	4508.86
473.25	4497.14
473.605	4503.27
473.96	4491.45
474.314	4494.32
474.669	4483.45
475.024	4479.68
475.378	4462.66
475.733	4468.84
476.087	4461
476.441	4464.02
476.796	4456.25
477.15	4467.11
477.504	4459.73
477.859	4462.11
478.213	4455.3
478.567	4454.8
478.921	4457
479.275	4461.64
479.629	4455.25
479.983	4464.34
480.337	4455.41
480.691	4458.73
481.045	4446.2
481.399	4474.32
481.752	4468.2
482.106	4474.98
482.46	4467.7
482.813	4466.55
483.167	4458.48
483.52	4455.75
483.874	4458.86
484.227	4465.75
484.581	4456.16
484.934	4462.18
485.288	4429.41
485.641	4431.45
485.994	4421.59
486.347	4428.39
486.7	4424.23
487.054	4444.89
487.407	4441.59
487.76	4433.73
488.113	4425.59
488.466	4430.93
488.818	4427.64
489.171	4432.8
489.524	4426.7
489.877	4430.57
490.23	4424.34
490.582	4426.23
490.935	4409.86
491.288	4411.23
491.64	4402.32
491.993	4407.52
492.345	4405.86
492.698	4411.3
493.05	4408.64
493.402	4419.68
493.755	4417.45
494.107	4433.27
494.459	4441.95
494.811	4467.64
495.163	4493.11
495.515	4544.5
495.867	4599.02
496.219	4685.61
496.571	4783.93
496.923	4907.3
497.275	5034.2
497.627	5185.41
497.979	5322.5
498.33	5472.09
498.682	5600.2
499.034	5730.91
499.385	5832.34
499.737	5927.57
500.088	5989.93
500.44	6035.23
500.791	6053.75
501.143	6057.36
501.494	6042.98
501.845	6028.45
502.197	5991.82
502.548	5961.57
502.899	5922.32
503.25	5896.25
503.601	5852.11
503.952	5820.59
504.303	5776
504.654	5740.68
505.005	5700.25
505.356	5662.55
505.707	5614.82
506.058	5581.36
506.408	5543.61
506.759	5515.89
507.11	5473.34
507.46	5452.41
507.811	5414.3
508.161	5391.73
508.512	5357.23
508.862	5335.41
509.213	5307.39
509.563	5293.43
509.913	5269.2
510.263	5250.8
510.614	5220.25
510.964	5207.8
511.314	5174.34
511.664	5156.09
512.014	5125.41
512.364	5109.73
512.714	5084.61
513.064	5066.27
513.414	5040.7
513.764	5038.16
514.113	5019.16
514.463	5009.95
514.813	4984.05
515.162	4975.68
515.512	4959.59
515.862	4951.93
516.211	4935.91
516.561	4930.57
516.91	4919.73
517.259	4914.84
517.609	4884.5
517.958	4870.64
518.307	4853.57
518.656	4846.07
519.006	4838.32
519.355	4841.84
519.704	4833.2
520.053	4827.48
520.402	4813.91
520.751	4806.25
521.1	4791.64
521.448	4790.18
521.797	4783
522.146	4780.27
522.495	4772.2
522.843	4763
523.192	4738.75
523.541	4732.16
523.889	4723.05
524.238	4724.11
524.586	4717
524.935	4718.61
525.283	4711.55
525.631	4711.75
525.979	4698
526.328	4698.09
526.676	4686.09
527.024	4689.45
527.372	4679.75
527.72	4679.07
528.068	4664.5
528.416	4666.16
528.764	4657.45
529.112	4656.07
529.46	4641.11
529.808	4640.11
530.155	4627.02
530.503	4640.57
530.851	4642.55
531.198	4641.41
531.546	4629.27
531.893	4633.07
532.241	4616.68
532.588	4613.09
532.936	4604.89
533.283	4611.57
533.63	4610.61
533.978	4611.89
534.325	4596.61
534.672	4586.23
535.019	4582.25
535.366	4587.14
535.713	4578.11
536.06	4587.73
536.407	4583.98
536.754	4583.68
537.101	4573.32
537.448	4578.45
537.795	4573.39
538.141	4571.5
538.488	4559.45
538.835	4562.25
539.181	4552.91
539.528	4553.09
539.874	4541.57
540.221	4540.98
540.567	4531.93
540.914	4536.3
541.26	4528.05
541.606	4534.45
541.952	4527.59
542.299	4533.02
542.645	4526.8
542.991	4531.68
543.337	4525.8
543.683	4528.27
544.029	4521.18
544.375	4532.93
544.721	4528.89
545.066	4526.3
545.412	4518.82
545.758	4520.66
546.104	4516.2
546.449	4514
546.795	4510.68
547.141	4520.16
547.486	4515.05
547.832	4516.39
548.177	4505.43
548.522	4503.18
548.868	4500.95
549.213	4504.09
549.558	4499.11
549.903	4503.84
550.249	4505.11
550.594	4505.98
550.939	4493.18
551.284	4497.75
551.629	4495.05
551.974	4498.52
552.319	4495.7
552.664	4500.36
553.008	4493.73
553.353	4524.98
553.698	4521.02
554.043	4521.89
554.387	4514.7
554.732	4522.27
555.076	4513.23
555.421	4515.86
555.765	4509.45
556.11	4514.27
556.454	4501.64
556.798	4502.02
557.143	4472.84
557.487	4478.3
557.831	4468.91
558.175	4476.18
558.519	4472.3
558.863	4480.05
559.207	4472.48
559.551	4478.02
559.895	4474.86
560.239	4480.98
560.583	4476.73
560.927	4478.07
561.27	4470.5
561.614	4481.91
561.958	4474.82
562.301	4479.68
562.645	4471.36
562.988	4476.77
563.332	4471.05
563.675	4474.39
564.018	4476.14
564.362	4483.32
564.705	4478.98
565.048	4481.3
565.391	4469.59
565.735	4473.77
566.078	4465.61
566.421	4473.16
566.764	4470.66
567.107	4473.59
567.45	4467.64
567.792	4467.93
568.135	4460
568.478	4463.98
568.821	4460.68
569.163	4467.05
569.506	4461.23
569.849	4467.34
570.191	4461.55
570.534	4467.34
570.876	4461.7
571.219	4468.5
571.561	4462.11
571.903	4467.93
572.246	4466.75
572.588	4468.3
572.93	4461.14
573.272	4466.48
573.614	4458.73
573.956	4463.07
574.298	4457.27
574.64	4466.39
574.982	4456.77
575.324	4460.93
575.666	4455.27
576.008	4458.27
576.349	4451.8
576.691	4457.59
577.033	4452.16
577.374	4457
577.716	4449.27
578.057	4455.57
578.399	4445.59
578.74	4451.32
579.082	4451.39
579.423	4457.2
579.764	4458.09
580.105	4467.77
580.447	4465.16
580.788	4472.73
581.129	4477.48
581.47	4485.32
581.811	4478.41
582.152	4487.25
582.493	4502.75
582.834	4505.66
583.175	4501.11
583.515	4498.3
583.856	4489.18
584.197	4493.57
584.537	4486.86
584.878	4482.7
585.218	4476.3
585.559	4483.48
585.899	4477.05
586.24	4458.93
586.58	4451.11
586.921	4454.8
587.261	4448.02
587.601	4454.61
587.941	4448.89
588.281	4455.98
588.621	4452
588.961	4455.3
589.301	4447.64
589.641	4451.41
589.981	4450.32
590.321	4454.27
590.661	4448.86
591.001	4454.75
591.34	4452.32
591.68	4457.09
592.02	4449.32
592.359	4454.66
592.699	4448.5
593.038	4452.98
593.378	4446.89
593.717	4449.91
594.057	4444.95
594.396	4450.07
594.735	4441.95
595.074	4448.57
595.414	4437.59
595.753	4441.27
596.092	4436.2
596.431	4442.18
596.77	4437.05
597.109	4440.89
597.448	4432.34
597.786	4435.75
598.125	4427.2
598.464	4434.27
598.803	4423.59
599.141	4432.32
599.48	4424.77
599.819	4427.98
600.157	4421
600.495	4422.75
600.834	4421.2
601.172	4447.98
601.511	4445.07
601.849	4450.14
602.187	4448
602.525	4452.84
602.864	4447.11
603.202	4457.98
603.54	4452.07
603.878	4459.14
604.216	4454.57
604.554	4456.41
604.891	4430.23
605.229	4432.45
605.567	4429.07
605.905	4432.82
606.243	4425.34
606.58	4431.45
606.918	4418.75
607.255	4422.73
607.593	4417.57
607.93	4423.8
608.268	4417.43
608.605	4426.43
608.942	4426.64
609.28	4435.16
609.617	4431.11
609.954	4436.16
610.291	4430.16
610.628	4441.14
610.965	4435.8
611.302	4442.68
611.639	4438.48
611.976	4447.57
612.313	4438.77
612.65	4439.23
612.987	4425.95
613.323	4425.77
613.66	4420.55
613.997	4427.23
614.333	4418.3
614.67	4423.61
615.006	4415.39
615.343	4419.48
615.679	4411.45
616.015	4415.93
616.352	4410.05
616.688	4422.36
617.024	4419.16
617.36	4431
617.696	4424.77
618.032	4430.09
618.368	4422.55
618.704	4427.89
619.04	4421.57
619.376	4425.23
619.712	4421.41
620.048	4426.05
620.383	4416.61
620.719	4418.16
621.055	4407.02
621.39	4413.07
621.726	4403.95
622.061	4409.3
622.397	4403.5
622.732	4406.41
623.068	4398.68
623.403	4399.95
623.738	4395.2
624.073	4399.36
624.409	4394.91
624.744	4398.18
625.079	4387.61
625.414	4397
625.749	4393.89
626.084	4397.84
626.419	4393.95
626.753	4398.91
627.088	4394.61
627.423	4403.14
627.758	4398.39
628.092	4404.68
628.427	4399.45
628.762	4407.8
629.096	4401.25
629.431	4409.2
629.765	4402.41
630.099	4408.82
630.434	4401.7
630.768	4407.14
631.102	4397.45
631.436	4403.89
631.77	4397.11
632.105	4400.11
632.439	4392.25
632.773	4396.48
633.107	4385.8
633.44	4394.93
633.774	4385.55
634.108	4392.55
634.442	4386.93
634.776	4396.64
635.109	4389.82
635.443	4396.86
635.776	4392.8
636.11	4399.48
636.443	4395.02
636.777	4402.52
637.11	4389.39
637.444	4396.73
637.777	4394.66
638.11	4401.07
638.443	4390.57
638.776	4394.8
639.11	4387.55
639.443	4397.16
639.776	4389.05
640.109	4398.25
640.441	4388.52
640.774	4398.48
641.107	4392.59
641.44	4399.2
641.773	4390.07
642.105	4394.55
642.438	4393.16
642.77	4396.55
643.103	4386.25
643.435	4388.55
643.768	4382.23
644.1	4389.7
644.433	4384.41
644.765	4390.32
645.097	4390.61
645.429	4398.8
645.761	4396.18
646.094	4398.3
646.426	4394.05
646.758	4405.3
647.09	4404.73
647.422	4405.61
647.753	4399.5
648.085	4401.84
648.417	4391.45
648.749	4388.45
649.08	4382.25
649.412	4384.75
649.744	4379.82
650.075	4386.05
650.407	4375.84
650.738	4379.91
651.069	4375.27
651.401	4380.91
651.732	4376.18
652.063	4383.64
652.394	4376.75
652.726	4383.02
653.057	4378
653.388	4381.89
653.719	4375.16
654.05	4381.3
654.381	4377.2
654.712	4387.2
655.042	4379.95
655.373	4387.59
655.704	4383.32
656.034	4390.2
656.365	4385.07
656.696	4391.57
657.026	4385.82
657.357	4390.59
657.687	4380.32
658.018	4383.05
658.348	4370.02
658.678	4377.45
659.008	4372.7
659.339	4377.11
659.669	4372.07
659.999	4379.73
660.329	4372.14
660.659	4374.66
660.989	4369.91
661.319	4378.52
661.649	4373.98
661.978	4381.07
662.308	4374.95
662.638	4378.66
662.968	4377.57
663.297	4383.95
663.627	4373.57
663.956	4378.52
664.286	4376.39
664.615	4385.84
664.945	4381.48
665.274	4386.61
665.603	4382.73
665.932	4388.57
666.262	4382.52
666.591	4385.52
666.92	4378.43
667.249	4385.34
667.578	4385.27
667.907	4394.11
668.236	4388.23
668.564	4391.91
668.893	4387.34
669.222	4394.14
669.551	4389.55
669.879	4396.36
670.208	4385.23
670.537	4386.41
670.865	4378.14
671.194	4395.66
671.522	4388.11
671.85	4390.34
672.179	4383.93
672.507	4388.59
672.835	4379.09
673.163	4383.57
673.491	4377.73
673.819	4391.77
674.147	4390.23
674.475	4394.84
674.803	4370.68
675.131	4373.68
675.459	4372.07
675.787	4380.8
676.115	4372.45
676.442	4379.43
676.77	4371.59
677.098	4374.91
677.425	4363.95
677.753	4371.41
678.08	4370.14
678.407	4381.23
678.735	4381.05
679.062	4383.34
679.389	4373.86
679.717	4382.8
680.044	4377.16
680.371	4383.75
680.698	4379.57
681.025	4390.61
681.352	4385.59
681.679	4387.89
682.006	4378.27
682.332	4378.64
682.659	4373.32
682.986	4387
683.313	4381.75
683.639	4383.61
683.966	4379.23
684.292	4384.55
684.619	4372.64
684.945	4374.66
685.272	4374.55
685.598	4381.43
685.924	4382.68
686.25	4387.61
686.577	4375.55
686.903	4383
687.229	4380.48
687.555	4386.02
687.881	4379.55
688.207	4387.95
688.533	4389.41
688.858	4389.07
689.184	4383.27
689.51	4383.98
689.836	4376.32
690.161	4387.5
690.487	4378.09
690.813	4384
691.138	4378.55
691.463	4384.45
691.789	4380.32
692.114	4381.09
692.44	4374.09
692.765	4381.34
693.09	4378.43
693.415	4385.41
693.74	4373.8
694.065	4381.66
694.39	4376.23
694.715	4385.86
695.04	4382.8
695.365	4388.02
695.69	4381.73
696.015	4388.2
696.339	4385.68
696.664	4389.34
696.989	4385.57
697.313	4387.57
697.638	4382.93
697.962	4387.8
698.287	4376.84
698.611	4383.89
698.935	4377.18
699.26	4383.09
699.584	4381.86
699.908	4381.77
700.232	4373.25
700.556	4375.3
700.88	4375.2
701.204	4379.09
701.528	4372.45
701.852	4382.82
702.176	4393.18
702.5	4399.7
702.823	4408.16
703.147	4425.23
703.471	4420.86
703.794	4427.55
704.118	4441.98
704.441	4449.25
704.765	4441.48
705.088	4447.52
705.411	4445.16
705.735	4430.25
706.058	4419.75
706.381	4405.55
706.704	4390.02
707.027	4394.59
707.35	4388.89
707.673	4374.27
707.996	4366.02
708.319	4369.8
708.642	4362.14
708.965	4362.3
709.288	4355.52
709.61	4367.48
709.933	4364.11
710.256	4369.61
710.578	4361.16
710.901	4366.86
711.223	4361.91
711.546	4368.43
711.868	4370.18
712.19	4378.23
712.512	4371.14
712.835	4377.05
713.157	4368.39
713.479	4375.73
713.801	4367.23
714.123	4374.05
714.445	4370.27
714.767	4375.95
715.089	4368.27
715.411	4366.7
715.732	4360.98
716.054	4364.07
716.376	4360.27
716.697	4363.48
717.019	4364.2
717.34	4368.95
717.662	4365.82
717.983	4370.95
718.305	4368.34
718.626	4374.93
718.947	4372.5
719.268	4376.11
719.589	4370.39
719.911	4381.23
720.232	4378.2
720.553	4377.5
720.874	4371.09
721.195	4375.95
721.515	4366.75
721.836	4371.82
722.157	4362.16
722.478	4367.89
722.798	4363.68
723.119	4371.45
723.44	4358.8
723.76	4366.11
724.081	4361.07
724.401	4372.41
724.721	4377.43
725.042	4382.57
725.362	4375.18
725.682	4381.57
726.002	4378.3
726.322	4383.73
726.642	4379.14
726.962	4383.68
727.282	4379.39
727.602	4383.95
727.922	4370.5
728.242	4378.55
728.562	4376.41
728.882	4380.39
729.201	4377.82
729.521	4384.32
729.84	4379.48
730.16	4382.32
730.479	4385.73
730.799	4386.61
731.118	4380.89
731.437	4388.23
731.757	4367.89
732.076	4371.66
732.395	4367.89
732.714	4372.18
733.033	4361.41
733.352	4369.05
733.671	4368.75
733.99	4368.41
734.309	4364.59
734.628	4370.77
734.947	4364.18
735.265	4371.41
735.584	4362.8
735.903	4366.84
736.221	4361.89
736.54	4367.52
736.858	4358.73
737.177	4365.91
737.495	4360.86
737.813	4368.84
738.132	4361.86
738.45	4367.39
738.768	4361.8
739.086	4370.14
739.404	4369.66
739.722	4374.52
740.04	4371.5
740.358	4378.98
740.676	4370.34
740.994	4373.45
741.311	4366.25
741.629	4374.91
741.947	4370.27
742.264	4376.36
742.582	4374.14
742.899	4378.7
743.217	4374.14
743.534	4376.86
743.852	4369.39
744.169	4373.48
744.486	4371.95
744.803	4374.3
745.121	4366.23
745.438	4373.32
745.755	4363.86
746.072	4368.89
746.389	4361.43
746.706	4365.91
747.022	4364.16
747.339	4368.73
747.656	4368.61
747.973	4371.59
748.289	4368.89
748.606	4377.64
748.923	4373.36
749.239	4385.66
749.555	4380.23
749.872	4388.07
750.188	4386.23
750.505	4388.93
750.821	4383.2
751.137	4385.14
751.453	4382.27
751.769	4386.25
752.085	4378.75
752.401	4387.77
752.717	4378.27
753.033	4382.55
753.349	4375.3
753.665	4377.82
753.98	4371.43
754.296	4381.11
754.612	4378.11
754.927	4385.16
755.243	4384.02
755.558	4388.7
755.874	4377.91
756.189	4383.91
756.505	4375.77
756.82	4380.23
757.135	4373.73
757.45	4385.66
757.765	4382.57
758.08	4382.86
758.395	4372.61
758.71	4373.84
759.025	4370.23
759.34	4377.77
759.655	4376.41
759.97	4381.34
760.285	4383.86
760.599	4392.3
760.914	4380.93
761.228	4379.66
761.543	4375.68
761.857	4394.09
762.172	4387.5
762.486	4390.25
762.8	4389.59
763.115	4391.91
763.429	4390.36
763.743	4388.61
764.057	4380.36
764.371	4388.02
764.685	4388.05
764.999	4395.8
765.313	4385.98
765.627	4393.64
765.941	4388.39
766.255	4390.93
766.568	4386.86
766.882	4390.64
767.195	4386.07
767.509	4395.3
767.823	4394.14
768.136	4398.7
768.449	4391.05
768.763	4391.45
769.076	4385.25
769.389	4394.48
769.702	4387.02
770.016	4392.07
770.329	4387.61
770.642	4398.45
770.955	4391.95
771.268	4394.77
771.58	4394.18
771.893	4400
772.206	4392.64
772.519	4400.32
772.832	4394.41
773.144	4400.89
773.457	4394.89
773.769	4402.48
774.082	4392.82
774.394	4397.25
774.706	4392.77
775.019	4394.68
775.331	4392.05
775.643	4399.7
775.955	4398.05
776.268	4401.82
776.58	4394.73
776.892	4402.86
777.204	4397.34
777.515	4401.77
777.827	4403.7
778.139	4409.34
778.451	4405.27
778.763	4408.68
779.074	4403.52
779.386	4405.27
779.697	4402.07
780.009	4412.25
780.32	4409.55
780.632	4412.91
780.943	4413.14
781.254	4415.89
781.566	4409.86
781.877	4419.16
782.188	4416.55
782.499	4419.36
782.81	4419.93
783.121	4428.45
783.432	4422.45
783.743	4424.41
784.054	4421.61
784.364	4424.95
784.675	4416.89
784.986	4422.5
785.296	4416.11
785.607	4422.23
785.917	4445.41
786.228	4451.32
786.538	4444.82
786.849	4454.91
787.159	4449.39
787.469	4455
787.779	4453.09
788.09	4459.41
788.4	4460
788.71	4465.16
789.02	4463.32
789.33	4448.18
789.64	4443.07
789.949	4457.73
790.259	4447.34
790.569	4456.23
790.879	4453.64
791.188	4460.05
791.498	4456.45
791.807	4458.91
792.117	4453.57
792.426	4456.27
792.736	4446.68
793.045	4459.57
793.354	4444.34
793.663	4456.07
793.973	4448.73
794.282	4474.89
794.591	4467.91
794.9	4474.11
795.209	4471.39
795.518	4477.77
795.826	4474.48
796.135	4485.82
796.444	4476.91
796.753	4484.77
797.061	4476.16
797.37	4485.82
797.678	4464.18
797.987	4470.86
798.295	4466.59
798.604	4472.98
798.912	4468.91
799.22	4473.27
799.529	4468.61
799.837	4470.43
800.145	4468.8
800.453	4476.25
800.761	4476.45
801.069	4480.45
801.377	4478.32
801.685	4491.93
801.993	4490.89
802.3	4499.34
802.608	4495.18
802.916	4502.16
803.223	4509.73
803.531	4517.66
803.838	4516.48
804.146	4517.86
804.453	4512.02
804.76	4516.36
805.068	4508.48
805.375	4512.82
805.682	4510.48
805.989	4523.98
806.296	4520.32
806.603	4515.2
806.91	4510.05
807.217	4514.23
807.524	4512.45
807.831	4521.48
808.138	4519.95
808.444	4525.32
808.751	4523.68
809.058	4525.23
809.364	4519.75
809.671	4528.86
809.977	4528.18
810.284	4537.8
810.59	4538.86
810.896	4544.48
811.202	4542.45
811.509	4552.75
811.815	4550.5
812.121	4557.02
812.427	4552.68
812.733	4556.98
813.039	4556.18
813.345	4562.95
813.65	4558.48
813.956	4566.73
814.262	4564.7
814.568	4570.91
814.873	4565.45
815.179	4574.39
815.484	4568.41
815.79	4580.7
816.095	4583.25
816.4	4585.39
816.706	4580.52
817.011	4585.86
817.316	4581.05
817.621	4588.14
817.926	4588.61
818.231	4591.05
818.536	4584.82
818.841	4593.98
819.146	4590.91
819.451	4594.75
819.756	4589.59
820.06	4596.68
820.365	4596.89
820.67	4598.59
820.974	4595.77
821.279	4602.16
821.583	4603.8
821.888	4610.89
822.192	4607.8
822.496	4612.73
822.8	4608.75
823.105	4616.7
823.409	4614.95
823.713	4617.8
824.017	4619.55
824.321	4623.82
824.625	4620.73
824.929	4624.91
825.232	4624.89
825.536	4634.55
825.84	4630.36
826.143	4637.75
826.447	4635.34
826.751	4641.52
827.054	4641.09
827.358	4647.2
827.661	4667.66
827.964	4690.91
828.268	4691.11
828.571	4695
828.874	4686.48
829.177	4694.25
829.48	4690.84
829.783	4696.57
830.086	4696.8
830.389	4701.09
830.692	4696.43
830.995	4681.5
831.297	4663.39
831.6	4672.59
831.903	4670.55
832.205	4679.27
832.508	4675.95
832.81	4681.68
833.113	4680.23
833.415	4685.27
833.718	4682.84
834.02	4689.07
834.322	4686.55
834.624	4690.73
834.926	4686.57
835.228	4698.89
835.53	4696.48
835.832	4706.5
836.134	4706.11
836.436	4713.18
836.738	4712.3
837.04	4721.41
837.341	4718.86
837.643	4734.09
837.944	4730.98
838.246	4738.7
838.547	4730.95
838.849	4737.75
839.15	4733.34
839.452	4740.02
839.753	4736.55
840.054	4740.14
840.355	4735.75
840.656	4747.48
840.957	4738.84
841.258	4746.02
841.559	4738.09
841.86	4745.09
842.161	4740.11
842.462	4750
842.762	4741.86
843.063	4748.16
843.364	4754
843.664	4763.23
843.965	4761.5
844.265	4765.77
844.566	4763.93
844.866	4776.91
845.166	4773.86
845.467	4783
845.767	4774.59
846.067	4783
846.367	4782.61
846.667	4783.36
846.967	4778.82
847.267	4778.32
847.567	4775.41
847.867	4777.43
848.166	4771.23
848.466	4777.93
848.766	4775.3
849.065	4785.09
849.365	4782.27
849.664	4791.2
849.964	4787.32
850.263	4792.55
850.562	4791.48
850.862	4800.32
851.161	4800.91
851.46	4808.41
851.759	4805.02
852.058	4813.07
852.357	4808.82
852.656	4819.41
852.955	4816
853.254	4820.36
853.553	4816.89
853.851	4824.93
854.15	4819.86
854.449	4825.57
854.747	4821.16
855.046	4828.84
855.344	4824
855.643	4845
855.941	4842.68
856.239	4850.27
856.538	4849.89
856.836	4860.05
857.134	4857.93
857.432	4865.8
857.73	4864.45
858.028	4876.14
858.326	4873.3
858.624	4880.48
858.922	4866.75
859.219	4873.05
859.517	4865.93
859.815	4873.23
860.112	4870.43
860.41	4876.45
860.707	4872.18
861.005	4880.32
861.302	4874.95
861.6	4880.89
861.897	4880.77
862.194	4885.11
862.491	4884.16
862.788	4891.34
863.085	4886.09
863.382	4894.52
863.679	4892.36
863.976	4904.8
864.273	4901.3
864.57	4905.5
864.867	4901.82
865.163	4907.84
865.46	4908.02
865.757	4912.18
866.053	4911
866.349	4919.25
866.646	4915.39
866.942	4925.18
867.239	4919.05
867.535	4924.45
867.831	4921.64
868.127	4931.23
868.423	4923.68
868.719	4931.16
869.015	4924.59
869.311	4930.64
869.607	4927.7
869.903	4932.36
870.199	4923.73
870.494	4934.23
870.79	4928.55
871.086	4933.27
871.381	4926.48
871.677	4935.68
871.972	4928.52
872.267	4938.57
872.563	4932.75
872.858	4935.59
873.153	4929.86
873.448	4932.61
873.743	4919.11
874.038	4921.64
874.333	4916.23
874.628	4921.95
874.923	4913.32
875.218	4914.55
875.513	4907.95
875.808	4911.84
876.102	4907.75
876.397	4909.3
876.691	4903.07
876.986	4908.8
877.28	4907.89
877.575	4908.27
877.869	4903.93
878.163	4909.66
878.458	4902.3
878.752	4906.3
879.046	4899.11
879.34	4903.41
879.634	4902.16
879.928	4907.95
880.222	4902.05
880.516	4903.43
880.809	4898.45
881.103	4903.18
881.397	4893.68
881.691	4900.57
881.984	4893.3
882.278	4894.75
882.571	4906.68
882.864	4907.14
883.158	4900.25
883.451	4906.27
883.744	4896.68
884.038	4900.95
884.331	4892.32
884.624	4898.82
884.917	4891.64
885.21	4894.14
885.503	4891.2
885.796	4881.09
886.088	4874.11
886.381	4885.48
886.674	4875.86
886.966	4883.8
887.259	4882.34
887.552	4902.25
887.844	4897.39
888.136	4903.52
888.429	4903.8
888.721	4909.83
889.013	4903.5
889.306	4914.86
889.598	4905.29
