# Supplementary material for: An on-demand, drop-on-drop method for studying enzyme catalysis by serial crystallography
Source: Nat Commun. 2021 Jul 22;12:4461. doi: 10.1038/s41467-021-24757-7 (PMC8298390; doi:10.1038/s41467-021-24757-7)
Supplement: Supplementary file 7 — Source Data [file 41467_2021_24757_MOESM7_ESM.zip › 01_raw data/7/7-pico-on (11).txt]

Data from 7-fluo5N-fura-picoon_Subt4_20-40-59-471.txt Node

Date: Wed Jun 05 20:40:59 PDT 2019
User: Yachandra Lab
Spectrometer: OFX00221
Trigger mode: 0
Integration Time (sec): 3.000000E-1
Scans to average: 4
Nonlinearity correction enabled: false
Boxcar width: 5
Storing dark spectrum: false
XAxis mode: Wavelengths
Number of Pixels in Spectrum: 2136
>>>>>Begin Spectral Data<<<<<
156.111	7.96
156.499	8
156.887	6.88
157.274	6.5
157.662	7
158.049	6.57
158.437	7.32
158.824	8.36
159.211	7.27
159.599	6.7
159.986	5.95
160.373	3.82
160.761	2.41
161.148	3
161.535	2.3
161.922	1.27
162.309	1.98
162.696	0.93
163.083	-0.41
163.47	0.5
163.857	0.23
164.244	0.61
164.631	1.86
165.018	2.14
165.405	1.82
165.792	3.23
166.179	4.16
166.565	3.64
166.952	3.3
167.339	5.16
167.725	4.55
168.112	4.91
168.498	4.89
168.885	4.7
169.271	5.09
169.658	5.52
170.044	4.5
170.431	4.5
170.817	4.45
171.203	4.8
171.59	3.68
171.976	3.02
172.362	2.84
172.748	1.57
173.134	1.68
173.521	1.66
173.907	1.16
174.293	1.73
174.679	1.73
175.065	1.52
175.451	2.2
175.836	3.48
176.222	4.25
176.608	3.39
176.994	5.61
177.38	5.59
177.765	5.23
178.151	5.3
178.537	3.48
178.922	2.91
179.308	2.09
179.693	0.91
180.079	0.23
180.464	0.93
180.85	2.18
181.235	0.75
181.621	-0.2
182.006	0.82
182.391	1.39
182.777	3.25
183.162	1.5
183.547	2.77
183.932	2.32
184.317	1.95
184.702	1.68
185.087	0.48
185.472	0.59
185.857	1.75
186.242	1.98
186.627	1.52
187.012	0.8
187.397	2.27
187.782	1.5
188.167	2.84
188.551	3.23
188.936	7.07
189.321	14.59
189.705	20.07
190.09	27.34
190.475	33.95
190.859	39.57
191.244	44.14
191.628	49.64
192.012	58.84
192.397	66.11
192.781	72.43
193.166	76.34
193.55	74.59
193.934	76.2
194.318	73.59
194.702	76.48
195.087	78.73
195.471	80.95
195.855	83.36
196.239	81.5
196.623	79.3
197.007	79.86
197.391	76.05
197.775	78.39
198.158	76.52
198.542	80.05
198.926	80.55
199.31	82
199.693	81.14
200.077	75.66
200.461	75.98
200.844	76.18
201.228	76.48
201.611	75.75
201.995	75.75
202.378	74.89
202.762	73.16
203.145	70.95
203.529	68.98
203.912	67.73
204.295	72.66
204.679	71.59
205.062	72.75
205.445	71.36
205.828	73.16
206.211	77.11
206.594	76.18
206.977	72.23
207.36	69.66
207.743	67.05
208.126	67.45
208.509	66.57
208.892	66.55
209.275	66.05
209.658	70.11
210.04	73.34
210.423	69.86
210.806	73
211.188	79.61
211.571	81.39
211.953	85.39
212.336	85.66
212.719	88.59
213.101	89.2
213.483	89.48
213.866	87.64
214.248	83.45
214.63	82.95
215.013	82.61
215.395	78.45
215.777	76.48
216.159	79.45
216.542	83.02
216.924	79.7
217.306	79.77
217.688	80.39
218.07	79.11
218.452	80.52
218.834	79.27
219.216	82.14
219.597	84.95
219.979	85.75
220.361	85.2
220.743	79.77
221.124	77.93
221.506	77.16
221.888	72.98
222.269	71.91
222.651	73.77
223.032	73.18
223.414	69.3
223.795	66.64
224.177	67.84
224.558	67.66
224.94	69.39
225.321	74.16
225.702	76.59
226.083	81.55
226.465	83.41
226.846	82.55
227.227	80.64
227.608	81.91
227.989	81.59
228.37	81.07
228.751	75.5
229.132	77.34
229.513	78.11
229.894	75.11
230.275	72.89
230.655	70.84
231.036	69.48
231.417	72.16
231.798	75.34
232.178	74.52
232.559	72.89
232.94	75.25
233.32	76.61
233.701	74.98
234.081	77.5
234.462	78.09
234.842	78.18
235.222	80.8
235.603	79.57
235.983	75.5
236.363	76.5
236.743	79.14
237.124	76.43
237.504	74.68
237.884	75.91
238.264	71.64
238.644	72.3
239.024	73.48
239.404	68.84
239.784	68.91
240.164	69.23
240.544	69.09
240.923	70.11
241.303	72.14
241.683	72.93
242.063	73.2
242.442	74.27
242.822	71.75
243.202	71.66
243.581	74.16
243.961	78.23
244.34	79.66
244.72	80.86
245.099	80.77
245.478	82.95
245.858	81.7
246.237	77.73
246.616	80.27
246.996	82.59
247.375	83.55
247.754	86.66
248.133	82.84
248.512	82.86
248.891	85.84
249.27	85.18
249.649	86.48
250.028	87.98
250.407	89.14
250.786	86.77
251.165	84.75
251.544	87.27
251.922	88.52
252.301	92.16
252.68	91.82
253.058	86.98
253.437	87.25
253.816	81.82
254.194	83.2
254.573	85.75
254.951	88.18
255.329	92.93
255.708	88.48
256.086	83.55
256.465	81.09
256.843	80.34
257.221	82.27
257.599	79.61
257.977	80.07
258.356	76.98
258.734	76.23
259.112	77.23
259.49	73.82
259.868	73.05
260.246	76.05
260.624	76.77
261.001	77.66
261.379	77.25
261.757	76.45
262.135	77.64
262.513	78.05
262.89	73.66
263.268	72.57
263.645	73.07
264.023	74.59
264.401	74.36
264.778	73.57
265.156	75.61
265.533	78.05
265.91	81.34
266.288	79.32
266.665	83.2
267.042	82.16
267.42	85.07
267.797	86.39
268.174	83.8
268.551	81.2
268.928	81
269.305	79.73
269.682	78.39
270.059	77.55
270.436	79.48
270.813	75.86
271.19	81.89
271.567	79.61
271.944	78.09
272.32	80.32
272.697	80.23
273.074	82.66
273.45	81.59
273.827	81.3
274.203	83.07
274.58	82.66
274.957	84.39
275.333	82.52
275.709	81.39
276.086	82.48
276.462	81.41
276.838	83.64
277.215	81.02
277.591	80.36
277.967	80.36
278.343	78.18
278.719	78.3
279.095	75.7
279.471	73.09
279.847	73.8
280.223	71.57
280.599	73.34
280.975	71.73
281.351	71.34
281.727	73.09
282.103	71.43
282.478	70.11
282.854	73.32
283.23	77.68
283.605	83.11
283.981	82.23
284.357	83.57
284.732	84.84
285.108	86.48
285.483	88.7
285.858	85.18
286.234	87.59
286.609	91.5
286.984	87.82
287.36	83.82
287.735	81.7
288.11	77.18
288.485	77.66
288.86	77.14
289.235	77.02
289.61	74.41
289.985	78.5
290.36	76
290.735	75.02
291.11	76.2
291.485	79.55
291.86	81.34
292.235	90.05
292.609	89.2
292.984	89.02
293.359	87.25
293.733	87.95
294.108	84.66
294.482	83.84
294.857	80.43
295.231	79.73
295.606	77.27
295.98	74.93
296.354	71.23
296.729	74.48
297.103	73.59
297.477	74.48
297.851	77.57
298.226	77.18
298.6	77.11
298.974	76.27
299.348	78.34
299.722	77.27
300.096	78.48
300.47	76.84
300.844	72.77
301.217	73.36
301.591	75.02
301.965	75.8
302.339	77.82
302.712	80.66
303.086	82.36
303.46	82.75
303.833	85.27
304.207	82.64
304.58	86.18
304.954	87.09
305.327	86.68
305.701	86.39
306.074	85
306.447	84.59
306.821	85.84
307.194	86.3
307.567	85.3
307.94	85.11
308.313	86
308.686	87.11
309.059	87.84
309.432	88.05
309.805	88.7
310.178	87.18
310.551	90.11
310.924	87.3
311.297	87.48
311.67	84.8
312.042	84.2
312.415	82.27
312.788	77.7
313.16	75.82
313.533	74.16
313.905	74.68
314.278	78.14
314.65	74.93
315.023	71.45
315.395	67.82
315.768	69.16
316.14	70.16
316.512	73.93
316.884	77.61
317.257	76.89
317.629	79.73
318.001	79.02
318.373	76.41
318.745	75.93
319.117	79.89
319.489	80.52
319.861	79.27
320.233	79.55
320.605	78.48
320.977	76.55
321.348	78
321.72	75.25
322.092	77.16
322.463	75.11
322.835	74.7
323.207	74.45
323.578	73.61
323.95	74.75
324.321	75.57
324.693	77.98
325.064	77.09
325.435	79.32
325.807	83.18
326.178	82.16
326.549	84.5
326.92	85.45
327.292	85.34
327.663	89.02
328.034	90.11
328.405	86.09
328.776	81.73
329.147	82.52
329.518	77.98
329.889	73.95
330.259	66.41
330.63	63.34
331.001	63.05
331.372	63.14
331.742	65.59
332.113	61.68
332.484	62.84
332.854	66.84
333.225	68.91
333.595	71.93
333.966	73.52
334.336	80.68
334.707	79.5
335.077	78.36
335.447	76.11
335.817	72.23
336.188	75.75
336.558	77.86
336.928	75.5
337.298	76.05
337.668	74.39
338.038	73.07
338.408	75.45
338.778	76.05
339.148	77.61
339.518	79.16
339.888	81.41
340.258	79.66
340.627	75.98
340.997	74.84
341.367	71.64
341.736	73.57
342.106	70.84
342.475	64.95
342.845	67.77
343.214	67.48
343.584	67.14
343.953	65.98
344.323	67.91
344.692	69.39
345.061	69.36
345.431	66.45
345.8	66.68
346.169	72.23
346.538	70.39
346.907	70.3
347.276	71.55
347.645	70.93
348.014	72.27
348.383	72.48
348.752	73.7
349.121	75.07
349.49	77.7
349.858	76.43
350.227	74.75
350.596	81.25
350.964	83.55
351.333	82.18
351.702	82.36
352.07	80.02
352.439	78.86
352.807	76.57
353.176	75.91
353.544	79.89
353.912	81.8
354.281	79.23
354.649	72.91
355.017	69.64
355.385	70.3
355.753	73.43
356.122	73.93
356.49	74.09
356.858	74.98
357.226	73.07
357.594	69.27
357.961	68.41
358.329	72.27
358.697	74.5
359.065	75.36
359.433	71.7
359.8	70.82
360.168	69.57
360.536	72.02
360.903	70.91
361.271	74.86
361.638	76.32
362.006	76.82
362.373	74.3
362.741	77.23
363.108	77.45
363.475	80.93
363.843	79.43
364.21	79.23
364.577	78.34
364.944	80.2
365.311	76.27
365.678	76.07
366.045	77.34
366.412	79.98
366.779	77.48
367.146	74.11
367.513	77.55
367.88	80.66
368.247	85.11
368.613	83.84
368.98	83.73
369.347	84.23
369.713	82.91
370.08	79.8
370.447	79.09
370.813	78.27
371.18	78.77
371.546	74.11
371.912	73.77
372.279	68.55
372.645	69.64
373.011	72.09
373.378	72.8
373.744	73.07
374.11	70.07
374.476	68.55
374.842	70.57
375.208	74.02
375.574	74.98
375.94	73.7
376.306	79.8
376.672	78.59
377.038	77.39
377.404	75.82
377.769	76.5
378.135	83.55
378.501	83.34
378.866	78.43
379.232	75.77
379.597	75.95
379.963	73.91
380.328	70.5
380.694	68.89
381.059	64.2
381.425	63.73
381.79	60.77
382.155	60.5
382.52	59.32
382.886	64.25
383.251	64.93
383.616	64.45
383.981	63.86
384.346	60.98
384.711	62.52
385.076	66.75
385.441	70.09
385.806	71.52
386.171	66.98
386.535	69.8
386.9	68.25
387.265	72.59
387.629	73.3
387.994	75.45
388.359	74.5
388.723	73.93
389.088	73.86
389.452	74.02
389.817	73.45
390.181	73.18
390.545	73.18
390.91	73.86
391.274	70.11
391.638	74.34
392.002	72.09
392.366	77.57
392.731	79.5
393.095	80.25
393.459	80.89
393.823	81.55
394.187	81.34
394.55	80.02
394.914	81.39
395.278	81.16
395.642	78.18
396.006	81.8
396.369	81.82
396.733	80.64
397.097	76.64
397.46	73.95
397.824	75.07
398.187	75.05
398.551	74.43
398.914	75.36
399.277	78.77
399.641	78.18
400.004	75.93
400.367	73.43
400.73	71.61
401.094	72.09
401.457	75.48
401.82	72.68
402.183	76.27
402.546	78.2
402.909	77.27
403.272	73.91
403.635	73.8
403.998	75.45
404.36	76.14
404.723	76.86
405.086	77.95
405.448	75.61
405.811	77.14
406.174	74.32
406.536	74.93
406.899	75.48
407.261	75.73
407.624	75.25
407.986	73.23
408.348	76.05
408.711	79.75
409.073	82.77
409.435	80.95
409.797	80.09
410.16	81.34
410.522	79.68
410.884	80.89
411.246	79.84
411.608	79.14
411.97	81.73
412.332	76.36
412.693	71.11
413.055	68.89
413.417	70.3
413.779	70.59
414.14	66.73
414.502	66.32
414.864	61.84
415.225	61.55
415.587	63.32
415.948	60.55
416.31	60.57
416.671	61.27
417.033	60.89
417.394	62.39
417.755	65.09
418.116	68.32
418.478	67.84
418.839	68.52
419.2	68.86
419.561	68.16
419.922	68.89
420.283	71.41
420.644	73.43
421.005	74.48
421.366	74.32
421.727	73.57
422.087	69.98
422.448	70.64
422.809	69.64
423.169	73
423.53	73.2
423.891	70.8
424.251	71.16
424.612	69.73
424.972	69.14
425.333	68.7
425.693	66.16
426.053	71.09
426.414	71.39
426.774	75.59
427.134	73.23
427.494	73.84
427.854	74.93
428.214	73.61
428.574	75.36
428.934	74.32
429.294	74.5
429.654	77.89
430.014	75.86
430.374	75.57
430.734	70.32
431.094	73.16
431.453	71.41
431.813	72.82
432.173	72.32
432.532	69.89
432.892	68.5
433.251	65.98
433.611	66.64
433.97	68.32
434.33	70.57
434.689	72.41
435.048	72.27
435.407	73.61
435.767	73.73
436.126	74.89
436.485	75.98
436.844	78.93
437.203	79.82
437.562	74.8
437.921	74.45
438.28	73.66
438.639	75.52
438.998	73.09
439.356	73.68
439.715	75.84
440.074	76.84
440.433	75.07
440.791	72.5
441.15	73.68
441.508	73.8
441.867	75.8
442.225	74.16
442.584	71.61
442.942	70
443.3	67.7
443.659	66.82
444.017	65.55
444.375	67.09
444.733	67.7
445.092	67.14
445.45	68.86
445.808	66.48
446.166	66.86
446.524	67.73
446.882	67.98
447.239	67.66
447.597	65.52
447.955	65.14
448.313	63.45
448.67	66.18
449.028	65.27
449.386	66.84
449.743	67.23
450.101	66.93
450.458	64.27
450.816	69.61
451.173	72.52
451.531	72.5
451.888	70.45
452.245	75.55
452.602	70.57
452.96	74.89
453.317	73.84
453.674	71.05
454.031	69.82
454.388	71.52
454.745	67.86
455.102	66.7
455.459	65.98
455.816	68.39
456.173	64.91
456.529	67.84
456.886	63.52
457.243	64
457.599	66.77
457.956	66.45
458.313	65.66
458.669	63.68
459.026	61.09
459.382	60.68
459.739	59.77
460.095	60.75
460.451	60.3
460.807	60.23
461.164	60.93
461.52	59.2
461.876	59.86
462.232	63.59
462.588	65.09
462.944	66.11
463.3	67.75
463.656	67.64
464.012	67.02
464.368	67.98
464.724	67.48
465.079	67.34
465.435	65.57
465.791	70.23
466.146	68.48
466.502	67.86
466.858	67.66
467.213	70
467.569	71.89
467.924	72.95
468.279	73.14
468.635	72.86
468.99	69.98
469.345	75.43
469.701	71.75
470.056	70.68
470.411	70.98
470.766	71.11
471.121	68.11
471.476	68.86
471.831	66.55
472.186	65.75
472.541	66.82
472.895	68.61
473.25	63
473.605	62.34
473.96	63.2
474.314	64.32
474.669	65.36
475.024	67.32
475.378	66
475.733	65.91
476.087	66.23
476.441	66.02
476.796	67.32
477.15	71.11
477.504	72.95
477.859	74.23
478.213	71.3
478.567	67.89
478.921	63.52
479.275	62.36
479.629	64.59
479.983	63.32
480.337	65.57
480.691	63.02
481.045	60.59
481.399	60.39
481.752	57.8
482.106	57.59
482.46	59.25
482.813	62.61
483.167	63.11
483.52	64.45
483.874	62.8
484.227	59.86
484.581	59.8
484.934	62.3
485.288	61.7
485.641	61.39
485.994	63.3
486.347	67.09
486.7	67.61
487.054	69.45
487.407	66.82
487.76	69.55
488.113	71.8
488.466	74.52
488.818	73.55
489.171	72.2
489.524	72.48
489.877	73.32
490.23	69.5
490.582	71.68
490.935	71.66
491.288	71.7
491.64	69.68
491.993	69.45
492.345	67.61
492.698	64.7
493.05	64.89
493.402	64.59
493.755	64.3
494.107	64.34
494.459	61.34
494.811	57.45
495.163	57.34
495.515	53.14
495.867	44.39
496.219	37.39
496.571	29.34
496.923	12.27
497.275	5.39
497.627	-6.32
497.979	-17.77
498.33	-27.93
498.682	-38.66
499.034	-51.55
499.385	-55.14
499.737	-57.36
500.088	-57.3
500.44	-54.36
500.791	-46.7
501.143	-45.52
501.494	-43.43
501.845	-38.59
502.197	-34.34
502.548	-26.89
502.899	-21.66
503.25	-17.75
503.601	-13.05
503.952	-8.07
504.303	-5.55
504.654	-0.57
505.005	5.91
505.356	10.57
505.707	10.77
506.058	11.77
506.408	15.98
506.759	21.7
507.11	27.25
507.46	32.84
507.811	31.86
508.161	32.75
508.512	39.07
508.862	40.75
509.213	45.68
509.563	53.82
509.913	60.18
510.263	64.95
510.614	67.34
510.964	70.89
511.314	70.32
511.664	75.75
512.014	84.82
512.364	86.05
512.714	87.86
513.064	87.95
513.414	89.59
513.764	92.93
514.113	93.34
514.463	93.16
514.813	95.3
515.162	96.64
515.512	99.64
515.862	100.68
516.211	101.59
516.561	101.77
516.91	107
517.259	105.64
517.609	101.52
517.958	102.2
518.307	107.36
518.656	103.68
519.006	111.48
519.355	112.36
519.704	113.98
520.053	115.11
520.402	119.2
520.751	116.48
521.1	122.14
521.448	128.27
521.797	127.02
522.146	125.98
522.495	129.39
522.843	122.75
523.192	120.7
523.541	121.73
523.889	123.57
524.238	119.68
524.586	120.84
524.935	117.3
525.283	118.98
525.631	120.07
525.979	119.25
526.328	119.07
526.676	124.02
527.024	126.43
527.372	123.05
527.72	123.41
528.068	122.91
528.416	124.7
528.764	129.61
529.112	126.84
529.46	125.36
529.808	125.77
530.155	122.25
530.503	119.64
530.851	120.55
531.198	122.16
531.546	120.3
531.893	125.84
532.241	126.39
532.588	121.23
532.936	121.16
533.283	124.57
533.63	127.45
533.978	132.91
534.325	130.5
534.672	126.02
535.019	123.07
535.366	122.14
535.713	120.98
536.06	119.57
536.407	123.7
536.754	122.64
537.101	121.52
537.448	120.34
537.795	119.57
538.141	124.5
538.488	125.93
538.835	125.84
539.181	126.25
539.528	122.77
539.874	123.43
540.221	122.59
540.567	123.16
540.914	121.7
541.26	121.18
541.606	116.02
541.952	115.75
542.299	116.34
542.645	116.45
542.991	117.39
543.337	116.7
543.683	116.8
544.029	115.02
544.375	115
544.721	116.59
545.066	116.84
545.412	120.05
545.758	118.5
546.104	118.8
546.449	118.27
546.795	118.77
547.141	121
547.486	118.68
547.832	120.09
548.177	114.57
548.522	112.68
548.868	114.45
549.213	113.57
549.558	114.8
549.903	115.23
550.249	117.3
550.594	113.7
550.939	113.02
551.284	111.57
551.629	109.41
551.974	115.41
552.319	117.39
552.664	112.93
553.008	114.41
553.353	111.8
553.698	110.61
554.043	110.39
554.387	109.07
554.732	111.18
555.076	111.07
555.421	110
555.765	106.64
556.11	103.36
556.454	106.27
556.798	102.39
557.143	102.8
557.487	100.61
557.831	101.8
558.175	105.52
558.519	101.36
558.863	101.95
559.207	104.39
559.551	106.5
559.895	109.39
560.239	106.95
560.583	110.82
560.927	109.73
561.27	111.2
561.614	111.77
561.958	109.55
562.301	110.52
562.645	109.07
562.988	103.45
563.332	101.68
563.675	99.84
564.018	100.09
564.362	99.25
564.705	98.77
565.048	97.02
565.391	93.18
565.735	92.86
566.078	90.8
566.421	90.43
566.764	94.75
567.107	97.02
567.45	95.95
567.792	95.43
568.135	93.39
568.478	94.09
568.821	94.32
569.163	95.64
569.506	96.82
569.849	97.95
570.191	99.52
570.534	101.59
570.876	100.89
571.219	106.02
571.561	108.55
571.903	107.27
572.246	107.34
572.588	107.7
572.93	104.25
573.272	104.84
573.614	103.73
573.956	104.68
574.298	102.73
574.64	99.84
574.982	96.98
575.324	95.95
575.666	98.68
576.008	97.16
576.349	96.57
576.691	99.75
577.033	99.55
577.374	99.16
577.716	96.7
578.057	93.8
578.399	94.09
578.74	91.52
579.082	89.23
579.423	88.73
579.764	87.84
580.105	87.77
580.447	85.93
580.788	80.05
581.129	80.73
581.47	81.52
581.811	83.68
582.152	83.39
582.493	84.09
582.834	83.07
583.175	82.39
583.515	83.66
583.856	83.05
584.197	82.52
584.537	88.16
584.878	88.61
585.218	88.32
585.559	85.95
585.899	87.64
586.24	88.59
586.58	90.68
586.921	89.5
587.261	90.14
587.601	89.2
587.941	90.32
588.281	91.57
588.621	90.84
588.961	89.73
589.301	91.8
589.641	93.14
589.981	87.3
590.321	86.43
590.661	86.45
591.001	85.39
591.34	88.07
591.68	86.8
592.02	84.34
592.359	84.91
592.699	86.27
593.038	86.27
593.378	85.32
593.717	88.34
594.057	86.77
594.396	85.82
594.735	85.7
595.074	81.73
595.414	80.93
595.753	81.57
596.092	81.34
596.431	80.7
596.77	78.73
597.109	76.52
597.448	78.36
597.786	79.73
598.125	80.59
598.464	80.25
598.803	80.98
599.141	80.91
599.48	81.39
599.819	80.34
600.157	81.09
600.495	79.98
600.834	83.39
601.172	83.27
601.511	84.16
601.849	85
602.187	84.77
602.525	86.39
602.864	91.11
603.202	89.02
603.54	88.16
603.878	87.59
604.216	90.11
604.554	87.89
604.891	87.75
605.229	88.09
605.567	86.77
605.905	86
606.243	87.34
606.58	85.8
606.918	87.39
607.255	86.61
607.593	85.05
607.93	83.34
608.268	79.32
608.605	78.41
608.942	76.89
609.28	74.16
609.617	74.57
609.954	71.36
610.291	69.23
610.628	70.43
610.965	70.11
611.302	70.89
611.639	72.95
611.976	75.36
612.313	77.45
612.65	75.39
612.987	78.95
613.323	78.07
613.66	79.52
613.997	77.89
614.333	72.68
614.67	77.48
615.006	77.48
615.343	76.23
615.679	78.34
616.015	75.55
616.352	76.27
616.688	75.02
617.024	77.75
617.36	79.45
617.696	79.27
618.032	78.2
618.368	77.23
618.704	77.45
619.04	79.02
619.376	78.36
619.712	79.91
620.048	83.45
620.383	86.5
620.719	83.95
621.055	81.93
621.39	82.14
621.726	82.95
622.061	80.5
622.397	80.18
622.732	77.8
623.068	75.55
623.403	73.66
623.738	69.32
624.073	66.75
624.409	69.41
624.744	70.7
625.079	72.98
625.414	76.93
625.749	78.05
626.084	77.86
626.419	77.68
626.753	80.61
627.088	79.41
627.423	80.68
627.758	82.14
628.092	79.02
628.427	79.14
628.762	79.66
629.096	80.43
629.431	80.98
629.765	79.32
630.099	80.09
630.434	78.55
630.768	82.14
631.102	82.41
631.436	83.02
631.77	83.89
632.105	80.77
632.439	78.05
632.773	75.64
633.107	76.98
633.44	79.89
633.774	81.34
634.108	82.86
634.442	78.14
634.776	80.66
635.109	80.93
635.443	81.11
635.776	83.45
636.11	86.07
636.443	85.59
636.777	82.52
637.11	79.61
637.444	77.57
637.777	75.23
638.11	80.16
638.443	77.73
638.776	74.93
639.11	73.59
639.443	75.11
639.776	71.16
640.109	69.36
640.441	70.14
640.774	73.11
641.107	74
641.44	75
641.773	72.57
642.105	72.39
642.438	72.84
642.77	74.02
643.103	69.09
643.435	70.14
643.768	73.86
644.1	74.57
644.433	74.89
644.765	76.07
645.097	76.41
645.429	74.39
645.761	73.32
646.094	71.89
646.426	71.32
646.758	74.32
647.09	77.14
647.422	76.95
647.753	73.98
648.085	71.57
648.417	65.52
648.749	64.86
649.08	68.14
649.412	70.86
649.744	73.95
650.075	71.91
650.407	69.23
650.738	70.2
651.069	69.52
651.401	71.02
651.732	72.27
652.063	75.11
652.394	77.55
652.726	77.25
653.057	75.68
653.388	72.98
653.719	73.91
654.05	76.61
654.381	73.91
654.712	73.57
655.042	72.3
655.373	70.18
655.704	69.68
656.034	65.32
656.365	64.45
656.696	64.55
657.026	66.36
657.357	69.64
657.687	69.16
658.018	70.91
658.348	68.3
658.678	69.3
659.008	67.61
659.339	68.25
659.669	70.64
659.999	69.18
660.329	68.2
660.659	69.2
660.989	69.64
661.319	68.75
661.649	67.86
661.978	70
662.308	69.09
662.638	73.66
662.968	75.23
663.297	74.2
663.627	75.95
663.956	77.59
664.286	76.32
664.615	71.27
664.945	73.48
665.274	72.45
665.603	71.43
665.932	75.61
666.262	74.43
666.591	71.18
666.92	73.41
667.249	74.2
667.578	73.3
667.907	73.7
668.236	76.43
668.564	73.52
668.893	73.27
669.222	75.5
669.551	71.39
669.879	70.7
670.208	71.66
670.537	68.45
670.865	64.3
671.194	67.25
671.522	67.05
671.85	68.14
672.179	70.68
672.507	71.48
672.835	69.64
673.163	73.23
673.491	75.45
673.819	76.34
674.147	74.68
674.475	80.84
674.803	78.61
675.131	76.89
675.459	77.45
675.787	77.48
676.115	78.14
676.442	79
676.77	75.09
677.098	71.75
677.425	72.23
677.753	75.91
678.08	72.77
678.407	73.43
678.735	73.59
679.062	71.73
679.389	67.25
679.717	63.64
680.044	60.36
680.371	60.61
680.698	61.66
681.025	62.84
681.352	60.84
681.679	60.5
682.006	58.59
682.332	58.39
682.659	59.48
682.986	64.11
683.313	67.45
683.639	71.14
683.966	74.7
684.292	75.48
684.619	74.86
684.945	77.36
685.272	76.7
685.598	77.75
685.924	79.82
686.25	77.66
686.577	75.66
686.903	74.77
687.229	76.3
687.555	75.27
687.881	74.02
688.207	72.7
688.533	73.59
688.858	76.52
689.184	77
689.51	77.89
689.836	81.77
690.161	82.02
690.487	78.52
690.813	74.09
691.138	72.52
691.463	75.8
691.789	76.64
692.114	70.43
692.44	67.57
692.765	65.93
693.09	62.77
693.415	62.66
693.74	61.41
694.065	64.91
694.39	64.36
694.715	65.11
695.04	64.05
695.365	63.3
695.69	65.02
696.015	65.73
696.339	63.3
696.664	62.84
696.989	60.41
697.313	61.68
697.638	62.39
697.962	62.61
698.287	62.25
698.611	62.16
698.935	64.39
699.26	65.84
699.584	66.8
699.908	68.77
700.232	68.11
700.556	67.2
700.88	66.59
701.204	68.75
701.528	71.45
701.852	72.55
702.176	72.36
702.5	69.14
702.823	68.77
703.147	67.27
703.471	66.95
703.794	70.43
704.118	71.52
704.441	72.61
704.765	67.64
705.088	63.95
705.411	62.41
705.735	60.16
706.058	61.82
706.381	64.5
706.704	65.32
707.027	65.66
707.35	63.02
707.673	62.77
707.996	59.73
708.319	61.64
708.642	62.11
708.965	61.7
709.288	64.8
709.61	65.5
709.933	61.91
710.256	62.32
710.578	64.7
710.901	64.59
711.223	63.02
711.546	62.84
711.868	65.2
712.19	67.14
712.512	69.73
712.835	67.84
713.157	65.86
713.479	68.5
713.801	69.18
714.123	64.05
714.445	64.93
714.767	66.68
715.089	67.68
715.411	59.61
715.732	59.64
716.054	58.11
716.376	56.34
716.697	57.05
717.019	58.2
717.34	56.14
717.662	59.3
717.983	60.3
718.305	57.95
718.626	58.93
718.947	64.7
719.268	64.05
719.589	61.82
719.911	64.32
720.232	64.23
720.553	60.16
720.874	62.23
721.195	59.25
721.515	60.11
721.836	61.18
722.157	60.39
722.478	60.11
722.798	59.5
723.119	61.89
723.44	61.41
723.76	61.82
724.081	62.18
724.401	59.14
724.721	58.86
725.042	50.61
725.362	48.45
725.682	46.41
726.002	46.73
726.322	48.5
726.642	46.39
726.962	44.3
727.282	41.05
727.602	42.07
727.922	44.32
728.242	48.32
728.562	54.34
728.882	56.14
729.201	57.5
729.521	56.25
729.84	55.07
730.16	56.11
730.479	59.8
730.799	62.25
731.118	61.43
731.437	60.39
731.757	58.57
732.076	58.36
732.395	59.32
732.714	61.93
733.033	61.61
733.352	64.89
733.671	62.89
733.99	62.07
734.309	62.91
734.628	65.36
734.947	65.64
735.265	66.39
735.584	68.18
735.903	67.43
736.221	65.68
736.54	67.82
736.858	63.68
737.177	62.23
737.495	62.05
737.813	62.95
738.132	61.16
738.45	60.8
738.768	58.75
739.086	56.48
739.404	54.09
739.722	54.18
740.04	54.77
740.358	57.5
740.676	60.32
740.994	60.41
741.311	59.57
741.629	56.64
741.947	55.98
742.264	56.43
742.582	56.02
742.899	58.75
743.217	59.07
743.534	54.41
743.852	52.52
744.169	52.39
744.486	51.18
744.803	50.95
745.121	54.5
745.438	55.43
745.755	54.59
746.072	55.36
746.389	55.84
746.706	57.89
747.022	59.45
747.339	59.93
747.656	59.86
747.973	57.7
748.289	57.5
748.606	55.91
748.923	52.89
749.239	55.02
749.555	56.59
749.872	56.82
750.188	53.98
750.505	58.66
750.821	59.57
751.137	62.3
751.453	63.57
751.769	62.18
752.085	61.73
752.401	64.61
752.717	64.89
753.033	61.5
753.349	60.98
753.665	60.82
753.98	60.3
754.296	58.36
754.612	58.64
754.927	59.27
755.243	59.2
755.558	61.14
755.874	62.7
756.189	61.93
756.505	64.55
756.82	65.07
757.135	67.07
757.45	63.5
757.765	65.91
758.08	63.2
758.395	62.45
758.71	61.8
759.025	62.5
759.34	63.68
759.655	65.91
759.97	65.3
760.285	65.41
760.599	65.3
760.914	65
761.228	64.91
761.543	66.45
761.857	68.3
762.172	69.52
762.486	66.25
762.8	60.61
763.115	59.05
763.429	57.23
763.743	58.16
764.057	59.43
764.371	61.52
764.685	58.95
764.999	57
765.313	55.07
765.627	54.98
765.941	56.91
766.255	57.11
766.568	56.75
766.882	60.64
767.195	58.91
767.509	58.75
767.823	55.68
768.136	56.8
768.449	55.66
768.763	54.57
769.076	55.45
769.389	57.16
769.702	61.34
770.016	61.52
770.329	59.98
770.642	59.11
770.955	58.52
771.268	58.98
771.58	57.73
771.893	60.77
772.206	60.86
772.519	60.45
772.832	58.16
773.144	53.8
773.457	53.95
773.769	51.73
774.082	53.45
774.394	54.11
774.706	55.89
775.019	57.05
775.331	57.57
775.643	61.93
775.955	63.3
776.268	65.7
776.58	68.11
776.892	69.5
777.204	70.75
777.515	70.05
777.827	67.84
778.139	67.86
778.451	69.11
778.763	67.27
779.074	65.55
779.386	66.3
779.697	63.95
780.009	65.89
780.32	63.95
780.632	65.2
780.943	65.32
781.254	67.07
781.566	66.2
781.877	69.11
782.188	71.34
782.499	70.91
782.81	67.95
783.121	70
783.432	67.59
783.743	65.93
784.054	67.2
784.364	68.18
784.675	66.02
784.986	65.41
785.296	64.5
785.607	65.86
785.917	66.11
786.228	65.41
786.538	65.86
786.849	66.05
787.159	69.45
787.469	69.05
787.779	69.07
788.09	69
788.4	71.7
788.71	72.59
789.02	68.61
789.33	66.45
789.64	70.43
789.949	69.8
790.259	71.43
790.569	69.41
790.879	70.64
791.188	71.89
791.498	72.34
791.807	72.66
792.117	69.77
792.426	70.55
792.736	71.11
793.045	67.61
793.354	68.59
793.663	68.43
793.973	69.68
794.282	68.93
794.591	68.16
794.9	70
795.209	67.25
795.518	67.34
795.826	66.86
796.135	68.32
796.444	72.59
796.753	68.68
797.061	67.98
797.37	68.45
797.678	65.27
797.987	64.75
798.295	61.25
798.604	63.77
798.912	62.59
799.22	62.39
799.529	64.64
799.837	62.11
800.145	64.25
800.453	67.48
800.761	67.41
801.069	71.89
801.377	72.36
801.685	75.05
801.993	73.59
802.3	74.95
802.608	77.57
802.916	75.25
803.223	79.14
803.531	80.07
803.838	78.02
804.146	79.55
804.453	77.8
804.76	75.84
805.068	76.07
805.375	75.89
805.682	75.32
805.989	75.66
806.296	73.8
806.603	71.93
806.91	74.11
807.217	75.25
807.524	70.32
807.831	70.3
808.138	71.59
808.444	71.34
808.751	72.11
809.058	73.89
809.364	74.02
809.671	75.98
809.977	78.89
810.284	77.05
810.59	74.09
810.896	76.23
811.202	79.05
811.509	79.75
811.815	83.16
812.121	84.23
812.427	83.16
812.733	82.68
813.039	84.64
813.345	83.18
813.65	84.16
813.956	88.77
814.262	89.91
814.568	88.57
814.873	89.86
815.179	87.36
815.484	88.61
815.79	89.77
816.095	93.64
816.4	93.73
816.706	91.75
817.011	91.93
817.316	91.86
817.621	94.41
817.926	91.23
818.231	91.48
818.536	92
818.841	91.34
819.146	90.93
819.451	87
819.756	84.16
820.06	87.18
820.365	89.43
820.67	87.55
820.974	87
821.279	91.52
821.583	90.25
821.888	88.98
822.192	87.89
822.496	90.27
822.8	91.41
823.105	91.52
823.409	89.25
823.713	87.98
824.017	91.27
824.321	90.36
824.625	88.84
824.929	90.39
825.232	92.82
825.536	94.8
825.84	92.14
826.143	90.89
826.447	94.82
826.751	94.61
827.054	96.55
827.358	95.98
827.661	98.5
827.964	101.11
828.268	100.57
828.571	100.27
828.874	98.89
829.177	97.55
829.48	97.43
829.783	95.95
830.086	94.59
830.389	93.11
830.692	92.75
830.995	92.05
831.297	89.82
831.6	87.86
831.903	88.27
832.205	89.34
832.508	94.34
832.81	96.5
833.113	101.7
833.415	104.7
833.718	108.98
834.02	108.89
834.322	111.5
834.624	111.18
834.926	114.11
835.228	114.57
835.53	115.27
835.832	115.66
836.134	115.82
836.436	110.95
836.738	111.25
837.04	105.98
837.341	106.43
837.643	105.32
837.944	106.59
838.246	105.39
838.547	109.77
838.849	112.84
839.15	113
839.452	113.32
839.753	111.98
840.054	111.05
840.355	114.86
840.656	113.84
840.957	115.45
841.258	118.91
841.559	124.52
841.86	123.27
842.161	118.91
842.462	116.25
842.762	116.14
843.063	119.64
843.364	121.05
843.664	116.02
843.965	117.23
844.265	112.98
844.566	110.77
844.866	103.27
845.166	99.98
845.467	102.11
845.767	103.27
846.067	101.05
846.367	96.32
846.667	95
846.967	97.3
847.267	96.25
847.567	98.75
847.867	99.14
848.166	102.09
848.466	103.18
848.766	103
849.065	103.09
849.365	105.82
849.664	109.48
849.964	111.18
850.263	109.57
850.562	110.86
850.862	113.36
851.161	111.36
851.46	110.34
851.759	111.39
852.058	111.23
852.357	111.75
852.656	108.39
852.955	111.57
853.254	109.64
853.553	111.45
853.851	113.36
854.15	112.91
854.449	113.75
854.747	116.84
855.046	114.41
855.344	113.45
855.643	116.14
855.941	123.2
856.239	122.52
856.538	127.2
856.836	128.8
857.134	127.95
857.432	126.11
857.73	126.23
858.028	124.07
858.326	127.75
858.624	127.89
858.922	128.55
859.219	126.41
859.517	125.18
859.815	120.86
860.112	123.98
860.41	121.05
860.707	122.98
861.005	126.27
861.302	129.3
861.6	125.5
861.897	130.34
862.194	125.32
862.491	124.05
862.788	127.23
863.085	131.52
863.382	130.14
863.679	133.91
863.976	131
864.273	130.68
864.57	127.09
864.867	128.27
865.163	122.86
865.46	125.18
865.757	127.5
866.053	122.86
866.349	123.93
866.646	123.61
866.942	121
867.239	121.8
867.535	116.39
867.831	119.2
868.127	124.7
868.423	127.89
868.719	128.68
869.015	127.82
869.311	131.11
869.607	126.95
869.903	125.5
870.199	127.16
870.494	127.23
870.79	133.91
871.086	133.18
871.381	127.57
871.677	124.77
871.972	123.41
872.267	122.93
872.563	118.93
872.858	119.34
873.153	120.59
873.448	121.23
873.743	118.7
874.038	117.05
874.333	118.61
874.628	121.7
874.923	123.07
875.218	122.75
875.513	119.41
875.808	123.23
876.102	123.11
876.397	118.2
876.691	116.39
876.986	117.82
877.28	113.73
877.575	111.45
877.869	110.7
878.163	110
878.458	111.55
878.752	111
879.046	108.16
879.34	102.91
879.634	104.84
879.928	102.61
880.222	104.39
880.516	101.7
880.809	102.95
881.103	100.2
881.397	100.25
881.691	96.98
881.984	101.91
882.278	101.61
882.571	106.39
882.864	104.73
883.158	108.14
883.451	107.3
883.744	109.02
884.038	106.82
884.331	109.25
884.624	110.86
884.917	111.7
885.21	108.23
885.503	106.95
885.796	105.3
886.088	106.43
886.381	101.59
886.674	100.93
886.966	102.98
887.259	101.36
887.552	97.7
887.844	95.3
888.136	97.57
888.429	97.4
888.721	98.53
889.013	99.09
889.306	99
889.598	102.83
