# Supplementary material for: An on-demand, drop-on-drop method for studying enzyme catalysis by serial crystallography
Source: Nat Commun. 2021 Jul 22;12:4461. doi: 10.1038/s41467-021-24757-7 (PMC8298390; doi:10.1038/s41467-021-24757-7)
Supplement: Supplementary file 7 — Source Data [file 41467_2021_24757_MOESM7_ESM.zip › 01_raw data/7/7-pico-off (49).txt]

Data from 7-fluo5N-fura-picooff_Subt4_20-42-20-024.txt Node

Date: Wed Jun 05 20:42:20 PDT 2019
User: Yachandra Lab
Spectrometer: OFX00221
Trigger mode: 0
Integration Time (sec): 3.000000E-1
Scans to average: 4
Nonlinearity correction enabled: false
Boxcar width: 5
Storing dark spectrum: false
XAxis mode: Wavelengths
Number of Pixels in Spectrum: 2136
>>>>>Begin Spectral Data<<<<<
156.111	4.54
156.499	4.61
156.887	3.91
157.274	3.5
157.662	3.67
158.049	4.11
158.437	4.68
158.824	6.02
159.211	5.55
159.599	5.95
159.986	6.61
160.373	6.23
160.761	5.2
161.148	5.7
161.535	6.25
161.922	6.27
162.309	5.93
162.696	5.2
163.083	3.18
163.47	3.39
163.857	2.61
164.244	2.02
164.631	2.11
165.018	3.07
165.405	2.34
165.792	2.52
166.179	2.39
166.565	1.36
166.952	0
167.339	0.98
167.725	0.95
168.112	1.61
168.498	1.73
168.885	1.23
169.271	1.23
169.658	1.98
170.044	0.84
170.431	0.84
170.817	1.34
171.203	1.91
171.59	2.5
171.976	1.57
172.362	0.64
172.748	0.16
173.134	-0.61
173.521	-1.5
173.907	-2.02
174.293	-1.66
174.679	-1.93
175.065	-1.93
175.451	-1.25
175.836	-2.43
176.222	-1.59
176.608	-2.68
176.994	-1.7
177.38	-0.45
177.765	-0.43
178.151	-1.02
178.537	-1.23
178.922	-1.73
179.308	-2.41
179.693	-3.11
180.079	-2.64
180.464	-2.77
180.85	-2.66
181.235	-4.02
181.621	-5.05
182.006	-4.61
182.391	-4.18
182.777	-4.14
183.162	-4.11
183.547	-3.5
183.932	-3.89
184.317	-4.16
184.702	-4.05
185.087	-2.8
185.472	-2.11
185.857	-1.05
186.242	-0.7
186.627	-0.66
187.012	-0.3
187.397	-0.39
187.782	0
188.167	0.68
188.551	0.59
188.936	3.32
189.321	10.68
189.705	21.32
190.09	30.64
190.475	39.73
190.859	48.55
191.244	54.23
191.628	62.18
192.012	70.48
192.397	76.5
192.781	85.39
193.166	94.52
193.55	93.27
193.934	89.91
194.318	88.82
194.702	87.98
195.087	87.5
195.471	87.57
195.855	89.5
196.239	88.55
196.623	87.48
197.007	85.45
197.391	83.23
197.775	84.98
198.158	83.3
198.542	81.86
198.926	81.39
199.31	79.8
199.693	80.07
200.077	71.36
200.461	70.89
200.844	71.68
201.228	73.02
201.611	70.36
201.995	69.95
202.378	71.43
202.762	72.95
203.145	72.93
203.529	75.09
203.912	76.3
204.295	82.18
204.679	84.48
205.062	87.98
205.445	86.45
205.828	84.57
206.211	86.64
206.594	88.95
206.977	84.11
207.36	83.02
207.743	80.61
208.126	79.16
208.509	78.27
208.892	76.93
209.275	74.95
209.658	79.77
210.04	84.57
210.423	82.43
210.806	80.8
211.188	81.48
211.571	78.98
211.953	81.52
212.336	83.91
212.719	85.3
213.101	85.8
213.483	87.07
213.866	84.3
214.248	79.8
214.63	79.39
215.013	76.45
215.395	78.8
215.777	80.23
216.159	82.25
216.542	81.8
216.924	81.23
217.306	81.61
217.688	80.27
218.07	78.59
218.452	78.84
218.834	79.41
219.216	83.52
219.597	82.64
219.979	81.27
220.361	79.45
220.743	78.23
221.124	78.82
221.506	74.55
221.888	72.7
222.269	72.11
222.651	75.05
223.032	73.23
223.414	72.02
223.795	71.36
224.177	73.39
224.558	70.25
224.94	68.32
225.321	68.86
225.702	75.23
226.083	78.05
226.465	80.2
226.846	76.89
227.227	78.52
227.608	77.36
227.989	79.59
228.37	79.93
228.751	79.43
229.132	82.05
229.513	82.64
229.894	81.77
230.275	80.18
230.655	78.73
231.036	78.93
231.417	78.45
231.798	83.61
232.178	82.73
232.559	82.73
232.94	87.02
233.32	87.73
233.701	85.7
234.081	80.11
234.462	81.73
234.842	80.86
235.222	84.36
235.603	83.89
235.983	79.23
236.363	75.95
236.743	77.8
237.124	73.93
237.504	71.39
237.884	75.25
238.264	74.27
238.644	71.89
239.024	73.64
239.404	68.8
239.784	67.52
240.164	66.25
240.544	68.05
240.923	69.09
241.303	69.09
241.683	72.14
242.063	72.2
242.442	74.14
242.822	75.55
243.202	74.18
243.581	76.98
243.961	78.23
244.34	78.64
244.72	77.61
245.099	76.45
245.478	79.34
245.858	77.48
246.237	76.34
246.616	78.59
246.996	76.52
247.375	79.3
247.754	79.59
248.133	78.68
248.512	79.93
248.891	87.59
249.27	86.05
249.649	84.86
250.028	86.59
250.407	85.32
250.786	83.18
251.165	84.39
251.544	84.86
251.922	86.5
252.301	91.11
252.68	89.55
253.058	84.86
253.437	88.66
253.816	86.75
254.194	86.2
254.573	86.91
254.951	92.89
255.329	96.73
255.708	93.52
256.086	92.36
256.465	90.11
256.843	88.61
257.221	90.86
257.599	87.11
257.977	86.68
258.356	84.93
258.734	86.39
259.112	83.48
259.49	79.8
259.868	79.43
260.246	79.84
260.624	78.11
261.001	80.32
261.379	78.05
261.757	76.36
262.135	77.48
262.513	78.45
262.89	77.16
263.268	75.23
263.645	74.66
264.023	76.02
264.401	73.66
264.778	74.14
265.156	77.34
265.533	77.64
265.91	80.36
266.288	82.3
266.665	85
267.042	84.91
267.42	84.64
267.797	84.61
268.174	85.32
268.551	85.25
268.928	87.84
269.305	86.48
269.682	85.64
270.059	87.34
270.436	87.14
270.813	85.8
271.19	84.34
271.567	86.45
271.944	86.61
272.32	87.75
272.697	87.18
273.074	85.66
273.45	86.11
273.827	86.48
274.203	82.89
274.58	81.55
274.957	80.07
275.333	80.39
275.709	76.23
276.086	76.55
276.462	70.05
276.838	70
277.215	67.86
277.591	67.32
277.967	68.86
278.343	70.18
278.719	69.07
279.095	67.84
279.471	67.75
279.847	69.91
280.223	71.02
280.599	75.41
280.975	74.57
281.351	75.25
281.727	74.57
282.103	70.91
282.478	68.16
282.854	70.25
283.23	73.73
283.605	76.59
283.981	77.52
284.357	76.7
284.732	78.16
285.108	81.77
285.483	82.45
285.858	81.2
286.234	86.61
286.609	90.02
286.984	87.09
287.36	85.84
287.735	82.86
288.11	80.84
288.485	81.23
288.86	80.05
289.235	79.14
289.61	78.84
289.985	81.05
290.36	75.84
290.735	78.55
291.11	80.02
291.485	80.91
291.86	80.52
292.235	83.61
292.609	85.27
292.984	84.41
293.359	82
293.733	81.64
294.108	77.68
294.482	76.64
294.857	73.23
295.231	73.5
295.606	70.84
295.98	71.8
296.354	72.3
296.729	71.61
297.103	72.18
297.477	74.68
297.851	76.57
298.226	78.34
298.6	80.07
298.974	78.93
299.348	81
299.722	82.18
300.096	83.45
300.47	80.23
300.844	77.5
301.217	78.8
301.591	81.14
301.965	80.41
302.339	80.68
302.712	80.68
303.086	82.8
303.46	82.45
303.833	82.91
304.207	79.73
304.58	81.3
304.954	81.32
305.327	78.95
305.701	77.98
306.074	77.36
306.447	75.59
306.821	77.61
307.194	74.73
307.567	72.8
307.94	74.39
308.313	77.66
308.686	78.18
309.059	80.43
309.432	80.86
309.805	80.07
310.178	79.98
310.551	83.95
310.924	80.36
311.297	84.34
311.67	84.48
312.042	82.41
312.415	77.98
312.788	76.3
313.16	74.25
313.533	73.93
313.905	74.2
314.278	76.36
314.65	75.14
315.023	76.68
315.395	72.66
315.768	73.43
316.14	75.3
316.512	78.86
316.884	83.73
317.257	86.02
317.629	88.09
318.001	86.09
318.373	83.16
318.745	81.77
319.117	81.2
319.489	79.8
319.861	77.75
320.233	77.86
320.605	73.09
320.977	69.02
321.348	68.73
321.72	66.73
322.092	70.68
322.463	69.07
322.835	67.82
323.207	68.8
323.578	66.93
323.95	66.14
324.321	64.77
324.693	70.2
325.064	67.55
325.435	69.95
325.807	72.89
326.178	70.91
326.549	73.02
326.92	74.07
327.292	73.18
327.663	77.95
328.034	80.2
328.405	80.57
328.776	77.27
329.147	81.93
329.518	77.3
329.889	76.52
330.259	72.27
330.63	72.59
331.001	73.84
331.372	72.55
331.742	73.02
332.113	72.23
332.484	71.34
332.854	75.43
333.225	76.05
333.595	76.27
333.966	74.11
334.336	78.07
334.707	79.36
335.077	77.82
335.447	78.14
335.817	77.66
336.188	80.95
336.558	78.95
336.928	76.91
337.298	76.32
337.668	73.3
338.038	75.84
338.408	76.98
338.778	75.93
339.148	78
339.518	79.36
339.888	79.45
340.258	77.3
340.627	78.43
340.997	74.27
341.367	71.66
341.736	75.27
342.106	72.55
342.475	70.59
342.845	70.82
343.214	70.7
343.584	71
343.953	71.95
344.323	72.36
344.692	71.89
345.061	73.32
345.431	75.82
345.8	76.59
346.169	78.27
346.538	76.95
346.907	74.7
347.276	75
347.645	73.64
348.014	71.91
348.383	73.09
348.752	75.5
349.121	78.02
349.49	79
349.858	77.64
350.227	76.91
350.596	81.75
350.964	85.98
351.333	83.75
351.702	86.64
352.07	84.11
352.439	80.16
352.807	78.32
353.176	76.3
353.544	75.2
353.912	79.07
354.281	78.82
354.649	72.61
355.017	66.55
355.385	67.98
355.753	67.61
356.122	70.8
356.49	72
356.858	71.36
357.226	71.61
357.594	67.48
357.961	65.93
358.329	66.7
358.697	69.36
359.065	74.68
359.433	74.32
359.8	72.95
360.168	72.02
360.536	75.16
360.903	78.61
361.271	80.8
361.638	81.09
362.006	81.09
362.373	80.02
362.741	83.48
363.108	81.36
363.475	81.57
363.843	79.09
364.21	78.77
364.577	75.39
364.944	72.95
365.311	71.95
365.678	74.68
366.045	73.55
366.412	74.82
366.779	72.2
367.146	72.57
367.513	74.59
367.88	80.48
368.247	83.11
368.613	82.41
368.98	84.5
369.347	83.82
369.713	85.5
370.08	85.64
370.447	85.61
370.813	83.07
371.18	84.32
371.546	79.57
371.912	79.09
372.279	72.5
372.645	76.7
373.011	74.93
373.378	79.59
373.744	75.75
374.11	70.95
374.476	69.98
374.842	71.89
375.208	70.02
375.574	72.52
375.94	71.8
376.306	79.75
376.672	78.48
377.038	77.39
377.404	70.91
377.769	72.3
378.135	74.95
378.501	76.52
378.866	74.5
379.232	76.86
379.597	79.41
379.963	77.18
380.328	74.73
380.694	74.55
381.059	75.23
381.425	76.68
381.79	74.61
382.155	77.43
382.52	77.16
382.886	78.05
383.251	75.36
383.616	73.43
383.981	70.64
384.346	67.14
384.711	66.23
385.076	65.73
385.441	66.61
385.806	71.75
386.171	69.61
386.535	70.57
386.9	71.25
387.265	72.7
387.629	72.2
387.994	72.14
388.359	72.23
388.723	71.66
389.088	75.55
389.452	74.39
389.817	69.55
390.181	66.59
390.545	67.25
390.91	67.36
391.274	68.41
391.638	73.75
392.002	75.84
392.366	81.45
392.731	83.61
393.095	81.2
393.459	84.75
393.823	89.52
394.187	91.66
394.55	86.82
394.914	89.11
395.278	85.7
395.642	81.34
396.006	82.07
396.369	76.75
396.733	76.14
397.097	75.34
397.46	74.18
397.824	70.32
398.187	71.75
398.551	72.41
398.914	71.45
399.277	76.48
399.641	75.89
400.004	76.91
400.367	77.32
400.73	75.18
401.094	74.23
401.457	71.64
401.82	71.55
402.183	74.75
402.546	76.61
402.909	79.14
403.272	75.11
403.635	75.23
403.998	76.82
404.36	76.82
404.723	78.25
405.086	79.09
405.448	80.11
405.811	79.98
406.174	77.73
406.536	77.93
406.899	77.23
407.261	79.14
407.624	76.82
407.986	75.43
408.348	74.86
408.711	75.45
409.073	75.77
409.435	75.23
409.797	73.57
410.16	71.52
410.522	73.16
410.884	73.39
411.246	73.41
411.608	72.36
411.97	73.32
412.332	75.91
412.693	74.34
413.055	76.36
413.417	76.84
413.779	78.73
414.14	76.91
414.502	78.36
414.864	73.89
415.225	69.57
415.587	74.39
415.948	72.3
416.31	70.64
416.671	69.02
417.033	65.16
417.394	66.11
417.755	68.68
418.116	70.73
418.478	66.75
418.839	67.25
419.2	72.84
419.561	70.86
419.922	71.39
420.283	72.95
420.644	76.36
421.005	76.57
421.366	76.91
421.727	75.2
422.087	74.43
422.448	75.95
422.809	78.75
423.169	79.68
423.53	78.43
423.891	77.77
424.251	77.98
424.612	78.16
424.972	81.55
425.333	81.34
425.693	79.16
426.053	80.98
426.414	79.86
426.774	80.45
427.134	78.05
427.494	80.59
427.854	79.57
428.214	79.98
428.574	80.48
428.934	78.84
429.294	79.11
429.654	83.09
430.014	81.07
430.374	80.18
430.734	76.91
431.094	77
431.453	76.77
431.813	77.32
432.173	78.16
432.532	72.7
432.892	70.18
433.251	68.52
433.611	67.59
433.97	70.66
434.33	74.32
434.689	74.3
435.048	76.05
435.407	76.25
435.767	76.07
436.126	71.48
436.485	74.89
436.844	77.48
437.203	77.09
437.562	75.23
437.921	72.61
438.28	68
438.639	70.7
438.998	69.73
439.356	68.32
439.715	70.55
440.074	74.3
440.433	70.98
440.791	69.5
441.15	70.98
441.508	72.82
441.867	76.5
442.225	77.75
442.584	75.11
442.942	69.98
443.3	69.64
443.659	68.18
444.017	65.43
444.375	69.23
444.733	68.61
445.092	68.93
445.45	67.89
445.808	67.14
446.166	67.3
446.524	66.91
446.882	71.82
447.239	72.98
447.597	72.07
447.955	74.02
448.313	73.91
448.67	76.14
449.028	75.27
449.386	75.86
449.743	73.55
450.101	76.07
450.458	75.52
450.816	75.14
451.173	76.23
451.531	79.34
451.888	78.18
452.245	79.77
452.602	78.59
452.96	80.61
453.317	76.73
453.674	78.86
454.031	75.61
454.388	77.57
454.745	75.66
455.102	75.84
455.459	72.98
455.816	77.32
456.173	75.2
456.529	72.8
456.886	70.84
457.243	74.59
457.599	74.16
457.956	74.41
458.313	72.16
458.669	72.14
459.026	71
459.382	71.18
459.739	68.16
460.095	70.93
460.451	72.68
460.807	72
461.164	71.45
461.52	69.45
461.876	70.25
462.232	71.02
462.588	69.02
462.944	66.86
463.3	66.45
463.656	63.09
464.012	57.39
464.368	58.25
464.724	58.93
465.079	59.8
465.435	60.18
465.791	61.36
466.146	63.3
466.502	64.07
466.858	65.68
467.213	67.84
467.569	69.77
467.924	70.75
468.279	71.52
468.635	70.34
468.99	69
469.345	69.66
469.701	67.11
470.056	63.93
470.411	66.89
470.766	64.8
471.121	63.32
471.476	65.34
471.831	68.16
472.186	68.75
472.541	69.89
472.895	71.11
473.25	70.34
473.605	71.91
473.96	72.18
474.314	69.91
474.669	69.14
475.024	66.34
475.378	65.39
475.733	64.09
476.087	63.5
476.441	62.39
476.796	63.07
477.15	63
477.504	62.5
477.859	64.23
478.213	64.05
478.567	65.57
478.921	67.11
479.275	68.27
479.629	69.36
479.983	70.41
480.337	71.55
480.691	69.11
481.045	68.25
481.399	70.91
481.752	68.8
482.106	68.89
482.46	67.55
482.813	69.77
483.167	68.25
483.52	67.73
483.874	67.27
484.227	65.64
484.581	67.2
484.934	67.73
485.288	66.07
485.641	65.27
485.994	65.14
486.347	65.34
486.7	63.98
487.054	64.25
487.407	64.07
487.76	61.43
488.113	60.98
488.466	60.8
488.818	60.34
489.171	60.68
489.524	60.8
489.877	62.57
490.23	61.07
490.582	63.2
490.935	64.55
491.288	62.32
491.64	59.02
491.993	61.8
492.345	63.11
492.698	61.43
493.05	58.95
493.402	62.82
493.755	62.16
494.107	62.57
494.459	60.48
494.811	58.91
495.163	64.55
495.515	71.14
495.867	71.89
496.219	74.52
496.571	83.84
496.923	85.95
497.275	96.55
497.627	106.11
497.979	120.91
498.33	136.3
498.682	147.3
499.034	157.86
499.385	171.14
499.737	181.61
500.088	189.75
500.44	202
500.791	208.3
501.143	208.43
501.494	209.73
501.845	211.32
502.197	204.91
502.548	205
502.899	199.86
503.25	193.59
503.601	191.32
503.952	188.25
504.303	178
504.654	176.43
505.005	169.8
505.356	168.43
505.707	159.45
506.058	158.23
506.408	153.75
506.759	149.75
507.11	151.2
507.46	147.89
507.811	143.02
508.161	139.14
508.512	138.59
508.862	136.16
509.213	130.59
509.563	131.84
509.913	130.84
510.263	132.27
510.614	133.82
510.964	128.73
511.314	127.77
511.664	127.3
512.014	129.77
512.364	129.27
512.714	132.89
513.064	132.91
513.414	131.07
513.764	131.39
514.113	127.91
514.463	124.34
514.813	124.3
515.162	120.48
515.512	122.61
515.862	118.7
516.211	117.07
516.561	114.73
516.91	111.32
517.259	110.32
517.609	107.48
517.958	107.23
518.307	108.57
518.656	104.11
519.006	105.2
519.355	100.98
519.704	104.32
520.053	103.75
520.402	104.55
520.751	105.16
521.1	105.41
521.448	108.02
521.797	106.98
522.146	101.68
522.495	104.27
522.843	101.07
523.192	99.48
523.541	100.05
523.889	102.36
524.238	101.84
524.586	103.18
524.935	101.68
525.283	98.84
525.631	101.14
525.979	101.89
526.328	101.2
526.676	105.07
527.024	105.8
527.372	103.95
527.72	100.34
528.068	95.93
528.416	94.84
528.764	94.48
529.112	94.16
529.46	87.09
529.808	88.77
530.155	85
530.503	80.14
530.851	76.57
531.198	75.36
531.546	75.36
531.893	78.02
532.241	80.3
532.588	78.93
532.936	78.02
533.283	80.5
533.63	81.61
533.978	83.36
534.325	87.34
534.672	90.07
535.019	88.36
535.366	86.75
535.713	86.11
536.06	85.52
536.407	90.93
536.754	91.25
537.101	94.64
537.448	92.23
537.795	91.25
538.141	90.66
538.488	88.11
538.835	85.2
539.181	85.39
539.528	85.66
539.874	83.55
540.221	80.23
540.567	80.82
540.914	76.27
541.26	77.7
541.606	79.25
541.952	82.27
542.299	87.25
542.645	92.23
542.991	94.61
543.337	92.09
543.683	92.43
544.029	90.73
544.375	84.77
544.721	88.39
545.066	86.55
545.412	85.2
545.758	81.95
546.104	78.73
546.449	74.55
546.795	73.82
547.141	73.66
547.486	71.82
547.832	73.5
548.177	78
548.522	72.93
548.868	74.89
549.213	77.09
549.558	76.95
549.903	80.2
550.249	81.09
550.594	81.05
550.939	83.7
551.284	86.05
551.629	85.16
551.974	82.41
552.319	85.73
552.664	84.39
553.008	82.27
553.353	82.95
553.698	79.75
554.043	81.95
554.387	78.89
554.732	77.82
555.076	75.02
555.421	72.48
555.765	75.41
556.11	74.55
556.454	75.05
556.798	74.25
557.143	71.93
557.487	73.93
557.831	71.25
558.175	75.5
558.519	73.84
558.863	74.5
559.207	76.84
559.551	74.39
559.895	76.61
560.239	75.14
560.583	73.95
560.927	73.57
561.27	71.45
561.614	73.18
561.958	70.82
562.301	69.59
562.645	69.2
562.988	66.3
563.332	68.61
563.675	64.02
564.018	66.64
564.362	67.14
564.705	63.73
565.048	65.3
565.391	64.93
565.735	63.98
566.078	68.61
566.421	68.25
566.764	71.32
567.107	72.32
567.45	73.23
567.792	67.7
568.135	68.64
568.478	71.5
568.821	69.64
569.163	70.18
569.506	71.09
569.849	67.52
570.191	67.05
570.534	67.57
570.876	63.75
571.219	66.95
571.561	71.43
571.903	69.93
572.246	69.2
572.588	69.32
572.93	65.16
573.272	64.84
573.614	62.93
573.956	64.86
574.298	63
574.64	61.39
574.982	59.07
575.324	58.05
575.666	59
576.008	61.16
576.349	60.66
576.691	64.14
577.033	63.05
577.374	64.18
577.716	62.02
578.057	60.75
578.399	62.43
578.74	63.27
579.082	61.16
579.423	60.98
579.764	60.57
580.105	60.39
580.447	58.86
580.788	59.66
581.129	59.93
581.47	62.36
581.811	63.93
582.152	63.05
582.493	63.73
582.834	64.3
583.175	65.27
583.515	65.77
583.856	65.95
584.197	65.82
584.537	69.05
584.878	70.39
585.218	71.27
585.559	70.8
585.899	74.77
586.24	73.23
586.58	74.82
586.921	76.64
587.261	75.8
587.601	75.91
587.941	76.7
588.281	74
588.621	72.45
588.961	67.84
589.301	67.11
589.641	67.09
589.981	65.91
590.321	65.05
590.661	61.95
591.001	60.73
591.34	61.09
591.68	60.09
592.02	58.43
592.359	57.18
592.699	61.68
593.038	61.34
593.378	60.09
593.717	58.55
594.057	57.36
594.396	59.3
594.735	60.73
595.074	58.91
595.414	55.45
595.753	57.14
596.092	58.2
596.431	58.09
596.77	62.82
597.109	63.09
597.448	64.18
597.786	65.64
598.125	64.27
598.464	62.84
598.803	63.25
599.141	65.48
599.48	63.73
599.819	65.48
600.157	63.02
600.495	59.3
600.834	60.66
601.172	63.34
601.511	64.14
601.849	67.05
602.187	67.02
602.525	70.45
602.864	75.18
603.202	75.32
603.54	74.55
603.878	75.3
604.216	74.41
604.554	71.3
604.891	69.64
605.229	71.45
605.567	66.75
605.905	68.23
606.243	68.55
606.58	66.02
606.918	66.43
607.255	66.02
607.593	66.09
607.93	66.45
608.268	66.2
608.605	62.89
608.942	60.39
609.28	61.34
609.617	62.41
609.954	60.84
610.291	60.66
610.628	64
610.965	63.82
611.302	63.84
611.639	64.32
611.976	68.66
612.313	75.48
612.65	75.27
612.987	78.25
613.323	78.55
613.66	77.68
613.997	76.34
614.333	70.77
614.67	72.91
615.006	71.25
615.343	72.64
615.679	71.27
616.015	68.34
616.352	71.25
616.688	68.66
617.024	66.8
617.36	68.89
617.696	71.43
618.032	71.32
618.368	72.2
618.704	71.52
619.04	72.27
619.376	69.36
619.712	68.61
620.048	68.98
620.383	72.27
620.719	70.16
621.055	69.11
621.39	68.23
621.726	70.98
622.061	67.48
622.397	70.2
622.732	68.55
623.068	69.32
623.403	69.36
623.738	65.64
624.073	61.75
624.409	63.98
624.744	65.14
625.079	61.7
625.414	63.32
625.749	65.09
626.084	64.05
626.419	67.34
626.753	70.75
627.088	73.05
627.423	76.8
627.758	80.3
628.092	81.98
628.427	82.27
628.762	86.48
629.096	86.98
629.431	88.52
629.765	90.23
630.099	86.16
630.434	83.25
630.768	83.73
631.102	82.55
631.436	81.48
631.77	83.3
632.105	81.75
632.439	77.75
632.773	78.84
633.107	80.77
633.44	82.02
633.774	84.75
634.108	87.64
634.442	83.75
634.776	81.75
635.109	82.05
635.443	80.36
635.776	81.43
636.11	85.77
636.443	83.25
636.777	79.16
637.11	76.91
637.444	75.52
637.777	73.95
638.11	79.11
638.443	84.91
638.776	85.11
639.11	82.55
639.443	82.07
639.776	83.75
640.109	84.32
640.441	84.61
640.774	85.8
641.107	87.41
641.44	88.39
641.773	82.16
642.105	77.32
642.438	77.7
642.77	80.43
643.103	79.52
643.435	78.18
643.768	81.75
644.1	83.89
644.433	86.59
644.765	85.09
645.097	84.82
645.429	88.52
645.761	88.11
646.094	87.05
646.426	85.5
646.758	89.45
647.09	89.89
647.422	88.36
647.753	88.82
648.085	86.68
648.417	84.82
648.749	83.95
649.08	87.05
649.412	89.68
649.744	90.75
650.075	91.91
650.407	89.14
650.738	89.2
651.069	87.25
651.401	87.3
651.732	84.23
652.063	85.02
652.394	86.77
652.726	85.82
653.057	85.41
653.388	83.98
653.719	81.43
654.05	79.39
654.381	78
654.712	79.02
655.042	75.68
655.373	78.48
655.704	80.14
656.034	78.95
656.365	78.95
656.696	77.57
657.026	79.05
657.357	80.59
657.687	85.07
658.018	84.86
658.348	82.64
658.678	83.82
659.008	83.45
659.339	84.86
659.669	85.55
659.999	85.25
660.329	84.66
660.659	85.07
660.989	84.89
661.319	80.43
661.649	82.41
661.978	83.43
662.308	81.77
662.638	81.93
662.968	80.59
663.297	79.64
663.627	78.48
663.956	82.8
664.286	81.43
664.615	78.43
664.945	81.3
665.274	78.2
665.603	79.45
665.932	83.25
666.262	83.16
666.591	84.27
666.92	83.57
667.249	83.8
667.578	78.16
667.907	77.89
668.236	83.8
668.564	82.57
668.893	84.16
669.222	85.32
669.551	85.98
669.879	87.34
670.208	83.07
670.537	80.95
670.865	78.09
671.194	81.89
671.522	82.64
671.85	80.91
672.179	80.55
672.507	80.18
672.835	77.25
673.163	79.18
673.491	78.98
673.819	82.45
674.147	84.95
674.475	87.93
674.803	87.5
675.131	90.34
675.459	90.14
675.787	93.82
676.115	94.02
676.442	95.2
676.77	91.57
677.098	90.32
677.425	88.57
677.753	87.2
678.08	86.5
678.407	87.77
678.735	87.07
679.062	86.48
679.389	83.5
679.717	80.98
680.044	79.75
680.371	78.86
680.698	79.64
681.025	80.7
681.352	82.09
681.679	79.43
682.006	77.7
682.332	75.93
682.659	75.95
682.986	76.86
683.313	79.66
683.639	82.36
683.966	83.23
684.292	84
684.619	85.73
684.945	87.07
685.272	88.34
685.598	85.52
685.924	85.59
686.25	83.34
686.577	83.98
686.903	84.05
687.229	82.16
687.555	83.43
687.881	83.25
688.207	81.55
688.533	80.3
688.858	85.34
689.184	90.09
689.51	91.73
689.836	96.66
690.161	94.59
690.487	95.59
690.813	96.02
691.138	94.66
691.463	94.95
691.789	94.84
692.114	92.61
692.44	86.98
692.765	85.02
693.09	82.27
693.415	82.3
693.74	82.39
694.065	80.34
694.39	79.55
694.715	78.59
695.04	74.61
695.365	73.27
695.69	72.98
696.015	76.39
696.339	76.48
696.664	76.84
696.989	74.86
697.313	73.27
697.638	73.86
697.962	74.14
698.287	74.82
698.611	78.2
698.935	80.55
699.26	82.59
699.584	80.36
699.908	79.64
700.232	79.23
700.556	78.8
700.88	81.75
701.204	84.27
701.528	87.5
701.852	88.27
702.176	87.8
702.5	86.7
702.823	85.93
703.147	88.07
703.471	87.66
703.794	89.98
704.118	91.09
704.441	88.86
704.765	87.2
705.088	81
705.411	80.61
705.735	79.55
706.058	80.2
706.381	80.39
706.704	78.52
707.027	78.07
707.35	73.8
707.673	71.11
707.996	70.02
708.319	67.2
708.642	70.09
708.965	69.34
709.288	70
709.61	70.02
709.933	70.52
710.256	72.18
710.578	75.18
710.901	76.8
711.223	78.73
711.546	80.89
711.868	82.27
712.19	81.91
712.512	82.14
712.835	81.2
713.157	80.02
713.479	79.61
713.801	81.16
714.123	78.61
714.445	77.34
714.767	75.8
715.089	76.09
715.411	74.05
715.732	74.91
716.054	73.7
716.376	75.64
716.697	75.84
717.019	77.2
717.34	73.57
717.662	71.34
717.983	74.3
718.305	75.82
718.626	73.95
718.947	78.57
719.268	76.64
719.589	75.84
719.911	74.09
720.232	75.93
720.553	72.02
720.874	70.2
721.195	70.34
721.515	70
721.836	68.43
722.157	68.14
722.478	65.64
722.798	64.16
723.119	65.98
723.44	63.84
723.76	63.48
724.081	63
724.401	65.61
724.721	66.25
725.042	60.86
725.362	60.3
725.682	58.07
726.002	57.41
726.322	61.64
726.642	57.18
726.962	56.2
727.282	53.36
727.602	55.07
727.922	53.36
728.242	54.66
728.562	57.68
728.882	60.23
729.201	63.55
729.521	62.18
729.84	58.98
730.16	62.84
730.479	66.32
730.799	65.93
731.118	65.48
731.437	66.16
731.757	65.43
732.076	66.14
732.395	65.18
732.714	64.43
733.033	64.82
733.352	67.48
733.671	66.41
733.99	67.41
734.309	67.7
734.628	68.91
734.947	67.45
735.265	68.27
735.584	67.73
735.903	67.32
736.221	68.73
736.54	69.48
736.858	66.02
737.177	64.2
737.495	60.11
737.813	62.25
738.132	61.25
738.45	63.14
738.768	60.89
739.086	60.61
739.404	58.52
739.722	56.2
740.04	56.73
740.358	59.36
740.676	60.52
740.994	63.45
741.311	62.55
741.629	59.95
741.947	58.45
742.264	58.75
742.582	59.14
742.899	60.52
743.217	61.75
743.534	58.73
743.852	59.27
744.169	62.48
744.486	61.36
744.803	62.07
745.121	65.18
745.438	67.59
745.755	68.66
746.072	69.02
746.389	69.98
746.706	71.25
747.022	74.73
747.339	71.8
747.656	71.3
747.973	70.27
748.289	67.34
748.606	67.36
748.923	65.73
749.239	65.93
749.555	68.18
749.872	67.09
750.188	65.25
750.505	66
750.821	66.61
751.137	66.75
751.453	65.39
751.769	64.7
752.085	61.36
752.401	62.32
752.717	64.23
753.033	62.7
753.349	62.77
753.665	60.66
753.98	59.82
754.296	60.82
754.612	60.89
754.927	63.3
755.243	64.59
755.558	70.41
755.874	68.86
756.189	64.14
756.505	63.64
756.82	61.23
757.135	64.93
757.45	62.14
757.765	62.09
758.08	61.41
758.395	60.64
758.71	58.3
759.025	56.48
759.34	58.11
759.655	64
759.97	64.36
760.285	66.39
760.599	63.95
760.914	65.59
761.228	66.27
761.543	65.2
761.857	66.27
762.172	68.61
762.486	70.16
762.8	66.75
763.115	61.52
763.429	60.77
763.743	62.52
764.057	65.7
764.371	65.59
764.685	64.39
764.999	64
765.313	64.14
765.627	64.55
765.941	61.52
766.255	62.59
766.568	64.07
766.882	63.48
767.195	61.43
767.509	59.64
767.823	56.95
768.136	56.32
768.449	53.91
768.763	53.3
769.076	53.45
769.389	54.3
769.702	54.82
770.016	53.39
770.329	53.66
770.642	54.64
770.955	55.7
771.268	57.52
771.58	59.45
771.893	62.82
772.206	61.25
772.519	61.18
772.832	58.89
773.144	58.43
773.457	61.57
773.769	62
774.082	62.98
774.394	62.3
774.706	61.45
775.019	58.75
775.331	58.98
775.643	59.84
775.955	59.14
776.268	62.64
776.58	63.77
776.892	63.5
777.204	62.14
777.515	59.8
777.827	58.3
778.139	60.3
778.451	60.39
778.763	58.7
779.074	56.5
779.386	58.91
779.697	56.66
780.009	55.73
780.32	53.7
780.632	55.14
780.943	51.64
781.254	54.48
781.566	55.34
781.877	60.39
782.188	63.11
782.499	65.98
782.81	64.2
783.121	65.09
783.432	65.82
783.743	66.18
784.054	63.66
784.364	68.14
784.675	65.2
784.986	63.98
785.296	62.5
785.607	62.89
785.917	64.02
786.228	63.27
786.538	63.07
786.849	63.16
787.159	64.93
787.469	69.3
787.779	69.39
788.09	70.95
788.4	70.36
788.71	70
789.02	67
789.33	64.75
789.64	68.86
789.949	70.68
790.259	71.84
790.569	70.86
790.879	69.14
791.188	70.45
791.498	69.2
791.807	69.61
792.117	66.39
792.426	65.09
792.736	63.02
793.045	60.59
793.354	62.18
793.663	61.07
793.973	62.34
794.282	63.48
794.591	62.14
794.9	62.5
795.209	62.89
795.518	65.16
795.826	66.86
796.135	69.48
796.444	70.41
796.753	66.52
797.061	66.09
797.37	64.55
797.678	63.11
797.987	63.7
798.295	61.16
798.604	60.34
798.912	61.07
799.22	60.91
799.529	62
799.837	58.43
800.145	57.18
800.453	58.34
800.761	59.05
801.069	62.16
801.377	61.93
801.685	66.16
801.993	66.5
802.3	64.8
802.608	68.41
802.916	67.45
803.223	70.25
803.531	71.16
803.838	70.02
804.146	70.86
804.453	66.5
804.76	64.55
805.068	60.64
805.375	62.09
805.682	60.64
805.989	58.32
806.296	57.7
806.603	53.84
806.91	54.66
807.217	55.11
807.524	51.61
807.831	53.73
808.138	57.77
808.444	63.2
808.751	62.41
809.058	64.75
809.364	63.39
809.671	63.27
809.977	69.11
810.284	70.89
810.59	68.57
810.896	69.61
811.202	68.66
811.509	67.84
811.815	63.98
812.121	62.64
812.427	60.52
812.733	62.09
813.039	61.93
813.345	60.77
813.65	60.3
813.956	64.41
814.262	63.64
814.568	64.3
814.873	63.98
815.179	64.61
815.484	63.43
815.79	67.39
816.095	68.55
816.4	71.66
816.706	72.55
817.011	71.64
817.316	70.84
817.621	73.2
817.926	73.61
818.231	73.48
818.536	74.95
818.841	75.18
819.146	74.3
819.451	71.95
819.756	71.07
820.06	69.86
820.365	70.66
820.67	68.61
820.974	68.43
821.279	66.02
821.583	64.07
821.888	65.82
822.192	65.3
822.496	66.02
822.8	65.16
823.105	64.39
823.409	63.23
823.713	65.75
824.017	68.93
824.321	67.36
824.625	69.98
824.929	73.48
825.232	70.36
825.536	71.14
825.84	68.09
826.143	68.09
826.447	69.82
826.751	70.14
827.054	71.57
827.358	70.2
827.661	72.16
827.964	72.07
828.268	71.7
828.571	72.48
828.874	73.02
829.177	72.73
829.48	70.34
829.783	72
830.086	72.66
830.389	67.93
830.692	70.2
830.995	67.36
831.297	65.68
831.6	59.48
831.903	61.75
832.205	60.73
832.508	64.86
832.81	70
833.113	69.61
833.415	69.84
833.718	72.45
834.02	72.43
834.322	75.27
834.624	75.55
834.926	79.59
835.228	75.77
835.53	80.43
835.832	79.68
836.134	77.73
836.436	76.16
836.738	75.02
837.04	70.68
837.341	68.82
837.643	67.95
837.944	66.61
838.246	68.91
838.547	72.91
838.849	73.36
839.15	72.89
839.452	76.59
839.753	75.27
840.054	76
840.355	80.3
840.656	80.11
840.957	81.59
841.258	86.34
841.559	86.18
841.86	85.09
842.161	81.52
842.462	82.57
842.762	78.75
843.063	77.07
843.364	79.25
843.664	78.2
843.965	78.68
844.265	77.66
844.566	75.52
844.866	75.91
845.166	75.61
845.467	78.3
845.767	78.8
846.067	78.7
846.367	79.02
846.667	76.25
846.967	75.52
847.267	74.55
847.567	74.75
847.867	76.7
848.166	73.41
848.466	71.59
848.766	68.93
849.065	67.18
849.365	70.25
849.664	70.41
849.964	68.66
850.263	70.18
850.562	70.64
850.862	72.16
851.161	67.7
851.46	66.36
851.759	66.34
852.058	67.8
852.357	67.82
852.656	63.82
852.955	65
853.254	66.36
853.553	63.93
853.851	67.18
854.15	67.68
854.449	73.02
854.747	75.07
855.046	73.16
855.344	72.57
855.643	73.11
855.941	76.02
856.239	77.18
856.538	78.64
856.836	79.7
857.134	77.66
857.432	76.39
857.73	73.25
858.028	72.55
858.326	79.48
858.624	78.8
858.922	80.14
859.219	77.86
859.517	79.34
859.815	78.23
860.112	80.98
860.41	81.18
860.707	81.91
861.005	83.18
861.302	85.8
861.6	79.27
861.897	81.5
862.194	81.73
862.491	85.23
862.788	85.3
863.085	89
863.382	86.82
863.679	87.43
863.976	85.95
864.273	83.3
864.57	77.8
864.867	78.64
865.163	77.64
865.46	74.5
865.757	73.7
866.053	72.07
866.349	68.41
866.646	65
866.942	63.41
867.239	64.34
867.535	62.57
867.831	67.45
868.127	68.05
868.423	65.84
868.719	65.3
869.015	63.27
869.311	65.7
869.607	65.82
869.903	69.8
870.199	69.45
870.494	69.84
870.79	74.93
871.086	70.61
871.381	72.05
871.677	73.09
871.972	75.14
872.267	73.8
872.563	72.52
872.858	73.5
873.153	70.43
873.448	72.43
873.743	70.61
874.038	69.48
874.333	75
874.628	77.45
874.923	78.75
875.218	76.5
875.513	74.52
875.808	72.05
876.102	68.34
876.397	66.52
876.691	64.77
876.986	68.7
877.28	67.43
877.575	66.5
877.869	64.09
878.163	64.55
878.458	67.7
878.752	67.55
879.046	66.34
879.34	67.89
879.634	70.98
879.928	69.52
880.222	67.52
880.516	66.55
880.809	65.7
881.103	62.55
881.397	59.39
881.691	56.82
881.984	59.77
882.278	61.84
882.571	64.93
882.864	62.18
883.158	64.61
883.451	64.34
883.744	64.05
884.038	63.52
884.331	68.18
884.624	70.45
884.917	71.5
885.21	71.95
885.503	74.16
885.796	69.07
886.088	69.57
886.381	67
886.674	64
886.966	65.75
887.259	66.66
887.552	66.5
887.844	68.68
888.136	66.2
888.429	66.5
888.721	63.22
889.013	66.94
889.306	70.71
889.598	72.79
