# Supplementary material for: An on-demand, drop-on-drop method for studying enzyme catalysis by serial crystallography
Source: Nat Commun. 2021 Jul 22;12:4461. doi: 10.1038/s41467-021-24757-7 (PMC8298390; doi:10.1038/s41467-021-24757-7)
Supplement: Supplementary file 7 — Source Data [file 41467_2021_24757_MOESM7_ESM.zip › 01_raw data/7/7-pico-off (9).txt]

Data from 7-fluo5N-fura-picooff_Subt4_20-39-15-835.txt Node

Date: Wed Jun 05 20:39:15 PDT 2019
User: Yachandra Lab
Spectrometer: OFX00221
Trigger mode: 0
Integration Time (sec): 3.000000E-1
Scans to average: 4
Nonlinearity correction enabled: false
Boxcar width: 5
Storing dark spectrum: false
XAxis mode: Wavelengths
Number of Pixels in Spectrum: 2136
>>>>>Begin Spectral Data<<<<<
156.111	-1.67
156.499	-1.43
156.887	-2.44
157.274	-2.75
157.662	-2.2
158.049	-1.98
158.437	-2.16
158.824	-0.75
159.211	-2.11
159.599	-2.11
159.986	-2.09
160.373	-2.52
160.761	-4.34
161.148	-4.14
161.535	-4.25
161.922	-4.02
162.309	-3.64
162.696	-4.89
163.083	-7.14
163.47	-5.86
163.857	-5.16
164.244	-4.93
164.631	-5.82
165.018	-4.68
165.405	-5.27
165.792	-4.82
166.179	-4.34
166.565	-4.84
166.952	-3.75
167.339	-2.64
167.725	-2.48
168.112	-2.5
168.498	-1.7
168.885	-1.14
169.271	-1.05
169.658	0.57
170.044	-0.16
170.431	-0.91
170.817	-1.36
171.203	-1.48
171.59	-0.8
171.976	-1.7
172.362	-2.2
172.748	-3.91
173.134	-3.5
173.521	-3.5
173.907	-3.86
174.293	-3.43
174.679	-3.55
175.065	-4.43
175.451	-4.34
175.836	-4.93
176.222	-5.55
176.608	-5.23
176.994	-4.36
177.38	-4.5
177.765	-5.66
178.151	-5.75
178.537	-6.8
178.922	-6.8
179.308	-6.27
179.693	-7.25
180.079	-6.52
180.464	-5.86
180.85	-5.95
181.235	-6.16
181.621	-6
182.006	-5
182.391	-5.86
182.777	-5.7
183.162	-7.09
183.547	-6.48
183.932	-5.7
184.317	-6.91
184.702	-6.43
185.087	-7.18
185.472	-8.32
185.857	-9.34
186.242	-8
186.627	-7.07
187.012	-6.25
187.397	-4.55
187.782	-4.93
188.167	-4.23
188.551	-4.16
188.936	-0.55
189.321	4.75
189.705	10.82
190.09	16.07
190.475	21.8
190.859	25.09
191.244	29.16
191.628	34.05
192.012	37.75
192.397	44.91
192.781	50.93
193.166	52.98
193.55	52.86
193.934	54.95
194.318	53.91
194.702	52.55
195.087	53.25
195.471	54.34
195.855	56.77
196.239	55.59
196.623	54.43
197.007	55.52
197.391	54.82
197.775	54.45
198.158	51.14
198.542	53.86
198.926	53.86
199.31	56
199.693	54.93
200.077	47.5
200.461	48.59
200.844	47.43
201.228	44.89
201.611	44.68
201.995	44.3
202.378	42.52
202.762	41.52
203.145	45.98
203.529	43.25
203.912	41.43
204.295	45.59
204.679	50.32
205.062	52.64
205.445	52.43
205.828	54.09
206.211	58.09
206.594	57.89
206.977	57.68
207.36	53.77
207.743	51.66
208.126	54.18
208.509	52.7
208.892	51.23
209.275	48.32
209.658	50.05
210.04	49.75
210.423	45.48
210.806	48.73
211.188	49.8
211.571	48.77
211.953	51.66
212.336	49.61
212.719	52.77
213.101	51.14
213.483	50.82
213.866	49.86
214.248	45.82
214.63	49.86
215.013	48.48
215.395	47.11
215.777	46.98
216.159	45.73
216.542	48.7
216.924	47.45
217.306	46.7
217.688	47.8
218.07	46.16
218.452	48.43
218.834	45.02
219.216	47.3
219.597	47.11
219.979	46.73
220.361	49.77
220.743	48.11
221.124	47.02
221.506	47.39
221.888	45.75
222.269	45.84
222.651	47.23
223.032	48.64
223.414	46.16
223.795	46.05
224.177	46.77
224.558	43.93
224.94	43.07
225.321	45.48
225.702	45.59
226.083	44.52
226.465	44.5
226.846	42.36
227.227	40.59
227.608	41.77
227.989	41.05
228.37	43.14
228.751	42.61
229.132	45.8
229.513	44.34
229.894	43.34
230.275	42.82
230.655	42.27
231.036	40.91
231.417	42.07
231.798	44.39
232.178	43.68
232.559	39.55
232.94	42.11
233.32	40.09
233.701	37.98
234.081	39.34
234.462	41.23
234.842	43.34
235.222	44.73
235.603	44.84
235.983	42.7
236.363	42.59
236.743	45.7
237.124	40.86
237.504	43.57
237.884	44.07
238.264	40.52
238.644	41.48
239.024	41.11
239.404	42.57
239.784	38.18
240.164	36.73
240.544	36.98
240.923	38.59
241.303	42.86
241.683	38.34
242.063	41.68
242.442	43.39
242.822	41.64
243.202	39.91
243.581	39.41
243.961	44.68
244.34	46.57
244.72	47.02
245.099	46.73
245.478	46.68
245.858	48.61
246.237	47.68
246.616	51.68
246.996	52.36
247.375	54.36
247.754	56.02
248.133	54.34
248.512	54.98
248.891	59.7
249.27	59.77
249.649	60.16
250.028	59.64
250.407	58.82
250.786	54.25
251.165	54
251.544	57.27
251.922	56.89
252.301	59.32
252.68	56.2
253.058	52.32
253.437	50.14
253.816	51.3
254.194	50.75
254.573	49.91
254.951	52.36
255.329	55.14
255.708	50.98
256.086	52.02
256.465	51.55
256.843	51.59
257.221	54.91
257.599	53.55
257.977	49.48
258.356	48.8
258.734	51.68
259.112	55.93
259.49	52.64
259.868	54.32
260.246	53.98
260.624	52.34
261.001	56.8
261.379	54.18
261.757	55.43
262.135	54.77
262.513	55.75
262.89	54.57
263.268	50.89
263.645	51.98
264.023	51
264.401	49.89
264.778	49.77
265.156	48.05
265.533	46
265.91	45.82
266.288	51.55
266.665	54.36
267.042	53.52
267.42	54.3
267.797	52.5
268.174	54.93
268.551	53.89
268.928	50.89
269.305	49.05
269.682	53.2
270.059	56.09
270.436	53.48
270.813	51.5
271.19	54.2
271.567	51.16
271.944	54.86
272.32	51.82
272.697	51.43
273.074	56.77
273.45	58
273.827	56.77
274.203	57.16
274.58	56.27
274.957	56.95
275.333	55.34
275.709	57.41
276.086	55.68
276.462	52.41
276.838	54.14
277.215	51.8
277.591	54.16
277.967	52.27
278.343	50.86
278.719	48.32
279.095	45.73
279.471	44.07
279.847	44.07
280.223	39.73
280.599	43.93
280.975	40.18
281.351	39.61
281.727	38.55
282.103	37.84
282.478	36.64
282.854	39.25
283.23	44.41
283.605	46.52
283.981	45.7
284.357	49.45
284.732	49.93
285.108	53.34
285.483	53.14
285.858	49.41
286.234	52.43
286.609	55.48
286.984	55.23
287.36	53.09
287.735	51.75
288.11	52.39
288.485	53.34
288.86	53.8
289.235	52.7
289.61	53.16
289.985	54.7
290.36	52.5
290.735	49.11
291.11	49.48
291.485	47.45
291.86	49.2
292.235	51.02
292.609	49.14
292.984	48.07
293.359	46.7
293.733	46.57
294.108	45.61
294.482	40.48
294.857	41.2
295.231	43.84
295.606	44.32
295.98	43.98
296.354	42.61
296.729	46.52
297.103	46.05
297.477	46.05
297.851	50.68
298.226	52.18
298.6	54.09
298.974	53.52
299.348	51.8
299.722	52.77
300.096	52.14
300.47	49.61
300.844	44.86
301.217	43.41
301.591	47.77
301.965	45.09
302.339	45.73
302.712	48.68
303.086	49.66
303.46	54.07
303.833	54.11
304.207	51.61
304.58	52.59
304.954	57.18
305.327	57.55
305.701	55.41
306.074	53.11
306.447	49.52
306.821	50.16
307.194	48.7
307.567	41.36
307.94	41.7
308.313	44.32
308.686	47.16
309.059	46.18
309.432	46.77
309.805	45.89
310.178	46.89
310.551	51.7
310.924	50.66
311.297	50.98
311.67	51.36
312.042	48.8
312.415	48
312.788	43.91
313.16	43.34
313.533	41.68
313.905	44.27
314.278	44.45
314.65	42.91
315.023	41.66
315.395	39.59
315.768	40.75
316.14	45.09
316.512	46.95
316.884	49.39
317.257	48.09
317.629	49.86
318.001	49.14
318.373	49.34
318.745	48.89
319.117	48.3
319.489	46.75
319.861	44.05
320.233	43.23
320.605	40.18
320.977	39.89
321.348	39.59
321.72	39.39
322.092	39.75
322.463	39.93
322.835	36.41
323.207	40.18
323.578	41.3
323.95	42.57
324.321	43.84
324.693	46.66
325.064	47.02
325.435	50.82
325.807	53.91
326.178	53.48
326.549	55.91
326.92	60.98
327.292	60.41
327.663	59.09
328.034	61.98
328.405	58.93
328.776	55.16
329.147	54.98
329.518	50.61
329.889	48
330.259	45.95
330.63	42.27
331.001	41.39
331.372	39.23
331.742	44.48
332.113	42.34
332.484	39.84
332.854	44.02
333.225	44.18
333.595	44.68
333.966	44.66
334.336	48.11
334.707	50.64
335.077	48.11
335.447	47.55
335.817	44.16
336.188	49.25
336.558	53.7
336.928	53.18
337.298	54.66
337.668	51.45
338.038	52.27
338.408	52.39
338.778	50.45
339.148	53.59
339.518	54.5
339.888	55.18
340.258	53
340.627	50.57
340.997	45.18
341.367	42.52
341.736	47.18
342.106	44.91
342.475	38.98
342.845	42.18
343.214	41.27
343.584	41.82
343.953	41.61
344.323	41.41
344.692	40.73
345.061	45.09
345.431	46.98
345.8	48.07
346.169	51.02
346.538	53.45
346.907	49.93
347.276	49.73
347.645	49.45
348.014	51.39
348.383	51.11
348.752	54.02
349.121	51.3
349.49	49.95
349.858	48.57
350.227	49.32
350.596	52.43
350.964	56.59
351.333	54.75
351.702	54.07
352.07	51.18
352.439	49
352.807	48.39
353.176	48.59
353.544	52.02
353.912	53.86
354.281	50.11
354.649	44.89
355.017	39.09
355.385	39.59
355.753	43.36
356.122	44.5
356.49	46
356.858	43.66
357.226	43.18
357.594	39.16
357.961	37.32
358.329	39.45
358.697	39.05
359.065	41.55
359.433	43.23
359.8	41.09
360.168	40.25
360.536	38.89
360.903	40.39
361.271	43.48
361.638	43.48
362.006	43.16
362.373	45.25
362.741	49.8
363.108	48.64
363.475	49.77
363.843	47.48
364.21	48.93
364.577	49.34
364.944	47.32
365.311	45.45
365.678	46.91
366.045	48.11
366.412	46.66
366.779	44.95
367.146	45.66
367.513	44.5
367.88	47.5
368.247	49.8
368.613	48.89
368.98	52.93
369.347	51.84
369.713	49.93
370.08	50.27
370.447	50.89
370.813	50.95
371.18	51.52
371.546	50.18
371.912	50.75
372.279	45.43
372.645	48.55
373.011	48.59
373.378	53.68
373.744	51.75
374.11	45.5
374.476	43.16
374.842	44.5
375.208	45.05
375.574	45.14
375.94	44.84
376.306	51.91
376.672	52.89
377.038	52.18
377.404	47.14
377.769	52.07
378.135	56.32
378.501	57.61
378.866	53.36
379.232	50.77
379.597	51.73
379.963	49.5
380.328	47.25
380.694	46.32
381.059	42.84
381.425	43.34
381.79	39.36
382.155	42.77
382.52	40.93
382.886	43.16
383.251	43.5
383.616	41.55
383.981	41.52
384.346	37.07
384.711	37.39
385.076	38.89
385.441	41.8
385.806	45.73
386.171	42.98
386.535	43.14
386.9	40.8
387.265	43.77
387.629	44.89
387.994	43.98
388.359	45.05
388.723	43.43
389.088	45.14
389.452	41.16
389.817	38.48
390.181	37.93
390.545	43.36
390.91	46.68
391.274	45.32
391.638	48.86
392.002	48.91
392.366	55
392.731	55.11
393.095	54.11
393.459	57.95
393.823	60.7
394.187	59.25
394.55	53.43
394.914	51.89
395.278	51
395.642	49.57
396.006	51.34
396.369	43.89
396.733	43.27
397.097	44.61
397.46	42.77
397.824	39.86
398.187	40.05
398.551	40.91
398.914	43.02
399.277	45.66
399.641	47.66
400.004	48.89
400.367	49.39
400.73	49.7
401.094	48.2
401.457	50.43
401.82	50.18
402.183	52.5
402.546	51.45
402.909	51.09
403.272	47.41
403.635	45.39
403.998	44.73
404.36	44.36
404.723	45.89
405.086	45.66
405.448	43.52
405.811	45.09
406.174	45.18
406.536	46.93
406.899	48.57
407.261	52.23
407.624	49.84
407.986	49.23
408.348	51.75
408.711	51.98
409.073	52.18
409.435	53.18
409.797	52.68
410.16	48.23
410.522	52
410.884	52.32
411.246	48.95
411.608	50.07
411.97	52.11
412.332	51
412.693	48.8
413.055	48.41
413.417	46.36
413.779	45.32
414.14	44.27
414.502	42.89
414.864	40.32
415.225	41.18
415.587	44
415.948	41.52
416.31	41.82
416.671	44.2
417.033	44.61
417.394	45.66
417.755	50.09
418.116	53.48
418.478	48.89
418.839	48.91
419.2	49.34
419.561	45.77
419.922	45.02
420.283	45.61
420.644	42.89
421.005	41.91
421.366	40.86
421.727	38.41
422.087	37.52
422.448	41.07
422.809	40.5
423.169	42.77
423.53	45.48
423.891	43.57
424.251	42.89
424.612	42.77
424.972	45.45
425.333	47.2
425.693	42.2
426.053	44.61
426.414	44.64
426.774	47.45
427.134	44.45
427.494	46.23
427.854	47.43
428.214	49.86
428.574	49.98
428.934	49.32
429.294	49.77
429.654	55.59
430.014	54.34
430.374	51.8
430.734	48.18
431.094	50.32
431.453	45.14
431.813	46.64
432.173	44.39
432.532	46.34
432.892	41.32
433.251	37.55
433.611	37.73
433.97	37.14
434.33	39.77
434.689	42.09
435.048	43.25
435.407	45.89
435.767	46.89
436.126	46.32
436.485	45.66
436.844	48.75
437.203	49.64
437.562	46.75
437.921	47.57
438.28	45.16
438.639	43.43
438.998	41.39
439.356	41.77
439.715	41.68
440.074	47.32
440.433	45.16
440.791	44.82
441.15	47.18
441.508	46.68
441.867	49.43
442.225	50.68
442.584	51.34
442.942	47.77
443.3	44.95
443.659	43.95
444.017	40.84
444.375	42.09
444.733	44.27
445.092	44.66
445.45	46.52
445.808	44.61
446.166	44.98
446.524	45.73
446.882	49.09
447.239	49.48
447.597	48.45
447.955	47.5
448.313	49.32
448.67	47.86
449.028	47.18
449.386	46.89
449.743	46.73
450.101	47.95
450.458	48.52
450.816	48.41
451.173	51.61
451.531	53.02
451.888	48.36
452.245	50.32
452.602	49.14
452.96	49.14
453.317	47.89
453.674	48.75
454.031	46.77
454.388	46
454.745	46.23
455.102	44.32
455.459	44.14
455.816	51.59
456.173	45.41
456.529	46.98
456.886	44.84
457.243	47.07
457.599	45.98
457.956	43.43
458.313	42.14
458.669	41.75
459.026	40.68
459.382	42.64
459.739	40.27
460.095	42.91
460.451	43.02
460.807	41.84
461.164	41.27
461.52	41
461.876	43.14
462.232	43.25
462.588	42
462.944	41.3
463.3	38.25
463.656	34.45
464.012	34.93
464.368	31.16
464.724	32.7
465.079	32.57
465.435	29.25
465.791	31.27
466.146	29.52
466.502	26.09
466.858	26.57
467.213	27
467.569	28.32
467.924	26.66
468.279	30.59
468.635	30.89
468.99	30.48
469.345	33.98
469.701	32.64
470.056	35.14
470.411	41.55
470.766	40.91
471.121	39.34
471.476	41.93
471.831	43
472.186	43
472.541	41.43
472.895	41.95
473.25	39.52
473.605	39.25
473.96	39.45
474.314	36.36
474.669	34.18
475.024	36.02
475.378	35.66
475.733	36.43
476.087	35.75
476.441	36.43
476.796	35.93
477.15	38.68
477.504	38.55
477.859	38.16
478.213	36.23
478.567	35.45
478.921	36.05
479.275	36.73
479.629	36.45
479.983	37.27
480.337	37.36
480.691	37.45
481.045	37.05
481.399	39.32
481.752	37.66
482.106	42.73
482.46	45.55
482.813	48.05
483.167	47.45
483.52	48.59
483.874	48.57
484.227	47.89
484.581	48.23
484.934	47.55
485.288	46.25
485.641	45.66
485.994	43.11
486.347	45.14
486.7	43.7
487.054	45.16
487.407	44.07
487.76	43.98
488.113	44.48
488.466	45.55
488.818	46.14
489.171	45.16
489.524	45.18
489.877	44.5
490.23	43.16
490.582	43.36
490.935	42.48
491.288	40.11
491.64	36.52
491.993	38.84
492.345	39.41
492.698	38.5
493.05	38.59
493.402	40.98
493.755	41.11
494.107	41.73
494.459	40.55
494.811	38.34
495.163	43.95
495.515	49
495.867	50.84
496.219	53.55
496.571	60.93
496.923	67.16
497.275	78.16
497.627	93.14
497.979	104.09
498.33	117.3
498.682	133.45
499.034	143.45
499.385	155.09
499.737	166.64
500.088	179.2
500.44	186.3
500.791	192.7
501.143	194.02
501.494	189.41
501.845	192.45
502.197	190.52
502.548	185.55
502.899	183.68
503.25	180.66
503.601	176.73
503.952	169.39
504.303	162.32
504.654	158.7
505.005	152.43
505.356	149.05
505.707	143.36
506.058	137.16
506.408	137.07
506.759	130
507.11	130.41
507.46	125.98
507.811	120.25
508.161	116.89
508.512	117.5
508.862	115.93
509.213	117.93
509.563	115.91
509.913	120.45
510.263	114.95
510.614	116.07
510.964	110.23
511.314	106
511.664	103.61
512.014	108.8
512.364	105.57
512.714	109.64
513.064	106.91
513.414	104.68
513.764	99.95
514.113	98.32
514.463	95.43
514.813	93.2
515.162	93.98
515.512	97.73
515.862	92.39
516.211	90.07
516.561	85.89
516.91	84.43
517.259	82.39
517.609	79.25
517.958	78.11
518.307	80.25
518.656	79
519.006	83.98
519.355	80.91
519.704	82.75
520.053	83.25
520.402	82.3
520.751	79.32
521.1	81.66
521.448	84.39
521.797	81.68
522.146	78.41
522.495	76.5
522.843	69.66
523.192	66.45
523.541	65.95
523.889	64.7
524.238	63.73
524.586	64.7
524.935	62.05
525.283	56
525.631	57.95
525.979	57.55
526.328	60.7
526.676	63.98
527.024	67.14
527.372	66.57
527.72	64.8
528.068	63.25
528.416	62.43
528.764	61.89
529.112	65.14
529.46	62.41
529.808	61.36
530.155	55.18
530.503	51.68
530.851	50.07
531.198	49.84
531.546	48.27
531.893	49.64
532.241	49.84
532.588	48.39
532.936	49.05
533.283	53.3
533.63	56.95
533.978	61.41
534.325	60.2
534.672	60.77
535.019	60.16
535.366	60.27
535.713	60.95
536.06	59.52
536.407	63.16
536.754	63.32
537.101	62.14
537.448	59.61
537.795	57.18
538.141	59.59
538.488	58.89
538.835	57.52
539.181	60.25
539.528	58.43
539.874	61.05
540.221	62.43
540.567	63.25
540.914	61.98
541.26	60.05
541.606	62.86
541.952	67.05
542.299	66.3
542.645	65.64
542.991	66.39
543.337	63.45
543.683	57.7
544.029	55.18
544.375	50.8
544.721	51.73
545.066	52.36
545.412	51.3
545.758	48.48
546.104	46.45
546.449	46.98
546.795	46.82
547.141	51.39
547.486	54.82
547.832	53.77
548.177	52.25
548.522	52.09
548.868	52.23
549.213	53.77
549.558	53.2
549.903	56.7
550.249	53.95
550.594	50.61
550.939	46.68
551.284	47.64
551.629	46.57
551.974	49.16
552.319	48.02
552.664	46.57
553.008	44.07
553.353	43.48
553.698	40.64
554.043	42.93
554.387	37.84
554.732	40.77
555.076	37.95
555.421	36.48
555.765	39.39
556.11	40.45
556.454	42.32
556.798	41.02
557.143	40.84
557.487	39.48
557.831	41.14
558.175	45.89
558.519	42.02
558.863	44.36
559.207	46.82
559.551	46.41
559.895	48.07
560.239	49.32
560.583	48.45
560.927	49.66
561.27	52.32
561.614	51.43
561.958	51.86
562.301	52.16
562.645	51.66
562.988	48.16
563.332	43.68
563.675	40.77
564.018	40.07
564.362	40.36
564.705	35.66
565.048	36.48
565.391	37.07
565.735	35.5
566.078	34.93
566.421	32.7
566.764	33.61
567.107	37.32
567.45	38.48
567.792	35.86
568.135	36.84
568.478	39.77
568.821	36.91
569.163	34.07
569.506	36.48
569.849	36.68
570.191	37.2
570.534	42.07
570.876	38.48
571.219	39.07
571.561	40.66
571.903	40.34
572.246	39.23
572.588	39.61
572.93	40.32
573.272	40.5
573.614	41.02
573.956	42.93
574.298	41.2
574.64	42.11
574.982	40.66
575.324	39.95
575.666	39.86
576.008	41.64
576.349	43.05
576.691	45.27
577.033	45.32
577.374	46.14
577.716	46.55
578.057	42.27
578.399	44.8
578.74	44.45
579.082	42.91
579.423	42.43
579.764	40.48
580.105	41.39
580.447	39.09
580.788	36.5
581.129	37.95
581.47	37.43
581.811	40.95
582.152	37.64
582.493	36.8
582.834	38.02
583.175	40.05
583.515	42.3
583.856	42.68
584.197	42.84
584.537	42.34
584.878	43.2
585.218	43.61
585.559	41.86
585.899	44.7
586.24	45.68
586.58	48.14
586.921	45.91
587.261	45.36
587.601	43.34
587.941	44.98
588.281	46.7
588.621	44.77
588.961	40.5
589.301	41.55
589.641	45.05
589.981	45.14
590.321	45.23
590.661	46.34
591.001	43.36
591.34	43.43
591.68	42.45
592.02	42.11
592.359	42.98
592.699	45.68
593.038	45.52
593.378	42.89
593.717	41.52
594.057	39.86
594.396	42.93
594.735	43.68
595.074	43.5
595.414	42.64
595.753	42.45
596.092	42.93
596.431	44.8
596.77	45.25
597.109	44.93
597.448	46
597.786	44.64
598.125	42.68
598.464	43.59
598.803	43.02
599.141	41.57
599.48	41.77
599.819	38.84
600.157	38.43
600.495	37.14
600.834	38.52
601.172	40.18
601.511	41.18
601.849	40.98
602.187	42.02
602.525	42.7
602.864	47.77
603.202	48.5
603.54	47.57
603.878	45.43
604.216	45
604.554	43.7
604.891	43.98
605.229	46.95
605.567	46.41
605.905	47.95
606.243	50.82
606.58	48.36
606.918	47.7
607.255	49.64
607.593	52.43
607.93	54.93
608.268	51.68
608.605	50.64
608.942	49.14
609.28	45.75
609.617	44.8
609.954	42.34
610.291	44.3
610.628	45.59
610.965	43.84
611.302	41.36
611.639	42.02
611.976	45.32
612.313	48.68
612.65	47.59
612.987	53.2
613.323	51.84
613.66	51.95
613.997	48.18
614.333	47.36
614.67	50.98
615.006	49.3
615.343	47.39
615.679	46.59
616.015	44.16
616.352	46.07
616.688	44.25
617.024	45.32
617.36	46.5
617.696	47.11
618.032	44.91
618.368	44.7
618.704	46.84
619.04	48.89
619.376	48.3
619.712	48.39
620.048	47.61
620.383	48.3
620.719	47.16
621.055	45.18
621.39	44
621.726	45.16
622.061	43.91
622.397	43.07
622.732	40.7
623.068	39.27
623.403	37.77
623.738	38.09
624.073	35.73
624.409	36.59
624.744	39
625.079	39.43
625.414	39.59
625.749	39.57
626.084	41.23
626.419	42.23
626.753	44.75
627.088	44.82
627.423	45.3
627.758	49.77
628.092	46.89
628.427	46.75
628.762	48.84
629.096	52.43
629.431	54
629.765	51.91
630.099	52.3
630.434	51.05
630.768	53.27
631.102	54.02
631.436	51.3
631.77	54.45
632.105	54.64
632.439	53.93
632.773	52.73
633.107	53.95
633.44	56.98
633.774	58.82
634.108	59.84
634.442	55.95
634.776	55.3
635.109	56.48
635.443	56.5
635.776	55.43
636.11	55.64
636.443	55.05
636.777	52.16
637.11	51.48
637.444	50.07
637.777	50.36
638.11	56.18
638.443	55.86
638.776	55.75
639.11	55.3
639.443	57.34
639.776	58.77
640.109	58.07
640.441	59.41
640.774	59.25
641.107	59
641.44	57.07
641.773	52.14
642.105	51.89
642.438	50.14
642.77	48.75
643.103	45.59
643.435	45.61
643.768	45.93
644.1	45.75
644.433	49.89
644.765	50.59
645.097	53.09
645.429	53.14
645.761	51.09
646.094	53.14
646.426	56.75
646.758	60.32
647.09	58.45
647.422	60.18
647.753	61.7
648.085	59.57
648.417	55.91
648.749	56.3
649.08	58.02
649.412	59.68
649.744	59.8
650.075	56.27
650.407	53.16
650.738	56.3
651.069	53.48
651.401	52.84
651.732	52.75
652.063	55.61
652.394	54.48
652.726	54.27
653.057	55.32
653.388	55.7
653.719	58.05
654.05	58.73
654.381	55.05
654.712	56.86
655.042	56.27
655.373	55.02
655.704	53.07
656.034	53.16
656.365	52.8
656.696	53.41
657.026	55.11
657.357	52.27
657.687	54.48
658.018	58.91
658.348	56.98
658.678	56.5
659.008	58.25
659.339	59.93
659.669	60.98
659.999	61.8
660.329	59.55
660.659	57.7
660.989	60.09
661.319	58.36
661.649	55.66
661.978	58.43
662.308	56.41
662.638	55.32
662.968	54.02
663.297	54.55
663.627	54.66
663.956	58.41
664.286	57.48
664.615	54.64
664.945	56.18
665.274	56.41
665.603	56.57
665.932	61.86
666.262	60.43
666.591	61.25
666.92	60
667.249	62.36
667.578	58.02
667.907	59.39
668.236	62.98
668.564	61.16
668.893	61.02
669.222	62.68
669.551	58.98
669.879	62.43
670.208	61.5
670.537	60.86
670.865	56.11
671.194	59.7
671.522	60.34
671.85	58.02
672.179	57.34
672.507	58.5
672.835	54.98
673.163	58.66
673.491	56.82
673.819	59.48
674.147	59.48
674.475	64.39
674.803	63.48
675.131	62.43
675.459	63.98
675.787	67.93
676.115	66.09
676.442	66.2
676.77	64.32
677.098	62.32
677.425	63.95
677.753	62.7
678.08	60.02
678.407	59.75
678.735	60.23
679.062	60.2
679.389	55
679.717	54.61
680.044	53.18
680.371	55
680.698	58.18
681.025	56.41
681.352	56.25
681.679	54.18
682.006	53.61
682.332	52.14
682.659	52.16
682.986	55.32
683.313	58.52
683.639	60.45
683.966	60.93
684.292	61.07
684.619	61.18
684.945	62.8
685.272	64.64
685.598	63.45
685.924	63.98
686.25	63.57
686.577	63.32
686.903	60.59
687.229	63.09
687.555	60.2
687.881	57.95
688.207	56.32
688.533	56.84
688.858	59.59
689.184	62.2
689.51	63.95
689.836	66.27
690.161	65.55
690.487	63.23
690.813	58.7
691.138	57.93
691.463	60.34
691.789	62.3
692.114	60.14
692.44	57.39
692.765	54.3
693.09	51.84
693.415	52.16
693.74	52.98
694.065	53.48
694.39	54.8
694.715	57.02
695.04	55.36
695.365	54.66
695.69	54.52
696.015	53.95
696.339	54.02
696.664	55.2
696.989	55.27
697.313	55.18
697.638	59.07
697.962	55.09
698.287	52.77
698.611	54.64
698.935	54.57
699.26	55.57
699.584	58.84
699.908	59.07
700.232	58.02
700.556	54.27
700.88	55.7
701.204	56.77
701.528	62.32
701.852	64.64
702.176	62.2
702.5	60.32
702.823	60.84
703.147	56.7
703.471	55.61
703.794	57.84
704.118	58.05
704.441	56.27
704.765	50.73
705.088	45.59
705.411	45
705.735	43.05
706.058	42.95
706.381	43.8
706.704	45.05
707.027	44.39
707.35	42.02
707.673	41.91
707.996	40.16
708.319	41.5
708.642	43.7
708.965	41.68
709.288	45.3
709.61	45.82
709.933	42.75
710.256	42.82
710.578	45.55
710.901	46
711.223	44.64
711.546	46.41
711.868	48.18
712.19	47.59
712.512	48.64
712.835	44.98
713.157	42.11
713.479	44.11
713.801	44.11
714.123	42.45
714.445	42.68
714.767	45.39
715.089	46.18
715.411	42.59
715.732	44.64
716.054	43.41
716.376	46.09
716.697	47.68
717.019	50.61
717.34	51.98
717.662	51.77
717.983	51.5
718.305	52.27
718.626	50.32
718.947	52.32
719.268	49.73
719.589	50.27
719.911	50.05
720.232	50.75
720.553	44.55
720.874	42.14
721.195	40.16
721.515	40.25
721.836	38.11
722.157	38
722.478	36.75
722.798	38.98
723.119	40.43
723.44	37.43
723.76	37.45
724.081	38.59
724.401	36.75
724.721	37.77
725.042	32.52
725.362	31.86
725.682	30.43
726.002	31.14
726.322	31.91
726.642	31.43
726.962	31.5
727.282	31.09
727.602	33.34
727.922	35.57
728.242	38.5
728.562	42.11
728.882	41.7
729.201	43.93
729.521	44.11
729.84	43.23
730.16	40.39
730.479	42.18
730.799	41.2
731.118	40.68
731.437	40.11
731.757	39.52
732.076	40.66
732.395	41.43
732.714	41.93
733.033	43.57
733.352	44.32
733.671	44.36
733.99	43.98
734.309	47.93
734.628	47.91
734.947	47.59
735.265	46.73
735.584	45.86
735.903	47.23
736.221	46.73
736.54	47.05
736.858	45.91
737.177	43.48
737.495	45
737.813	43.05
738.132	43.77
738.45	45
738.768	43.16
739.086	42.48
739.404	38.45
739.722	35.02
740.04	33.93
740.358	33.27
740.676	37.5
740.994	34.95
741.311	34.39
741.629	29.75
741.947	29.07
742.264	28.55
742.582	28.45
742.899	31.3
743.217	35.61
743.534	33.02
743.852	34.07
744.169	34.95
744.486	35.27
744.803	37.02
745.121	40.98
745.438	40.25
745.755	40.18
746.072	40.93
746.389	41.32
746.706	40.52
747.022	42.34
747.339	41.55
747.656	39.55
747.973	39.02
748.289	36.3
748.606	37.45
748.923	36.14
749.239	39.91
749.555	43.02
749.872	41.25
750.188	39.41
750.505	42.2
750.821	43.68
751.137	46.09
751.453	46.95
751.769	47.16
752.085	43.66
752.401	45.14
752.717	44.48
753.033	40.91
753.349	40.86
753.665	39.59
753.98	36.77
754.296	34.45
754.612	33.48
754.927	34.02
755.243	32.18
755.558	35.2
755.874	35.91
756.189	34.84
756.505	36.86
756.82	35.41
757.135	39.02
757.45	38.77
757.765	40.91
758.08	40.02
758.395	39.45
758.71	40.14
759.025	37.34
759.34	37.84
759.655	38.11
759.97	37.23
760.285	41.7
760.599	38.11
760.914	36
761.228	35.61
761.543	35.25
761.857	37.8
762.172	38.45
762.486	38.48
762.8	35.73
763.115	36.02
763.429	35.66
763.743	33.82
764.057	37.48
764.371	40.82
764.685	39.11
764.999	38.52
765.313	36.57
765.627	36.09
765.941	36.73
766.255	35.59
766.568	34.91
766.882	37.14
767.195	37.11
767.509	35.5
767.823	33.77
768.136	35.57
768.449	34.89
768.763	34.02
769.076	33.64
769.389	35
769.702	38.86
770.016	38.86
770.329	37.34
770.642	38.32
770.955	36.5
771.268	34.64
771.58	32.61
771.893	36.55
772.206	36.11
772.519	39.52
772.832	37.3
773.144	35.07
773.457	35.93
773.769	34.27
774.082	34.18
774.394	34.61
774.706	35.23
775.019	36.18
775.331	34.59
775.643	35.18
775.955	33.02
776.268	35.95
776.58	37.7
776.892	38.11
777.204	37.89
777.515	37.3
777.827	38
778.139	39.18
778.451	38.8
778.763	38.39
779.074	38.39
779.386	40.14
779.697	39.02
780.009	39.11
780.32	39.41
780.632	39.32
780.943	37.55
781.254	35.02
781.566	36.73
781.877	38.84
782.188	40.3
782.499	38.55
782.81	37.98
783.121	38.11
783.432	37.48
783.743	34.27
784.054	35.23
784.364	34.98
784.675	38.98
784.986	38.7
785.296	40.43
785.607	40.84
785.917	42.82
786.228	41.43
786.538	41.8
786.849	41.27
787.159	46.23
787.469	49.27
787.779	50.2
788.09	49.3
788.4	48.82
788.71	46.73
789.02	44.07
789.33	43.57
789.64	47.3
789.949	48.55
790.259	50.52
790.569	46.84
790.879	45.2
791.188	45.61
791.498	44.73
791.807	45.68
792.117	45.07
792.426	43.02
792.736	41.66
793.045	37.27
793.354	37
793.663	37.57
793.973	40.84
794.282	41.39
794.591	43.82
794.9	43.34
795.209	38.82
795.518	38.93
795.826	42.45
796.135	47.5
796.444	49.45
796.753	46.64
797.061	45.11
797.37	41.84
797.678	40.3
797.987	38.05
798.295	37.07
798.604	40.43
798.912	39.34
799.22	37.09
799.529	34.2
799.837	31.86
800.145	31.3
800.453	32.52
800.761	32.34
801.069	33.55
801.377	31.8
801.685	33.48
801.993	33.66
802.3	33.77
802.608	36.02
802.916	36.11
803.223	39.2
803.531	38.45
803.838	34.98
804.146	39.18
804.453	36.73
804.76	38.52
805.068	38.98
805.375	38.41
805.682	37.09
805.989	39.32
806.296	37.55
806.603	37.09
806.91	39.11
807.217	39.48
807.524	35.93
807.831	35.14
808.138	35.41
808.444	36.2
808.751	39.23
809.058	39.7
809.364	33
809.671	34.05
809.977	35.3
810.284	37.32
810.59	38.3
810.896	36.32
811.202	38.36
811.509	37.95
811.815	37
812.121	33.39
812.427	30.55
812.733	36.3
813.039	37.95
813.345	38.43
813.65	33.98
813.956	37
814.262	37.23
814.568	40.64
814.873	42.91
815.179	43.55
815.484	43.36
815.79	48.61
816.095	46.57
816.4	47.84
816.706	44.59
817.011	46.14
817.316	45.14
817.621	46.09
817.926	43.09
818.231	42.39
818.536	42.7
818.841	43.14
819.146	42.64
819.451	41.68
819.756	35.95
820.06	40.55
820.365	44.23
820.67	42.2
820.974	45.73
821.279	44.16
821.583	42.23
821.888	41.34
822.192	41.5
822.496	43.59
822.8	45.8
823.105	48.32
823.409	42.34
823.713	42.55
824.017	45.07
824.321	39.11
824.625	40.2
824.929	42.82
825.232	42.52
825.536	42.32
825.84	37.16
826.143	35.25
826.447	34.84
826.751	36.5
827.054	37.27
827.358	32.32
827.661	36.91
827.964	36.91
828.268	34.41
828.571	37.39
828.874	38.84
829.177	41.34
829.48	41.05
829.783	43.11
830.086	42.59
830.389	40.93
830.692	45.61
830.995	41.7
831.297	39.34
831.6	37.77
831.903	38.11
832.205	33.25
832.508	36.41
832.81	36.86
833.113	39.86
833.415	45.2
833.718	46.89
834.02	47.16
834.322	50.86
834.624	52.23
834.926	55.05
835.228	51.64
835.53	57.48
835.832	58.2
836.134	58.05
836.436	51.93
836.738	45.7
837.04	40.18
837.341	38.73
837.643	37.57
837.944	39.91
838.246	39
838.547	42.77
838.849	43.27
839.15	41.25
839.452	42.82
839.753	46.14
840.054	46.89
840.355	50.32
840.656	50.93
840.957	53.11
841.258	54.25
841.559	54.95
841.86	54.5
842.161	53.89
842.462	53.98
842.762	53.66
843.063	53.23
843.364	56.25
843.664	57.36
843.965	57.23
844.265	53.98
844.566	54.95
844.866	54.48
845.166	52.89
845.467	50.16
845.767	48.39
846.067	46.52
846.367	43.3
846.667	42.77
846.967	40.55
847.267	38.23
847.567	37.25
847.867	36.5
848.166	36.39
848.466	34.86
848.766	34.8
849.065	32.16
849.365	32.3
849.664	35.07
849.964	35.32
850.263	35.3
850.562	37.07
850.862	38
851.161	33.05
851.46	31.48
851.759	30.3
852.058	31.48
852.357	34.82
852.656	34.93
852.955	37.09
853.254	36.84
853.553	37.59
853.851	40.07
854.15	44.27
854.449	46.59
854.747	48.98
855.046	48.3
855.344	47.05
855.643	47.61
855.941	54.86
856.239	53.09
856.538	53.34
856.836	52.3
857.134	51.45
857.432	47.84
857.73	44.45
858.028	41.77
858.326	45.75
858.624	45.84
858.922	44.68
859.219	39.82
859.517	36.75
859.815	37.55
860.112	43.89
860.41	44.66
860.707	46.55
861.005	52.27
861.302	56.57
861.6	52.16
861.897	57.77
862.194	59.25
862.491	56.73
862.788	65.09
863.085	70.2
863.382	67.23
863.679	67.8
863.976	64.68
864.273	63
864.57	56.89
864.867	60.64
865.163	56.25
865.46	56.39
865.757	61.05
866.053	54.39
866.349	47.73
866.646	45.43
866.942	40.36
867.239	42.68
867.535	38.91
867.831	42.59
868.127	41.61
868.423	41.7
868.719	42.02
869.015	39.61
869.311	42.64
869.607	41.86
869.903	41.07
870.199	44.02
870.494	46.5
870.79	54.14
871.086	51.8
871.381	51.5
871.677	51.91
871.972	48.25
872.267	49.98
872.563	48.34
872.858	50.18
873.153	52.11
873.448	53.07
873.743	48.77
874.038	46.07
874.333	50.27
874.628	53.27
874.923	51.52
875.218	58.18
875.513	52.55
875.808	52.59
876.102	50.64
876.397	44.27
876.691	43.98
876.986	47.2
877.28	45.75
877.575	45.48
877.869	42.02
878.163	43.16
878.458	39.84
878.752	43.75
879.046	41.75
879.34	37.86
879.634	41.34
879.928	38.82
880.222	36.32
880.516	34.77
880.809	34.23
881.103	34.77
881.397	32.68
881.691	32.73
881.984	32.2
882.278	35.2
882.571	41.98
882.864	40.52
883.158	40.55
883.451	43.95
883.744	43.98
884.038	42.2
884.331	45.23
884.624	48.2
884.917	46.82
885.21	45.59
885.503	46.77
885.796	39.75
886.088	40.45
886.381	41.75
886.674	38.34
886.966	40.07
887.259	39.82
887.552	40.82
887.844	40.07
888.136	40.68
888.429	41.32
888.721	38.08
889.013	43.88
889.306	47.21
889.598	47.33
