# Supplementary material for: An on-demand, drop-on-drop method for studying enzyme catalysis by serial crystallography
Source: Nat Commun. 2021 Jul 22;12:4461. doi: 10.1038/s41467-021-24757-7 (PMC8298390; doi:10.1038/s41467-021-24757-7)
Supplement: Supplementary file 7 — Source Data [file 41467_2021_24757_MOESM7_ESM.zip › 01_raw data/7/7-fluo5N-fura-bg_OFX002211_20-37-39-773.txt]

Data from 7-fluo5N-fura-bg_OFX002211_20-37-39-773.txt Node

Date: Wed Jun 05 20:37:39 PDT 2019
User: Yachandra Lab
Spectrometer: OFX00221
Trigger mode: 0
Integration Time (sec): 3.000000E-1
Scans to average: 4
Nonlinearity correction enabled: false
Boxcar width: 5
Storing dark spectrum: false
XAxis mode: Wavelengths
Number of Pixels in Spectrum: 2136
>>>>>Begin Spectral Data<<<<<
156.111	2563.08
156.499	2563.5
156.887	2570.47
157.274	2569.61
157.662	2579.18
158.049	2588.45
158.437	2603.27
158.824	2601.52
159.211	2616.18
159.599	2621.39
159.986	2626.14
160.373	2623.52
160.761	2630.41
161.148	2626.14
161.535	2631.98
161.922	2622.57
162.309	2617.82
162.696	2603.18
163.083	2605
163.47	2593.16
163.857	2599
164.244	2596.09
164.631	2599.52
165.018	2592.57
165.405	2595.75
165.792	2590.09
166.179	2595.89
166.565	2589.39
166.952	2595
167.339	2593.27
167.725	2598.89
168.112	2594.73
168.498	2600.86
168.885	2595.61
169.271	2601.43
169.658	2597.89
170.044	2604.39
170.431	2598.68
170.817	2605.18
171.203	2600.43
171.59	2602.95
171.976	2597.82
172.362	2602.91
172.748	2596.09
173.134	2601.05
173.521	2595.77
173.907	2600.14
174.293	2593.43
174.679	2598.68
175.065	2591.61
175.451	2597.55
175.836	2590.3
176.222	2597.07
176.608	2601.25
176.994	2613.86
177.38	2612.48
177.765	2618.02
178.151	2609.95
178.537	2614.82
178.922	2611.3
179.308	2618.66
179.693	2612.45
180.079	2618.16
180.464	2611.7
180.85	2607.82
181.235	2595.3
181.621	2596.73
182.006	2590.2
182.391	2597.68
182.777	2592.66
183.162	2597.16
183.547	2590.25
183.932	2594.48
184.317	2588.73
184.702	2593.57
185.087	2587.36
185.472	2593.89
185.857	2590.14
186.242	2594.41
186.627	2590.32
187.012	2596.41
187.397	2589.89
187.782	2595.61
188.167	2590.68
188.551	2596.52
188.936	2741.16
189.321	2894.86
189.705	3043.41
190.09	3193.8
190.475	3376.09
190.859	3535.34
191.244	3681.48
191.628	3836.64
192.012	3985.48
192.397	4149.95
192.781	4299.8
193.166	4306.82
193.55	4303.05
193.934	4311.09
194.318	4313.82
194.702	4287.18
195.087	4282.2
195.471	4286.3
195.855	4290.05
196.239	4292.66
196.623	4284.68
197.007	4290.09
197.391	4292.23
197.775	4306.3
198.158	4299.14
198.542	4302.34
198.926	4299.61
199.31	4302.43
199.693	4303.16
200.077	4303.59
200.461	4305.93
200.844	4310.2
201.228	4307.48
201.611	4310.16
201.995	4301.68
202.378	4307.7
202.762	4310.61
203.145	4314.59
203.529	4317.7
203.912	4324.52
204.295	4325.27
204.679	4327.89
205.062	4326.07
205.445	4331.5
205.828	4327.84
206.211	4331.84
206.594	4329.2
206.977	4332.02
207.36	4335.5
207.743	4337.55
208.126	4337.39
208.509	4342.52
208.892	4342.93
209.275	4347.27
209.658	4349.8
210.04	4359.52
210.423	4359.43
210.806	4365.07
211.188	4364.25
211.571	4364.84
211.953	4365.23
212.336	4365.75
212.719	4360.91
213.101	4366.52
213.483	4366.93
213.866	4366.57
214.248	4366.43
214.63	4370.61
215.013	4369.07
215.395	4373.34
215.777	4374.5
216.159	4383.32
216.542	4384.5
216.924	4390.43
217.306	4386.27
217.688	4388.59
218.07	4388.36
218.452	4385.93
218.834	4384.57
219.216	4388.68
219.597	4386.09
219.979	4389.77
220.361	4423.23
220.743	4427.68
221.124	4432.43
221.506	4438.8
221.888	4438.89
222.269	4439.5
222.651	4443.2
223.032	4450.8
223.414	4452.3
223.795	4455.57
224.177	4455.57
224.558	4418.61
224.94	4416.3
225.321	4422.77
225.702	4419.77
226.083	4431.02
226.465	4445.95
226.846	4443.73
227.227	4438
227.608	4441.55
227.989	4438.27
228.37	4443.7
228.751	4448.93
229.132	4454.75
229.513	4445.93
229.894	4450.09
230.275	4442.55
230.655	4432.07
231.036	4438.66
231.417	4443.98
231.798	4438.77
232.178	4448.75
232.559	4447.11
232.94	4445.89
233.32	4443.16
233.701	4446.75
234.081	4446.89
234.462	4450.55
234.842	4452.11
235.222	4453.39
235.603	4453.95
235.983	4459.09
236.363	4460.07
236.743	4458.41
237.124	4458.75
237.504	4483.59
237.884	4483.89
238.264	4483.95
238.644	4483.57
239.024	4488.89
239.404	4485.84
239.784	4492.16
240.164	4493.3
240.544	4491.64
240.923	4492.02
241.303	4495.16
241.683	4470.73
242.063	4471.68
242.442	4470.32
242.822	4481.95
243.202	4474.59
243.581	4476.16
243.961	4482.45
244.34	4485.8
244.72	4484.93
245.099	4494.07
245.478	4488.25
245.858	4498.91
246.237	4500.18
246.616	4508.25
246.996	4499.55
247.375	4504.95
247.754	4508.25
248.133	4503.77
248.512	4501.32
248.891	4511.59
249.27	4507.5
249.649	4512.64
250.028	4504.86
250.407	4504.86
250.786	4500.77
251.165	4503.39
251.544	4503.89
251.922	4506.8
252.301	4503.52
252.68	4506.55
253.058	4499.45
253.437	4506.32
253.816	4509.34
254.194	4513.34
254.573	4512.84
254.951	4515.98
255.329	4513.27
255.708	4515.23
256.086	4515.16
256.465	4516.32
256.843	4523.48
257.221	4527.66
257.599	4521.95
257.977	4528.52
258.356	4535.3
258.734	4542.89
259.112	4547.14
259.49	4548.09
259.868	4546.52
260.246	4547.98
260.624	4554.66
261.001	4556.73
261.379	4560.91
261.757	4562.75
262.135	4556.64
262.513	4554.11
262.89	4550.23
263.268	4549.36
263.645	4548.36
264.023	4551.93
264.401	4555.11
264.778	4551.82
265.156	4541.52
265.533	4539.2
265.91	4535.11
266.288	4538.32
266.665	4530.59
267.042	4535.14
267.42	4534.43
267.797	4541.82
268.174	4540.89
268.551	4541.66
268.928	4541.09
269.305	4544.48
269.682	4542.64
270.059	4548.77
270.436	4545.98
270.813	4557.52
271.19	4555.3
271.567	4557.25
271.944	4556
272.32	4558.5
272.697	4564.68
273.074	4569.07
273.45	4568.32
273.827	4570.05
274.203	4569.75
274.58	4572.73
274.957	4563.07
275.333	4565.8
275.709	4564.14
276.086	4561.73
276.462	4560.95
276.838	4549.82
277.215	4545.82
277.591	4556.18
277.967	4553.36
278.343	4554.23
278.719	4551.25
279.095	4557.98
279.471	4553.02
279.847	4557.48
280.223	4554.16
280.599	4557.16
280.975	4554.09
281.351	4557.39
281.727	4546.43
282.103	4551.09
282.478	4547.98
282.854	4550.8
283.23	4547.39
283.605	4555.84
283.981	4552.18
284.357	4559.25
284.732	4558.48
285.108	4566.57
285.483	4567.64
285.858	4572.59
286.234	4568.32
286.609	4571.23
286.984	4568.5
287.36	4571.61
287.735	4568.2
288.11	4582.75
288.485	4580.55
288.86	4583.84
289.235	4580.89
289.61	4582.93
289.985	4584.64
290.36	4587.27
290.735	4585.32
291.11	4592.5
291.485	4592.39
291.86	4592.95
292.235	4583.64
292.609	4584.98
292.984	4582.05
293.359	4588.32
293.733	4584.7
294.108	4592.57
294.482	4589.07
294.857	4591.91
295.231	4592.18
295.606	4598.41
295.98	4594.61
296.354	4595.98
296.729	4595.02
297.103	4597.27
297.477	4595.34
297.851	4599.5
298.226	4589.27
298.6	4595
298.974	4597.14
299.348	4597.82
299.722	4595.66
300.096	4605.3
300.47	4600.27
300.844	4605
301.217	4603.86
301.591	4605.41
301.965	4607.48
302.339	4611.14
302.712	4606.59
303.086	4608.25
303.46	4605.02
303.833	4604.48
304.207	4600.2
304.58	4606.3
304.954	4604.48
305.327	4607.39
305.701	4602.45
306.074	4603.32
306.447	4600.11
306.821	4606.02
307.194	4604.25
307.567	4611.36
307.94	4606.02
308.313	4610.68
308.686	4606.59
309.059	4607.84
309.432	4605.7
309.805	4611.23
310.178	4604.93
310.551	4612.77
310.924	4613.18
311.297	4613.86
311.67	4607.66
312.042	4614.43
312.415	4613.27
312.788	4613.59
313.16	4609.55
313.533	4614.45
313.905	4612.5
314.278	4620.36
314.65	4609.73
315.023	4611.45
315.395	4608.73
315.768	4610.66
316.14	4608.43
316.512	4611.82
316.884	4610.82
317.257	4617.95
317.629	4613.7
318.001	4616.23
318.373	4609.5
318.745	4617.61
319.117	4612.05
319.489	4618.77
319.861	4622.25
320.233	4627.59
320.605	4619.05
320.977	4624
321.348	4619.66
321.72	4621.41
322.092	4615.23
322.463	4621.82
322.835	4615.98
323.207	4622.82
323.578	4614.39
323.95	4611.3
324.321	4602.52
324.693	4607.16
325.064	4606.27
325.435	4631.8
325.807	4625.98
326.178	4631.18
326.549	4630.34
326.92	4635.7
327.292	4630.43
327.663	4635.25
328.034	4634
328.405	4641.2
328.776	4632.61
329.147	4632.73
329.518	4606.52
329.889	4611.57
330.259	4608
330.63	4607.2
331.001	4603.64
331.372	4605.57
331.742	4599.86
332.113	4605.95
332.484	4599.98
332.854	4610.43
333.225	4606.45
333.595	4610.43
333.966	4608.89
334.336	4612.66
334.707	4603.14
335.077	4611.57
335.447	4614.11
335.817	4620.91
336.188	4610.16
336.558	4615.68
336.928	4607.18
337.298	4614.27
337.668	4613.18
338.038	4614.73
338.408	4636.25
338.778	4642.59
339.148	4652.36
339.518	4657.23
339.888	4652.36
340.258	4658.77
340.627	4653.32
340.997	4660.36
341.367	4654.34
341.736	4654.86
342.106	4652.32
342.475	4629.55
342.845	4659.89
343.214	4645.64
343.584	4633.09
343.953	4638.43
344.323	4634.43
344.692	4635.41
345.061	4627.75
345.431	4632.61
345.8	4625.23
346.169	4627.89
346.538	4623.89
346.907	4595.75
347.276	4590.5
347.645	4596.82
348.014	4588.75
348.383	4595.09
348.752	4589.95
349.121	4595.39
349.49	4592.75
349.858	4599.64
350.227	4598.16
350.596	4606.11
350.964	4599.52
351.333	4603.23
351.702	4602.93
352.07	4607.8
352.439	4596.52
352.807	4605.32
353.176	4602.09
353.544	4600.57
353.912	4600.36
354.281	4602.23
354.649	4592.43
355.017	4602.05
355.385	4596.11
355.753	4596.43
356.122	4590.8
356.49	4598.25
356.858	4592.45
357.226	4597.89
357.594	4590.2
357.961	4598.16
358.329	4598.52
358.697	4603.2
359.065	4594.57
359.433	4600.39
359.8	4596.41
360.168	4599.91
360.536	4595.27
360.903	4600.98
361.271	4591.98
361.638	4599.73
362.006	4582.3
362.373	4581.61
362.741	4574.82
363.108	4578.11
363.475	4571.32
363.843	4574.2
364.21	4569.95
364.577	4580.61
364.944	4570.73
365.311	4578.2
365.678	4593.32
366.045	4601.55
366.412	4601.66
366.779	4606.32
367.146	4601.57
367.513	4610.18
367.88	4601.3
368.247	4608.18
368.613	4596.64
368.98	4604.11
369.347	4594.5
369.713	4577.57
370.08	4571.55
370.447	4572.86
370.813	4564.77
371.18	4569.52
371.546	4558.02
371.912	4564.95
372.279	4564.18
372.645	4569.32
373.011	4564.27
373.378	4571.05
373.744	4564.43
374.11	4575.32
374.476	4565.75
374.842	4574.52
375.208	4578.73
375.574	4586
375.94	4579.73
376.306	4580.3
376.672	4578.39
377.038	4581.3
377.404	4578.41
377.769	4587.14
378.135	4578.39
378.501	4586.43
378.866	4580.82
379.232	4575.25
379.597	4572.34
379.963	4579.8
380.328	4571.45
380.694	4572.77
381.059	4567.66
381.425	4573.8
381.79	4566.61
382.155	4574.2
382.52	4567.14
382.886	4571
383.251	4565.39
383.616	4571.89
383.981	4563.43
384.346	4571.86
384.711	4569.07
385.076	4577.18
385.441	4569.05
385.806	4573.02
386.171	4564.36
386.535	4569.59
386.9	4567.45
387.265	4573
387.629	4562.34
387.994	4569.73
388.359	4561.2
388.723	4562.77
389.088	4556
389.452	4561.18
389.817	4558.27
390.181	4559.75
390.545	4558.2
390.91	4563.34
391.274	4555.36
391.638	4562.82
392.002	4555.34
392.366	4594.68
392.731	4589.55
393.095	4593.91
393.459	4592.66
393.823	4596.64
394.187	4590.7
394.55	4595.16
394.914	4594.68
395.278	4603.23
395.642	4595.93
396.006	4604.41
396.369	4564.3
396.733	4568.84
397.097	4559.91
397.46	4559.73
397.824	4554.2
398.187	4560.23
398.551	4554.91
398.914	4552
399.277	4545.2
399.641	4552.2
400.004	4550.7
400.367	4560.57
400.73	4554.45
401.094	4561.55
401.457	4558.14
401.82	4559.09
402.183	4553.18
402.546	4560.93
402.909	4555.77
403.272	4564.61
403.635	4556.48
403.998	4554.48
404.36	4544.52
404.723	4550.07
405.086	4545.59
405.448	4573.82
405.811	4570.64
406.174	4575.36
406.536	4561.02
406.899	4587.98
407.261	4582.82
407.624	4591.05
407.986	4590.23
408.348	4597.36
408.711	4598.23
409.073	4605.23
409.435	4572.93
409.797	4578.25
410.16	4571.27
410.522	4581.52
410.884	4553.7
411.246	4561.39
411.608	4551.98
411.97	4554.52
412.332	4547.3
412.693	4549.23
413.055	4540.02
413.417	4549.05
413.779	4541.86
414.14	4548.48
414.502	4538.57
414.864	4544.98
415.225	4534.57
415.587	4542.14
415.948	4531.36
416.31	4537.07
416.671	4526.41
417.033	4529.2
417.394	4521.64
417.755	4527.48
418.116	4522.5
418.478	4528.45
418.839	4520.98
419.2	4523.14
419.561	4517.82
419.922	4526.27
420.283	4521.91
420.644	4529.77
421.005	4527.07
421.366	4536.48
421.727	4537.05
422.087	4542.41
422.448	4536.75
422.809	4544.89
423.169	4542.27
423.53	4544.98
423.891	4539.43
424.251	4543.59
424.612	4533.7
424.972	4537.18
425.333	4524.68
425.693	4525.41
426.053	4518.05
426.414	4519.91
426.774	4510.52
427.134	4512.25
427.494	4503.91
427.854	4509.82
428.214	4501.66
428.574	4508.7
428.934	4506.3
429.294	4512.86
429.654	4503.64
430.014	4513.18
430.374	4507.77
430.734	4518.14
431.094	4511.55
431.453	4535.11
431.813	4530.66
432.173	4539.11
432.532	4535.75
432.892	4536.91
433.251	4531.48
433.611	4537.98
433.97	4525.32
434.33	4534.61
434.689	4528.89
435.048	4538.68
435.407	4521.05
435.767	4522.52
436.126	4513.68
436.485	4514.64
436.844	4511.82
437.203	4519.68
437.562	4515.59
437.921	4521.32
438.28	4514.82
438.639	4515.61
438.998	4531.23
439.356	4534.34
439.715	4530.64
440.074	4537.36
440.433	4533.98
440.791	4538.82
441.15	4527.48
441.508	4531.91
441.867	4527.91
442.225	4533.32
442.584	4525.52
442.942	4506.59
443.3	4498.82
443.659	4501.34
444.017	4496.16
444.375	4498.48
444.733	4491.14
445.092	4502
445.45	4499.98
445.808	4508.02
446.166	4501.32
446.524	4510.18
446.882	4502.91
447.239	4509.59
447.597	4505.11
447.955	4510.66
448.313	4508.41
448.67	4517.02
449.028	4508.59
449.386	4510.91
449.743	4511.02
450.101	4520.07
450.458	4512.2
450.816	4519.89
451.173	4517.86
451.531	4531.07
451.888	4524.98
452.245	4532.86
452.602	4527.25
452.96	4569.34
453.317	4566.64
453.674	4569.66
454.031	4563.95
454.388	4577.43
454.745	4571.34
455.102	4575.8
455.459	4566.89
455.816	4573.48
456.173	4568.7
456.529	4578.98
456.886	4540.3
457.243	4547.57
457.599	4539.5
457.956	4543.64
458.313	4536.27
458.669	4545.95
459.026	4541.18
459.382	4547.57
459.739	4545.32
460.095	4555.14
460.451	4549.59
460.807	4558.18
461.164	4555.66
461.52	4568.27
461.876	4561.89
462.232	4564.7
462.588	4558.32
462.944	4565.2
463.3	4564.23
463.656	4569.77
464.012	4555.98
464.368	4564.41
464.724	4555.8
465.079	4558.64
465.435	4546.11
465.791	4550
466.146	4547.55
466.502	4555.68
466.858	4546
467.213	4543.57
467.569	4539.2
467.924	4554.91
468.279	4539.68
468.635	4543.77
468.99	4535.7
469.345	4540.75
469.701	4534.16
470.056	4533.09
470.411	4521.91
470.766	4529.75
471.121	4525.05
471.476	4530.09
471.831	4514.61
472.186	4520.16
472.541	4512.68
472.895	4514.25
473.25	4503.2
473.605	4508.52
473.96	4498.61
474.314	4499.23
474.669	4484.5
475.024	4480.09
475.378	4463.52
475.733	4468.34
476.087	4460.3
476.441	4462.73
476.796	4453.2
477.15	4463.09
477.504	4453.7
477.859	4460.05
478.213	4451.82
478.567	4457.91
478.921	4459.27
479.275	4462.16
479.629	4455.98
479.983	4461.5
480.337	4450.91
480.691	4456.64
481.045	4446.18
481.399	4477.89
481.752	4470.82
482.106	4477
482.46	4468.98
482.813	4468.7
483.167	4465.23
483.52	4466.25
483.874	4471.2
484.227	4480.82
484.581	4470.34
484.934	4473.05
485.288	4436.68
485.641	4437.64
485.994	4427.25
486.347	4432
486.7	4425.57
487.054	4442.23
487.407	4436.82
487.76	4426.91
488.113	4417.2
488.466	4424.39
488.818	4420.09
489.171	4427.77
489.524	4420.82
489.877	4425.7
490.23	4420.84
490.582	4424.95
490.935	4408.68
491.288	4409.93
491.64	4404.02
491.993	4411.77
492.345	4406.23
492.698	4414.11
493.05	4408.36
493.402	4421.23
493.755	4422.86
494.107	4437.32
494.459	4443.89
494.811	4470.73
495.163	4493.16
495.515	4541.73
495.867	4588.45
496.219	4671
496.571	4757.5
496.923	4867.07
497.275	4975.48
497.627	5108.98
497.979	5227.86
498.33	5365.07
498.682	5473.27
499.034	5589.7
499.385	5676.91
499.737	5758.68
500.088	5807.34
500.44	5846.89
500.791	5862.41
501.143	5869.02
501.494	5859.23
501.845	5845.45
502.197	5809.32
502.548	5788.2
502.899	5749.8
503.25	5724.66
503.601	5687.8
503.952	5662.89
504.303	5623.34
504.654	5593.57
505.005	5557.98
505.356	5519
505.707	5483.82
506.058	5456.07
506.408	5417.66
506.759	5396.36
507.11	5360.09
507.46	5341.98
507.811	5306.23
508.161	5283.73
508.512	5250.39
508.862	5231.86
509.213	5209.36
509.563	5189.07
509.913	5162.52
510.263	5150
510.614	5122.34
510.964	5112.39
511.314	5080.18
511.664	5062.68
512.014	5036.59
512.364	5024.77
512.714	4999.36
513.064	4983.57
513.414	4964.48
513.764	4968.34
514.113	4951.59
514.463	4945.77
514.813	4921
515.162	4914.77
515.512	4904.2
515.862	4900.05
516.211	4886.64
516.561	4882.93
516.91	4872.25
517.259	4867.89
517.609	4834.7
517.958	4819.55
518.307	4804.23
518.656	4800.75
519.006	4792.73
519.355	4794.39
519.704	4786.7
520.053	4785.27
520.402	4770.25
520.751	4765.43
521.1	4750.98
521.448	4752.73
521.797	4746.84
522.146	4744.11
522.495	4732.36
522.843	4725.07
523.192	4705
523.541	4696.36
523.889	4685.39
524.238	4688.41
524.586	4679.27
524.935	4681.7
525.283	4675.89
525.631	4677.41
525.979	4663.45
526.328	4667.07
526.676	4658.05
527.024	4660.75
527.372	4653
527.72	4653.18
528.068	4641.16
528.416	4640.68
528.764	4633.11
529.112	4630.48
529.46	4614.41
529.808	4617.61
530.155	4601.52
530.503	4615.52
530.851	4620
531.198	4620.86
531.546	4609.45
531.893	4612.93
532.241	4599.75
532.588	4596.84
532.936	4590.84
533.283	4596.18
533.63	4591.14
533.978	4593.77
534.325	4580.27
534.672	4567.34
535.019	4563.07
535.366	4566.52
535.713	4559.45
536.06	4567.98
536.407	4564.91
536.754	4565
537.101	4557.52
537.448	4562.84
537.795	4558.09
538.141	4552.77
538.488	4541.7
538.835	4541.02
539.181	4532.32
539.528	4532.8
539.874	4523.11
540.221	4521.43
540.567	4511.75
540.914	4515.25
541.26	4505.45
541.606	4515.34
541.952	4511.18
542.299	4517.05
542.645	4510.75
542.991	4515.68
543.337	4512.39
543.683	4514.02
544.029	4508.43
544.375	4523
544.721	4521.43
545.066	4525.52
545.412	4516.11
545.758	4517.09
546.104	4514.77
546.449	4516.14
546.795	4516.91
547.141	4524.48
547.486	4516.64
547.832	4518.75
548.177	4503.11
548.522	4500.11
548.868	4490.61
549.213	4492.95
549.558	4487.8
549.903	4489.8
550.249	4488.25
550.594	4486.61
550.939	4470.73
551.284	4477.39
551.629	4472.93
551.974	4476.25
552.319	4473.34
552.664	4481.84
553.008	4475.52
553.353	4506.55
553.698	4501.02
554.043	4504.2
554.387	4495.39
554.732	4502.64
555.076	4493.64
555.421	4499.07
555.765	4496.05
556.11	4499.16
556.454	4487.66
556.798	4490.27
557.143	4459.73
557.487	4468.84
557.831	4460.8
558.175	4466.68
558.519	4461.64
558.863	4469.89
559.207	4460.66
559.551	4466.48
559.895	4464.34
560.239	4470.45
560.583	4466.95
560.927	4468.23
561.27	4460.3
561.614	4470.75
561.958	4464.16
562.301	4472.32
562.645	4463.89
562.988	4469.59
563.332	4464.27
563.675	4469.23
564.018	4470.68
564.362	4474.07
564.705	4469.98
565.048	4471.52
565.391	4459.34
565.735	4460.89
566.078	4452.07
566.421	4460.11
566.764	4455.27
567.107	4456.52
567.45	4449.5
567.792	4446.95
568.135	4440
568.478	4445.93
568.821	4441.39
569.163	4449.32
569.506	4446.2
569.849	4453.39
570.191	4448.73
570.534	4454.52
570.876	4449.55
571.219	4455.18
571.561	4450.82
571.903	4457.98
572.246	4451.66
572.588	4456.2
572.93	4448.07
573.272	4454.02
573.614	4447.41
573.956	4449.34
574.298	4445.5
574.64	4452.14
574.982	4443.91
575.324	4449.36
575.666	4441.91
576.008	4450.14
576.349	4444.11
576.691	4450.61
577.033	4447.11
577.374	4452.57
577.716	4448.3
578.057	4452.73
578.399	4442.43
578.74	4447
579.082	4444.36
579.423	4452.86
579.764	4451.82
580.105	4458.73
580.447	4456.32
580.788	4465.73
581.129	4465.05
581.47	4470.89
581.811	4465.68
582.152	4476.73
582.493	4493.89
582.834	4500
583.175	4492.75
583.515	4489.84
583.856	4482.64
584.197	4488.45
584.537	4478.77
584.878	4476.43
585.218	4469.84
585.559	4475.55
585.899	4471.18
586.24	4456.7
586.58	4449.55
586.921	4455.86
587.261	4453.25
587.601	4460.43
587.941	4452.36
588.281	4457.48
588.621	4456.23
588.961	4461.82
589.301	4454.75
589.641	4457.86
589.981	4453.89
590.321	4457.45
590.661	4453.93
591.001	4457.16
591.34	4455.23
591.68	4460.86
592.02	4452.43
592.359	4454.75
592.699	4447.5
593.038	4455.55
593.378	4451.45
593.717	4450.77
594.057	4445.16
594.396	4450.41
594.735	4444.27
595.074	4448.93
595.414	4439.61
595.753	4445.34
596.092	4440.8
596.431	4448.07
596.77	4443.14
597.109	4445.89
597.448	4440.2
597.786	4440.7
598.125	4431.68
598.464	4436.7
598.803	4428.84
599.141	4434.98
599.48	4427.73
599.819	4432.86
600.157	4427.52
600.495	4429.23
600.834	4425.61
601.172	4453.05
601.511	4451.95
601.849	4454.75
602.187	4451.09
602.525	4453.14
602.864	4448.55
603.202	4459.09
603.54	4452.39
603.878	4454.82
604.216	4446.61
604.554	4451.2
604.891	4422
605.229	4425.11
605.567	4420.39
605.905	4425.52
606.243	4417.98
606.58	4421.57
606.918	4410.93
607.255	4413.55
607.593	4410.43
607.93	4419.07
608.268	4412.64
608.605	4422.91
608.942	4422.89
609.28	4431.32
609.617	4426.09
609.954	4431.77
610.291	4428.3
610.628	4437.89
610.965	4433.89
611.302	4439.52
611.639	4436.59
611.976	4443.3
612.313	4434.02
612.65	4435.68
612.987	4426.2
613.323	4427.66
613.66	4422.55
613.997	4427.66
614.333	4417.93
614.67	4425.7
615.006	4417.77
615.343	4419.52
615.679	4411.57
616.015	4417.48
616.352	4407.8
616.688	4414.77
617.024	4410.8
617.36	4422.7
617.696	4416.05
618.032	4420.41
618.368	4414.41
618.704	4420.02
619.04	4412.25
619.376	4418.66
619.712	4416.23
620.048	4426.2
620.383	4419.32
620.719	4423.98
621.055	4412.7
621.39	4420.14
621.726	4413.95
622.061	4415.3
622.397	4409.25
622.732	4413.05
623.068	4403.16
623.403	4402.75
623.738	4393.45
624.073	4396.84
624.409	4390.23
624.744	4392
625.079	4384.16
625.414	4393.84
625.749	4391.23
626.084	4396.66
626.419	4393.84
626.753	4400.02
627.088	4394.5
627.423	4406.43
627.758	4404.48
628.092	4408.66
628.427	4403.55
628.762	4409.66
629.096	4402.2
629.431	4408.43
629.765	4402.52
630.099	4406.32
630.434	4399.66
630.768	4406.36
631.102	4394.89
631.436	4396.64
631.77	4392.36
632.105	4397.89
632.439	4390.41
632.773	4397.39
633.107	4388.75
633.44	4397.02
633.774	4390.91
634.108	4395.75
634.442	4390.34
634.776	4396.95
635.109	4394.07
635.443	4400.36
635.776	4395.5
636.11	4402.52
636.443	4396.59
636.777	4401.16
637.11	4391.05
637.444	4397.77
637.777	4393.48
638.11	4399.57
638.443	4393.84
638.776	4398.2
639.11	4390.75
639.443	4398.7
639.776	4391.98
640.109	4397.23
640.441	4391.59
640.774	4398.32
641.107	4392.45
641.44	4398.48
641.773	4389.45
642.105	4392.39
642.438	4387.7
642.77	4390.23
643.103	4382.3
643.435	4383.86
643.768	4380.16
644.1	4386.75
644.433	4379.64
644.765	4383.34
645.097	4385.77
645.429	4393.82
645.761	4388.57
646.094	4394
646.426	4389.05
646.758	4397.27
647.09	4395.91
647.422	4396.91
647.753	4390.73
648.085	4395.09
648.417	4387.82
648.749	4385.36
649.08	4377.8
649.412	4383.32
649.744	4377.7
650.075	4386.36
650.407	4378.77
650.738	4381.89
651.069	4377.91
651.401	4382.52
651.732	4379.14
652.063	4385.82
652.394	4378.45
652.726	4385.64
653.057	4379.36
653.388	4381.86
653.719	4374.27
654.05	4378.84
654.381	4375.91
654.712	4383.84
655.042	4376.11
655.373	4378.84
655.704	4374.77
656.034	4381.09
656.365	4376.8
656.696	4383.05
657.026	4377.52
657.357	4382.77
657.687	4373.57
658.018	4376
658.348	4366.61
658.678	4375.61
659.008	4373.27
659.339	4376.48
659.669	4368.52
659.999	4374.16
660.329	4365.34
660.659	4367.86
660.989	4360.48
661.319	4365.91
661.649	4359.14
661.978	4363.86
662.308	4357.98
662.638	4360.2
662.968	4357.59
663.297	4369.02
663.627	4360.2
663.956	4367.77
664.286	4364.09
664.615	4376.8
664.945	4374.68
665.274	4382.14
665.603	4378.48
665.932	4383.75
666.262	4377.84
666.591	4382.95
666.92	4373.45
667.249	4381.11
667.578	4380.93
667.907	4390.82
668.236	4384.89
668.564	4388.75
668.893	4387.5
669.222	4393.2
669.551	4388.8
669.879	4398.11
670.208	4387.36
670.537	4391.05
670.865	4381.86
671.194	4397.98
671.522	4389.55
671.85	4392.09
672.179	4387.8
672.507	4388.55
672.835	4377.2
673.163	4377.5
673.491	4370.5
673.819	4383.41
674.147	4379.27
674.475	4383.82
674.803	4361.5
675.131	4365.98
675.459	4362.61
675.787	4368.43
676.115	4362.27
676.442	4372.86
676.77	4368.77
677.098	4373.43
677.425	4361.77
677.753	4372.05
678.08	4368.55
678.407	4376.57
678.735	4375.98
679.062	4378.07
679.389	4370.23
679.717	4379.7
680.044	4371.16
680.371	4374.66
680.698	4368.16
681.025	4378.45
681.352	4370.02
681.679	4377.57
682.006	4367.52
682.332	4368.59
682.659	4365.3
682.986	4377.89
683.313	4367.86
683.639	4372.52
683.966	4369.98
684.292	4378.05
684.619	4366.7
684.945	4369.48
685.272	4367.18
685.598	4377.55
685.924	4378.11
686.25	4379.86
686.577	4368.02
686.903	4380.3
687.229	4377.86
687.555	4382.45
687.881	4377.18
688.207	4386.09
688.533	4387.59
688.858	4386.55
689.184	4380.07
689.51	4381.52
689.836	4375.11
690.161	4385.23
690.487	4373.57
690.813	4377.64
691.138	4375.3
691.463	4376.86
691.789	4373.39
692.114	4375.3
692.44	4371.57
692.765	4377.84
693.09	4374.39
693.415	4382.25
693.74	4371.11
694.065	4378.11
694.39	4374.43
694.715	4381.68
695.04	4380.64
695.365	4386.82
695.69	4377.82
696.015	4383.82
696.339	4382.18
696.664	4386.52
696.989	4381.8
697.313	4384.39
697.638	4378.36
697.962	4380.89
698.287	4369.48
698.611	4375.18
698.935	4366.66
699.26	4374.5
699.584	4369.27
699.908	4369.57
700.232	4363.05
700.556	4364.95
700.88	4364.2
701.204	4369.07
701.528	4362.82
701.852	4373.48
702.176	4385
702.5	4392.07
702.823	4398.59
703.147	4417.34
703.471	4412.68
703.794	4418.14
704.118	4434.02
704.441	4442.93
704.765	4437.57
705.088	4444
705.411	4443.59
705.735	4427.41
706.058	4418.98
706.381	4410.02
706.704	4396.61
707.027	4402.14
707.35	4396.89
707.673	4382.93
707.996	4373.55
708.319	4375.61
708.642	4370.77
708.965	4369.7
709.288	4365.73
709.61	4374.36
709.933	4370.59
710.256	4371.66
710.578	4363.05
710.901	4366.45
711.223	4361.23
711.546	4366.93
711.868	4369.5
712.19	4373.84
712.512	4364.66
712.835	4369.7
713.157	4361.34
713.479	4366.75
713.801	4360.43
714.123	4367.2
714.445	4364.39
714.767	4369.64
715.089	4364.5
715.411	4362.11
715.732	4355.75
716.054	4364.45
716.376	4358.43
716.697	4360.89
717.019	4359.16
717.34	4362.86
717.662	4360.45
717.983	4366.95
718.305	4366.45
718.626	4371.57
718.947	4369.05
719.268	4377.36
719.589	4367.98
719.911	4378.75
720.232	4378.07
720.553	4379.34
720.874	4373.14
721.195	4374.59
721.515	4364.98
721.836	4363.55
722.157	4354.16
722.478	4358.34
722.798	4348.93
723.119	4355.52
723.44	4345.16
723.76	4350.09
724.081	4343.59
724.401	4353.57
724.721	4359.98
725.042	4362.05
725.362	4357.86
725.682	4365.25
726.002	4361.43
726.322	4371.25
726.642	4369.86
726.962	4372.75
727.282	4369.57
727.602	4376.55
727.922	4365.89
728.242	4375.05
728.562	4373.8
728.882	4376.5
729.201	4371.36
729.521	4380.34
729.84	4371.39
730.16	4374.2
730.479	4379.27
730.799	4381.48
731.118	4375.09
731.437	4380.52
731.757	4359.59
732.076	4364.59
732.395	4362.77
732.714	4366.05
733.033	4356.2
733.352	4363.95
733.671	4361.93
733.99	4362.09
734.309	4359.89
734.628	4369.09
734.947	4363.86
735.265	4369.14
735.584	4362.55
735.903	4367.07
736.221	4361.75
736.54	4367.45
736.858	4361.18
737.177	4367.41
737.495	4363.18
737.813	4363.39
738.132	4355.91
738.45	4362.02
738.768	4356.77
739.086	4360
739.404	4357.8
739.722	4365.84
740.04	4362.48
740.358	4367.41
740.676	4360.5
740.994	4359.7
741.311	4357.55
741.629	4362.5
741.947	4356.5
742.264	4361.43
742.582	4363.07
742.899	4369.95
743.217	4365.98
743.534	4368.36
743.852	4361.98
744.169	4365.27
744.486	4363.52
744.803	4367.91
745.121	4361.89
745.438	4367.18
745.755	4362.7
746.072	4368.23
746.389	4357.84
746.706	4359.41
747.022	4356.25
747.339	4361.7
747.656	4363.57
747.973	4369.89
748.289	4364.52
748.606	4372
748.923	4367.25
749.239	4379.2
749.555	4373.07
749.872	4381.77
750.188	4381.48
750.505	4386.82
750.821	4385.34
751.137	4383.7
751.453	4377.8
751.769	4384.7
752.085	4376.48
752.401	4388.2
752.717	4377.02
753.033	4380.64
753.349	4375.23
753.665	4377.23
753.98	4369.55
754.296	4374.98
754.612	4371.64
754.927	4377.75
755.243	4374.82
755.558	4381.59
755.874	4374.23
756.189	4380.75
756.505	4371.55
756.82	4375.43
757.135	4369.16
757.45	4379.52
757.765	4377.86
758.08	4379.7
758.395	4370.95
758.71	4372.91
759.025	4368.14
759.34	4373.98
759.655	4370.86
759.97	4377.84
760.285	4378.8
760.599	4387.23
760.914	4376.57
761.228	4374.7
761.543	4371.73
761.857	4390.25
762.172	4384.93
762.486	4388.25
762.8	4386.02
763.115	4389.61
763.429	4388.16
763.743	4387.77
764.057	4384.18
764.371	4392.91
764.685	4391.09
764.999	4398.55
765.313	4389.93
765.627	4395.14
765.941	4391.91
766.255	4391.52
766.568	4387.84
766.882	4390.66
767.195	4384.09
767.509	4387.68
767.823	4385.75
768.136	4392.55
768.449	4386.52
768.763	4385.25
769.076	4381.75
769.389	4386.05
769.702	4383.73
770.016	4387.05
770.329	4381.09
770.642	4392.8
770.955	4389.39
771.268	4391.91
771.58	4387.43
771.893	4391.98
772.206	4386.18
772.519	4392.05
772.832	4386.41
773.144	4389.39
773.457	4384.5
773.769	4393.36
774.082	4384.25
774.394	4389.91
774.706	4387.86
775.019	4393.98
775.331	4389.43
775.643	4397.36
775.955	4392.18
776.268	4401.61
776.58	4398.23
776.892	4405.25
777.204	4399.82
777.515	4406.23
777.827	4404.73
778.139	4407.57
778.451	4401.36
778.763	4408.16
779.074	4402.43
779.386	4408.27
779.697	4402.41
780.009	4407.84
780.32	4404.59
780.632	4407.39
780.943	4406.91
781.254	4410.82
781.566	4406.93
781.877	4414.98
782.188	4409.82
782.499	4412.52
782.81	4409.23
783.121	4412.66
783.432	4408.77
783.743	4412.27
784.054	4409.59
784.364	4409.89
784.675	4401.07
784.986	4403.86
785.296	4402.89
785.607	4410.18
785.917	4431.32
786.228	4439
786.538	4437.34
786.849	4445.77
787.159	4442.77
787.469	4448.57
787.779	4450.27
788.09	4455
788.4	4456.57
788.71	4457.34
789.02	4453.95
789.33	4442.34
789.64	4437.95
789.949	4450.73
790.259	4441.64
790.569	4444.95
790.879	4442.23
791.188	4444.18
791.498	4441.3
791.807	4441.3
792.117	4437.91
792.426	4438.59
792.736	4428.41
793.045	4441.7
793.354	4427.75
793.663	4438.68
793.973	4435.48
794.282	4458.57
794.591	4454.7
794.9	4461.48
795.209	4463
795.518	4469.98
795.826	4469.77
796.135	4478.48
796.444	4465.25
796.753	4475.34
797.061	4468
797.37	4474.11
797.678	4455.59
797.987	4461.89
798.295	4458.11
798.604	4462.98
798.912	4457.09
799.22	4460.2
799.529	4461.11
799.837	4470
800.145	4464.68
800.453	4470.68
800.761	4472.59
801.069	4475.23
801.377	4471.45
801.685	4481.82
801.993	4481.91
802.3	4490.11
802.608	4483.91
802.916	4485.73
803.223	4489.48
803.531	4500.23
803.838	4498.07
804.146	4502.55
804.453	4497.98
804.76	4505.07
805.068	4503.25
805.375	4506.55
805.682	4504.05
805.989	4523.91
806.296	4520.73
806.603	4519.45
806.91	4513.34
807.217	4516.95
807.524	4513.84
807.831	4522.25
808.138	4517.39
808.444	4519.41
808.751	4518.16
809.058	4519.7
809.364	4507.2
809.671	4517.36
809.977	4512.11
810.284	4520.84
810.59	4521.11
810.896	4522.98
811.202	4519.61
811.509	4528.61
811.815	4527.43
812.121	4531.75
812.427	4529.7
812.733	4538.3
813.039	4538.3
813.345	4546.57
813.65	4541.16
813.956	4554.77
814.262	4554.16
814.568	4563.55
814.873	4559.68
815.179	4568.02
815.484	4563.89
815.79	4575.05
816.095	4574.8
816.4	4574.8
816.706	4568.5
817.011	4576.07
817.316	4569.84
817.621	4575.91
817.926	4577.07
818.231	4580.86
818.536	4574
818.841	4582.25
819.146	4577.3
819.451	4584.05
819.756	4577.68
820.06	4585.82
820.365	4583.86
820.67	4587.84
820.974	4587.5
821.279	4594.02
821.583	4591.8
821.888	4601.2
822.192	4597.52
822.496	4602.95
822.8	4597.45
823.105	4610.34
823.409	4606.75
823.713	4610.14
824.017	4607.2
824.321	4610.25
824.625	4602.39
824.929	4611.3
825.232	4608.36
825.536	4616.82
825.84	4614.61
826.143	4622.57
826.447	4618.3
826.751	4628.86
827.054	4630.14
827.358	4637.14
827.661	4656.7
827.964	4682.02
828.268	4679.98
828.571	4682.32
828.874	4674.91
829.177	4679.07
829.48	4672.84
829.783	4677.32
830.086	4673.14
830.389	4675.18
830.692	4671.48
830.995	4655.48
831.297	4642.86
831.6	4653.93
831.903	4652.2
832.205	4659.48
832.508	4658.52
832.81	4665.91
833.113	4665.7
833.415	4672.41
833.718	4669.77
834.02	4675.89
834.322	4674.64
834.624	4674.27
834.926	4666.93
835.228	4681.73
835.53	4680.41
835.832	4689.91
836.134	4690.5
836.436	4690.89
836.738	4689.64
837.04	4698.93
837.341	4698.84
837.643	4712.66
837.944	4710.23
838.246	4718.05
838.547	4709.64
838.849	4720.39
839.15	4719.02
839.452	4727.75
839.753	4730.95
840.054	4732.59
840.355	4727.68
840.656	4737.27
840.957	4730.7
841.258	4737.48
841.559	4732.93
841.86	4740.09
842.161	4731.45
842.462	4737.07
842.762	4728.23
843.063	4731.02
843.364	4738.02
843.664	4747.41
843.965	4743.95
844.265	4750.75
844.566	4747.93
844.866	4757.05
845.166	4756.3
845.467	4765.82
845.767	4757.77
846.067	4764
846.367	4764.41
846.667	4766.05
846.967	4762.16
847.267	4765.36
847.567	4759.43
847.867	4764.27
848.166	4758.93
848.466	4763.18
848.766	4758.8
849.065	4767.07
849.365	4764.82
849.664	4776.25
849.964	4770.05
850.263	4777.43
850.562	4772.27
850.862	4781.89
851.161	4779.09
851.46	4788.66
851.759	4783.61
852.058	4796.2
852.357	4795.2
852.656	4806.93
852.955	4802.59
853.254	4812.57
853.553	4808.7
853.851	4816.82
854.15	4811.98
854.449	4819.05
854.747	4810.82
855.046	4823.2
855.344	4814
855.643	4832.05
855.941	4829.05
856.239	4836.95
856.538	4834.23
856.836	4841.41
857.134	4838.73
857.432	4847.45
857.73	4846
858.028	4861.05
858.326	4854.09
858.624	4864.39
858.922	4852.84
859.219	4858.86
859.517	4850.43
859.815	4854.32
860.112	4853.14
860.41	4861.93
860.707	4855.36
861.005	4861.5
861.302	4855.09
861.6	4862.48
861.897	4860.14
862.194	4865.75
862.491	4864
862.788	4871.66
863.085	4867.8
863.382	4874.95
863.679	4871.57
863.976	4882.09
864.273	4880.25
864.57	4885.48
864.867	4881.09
865.163	4888.84
865.46	4887.2
865.757	4894.09
866.053	4894.07
866.349	4903.68
866.646	4901.27
866.942	4909.05
867.239	4906.73
867.535	4913.3
867.831	4910.5
868.127	4920.91
868.423	4913.95
868.719	4918.59
869.015	4905.98
869.311	4911.55
869.607	4908.41
869.903	4913.16
870.199	4907.25
870.494	4915.59
870.79	4908.82
871.086	4914.64
871.381	4913.07
871.677	4920.25
871.972	4915.52
872.267	4924.27
872.563	4917.84
872.858	4922.68
873.153	4915.09
873.448	4914.8
873.743	4903.14
874.038	4906.7
874.333	4900.61
874.628	4899.82
874.923	4894.64
875.218	4897.45
875.513	4894.52
875.808	4897.77
876.102	4891.11
876.397	4891.61
876.691	4890.73
876.986	4895.14
877.28	4893.3
877.575	4895.7
877.869	4893.95
878.163	4896.8
878.458	4890.11
878.752	4895.55
879.046	4891.16
879.34	4893.98
879.634	4892.82
879.928	4894.3
880.222	4885.93
880.516	4888.36
880.809	4879.93
881.103	4882.36
881.397	4872.48
881.691	4878.09
881.984	4870.45
882.278	4872.18
882.571	4884.48
882.864	4887.57
883.158	4881.36
883.451	4888.75
883.744	4882.05
884.038	4886.68
884.331	4876.82
884.624	4882.23
884.917	4876.75
885.21	4880.91
885.503	4877.93
885.796	4869.11
886.088	4863.14
886.381	4874.84
886.674	4869.23
886.966	4871.55
887.259	4871.09
887.552	4892.91
887.844	4891.75
888.136	4897.61
888.429	4897.5
888.721	4901.61
889.013	4896.5
889.306	4906.82
889.598	4899.67
