# Supplementary material for: An on-demand, drop-on-drop method for studying enzyme catalysis by serial crystallography
Source: Nat Commun. 2021 Jul 22;12:4461. doi: 10.1038/s41467-021-24757-7 (PMC8298390; doi:10.1038/s41467-021-24757-7)
Supplement: Supplementary file 7 — Source Data [file 41467_2021_24757_MOESM7_ESM.zip › 01_raw data/7/7-pico-off (32).txt]

Data from 7-fluo5N-fura-picooff_Subt4_20-39-53-480.txt Node

Date: Wed Jun 05 20:39:53 PDT 2019
User: Yachandra Lab
Spectrometer: OFX00221
Trigger mode: 0
Integration Time (sec): 3.000000E-1
Scans to average: 4
Nonlinearity correction enabled: false
Boxcar width: 5
Storing dark spectrum: false
XAxis mode: Wavelengths
Number of Pixels in Spectrum: 2136
>>>>>Begin Spectral Data<<<<<
156.111	-1.08
156.499	-0.32
156.887	-2.44
157.274	-2.61
157.662	-1.62
158.049	-1.27
158.437	-2.23
158.824	-1
159.211	-1.32
159.599	-1.41
159.986	-1.41
160.373	-2.27
160.761	-4.09
161.148	-2.43
161.535	-3.02
161.922	-4.45
162.309	-5.02
162.696	-4.75
163.083	-5.98
163.47	-5.41
163.857	-5.36
164.244	-6.23
164.631	-6.02
165.018	-5.66
165.405	-6.52
165.792	-5.77
166.179	-4.8
166.565	-4.64
166.952	-5.02
167.339	-3.57
167.725	-3.16
168.112	-2.25
168.498	-0.84
168.885	-0.34
169.271	0.84
169.658	1.64
170.044	0.8
170.431	0.68
170.817	0.41
171.203	0.77
171.59	-0.02
171.976	-0.3
172.362	-0.75
172.748	-3.48
173.134	-3.68
173.521	-4.3
173.907	-3.8
174.293	-2.95
174.679	-3.25
175.065	-3.36
175.451	-2.73
175.836	-2.43
176.222	-4.07
176.608	-5.05
176.994	-2.68
177.38	-3
177.765	-2.98
178.151	-3.09
178.537	-3.27
178.922	-3
179.308	-3.39
179.693	-4.39
180.079	-4.02
180.464	-1.91
180.85	-1.8
181.235	-2.95
181.621	-3.32
182.006	-2.84
182.391	-3.61
182.777	-3.89
183.162	-4.57
183.547	-4.27
183.932	-4.3
184.317	-4.45
184.702	-5.05
185.087	-4.34
185.472	-3.55
185.857	-3.34
186.242	-3
186.627	-2.84
187.012	-2.2
187.397	-1.77
187.782	-0.98
188.167	-0.68
188.551	-1.07
188.936	7.16
189.321	13.11
189.705	20.55
190.09	26.27
190.475	32.95
190.859	37.8
191.244	43.52
191.628	46.02
192.012	50.41
192.397	54.39
192.781	61.93
193.166	62.2
193.55	60.5
193.934	59.18
194.318	60.23
194.702	59.82
195.087	60.8
195.471	61.59
195.855	66.82
196.239	67.52
196.623	68.91
197.007	66.89
197.391	61.8
197.775	65.09
198.158	66.73
198.542	66.64
198.926	70.39
199.31	72.89
199.693	72.3
200.077	65.14
200.461	64.5
200.844	61.43
201.228	63.64
201.611	65.66
201.995	62.77
202.378	60.34
202.762	61.3
203.145	58.18
203.529	53.75
203.912	53.8
204.295	57.39
204.679	61.82
205.062	68.8
205.445	67.84
205.828	68.61
206.211	72.86
206.594	70.32
206.977	68.95
207.36	66.05
207.743	66.57
208.126	63.07
208.509	62.34
208.892	60.91
209.275	57.66
209.658	58.91
210.04	58.59
210.423	58.09
210.806	62.57
211.188	64.95
211.571	67.3
211.953	70.45
212.336	73.55
212.719	78.75
213.101	77.41
213.483	76.34
213.866	74.73
214.248	73.32
214.63	73.48
215.013	70.84
215.395	69.18
215.777	65.68
216.159	66.25
216.542	69.05
216.924	65.25
217.306	64.45
217.688	64.41
218.07	63.48
218.452	65.36
218.834	65.66
219.216	69.18
219.597	68.59
219.979	70.73
220.361	71.57
220.743	69.41
221.124	66.7
221.506	65.16
221.888	64.73
222.269	65.91
222.651	63.66
223.032	60.02
223.414	54.18
223.795	56.41
224.177	57.64
224.558	54.48
224.94	51.86
225.321	58.43
225.702	61.7
226.083	62.11
226.465	60.11
226.846	60.36
227.227	60.73
227.608	65.2
227.989	64.05
228.37	63.98
228.751	61.34
229.132	63.39
229.513	62.34
229.894	61.59
230.275	63.68
230.655	63.05
231.036	61.2
231.417	61.32
231.798	63.07
232.178	59.07
232.559	56.5
232.94	59.66
233.32	60.84
233.701	59.89
234.081	57.93
234.462	56
234.842	56.41
235.222	60.61
235.603	57.14
235.983	53.16
236.363	53.07
236.743	56.82
237.124	53.73
237.504	53.3
237.884	54.05
238.264	52.41
238.644	52.32
239.024	56.18
239.404	52.48
239.784	54.55
240.164	53.48
240.544	55.2
240.923	54.98
241.303	57.48
241.683	58.59
242.063	60.5
242.442	63.5
242.822	62.82
243.202	59
243.581	61.82
243.961	65.02
244.34	66.64
244.72	66.2
245.099	66.5
245.478	65.59
245.858	64.2
246.237	59.45
246.616	61.39
246.996	62.36
247.375	62.89
247.754	65.57
248.133	61.48
248.512	61
248.891	64.75
249.27	65.66
249.649	66.55
250.028	67.91
250.407	69.18
250.786	66.39
251.165	67.09
251.544	70.59
251.922	70.64
252.301	72.91
252.68	72.05
253.058	69.52
253.437	66.11
253.816	65.05
254.194	60.2
254.573	60.89
254.951	65.05
255.329	66.77
255.708	64.05
256.086	59.84
256.465	58.59
256.843	59.48
257.221	59.48
257.599	58.32
257.977	57.8
258.356	58.3
258.734	58.61
259.112	55.55
259.49	50.91
259.868	52.77
260.246	58.2
260.624	59.86
261.001	62.36
261.379	61.39
261.757	62.07
262.135	61.05
262.513	62.48
262.89	58.16
263.268	58.02
263.645	61.41
264.023	57.73
264.401	55.57
264.778	54.57
265.156	54.8
265.533	52.89
265.91	53.27
266.288	57.18
266.665	59.34
267.042	63.64
267.42	65.41
267.797	65.68
268.174	68.98
268.551	66.86
268.928	69.18
269.305	65.59
269.682	69.75
270.059	72.34
270.436	71.48
270.813	71.75
271.19	72.95
271.567	70.57
271.944	66.98
272.32	66.09
272.697	65.05
273.074	67.68
273.45	68.11
273.827	68.41
274.203	70.45
274.58	68.95
274.957	65.45
275.333	61.57
275.709	59.73
276.086	62.57
276.462	55.41
276.838	54.61
277.215	51.89
277.591	54.36
277.967	53
278.343	50.2
278.719	48.95
279.095	50.32
279.471	53
279.847	55.59
280.223	55.52
280.599	62.32
280.975	60.11
281.351	57.09
281.727	53.11
282.103	51.52
282.478	45.61
282.854	49.8
283.23	51.34
283.605	52.32
283.981	51.2
284.357	50.86
284.732	50.59
285.108	56.91
285.483	59.48
285.858	58.98
286.234	62.3
286.609	70.25
286.984	65.39
287.36	64.34
287.735	65.43
288.11	64.5
288.485	64.68
288.86	63.7
289.235	60.68
289.61	61.52
289.985	66.39
290.36	65.14
290.735	63.48
291.11	66.7
291.485	67.18
291.86	65.59
292.235	70.98
292.609	71.98
292.984	72.66
293.359	72.05
293.733	70.45
294.108	67.14
294.482	64.34
294.857	64.91
295.231	64.77
295.606	65.16
295.98	64.18
296.354	61.68
296.729	61.95
297.103	63.11
297.477	65.75
297.851	68.11
298.226	71.55
298.6	72.91
298.974	70.41
299.348	71.89
299.722	71.32
300.096	71.52
300.47	67.75
300.844	63.5
301.217	64.09
301.591	63.5
301.965	62.2
302.339	58.61
302.712	60.41
303.086	63.41
303.46	64.93
303.833	64.23
304.207	64.45
304.58	67.43
304.954	70.02
305.327	70.48
305.701	71.45
306.074	69.84
306.447	69.82
306.821	68.86
307.194	65.98
307.567	62.41
307.94	66.32
308.313	65.93
308.686	68.36
309.059	70.43
309.432	66.55
309.805	67.68
310.178	66.45
310.551	69
310.924	66.86
311.297	67.91
311.67	67.57
312.042	63.36
312.415	61.91
312.788	55.89
313.16	53.55
313.533	53.16
313.905	53.55
314.278	57.11
314.65	55.73
315.023	57.39
315.395	54.16
315.768	56.34
316.14	59
316.512	59.57
316.884	66.66
317.257	67.82
317.629	72.32
318.001	69.55
318.373	69.75
318.745	70.23
319.117	70.64
319.489	71.64
319.861	67.8
320.233	66.93
320.605	67.3
320.977	61.98
321.348	61.86
321.72	58.75
322.092	61.89
322.463	60.43
322.835	60.52
323.207	61.77
323.578	60.57
323.95	59.05
324.321	58.16
324.693	59.32
325.064	58.61
325.435	59.95
325.807	63.89
326.178	61.93
326.549	63.89
326.92	62.45
327.292	60.02
327.663	62.68
328.034	67.75
328.405	68.02
328.776	63.89
329.147	68.43
329.518	63.8
329.889	57.93
330.259	52.48
330.63	49.93
331.001	50.59
331.372	47.5
331.742	49.25
332.113	46.55
332.484	44.32
332.854	48.48
333.225	45.07
333.595	48.75
333.966	51.5
334.336	54.7
334.707	52.77
335.077	53.55
335.447	53.55
335.817	52.09
336.188	53.45
336.558	55.98
336.928	55.09
337.298	57.25
337.668	56.89
338.038	54.73
338.408	60.73
338.778	62
339.148	62.91
339.518	65.91
339.888	64.86
340.258	64.66
340.627	61.84
340.997	58.66
341.367	56.84
341.736	56.57
342.106	59.8
342.475	53.36
342.845	55.34
343.214	55.02
343.584	55.43
343.953	57.84
344.323	57.84
344.692	59.86
345.061	60.43
345.431	61.41
345.8	61.34
346.169	61.95
346.538	59.66
346.907	54.77
347.276	52.73
347.645	51.23
348.014	48.52
348.383	49.98
348.752	52.8
349.121	52.43
349.49	52.73
349.858	53.25
350.227	51.68
350.596	58.09
350.964	63.98
351.333	63.77
351.702	66.02
352.07	64.18
352.439	60.73
352.807	56.86
353.176	56.77
353.544	54.93
353.912	56.2
354.281	56.32
354.649	51.09
355.017	46.23
355.385	46.14
355.753	45.07
356.122	47.45
356.49	49.73
356.858	51.39
357.226	52.55
357.594	54
357.961	52.57
358.329	53.75
358.697	54.77
359.065	59.93
359.433	62.89
359.8	65.68
360.168	65.73
360.536	65.93
360.903	64.48
361.271	67.11
361.638	69.36
362.006	69.8
362.373	69.57
362.741	72.7
363.108	69.5
363.475	67.41
363.843	62.02
364.21	62.11
364.577	60.11
364.944	62
365.311	60
365.678	58.82
366.045	56.8
366.412	56.61
366.779	54.89
367.146	55.09
367.513	56.11
367.88	62.09
368.247	64.11
368.613	64.75
368.98	63.68
369.347	62.82
369.713	61.36
370.08	62.7
370.447	62.02
370.813	62.48
371.18	63.34
371.546	63.86
371.912	61.27
372.279	57.89
372.645	60.11
373.011	61.52
373.378	62.05
373.744	60.48
374.11	57.52
374.476	57.25
374.842	56.75
375.208	58.45
375.574	57.23
375.94	57.98
376.306	60.27
376.672	58.45
377.038	56.86
377.404	55.66
377.769	57.39
378.135	59.09
378.501	60.07
378.866	56.68
379.232	56.16
379.597	58.27
379.963	56.41
380.328	53.93
380.694	54.55
381.059	54.09
381.425	54.7
381.79	53.25
382.155	57.64
382.52	56.07
382.886	61.41
383.251	55.61
383.616	52.75
383.981	51.68
384.346	50.2
384.711	50.45
385.076	52.27
385.441	57.11
385.806	58.55
386.171	52.34
386.535	53
386.9	49.82
387.265	54.36
387.629	59.02
387.994	60.41
388.359	60.59
388.723	60.61
389.088	62.34
389.452	58.18
389.817	57.55
390.181	59.91
390.545	61.95
390.91	61.09
391.274	59.05
391.638	58.43
392.002	58.91
392.366	65.8
392.731	66.77
393.095	64.48
393.459	67.55
393.823	67.89
394.187	67.86
394.55	62.86
394.914	65.75
395.278	65.25
395.642	63.34
396.006	63.36
396.369	57.73
396.733	57.68
397.097	57.09
397.46	56.89
397.824	56.27
398.187	58.27
398.551	59.59
398.914	58.23
399.277	60
399.641	59.09
400.004	59.05
400.367	58.48
400.73	54.91
401.094	53.55
401.457	52.11
401.82	52.98
402.183	52.91
402.546	53.77
402.909	54.48
403.272	51.07
403.635	51.77
403.998	51.11
404.36	51.5
404.723	55.23
405.086	56.18
405.448	54.23
405.811	52.16
406.174	50.89
406.536	50.07
406.899	50.14
407.261	54.77
407.624	55.05
407.986	57.57
408.348	59.59
408.711	59.14
409.073	60.25
409.435	62.41
409.797	64.23
410.16	61.8
410.522	64.48
410.884	66.66
411.246	66.32
411.608	64.45
411.97	63.27
412.332	62.89
412.693	62.59
413.055	61.55
413.417	60.55
413.779	59.8
414.14	57.86
414.502	58.64
414.864	54.5
415.225	54.57
415.587	57.48
415.948	57.14
416.31	55.32
416.671	55.23
417.033	53.27
417.394	53.59
417.755	55.77
418.116	57.32
418.478	54.11
418.839	56.48
419.2	55.34
419.561	53.2
419.922	54.23
420.283	56.66
420.644	54.84
421.005	57.14
421.366	56.18
421.727	53.75
422.087	53.3
422.448	56.09
422.809	54.3
423.169	53.2
423.53	53.11
423.891	50.8
424.251	47.86
424.612	50.66
424.972	51.36
425.333	54.55
425.693	53.73
426.053	59.7
426.414	57.7
426.774	60.45
427.134	59.2
427.494	60.95
427.854	58.82
428.214	63.48
428.574	62.05
428.934	61
429.294	58.59
429.654	60.05
430.014	56.66
430.374	54.41
430.734	51.89
431.094	55.77
431.453	54.52
431.813	58
432.173	51.7
432.532	50.14
432.892	48.73
433.251	47.75
433.611	47.77
433.97	46.68
434.33	47.95
434.689	48.25
435.048	50.25
435.407	49
435.767	48.34
436.126	49.41
436.485	54.09
436.844	56.14
437.203	57.66
437.562	56.89
437.921	54.95
438.28	55.64
438.639	59.41
438.998	56.11
439.356	56.89
439.715	58.43
440.074	63.98
440.433	57.34
440.791	55.95
441.15	54.45
441.508	55.41
441.867	57.73
442.225	57.25
442.584	52.57
442.942	51.73
443.3	52.34
443.659	50.8
444.017	47.45
444.375	51.52
444.733	54.18
445.092	54.11
445.45	53.34
445.808	53.09
446.166	54.32
446.524	55.48
446.882	54.39
447.239	53.75
447.597	52.77
447.955	54.25
448.313	53.59
448.67	52.45
449.028	51.59
449.386	54.7
449.743	56.25
450.101	59.34
450.458	58.75
450.816	63.3
451.173	65.34
451.531	68.25
451.888	66.82
452.245	68.16
452.602	68.2
452.96	71.86
453.317	68.11
453.674	66.45
454.031	63.8
454.388	64.16
454.745	62.25
455.102	62.95
455.459	61.05
455.816	62.86
456.173	61.34
456.529	60.2
456.886	56.66
457.243	61.55
457.599	61.25
457.956	60.36
458.313	58.59
458.669	57.39
459.026	54.39
459.382	54.48
459.739	54.86
460.095	53.82
460.451	53.05
460.807	54.7
461.164	53
461.52	51.75
461.876	53.18
462.232	54.34
462.588	51.84
462.944	51.8
463.3	51.5
463.656	47.14
464.012	46.43
464.368	45.77
464.724	46.16
465.079	46.36
465.435	46.82
465.791	47.59
466.146	45.16
466.502	47.55
466.858	46.89
467.213	48.07
467.569	51.55
467.924	50.7
468.279	52.7
468.635	50.11
468.99	46.91
469.345	48.59
469.701	47.32
470.056	47.05
470.411	46.86
470.766	46.59
471.121	44.27
471.476	44.27
471.831	47.36
472.186	49.52
472.541	51.16
472.895	52.18
473.25	50.73
473.605	51.23
473.96	54.32
474.314	53.5
474.669	55.52
475.024	59.09
475.378	57.55
475.733	58.77
476.087	55.45
476.441	56.84
476.796	58.59
477.15	61.32
477.504	60.82
477.859	61.91
478.213	61.43
478.567	59.57
478.921	54.91
479.275	54.64
479.629	55.52
479.983	58.05
480.337	58.2
480.691	56.73
481.045	52.95
481.399	50.48
481.752	49.25
482.106	50.57
482.46	51.73
482.813	52.98
483.167	54.14
483.52	53.16
483.874	50.64
484.227	46.75
484.581	46.2
484.934	48.89
485.288	50.32
485.641	50.95
485.994	51.91
486.347	52.41
486.7	52.43
487.054	50.59
487.407	49.07
487.76	50.43
488.113	50.07
488.466	51.07
488.818	49.73
489.171	49.23
489.524	47.39
489.877	45.68
490.23	44.2
490.582	47.48
490.935	51.14
491.288	48.32
491.64	45.11
491.993	46.25
492.345	45.93
492.698	46.2
493.05	46.61
493.402	48.25
493.755	47.5
494.107	44.91
494.459	41.23
494.811	36
495.163	35.34
495.515	33.5
495.867	30.07
496.219	18.66
496.571	12.93
496.923	-1.36
497.275	-14.84
497.627	-26.05
497.979	-34.57
498.33	-42.93
498.682	-53.93
499.034	-65.5
499.385	-71.41
499.737	-79.32
500.088	-76.84
500.44	-82.55
500.791	-80.57
501.143	-76.3
501.494	-76.75
501.845	-73.39
502.197	-71.73
502.548	-64.11
502.899	-57.41
503.25	-55.34
503.601	-46.14
503.952	-46.14
504.303	-40.23
504.654	-33.73
505.005	-34.82
505.356	-30.55
505.707	-29.25
506.058	-32.09
506.408	-33.09
506.759	-30.09
507.11	-25.45
507.46	-26.23
507.811	-23.82
508.161	-23.2
508.512	-23.39
508.862	-18.5
509.213	-14
509.563	-9.64
509.913	-2.11
510.263	1.36
510.614	1.61
510.964	3.91
511.314	3.64
511.664	6.2
512.014	9.95
512.364	15.84
512.714	15.55
513.064	18.68
513.414	18.8
513.764	23.25
514.113	22.89
514.463	21.07
514.813	18.66
515.162	18.16
515.512	21.05
515.862	19.86
516.211	17.55
516.561	20.75
516.91	19.66
517.259	23.61
517.609	15.27
517.958	15.98
518.307	18.41
518.656	19.5
519.006	24.48
519.355	24.7
519.704	28.43
520.053	29.14
520.402	31.09
520.751	30.34
521.1	27.64
521.448	33.55
521.797	31.93
522.146	36.89
522.495	36.89
522.843	34.43
523.192	31.11
523.541	32.11
523.889	32.86
524.238	32.16
524.586	34.11
524.935	33.7
525.283	33.32
525.631	34.86
525.979	28.93
526.328	34.93
526.676	36.57
527.024	35.57
527.372	33.25
527.72	34.41
528.068	31.77
528.416	32.43
528.764	31.5
529.112	29
529.46	28.09
529.808	31.02
530.155	22.3
530.503	22.3
530.851	26.3
531.198	25.48
531.546	23.89
531.893	27.89
532.241	28.27
532.588	28.52
532.936	33.07
533.283	38.23
533.63	39.48
533.978	45.32
534.325	44.57
534.672	44.84
535.019	42.8
535.366	42.95
535.713	43.23
536.06	42.34
536.407	47.66
536.754	46.91
537.101	43.27
537.448	43.32
537.795	43.59
538.141	45.2
538.488	43.66
538.835	45.41
539.181	44.73
539.528	43.66
539.874	44.64
540.221	43.3
540.567	45.61
540.914	47.68
541.26	46.66
541.606	45.84
541.952	49.64
542.299	50.8
542.645	52.86
542.991	54.41
543.337	53.57
543.683	53.36
544.029	51.16
544.375	48.34
544.721	47.27
545.066	46.48
545.412	49.02
545.758	45.45
546.104	46.52
546.449	45.68
546.795	45.11
547.141	45.91
547.486	44.27
547.832	44.3
548.177	42.84
548.522	43.11
548.868	45.34
549.213	44.75
549.558	43.45
549.903	42.98
550.249	43.61
550.594	44.34
550.939	46.73
551.284	49.93
551.629	48.18
551.974	50.75
552.319	50.77
552.664	51.39
553.008	49.16
553.353	50.55
553.698	51.61
554.043	51.45
554.387	47.7
554.732	46.91
555.076	41.86
555.421	42.98
555.765	43.09
556.11	42.05
556.454	40.68
556.798	38.95
557.143	37.2
557.487	36.64
557.831	39
558.175	44.8
558.519	40.82
558.863	42.57
559.207	44.25
559.551	42.59
559.895	47.5
560.239	47.02
560.583	49.2
560.927	50.75
561.27	48.89
561.614	47.82
561.958	43.61
562.301	43.55
562.645	42.18
562.988	39
563.332	40.57
563.675	37.95
564.018	39.89
564.362	36.7
564.705	35.05
565.048	35.16
565.391	35.36
565.735	35.3
566.078	37.23
566.421	41.32
566.764	42.43
567.107	43.11
567.45	42.66
567.792	41.48
568.135	42.11
568.478	41.59
568.821	41.59
569.163	41.95
569.506	43.64
569.849	44.32
570.191	40.64
570.534	43.64
570.876	42.55
571.219	44.68
571.561	45.3
571.903	46.82
572.246	48.25
572.588	49.61
572.93	44.39
573.272	43.5
573.614	43.02
573.956	46.23
574.298	47.02
574.64	44.32
574.982	41.89
575.324	42.43
575.666	40.7
576.008	40.64
576.349	41
576.691	45.95
577.033	47.39
577.374	48.07
577.716	45.55
578.057	40.11
578.399	42.5
578.74	41.7
579.082	41.8
579.423	44.77
579.764	44.73
580.105	43
580.447	42.32
580.788	42.25
581.129	40.41
581.47	42.52
581.811	46.59
582.152	44.64
582.493	47.05
582.834	44.8
583.175	44.48
583.515	45.66
583.856	46.98
584.197	45.5
584.537	45.7
584.878	48.27
585.218	50.32
585.559	49.27
585.899	51.2
586.24	49.45
586.58	50.18
586.921	48.45
587.261	48.2
587.601	48.95
587.941	50.61
588.281	49.57
588.621	48.25
588.961	42.41
589.301	42.2
589.641	45.98
589.981	45.77
590.321	47.34
590.661	47.45
591.001	45.25
591.34	44.73
591.68	43.36
592.02	45.64
592.359	46.48
592.699	50.16
593.038	50.36
593.378	46.77
593.717	45.95
594.057	44.57
594.396	44.57
594.735	45.8
595.074	44.25
595.414	43.27
595.753	40.02
596.092	38
596.431	39.45
596.77	39.7
597.109	39.7
597.448	38.68
597.786	38.98
598.125	40
598.464	40.61
598.803	36.59
599.141	37.66
599.48	36.7
599.819	35.75
600.157	33.5
600.495	28.82
600.834	31.07
601.172	33.8
601.511	35.36
601.849	38.41
602.187	40.52
602.525	46.86
602.864	50.59
603.202	51.41
603.54	53.14
603.878	53.86
604.216	56.07
604.554	53.73
604.891	54.41
605.229	56.23
605.567	53.73
605.905	54.05
606.243	54.84
606.58	53.64
606.918	55.59
607.255	56.39
607.593	55.3
607.93	56.55
608.268	58.2
608.605	58.82
608.942	56.7
609.28	54.2
609.617	54.39
609.954	52.41
610.291	50.39
610.628	51
610.965	49.34
611.302	46.52
611.639	48.93
611.976	49.14
612.313	46.95
612.65	47.23
612.987	48.93
613.323	46.32
613.66	46.61
613.997	45.07
614.333	43.3
614.67	45.93
615.006	48.89
615.343	46.59
615.679	45.89
616.015	47.02
616.352	45.95
616.688	46.55
617.024	47.14
617.36	48.61
617.696	49.61
618.032	48.55
618.368	49.23
618.704	50.09
619.04	53.84
619.376	52.57
619.712	53.41
620.048	55.05
620.383	57.68
620.719	57.75
621.055	58.57
621.39	57.39
621.726	57
622.061	53.59
622.397	54.82
622.732	50.84
623.068	50.2
623.403	47.98
623.738	46.77
624.073	43.82
624.409	44.84
624.744	43.5
625.079	47.73
625.414	51.36
625.749	53
626.084	52.16
626.419	55.45
626.753	59.41
627.088	62.09
627.423	64
627.758	65.75
628.092	64.84
628.427	63.61
628.762	62.09
629.096	63.09
629.431	66.39
629.765	65.39
630.099	64.8
630.434	64.23
630.768	66.75
631.102	66.14
631.436	64.57
631.77	63.2
632.105	62.32
632.439	59.09
632.773	58.64
633.107	55.36
633.44	58.59
633.774	59.25
634.108	58.09
634.442	52.89
634.776	53.23
635.109	54.25
635.443	55.45
635.776	56.52
636.11	57.68
636.443	58.64
636.777	59.02
637.11	56.2
637.444	55.25
637.777	55.2
638.11	58.8
638.443	59.16
638.776	59.93
639.11	59.66
639.443	60.25
639.776	63
640.109	63.48
640.441	62.52
640.774	63.09
641.107	63.77
641.44	62.11
641.773	58.82
642.105	56.39
642.438	53.93
642.77	55.16
643.103	53.61
643.435	51.55
643.768	51.55
644.1	54.64
644.433	55.48
644.765	56.77
645.097	59.8
645.429	59.39
645.761	59.98
646.094	60.98
646.426	63.8
646.758	66.14
647.09	68.45
647.422	68.64
647.753	67.93
648.085	68.93
648.417	63.64
648.749	63.75
649.08	64.91
649.412	65.41
649.744	67.73
650.075	64.2
650.407	61.75
650.738	64.23
651.069	63
651.401	63.02
651.732	60.98
652.063	62.59
652.394	61.2
652.726	63.16
653.057	64.5
653.388	61.32
653.719	60.95
654.05	62.82
654.381	58.91
654.712	58
655.042	55.57
655.373	57.34
655.704	57.34
656.034	57.55
656.365	58.32
656.696	58.2
657.026	62.59
657.357	64.61
657.687	65
658.018	66.64
658.348	65.86
658.678	65.68
659.008	63.82
659.339	66.93
659.669	67.41
659.999	66.61
660.329	66.11
660.659	62.48
660.989	62.32
661.319	61.34
661.649	62.07
661.978	62.86
662.308	65.18
662.638	64.91
662.968	62.93
663.297	63.55
663.627	63.86
663.956	64.75
664.286	66.57
664.615	62.36
664.945	64.16
665.274	62.52
665.603	64.75
665.932	66.98
666.262	67.66
666.591	70.09
666.92	68.57
667.249	70.93
667.578	67.57
667.907	66.7
668.236	75.64
668.564	74.68
668.893	74.25
669.222	73.02
669.551	69.23
669.879	69.23
670.208	67.27
670.537	67.16
670.865	60.82
671.194	65.43
671.522	64.39
671.85	59.18
672.179	58.61
672.507	60.66
672.835	59.25
673.163	63.32
673.491	65.8
673.819	67.75
674.147	68.32
674.475	71.98
674.803	68.5
675.131	69.3
675.459	68.32
675.787	72.98
676.115	74.02
676.442	75.3
676.77	73.11
677.098	69.25
677.425	68.07
677.753	66.98
678.08	65.75
678.407	67.57
678.735	70.25
679.062	69.64
679.389	62.48
679.717	57.61
680.044	54.66
680.371	54.52
680.698	56.55
681.025	55.77
681.352	56
681.679	55.8
682.006	53.77
682.332	52.32
682.659	51.45
682.986	55.59
683.313	58.73
683.639	60.93
683.966	62.86
684.292	64.82
684.619	65.8
684.945	68.3
685.272	70.2
685.598	68.95
685.924	68.89
686.25	68.98
686.577	66.8
686.903	66.09
687.229	67.7
687.555	66.86
687.881	66.68
688.207	63.48
688.533	64.55
688.858	63.77
689.184	67.14
689.51	66.64
689.836	70.32
690.161	70.07
690.487	69.23
690.813	66.45
691.138	64.11
691.463	63.27
691.789	65.43
692.114	62.61
692.44	61.95
692.765	61.02
693.09	61.2
693.415	61.3
693.74	60.36
694.065	60.95
694.39	61.5
694.715	62.75
695.04	62.61
695.365	63.18
695.69	59.8
696.015	61.75
696.339	59.98
696.664	59.41
696.989	58.14
697.313	59.91
697.638	59.14
697.962	57.89
698.287	56.07
698.611	56.86
698.935	58.64
699.26	62.89
699.584	63.07
699.908	63.11
700.232	63.3
700.556	62.95
700.88	65.52
701.204	69.2
701.528	72.41
701.852	72.98
702.176	72
702.5	70.55
702.823	67.36
703.147	64.18
703.471	65.5
703.794	67.09
704.118	67.43
704.441	64.73
704.765	61.5
705.088	57.91
705.411	59.18
705.735	57.61
706.058	55.32
706.381	58.59
706.704	59.73
707.027	59.77
707.35	56.91
707.673	55.59
707.996	55.48
708.319	55.98
708.642	59
708.965	57.84
709.288	58.32
709.61	59.91
709.933	56.07
710.256	58.41
710.578	61.68
710.901	61.36
711.223	60.95
711.546	62.41
711.868	60.48
712.19	59.59
712.512	60.32
712.835	57.66
713.157	54.95
713.479	56.5
713.801	53.55
714.123	48.11
714.445	47.36
714.767	48.34
715.089	49.07
715.411	47.64
715.732	47.64
716.054	48.27
716.376	50.86
716.697	50.27
717.019	52.55
717.34	52.27
717.662	55.84
717.983	57.2
718.305	56.64
718.626	53.8
718.947	57.61
719.268	55.8
719.589	52.84
719.911	50.59
720.232	55.55
720.553	53.75
720.874	55.61
721.195	51.32
721.515	53.23
721.836	50.95
722.157	51.43
722.478	49.68
722.798	48.98
723.119	51
723.44	51.89
723.76	51.41
724.081	51.75
724.401	48.16
724.721	49.64
725.042	46.07
725.362	48.05
725.682	46.18
726.002	46.2
726.322	49.8
726.642	47.89
726.962	46.34
727.282	43.2
727.602	41.05
727.922	40.84
728.242	42.34
728.562	40.75
728.882	40.66
729.201	41.55
729.521	41.66
729.84	40.59
730.16	39.25
730.479	40.5
730.799	39.09
731.118	40.32
731.437	43.27
731.757	42.77
732.076	46.3
732.395	44.91
732.714	46.3
733.033	47.34
733.352	47.5
733.671	48
733.99	50.91
734.309	54.16
734.628	54.27
734.947	53.75
735.265	52.3
735.584	52.48
735.903	52.7
736.221	52.2
736.54	51.45
736.858	48.77
737.177	49.91
737.495	49.43
737.813	49.36
738.132	48.59
738.45	46.89
738.768	47.84
739.086	44.27
739.404	43.86
739.722	40.68
740.04	38.05
740.358	41.45
740.676	42.2
740.994	40.55
741.311	40.43
741.629	39.45
741.947	40.64
742.264	40.55
742.582	42.23
742.899	42.39
743.217	45.68
743.534	45.77
743.852	44.11
744.169	43.05
744.486	43.89
744.803	44.48
745.121	46.8
745.438	48.02
745.755	48.43
746.072	47.91
746.389	49.86
746.706	49.57
747.022	48.41
747.339	47.32
747.656	46.7
747.973	49.3
748.289	45.18
748.606	45.07
748.923	41.48
749.239	41.39
749.555	43.82
749.872	45.3
750.188	43.41
750.505	47.73
750.821	49.7
751.137	50.66
751.453	47.34
751.769	48.02
752.085	46.3
752.401	49.27
752.717	51.3
753.033	48.34
753.349	45.8
753.665	47.45
753.98	46.14
754.296	47
754.612	50.57
754.927	49.48
755.243	50.89
755.558	53.14
755.874	50.68
756.189	49.91
756.505	53.18
756.82	52.84
757.135	55.09
757.45	54.64
757.765	54.14
758.08	51.52
758.395	51.25
758.71	49.11
759.025	46.77
759.34	52.25
759.655	49.52
759.97	47.45
760.285	49.93
760.599	49.05
760.914	46.95
761.228	46.75
761.543	44.2
761.857	46.16
762.172	49.45
762.486	50.61
762.8	44.95
763.115	45.64
763.429	45.73
763.743	45.27
764.057	45.98
764.371	47.07
764.685	46
764.999	49.66
765.313	48.77
765.627	46.82
765.941	45.25
766.255	44.7
766.568	43.91
766.882	45.52
767.195	44.02
767.509	43.55
767.823	43.16
768.136	43.36
768.449	42.64
768.763	42.25
769.076	43.39
769.389	43.95
769.702	48.02
770.016	49.57
770.329	49.82
770.642	49.55
770.955	48.3
771.268	47.25
771.58	45.41
771.893	45.16
772.206	45.91
772.519	45.45
772.832	44.34
773.144	38.45
773.457	38.27
773.769	33.66
774.082	35.23
774.394	35.02
774.706	35.7
775.019	35.41
775.331	35.64
775.643	36.43
775.955	36.64
776.268	41.55
776.58	46.07
776.892	46.86
777.204	47.02
777.515	44.77
777.827	42.64
778.139	46.11
778.451	49.23
778.763	48.36
779.074	48.45
779.386	51.14
779.697	47.45
780.009	48.89
780.32	47.61
780.632	52.66
780.943	52.27
781.254	52.84
781.566	50.3
781.877	50.68
782.188	51.52
782.499	50.75
782.81	51.34
783.121	51.55
783.432	48.3
783.743	48
784.054	48.57
784.364	47.7
784.675	50.43
784.986	51.73
785.296	53.75
785.607	55.02
785.917	53.89
786.228	48.73
786.538	50.95
786.849	52.59
787.159	55.41
787.469	52.7
787.779	54.52
788.09	52
788.4	54
788.71	51.68
789.02	48
789.33	49.7
789.64	54.23
789.949	53.84
790.259	54.59
790.569	50.91
790.879	52.27
791.188	53.07
791.498	52.68
791.807	49.89
792.117	48.23
792.426	48.32
792.736	47.16
793.045	44.11
793.354	44.61
793.663	44.73
793.973	46.98
794.282	46.48
794.591	46.2
794.9	47.43
795.209	47.84
795.518	46.09
795.826	48.14
796.135	50.09
796.444	50.86
796.753	48.43
797.061	46.5
797.37	43.98
797.678	42.82
797.987	43.68
798.295	43.2
798.604	42.39
798.912	44.05
799.22	41.02
799.529	41.91
799.837	40
800.145	43
800.453	45.11
800.761	46.5
801.069	48.43
801.377	47.25
801.685	48.07
801.993	49.05
802.3	48.95
802.608	54
802.916	52.43
803.223	54.75
803.531	53.23
803.838	52.27
804.146	53.68
804.453	53.8
804.76	52.86
805.068	52.14
805.375	51.8
805.682	51.52
805.989	48.64
806.296	48.8
806.603	49.18
806.91	45.84
807.217	44.77
807.524	44.48
807.831	43.5
808.138	46.98
808.444	48.09
808.751	47.86
809.058	47.57
809.364	46.41
809.671	45.95
809.977	47.18
810.284	51.66
810.59	52.82
810.896	50.3
811.202	49.52
811.509	45.73
811.815	44.73
812.121	44.16
812.427	43.39
812.733	44.66
813.039	43.8
813.345	41.41
813.65	36.2
813.956	37.59
814.262	38.77
814.568	38.57
814.873	40.45
815.179	38.77
815.484	38.68
815.79	42.84
816.095	45.16
816.4	46.3
816.706	45.23
817.011	48.59
817.316	48.86
817.621	48.75
817.926	50.5
818.231	50.39
818.536	52.36
818.841	52.95
819.146	51.41
819.451	49.3
819.756	47.98
820.06	49.23
820.365	51.39
820.67	47.89
820.974	48.61
821.279	49.18
821.583	48.95
821.888	49.25
822.192	49.05
822.496	50.66
822.8	50.43
823.105	49.84
823.409	48.39
823.713	46.82
824.017	49.82
824.321	49.5
824.625	48.34
824.929	50.02
825.232	48.77
825.536	49.93
825.84	45.5
826.143	43.68
826.447	44.55
826.751	45.73
827.054	48.23
827.358	46.11
827.661	46.02
827.964	48.41
828.268	45.61
828.571	46.36
828.874	44.32
829.177	44.05
829.48	46.27
829.783	49.45
830.086	50.7
830.389	48.77
830.692	50.05
830.995	50.89
831.297	49.09
831.6	47
831.903	53.82
832.205	52.93
832.508	57.84
832.81	57.55
833.113	59.82
833.415	59.41
833.718	61.66
834.02	62.7
834.322	63.23
834.624	61.45
834.926	66.7
835.228	60.68
835.53	64.89
835.832	64.23
836.134	63.73
836.436	60.3
836.738	61.66
837.04	57.32
837.341	58.45
837.643	58.86
837.944	59.66
838.246	58.39
838.547	61.45
838.849	64.89
839.15	62.57
839.452	67.75
839.753	63.25
840.054	61.34
840.355	66.61
840.656	64.3
840.957	65.98
841.258	69.82
841.559	69.82
841.86	67.14
842.161	66.5
842.462	66.02
842.762	61.3
843.063	61.25
843.364	64.64
843.664	61.93
843.965	60.84
844.265	57.48
844.566	56.55
844.866	56.48
845.166	57.2
845.467	53.61
845.767	56.11
846.067	56.25
846.367	56.48
846.667	55.41
846.967	54.41
847.267	55.8
847.567	54.73
847.867	55.59
848.166	53.91
848.466	53.98
848.766	53
849.065	50.07
849.365	49.02
849.664	51.82
849.964	51.2
850.263	50.39
850.562	51.09
850.862	53.68
851.161	50.11
851.46	49.84
851.759	45.73
852.058	45.95
852.357	48.23
852.656	47.66
852.955	49.11
853.254	45.91
853.553	45.89
853.851	46.16
854.15	49
854.449	49.14
854.747	49.14
855.046	49.82
855.344	50.32
855.643	49.82
855.941	54.34
856.239	54.32
856.538	57.75
856.836	57.77
857.134	59.25
857.432	54.68
857.73	53.59
858.028	53.89
858.326	58.45
858.624	56.59
858.922	57.27
859.219	54.16
859.517	52.43
859.815	49.68
860.112	53.09
860.41	50.27
860.707	51.95
861.005	55.25
861.302	56.7
861.6	51.89
861.897	57.82
862.194	57.73
862.491	57.84
862.788	59.75
863.085	65.68
863.382	65.64
863.679	68.43
863.976	67.23
864.273	63.91
864.57	58.57
864.867	62.02
865.163	58.68
865.46	59.55
865.757	64.98
866.053	63.07
866.349	59.48
866.646	55.82
866.942	53.77
867.239	55.8
867.535	52.14
867.831	57.18
868.127	58.64
868.423	58.16
868.719	56.41
869.015	54.16
869.311	54.27
869.607	53.05
869.903	54.36
870.199	54.39
870.494	54.66
870.79	64.02
871.086	61.27
871.381	60.3
871.677	59.93
871.972	58
872.267	56.57
872.563	56.36
872.858	56.77
873.153	55.34
873.448	55.5
873.743	52.93
874.038	47.82
874.333	52.11
874.628	52.5
874.923	54.55
875.218	57.93
875.513	56.48
875.808	59.8
876.102	57.23
876.397	57.32
876.691	56.45
876.986	56.05
877.28	55.25
877.575	54.59
877.869	55.8
878.163	54.36
878.458	55
878.752	55.18
879.046	48.36
879.34	48.73
879.634	48.84
879.928	46.02
880.222	48.27
880.516	47.64
880.809	47.05
881.103	44.48
881.397	43.86
881.691	42.95
881.984	42
882.278	46.86
882.571	48.82
882.864	51.32
883.158	55.23
883.451	56.2
883.744	59.39
884.038	57.68
884.331	59.93
884.624	60.39
884.917	60.16
885.21	62.48
885.503	62.36
885.796	62.77
886.088	62.32
886.381	61.45
886.674	59.2
886.966	57.18
887.259	56.75
887.552	53.39
887.844	50.48
888.136	50.14
888.429	48.75
888.721	47.53
889.013	46.25
889.306	44
889.598	42.42
