# Supplementary material for: An on-demand, drop-on-drop method for studying enzyme catalysis by serial crystallography
Source: Nat Commun. 2021 Jul 22;12:4461. doi: 10.1038/s41467-021-24757-7 (PMC8298390; doi:10.1038/s41467-021-24757-7)
Supplement: Supplementary file 7 — Source Data [file 41467_2021_24757_MOESM7_ESM.zip › 01_raw data/7/7-fluo5N-fura-bg_OFX002211_20-37-43-416.txt]

Data from 7-fluo5N-fura-bg_OFX002211_20-37-43-416.txt Node

Date: Wed Jun 05 20:37:43 PDT 2019
User: Yachandra Lab
Spectrometer: OFX00221
Trigger mode: 0
Integration Time (sec): 3.000000E-1
Scans to average: 4
Nonlinearity correction enabled: false
Boxcar width: 5
Storing dark spectrum: false
XAxis mode: Wavelengths
Number of Pixels in Spectrum: 2136
>>>>>Begin Spectral Data<<<<<
156.111	2555.79
156.499	2556
156.887	2563.91
157.274	2563.19
157.662	2573.05
158.049	2582.68
158.437	2597.93
158.824	2596.93
159.211	2611.86
159.599	2617.95
159.986	2623.02
160.373	2620.3
160.761	2627.41
161.148	2623.61
161.535	2629.73
161.922	2621.02
162.309	2616.16
162.696	2601.98
163.083	2603.34
163.47	2592.36
163.857	2598.5
164.244	2594.52
164.631	2597.89
165.018	2590.91
165.405	2593.43
165.792	2588.68
166.179	2594.39
166.565	2588.89
166.952	2593.57
167.339	2592.64
167.725	2598.18
168.112	2593.34
168.498	2599.66
168.885	2594.77
169.271	2601.52
169.658	2597.75
170.044	2603.05
170.431	2596.73
170.817	2602.43
171.203	2597.57
171.59	2599.09
171.976	2594.16
172.362	2599.23
172.748	2593.02
173.134	2597.59
173.521	2591.09
173.907	2596.23
174.293	2590.02
174.679	2594.7
175.065	2586.75
175.451	2592.39
175.836	2586.09
176.222	2593.07
176.608	2599.25
176.994	2612.14
177.38	2611.16
177.765	2617.48
178.151	2608.66
178.537	2613.52
178.922	2611.48
179.308	2619.82
179.693	2614.02
180.079	2620.3
180.464	2612.52
180.85	2605.5
181.235	2592.68
181.621	2593.55
182.006	2586.55
182.391	2594.11
182.777	2589.95
183.162	2593.09
183.547	2587.09
183.932	2592.3
184.317	2586.98
184.702	2592.61
185.087	2588.11
185.472	2595.02
185.857	2590.68
186.242	2594.86
186.627	2590.02
187.012	2594.34
187.397	2588.57
187.782	2593
188.167	2586.7
188.551	2591.27
188.936	2736.07
189.321	2891.84
189.705	3039.91
190.09	3191.64
190.475	3373.34
190.859	3533.41
191.244	3681.02
191.628	3837.84
192.012	3984.95
192.397	4151.05
192.781	4300.77
193.166	4305.2
193.55	4301.75
193.934	4307.27
194.318	4310.57
194.702	4285.86
195.087	4279.39
195.471	4283.18
195.855	4282.02
196.239	4287.18
196.623	4279.45
197.007	4286.73
197.391	4291.7
197.775	4301.59
198.158	4296.55
198.542	4297.52
198.926	4294.89
199.31	4300.8
199.693	4300.98
200.077	4303.2
200.461	4308.14
200.844	4313.36
201.228	4308.52
201.611	4312.02
201.995	4302.84
202.378	4310.11
202.762	4310.7
203.145	4314.2
203.529	4315.77
203.912	4321.98
204.295	4324.11
204.679	4324.7
205.062	4323.45
205.445	4327.91
205.828	4324
206.211	4330.84
206.594	4326.95
206.977	4332.3
207.36	4333.75
207.743	4337.93
208.126	4338.32
208.509	4342.8
208.892	4342.2
209.275	4342.59
209.658	4346
210.04	4357.07
210.423	4358.14
210.806	4361.07
211.188	4359.25
211.571	4360.91
211.953	4358.3
212.336	4358.5
212.719	4353.66
213.101	4357.43
213.483	4360.25
213.866	4360.7
214.248	4355.93
214.63	4361.86
215.013	4363.41
215.395	4370.36
215.777	4371.55
216.159	4380.14
216.542	4380.34
216.924	4386.82
217.306	4385.7
217.688	4392.18
218.07	4391.61
218.452	4390.75
218.834	4387.39
219.216	4393.59
219.597	4392.32
219.979	4394.61
220.361	4430.5
220.743	4435.25
221.124	4438.86
221.506	4443.77
221.888	4439.8
222.269	4442.32
222.651	4446.8
223.032	4451.05
223.414	4450.57
223.795	4452.64
224.177	4455.27
224.558	4417.16
224.94	4416.77
225.321	4425.27
225.702	4423.52
226.083	4433.23
226.465	4447.57
226.846	4445.89
227.227	4445
227.608	4447.5
227.989	4445.64
228.37	4452.11
228.751	4455.89
229.132	4461.3
229.513	4451.59
229.894	4452.25
230.275	4444.18
230.655	4434.09
231.036	4436.52
231.417	4438.59
231.798	4437.43
232.178	4446.07
232.559	4442.27
232.94	4441.2
233.32	4437.25
233.701	4443.27
234.081	4444.16
234.462	4450.2
234.842	4449.34
235.222	4458.25
235.603	4461.5
235.983	4465.68
236.363	4467.82
236.743	4468.02
237.124	4469.59
237.504	4495.68
237.884	4492.75
238.264	4494.61
238.644	4491.61
239.024	4494.55
239.404	4487
239.784	4490.98
240.164	4490.89
240.544	4489.91
240.923	4492.18
241.303	4496.25
241.683	4470.55
242.063	4472.86
242.442	4473.25
242.822	4488.14
243.202	4485.32
243.581	4486.98
243.961	4489.52
244.34	4489.52
244.72	4484.09
245.099	4489
245.478	4483.98
245.858	4496.18
246.237	4498.05
246.616	4506.98
246.996	4498.48
247.375	4505.75
247.754	4508.55
248.133	4509.3
248.512	4510.36
248.891	4523.57
249.27	4516.8
249.649	4521.59
250.028	4515.41
250.407	4513.75
250.786	4509.66
251.165	4512.66
251.544	4511.09
251.922	4514.52
252.301	4510.64
252.68	4510.11
253.058	4501.57
253.437	4510.2
253.816	4512.95
254.194	4515.27
254.573	4514.91
254.951	4516.66
255.329	4511.02
255.708	4510.45
256.086	4511.59
256.465	4512
256.843	4521.32
257.221	4523.36
257.599	4518.3
257.977	4522.27
258.356	4527.48
258.734	4529.61
259.112	4532.89
259.49	4538.41
259.868	4542.27
260.246	4543.75
260.624	4549.09
261.001	4550.95
261.379	4559.07
261.757	4561.14
262.135	4555.8
262.513	4552.82
262.89	4555.73
263.268	4555.75
263.645	4552.68
264.023	4550.57
264.401	4551.8
264.778	4551.7
265.156	4542.27
265.533	4539.77
265.91	4536.93
266.288	4540.45
266.665	4533.39
267.042	4537.07
267.42	4535.14
267.797	4541.61
268.174	4544.91
268.551	4547.55
268.928	4547.45
269.305	4551.18
269.682	4547.41
270.059	4553.93
270.436	4551.86
270.813	4563.48
271.19	4560.95
271.567	4563.16
271.944	4558
272.32	4560.98
272.697	4568.34
273.074	4567.73
273.45	4565.39
273.827	4565.48
274.203	4564.95
274.58	4568.66
274.957	4560.14
275.333	4562.57
275.709	4562.86
276.086	4565.3
276.462	4560.68
276.838	4549.05
277.215	4547.41
277.591	4559.43
277.967	4559.93
278.343	4559.07
278.719	4556.14
279.095	4561.18
279.471	4558.48
279.847	4566.75
280.223	4564.82
280.599	4566.52
280.975	4563.91
281.351	4567.3
281.727	4556.05
282.103	4558.43
282.478	4552.84
282.854	4556.45
283.23	4552.64
283.605	4556.89
283.981	4545.52
284.357	4551.14
284.732	4551.16
285.108	4557.39
285.483	4558.95
285.858	4563.98
286.234	4561.95
286.609	4568.23
286.984	4564.34
287.36	4571.84
287.735	4574.25
288.11	4590.43
288.485	4585.34
288.86	4587.64
289.235	4585.18
289.61	4586.73
289.985	4588.3
290.36	4593.23
290.735	4591.68
291.11	4598.86
291.485	4596.02
291.86	4593.7
292.235	4586.36
292.609	4591.57
292.984	4589.75
293.359	4592.84
293.733	4589.16
294.108	4594.18
294.482	4588.68
294.857	4590.34
295.231	4587.32
295.606	4594.5
295.98	4589.39
296.354	4589.84
296.729	4586.16
297.103	4590.7
297.477	4588.59
297.851	4593.02
298.226	4585.84
298.6	4592.43
298.974	4595.7
299.348	4599.59
299.722	4595.55
300.096	4604.84
300.47	4599.07
300.844	4605.95
301.217	4601.68
301.591	4605.84
301.965	4610.32
302.339	4613.55
302.712	4609.57
303.086	4611.84
303.46	4609.23
303.833	4609.73
304.207	4604.3
304.58	4607.82
304.954	4604.02
305.327	4610.23
305.701	4605.27
306.074	4603.07
306.447	4599.95
306.821	4605.2
307.194	4598.91
307.567	4605.98
307.94	4602.95
308.313	4609.14
308.686	4607.7
309.059	4611.11
309.432	4605.11
309.805	4612.66
310.178	4606.07
310.551	4616.84
310.924	4611.41
311.297	4618.84
311.67	4612.43
312.042	4617.36
312.415	4614.95
312.788	4616.52
313.16	4612.43
313.533	4621.36
313.905	4620.89
314.278	4628.16
314.65	4615.07
315.023	4619.61
315.395	4613.11
315.768	4615.14
316.14	4609.41
316.512	4617.75
316.884	4614.52
317.257	4619.86
317.629	4610.64
318.001	4610.18
318.373	4605.77
318.745	4614.68
319.117	4611.75
319.489	4618.05
319.861	4617.98
320.233	4627.2
320.605	4616.27
320.977	4621.61
321.348	4616.18
321.72	4621.61
322.092	4614.05
322.463	4618.41
322.835	4610.84
323.207	4618.32
323.578	4610.09
323.95	4612.3
324.321	4603.18
324.693	4607.41
325.064	4609.07
325.435	4634.86
325.807	4631.48
326.178	4639.52
326.549	4639.73
326.92	4646.14
327.292	4637.52
327.663	4642.95
328.034	4638.34
328.405	4644.45
328.776	4633.61
329.147	4630.91
329.518	4604.55
329.889	4606.8
330.259	4600.39
330.63	4598.25
331.001	4593.2
331.372	4598.91
331.742	4595.89
332.113	4600.64
332.484	4594.23
332.854	4607.43
333.225	4603.52
333.595	4609.52
333.966	4606.98
334.336	4610
334.707	4603.02
335.077	4614.86
335.447	4610.02
335.817	4615.34
336.188	4605.25
336.558	4613.11
336.928	4607.64
337.298	4615.3
337.668	4613.27
338.038	4615.32
338.408	4639.05
338.778	4643.89
339.148	4654.82
339.518	4664.91
339.888	4658.23
340.258	4666.55
340.627	4661.09
340.997	4664.7
341.367	4654.93
341.736	4653.66
342.106	4651.7
342.475	4630.59
342.845	4663.48
343.214	4643.64
343.584	4631.2
343.953	4635.59
344.323	4628.93
344.692	4628.39
345.061	4622.98
345.431	4630.32
345.8	4622.57
346.169	4627.32
346.538	4618.11
346.907	4588.07
347.276	4584.98
347.645	4588.68
348.014	4584.43
348.383	4591.18
348.752	4587.93
349.121	4592.48
349.49	4591.64
349.858	4598.16
350.227	4593.64
350.596	4604.77
350.964	4598.66
351.333	4604.55
351.702	4607.64
352.07	4606.55
352.439	4596.68
352.807	4604.77
353.176	4601.07
353.544	4602.14
353.912	4601.91
354.281	4605.66
354.649	4596.25
355.017	4604.41
355.385	4598.32
355.753	4596.27
356.122	4597.64
356.49	4604.23
356.858	4599.73
357.226	4603.52
357.594	4595.07
357.961	4601.68
358.329	4599.25
358.697	4607.7
359.065	4599.14
359.433	4603.86
359.8	4600.95
360.168	4601.91
360.536	4598.59
360.903	4599.86
361.271	4591.02
361.638	4595.68
362.006	4583.64
362.373	4583.68
362.741	4571.82
363.108	4576.2
363.475	4567.09
363.843	4570
364.21	4567.5
364.577	4579.05
364.944	4574.61
365.311	4582.3
365.678	4598.7
366.045	4604.73
366.412	4607.32
366.779	4612.8
367.146	4607.93
367.513	4616.95
367.88	4607.86
368.247	4614.75
368.613	4603.14
368.98	4605.52
369.347	4598.64
369.713	4580.98
370.08	4576.5
370.447	4574.36
370.813	4567.27
371.18	4573.09
371.546	4565.61
371.912	4576.07
372.279	4570.7
372.645	4575.52
373.011	4571.16
373.378	4576.3
373.744	4570.09
374.11	4581.75
374.476	4574.68
374.842	4582.14
375.208	4584.55
375.574	4589
375.94	4580.8
376.306	4583.73
376.672	4578.61
377.038	4584.93
377.404	4579.59
377.769	4589.66
378.135	4578.5
378.501	4586.16
378.866	4583.34
379.232	4579.59
379.597	4576.8
379.963	4582
380.328	4574.34
380.694	4576.68
381.059	4571.75
381.425	4577.98
381.79	4570.43
382.155	4576.55
382.52	4572.39
382.886	4576.93
383.251	4569.64
383.616	4573.91
383.981	4567.68
384.346	4573.61
384.711	4572.23
385.076	4580.09
385.441	4574.25
385.806	4575.5
386.171	4566.66
386.535	4568.68
386.9	4561.91
387.265	4566.75
387.629	4558.61
387.994	4563
388.359	4557.75
388.723	4559.3
389.088	4549.66
389.452	4552.11
389.817	4550.66
390.181	4555.61
390.545	4554.36
390.91	4559.39
391.274	4553.39
391.638	4556.36
392.002	4552.66
392.366	4590.48
392.731	4584.18
393.095	4591.66
393.459	4591.25
393.823	4595.2
394.187	4588.89
394.55	4592.77
394.914	4592.82
395.278	4600.18
395.642	4594.59
396.006	4600.43
396.369	4561.82
396.733	4566
397.097	4555.16
397.46	4554.3
397.824	4546.84
398.187	4551.7
398.551	4548.2
398.914	4545.89
399.277	4539.02
399.641	4548.52
400.004	4543.95
400.367	4551.91
400.73	4546.45
401.094	4556.45
401.457	4554.91
401.82	4560.57
402.183	4554.75
402.546	4559.23
402.909	4555.98
403.272	4565.75
403.635	4558.25
403.998	4558.98
404.36	4548.91
404.723	4556.98
405.086	4546
405.448	4575.95
405.811	4568.98
406.174	4575.66
406.536	4565.43
406.899	4590.39
407.261	4584.18
407.624	4587
407.986	4587.36
408.348	4597.07
408.711	4596.68
409.073	4606.45
409.435	4572.14
409.797	4578.2
410.16	4571.23
410.522	4578.34
410.884	4550.3
411.246	4557.57
411.608	4551.27
411.97	4553.86
412.332	4541.27
412.693	4544.57
413.055	4534.2
413.417	4544.95
413.779	4537.11
414.14	4541.75
414.502	4533.39
414.864	4542.98
415.225	4533.86
415.587	4539.09
415.948	4532.8
416.31	4543.05
416.671	4531.32
417.033	4536.66
417.394	4529.57
417.755	4534.52
418.116	4527.64
418.478	4531.52
418.839	4521.45
419.2	4522.52
419.561	4520
419.922	4520.39
420.283	4512.84
420.644	4520.02
421.005	4516.75
421.366	4524.52
421.727	4526.86
422.087	4534.52
422.448	4530.55
422.809	4540.34
423.169	4535.89
423.53	4536.57
423.891	4532.68
424.251	4538.75
424.612	4530.41
424.972	4533.68
425.333	4522.61
425.693	4523.36
426.053	4516.61
426.414	4519.14
426.774	4508.55
427.134	4513.41
427.494	4508.27
427.854	4513.23
428.214	4505.02
428.574	4509.95
428.934	4505.41
429.294	4511.84
429.654	4503.61
430.014	4511.05
430.374	4506.98
430.734	4516.68
431.094	4510.36
431.453	4533.14
431.813	4527.7
432.173	4536.91
432.532	4535.05
432.892	4538.43
433.251	4528.8
433.611	4534.11
433.97	4523.66
434.33	4532.75
434.689	4525.86
435.048	4531.07
435.407	4514.98
435.767	4518.48
436.126	4509.25
436.485	4509.93
436.844	4505.36
437.203	4515.95
437.562	4513.34
437.921	4522.18
438.28	4514.25
438.639	4517.45
438.998	4536.77
439.356	4538.55
439.715	4535.23
440.074	4542.2
440.433	4538.45
440.791	4545.43
441.15	4534.18
441.508	4536.77
441.867	4527.75
442.225	4531.07
442.584	4523.73
442.942	4504.16
443.3	4497.18
443.659	4499.52
444.017	4492.57
444.375	4495.45
444.733	4491.09
445.092	4500.41
445.45	4499.07
445.808	4506.23
446.166	4501.73
446.524	4511.32
446.882	4503.27
447.239	4505.86
447.597	4503.43
447.955	4513.32
448.313	4510.59
448.67	4515.27
449.028	4506.93
449.386	4510.05
449.743	4512.77
450.101	4524.52
450.458	4516.95
450.816	4528.89
451.173	4527.43
451.531	4538.77
451.888	4528.27
452.245	4532.75
452.602	4526.61
452.96	4569.75
453.317	4564.32
453.674	4565.86
454.031	4558.82
454.388	4570.27
454.745	4561.43
455.102	4568.73
455.459	4560.89
455.816	4569.73
456.173	4567.95
456.529	4577.36
456.886	4539.84
457.243	4546.34
457.599	4540.59
457.956	4543.86
458.313	4538.5
458.669	4547.52
459.026	4542.48
459.382	4549.36
459.739	4548.68
460.095	4554.2
460.451	4548.18
460.807	4551.48
461.164	4551.27
461.52	4562.36
461.876	4557.41
462.232	4556.66
462.588	4550.93
462.944	4559.57
463.3	4555.68
463.656	4559.25
464.012	4550.07
464.368	4561.64
464.724	4557.57
465.079	4556.91
465.435	4543.61
465.791	4544.61
466.146	4542.84
466.502	4550.14
466.858	4538.57
467.213	4538.77
467.569	4535.8
467.924	4548.7
468.279	4534.82
468.635	4539.84
468.99	4535.95
469.345	4540.8
469.701	4535.34
470.056	4537.41
470.411	4526.61
470.766	4536.02
471.121	4531.66
471.476	4535.61
471.831	4520.98
472.186	4523.32
472.541	4515.95
472.895	4516.8
473.25	4506.23
473.605	4510.89
473.96	4502.23
474.314	4505.05
474.669	4491.39
475.024	4487.23
475.378	4470.36
475.733	4479.66
476.087	4472.39
476.441	4474.32
476.796	4462.82
477.15	4473.77
477.504	4463.3
477.859	4466.3
478.213	4459.5
478.567	4461.64
478.921	4464.14
479.275	4468.41
479.629	4461.43
479.983	4471.23
480.337	4459.7
480.691	4466.39
481.045	4452.25
481.399	4482.91
481.752	4476.25
482.106	4479.86
482.46	4470.73
482.813	4467.25
483.167	4459.11
483.52	4454.82
483.874	4454.8
484.227	4461.7
484.581	4452.57
484.934	4459.16
485.288	4425.02
485.641	4425
485.994	4414.7
486.347	4422.27
486.7	4416.64
487.054	4436
487.407	4434.09
487.76	4424.41
488.113	4416.14
488.466	4424.11
488.818	4420.11
489.171	4426.68
489.524	4420.95
489.877	4426.52
490.23	4421.3
490.582	4426.05
490.935	4409.66
491.288	4411.48
491.64	4405.09
491.993	4412.77
492.345	4406.34
492.698	4410.11
493.05	4407.5
493.402	4419.5
493.755	4418.18
494.107	4432.55
494.459	4439.93
494.811	4464.77
495.163	4485.16
495.515	4531.59
495.867	4576.25
496.219	4654.14
496.571	4737.09
496.923	4837.75
497.275	4938.45
497.627	5061.84
497.979	5172.73
498.33	5297.41
498.682	5400.09
499.034	5506.36
499.385	5587.61
499.737	5667.82
500.088	5714.45
500.44	5753.68
500.791	5765.98
501.143	5774.89
501.494	5768.84
501.845	5754.82
502.197	5723.8
502.548	5702.36
502.899	5671.23
503.25	5649.14
503.601	5609.95
503.952	5584.68
504.303	5541.93
504.654	5518.41
505.005	5481.66
505.356	5443
505.707	5410.32
506.058	5384.05
506.408	5350.59
506.759	5330.07
507.11	5298.36
507.46	5284.3
507.811	5251.41
508.161	5239.11
508.512	5209.43
508.862	5192.39
509.213	5174.82
509.563	5160.48
509.913	5138.07
510.263	5128.18
510.614	5099.95
510.964	5086.48
511.314	5056.73
511.664	5043.61
512.014	5015.77
512.364	5003.25
512.714	4978.61
513.064	4959.02
513.414	4934.48
513.764	4935.45
514.113	4912.39
514.463	4908.32
514.813	4886.32
515.162	4881.48
515.512	4866.66
515.862	4861.2
516.211	4843.48
516.561	4841.73
516.91	4833.2
517.259	4831.66
517.609	4800.91
517.958	4792.59
518.307	4776.57
518.656	4773.64
519.006	4761.32
519.355	4766.07
519.704	4760.09
520.053	4763.3
520.402	4750.48
520.751	4745.55
521.1	4733.32
521.448	4734.59
521.797	4723.68
522.146	4723.98
522.495	4714.2
522.843	4712.25
523.192	4692.59
523.541	4684.84
523.889	4672.5
524.238	4672.73
524.586	4665.91
524.935	4665.73
525.283	4657.59
525.631	4663.25
525.979	4649.7
526.328	4650.27
526.676	4637.77
527.024	4639.18
527.372	4630.16
527.72	4631.61
528.068	4622.77
528.416	4624.98
528.764	4618.09
529.112	4617.98
529.46	4604.75
529.808	4606.75
530.155	4593.27
530.503	4609.66
530.851	4612.27
531.198	4613.91
531.546	4604.41
531.893	4606.91
532.241	4590.18
532.588	4588.02
532.936	4580.93
533.283	4585.02
533.63	4579.86
533.978	4583.64
534.325	4566.11
534.672	4556.84
535.019	4549.09
535.366	4551.02
535.713	4542.86
536.06	4551.86
536.407	4547.52
536.754	4548.61
537.101	4539.91
537.448	4547.32
537.795	4542.86
538.141	4538.68
538.488	4527.41
538.835	4531.77
539.181	4521.52
539.528	4523.2
539.874	4514.2
540.221	4514.68
540.567	4505.75
540.914	4512.8
541.26	4502.86
541.606	4508
541.952	4505.16
542.299	4510.32
542.645	4503.16
542.991	4505.66
543.337	4499.25
543.683	4503.59
544.029	4497.5
544.375	4509.43
544.721	4504.2
545.066	4506.48
545.412	4501.64
545.758	4502.25
546.104	4496.91
546.449	4498.84
546.795	4502.14
547.141	4514.75
547.486	4507.77
547.832	4510.77
548.177	4498.48
548.522	4497.14
548.868	4489.48
549.213	4488.8
549.558	4486.55
549.903	4493.91
550.249	4493
550.594	4493.52
550.939	4477.25
551.284	4480.55
551.629	4475.11
551.974	4479.27
552.319	4475.5
552.664	4481.86
553.008	4477.2
553.353	4506.68
553.698	4500.48
554.043	4503.23
554.387	4495.5
554.732	4502.45
555.076	4495.86
555.421	4500.82
555.765	4496.07
556.11	4501.89
556.454	4490.55
556.798	4494.52
557.143	4463.91
557.487	4470.98
557.831	4462.43
558.175	4470.34
558.519	4464.52
558.863	4473.14
559.207	4464.77
559.551	4468.95
559.895	4464.27
560.239	4472.34
560.583	4468.57
560.927	4471.55
561.27	4462.82
561.614	4473.98
561.958	4463.57
562.301	4471.05
562.645	4461.45
562.988	4467.18
563.332	4463.48
563.675	4467.57
564.018	4468.64
564.362	4473.3
564.705	4467.98
565.048	4468.95
565.391	4455.84
565.735	4461.57
566.078	4455.52
566.421	4464.45
566.764	4460.59
567.107	4462.8
567.45	4455.02
567.792	4451.05
568.135	4441.23
568.478	4446.75
568.821	4444.91
569.163	4451.45
569.506	4446.02
569.849	4450.14
570.191	4442.93
570.534	4450.89
570.876	4449.45
571.219	4455.07
571.561	4453.14
571.903	4459.93
572.246	4452.91
572.588	4456.2
572.93	4449.68
573.272	4450.86
573.614	4441.07
573.956	4446.25
574.298	4440.7
574.64	4444.98
574.982	4438.5
575.324	4441.98
575.666	4435.75
576.008	4444.89
576.349	4440.32
576.691	4445.95
577.033	4444.11
577.374	4453.23
577.716	4447.2
578.057	4451.86
578.399	4442.36
578.74	4447.98
579.082	4446.34
579.423	4453.36
579.764	4451.64
580.105	4460.07
580.447	4458.27
580.788	4468.93
581.129	4471.93
581.47	4478.64
581.811	4471.75
582.152	4481.52
582.493	4497.75
582.834	4502.02
583.175	4499.27
583.515	4496.27
583.856	4487.36
584.197	4491.36
584.537	4482.16
584.878	4475.36
585.218	4467.18
585.559	4474.07
585.899	4467.59
586.24	4451.2
586.58	4443.5
586.921	4449.82
587.261	4445.36
587.601	4451.95
587.941	4444.68
588.281	4452.7
588.621	4452.32
588.961	4457.68
589.301	4449.75
589.641	4454
589.981	4452.14
590.321	4457.02
590.661	4450.11
591.001	4453.77
591.34	4452.23
591.68	4457.66
592.02	4446.59
592.359	4449.7
592.699	4444.75
593.038	4453.27
593.378	4446.5
593.717	4445.25
594.057	4438.52
594.396	4444.73
594.735	4442.43
595.074	4447.07
595.414	4439.5
595.753	4444.84
596.092	4438.32
596.431	4442.41
596.77	4435.11
597.109	4439.09
597.448	4434.59
597.786	4440.05
598.125	4428.91
598.464	4435.27
598.803	4425.5
599.141	4432.7
599.48	4426.32
599.819	4433.02
600.157	4426.68
600.495	4432.5
600.834	4432.43
601.172	4459.7
601.511	4455.25
601.849	4461.3
602.187	4454.82
602.525	4457.23
602.864	4448.39
603.202	4459.55
603.54	4454.61
603.878	4461.61
604.216	4453.27
604.554	4455.27
604.891	4424.75
605.229	4426.8
605.567	4420.77
605.905	4425.32
606.243	4419.41
606.58	4424.25
606.918	4413.09
607.255	4413.09
607.593	4406.3
607.93	4413.3
608.268	4407.07
608.605	4416.93
608.942	4416.14
609.28	4422.82
609.617	4417.89
609.954	4425.16
610.291	4423.25
610.628	4430.7
610.965	4427.3
611.302	4435.25
611.639	4429.23
611.976	4436.05
612.313	4428.86
612.65	4432.45
612.987	4421.77
613.323	4423.7
613.66	4417.77
613.997	4422.41
614.333	4413.02
614.67	4421.16
615.006	4413.25
615.343	4418.8
615.679	4410.34
616.015	4415
616.352	4406.86
616.688	4415.61
617.024	4412.8
617.36	4423.95
617.696	4420.43
618.032	4425.95
618.368	4417.55
618.704	4424.98
619.04	4417.77
619.376	4421.07
619.712	4417.48
620.048	4425.52
620.383	4420.43
620.719	4420.23
621.055	4409.61
621.39	4412.34
621.726	4407.11
622.061	4413.68
622.397	4407.59
622.732	4412.48
623.068	4407.73
623.403	4409.39
623.738	4400.57
624.073	4404.48
624.409	4400.41
624.744	4402.11
625.079	4395.05
625.414	4402.23
625.749	4395.05
626.084	4399.11
626.419	4394.91
626.753	4400.55
627.088	4394.45
627.423	4406.18
627.758	4399.5
628.092	4403.82
628.427	4400.23
628.762	4408.68
629.096	4401.39
629.431	4409.55
629.765	4401.68
630.099	4403.07
630.434	4397.61
630.768	4405.16
631.102	4392.84
631.436	4398.18
631.77	4395.05
632.105	4398.34
632.439	4392.32
632.773	4399.5
633.107	4391.75
633.44	4399.02
633.774	4393.66
634.108	4397.55
634.442	4391.34
634.776	4400.75
635.109	4396.57
635.443	4401.64
635.776	4395.61
636.11	4399.09
636.443	4390.75
636.777	4395.73
637.11	4386.59
637.444	4393.8
637.777	4389.95
638.11	4394.52
638.443	4384.73
638.776	4387.16
639.11	4380.25
639.443	4391.7
639.776	4385.2
640.109	4394.73
640.441	4388.98
640.774	4396.57
641.107	4390.45
641.44	4396.64
641.773	4389.36
642.105	4394.57
642.438	4393.32
642.77	4397.98
643.103	4387.5
643.435	4390.02
643.768	4384.27
644.1	4388.55
644.433	4381.66
644.765	4385.02
645.097	4385.39
645.429	4393.41
645.761	4388.32
646.094	4391.68
646.426	4384.61
646.758	4393.57
647.09	4389.64
647.422	4391.2
647.753	4385.82
648.085	4389.48
648.417	4384.36
648.749	4383.23
649.08	4374.64
649.412	4379.93
649.744	4374.32
650.075	4382.84
650.407	4372.45
650.738	4378.82
651.069	4373.86
651.401	4378.66
651.732	4375.39
652.063	4380.05
652.394	4373.14
652.726	4381.45
653.057	4376.02
653.388	4380.5
653.719	4372.07
654.05	4380.77
654.381	4376.8
654.712	4385.52
655.042	4377.27
655.373	4379.95
655.704	4378.32
656.034	4384.84
656.365	4380.09
656.696	4384.27
657.026	4379.7
657.357	4384.52
657.687	4374.86
658.018	4374.8
658.348	4365.09
658.678	4374.09
659.008	4371.09
659.339	4372.73
659.669	4366.7
659.999	4372.23
660.329	4366.23
660.659	4369.02
660.989	4364.11
661.319	4371.66
661.649	4368.07
661.978	4375.43
662.308	4368.77
662.638	4373.16
662.968	4370.82
663.297	4378.98
663.627	4371.5
663.956	4376.07
664.286	4372.39
664.615	4383.3
664.945	4377.39
665.274	4383.55
665.603	4378
665.932	4384.23
666.262	4379.95
666.591	4384.61
666.92	4375.68
667.249	4380.82
667.578	4380.23
667.907	4389.25
668.236	4383.77
668.564	4386.27
668.893	4383.48
669.222	4389.7
669.551	4383.48
669.879	4388.14
670.208	4379.11
670.537	4380.18
670.865	4371.45
671.194	4388.3
671.522	4381.61
671.85	4383.2
672.179	4380.98
672.507	4383.86
672.835	4375.55
673.163	4380.57
673.491	4375.61
673.819	4385.52
674.147	4384.61
674.475	4389.95
674.803	4367.32
675.131	4369.57
675.459	4369.52
675.787	4377.3
676.115	4369.3
676.442	4375.8
676.77	4370.57
677.098	4375.43
677.425	4366.3
677.753	4374.3
678.08	4370.23
678.407	4379.23
678.735	4377.66
679.062	4377.25
679.389	4366.93
679.717	4372.43
680.044	4364.75
680.371	4367.48
680.698	4360.77
681.025	4372.73
681.352	4366.61
681.679	4373.86
682.006	4368.05
682.332	4365.61
682.659	4360.27
682.986	4373.66
683.313	4370.57
683.639	4374.68
683.966	4372.61
684.292	4379.32
684.619	4365.05
684.945	4368.75
685.272	4365.57
685.598	4370.09
685.924	4373.86
686.25	4379.59
686.577	4366.8
686.903	4376.36
687.229	4373.02
687.555	4375.77
687.881	4370.16
688.207	4378.91
688.533	4377.25
688.858	4377.52
689.184	4368.91
689.51	4370.39
689.836	4363.82
690.161	4374.86
690.487	4363.34
690.813	4368.8
691.138	4368.39
691.463	4373.7
691.789	4370.27
692.114	4371.02
692.44	4365.32
692.765	4377.07
693.09	4376.07
693.415	4384.2
693.74	4374.14
694.065	4383.95
694.39	4381.14
694.715	4384.14
695.04	4381.52
695.365	4386.84
695.69	4381.11
696.015	4388.86
696.339	4384.23
696.664	4387.93
696.989	4381.91
697.313	4385.41
697.638	4380.07
697.962	4382.59
698.287	4374.45
698.611	4379.11
698.935	4372.34
699.26	4378.36
699.584	4372.66
699.908	4373.68
700.232	4365.55
700.556	4367.5
700.88	4366.14
701.204	4370.18
701.528	4363.61
701.852	4373.7
702.176	4386.39
702.5	4391.66
702.823	4401.36
703.147	4421.75
703.471	4414.89
703.794	4420.91
704.118	4434.68
704.441	4443.8
704.765	4437.14
705.088	4441.45
705.411	4439.73
705.735	4424.41
706.058	4416.14
706.381	4404.05
706.704	4388
707.027	4395.27
707.35	4390.77
707.673	4377.95
707.996	4365.23
708.319	4366.36
708.642	4363.95
708.965	4367.52
709.288	4361.8
709.61	4372.07
709.933	4368.16
710.256	4370.3
710.578	4362.14
710.901	4364.07
711.223	4358.05
711.546	4368.07
711.868	4370.89
712.19	4376.25
712.512	4366.05
712.835	4372.73
713.157	4364.89
713.479	4370.91
713.801	4364.52
714.123	4371.73
714.445	4369.43
714.767	4376.34
715.089	4365.41
715.411	4361.36
715.732	4353.61
716.054	4357.73
716.376	4352.11
716.697	4353.84
717.019	4353.91
717.34	4355.93
717.662	4351.27
717.983	4356.39
718.305	4355.43
718.626	4361.82
718.947	4359.27
719.268	4365.93
719.589	4360.5
719.911	4371.39
720.232	4369.48
720.553	4370.39
720.874	4366.55
721.195	4371.57
721.515	4362.95
721.836	4364.11
722.157	4358.48
722.478	4364.8
722.798	4358.36
723.119	4364.55
723.44	4352.02
723.76	4357.55
724.081	4350.7
724.401	4360.57
724.721	4366.32
725.042	4370.5
725.362	4364.86
725.682	4369.98
726.002	4365.61
726.322	4374.09
726.642	4370.7
726.962	4374.77
727.282	4372.43
727.602	4377.59
727.922	4367.3
728.242	4377.07
728.562	4376.66
728.882	4381.77
729.201	4377.05
729.521	4385.36
729.84	4378.48
730.16	4381.59
730.479	4385.18
730.799	4386.07
731.118	4381.32
731.437	4388.89
731.757	4367.18
732.076	4369.14
732.395	4364.98
732.714	4368.48
733.033	4359.45
733.352	4366.55
733.671	4365.27
733.99	4363.55
734.309	4360.64
734.628	4368.2
734.947	4364.52
735.265	4370.91
735.584	4365.2
735.903	4367.86
736.221	4365.8
736.54	4373.57
736.858	4364.55
737.177	4370.75
737.495	4368.68
737.813	4373.41
738.132	4368.09
738.45	4370.55
738.768	4365.2
739.086	4369.93
739.404	4369.91
739.722	4372.75
740.04	4368.86
740.358	4378.16
740.676	4371.57
740.994	4373.14
741.311	4368.57
741.629	4372.84
741.947	4369.05
742.264	4373
742.582	4373.59
742.899	4378.8
743.217	4375.39
743.534	4377.43
743.852	4367.43
744.169	4369.95
744.486	4366.07
744.803	4369.09
745.121	4362.8
745.438	4366.86
745.755	4359.23
746.072	4362.32
746.389	4351.41
746.706	4355.39
747.022	4351.02
747.339	4356.75
747.656	4356.57
747.973	4362.68
748.289	4358.34
748.606	4363.75
748.923	4360.77
749.239	4373.77
749.555	4368.57
749.872	4379.7
750.188	4376.34
750.505	4381.98
750.821	4378.86
751.137	4381.07
751.453	4375.45
751.769	4382.25
752.085	4375.55
752.401	4381.93
752.717	4373.2
753.033	4375.82
753.349	4368.82
753.665	4374.2
753.98	4368.57
754.296	4373.23
754.612	4369.73
754.927	4376.8
755.243	4373.48
755.558	4378.61
755.874	4374.25
756.189	4379.11
756.505	4369.09
756.82	4372.18
757.135	4364.75
757.45	4373.77
757.765	4375.05
758.08	4376.52
758.395	4366.75
758.71	4366.95
759.025	4364.34
759.34	4366.48
759.655	4363.84
759.97	4374.91
760.285	4378.34
760.599	4386.66
760.914	4376.27
761.228	4372.98
761.543	4366.75
761.857	4385.64
762.172	4382.8
762.486	4386.8
762.8	4387.25
763.115	4390.45
763.429	4384.16
763.743	4383.84
764.057	4376.27
764.371	4383.45
764.685	4384.41
764.999	4394.93
765.313	4387.66
765.627	4391.75
765.941	4385.61
766.255	4385.52
766.568	4380.84
766.882	4387.05
767.195	4380.07
767.509	4388.14
767.823	4385.91
768.136	4388.52
768.449	4382.09
768.763	4381.52
769.076	4378.02
769.389	4384.89
769.702	4382.48
770.016	4388.11
770.329	4382.5
770.642	4393.27
770.955	4387.16
771.268	4389.77
771.58	4388.43
771.893	4392.59
772.206	4385.98
772.519	4391.8
772.832	4386.8
773.144	4390.39
773.457	4385.16
773.769	4391.55
774.082	4382.82
774.394	4386.5
774.706	4384.84
775.019	4391.32
775.331	4387.55
775.643	4393.07
775.955	4391.41
776.268	4397.61
776.58	4393.84
776.892	4401.39
777.204	4397.5
777.515	4402.16
777.827	4405.84
778.139	4411.59
778.451	4405.39
778.763	4410.14
779.074	4404.2
779.386	4405.48
779.697	4400.23
780.009	4407.07
780.32	4400.89
780.632	4407.3
780.943	4406.3
781.254	4409.5
781.566	4402.11
781.877	4409.86
782.188	4404.91
782.499	4411.05
782.81	4411.07
783.121	4420
783.432	4415.66
783.743	4420.68
784.054	4413.41
784.364	4415.55
784.675	4404.3
784.986	4409.64
785.296	4405.41
785.607	4412.57
785.917	4433.02
786.228	4440.36
786.538	4432.7
786.849	4440.27
787.159	4436.11
787.469	4442.14
787.779	4441.66
788.09	4449.23
788.4	4448.73
788.71	4449.89
789.02	4448.27
789.33	4433.36
789.64	4425.61
789.949	4440.34
790.259	4432.18
790.569	4438.3
790.879	4437.23
791.188	4444.5
791.498	4441.7
791.807	4442.23
792.117	4439.41
792.426	4444.93
792.736	4436.66
793.045	4450.43
793.354	4436.27
793.663	4446.89
793.973	4443.18
794.282	4470.7
794.591	4459.95
794.9	4464.89
795.209	4463.68
795.518	4469.89
795.826	4463.2
796.135	4469.14
796.444	4458.02
796.753	4466.86
797.061	4458.7
797.37	4464.34
797.678	4441.57
797.987	4448.25
798.295	4446.02
798.604	4453.91
798.912	4448.16
799.22	4453.18
799.529	4454.64
799.837	4461.95
800.145	4457.39
800.453	4463.27
800.761	4464.25
801.069	4467.34
801.377	4468.23
801.685	4478.89
801.993	4477.02
802.3	4487.52
802.608	4484.52
802.916	4489.18
803.223	4494.91
803.531	4503.34
803.838	4502.48
804.146	4506.45
804.453	4503.57
804.76	4508.98
805.068	4503.27
805.375	4508.52
805.682	4507.75
805.989	4524.07
806.296	4520.36
806.603	4519.3
806.91	4516.68
807.217	4520.77
807.524	4517.86
807.831	4524.73
808.138	4520.07
808.444	4525.11
808.751	4523.27
809.058	4523.57
809.364	4512.75
809.671	4525.16
809.977	4520.23
810.284	4529.43
810.59	4528.73
810.896	4532.8
811.202	4529.11
811.509	4542.05
811.815	4538.8
812.121	4543.64
812.427	4539.75
812.733	4545.11
813.039	4542.02
813.345	4550.64
813.65	4543.64
813.956	4556.16
814.262	4555.27
814.568	4561.84
814.873	4553.27
815.179	4563.57
815.484	4557.95
815.79	4569
816.095	4569.48
816.4	4570.93
816.706	4562.8
817.011	4571.36
817.316	4565.64
817.621	4571.39
817.926	4574.59
818.231	4579.57
818.536	4574.52
818.841	4586.82
819.146	4581.57
819.451	4587.3
819.756	4582.43
820.06	4589.5
820.365	4586.09
820.67	4588.7
820.974	4587.43
821.279	4595.14
821.583	4592.39
821.888	4598.32
822.192	4595.23
822.496	4601.84
822.8	4597.66
823.105	4605.73
823.409	4605.95
823.713	4611
824.017	4608.89
824.321	4614.32
824.625	4609.11
824.929	4617.95
825.232	4616.82
825.536	4622.43
825.84	4620.3
826.143	4629.7
826.447	4627.57
826.751	4634.14
827.054	4635.11
827.358	4643.84
827.661	4663.23
827.964	4684.98
828.268	4681.8
828.571	4685.55
828.874	4679.16
829.177	4685.84
829.48	4679.57
829.783	4685.95
830.086	4682.5
830.389	4684.16
830.692	4679.41
830.995	4666.91
831.297	4651.8
831.6	4664.95
831.903	4666.23
832.205	4675.7
832.508	4673.2
832.81	4679
833.113	4681.52
833.415	4686.55
833.718	4686.61
834.02	4692.23
834.322	4685.61
834.624	4685.82
834.926	4681.66
835.228	4693.57
835.53	4691.18
835.832	4699.82
836.134	4698.45
836.436	4698.75
836.738	4700.68
837.04	4708.18
837.341	4707.89
837.643	4724.57
837.944	4724.48
838.246	4732.73
838.547	4723.02
838.849	4730.98
839.15	4728.32
839.452	4738.02
839.753	4737.05
840.054	4739.75
840.355	4736.14
840.656	4746.32
840.957	4737.02
841.258	4741.86
841.559	4731.2
841.86	4736.75
842.161	4732.43
842.462	4739.45
842.762	4734.14
843.063	4740.55
843.364	4747.43
843.664	4756.57
843.965	4755.89
844.265	4762.27
844.566	4760.41
844.866	4773.48
845.166	4772.68
845.467	4776.86
845.767	4767.36
846.067	4772.98
846.367	4771.64
846.667	4770.09
846.967	4763.98
847.267	4764.75
847.567	4761.84
847.867	4768.64
848.166	4760.32
848.466	4765.86
848.766	4765.2
849.065	4775.36
849.365	4771.95
849.664	4781.18
849.964	4776.34
850.263	4784.2
850.562	4781.89
850.862	4789.66
851.161	4783.84
851.46	4794.5
851.759	4791.77
852.058	4801.16
852.357	4798.73
852.656	4810.59
852.955	4807.18
853.254	4816.89
853.553	4811.91
853.851	4819.66
854.15	4814.02
854.449	4823.34
854.747	4817.89
855.046	4827.41
855.344	4820.8
855.643	4840.68
855.941	4838.64
856.239	4846
856.538	4843.75
856.836	4850.55
857.134	4845.5
857.432	4855.57
857.73	4853.91
858.028	4867.14
858.326	4862.07
858.624	4872.3
858.922	4856.32
859.219	4860.95
859.517	4852.8
859.815	4861.34
860.112	4863.77
860.41	4871.73
860.707	4866.16
861.005	4873.55
861.302	4865.07
861.6	4871.3
861.897	4869.05
862.194	4878.05
862.491	4877.25
862.788	4889.07
863.085	4881.7
863.382	4888.39
863.679	4886.36
863.976	4894.95
864.273	4890.59
864.57	4900.61
864.867	4896.36
865.163	4902.68
865.46	4901.91
865.757	4908.25
866.053	4905.34
866.349	4913.66
866.646	4910.48
866.942	4920.93
867.239	4919.09
867.535	4927.25
867.831	4922.8
868.127	4933.34
868.423	4927.82
868.719	4935.86
869.015	4925.77
869.311	4930.14
869.607	4927.91
869.903	4929.93
870.199	4921.5
870.494	4930.52
870.79	4921.27
871.086	4927.36
871.381	4923.68
871.677	4929.98
871.972	4920.66
872.267	4929.66
872.563	4923.3
872.858	4930.48
873.153	4927.95
873.448	4931.16
873.743	4920.68
874.038	4928.84
874.333	4922.25
874.628	4922.55
874.923	4914.5
875.218	4919.64
875.513	4915.75
875.808	4920.14
876.102	4912.2
876.397	4913.18
876.691	4907.16
876.986	4912.2
877.28	4907.18
877.575	4909.2
877.869	4909.2
878.163	4913.36
878.458	4907.16
878.752	4909.43
879.046	4902.41
879.34	4904.73
879.634	4902.2
879.928	4905.2
880.222	4894.91
880.516	4897.68
880.809	4891.84
881.103	4894.3
881.397	4886.45
881.691	4892.27
881.984	4885.57
882.278	4887.91
882.571	4898.36
882.864	4900.2
883.158	4894.7
883.451	4905.86
883.744	4896.48
884.038	4896.41
884.331	4886.77
884.624	4892.41
884.917	4882.52
885.21	4885.61
885.503	4881.05
885.796	4872.73
886.088	4865.75
886.381	4873.5
886.674	4861.39
886.966	4868.07
887.259	4866.89
887.552	4887.27
887.844	4885.41
888.136	4891.14
888.429	4891.45
888.721	4897.64
889.013	4891.62
889.306	4900.82
889.598	4897.08
