# Supplementary material for: An on-demand, drop-on-drop method for studying enzyme catalysis by serial crystallography
Source: Nat Commun. 2021 Jul 22;12:4461. doi: 10.1038/s41467-021-24757-7 (PMC8298390; doi:10.1038/s41467-021-24757-7)
Supplement: Supplementary file 7 — Source Data [file 41467_2021_24757_MOESM7_ESM.zip › 01_raw data/7/7-pico-off (24).txt]

Data from 7-fluo5N-fura-picooff_Subt4_20-39-38-914.txt Node

Date: Wed Jun 05 20:39:38 PDT 2019
User: Yachandra Lab
Spectrometer: OFX00221
Trigger mode: 0
Integration Time (sec): 3.000000E-1
Scans to average: 4
Nonlinearity correction enabled: false
Boxcar width: 5
Storing dark spectrum: false
XAxis mode: Wavelengths
Number of Pixels in Spectrum: 2136
>>>>>Begin Spectral Data<<<<<
156.111	-0.33
156.499	-1.39
156.887	-2.97
157.274	-2.97
157.662	-3.78
158.049	-3.34
158.437	-2.7
158.824	-1.09
159.211	-1.86
159.599	-2.25
159.986	-2.41
160.373	-3.64
160.761	-4.11
161.148	-2.84
161.535	-3.18
161.922	-2.66
162.309	-2.34
162.696	-2.52
163.083	-4.16
163.47	-3.18
163.857	-2.98
164.244	-2.64
164.631	-1.84
165.018	-1.61
165.405	-1.84
165.792	-0.57
166.179	-0.18
166.565	-1.18
166.952	-1.93
167.339	-1.43
167.725	-1.73
168.112	-1.25
168.498	-0.57
168.885	-1
169.271	-0.64
169.658	-0.27
170.044	-2.18
170.431	-0.93
170.817	0.07
171.203	0.73
171.59	1.2
171.976	0.34
172.362	-0.02
172.748	-1.66
173.134	-1.43
173.521	-2.61
173.907	-2.93
174.293	-2.5
174.679	-3.8
175.065	-5.07
175.451	-5.07
175.836	-5.66
176.222	-4.59
176.608	-5.48
176.994	-5
177.38	-5.11
177.765	-4.52
178.151	-4.61
178.537	-4.3
178.922	-4.84
179.308	-4.75
179.693	-5.84
180.079	-4.89
180.464	-5.2
180.85	-4.25
181.235	-4.52
181.621	-4.66
182.006	-4.14
182.391	-4.7
182.777	-5.55
183.162	-5.86
183.547	-5.39
183.932	-4.91
184.317	-5.86
184.702	-5.77
185.087	-6.52
185.472	-7.14
185.857	-7.16
186.242	-5.95
186.627	-5.3
187.012	-4.55
187.397	-4.05
187.782	-4.05
188.167	-3.55
188.551	-3.16
188.936	-0.14
189.321	4
189.705	8.77
190.09	13.8
190.475	20.05
190.859	26.05
191.244	31.93
191.628	35.14
192.012	38.25
192.397	41.75
192.781	47.86
193.166	50.27
193.55	50.41
193.934	50.05
194.318	50.73
194.702	49.25
195.087	50.32
195.471	48.8
195.855	50.93
196.239	53.34
196.623	53.84
197.007	51.91
197.391	52.98
197.775	55.7
198.158	58.89
198.542	61.14
198.926	60.39
199.31	59.68
199.693	61.43
200.077	57.57
200.461	54.89
200.844	55.89
201.228	55.59
201.611	53.64
201.995	50.61
202.378	48.89
202.762	48.25
203.145	51.45
203.529	51.39
203.912	50.48
204.295	54.55
204.679	60.55
205.062	63.64
205.445	63.43
205.828	63.45
206.211	68.2
206.594	68.36
206.977	66.93
207.36	65.75
207.743	62.84
208.126	62.61
208.509	61.91
208.892	58.68
209.275	55.61
209.658	57.16
210.04	57.3
210.423	55.36
210.806	55.93
211.188	54.3
211.571	54.41
211.953	56.55
212.336	57.41
212.719	60.45
213.101	61.66
213.483	59.16
213.866	58.2
214.248	53.61
214.63	52
215.013	52.68
215.395	56.07
215.777	53.23
216.159	54.95
216.542	55.34
216.924	51.66
217.306	51.91
217.688	51.86
218.07	53.59
218.452	57.82
218.834	59
219.216	62.14
219.597	59.05
219.979	60
220.361	60.2
220.743	57.45
221.124	56.09
221.506	52.8
221.888	52.98
222.269	51.5
222.651	52.43
223.032	49.68
223.414	45.75
223.795	47.36
224.177	50.52
224.558	50.14
224.94	51.41
225.321	54.73
225.702	58.32
226.083	59.34
226.465	61.89
226.846	62.5
227.227	63.05
227.608	62.02
227.989	62.07
228.37	56.55
228.751	54.39
229.132	55.43
229.513	56.66
229.894	56.36
230.275	55.48
230.655	52.66
231.036	51.05
231.417	51.91
231.798	56.57
232.178	55.95
232.559	57.41
232.94	58.05
233.32	57.98
233.701	57.41
234.081	57.84
234.462	59.25
234.842	60.59
235.222	61.66
235.603	61.48
235.983	56.52
236.363	55.25
236.743	59.09
237.124	58.05
237.504	56.57
237.884	55.32
238.264	52.09
238.644	53.3
239.024	53.7
239.404	52.16
239.784	49.41
240.164	48.75
240.544	50.98
240.923	48.43
241.303	49.36
241.683	51.14
242.063	51.5
242.442	51.75
242.822	47.7
243.202	45.98
243.581	46.95
243.961	49.7
244.34	51.14
244.72	48.66
245.099	49
245.478	50.73
245.858	50.43
246.237	48.57
246.616	49.89
246.996	53.18
247.375	55.45
247.754	57.27
248.133	58.11
248.512	60.34
248.891	64.11
249.27	66.41
249.649	66.61
250.028	68.84
250.407	70.98
250.786	68.05
251.165	68.39
251.544	68.98
251.922	70.55
252.301	70.59
252.68	65.82
253.058	63.77
253.437	61.75
253.816	58.77
254.194	57.14
254.573	58.61
254.951	62.98
255.329	64.7
255.708	62.8
256.086	61.52
256.465	60.34
256.843	62.59
257.221	65.52
257.599	65.73
257.977	67.32
258.356	67
258.734	67.2
259.112	66.95
259.49	64.02
259.868	66.55
260.246	65.77
260.624	64.64
261.001	64.93
261.379	62.2
261.757	59.41
262.135	55.95
262.513	55.2
262.89	52.27
263.268	51.55
263.645	53.52
264.023	51.7
264.401	51.27
264.778	52.23
265.156	54.45
265.533	53.86
265.91	56.09
266.288	57.91
266.665	61.7
267.042	64.7
267.42	64.43
267.797	62.93
268.174	60.8
268.551	59.84
268.928	61.95
269.305	59.27
269.682	61.52
270.059	61.09
270.436	62.27
270.813	58.93
271.19	57.95
271.567	55.89
271.944	54.25
272.32	54.11
272.697	53.77
273.074	55.41
273.45	55.75
273.827	53.32
274.203	54.77
274.58	54.95
274.957	54.57
275.333	53.16
275.709	54.82
276.086	57.36
276.462	56.23
276.838	56.3
277.215	53.11
277.591	54.2
277.967	56.41
278.343	55.11
278.719	52.09
279.095	52.73
279.471	54.05
279.847	52.82
280.223	52.64
280.599	53.75
280.975	50.2
281.351	49.14
281.727	49.7
282.103	48.05
282.478	47.2
282.854	49.91
283.23	51.05
283.605	51.66
283.981	49.5
284.357	50.32
284.732	54.16
285.108	61.7
285.483	65.02
285.858	60
286.234	61.27
286.609	65.68
286.984	65.86
287.36	66.64
287.735	65.84
288.11	66.84
288.485	66.07
288.86	66.43
289.235	61.5
289.61	58.55
289.985	62.32
290.36	58.14
290.735	58.14
291.11	59.18
291.485	59.3
291.86	59.8
292.235	65.23
292.609	67.02
292.984	64.61
293.359	66.25
293.733	69.59
294.108	66.93
294.482	68.91
294.857	66.36
295.231	63.52
295.606	62.93
295.98	61.95
296.354	58.64
296.729	58.48
297.103	57.57
297.477	58.43
297.851	57.93
298.226	60.89
298.6	60.36
298.974	60.16
299.348	65.02
299.722	62.2
300.096	63.55
300.47	63.18
300.844	60.02
301.217	62.91
301.591	64.25
301.965	66.18
302.339	66.95
302.712	68.07
303.086	69.16
303.46	67.48
303.833	69.18
304.207	69.11
304.58	71.61
304.954	73.07
305.327	71.55
305.701	69.52
306.074	67
306.447	65.55
306.821	67.34
307.194	66.11
307.567	61.5
307.94	60.5
308.313	56.43
308.686	56.25
309.059	57.86
309.432	57.75
309.805	57.05
310.178	55.61
310.551	57.43
310.924	56.57
311.297	56.27
311.67	57.82
312.042	61.5
312.415	62.16
312.788	57.68
313.16	59.07
313.533	56.68
313.905	57.75
314.278	60.52
314.65	60.73
315.023	60.05
315.395	59.3
315.768	59.86
316.14	55.73
316.512	55.36
316.884	62.41
317.257	59
317.629	60.57
318.001	62.8
318.373	62.32
318.745	61.09
319.117	62.27
319.489	57.07
319.861	54.66
320.233	54.73
320.605	56.64
320.977	52.68
321.348	51.41
321.72	51.77
322.092	51.27
322.463	49.73
322.835	49.02
323.207	48.64
323.578	50.45
323.95	51.61
324.321	51.82
324.693	53.45
325.064	50.91
325.435	55.45
325.807	57
326.178	56.59
326.549	57.77
326.92	60.39
327.292	58.36
327.663	60.11
328.034	61.09
328.405	61.34
328.776	59.11
329.147	61.57
329.518	56.14
329.889	53.52
330.259	49.84
330.63	47.16
331.001	47.64
331.372	47.61
331.742	50.64
332.113	48.3
332.484	47.11
332.854	48.5
333.225	48.55
333.595	49.84
333.966	50.32
334.336	53.89
334.707	56.3
335.077	51.73
335.447	50.84
335.817	48.66
336.188	54.41
336.558	56.55
336.928	56.5
337.298	58.2
337.668	57.32
338.038	57.34
338.408	57.7
338.778	55.93
339.148	58.09
339.518	58.7
339.888	57.09
340.258	52
340.627	50.18
340.997	46.91
341.367	43.82
341.736	47.02
342.106	47
342.475	43.09
342.845	45.93
343.214	44.48
343.584	42.98
343.953	47.48
344.323	49.82
344.692	50.39
345.061	54.18
345.431	55.25
345.8	52.86
346.169	54.34
346.538	52.64
346.907	50.57
347.276	51.34
347.645	51.93
348.014	49.59
348.383	50.18
348.752	51.91
349.121	49
349.49	49.27
349.858	49.36
350.227	49.05
350.596	55.95
350.964	59.25
351.333	61.18
351.702	62.66
352.07	61.98
352.439	61.89
352.807	60.93
353.176	65.41
353.544	65.64
353.912	68.32
354.281	68.36
354.649	61.57
355.017	56.82
355.385	53.52
355.753	53.7
356.122	53.2
356.49	51.73
356.858	52.75
357.226	47.11
357.594	46.68
357.961	43.98
358.329	43.89
358.697	47.05
359.065	51.7
359.433	52.02
359.8	52.11
360.168	52.34
360.536	51.09
360.903	50.05
361.271	54.98
361.638	56.95
362.006	62.27
362.373	64.36
362.741	68.27
363.108	64.7
363.475	69.14
363.843	68.98
364.21	70.61
364.577	71.11
364.944	70.36
365.311	68.86
365.678	68.57
366.045	66.27
366.412	65.02
366.779	60.77
367.146	61.89
367.513	60.16
367.88	60.84
368.247	62.09
368.613	63.7
368.98	66
369.347	62.82
369.713	61.75
370.08	59.98
370.447	60
370.813	62.95
371.18	62.18
371.546	59.16
371.912	61.16
372.279	57.98
372.645	59.18
373.011	58.95
373.378	62
373.744	60.07
374.11	56.43
374.476	55.52
374.842	53.89
375.208	55.52
375.574	57.64
375.94	55.5
376.306	58.3
376.672	58.25
377.038	56.75
377.404	54.61
377.769	54.3
378.135	58.82
378.501	59.64
378.866	56.66
379.232	52.91
379.597	54.09
379.963	54.39
380.328	53.32
380.694	51.93
381.059	51.07
381.425	50.77
381.79	50.57
382.155	52.73
382.52	51.25
382.886	54.34
383.251	53
383.616	49.91
383.981	50.68
384.346	48.95
384.711	50.16
385.076	51.43
385.441	54.93
385.806	59.11
386.171	53.27
386.535	57.75
386.9	55.61
387.265	59.98
387.629	63
387.994	61.39
388.359	61.43
388.723	62.11
389.088	64.23
389.452	63.25
389.817	61.39
390.181	63.07
390.545	61.11
390.91	62.59
391.274	62.41
391.638	64.91
392.002	65.86
392.366	72.07
392.731	74.14
393.095	71.82
393.459	74.68
393.823	74.73
394.187	75.11
394.55	69.77
394.914	70.41
395.278	69.5
395.642	66.14
396.006	65.09
396.369	59.57
396.733	56.82
397.097	56.2
397.46	52.45
397.824	49.64
398.187	50.09
398.551	50.68
398.914	50.2
399.277	53.2
399.641	52.41
400.004	55.39
400.367	55.52
400.73	52.23
401.094	52.43
401.457	53.86
401.82	55.23
402.183	55.7
402.546	58.7
402.909	61.16
403.272	55.86
403.635	57.05
403.998	53.27
404.36	52.09
404.723	53.23
405.086	50.73
405.448	46.95
405.811	47.09
406.174	45.66
406.536	42.27
406.899	42.32
407.261	45.86
407.624	43.61
407.986	43
408.348	48.05
408.711	52.61
409.073	57.93
409.435	61.25
409.797	62.25
410.16	62.82
410.522	64.73
410.884	64.52
411.246	61.86
411.608	62.82
411.97	64.57
412.332	60.48
412.693	56.89
413.055	53.14
413.417	51.75
413.779	49.61
414.14	47.36
414.502	48.91
414.864	45.18
415.225	46.3
415.587	48.43
415.948	49.55
416.31	49.84
416.671	49.48
417.033	52.2
417.394	53.68
417.755	55.64
418.116	58.55
418.478	57.82
418.839	59.75
419.2	60.2
419.561	58.75
419.922	56.66
420.283	57.25
420.644	57.84
421.005	57.07
421.366	57.3
421.727	57.48
422.087	53.41
422.448	52.7
422.809	51.11
423.169	53.7
423.53	52.07
423.891	52.18
424.251	51.59
424.612	51
424.972	51.64
425.333	52.3
425.693	50.07
426.053	56.07
426.414	56.57
426.774	58.57
427.134	56.02
427.494	59.41
427.854	56.5
428.214	59.05
428.574	60.59
428.934	59.86
429.294	58.8
429.654	62.55
430.014	57.16
430.374	54.82
430.734	52.27
431.094	52.57
431.453	49.25
431.813	51.95
432.173	46.55
432.532	44.52
432.892	43.55
433.251	40.45
433.611	41.07
433.97	45.77
434.33	49.64
434.689	51.48
435.048	53.09
435.407	53.09
435.767	53.89
436.126	56.48
436.485	57.84
436.844	58.8
437.203	60.82
437.562	55.64
437.921	53.23
438.28	51
438.639	50.25
438.998	49.11
439.356	49.61
439.715	49.14
440.074	51
440.433	51.18
440.791	48.05
441.15	48.75
441.508	49.45
441.867	52.55
442.225	52.16
442.584	50.57
442.942	47.98
443.3	46.07
443.659	45.57
444.017	46.91
444.375	47.57
444.733	49.73
445.092	49.43
445.45	51.98
445.808	48.68
446.166	49.75
446.524	50.73
446.882	51.43
447.239	53.82
447.597	54.34
447.955	52.7
448.313	51.36
448.67	52.84
449.028	50.55
449.386	50.86
449.743	50.59
450.101	49.41
450.458	51.02
450.816	52.2
451.173	53.18
451.531	53.34
451.888	50.91
452.245	55.68
452.602	52.61
452.96	55.8
453.317	51.8
453.674	52.84
454.031	56.98
454.388	54.52
454.745	54.84
455.102	55.43
455.459	56.41
455.816	59.3
456.173	55.11
456.529	56.11
456.886	54.61
457.243	58.55
457.599	57.89
457.956	51.45
458.313	51.34
458.669	50.55
459.026	46.5
459.382	45.93
459.739	43.77
460.095	41.93
460.451	42.8
460.807	43.41
461.164	40.18
461.52	40.27
461.876	42.3
462.232	42.7
462.588	42.05
462.944	43.27
463.3	41.91
463.656	41.68
464.012	42.36
464.368	41.61
464.724	42.75
465.079	43.89
465.435	43.36
465.791	45.8
466.146	45.48
466.502	46.36
466.858	45.57
467.213	47.5
467.569	48.25
467.924	48.55
468.279	50.98
468.635	46.61
468.99	48.84
469.345	50.52
469.701	48.7
470.056	48.2
470.411	47.14
470.766	45.84
471.121	42.86
471.476	42.73
471.831	41.5
472.186	39.75
472.541	43.14
472.895	44.18
473.25	42.36
473.605	41.68
473.96	42.27
474.314	43.07
474.669	46.2
475.024	50.16
475.378	50.98
475.733	52.2
476.087	52.09
476.441	49.89
476.796	50.09
477.15	51.93
477.504	54.11
477.859	55
478.213	52.07
478.567	48.68
478.921	44.7
479.275	44.43
479.629	44.34
479.983	43.77
480.337	45.68
480.691	42.84
481.045	39.27
481.399	37.86
481.752	36.73
482.106	37.05
482.46	39.66
482.813	42
483.167	43.34
483.52	45.91
483.874	47.07
484.227	44.77
484.581	43.93
484.934	45.75
485.288	50.18
485.641	48.98
485.994	51.27
486.347	51.27
486.7	48.43
487.054	48.32
487.407	45.73
487.76	45.14
488.113	44.36
488.466	47
488.818	48.43
489.171	45.25
489.524	44.98
489.877	44.8
490.23	44.11
490.582	48.3
490.935	48.11
491.288	48.05
491.64	43.18
491.993	46.93
492.345	46.05
492.698	44.11
493.05	44.41
493.402	48.16
493.755	45.95
494.107	44.84
494.459	41.66
494.811	40.57
495.163	42.61
495.515	48.95
495.867	47.18
496.219	45.84
496.571	48.73
496.923	48.82
497.275	52.45
497.627	59.77
497.979	64.55
498.33	70.64
498.682	72.84
499.034	77.27
499.385	84.43
499.737	88.93
500.088	96.25
500.44	97.86
500.791	99.2
501.143	98.89
501.494	96.57
501.845	101.25
502.197	102.23
502.548	106.16
502.899	106.68
503.25	103.09
503.601	103.95
503.952	100.73
504.303	97.32
504.654	98.5
505.005	92.8
505.356	93.32
505.707	85.59
506.058	76.39
506.408	70.11
506.759	62.61
507.11	62.25
507.46	57.02
507.811	53.89
508.161	53.3
508.512	51.3
508.862	54.2
509.213	50.98
509.563	55.43
509.913	63.36
510.263	63.77
510.614	64.11
510.964	60.39
511.314	59.73
511.664	60.8
512.014	65.32
512.364	66.57
512.714	64.64
513.064	67.61
513.414	63.07
513.764	60
514.113	59.43
514.463	59.34
514.813	59.95
515.162	59.05
515.512	59.91
515.862	56.02
516.211	52.91
516.561	51.82
516.91	47.82
517.259	48.98
517.609	46.52
517.958	44.32
518.307	47.14
518.656	42.89
519.006	46.52
519.355	41.73
519.704	43.91
520.053	45.25
520.402	50.5
520.751	51.25
521.1	51.75
521.448	54.36
521.797	55.18
522.146	51.05
522.495	52.18
522.843	47.2
523.192	48.25
523.541	48.3
523.889	49.66
524.238	47
524.586	47.39
524.935	44.91
525.283	44.2
525.631	45.66
525.979	48.18
526.328	50.25
526.676	54.91
527.024	53.98
527.372	50.59
527.72	45.34
528.068	43.23
528.416	44.09
528.764	46.73
529.112	45.05
529.46	45.02
529.808	44.82
530.155	38.77
530.503	36.91
530.851	37.02
531.198	39.32
531.546	41.93
531.893	44.05
532.241	43.73
532.588	40.73
532.936	40.32
533.283	41.66
533.63	41.84
533.978	49.82
534.325	48.45
534.672	50.8
535.019	49.11
535.366	49.61
535.713	47.39
536.06	47.91
536.407	51.3
536.754	53.14
537.101	50.59
537.448	50.8
537.795	49.32
538.141	52.34
538.488	51.64
538.835	50.39
539.181	50.11
539.528	53.36
539.874	54.41
540.221	55.39
540.567	56.86
540.914	56.11
541.26	54.66
541.606	52.91
541.952	53.86
542.299	55.25
542.645	57.41
542.991	58.8
543.337	55.39
543.683	52.84
544.029	50.73
544.375	49.34
544.721	51.77
545.066	52.91
545.412	54.64
545.758	52.25
546.104	50.02
546.449	48.91
546.795	48.09
547.141	48.59
547.486	49.39
547.832	50.75
548.177	49.52
548.522	48.02
548.868	47.43
549.213	46.57
549.558	48.09
549.903	50.61
550.249	49.66
550.594	50.7
550.939	51.23
551.284	50.16
551.629	46.48
551.974	47.41
552.319	46.95
552.664	45.25
553.008	45.77
553.353	47.41
553.698	45.77
554.043	47.32
554.387	42.39
554.732	43.39
555.076	43
555.421	44.93
555.765	45.89
556.11	45.82
556.454	48.73
556.798	47.34
557.143	44
557.487	44.14
557.831	44.32
558.175	50.11
558.519	47
558.863	47.11
559.207	47.5
559.551	44.27
559.895	44.25
560.239	42.23
560.583	40.45
560.927	41.77
561.27	41.73
561.614	42.59
561.958	39
562.301	41.27
562.645	39.8
562.988	35.61
563.332	36.2
563.675	38.8
564.018	39.23
564.362	40.43
564.705	37.05
565.048	36.64
565.391	35.59
565.735	35.77
566.078	33.61
566.421	35.68
566.764	36.57
567.107	40.11
567.45	36.18
567.792	34.75
568.135	34.66
568.478	34.23
568.821	34.36
569.163	36.86
569.506	38.66
569.849	40.23
570.191	38.27
570.534	43.48
570.876	38.2
571.219	44.89
571.561	47.23
571.903	47.61
572.246	51.84
572.588	52.7
572.93	47.77
573.272	45.25
573.614	44.75
573.956	48.14
574.298	47.43
574.64	47.55
574.982	45.34
575.324	44.07
575.666	44.36
576.008	41.93
576.349	40.25
576.691	44.16
577.033	46.66
577.374	47.23
577.716	45.3
578.057	40.39
578.399	45.73
578.74	42.95
579.082	42.18
579.423	41.2
579.764	40.43
580.105	40.27
580.447	39.98
580.788	38.18
581.129	38.48
581.47	36.41
581.811	40.39
582.152	35.34
582.493	36.73
582.834	38.45
583.175	38.02
583.515	39.68
583.856	40.45
584.197	37
584.537	34.77
584.878	35.34
585.218	38.55
585.559	37.98
585.899	39.82
586.24	40.11
586.58	39.95
586.921	41.16
587.261	42
587.601	41.02
587.941	45.34
588.281	48.39
588.621	48.61
588.961	46.18
589.301	46.27
589.641	50.61
589.981	48.84
590.321	48
590.661	48.39
591.001	47.52
591.34	50.2
591.68	48.25
592.02	48.66
592.359	47.57
592.699	48.55
593.038	50
593.378	47.59
593.717	45.18
594.057	45.32
594.396	45.23
594.735	43.64
595.074	42.39
595.414	40.64
595.753	39.5
596.092	39.89
596.431	40.75
596.77	39.86
597.109	41.5
597.448	44.91
597.786	47.34
598.125	47.59
598.464	49.25
598.803	48.14
599.141	49.5
599.48	48.05
599.819	46.41
600.157	46.02
600.495	41.86
600.834	41.02
601.172	41.77
601.511	41.34
601.849	44.34
602.187	43.89
602.525	45.86
602.864	49.36
603.202	49.3
603.54	51.14
603.878	51.27
604.216	53.98
604.554	52.61
604.891	51.82
605.229	51.2
605.567	49.55
605.905	49.64
606.243	48.3
606.58	46.34
606.918	47.57
607.255	45.82
607.593	45.5
607.93	47.55
608.268	44.66
608.605	44.43
608.942	43.18
609.28	37.8
609.617	39.73
609.954	40.59
610.291	41.68
610.628	43.91
610.965	43.64
611.302	44.52
611.639	43.55
611.976	46.55
612.313	48.36
612.65	50.45
612.987	53.36
613.323	50.68
613.66	51.93
613.997	49.3
614.333	44.61
614.67	47.48
615.006	45.75
615.343	45.45
615.679	48.05
616.015	45.39
616.352	44.41
616.688	45.68
617.024	48.84
617.36	48.66
617.696	49.45
618.032	49.36
618.368	49.02
618.704	48.82
619.04	51.64
619.376	47.36
619.712	47.66
620.048	49.64
620.383	52.16
620.719	50.05
621.055	48.66
621.39	48.55
621.726	51.66
622.061	49.91
622.397	52.34
622.732	48.55
623.068	48.66
623.403	47.18
623.738	45.84
624.073	43.2
624.409	44.84
624.744	43.86
625.079	45.41
625.414	44.52
625.749	47.43
626.084	46.45
626.419	50.07
626.753	55.8
627.088	60.2
627.423	60.57
627.758	62.89
628.092	61.45
628.427	62.34
628.762	64.32
629.096	68
629.431	69.95
629.765	69.43
630.099	66.11
630.434	61.66
630.768	63.2
631.102	62.39
631.436	60.36
631.77	62.39
632.105	62.34
632.439	60.07
632.773	58.5
633.107	56.34
633.44	58.8
633.774	62.2
634.108	65.09
634.442	59.95
634.776	60.09
635.109	62.98
635.443	62.11
635.776	61.23
636.11	60.75
636.443	59.82
636.777	58.66
637.11	57.11
637.444	53.61
637.777	52.84
638.11	58.57
638.443	59.73
638.776	59.77
639.11	58.61
639.443	61.98
639.776	61.98
640.109	60.3
640.441	59.8
640.774	60.57
641.107	63.98
641.44	62.23
641.773	59.82
642.105	58.36
642.438	56.3
642.77	55.82
643.103	52.75
643.435	55.48
643.768	58.61
644.1	59.86
644.433	60.05
644.765	58.95
645.097	60.02
645.429	59.25
645.761	60.7
646.094	59.86
646.426	61.82
646.758	65.7
647.09	63.73
647.422	63.52
647.753	62.2
648.085	62.8
648.417	60.91
648.749	61.7
649.08	61.98
649.412	61.91
649.744	62.36
650.075	62.05
650.407	58.82
650.738	60.43
651.069	59.64
651.401	60.86
651.732	59.41
652.063	59.77
652.394	59.16
652.726	59.95
653.057	59.02
653.388	56.82
653.719	55.45
654.05	57.8
654.381	54.84
654.712	54.95
655.042	51.86
655.373	52.95
655.704	53.3
656.034	51.57
656.365	49.73
656.696	51
657.026	53.27
657.357	53.68
657.687	54.48
658.018	56.16
658.348	57.18
658.678	59.91
659.008	59.2
659.339	59.66
659.669	63.2
659.999	64.52
660.329	62.59
660.659	64.18
660.989	65.75
661.319	64
661.649	63.91
661.978	63.34
662.308	62.95
662.638	65.11
662.968	64.89
663.297	63.66
663.627	60.86
663.956	64.34
664.286	64.23
664.615	61.09
664.945	63.27
665.274	61.55
665.603	62.57
665.932	65.07
666.262	63.48
666.591	62.8
666.92	62.73
667.249	66.66
667.578	62.23
667.907	59.52
668.236	64.95
668.564	62.43
668.893	63.45
669.222	62.57
669.551	62.07
669.879	63.82
670.208	63.02
670.537	61.73
670.865	57.14
671.194	62.36
671.522	64.86
671.85	63.34
672.179	63.25
672.507	64.89
672.835	65.25
673.163	66.02
673.491	65.91
673.819	68.55
674.147	67.59
674.475	73.3
674.803	69.82
675.131	69.55
675.459	66.32
675.787	67.61
676.115	67.25
676.442	66.89
676.77	65.39
677.098	63.95
677.425	65.11
677.753	66.16
678.08	62.5
678.407	64
678.735	65
679.062	67.16
679.389	63.68
679.717	62.41
680.044	62.52
680.371	60.59
680.698	58.95
681.025	56.05
681.352	54.7
681.679	55.73
682.006	55
682.332	54.84
682.659	54.64
682.986	60.14
683.313	62.77
683.639	63.61
683.966	68.11
684.292	73.07
684.619	75.59
684.945	76.93
685.272	76.07
685.598	75.95
685.924	75.52
686.25	73.57
686.577	71.09
686.903	67.18
687.229	66.52
687.555	65.2
687.881	60.8
688.207	59.16
688.533	59.95
688.858	64.91
689.184	67.02
689.51	65.95
689.836	69.61
690.161	67.75
690.487	69.2
690.813	66.2
691.138	63.07
691.463	65.32
691.789	65.89
692.114	64.91
692.44	59.95
692.765	58.05
693.09	55.75
693.415	57.14
693.74	57
694.065	57.68
694.39	58.7
694.715	60.45
695.04	60.75
695.365	57.84
695.69	56.68
696.015	56.5
696.339	53.36
696.664	54.89
696.989	53.41
697.313	54.5
697.638	54.55
697.962	53.3
698.287	50.59
698.611	50.86
698.935	53.32
699.26	53.61
699.584	55.55
699.908	56.36
700.232	57.14
700.556	53.86
700.88	54.32
701.204	55.48
701.528	59.86
701.852	62.3
702.176	59.5
702.5	57.18
702.823	57.86
703.147	55.95
703.471	55.64
703.794	58.36
704.118	60.11
704.441	61
704.765	56.2
705.088	51.91
705.411	50.73
705.735	49.43
706.058	53.09
706.381	52.7
706.704	52.86
707.027	53.36
707.35	46.93
707.673	46.75
707.996	44.23
708.319	47.05
708.642	49.18
708.965	49.7
709.288	51.8
709.61	47.91
709.933	47.41
710.256	49.34
710.578	50.82
710.901	54.48
711.223	52.64
711.546	52.73
711.868	52.18
712.19	52.39
712.512	53.98
712.835	52.23
713.157	53.5
713.479	53.7
713.801	53.11
714.123	51.64
714.445	49.91
714.767	53.27
715.089	53.89
715.411	49.02
715.732	50.11
716.054	46.98
716.376	49.95
716.697	49.98
717.019	52
717.34	49.18
717.662	49.25
717.983	49.93
718.305	47.52
718.626	48.02
718.947	54.68
719.268	50.93
719.589	53.02
719.911	49.93
720.232	53.7
720.553	50.11
720.874	51.41
721.195	51.39
721.515	53.27
721.836	52.48
722.157	53.68
722.478	53.57
722.798	54.68
723.119	55.66
723.44	57.02
723.76	56.07
724.081	57.11
724.401	56.93
724.721	56.95
725.042	55.18
725.362	55.86
725.682	53.34
726.002	53.48
726.322	53.59
726.642	52.91
726.962	52.25
727.282	47.98
727.602	47.52
727.922	47.11
728.242	49.48
728.562	49.32
728.882	49.2
729.201	49.7
729.521	47.86
729.84	45.73
730.16	43.5
730.479	44.34
730.799	47.82
731.118	48.11
731.437	48.61
731.757	47.64
732.076	47.48
732.395	48.66
732.714	49.55
733.033	50
733.352	54.07
733.671	54.77
733.99	55.45
734.309	54.27
734.628	53.73
734.947	52.84
735.265	52.16
735.584	52.95
735.903	54.11
736.221	56.45
736.54	54.93
736.858	51.73
737.177	50.75
737.495	50.55
737.813	51.23
738.132	52.82
738.45	53.34
738.768	52.95
739.086	48.39
739.404	43.82
739.722	37.57
740.04	37.36
740.358	40.98
740.676	42.11
740.994	40.68
741.311	39.89
741.629	37.98
741.947	38.07
742.264	38.34
742.582	40.5
742.899	42.25
743.217	44.77
743.534	42.55
743.852	40.84
744.169	40.64
744.486	40.32
744.803	40.16
745.121	43.07
745.438	42.39
745.755	41.45
746.072	41.59
746.389	43.82
746.706	43.57
747.022	47.05
747.339	46.86
747.656	45.45
747.973	47.23
748.289	43.82
748.606	44.25
748.923	42.18
749.239	42.09
749.555	44.73
749.872	42.45
750.188	42.7
750.505	43.75
750.821	42.52
751.137	44.45
751.453	41.45
751.769	44.27
752.085	41.3
752.401	41.98
752.717	44.39
753.033	39.09
753.349	39.91
753.665	40.02
753.98	41.7
754.296	42.36
754.612	44.27
754.927	46.09
755.243	45.57
755.558	47.45
755.874	49.68
756.189	47.25
756.505	52.3
756.82	49.14
757.135	51.3
757.45	48
757.765	49.93
758.08	48.3
758.395	46.57
758.71	43.95
759.025	42.95
759.34	46.34
759.655	47.89
759.97	45.91
760.285	49.57
760.599	46.16
760.914	45.68
761.228	45.2
761.543	42.2
761.857	43.86
762.172	47.18
762.486	47.02
762.8	42.43
763.115	42.25
763.429	44.02
763.743	44.52
764.057	48.09
764.371	50
764.685	49.59
764.999	50.14
765.313	47.91
765.627	45.68
765.941	43.5
766.255	42.77
766.568	41.11
766.882	41.7
767.195	39.77
767.509	39.02
767.823	37.32
768.136	36.55
768.449	36.84
768.763	37.02
769.076	38.98
769.389	40.73
769.702	42.45
770.016	44.14
770.329	43.45
770.642	45.86
770.955	44.32
771.268	43.14
771.58	41.8
771.893	46.18
772.206	50.61
772.519	49.36
772.832	47.95
773.144	46.23
773.457	43.93
773.769	42.41
774.082	40.64
774.394	41.02
774.706	42.39
775.019	43.39
775.331	39.8
775.643	38.73
775.955	41.7
776.268	44.68
776.58	46.89
776.892	47.8
777.204	47.09
777.515	44.86
777.827	43.3
778.139	42.7
778.451	43.95
778.763	44.64
779.074	43.3
779.386	42.89
779.697	40.16
780.009	39.18
780.32	39.39
780.632	40.07
780.943	39.39
781.254	40.86
781.566	42.77
781.877	42.27
782.188	42.18
782.499	40.91
782.81	40
783.121	40.3
783.432	39.45
783.743	39.64
784.054	41.27
784.364	43.3
784.675	42
784.986	38.84
785.296	41.34
785.607	42.95
785.917	42.7
786.228	40.52
786.538	40.5
786.849	40.43
787.159	43.16
787.469	41.68
787.779	41.32
788.09	40.95
788.4	40.86
788.71	40.09
789.02	36.16
789.33	38.75
789.64	40.02
789.949	43.34
790.259	45.36
790.569	41.61
790.879	43.11
791.188	43.41
791.498	46.23
791.807	47.59
792.117	45.36
792.426	45.02
792.736	42.2
793.045	41.14
793.354	40.77
793.663	42.05
793.973	43.27
794.282	42.48
794.591	42.89
794.9	39.36
795.209	38
795.518	37.7
795.826	38.52
796.135	41.64
796.444	42.2
796.753	39
797.061	37.41
797.37	37.82
797.678	35.59
797.987	37.11
798.295	37.41
798.604	38.16
798.912	40.07
799.22	38.91
799.529	37.3
799.837	36.98
800.145	38.11
800.453	39.18
800.761	39.18
801.069	44.64
801.377	42.5
801.685	45.14
801.993	46.82
802.3	44.41
802.608	45.16
802.916	44.48
803.223	47.02
803.531	48.02
803.838	47.16
804.146	50.02
804.453	47.48
804.76	46.34
805.068	45.86
805.375	44.11
805.682	45.41
805.989	47.48
806.296	44.14
806.603	42.68
806.91	41.39
807.217	40.52
807.524	34.25
807.831	32.18
808.138	33.07
808.444	33.86
808.751	36.3
809.058	34.64
809.364	35
809.671	37.32
809.977	39.66
810.284	42.68
810.59	41.41
810.896	42.73
811.202	40.41
811.509	44.34
811.815	45.98
812.121	41.89
812.427	42.11
812.733	43.5
813.039	45.09
813.345	44.52
813.65	41.2
813.956	44.32
814.262	43.64
814.568	47.43
814.873	46.32
815.179	42.89
815.484	42.89
815.79	44.25
816.095	43.73
816.4	47.02
816.706	46.36
817.011	47.64
817.316	49.2
817.621	52.07
817.926	53.25
818.231	51.57
818.536	51.05
818.841	54.75
819.146	54.39
819.451	52.68
819.756	47.43
820.06	45.66
820.365	45.98
820.67	44.39
820.974	44.2
821.279	42.25
821.583	39.84
821.888	39.11
822.192	38.11
822.496	40.82
822.8	41.55
823.105	42
823.409	41.43
823.713	41.14
824.017	43
824.321	42.18
824.625	42.18
824.929	46.82
825.232	47.61
825.536	47.23
825.84	42.55
826.143	43.07
826.447	45.11
826.751	47.05
827.054	49.73
827.358	44.95
827.661	48.48
827.964	51.11
828.268	47.68
828.571	51.59
828.874	50.61
829.177	51.57
829.48	52.55
829.783	53.34
830.086	54.32
830.389	50.73
830.692	54.25
830.995	51.11
831.297	48.66
831.6	47.52
831.903	47.09
832.205	48.27
832.508	50.39
832.81	49.61
833.113	51.84
833.415	53
833.718	55.57
834.02	53.61
834.322	52.95
834.624	50.66
834.926	53.2
835.228	51.93
835.53	53
835.832	54.95
836.134	53.27
836.436	51.3
836.738	51.07
837.04	47.68
837.341	48.07
837.643	50.09
837.944	51.23
838.246	49.95
838.547	51.32
838.849	53.55
839.15	50.77
839.452	53.82
839.753	49.14
840.054	44.82
840.355	48.55
840.656	48.66
840.957	49.59
841.258	54.05
841.559	54.52
841.86	53.45
842.161	49.93
842.462	48.86
842.762	45.84
843.063	49.77
843.364	51
843.664	49.48
843.965	49.25
844.265	47.68
844.566	44.89
844.866	44.55
845.166	43.07
845.467	45.95
845.767	45.43
846.067	45.32
846.367	43.55
846.667	44.07
846.967	44.32
847.267	43.25
847.567	41.77
847.867	43.52
848.166	41.91
848.466	43.5
848.766	38.57
849.065	38.95
849.365	40.34
849.664	38.55
849.964	39.66
850.263	39.23
850.562	41.89
850.862	42.91
851.161	40.86
851.46	41.68
851.759	38.07
852.058	38.52
852.357	40.2
852.656	34.2
852.955	38.36
853.254	35.95
853.553	34.98
853.851	34
854.15	35.09
854.449	34.32
854.747	36.16
855.046	36.32
855.344	40.18
855.643	40.64
855.941	49.66
856.239	49.3
856.538	52.43
856.836	52.41
857.134	51.25
857.432	49.3
857.73	47.34
858.028	47.5
858.326	53.3
858.624	50.77
858.922	52.32
859.219	46.48
859.517	44.91
859.815	43.5
860.112	47.41
860.41	46.43
860.707	48.41
861.005	52.86
861.302	54.14
861.6	50.07
861.897	53.86
862.194	53.98
862.491	58.41
862.788	59.77
863.085	64.14
863.382	60.82
863.679	64.7
863.976	58.68
864.273	57.14
864.57	53.36
864.867	54.91
865.163	50.3
865.46	47.45
865.757	49.05
866.053	49.32
866.349	43.7
866.646	43.11
866.942	39.82
867.239	48.05
867.535	45.52
867.831	49.41
868.127	48.43
868.423	47.68
868.719	44.41
869.015	40.59
869.311	38.77
869.607	40.05
869.903	42.27
870.199	43.64
870.494	38.3
870.79	43.25
871.086	37.61
871.381	36.25
871.677	38.2
871.972	39.98
872.267	39.32
872.563	40.57
872.858	40.41
873.153	39.34
873.448	38.45
873.743	36.45
874.038	34.55
874.333	39.27
874.628	41.7
874.923	40.93
875.218	44.39
875.513	43.89
875.808	46.14
876.102	42.91
876.397	39.05
876.691	38.95
876.986	40.05
877.28	37.11
877.575	36.95
877.869	38.32
878.163	40.5
878.458	40.57
878.752	39.02
879.046	35.68
879.34	36.34
879.634	39.66
879.928	39.09
880.222	41.57
880.516	38.16
880.809	38.16
881.103	33.75
881.397	30.91
881.691	30.11
881.984	32.52
882.278	36.45
882.571	41.52
882.864	40.11
883.158	42.2
883.451	44.14
883.744	52.18
884.038	50.77
884.331	54.75
884.624	57.98
884.917	59.2
885.21	60.23
885.503	58.05
885.796	52.7
886.088	55.86
886.381	54.16
886.674	52.32
886.966	51.45
887.259	51.59
887.552	49.23
887.844	46.36
888.136	45.2
888.429	44.68
888.721	43.5
889.013	46.94
889.306	44.61
889.598	45.42
