# Supplementary material for: An on-demand, drop-on-drop method for studying enzyme catalysis by serial crystallography
Source: Nat Commun. 2021 Jul 22;12:4461. doi: 10.1038/s41467-021-24757-7 (PMC8298390; doi:10.1038/s41467-021-24757-7)
Supplement: Supplementary file 7 — Source Data [file 41467_2021_24757_MOESM7_ESM.zip › 01_raw data/7/7-pico-off (25).txt]

Data from 7-fluo5N-fura-picooff_Subt4_20-39-44-979.txt Node

Date: Wed Jun 05 20:39:44 PDT 2019
User: Yachandra Lab
Spectrometer: OFX00221
Trigger mode: 0
Integration Time (sec): 3.000000E-1
Scans to average: 4
Nonlinearity correction enabled: false
Boxcar width: 5
Storing dark spectrum: false
XAxis mode: Wavelengths
Number of Pixels in Spectrum: 2136
>>>>>Begin Spectral Data<<<<<
156.111	0.12
156.499	1.29
156.887	1
157.274	0.92
157.662	1.12
158.049	0.43
158.437	-0.07
158.824	0.75
159.211	0.73
159.599	0.18
159.986	-0.45
160.373	-0.41
160.761	-1.66
161.148	-1.55
161.535	-1.75
161.922	-1.91
162.309	-0.52
162.696	-1.11
163.083	-2.84
163.47	-2.05
163.857	-2.25
164.244	-2.55
164.631	-2.68
165.018	-3.36
165.405	-4.93
165.792	-4.57
166.179	-4.36
166.565	-5.57
166.952	-4.36
167.339	-2.8
167.725	-3.7
168.112	-3.75
168.498	-2.34
168.885	-2.41
169.271	-1.61
169.658	-0.84
170.044	-1.3
170.431	-1.55
170.817	-1.89
171.203	-2.36
171.59	-3.07
171.976	-3.73
172.362	-3.11
172.748	-4.59
173.134	-4
173.521	-3.84
173.907	-3.05
174.293	-2.7
174.679	-3.18
175.065	-2.8
175.451	-1.93
175.836	-1.8
176.222	-1
176.608	-3.14
176.994	-1.55
177.38	-1.98
177.765	-2.14
178.151	-2.73
178.537	-3.57
178.922	-3.84
179.308	-3.98
179.693	-4.89
180.079	-4.57
180.464	-4.5
180.85	-2.84
181.235	-4.57
181.621	-5.5
182.006	-5.02
182.391	-4.55
182.777	-4.61
183.162	-4.91
183.547	-5
183.932	-5.18
184.317	-5.91
184.702	-6
185.087	-7.34
185.472	-7.73
185.857	-6.86
186.242	-7.75
186.627	-7.89
187.012	-7.61
187.397	-8.3
187.782	-7.39
188.167	-6.68
188.551	-6.23
188.936	-0.3
189.321	9.98
189.705	17.05
190.09	24.82
190.475	32.68
190.859	36.27
191.244	41.27
191.628	47.57
192.012	51.41
192.397	57.14
192.781	66.45
193.166	68.41
193.55	64.52
193.934	64.64
194.318	62.61
194.702	61.75
195.087	65.16
195.471	67.55
195.855	69.5
196.239	70.95
196.623	67.36
197.007	65.36
197.391	61.07
197.775	64.48
198.158	64.82
198.542	64.75
198.926	64.95
199.31	64.95
199.693	62.8
200.077	57.68
200.461	55.77
200.844	57.43
201.228	54.98
201.611	57.39
201.995	53.41
202.378	53.55
202.762	54.25
203.145	55.89
203.529	55.59
203.912	58.11
204.295	61.95
204.679	66.68
205.062	69.41
205.445	70.48
205.828	70.41
206.211	75.45
206.594	74.27
206.977	75.14
207.36	73.75
207.743	72.61
208.126	70.27
208.509	68.91
208.892	66.8
209.275	63.18
209.658	66.07
210.04	65.73
210.423	61.95
210.806	62
211.188	59.7
211.571	58.89
211.953	61.41
212.336	61.89
212.719	65.23
213.101	64.16
213.483	65.7
213.866	64.68
214.248	64.16
214.63	64.73
215.013	64.5
215.395	65.86
215.777	65.52
216.159	64.05
216.542	66.59
216.924	63.27
217.306	65.02
217.688	64.82
218.07	64.2
218.452	65.36
218.834	63.77
219.216	67.95
219.597	66.68
219.979	67.39
220.361	67.61
220.743	61.48
221.124	58.57
221.506	56.43
221.888	56.82
222.269	55.27
222.651	56.84
223.032	56.8
223.414	53.07
223.795	55.07
224.177	55.59
224.558	58.07
224.94	59.14
225.321	64.86
225.702	67.55
226.083	66.8
226.465	69.14
226.846	68.14
227.227	67.32
227.608	67.93
227.989	66.14
228.37	63.98
228.751	58.93
229.132	63.48
229.513	63.27
229.894	61.43
230.275	58.09
230.655	54.48
231.036	52.82
231.417	52.27
231.798	53.64
232.178	52.84
232.559	53.23
232.94	57.34
233.32	57.86
233.701	57.43
234.081	57.66
234.462	64
234.842	64.41
235.222	65.59
235.603	66.93
235.983	64.09
236.363	65.73
236.743	69.84
237.124	64.32
237.504	62.23
237.884	63.23
238.264	59.02
238.644	56.75
239.024	56.93
239.404	54.23
239.784	54.98
240.164	57.61
240.544	57.41
240.923	57.05
241.303	59.84
241.683	59.3
242.063	60.27
242.442	62.82
242.822	61.86
243.202	63.07
243.581	67.52
243.961	68.02
244.34	66.84
244.72	63.98
245.099	62.02
245.478	62.14
245.858	62.5
246.237	59.3
246.616	59.5
246.996	60.41
247.375	60.75
247.754	59.95
248.133	60.7
248.512	61.14
248.891	68.09
249.27	68.43
249.649	72.09
250.028	74.5
250.407	74.86
250.786	76.68
251.165	76.59
251.544	76.57
251.922	75.61
252.301	77.77
252.68	74.73
253.058	73.59
253.437	73.95
253.816	71.02
254.194	69.61
254.573	71.89
254.951	71.61
255.329	76.07
255.708	76.57
256.086	74.23
256.465	68.82
256.843	68.73
257.221	66.77
257.599	66.7
257.977	66.64
258.356	65.95
258.734	66.93
259.112	70.5
259.49	65.23
259.868	66.23
260.246	69.91
260.624	69.82
261.001	70.39
261.379	69.23
261.757	66.41
262.135	63.5
262.513	61.95
262.89	59.61
263.268	55.66
263.645	55.39
264.023	54.7
264.401	52.82
264.778	54.84
265.156	56.41
265.533	57.11
265.91	59.05
266.288	60.8
266.665	62.45
267.042	63.5
267.42	64.89
267.797	68.07
268.174	67.11
268.551	65.61
268.928	66.2
269.305	66.25
269.682	66.59
270.059	66.48
270.436	68.43
270.813	67.36
271.19	67.3
271.567	67.11
271.944	64.75
272.32	63.66
272.697	62.11
273.074	64.91
273.45	65.66
273.827	65.39
274.203	66.55
274.58	65.82
274.957	64.55
275.333	63.59
275.709	62.07
276.086	63.2
276.462	58.55
276.838	61.91
277.215	58.43
277.591	61.14
277.967	59.09
278.343	55.23
278.719	54.48
279.095	56.23
279.471	54.75
279.847	57.68
280.223	56.43
280.599	61.8
280.975	60.45
281.351	59.86
281.727	55.02
282.103	54.73
282.478	55.27
282.854	56.93
283.23	60.11
283.605	63.59
283.981	60.45
284.357	64.09
284.732	64.86
285.108	68
285.483	71.02
285.858	72.84
286.234	76.14
286.609	81.25
286.984	79.3
287.36	76.5
287.735	72.77
288.11	71.66
288.485	67
288.86	64.75
289.235	63.36
289.61	61.59
289.985	61.61
290.36	58.68
290.735	57.61
291.11	58.5
291.485	58.55
291.86	61.34
292.235	64.41
292.609	67.09
292.984	70.2
293.359	66.41
293.733	66.14
294.108	63.89
294.482	63.57
294.857	62.07
295.231	62.14
295.606	63.27
295.98	61.11
296.354	60.82
296.729	60.95
297.103	58.2
297.477	63.93
297.851	67.32
298.226	70.18
298.6	69.75
298.974	67.93
299.348	69.93
299.722	69.73
300.096	70.91
300.47	68.32
300.844	64.84
301.217	64.98
301.591	65.77
301.965	64.66
302.339	64.43
302.712	66.18
303.086	65.48
303.46	66.8
303.833	65.5
304.207	63.86
304.58	67.05
304.954	71.64
305.327	71.23
305.701	69.16
306.074	69.3
306.447	67.75
306.821	69.8
307.194	72.36
307.567	70.23
307.94	71.91
308.313	71.02
308.686	70.34
309.059	69.07
309.432	70.73
309.805	70.43
310.178	68.52
310.551	69.18
310.924	67.36
311.297	67.55
311.67	63.89
312.042	61.95
312.415	63.41
312.788	60.14
313.16	59.93
313.533	59.16
313.905	58.41
314.278	60.5
314.65	62.27
315.023	60.8
315.395	57.39
315.768	59.91
316.14	60.73
316.512	60.95
316.884	67.16
317.257	67.32
317.629	66.14
318.001	66.23
318.373	64.41
318.745	62.64
319.117	65.05
319.489	65.73
319.861	61.57
320.233	63.27
320.605	63.61
320.977	60.23
321.348	61.32
321.72	64.02
322.092	64.2
322.463	63.23
322.835	61.7
323.207	62.89
323.578	64.59
323.95	65.55
324.321	64.57
324.693	65.14
325.064	64.7
325.435	65.68
325.807	65.27
326.178	70.36
326.549	72.23
326.92	74.05
327.292	68.07
327.663	66.25
328.034	67.5
328.405	64.98
328.776	62.3
329.147	60.48
329.518	55.14
329.889	53.55
330.259	43.3
330.63	42.05
331.001	41.16
331.372	44.2
331.742	46.93
332.113	45.36
332.484	46.52
332.854	51.27
333.225	52.36
333.595	53.91
333.966	53.55
334.336	59.43
334.707	61.16
335.077	60.98
335.447	58.64
335.817	57.95
336.188	62.75
336.558	62.16
336.928	59.98
337.298	64.02
337.668	62.09
338.038	64.5
338.408	66.5
338.778	64.45
339.148	64.55
339.518	68.57
339.888	67.23
340.258	67.41
340.627	66.84
340.997	63.77
341.367	58.18
341.736	59.32
342.106	56.09
342.475	51.23
342.845	52.64
343.214	56.02
343.584	53.02
343.953	52.73
344.323	47.57
344.692	49.3
345.061	50.75
345.431	52.75
345.8	54.27
346.169	56.3
346.538	56.14
346.907	53.59
347.276	51.09
347.645	51.14
348.014	53.45
348.383	56.66
348.752	57.93
349.121	56.8
349.49	56.43
349.858	57.57
350.227	59.7
350.596	62.59
350.964	66.07
351.333	63.32
351.702	62.45
352.07	60.14
352.439	59.39
352.807	58.2
353.176	57.98
353.544	59.34
353.912	62.52
354.281	60.23
354.649	56.61
355.017	52.91
355.385	56.05
355.753	59.25
356.122	58.48
356.49	60.16
356.858	58.66
357.226	61
357.594	57.98
357.961	55.59
358.329	57.2
358.697	59.84
359.065	63.05
359.433	62.36
359.8	62.45
360.168	62.36
360.536	63.18
360.903	63.36
361.271	62.98
361.638	64.45
362.006	65.77
362.373	63.57
362.741	62.91
363.108	60.98
363.475	59.41
363.843	57.02
364.21	57.5
364.577	59.07
364.944	58.36
365.311	57.57
365.678	57.25
366.045	54.57
366.412	57.57
366.779	58.75
367.146	59.41
367.513	63.2
367.88	66.86
368.247	69.18
368.613	64.41
368.98	66.91
369.347	67.39
369.713	68.68
370.08	68.18
370.447	65.55
370.813	63.75
371.18	63.09
371.546	60.86
371.912	60.89
372.279	59.66
372.645	61.02
373.011	62.41
373.378	63.48
373.744	61
374.11	58.57
374.476	58.59
374.842	61.11
375.208	60.98
375.574	61.07
375.94	60.27
376.306	59.55
376.672	62.82
377.038	60.2
377.404	58.39
377.769	61.59
378.135	66.14
378.501	66.43
378.866	62.5
379.232	60.98
379.597	60.59
379.963	59.25
380.328	61.2
380.694	60.16
381.059	58.73
381.425	59.57
381.79	58.8
382.155	56.75
382.52	54.64
382.886	56.77
383.251	57.02
383.616	57.82
383.981	57.5
384.346	54.68
384.711	51.57
385.076	54.41
385.441	55.43
385.806	54.84
386.171	53.8
386.535	58.23
386.9	58.77
387.265	62.14
387.629	61.75
387.994	60.73
388.359	60.7
388.723	62.57
389.088	64.75
389.452	62.91
389.817	60.77
390.181	60.8
390.545	61.95
390.91	61.8
391.274	59.84
391.638	63.5
392.002	65
392.366	68.2
392.731	69.3
393.095	66.66
393.459	70.11
393.823	71.05
394.187	70.18
394.55	66.77
394.914	70.05
395.278	70.14
395.642	67.43
396.006	66.5
396.369	64
396.733	60.86
397.097	62.09
397.46	59.18
397.824	58.89
398.187	61.95
398.551	60.91
398.914	59.05
399.277	60.98
399.641	60.09
400.004	61.82
400.367	61.61
400.73	62.48
401.094	60.36
401.457	63.64
401.82	66.23
402.183	64.8
402.546	65.36
402.909	65.7
403.272	63.02
403.635	64.2
403.998	62.82
404.36	63.89
404.723	64.91
405.086	63.05
405.448	59.25
405.811	58.18
406.174	56.89
406.536	57.98
406.899	58.7
407.261	62.02
407.624	59.68
407.986	59.89
408.348	60.02
408.711	61.11
409.073	62.98
409.435	65.55
409.797	63.89
410.16	64.07
410.522	61.32
410.884	58.45
411.246	55.61
411.608	56.18
411.97	58.23
412.332	58.18
412.693	55.57
413.055	57.23
413.417	54.89
413.779	55.68
414.14	54.18
414.502	56.82
414.864	57.25
415.225	58.2
415.587	61.43
415.948	61.48
416.31	61.27
416.671	60.59
417.033	60.25
417.394	60.52
417.755	62.05
418.116	63
418.478	60.95
418.839	59.07
419.2	58.34
419.561	55.02
419.922	51.86
420.283	52.07
420.644	51.23
421.005	49.66
421.366	51.75
421.727	51.18
422.087	52.64
422.448	53.48
422.809	55.68
423.169	57.77
423.53	59.59
423.891	60.3
424.251	59.64
424.612	60.02
424.972	63.57
425.333	61.41
425.693	56.55
426.053	58.45
426.414	58.52
426.774	59.77
427.134	53.95
427.494	53.23
427.854	51.82
428.214	53.07
428.574	56.66
428.934	54.39
429.294	56.41
429.654	62.86
430.014	60.07
430.374	61.32
430.734	62.02
431.094	66.09
431.453	64.7
431.813	67.84
432.173	63.7
432.532	59.5
432.892	57.52
433.251	53.09
433.611	53.32
433.97	53.02
434.33	52.02
434.689	48.41
435.048	50.23
435.407	49.45
435.767	48.09
436.126	51.82
436.485	55.05
436.844	57.27
437.203	60.43
437.562	58.8
437.921	58.23
438.28	57.98
438.639	62.18
438.998	61.3
439.356	64.23
439.715	65.41
440.074	67.77
440.433	64.45
440.791	61.82
441.15	62.25
441.508	59.93
441.867	62.02
442.225	61.52
442.584	56.82
442.942	53.95
443.3	53.09
443.659	51.05
444.017	47.05
444.375	50.43
444.733	53.3
445.092	52.32
445.45	53.57
445.808	52.64
446.166	54.93
446.524	56.3
446.882	57.14
447.239	55.57
447.597	55.8
447.955	59.32
448.313	58.55
448.67	55.91
449.028	57.14
449.386	58.98
449.743	58.68
450.101	57.36
450.458	57.73
450.816	59.66
451.173	60.93
451.531	60.59
451.888	56.11
452.245	60
452.602	60.34
452.96	61.36
453.317	57.14
453.674	57.73
454.031	58.3
454.388	58.57
454.745	55.61
455.102	59.7
455.459	62.75
455.816	64.45
456.173	59.07
456.529	58.82
456.886	56.73
457.243	61.16
457.599	59.68
457.956	59.27
458.313	58.09
458.669	60.57
459.026	55.2
459.382	49.86
459.739	52.23
460.095	54.23
460.451	54.32
460.807	54.84
461.164	54.59
461.52	54.32
461.876	54.61
462.232	53.3
462.588	52.66
462.944	53.43
463.3	57.18
463.656	54.11
464.012	51.3
464.368	51.73
464.724	51.14
465.079	52.11
465.435	52.2
465.791	52.61
466.146	54.23
466.502	51.5
466.858	50.7
467.213	49.89
467.569	52.36
467.924	52.8
468.279	50.93
468.635	49.66
468.99	46.84
469.345	50.64
469.701	51.2
470.056	48.89
470.411	52.18
470.766	50.68
471.121	49.2
471.476	48.52
471.831	48.8
472.186	51
472.541	50.82
472.895	49.82
473.25	45.41
473.605	45.05
473.96	49.27
474.314	46.3
474.669	48.61
475.024	50.09
475.378	50.11
475.733	51.39
476.087	51.68
476.441	50.02
476.796	52.45
477.15	54.75
477.504	51.91
477.859	49.41
478.213	51.32
478.567	50.14
478.921	47.89
479.275	46.32
479.629	45.52
479.983	46.41
480.337	49.8
480.691	49.59
481.045	46.39
481.399	50.11
481.752	48.95
482.106	47.34
482.46	48.61
482.813	50.93
483.167	51.25
483.52	52.39
483.874	50.25
484.227	48.77
484.581	47.02
484.934	52.23
485.288	51.61
485.641	49.95
485.994	53.41
486.347	54.16
486.7	55.25
487.054	56.11
487.407	55.91
487.76	58.43
488.113	59.18
488.466	61.02
488.818	59.48
489.171	56.82
489.524	59.75
489.877	59
490.23	56.3
490.582	56.77
490.935	58.68
491.288	55.82
491.64	53.77
491.993	52.36
492.345	52.66
492.698	51.86
493.05	54.02
493.402	55.16
493.755	50.95
494.107	52.41
494.459	50.66
494.811	46.2
495.163	48.82
495.515	48.32
495.867	46.34
496.219	44.89
496.571	43.64
496.923	35.14
497.275	36.3
497.627	39.41
497.979	41.16
498.33	44.64
498.682	46.91
499.034	45.64
499.385	48.39
499.737	52.2
500.088	58.45
500.44	61.3
500.791	69.5
501.143	70.2
501.494	69.16
501.845	70.39
502.197	69.93
502.548	70.3
502.899	74.2
503.25	76.89
503.601	80.8
503.952	75.16
504.303	75.07
504.654	75.86
505.005	76.82
505.356	82.05
505.707	81.57
506.058	78.18
506.408	79.95
506.759	76.41
507.11	75.16
507.46	70.59
507.811	72.09
508.161	71.11
508.512	73.07
508.862	68.91
509.213	63.93
509.563	63.89
509.913	67.55
510.263	65.45
510.614	66.64
510.964	66.52
511.314	68.75
511.664	67.52
512.014	71.98
512.364	70.11
512.714	75.43
513.064	78.86
513.414	78.25
513.764	76.64
514.113	76.84
514.463	75.68
514.813	73.39
515.162	70.48
515.512	70.84
515.862	65.95
516.211	63.75
516.561	58.82
516.91	57.61
517.259	54.59
517.609	53.68
517.958	54.98
518.307	56.91
518.656	56.02
519.006	59.34
519.355	58.23
519.704	59.25
520.053	61.89
520.402	65.09
520.751	61.84
521.1	64.2
521.448	68.75
521.797	66.61
522.146	63.14
522.495	61.8
522.843	60.61
523.192	61.93
523.541	64.11
523.889	63.68
524.238	61.8
524.586	61.95
524.935	62.09
525.283	60.34
525.631	60.64
525.979	62.95
526.328	64.39
526.676	66.02
527.024	63.98
527.372	63.98
527.72	64.66
528.068	62.95
528.416	63.16
528.764	62.32
529.112	58.3
529.46	56.05
529.808	57.3
530.155	52.57
530.503	48.16
530.851	47.18
531.198	45.41
531.546	44.07
531.893	48.8
532.241	51
532.588	50.23
532.936	51.27
533.283	54.95
533.63	52.05
533.978	59.41
534.325	59.07
534.672	61.7
535.019	61.09
535.366	59.25
535.713	55.3
536.06	55.34
536.407	58.84
536.754	60.39
537.101	57.84
537.448	61.52
537.795	58.48
538.141	64.16
538.488	62.98
538.835	64.8
539.181	66.25
539.528	65.95
539.874	67.68
540.221	67.18
540.567	69.05
540.914	70.32
541.26	68
541.606	67.45
541.952	66.91
542.299	69.05
542.645	65.8
542.991	65.18
543.337	65.48
543.683	62.05
544.029	58.98
544.375	52.16
544.721	53.93
545.066	50.32
545.412	49.36
545.758	47.36
546.104	42.61
546.449	42.86
546.795	42.11
547.141	43.41
547.486	42.86
547.832	44.23
548.177	45.18
548.522	44.07
548.868	47.89
549.213	52.34
549.558	52.59
549.903	58.55
550.249	59.93
550.594	59.98
550.939	59.7
551.284	60.8
551.629	58.64
551.974	61.14
552.319	62.02
552.664	62.68
553.008	59.59
553.353	60.27
553.698	57.34
554.043	55.48
554.387	52.14
554.732	54.36
555.076	54.43
555.421	56.36
555.765	57.2
556.11	54.23
556.454	54.25
556.798	52.45
557.143	51.23
557.487	50.66
557.831	51.86
558.175	56.09
558.519	53
558.863	53.86
559.207	53
559.551	52.66
559.895	54.59
560.239	53.43
560.583	54.8
560.927	55.16
561.27	56.11
561.614	57.02
561.958	55.7
562.301	54.8
562.645	54.02
562.988	50.73
563.332	50.23
563.675	50.7
564.018	52.34
564.362	51.18
564.705	48.64
565.048	49.59
565.391	51.55
565.735	52.95
566.078	53.41
566.421	51.95
566.764	54.82
567.107	53.7
567.45	52.84
567.792	50.91
568.135	52.98
568.478	53.52
568.821	51.7
569.163	48.61
569.506	48.43
569.849	46.14
570.191	46.07
570.534	46.09
570.876	49.82
571.219	52.23
571.561	52.91
571.903	50.39
572.246	50.34
572.588	49.75
572.93	48.89
573.272	48.23
573.614	49.84
573.956	53.05
574.298	52.86
574.64	46.77
574.982	43.32
575.324	39.23
575.666	40.48
576.008	42.16
576.349	43.11
576.691	44.93
577.033	45.89
577.374	46.2
577.716	44.07
578.057	43.2
578.399	46.52
578.74	45.41
579.082	47.73
579.423	50.41
579.764	45.75
580.105	44.32
580.447	44.34
580.788	43.98
581.129	42.11
581.47	43.36
581.811	46.27
582.152	45.39
582.493	48.43
582.834	49.23
583.175	45.95
583.515	49.55
583.856	49.82
584.197	47.05
584.537	45.8
584.878	50.91
585.218	51.57
585.559	51.09
585.899	50.84
586.24	50.73
586.58	52.68
586.921	53.64
587.261	55.23
587.601	55.09
587.941	59.36
588.281	60.14
588.621	56.86
588.961	53.95
589.301	51.32
589.641	53.43
589.981	52.14
590.321	49.41
590.661	47.32
591.001	44.43
591.34	46.11
591.68	41.68
592.02	42.14
592.359	41.64
592.699	43.95
593.038	44.86
593.378	45.34
593.717	42.75
594.057	43.11
594.396	45.34
594.735	44.66
595.074	40.98
595.414	39.34
595.753	40.09
596.092	40.8
596.431	39.8
596.77	41.41
597.109	37.25
597.448	38.02
597.786	38.14
598.125	40.41
598.464	40.7
598.803	44.52
599.141	48.68
599.48	47.23
599.819	44.68
600.157	45.09
600.495	42
600.834	47.05
601.172	48.98
601.511	52.43
601.849	52.14
602.187	54.43
602.525	54.7
602.864	58.48
603.202	56.86
603.54	60.34
603.878	60.45
604.216	62.3
604.554	60.43
604.891	63.05
605.229	63.36
605.567	61.89
605.905	62.23
606.243	63.95
606.58	62.11
606.918	64.93
607.255	61.18
607.593	61.59
607.93	60.61
608.268	59.2
608.605	56.43
608.942	52.77
609.28	48.89
609.617	50.8
609.954	49.52
610.291	49.14
610.628	49.55
610.965	51.57
611.302	49.93
611.639	51.11
611.976	54.41
612.313	55.02
612.65	54.82
612.987	58.77
613.323	56.55
613.66	59.39
613.997	54.07
614.333	50.66
614.67	53
615.006	51.05
615.343	52.41
615.679	53.52
616.015	53.64
616.352	54.91
616.688	55.09
617.024	59.27
617.36	56.05
617.696	59.16
618.032	59.43
618.368	59.55
618.704	59.91
619.04	59.52
619.376	55.36
619.712	54.32
620.048	54.98
620.383	56.09
620.719	49.89
621.055	50.34
621.39	49.27
621.726	50.09
622.061	46.75
622.397	49.68
622.732	51.36
623.068	52.55
623.403	52.86
623.738	51.82
624.073	50.2
624.409	50.91
624.744	50.64
625.079	52.41
625.414	53.41
625.749	56.07
626.084	54.11
626.419	55.27
626.753	58.66
627.088	59.3
627.423	62.95
627.758	65.57
628.092	63.73
628.427	64.32
628.762	65.57
629.096	68.23
629.431	69.18
629.765	69.5
630.099	66.34
630.434	64.02
630.768	63.93
631.102	59.86
631.436	58.32
631.77	62.27
632.105	61.23
632.439	60.41
632.773	60.7
633.107	60.11
633.44	62.3
633.774	64.91
634.108	66.55
634.442	63.27
634.776	65.43
635.109	64.61
635.443	64.89
635.776	65.64
636.11	63.98
636.443	62.16
636.777	60.82
637.11	61.11
637.444	58.86
637.777	57.5
638.11	61.84
638.443	60.05
638.776	61.98
639.11	61.02
639.443	62.7
639.776	65.84
640.109	66.84
640.441	67.7
640.774	64.14
641.107	64.84
641.44	63.48
641.773	62.14
642.105	62.43
642.438	63.2
642.77	63.23
643.103	60.45
643.435	57.95
643.768	55.75
644.1	55.95
644.433	58.84
644.765	60.18
645.097	61.45
645.429	60.77
645.761	60.77
646.094	57.66
646.426	57.95
646.758	60.23
647.09	60.57
647.422	63.39
647.753	64.34
648.085	66.8
648.417	60.36
648.749	59.77
649.08	60.93
649.412	62.32
649.744	64.25
650.075	62.8
650.407	62.32
650.738	65.18
651.069	63.73
651.401	63.34
651.732	60.89
652.063	64.55
652.394	64.36
652.726	67.36
653.057	65.32
653.388	63.59
653.719	62.95
654.05	60.95
654.381	60.43
654.712	59.84
655.042	58.27
655.373	58.3
655.704	59.52
656.034	60.48
656.365	57.7
656.696	58.48
657.026	61.84
657.357	64
657.687	66.36
658.018	63.48
658.348	63.95
658.678	68.16
659.008	68.14
659.339	69.25
659.669	69.05
659.999	68.32
660.329	68.77
660.659	67.14
660.989	67.86
661.319	63.43
661.649	67.27
661.978	66.39
662.308	60.18
662.638	61.3
662.968	57.34
663.297	60.57
663.627	59.02
663.956	62.16
664.286	61.77
664.615	58.14
664.945	64.57
665.274	62.39
665.603	65.36
665.932	72.82
666.262	72.32
666.591	75.95
666.92	74.8
667.249	78.43
667.578	74.18
667.907	75.09
668.236	81.11
668.564	77.66
668.893	76.16
669.222	74.7
669.551	70
669.879	69.68
670.208	67.43
670.537	62
670.865	58.2
671.194	63.14
671.522	63.55
671.85	61.93
672.179	61.89
672.507	65.41
672.835	65.36
673.163	68.66
673.491	70.91
673.819	73.14
674.147	73.89
674.475	78.89
674.803	75.09
675.131	75.23
675.459	72.2
675.787	74.3
676.115	74.07
676.442	71.66
676.77	71.25
677.098	68.14
677.425	68.52
677.753	71.07
678.08	69.07
678.407	70.41
678.735	68.27
679.062	67.98
679.389	65.09
679.717	61.41
680.044	61.7
680.371	60.8
680.698	60.77
681.025	60.39
681.352	59.59
681.679	57.84
682.006	55.34
682.332	57.05
682.659	57.23
682.986	60.2
683.313	63.05
683.639	67.5
683.966	69.05
684.292	70.84
684.619	70.84
684.945	72.07
685.272	73.41
685.598	74.09
685.924	72.59
686.25	75.11
686.577	73.91
686.903	74.45
687.229	74
687.555	73.34
687.881	73.52
688.207	71.02
688.533	73.8
688.858	77.02
689.184	79.7
689.51	82.41
689.836	83.84
690.161	82.36
690.487	80.55
690.813	77.52
691.138	77.5
691.463	76.91
691.789	79.32
692.114	74.73
692.44	72.07
692.765	68.2
693.09	66.84
693.415	65.09
693.74	64.3
694.065	65.14
694.39	64.91
694.715	61.91
695.04	60.14
695.365	59.68
695.69	59
696.015	57.09
696.339	59.7
696.664	61.91
696.989	60.23
697.313	61.41
697.638	59.61
697.962	59.25
698.287	60.8
698.611	64.05
698.935	66.27
699.26	65.73
699.584	68.64
699.908	67.11
700.232	62.95
700.556	63.52
700.88	65.07
701.204	70
701.528	71.27
701.852	71.77
702.176	69.89
702.5	66.48
702.823	68.43
703.147	66.89
703.471	66.75
703.794	68.75
704.118	69.09
704.441	68.95
704.765	64.8
705.088	63.5
705.411	63.11
705.735	61.98
706.058	63.61
706.381	63.89
706.704	63.75
707.027	63.61
707.35	61.02
707.673	60.86
707.996	59.11
708.319	59.5
708.642	60.09
708.965	58.66
709.288	59.52
709.61	60.23
709.933	59.91
710.256	60.5
710.578	62.73
710.901	64.77
711.223	63.98
711.546	64.23
711.868	65.68
712.19	63.61
712.512	64.93
712.835	67.36
713.157	63.75
713.479	63.86
713.801	62.77
714.123	60.11
714.445	57.39
714.767	59.32
715.089	57.98
715.411	51.27
715.732	54.98
716.054	53.16
716.376	50.23
716.697	51.23
717.019	51.2
717.34	51.82
717.662	52.77
717.983	52.52
718.305	51.09
718.626	51.64
718.947	57.52
719.268	55.7
719.589	55.89
719.911	53
720.232	54.16
720.553	51.16
720.874	53.02
721.195	51.7
721.515	55.11
721.836	53.91
722.157	54.3
722.478	52.98
722.798	51.11
723.119	52.27
723.44	54.59
723.76	52.68
724.081	53.66
724.401	49.27
724.721	48.57
725.042	43.14
725.362	45.39
725.682	44.59
726.002	45.52
726.322	46.82
726.642	43.61
726.962	42.3
727.282	42.75
727.602	42
727.922	41.73
728.242	46.75
728.562	49.48
728.882	47.45
729.201	49.09
729.521	46.09
729.84	45.11
730.16	47.07
730.479	49.93
730.799	52.16
731.118	55.23
731.437	55.55
731.757	52.57
732.076	51.84
732.395	52.52
732.714	51.7
733.033	53.93
733.352	54.77
733.671	53.82
733.99	54.5
734.309	52.45
734.628	49.86
734.947	50.8
735.265	51.8
735.584	53.07
735.903	55.89
736.221	55.48
736.54	56.18
736.858	52.61
737.177	54.14
737.495	54.05
737.813	53.86
738.132	52.2
738.45	50.77
738.768	48.11
739.086	46.09
739.404	42.95
739.722	40.43
740.04	40.02
740.358	43.34
740.676	40.93
740.994	40.57
741.311	41.8
741.629	44.14
741.947	45.3
742.264	45.02
742.582	46.27
742.899	48.41
743.217	50.73
743.534	47.16
743.852	47.89
744.169	52.11
744.486	48.36
744.803	47.84
745.121	49.07
745.438	48.7
745.755	50.98
746.072	50.45
746.389	48.2
746.706	50.45
747.022	51.41
747.339	48.61
747.656	46.25
747.973	48.64
748.289	46.84
748.606	44.32
748.923	42.55
749.239	41.18
749.555	43.34
749.872	46.11
750.188	43.48
750.505	45.39
750.821	48.02
751.137	48.66
751.453	46.75
751.769	46.07
752.085	45.82
752.401	48.7
752.717	50.93
753.033	48.11
753.349	47
753.665	47.59
753.98	47.91
754.296	48.09
754.612	48.48
754.927	50.18
755.243	48.14
755.558	52.59
755.874	54.16
756.189	53.07
756.505	56.66
756.82	53.68
757.135	55.7
757.45	54.95
757.765	54.84
758.08	51.66
758.395	51.23
758.71	53.86
759.025	49.95
759.34	50.41
759.655	50.52
759.97	50.61
760.285	52.48
760.599	48.8
760.914	47.43
761.228	48.2
761.543	51
761.857	52.77
762.172	55.77
762.486	57.84
762.8	52.5
763.115	52.41
763.429	49.2
763.743	50.23
764.057	54.68
764.371	58.52
764.685	56.3
764.999	56.98
765.313	53.8
765.627	51.48
765.941	49.11
766.255	49.43
766.568	49.61
766.882	51.48
767.195	48.5
767.509	43
767.823	39.91
768.136	41.57
768.449	35.98
768.763	37.84
769.076	38.89
769.389	38.34
769.702	43.52
770.016	42.05
770.329	40.02
770.642	41.66
770.955	44.18
771.268	44.68
771.58	41.5
771.893	46.98
772.206	46.07
772.519	44.32
772.832	44.89
773.144	40.89
773.457	40.89
773.769	41.09
774.082	43.05
774.394	42.45
774.706	41.41
775.019	44.82
775.331	43.5
775.643	45.11
775.955	45.73
776.268	48.93
776.58	51.43
776.892	53.18
777.204	52.95
777.515	50.11
777.827	50.09
778.139	49.77
778.451	47.91
778.763	46.64
779.074	45.5
779.386	45.39
779.697	42.09
780.009	40.43
780.32	37.55
780.632	36.89
780.943	36.5
781.254	37.5
781.566	41.25
781.877	43.77
782.188	45.2
782.499	41.23
782.81	41.43
783.121	41.75
783.432	43.43
783.743	45.07
784.054	47.66
784.364	49.68
784.675	46.89
784.986	44.11
785.296	43.66
785.607	46
785.917	50.66
786.228	50.32
786.538	51.7
786.849	51.11
787.159	53.82
787.469	53.34
787.779	53.25
788.09	53.23
788.4	54.07
788.71	55.59
789.02	50.45
789.33	50.16
789.64	50.7
789.949	52.5
790.259	52.39
790.569	47.66
790.879	49.05
791.188	51.77
791.498	52.93
791.807	51.61
792.117	48.05
792.426	50.16
792.736	46.98
793.045	46.45
793.354	46.07
793.663	48.25
793.973	50.41
794.282	48.64
794.591	45.16
794.9	43.86
795.209	46.77
795.518	46.82
795.826	47.75
796.135	52.59
796.444	55.2
796.753	53.43
797.061	49.91
797.37	51.02
797.678	51.05
797.987	52.36
798.295	53.34
798.604	53.23
798.912	55.16
799.22	53.95
799.529	53.36
799.837	50.59
800.145	48.95
800.453	50.27
800.761	50.32
801.069	52.57
801.377	51.43
801.685	54.2
801.993	51.95
802.3	52.36
802.608	54.66
802.916	53.91
803.223	57.66
803.531	57.02
803.838	56
804.146	53.36
804.453	50.91
804.76	50.68
805.068	49.36
805.375	48.23
805.682	47.27
805.989	46.07
806.296	43.82
806.603	40.07
806.91	43.91
807.217	43.41
807.524	43.39
807.831	43.27
808.138	44.09
808.444	42.48
808.751	45.23
809.058	43.68
809.364	42.18
809.671	43.23
809.977	47.18
810.284	49.3
810.59	49.3
810.896	48.91
811.202	49.09
811.509	49.16
811.815	51.89
812.121	48.75
812.427	47.98
812.733	49.57
813.039	49.91
813.345	47.68
813.65	42.45
813.956	46.55
814.262	48.8
814.568	50.27
814.873	50.73
815.179	50.11
815.484	51.59
815.79	54.86
816.095	56.3
816.4	55.8
816.706	55.64
817.011	58.75
817.316	55.93
817.621	56.2
817.926	55.64
818.231	55.7
818.536	53.77
818.841	53.11
819.146	52.05
819.451	50.8
819.756	49.8
820.06	50.23
820.365	50.05
820.67	48.98
820.974	51.32
821.279	51.5
821.583	51.2
821.888	51.68
822.192	52.52
822.496	53.89
822.8	52.14
823.105	52.43
823.409	49.93
823.713	47.09
824.017	50.36
824.321	45.59
824.625	45.91
824.929	48.32
825.232	47.64
825.536	46.64
825.84	44.93
826.143	45.73
826.447	48.75
826.751	48.39
827.054	51.89
827.358	47.61
827.661	50.07
827.964	46.86
828.268	44.2
828.571	48
828.874	50.34
829.177	49.84
829.48	48.11
829.783	46.77
830.086	49.48
830.389	49.18
830.692	52.73
830.995	52.23
831.297	53.66
831.6	51.36
831.903	48.64
832.205	43.89
832.508	45.89
832.81	47.52
833.113	52.57
833.415	54.2
833.718	58
834.02	57.57
834.322	58.93
834.624	58.64
834.926	61.39
835.228	63.64
835.53	66.57
835.832	66.11
836.134	65.61
836.436	59.89
836.738	59.68
837.04	53.86
837.341	52.68
837.643	51.52
837.944	53.66
838.246	53.16
838.547	54.91
838.849	57.23
839.15	58.18
839.452	61.57
839.753	59.66
840.054	56.82
840.355	59.8
840.656	61.89
840.957	65.25
841.258	68.14
841.559	68.82
841.86	67.07
842.161	66.48
842.462	64.57
842.762	63.95
843.063	65.77
843.364	69.5
843.664	68.55
843.965	67.57
844.265	62.66
844.566	62.5
844.866	61.82
845.166	59.36
845.467	57.61
845.767	59.36
846.067	56.89
846.367	56.61
846.667	54.61
846.967	54.07
847.267	54.05
847.567	56.39
847.867	54.82
848.166	52.2
848.466	55.73
848.766	57.59
849.065	55.8
849.365	54.43
849.664	55.75
849.964	56.18
850.263	55.18
850.562	57.61
850.862	58.8
851.161	57.14
851.46	57.91
851.759	54.39
852.058	52.45
852.357	54.32
852.656	55.5
852.955	56.11
853.254	56.25
853.553	57.32
853.851	55.57
854.15	53
854.449	52.82
854.747	54.18
855.046	56.16
855.344	58.8
855.643	59.64
855.941	61.95
856.239	61.52
856.538	61.43
856.836	62.68
857.134	62.59
857.432	61.05
857.73	61.34
858.028	61.43
858.326	63.52
858.624	64.18
858.922	64.11
859.219	66.45
859.517	66.39
859.815	64.02
860.112	68.5
860.41	67.64
860.707	69.86
861.005	70.14
861.302	73.7
861.6	71.07
861.897	74.91
862.194	75.32
862.491	75.2
862.788	80.3
863.085	85.82
863.382	82.8
863.679	83.45
863.976	83.64
864.273	84.2
864.57	78.23
864.867	76.8
865.163	70.32
865.46	66.61
865.757	68.07
866.053	63.64
866.349	60.91
866.646	58.2
866.942	57.25
867.239	57.82
867.535	53.91
867.831	56.02
868.127	57.98
868.423	60.39
868.719	60
869.015	58.36
869.311	59.95
869.607	59.48
869.903	58.95
870.199	60.91
870.494	61.39
870.79	69.41
871.086	70.64
871.381	67.75
871.677	66.98
871.972	68.45
872.267	65.23
872.563	64.14
872.858	63.61
873.153	66.07
873.448	66.59
873.743	63.02
874.038	57.39
874.333	58.55
874.628	61.82
874.923	62.05
875.218	60.48
875.513	59.89
875.808	60.32
876.102	58.75
876.397	54.75
876.691	53.34
876.986	54.66
877.28	55.61
877.575	53.07
877.869	53.57
878.163	54.8
878.458	55.64
878.752	55.57
879.046	49.59
879.34	49.09
879.634	50.7
879.928	47.16
880.222	50.11
880.516	48.59
880.809	50.11
881.103	46.59
881.397	42.73
881.691	45.36
881.984	45.34
882.278	50.8
882.571	53.68
882.864	51.59
883.158	55.61
883.451	57.36
883.744	58.91
884.038	54.39
884.331	54.23
884.624	55.98
884.917	53.16
885.21	53.95
885.503	54.73
885.796	52.23
886.088	53.25
886.381	50.48
886.674	45.82
886.966	45.61
887.259	49.16
887.552	49
887.844	45.52
888.136	46.73
888.429	45.95
888.721	42.75
889.013	42.75
889.306	42.71
889.598	43.54
