# Supplementary material for: An on-demand, drop-on-drop method for studying enzyme catalysis by serial crystallography
Source: Nat Commun. 2021 Jul 22;12:4461. doi: 10.1038/s41467-021-24757-7 (PMC8298390; doi:10.1038/s41467-021-24757-7)
Supplement: Supplementary file 7 — Source Data [file 41467_2021_24757_MOESM7_ESM.zip › 01_raw data/7/7-pico-off (33).txt]

Data from 7-fluo5N-fura-picooff_Subt4_20-39-54-692.txt Node

Date: Wed Jun 05 20:39:54 PDT 2019
User: Yachandra Lab
Spectrometer: OFX00221
Trigger mode: 0
Integration Time (sec): 3.000000E-1
Scans to average: 4
Nonlinearity correction enabled: false
Boxcar width: 5
Storing dark spectrum: false
XAxis mode: Wavelengths
Number of Pixels in Spectrum: 2136
>>>>>Begin Spectral Data<<<<<
156.111	-6.25
156.499	-5.71
156.887	-7.16
157.274	-7.64
157.662	-7.75
158.049	-6.68
158.437	-6.18
158.824	-5.25
159.211	-6.84
159.599	-6.91
159.986	-6.8
160.373	-7.27
160.761	-7.52
161.148	-6.14
161.535	-5.59
161.922	-5.36
162.309	-5.82
162.696	-6.7
163.083	-7.39
163.47	-6.23
163.857	-6.14
164.244	-6.02
164.631	-6.11
165.018	-6.91
165.405	-7.64
165.792	-6.75
166.179	-6.25
166.565	-7.27
166.952	-7.55
167.339	-6.55
167.725	-6.52
168.112	-6.86
168.498	-6.2
168.885	-6.39
169.271	-5.68
169.658	-5.52
170.044	-6.77
170.431	-6.52
170.817	-6.68
171.203	-6.3
171.59	-6.8
171.976	-7.25
172.362	-7.2
172.748	-8.57
173.134	-7.84
173.521	-7.77
173.907	-7.3
174.293	-7.02
174.679	-7.34
175.065	-6.93
175.451	-6.36
175.836	-6.27
176.222	-6.09
176.608	-7.25
176.994	-6.18
177.38	-6.39
177.765	-7.45
178.151	-8.14
178.537	-8.64
178.922	-8.98
179.308	-9.77
179.693	-10.84
180.079	-10.09
180.464	-10.07
180.85	-8.73
181.235	-9.14
181.621	-9.66
182.006	-8.95
182.391	-8.84
182.777	-9.27
183.162	-10.57
183.547	-9.61
183.932	-8.73
184.317	-8.57
184.702	-8.45
185.087	-8.8
185.472	-9.25
185.857	-8.98
186.242	-7.55
186.627	-6.34
187.012	-6
187.397	-4.43
187.782	-4.5
188.167	-4.14
188.551	-4.93
188.936	-2.05
189.321	3.84
189.705	9.02
190.09	16.61
190.475	24.75
190.859	29.5
191.244	34.18
191.628	38.48
192.012	42.95
192.397	49.68
192.781	58.8
193.166	63.84
193.55	65.57
193.934	66.14
194.318	63.05
194.702	60.27
195.087	60.91
195.471	63.14
195.855	64.64
196.239	67.11
196.623	65.55
197.007	64.77
197.391	62.32
197.775	62.64
198.158	63.73
198.542	68.39
198.926	66.64
199.31	66.3
199.693	65.8
200.077	61.48
200.461	59.3
200.844	60.02
201.228	56.14
201.611	55.66
201.995	50.91
202.378	50.59
202.762	47.32
203.145	49.66
203.529	50.27
203.912	47.89
204.295	51.09
204.679	56.2
205.062	58.02
205.445	60.64
205.828	59.98
206.211	63.3
206.594	62.25
206.977	61.18
207.36	59.89
207.743	58.23
208.126	57.95
208.509	57.57
208.892	55.14
209.275	54.61
209.658	54.98
210.04	55.73
210.423	56.09
210.806	58.77
211.188	58.89
211.571	59.77
211.953	63.55
212.336	63.89
212.719	68.16
213.101	66.34
213.483	62.84
213.866	61.89
214.248	58.91
214.63	55.77
215.013	54.07
215.395	57.5
215.777	56
216.159	56.3
216.542	59.98
216.924	57.25
217.306	58.5
217.688	57.57
218.07	56.3
218.452	57.5
218.834	57.8
219.216	60.66
219.597	56.45
219.979	58.34
220.361	58.27
220.743	57.77
221.124	55.55
221.506	55.66
221.888	56.7
222.269	55.93
222.651	59.77
223.032	61.75
223.414	56.68
223.795	58.23
224.177	56.98
224.558	53.45
224.94	49.39
225.321	54.14
225.702	54.77
226.083	54.8
226.465	55.18
226.846	54.93
227.227	53.34
227.608	53.82
227.989	56.16
228.37	54.89
228.751	52.43
229.132	57.77
229.513	53.91
229.894	52.2
230.275	54.5
230.655	55.64
231.036	53.73
231.417	52.59
231.798	57.05
232.178	53.66
232.559	54.43
232.94	57.68
233.32	56.05
233.701	60.98
234.081	61.75
234.462	61.02
234.842	62.02
235.222	63.3
235.603	65.23
235.983	61.36
236.363	61.73
236.743	64.45
237.124	63.59
237.504	63.64
237.884	60.61
238.264	57.41
238.644	57.18
239.024	58.05
239.404	53.86
239.784	55.86
240.164	54.59
240.544	55.57
240.923	56.61
241.303	58.07
241.683	55.89
242.063	55.57
242.442	55.36
242.822	51.98
243.202	48.14
243.581	55.41
243.961	54.86
244.34	55.07
244.72	52.77
245.099	52.11
245.478	50.34
245.858	50.91
246.237	51.23
246.616	54.34
246.996	59.39
247.375	61.48
247.754	57.3
248.133	56.59
248.512	57.77
248.891	62.23
249.27	60.57
249.649	61.93
250.028	64.66
250.407	65.7
250.786	66.45
251.165	64.73
251.544	64.55
251.922	65.84
252.301	66.55
252.68	66.02
253.058	64.93
253.437	65.39
253.816	67.11
254.194	66.64
254.573	64.25
254.951	63.48
255.329	65.95
255.708	63.14
256.086	63.11
256.465	61.16
256.843	60.23
257.221	60.82
257.599	59.2
257.977	56.77
258.356	57.34
258.734	59.07
259.112	63.05
259.49	57.75
259.868	60.8
260.246	61.09
260.624	61.43
261.001	62.98
261.379	63.16
261.757	63.25
262.135	63.11
262.513	61.39
262.89	59.16
263.268	55.5
263.645	59.18
264.023	59.55
264.401	58.89
264.778	56.41
265.156	58.84
265.533	54.11
265.91	56.05
266.288	56.41
266.665	57.27
267.042	58.05
267.42	58.7
267.797	59.05
268.174	60.57
268.551	61.05
268.928	63.39
269.305	61.25
269.682	65.98
270.059	65.11
270.436	67.25
270.813	68.48
271.19	71.89
271.567	69.75
271.944	67.32
272.32	66.55
272.697	66.23
273.074	68.36
273.45	68.64
273.827	68.16
274.203	68.43
274.58	65.68
274.957	63.48
275.333	59.43
275.709	61.05
276.086	64.2
276.462	58.23
276.838	56.27
277.215	54.07
277.591	57.57
277.967	57.36
278.343	58.16
278.719	54.84
279.095	51.16
279.471	50.23
279.847	49.7
280.223	47.57
280.599	51.64
280.975	50.52
281.351	50.32
281.727	47.89
282.103	45.25
282.478	40.27
282.854	45.45
283.23	48.45
283.605	52.18
283.981	49.36
284.357	51.09
284.732	54.2
285.108	55.77
285.483	57.82
285.858	55.09
286.234	58.68
286.609	65.09
286.984	63.52
287.36	63.25
287.735	61.5
288.11	62.57
288.485	57.82
288.86	55.3
289.235	55.75
289.61	53.8
289.985	57.36
290.36	55.05
290.735	53.43
291.11	53.36
291.485	56.89
291.86	57.36
292.235	63.14
292.609	66.93
292.984	64.59
293.359	64.75
293.733	66.68
294.108	59.02
294.482	57.61
294.857	58.64
295.231	58.05
295.606	56.95
295.98	59.84
296.354	55.89
296.729	56.25
297.103	60.8
297.477	64.7
297.851	64.68
298.226	68.73
298.6	67.82
298.974	63.68
299.348	66.32
299.722	65.34
300.096	62.55
300.47	61.5
300.844	59.36
301.217	55.8
301.591	54.41
301.965	53.48
302.339	55.57
302.712	57.91
303.086	59.43
303.46	60.43
303.833	61.27
304.207	58.16
304.58	61.61
304.954	63.18
305.327	63.05
305.701	61.32
306.074	61.32
306.447	57.45
306.821	57.55
307.194	56.5
307.567	55.45
307.94	55.48
308.313	57.27
308.686	54.98
309.059	56.05
309.432	59.27
309.805	58.48
310.178	56.16
310.551	61.45
310.924	60.11
311.297	61.3
311.67	58.43
312.042	55.34
312.415	54.16
312.788	50.18
313.16	49.55
313.533	45.2
313.905	47.27
314.278	50.14
314.65	48.59
315.023	47.43
315.395	45.43
315.768	48.43
316.14	51.07
316.512	55.43
316.884	59.8
317.257	55.75
317.629	58.55
318.001	56.5
318.373	58.66
318.745	58.11
319.117	61.39
319.489	62.68
319.861	55.7
320.233	56.66
320.605	52.55
320.977	51.98
321.348	56.64
321.72	56.82
322.092	60.77
322.463	56.91
322.835	55.66
323.207	55.61
323.578	52.5
323.95	56.64
324.321	55.68
324.693	56.27
325.064	54.93
325.435	55.93
325.807	56.23
326.178	54.25
326.549	57.82
326.92	60.5
327.292	57.57
327.663	59.14
328.034	59.64
328.405	58.61
328.776	58.55
329.147	62.59
329.518	58.59
329.889	59.18
330.259	56.34
330.63	54.84
331.001	53.77
331.372	51.7
331.742	56
332.113	54.07
332.484	52.07
332.854	55.45
333.225	51.84
333.595	52.07
333.966	48.84
334.336	50.23
334.707	49.02
335.077	45.25
335.447	44.66
335.817	40.68
336.188	44.77
336.558	45.93
336.928	41.84
337.298	43.41
337.668	43.59
338.038	45.3
338.408	50.2
338.778	50.8
339.148	57
339.518	61.68
339.888	60.98
340.258	57.73
340.627	55.89
340.997	55.23
341.367	52.52
341.736	52.02
342.106	50.61
342.475	45.14
342.845	45.95
343.214	41.32
343.584	37.23
343.953	39.75
344.323	41.43
344.692	43.57
345.061	45.2
345.431	45.3
345.8	48.07
346.169	51.75
346.538	50.05
346.907	49.11
347.276	53.25
347.645	55.36
348.014	54.2
348.383	55.07
348.752	57.07
349.121	55.61
349.49	56.98
349.858	58
350.227	56.36
350.596	62
350.964	64.91
351.333	61.07
351.702	60.7
352.07	58.09
352.439	56.18
352.807	53.84
353.176	54.23
353.544	56.07
353.912	57.23
354.281	54.64
354.649	49.34
355.017	45.48
355.385	49.05
355.753	52.14
356.122	56.2
356.49	57.91
356.858	58.16
357.226	57.32
357.594	54.5
357.961	50.93
358.329	53.66
358.697	54.77
359.065	56.02
359.433	53.43
359.8	52.41
360.168	51.07
360.536	49.55
360.903	47.41
361.271	50.59
361.638	50.91
362.006	53.68
362.373	54.82
362.741	55.41
363.108	54.18
363.475	55.91
363.843	52.8
364.21	49.95
364.577	52.18
364.944	54.39
365.311	53.66
365.678	53.55
366.045	52.05
366.412	52.02
366.779	51.75
367.146	52.48
367.513	51.7
367.88	54.89
368.247	60.7
368.613	58.55
368.98	59.89
369.347	58.07
369.713	59.64
370.08	56.41
370.447	55.09
370.813	54.18
371.18	53.34
371.546	50.43
371.912	50.66
372.279	49.32
372.645	51.09
373.011	52
373.378	54.64
373.744	54.7
374.11	53.18
374.476	51.05
374.842	52.3
375.208	55.43
375.574	56.09
375.94	56.64
376.306	58.48
376.672	57.14
377.038	53.61
377.404	49.25
377.769	47.61
378.135	52.14
378.501	53.39
378.866	51.27
379.232	50.91
379.597	53.82
379.963	52.95
380.328	51.2
380.694	50.91
381.059	50.84
381.425	54.32
381.79	55.09
382.155	55.98
382.52	58.52
382.886	59.18
383.251	55.93
383.616	53.14
383.981	53.05
384.346	48.39
384.711	50.27
385.076	53.64
385.441	52.18
385.806	55.34
386.171	52.82
386.535	50.66
386.9	50.09
387.265	51.91
387.629	53.18
387.994	50.41
388.359	49.55
388.723	49
389.088	48.25
389.452	49.61
389.817	47.48
390.181	44.89
390.545	45.36
390.91	46.82
391.274	46.52
391.638	48.32
392.002	50.68
392.366	58.32
392.731	57.66
393.095	55.14
393.459	56.86
393.823	56
394.187	58.61
394.55	55.43
394.914	58.73
395.278	57.07
395.642	54.27
396.006	54.61
396.369	48.43
396.733	46.25
397.097	46.7
397.46	43.68
397.824	41.86
398.187	42.2
398.551	43.55
398.914	42.18
399.277	44.64
399.641	45.3
400.004	46.52
400.367	48.55
400.73	48.77
401.094	47.34
401.457	49.09
401.82	47.45
402.183	48.64
402.546	49.23
402.909	49.57
403.272	47.55
403.635	50.14
403.998	49.27
404.36	48.2
404.723	50.02
405.086	50.5
405.448	47.8
405.811	48.95
406.174	46.75
406.536	45.2
406.899	46.41
407.261	46.73
407.624	45.7
407.986	44.14
408.348	46.39
408.711	47.91
409.073	49.86
409.435	49.98
409.797	51.02
410.16	53
410.522	55.5
410.884	54.09
411.246	52.89
411.608	50.75
411.97	53.84
412.332	53.64
412.693	50.64
413.055	52.18
413.417	55.57
413.779	55.7
414.14	50.3
414.502	50.7
414.864	50.2
415.225	52.11
415.587	55.82
415.948	54.59
416.31	53.73
416.671	54.5
417.033	54.55
417.394	54.93
417.755	56.34
418.116	61.09
418.478	61
418.839	57.14
419.2	57.48
419.561	52.98
419.922	51.18
420.283	52.14
420.644	52.48
421.005	50.89
421.366	50.16
421.727	49.41
422.087	48.07
422.448	48.23
422.809	50.23
423.169	51.84
423.53	57.11
423.891	59.16
424.251	58.77
424.612	60.02
424.972	62.64
425.333	63.86
425.693	60.27
426.053	61.32
426.414	61.45
426.774	64.59
427.134	62.07
427.494	61.8
427.854	59.41
428.214	59.52
428.574	58.86
428.934	58.5
429.294	56.82
429.654	62.73
430.014	63.45
430.374	60.91
430.734	58.07
431.094	60.7
431.453	57.09
431.813	56.3
432.173	50.64
432.532	49.34
432.892	44
433.251	40.64
433.611	41.11
433.97	39.11
434.33	41.36
434.689	43.32
435.048	45.34
435.407	45.34
435.767	46.39
436.126	50.55
436.485	52.5
436.844	55.18
437.203	57.18
437.562	53.48
437.921	54.3
438.28	52.36
438.639	52.64
438.998	47.09
439.356	47.98
439.715	49.43
440.074	51.14
440.433	46.95
440.791	48.5
441.15	48.36
441.508	48.57
441.867	52.32
442.225	52.2
442.584	51.25
442.942	51.95
443.3	49.45
443.659	48.61
444.017	48.59
444.375	52.48
444.733	51.93
445.092	54.36
445.45	55.34
445.808	53.36
446.166	52.84
446.524	52.25
446.882	53.68
447.239	56.75
447.597	54.11
447.955	55.09
448.313	55.36
448.67	54.02
449.028	51.95
449.386	51.3
449.743	47.77
450.101	47.11
450.458	46.18
450.816	46.45
451.173	48.59
451.531	51.86
451.888	48.07
452.245	49.07
452.602	50.18
452.96	53.2
453.317	51
453.674	52.55
454.031	53.75
454.388	52.98
454.745	52.43
455.102	50.61
455.459	50.18
455.816	51.43
456.173	47.55
456.529	47.27
456.886	43.18
457.243	49.16
457.599	47.89
457.956	49.59
458.313	49.86
458.669	51
459.026	48.95
459.382	49.25
459.739	49.55
460.095	53.07
460.451	51.82
460.807	52.82
461.164	48.86
461.52	52.16
461.876	53.52
462.232	55.3
462.588	53.18
462.944	53.07
463.3	50.41
463.656	48
464.012	43.59
464.368	44.39
464.724	44.64
465.079	45.82
465.435	40.77
465.791	39.91
466.146	38.11
466.502	35.68
466.858	34.91
467.213	38.41
467.569	40.34
467.924	43.57
468.279	46.14
468.635	42.36
468.99	43.02
469.345	48.09
469.701	48.55
470.056	50.86
470.411	55.32
470.766	53.86
471.121	50.8
471.476	53.02
471.831	50.59
472.186	49.75
472.541	53.43
472.895	54.36
473.25	52.09
473.605	52.23
473.96	48.95
474.314	46.64
474.669	50.23
475.024	51.93
475.378	51.39
475.733	54.14
476.087	52.93
476.441	54.52
476.796	55.14
477.15	54.34
477.504	51.23
477.859	53.43
478.213	51.89
478.567	49.91
478.921	47.93
479.275	46.95
479.629	45.18
479.983	45.11
480.337	42.84
480.691	39.32
481.045	38.23
481.399	38.34
481.752	38.09
482.106	42.16
482.46	42.84
482.813	44.75
483.167	45.8
483.52	48.18
483.874	49.66
484.227	50.52
484.581	49.95
484.934	51.48
485.288	55.82
485.641	53.57
485.994	52.32
486.347	53.11
486.7	53.23
487.054	51.61
487.407	52.5
487.76	50.73
488.113	48.84
488.466	50.55
488.818	50.07
489.171	46.55
489.524	44.23
489.877	44.25
490.23	40.95
490.582	45.39
490.935	46.41
491.288	40.07
491.64	37.25
491.993	38.11
492.345	39.82
492.698	40.86
493.05	41.09
493.402	46.25
493.755	46.61
494.107	46.14
494.459	39.27
494.811	36.82
495.163	40.55
495.515	41.23
495.867	36.43
496.219	30.55
496.571	26.98
496.923	21.16
497.275	15.02
497.627	7.91
497.979	5.11
498.33	4.23
498.682	1.7
499.034	-5.93
499.385	-7.18
499.737	-8.95
500.088	-8.05
500.44	-6.77
500.791	-9.84
501.143	-7.11
501.494	-6.75
501.845	-1.66
502.197	-1.3
502.548	0.32
502.899	7.8
503.25	8.16
503.601	11.23
503.952	7.39
504.303	3.7
504.654	8.16
505.005	7.18
505.356	7.73
505.707	2.93
506.058	-2.25
506.408	-4.91
506.759	-9.82
507.11	-8.41
507.46	-8.89
507.811	-4.45
508.161	-2.25
508.512	-2.84
508.862	-2.86
509.213	-0.48
509.563	2.7
509.913	9.27
510.263	12.07
510.614	11
510.964	11.55
511.314	12.98
511.664	16.11
512.014	20.45
512.364	25.86
512.714	29
513.064	31.34
513.414	30.57
513.764	31.25
514.113	30.43
514.463	32.5
514.813	30.95
515.162	30.18
515.512	28.91
515.862	26.02
516.211	21.84
516.561	20.68
516.91	18.25
517.259	18.64
517.609	16.2
517.958	17.25
518.307	18.11
518.656	15.32
519.006	20.3
519.355	21.48
519.704	23.34
520.053	25.59
520.402	27.7
520.751	30.45
521.1	31.43
521.448	33.36
521.797	33.32
522.146	33.45
522.495	34.52
522.843	30.39
523.192	25.25
523.541	26.18
523.889	27.52
524.238	26.02
524.586	24
524.935	24.27
525.283	23.45
525.631	24.5
525.979	25.23
526.328	27.66
526.676	29.05
527.024	32
527.372	29.41
527.72	27.98
528.068	27.14
528.416	27.52
528.764	27.86
529.112	29.48
529.46	28.3
529.808	29.2
530.155	28.02
530.503	27.91
530.851	29.3
531.198	30.3
531.546	29.89
531.893	32.7
532.241	32.36
532.588	29.23
532.936	29.09
533.283	32.09
533.63	32.64
533.978	33.64
534.325	35.09
534.672	32.66
535.019	32.23
535.366	33.41
535.713	32.66
536.06	33.57
536.407	39.45
536.754	39
537.101	35.59
537.448	36.95
537.795	36.91
538.141	39.52
538.488	40
538.835	39.82
539.181	39.93
539.528	38.11
539.874	37.93
540.221	37.75
540.567	38.66
540.914	40
541.26	38.18
541.606	40.05
541.952	39.39
542.299	41.34
542.645	41.75
542.991	43.27
543.337	43.55
543.683	43.3
544.029	42.75
544.375	40.75
544.721	41.98
545.066	40.2
545.412	40.91
545.758	37.23
546.104	37.11
546.449	38.66
546.795	37.52
547.141	38.77
547.486	38.61
547.832	40.07
548.177	41.14
548.522	38.57
548.868	42.93
549.213	43.95
549.558	47.18
549.903	50.3
550.249	51.57
550.594	52.59
550.939	51.75
551.284	52.93
551.629	48.07
551.974	50.11
552.319	53
552.664	50.52
553.008	47.64
553.353	47.89
553.698	45.2
554.043	43.61
554.387	39.57
554.732	42.7
555.076	41.64
555.421	44.14
555.765	41.05
556.11	41.3
556.454	41.86
556.798	41.55
557.143	39.93
557.487	37.36
557.831	39.14
558.175	43.09
558.519	39.11
558.863	38.52
559.207	41.25
559.551	42.3
559.895	44.41
560.239	45.45
560.583	47
560.927	48.34
561.27	49.34
561.614	49.14
561.958	46.32
562.301	46.25
562.645	46.16
562.988	42.8
563.332	42.61
563.675	39.5
564.018	39.77
564.362	38.91
564.705	36.86
565.048	36.55
565.391	35.98
565.735	36.36
566.078	35.66
566.421	36.25
566.764	36.09
567.107	38.68
567.45	37.45
567.792	35.82
568.135	36.61
568.478	35.48
568.821	35.91
569.163	35.8
569.506	38.93
569.849	40.02
570.191	39.73
570.534	43.34
570.876	39.68
571.219	41.3
571.561	43.05
571.903	41.07
572.246	42.23
572.588	42.89
572.93	40.09
573.272	37.39
573.614	37.25
573.956	38.5
574.298	35.39
574.64	34.14
574.982	34.36
575.324	31.14
575.666	32.52
576.008	34.16
576.349	32.09
576.691	34.2
577.033	36.18
577.374	37
577.716	34.09
578.057	33.14
578.399	37.3
578.74	36.61
579.082	36.93
579.423	36.34
579.764	33.05
580.105	34.82
580.447	37.75
580.788	37.5
581.129	39.5
581.47	41.82
581.811	43.59
582.152	40.89
582.493	43.59
582.834	45.41
583.175	43.75
583.515	45.89
583.856	43.16
584.197	38.68
584.537	37.91
584.878	35.89
585.218	39.18
585.559	38.75
585.899	41.55
586.24	39
586.58	37.86
586.921	38.45
587.261	40.68
587.601	43.16
587.941	43.95
588.281	45.5
588.621	46.27
588.961	43.57
589.301	45.23
589.641	46.8
589.981	44.95
590.321	46.7
590.661	49.05
591.001	45.64
591.34	47.23
591.68	50.5
592.02	48.36
592.359	46.55
592.699	47.41
593.038	44.23
593.378	42.68
593.717	43.55
594.057	41.23
594.396	40.75
594.735	42.18
595.074	40.52
595.414	37.02
595.753	38.32
596.092	38.7
596.431	38.61
596.77	41.3
597.109	41.48
597.448	42.25
597.786	42.84
598.125	43.09
598.464	44.77
598.803	44.41
599.141	44.02
599.48	44.02
599.819	44.3
600.157	42.52
600.495	40.14
600.834	40.27
601.172	42.14
601.511	43.11
601.849	44.86
602.187	43
602.525	43.77
602.864	48.64
603.202	49.34
603.54	48
603.878	48.7
604.216	49.57
604.554	48.66
604.891	51.57
605.229	53.75
605.567	53.2
605.905	55.64
606.243	56.32
606.58	53.8
606.918	53.05
607.255	54.39
607.593	55.93
607.93	57.55
608.268	56.02
608.605	51.59
608.942	49.68
609.28	44.48
609.617	42.75
609.954	42.05
610.291	41.36
610.628	40.45
610.965	38.61
611.302	34.66
611.639	35.27
611.976	35.07
612.313	39.02
612.65	36.75
612.987	42.23
613.323	43.77
613.66	45.52
613.997	44.57
614.333	45.39
614.67	48.41
615.006	51.39
615.343	48.57
615.679	52.61
616.015	48.02
616.352	51.09
616.688	50.93
617.024	48
617.36	49.07
617.696	50.93
618.032	48.59
618.368	48.3
618.704	49.75
619.04	54.7
619.376	52.66
619.712	55.23
620.048	56.07
620.383	57.14
620.719	56.57
621.055	56.75
621.39	55.95
621.726	58.64
622.061	57.55
622.397	56.59
622.732	51.73
623.068	49.09
623.403	47.07
623.738	46.23
624.073	44.43
624.409	46.95
624.744	44.32
625.079	44.95
625.414	44.5
625.749	46.68
626.084	44.3
626.419	46.91
626.753	52.18
627.088	53.68
627.423	54.34
627.758	56.39
628.092	56
628.427	56.05
628.762	56.3
629.096	59.61
629.431	61.14
629.765	60.2
630.099	60.68
630.434	57.89
630.768	59.61
631.102	60.57
631.436	58.14
631.77	59.89
632.105	59.3
632.439	58.45
632.773	56.7
633.107	54.93
633.44	58.07
633.774	60.32
634.108	63
634.442	58.27
634.776	57.52
635.109	60.45
635.443	59.5
635.776	60.98
636.11	60.7
636.443	60.45
636.777	61.66
637.11	60.66
637.444	55.41
637.777	53
638.11	60.07
638.443	62.27
638.776	61.43
639.11	60.34
639.443	60.82
639.776	62.75
640.109	63.09
640.441	61.7
640.774	64.02
641.107	67.25
641.44	67.64
641.773	64.2
642.105	60.61
642.438	57.39
642.77	57.11
643.103	57.11
643.435	59.86
643.768	59.89
644.1	62.05
644.433	63.02
644.765	61.77
645.097	63.82
645.429	62.45
645.761	62.27
646.094	63.05
646.426	64.09
646.758	65.91
647.09	60.27
647.422	59.86
647.753	59.95
648.085	60.52
648.417	58.59
648.749	57.41
649.08	59.41
649.412	58.45
649.744	60.14
650.075	59.77
650.407	59
650.738	64.75
651.069	63.59
651.401	61.48
651.732	60.23
652.063	61.34
652.394	61.91
652.726	61.16
653.057	63.93
653.388	61.89
653.719	60.32
654.05	58.89
654.381	55.07
654.712	55.84
655.042	54.84
655.373	51.68
655.704	54.8
656.034	54.05
656.365	55.7
656.696	54.82
657.026	57.48
657.357	61.23
657.687	61.02
658.018	60.73
658.348	60.3
658.678	59.32
659.008	59.91
659.339	60.02
659.669	60.98
659.999	58.89
660.329	59
660.659	59.48
660.989	58.77
661.319	57.52
661.649	60.55
661.978	61.68
662.308	63.64
662.638	68.48
662.968	67.68
663.297	66.91
663.627	65.57
663.956	69.27
664.286	67.86
664.615	65.8
664.945	68.95
665.274	68.95
665.603	70.61
665.932	74.89
666.262	74
666.591	71.48
666.92	72.39
667.249	77.39
667.578	72.27
667.907	72.59
668.236	76.75
668.564	74.34
668.893	73.57
669.222	72.39
669.551	69.25
669.879	68.66
670.208	70.32
670.537	67.75
670.865	62.09
671.194	66.2
671.522	66.36
671.85	63.66
672.179	63.45
672.507	63.34
672.835	63.73
673.163	65.25
673.491	65.64
673.819	67.45
674.147	67.95
674.475	71.89
674.803	69.3
675.131	69.98
675.459	69.5
675.787	70.68
676.115	70.86
676.442	67.45
676.77	63.75
677.098	61.14
677.425	59.2
677.753	62.09
678.08	61.48
678.407	63.36
678.735	65.68
679.062	64.64
679.389	62.05
679.717	59.84
680.044	60.91
680.371	63.32
680.698	63.59
681.025	63.82
681.352	62.68
681.679	60.61
682.006	58.41
682.332	56.84
682.659	58.45
682.986	62.2
683.313	63.77
683.639	66.5
683.966	68.32
684.292	70.3
684.619	69.57
684.945	70.61
685.272	71.27
685.598	71.48
685.924	68.7
686.25	68.82
686.577	67.5
686.903	66
687.229	66.09
687.555	66.11
687.881	65.3
688.207	65.73
688.533	65.18
688.858	67.55
689.184	69.09
689.51	73.82
689.836	75.55
690.161	74.84
690.487	73.82
690.813	72.75
691.138	72.34
691.463	74.11
691.789	75.93
692.114	74.25
692.44	71.2
692.765	68.7
693.09	65.11
693.415	66.2
693.74	67.16
694.065	67.82
694.39	66.95
694.715	64.34
695.04	64.05
695.365	62.05
695.69	59.7
696.015	60.82
696.339	63.68
696.664	65.02
696.989	60.82
697.313	62.95
697.638	64.7
697.962	62.48
698.287	61.05
698.611	62.59
698.935	64.02
699.26	65.7
699.584	67.23
699.908	66
700.232	64.3
700.556	63.93
700.88	61.5
701.204	63.07
701.528	67.82
701.852	69.84
702.176	65.84
702.5	63.8
702.823	63.82
703.147	61.8
703.471	61.66
703.794	64.18
704.118	66
704.441	65.25
704.765	60.36
705.088	55.91
705.411	56.57
705.735	55.91
706.058	58.14
706.381	57.02
706.704	56.55
707.027	54.95
707.35	50.18
707.673	48.98
707.996	47.39
708.319	52.25
708.642	53.68
708.965	52.16
709.288	55.34
709.61	53.7
709.933	55.18
710.256	54.95
710.578	56.8
710.901	59.68
711.223	58.3
711.546	56.98
711.868	56.23
712.19	57.09
712.512	57.82
712.835	53.39
713.157	53.84
713.479	54.25
713.801	56.5
714.123	52.91
714.445	51.66
714.767	53.86
715.089	56.57
715.411	54.43
715.732	55.07
716.054	54.25
716.376	57.27
716.697	56.34
717.019	56.3
717.34	55.61
717.662	56.75
717.983	58.14
718.305	56.61
718.626	57.11
718.947	56.59
719.268	55.82
719.589	56.3
719.911	55.09
720.232	54.7
720.553	52.89
720.874	55.02
721.195	53.23
721.515	52.95
721.836	53.11
722.157	55.32
722.478	57.84
722.798	56.16
723.119	55.57
723.44	55.09
723.76	56.27
724.081	56.05
724.401	54
724.721	54.07
725.042	49
725.362	49.68
725.682	45.59
726.002	43.18
726.322	44.34
726.642	44.52
726.962	41.84
727.282	39.41
727.602	39.09
727.922	36.86
728.242	39.61
728.562	42.95
728.882	41.7
729.201	45.25
729.521	44.86
729.84	43.52
730.16	44.02
730.479	48.93
730.799	50.66
731.118	51.18
731.437	52.82
731.757	51.91
732.076	52.11
732.395	54.43
732.714	53.84
733.033	54.11
733.352	57.39
733.671	56.61
733.99	56.05
734.309	56.11
734.628	55.27
734.947	53.43
735.265	54.2
735.584	54.52
735.903	53.57
736.221	52
736.54	50.55
736.858	47.25
737.177	46.45
737.495	44.82
737.813	46.5
738.132	45.8
738.45	46.45
738.768	45.57
739.086	43.43
739.404	41.48
739.722	39.73
740.04	42.36
740.358	41.98
740.676	41.2
740.994	40.7
741.311	37.86
741.629	38.02
741.947	38.66
742.264	35.95
742.582	36.09
742.899	36.95
743.217	37.73
743.534	34.05
743.852	34.91
744.169	34.7
744.486	32.75
744.803	35.68
745.121	39.23
745.438	40.27
745.755	42.84
746.072	41.7
746.389	42.93
746.706	42.36
747.022	43.23
747.339	44.59
747.656	44.11
747.973	44.64
748.289	40.64
748.606	42.07
748.923	37.41
749.239	36.82
749.555	40.25
749.872	39.73
750.188	41.07
750.505	43.95
750.821	42.2
751.137	44.66
751.453	45.36
751.769	45.27
752.085	39.93
752.401	42.66
752.717	46.8
753.033	44.36
753.349	43.55
753.665	44.5
753.98	43.95
754.296	44.64
754.612	45.02
754.927	45.07
755.243	45.48
755.558	47.55
755.874	48.32
756.189	46.18
756.505	49.82
756.82	48.7
757.135	50
757.45	46.91
757.765	48.2
758.08	47.61
758.395	47.7
758.71	46.25
759.025	45.48
759.34	45.5
759.655	45.7
759.97	43.34
760.285	44.41
760.599	40.16
760.914	41.23
761.228	39.07
761.543	36.52
761.857	36.91
762.172	38.91
762.486	38.61
762.8	35.84
763.115	33.61
763.429	35.45
763.743	37.84
764.057	41.95
764.371	44.07
764.685	42.32
764.999	42.45
765.313	43.3
765.627	42.07
765.941	42.75
766.255	44.25
766.568	42.2
766.882	42.11
767.195	38.05
767.509	37.14
767.823	35.57
768.136	38.2
768.449	38
768.763	34.55
769.076	36.07
769.389	37.2
769.702	35.93
770.016	37.48
770.329	34.55
770.642	36.8
770.955	36.68
771.268	35.3
771.58	34.61
771.893	37.48
772.206	40.48
772.519	39.8
772.832	37.09
773.144	35.27
773.457	37.09
773.769	36.75
774.082	38.52
774.394	37.86
774.706	39.07
775.019	38.77
775.331	39.3
775.643	37.07
775.955	38.61
776.268	42.11
776.58	45.77
776.892	46.59
777.204	48.86
777.515	44.27
777.827	43.48
778.139	43.09
778.451	44.61
778.763	43.14
779.074	43.27
779.386	44.57
779.697	44.25
780.009	44.82
780.32	42.5
780.632	43.39
780.943	44.07
781.254	44.55
781.566	45.34
781.877	44.59
782.188	45.66
782.499	47.55
782.81	48.55
783.121	45.93
783.432	46.52
783.743	47.18
784.054	46.82
784.364	47.32
784.675	46.18
784.986	44.52
785.296	45.55
785.607	46.75
785.917	44.66
786.228	39.68
786.538	40.07
786.849	38.05
787.159	39.5
787.469	39.57
787.779	40.68
788.09	39.2
788.4	39.5
788.71	40.8
789.02	37.66
789.33	39.39
789.64	42.32
789.949	44.18
790.259	46.77
790.569	43.39
790.879	42.36
791.188	45.02
791.498	46.89
791.807	47.27
792.117	43.48
792.426	43.45
792.736	41.5
793.045	39.34
793.354	39.18
793.663	37.98
793.973	42.55
794.282	42.02
794.591	40.14
794.9	38.84
795.209	39.02
795.518	39.91
795.826	40.73
796.135	43.95
796.444	45.7
796.753	43.43
797.061	41.95
797.37	39.52
797.678	39.07
797.987	39.86
798.295	38.09
798.604	38.16
798.912	38.45
799.22	37.05
799.529	38.89
799.837	36.55
800.145	39.55
800.453	43.23
800.761	44.02
801.069	47.14
801.377	44.3
801.685	49.5
801.993	50.68
802.3	52.11
802.608	52.8
802.916	51.55
803.223	55.14
803.531	54.11
803.838	51.32
804.146	50.64
804.453	50.2
804.76	49.7
805.068	47.73
805.375	48.5
805.682	46.59
805.989	47.68
806.296	46.3
806.603	43.68
806.91	43.16
807.217	43.23
807.524	41.84
807.831	40.66
808.138	42
808.444	42.59
808.751	40.86
809.058	39.52
809.364	38.84
809.671	38.45
809.977	41.27
810.284	44
810.59	45.75
810.896	45.45
811.202	45.27
811.509	45.82
811.815	46.7
812.121	45.48
812.427	44
812.733	46.05
813.039	46.95
813.345	44.23
813.65	39.48
813.956	38.32
814.262	39.98
814.568	42.52
814.873	44.02
815.179	43.8
815.484	45.11
815.79	50.66
816.095	50.36
816.4	50.43
816.706	52.82
817.011	54.07
817.316	54.07
817.621	57.36
817.926	55.14
818.231	56.75
818.536	54.3
818.841	53.95
819.146	51.59
819.451	49.36
819.756	47.91
820.06	46.91
820.365	48.48
820.67	47.8
820.974	43.27
821.279	42.27
821.583	41.41
821.888	42.5
822.192	42.07
822.496	45.45
822.8	49.11
823.105	48.93
823.409	46.82
823.713	49.36
824.017	50.82
824.321	51.86
824.625	52.95
824.929	53.5
825.232	51.36
825.536	51.57
825.84	46.27
826.143	43.98
826.447	46.25
826.751	49.55
827.054	48.02
827.358	46.18
827.661	45.68
827.964	44.45
828.268	40.27
828.571	42.2
828.874	42.36
829.177	43.23
829.48	41.2
829.783	42.25
830.086	42.41
830.389	40.68
830.692	41.95
830.995	42.05
831.297	41.45
831.6	39.98
831.903	43.61
832.205	43.45
832.508	45.55
832.81	47.59
833.113	49.39
833.415	46.07
833.718	49.18
834.02	48.11
834.322	48.64
834.624	48.02
834.926	51.02
835.228	49.55
835.53	50.73
835.832	52.89
836.134	50.14
836.436	46.45
836.738	47.52
837.04	42.57
837.341	44.39
837.643	47.41
837.944	49.82
838.246	50.45
838.547	50.45
838.849	53.73
839.15	53.55
839.452	59.36
839.753	58.91
840.054	59.73
840.355	63.61
840.656	62.09
840.957	60.98
841.258	63.18
841.559	63.3
841.86	64.75
842.161	60.98
842.462	58.27
842.762	56.43
843.063	53.98
843.364	52.2
843.664	51.43
843.965	52.45
844.265	50.64
844.566	48.64
844.866	48.18
845.166	45.39
845.467	42.73
845.767	42.91
846.067	40.66
846.367	41
846.667	43.07
846.967	41
847.267	40.05
847.567	39.66
847.867	41.34
848.166	37.64
848.466	39.5
848.766	39.91
849.065	39.11
849.365	39.82
849.664	40.57
849.964	40.23
850.263	42.39
850.562	43.18
850.862	43.23
851.161	40.7
851.46	41.59
851.759	38.23
852.058	40.55
852.357	43.02
852.656	38.89
852.955	41.5
853.254	42.18
853.553	42.98
853.851	45.09
854.15	47.84
854.449	45.89
854.747	48.89
855.046	47.48
855.344	48.09
855.643	45.91
855.941	52.57
856.239	53.73
856.538	55.61
856.836	54.05
857.134	52.52
857.432	47.18
857.73	50.39
858.028	49.41
858.326	53.48
858.624	52.52
858.922	57.98
859.219	57.23
859.517	53.93
859.815	51.25
860.112	56
860.41	55.14
860.707	61.64
861.005	64.52
861.302	65.23
861.6	62.8
861.897	67.25
862.194	63.27
862.491	61.59
862.788	65.93
863.085	68.41
863.382	65.32
863.679	67.82
863.976	63.95
864.273	59.39
864.57	56.27
864.867	57.84
865.163	56.64
865.46	56.23
865.757	59.16
866.053	55.09
866.349	50.52
866.646	49.27
866.942	47.61
867.239	49.57
867.535	48.93
867.831	51.16
868.127	49.59
868.423	47.39
868.719	47.32
869.015	45.36
869.311	46.45
869.607	49.95
869.903	50.02
870.199	49.27
870.494	48.16
870.79	52.59
871.086	52.57
871.381	54.52
871.677	55.5
871.972	53.66
872.267	53.39
872.563	55.41
872.858	55.68
873.153	55.18
873.448	55.34
873.743	52.84
874.038	51.89
874.333	53.61
874.628	56.2
874.923	54.55
875.218	58.48
875.513	58.07
875.808	57.05
876.102	50.55
876.397	47.77
876.691	48.25
876.986	51.02
877.28	49.05
877.575	49.09
877.869	45.75
878.163	45.61
878.458	44.34
878.752	42.91
879.046	37.93
879.34	37.55
879.634	38.14
879.928	35.75
880.222	34.82
880.516	33.2
880.809	34.61
881.103	35.25
881.397	35.77
881.691	34.09
881.984	36.75
882.278	41.95
882.571	47.59
882.864	49.98
883.158	52.77
883.451	55.59
883.744	58.48
884.038	52.02
884.331	53.66
884.624	54.52
884.917	56.02
885.21	54.84
885.503	52.64
885.796	50.8
886.088	50.66
886.381	47.09
886.674	45.14
886.966	42.64
887.259	44.66
887.552	43.16
887.844	41.7
888.136	41.25
888.429	40.75
888.721	40.89
889.013	41.59
889.306	40.46
889.598	43.79
