# Supplementary material for: An on-demand, drop-on-drop method for studying enzyme catalysis by serial crystallography
Source: Nat Commun. 2021 Jul 22;12:4461. doi: 10.1038/s41467-021-24757-7 (PMC8298390; doi:10.1038/s41467-021-24757-7)
Supplement: Supplementary file 7 — Source Data [file 41467_2021_24757_MOESM7_ESM.zip › 01_raw data/7/7-fluo5N-fura-bg_OFX002211_20-34-25-992.txt]

Data from 7-fluo5N-fura-bg_OFX002211_20-34-25-992.txt Node

Date: Wed Jun 05 20:34:25 PDT 2019
User: Yachandra Lab
Spectrometer: OFX00221
Trigger mode: 0
Integration Time (sec): 3.000000E-1
Scans to average: 4
Nonlinearity correction enabled: false
Boxcar width: 5
Storing dark spectrum: false
XAxis mode: Wavelengths
Number of Pixels in Spectrum: 2136
>>>>>Begin Spectral Data<<<<<
156.111	2559.33
156.499	2559.54
156.887	2566.88
157.274	2566.33
157.662	2575.55
158.049	2584.75
158.437	2599.11
158.824	2598.73
159.211	2614.16
159.599	2619.5
159.986	2624.66
160.373	2622.16
160.761	2629.3
161.148	2623.98
161.535	2629.57
161.922	2621.18
162.309	2616.14
162.696	2601.89
163.083	2602.93
163.47	2590.8
163.857	2597.68
164.244	2594.07
164.631	2596.8
165.018	2589.61
165.405	2594.32
165.792	2589.86
166.179	2595.34
166.565	2589.43
166.952	2594.75
167.339	2593.7
167.725	2599.93
168.112	2594.5
168.498	2600.25
168.885	2595.09
169.271	2601.41
169.658	2596.75
170.044	2601.2
170.431	2595.43
170.817	2601.7
171.203	2596.11
171.59	2596.91
171.976	2591.18
172.362	2596.43
172.748	2590.52
173.134	2595.68
173.521	2589.5
173.907	2594.95
174.293	2589.23
174.679	2594.25
175.065	2587.41
175.451	2593.68
175.836	2587.86
176.222	2595.07
176.608	2600.07
176.994	2612.86
177.38	2612.55
177.765	2618.25
178.151	2610.59
178.537	2616.41
178.922	2612.93
179.308	2619.82
179.693	2614.41
180.079	2620.32
180.464	2613.5
180.85	2608.02
181.235	2595.05
181.621	2595.75
182.006	2589.84
182.391	2596.52
182.777	2591.39
183.162	2594.86
183.547	2589.61
183.932	2594.84
184.317	2589.05
184.702	2593.7
185.087	2588.95
185.472	2596.91
185.857	2593.5
186.242	2597.48
186.627	2593.32
187.012	2598.27
187.397	2593.09
187.782	2597.75
188.167	2591.45
188.551	2597.07
188.936	2743.66
189.321	2899.84
189.705	3047.2
190.09	3197.23
190.475	3378.93
190.859	3538.05
191.244	3687.86
191.628	3845.16
192.012	3994.32
192.397	4161.11
192.781	4310.43
193.166	4314.14
193.55	4311.93
193.934	4319.39
194.318	4321.41
194.702	4294.75
195.087	4288.48
195.471	4289.61
195.855	4288.95
196.239	4292.91
196.623	4284.82
197.007	4291.52
197.391	4296.95
197.775	4303.82
198.158	4297.32
198.542	4301.89
198.926	4300.05
199.31	4309.05
199.693	4311.32
200.077	4315.41
200.461	4318.09
200.844	4320.16
201.228	4318
201.611	4321.48
201.995	4314.41
202.378	4321.5
202.762	4321.89
203.145	4327.59
203.529	4326.52
203.912	4332.5
204.295	4331.14
204.679	4332.43
205.062	4331.09
205.445	4336.34
205.828	4332.66
206.211	4338.77
206.594	4338.68
206.977	4342.45
207.36	4344.61
207.743	4348.89
208.126	4347.16
208.509	4354.5
208.892	4355.27
209.275	4360.86
209.658	4361.73
210.04	4369.82
210.423	4370
210.806	4373.3
211.188	4373.57
211.571	4375.2
211.953	4375.48
212.336	4375.57
212.719	4373.16
213.101	4376.36
213.483	4376
213.866	4375.8
214.248	4376.34
214.63	4383.16
215.013	4380.84
215.395	4385.73
215.777	4387.18
216.159	4391.48
216.542	4394.89
216.924	4397.41
217.306	4396.93
217.688	4400.52
218.07	4401.89
218.452	4397.07
218.834	4393.57
219.216	4400.16
219.597	4399.95
219.979	4400.55
220.361	4437.59
220.743	4440.5
221.124	4446.11
221.506	4452.02
221.888	4451.73
222.269	4452.52
222.651	4458.89
223.032	4464.61
223.414	4463.75
223.795	4464.02
224.177	4463.43
224.558	4425.89
224.94	4425.2
225.321	4430.73
225.702	4427.14
226.083	4434.8
226.465	4452.86
226.846	4450.45
227.227	4445.89
227.608	4450.52
227.989	4448.48
228.37	4458
228.751	4462.64
229.132	4466.89
229.513	4458.45
229.894	4460.39
230.275	4455.55
230.655	4440
231.036	4447.18
231.417	4452.41
231.798	4448.16
232.178	4460
232.559	4456.18
232.94	4453.18
233.32	4452.7
233.701	4457.84
234.081	4461.73
234.462	4466.84
234.842	4471.39
235.222	4474.18
235.603	4477.66
235.983	4480.93
236.363	4482.05
236.743	4483.32
237.124	4484.41
237.504	4508.25
237.884	4506.14
238.264	4504.59
238.644	4501.8
239.024	4502.57
239.404	4498.41
239.784	4502.2
240.164	4506.11
240.544	4504.23
240.923	4503.57
241.303	4508.57
241.683	4482.32
242.063	4483.48
242.442	4483
242.822	4497.34
243.202	4493.77
243.581	4493.86
243.961	4498.23
244.34	4498.68
244.72	4494.43
245.099	4504.59
245.478	4500.82
245.858	4513.27
246.237	4517.93
246.616	4526.55
246.996	4515.11
247.375	4522.75
247.754	4527.2
248.133	4525.16
248.512	4521.5
248.891	4534.91
249.27	4527.57
249.649	4532.36
250.028	4526.23
250.407	4522.84
250.786	4516.07
251.165	4523.64
251.544	4522.57
251.922	4522.39
252.301	4518.3
252.68	4520.61
253.058	4511.16
253.437	4519.18
253.816	4520.41
254.194	4523.59
254.573	4522.14
254.951	4526.3
255.329	4519.5
255.708	4520.57
256.086	4520.86
256.465	4522.73
256.843	4531.64
257.221	4534.25
257.599	4528.45
257.977	4529.64
258.356	4531.93
258.734	4538.32
259.112	4542.86
259.49	4546.45
259.868	4546.93
260.246	4549.64
260.624	4555.82
261.001	4556.98
261.379	4564.48
261.757	4567.48
262.135	4567.39
262.513	4564.41
262.89	4564.23
263.268	4564.05
263.645	4563.07
264.023	4563.75
264.401	4568.7
264.778	4567.57
265.156	4560.7
265.533	4555.93
265.91	4550.82
266.288	4552.27
266.665	4548.95
267.042	4551.98
267.42	4551.27
267.797	4558.07
268.174	4558
268.551	4557.91
268.928	4555.7
269.305	4560.07
269.682	4558.93
270.059	4566
270.436	4563.86
270.813	4572.3
271.19	4570.73
271.567	4572.66
271.944	4569.16
272.32	4572.16
272.697	4579.2
273.074	4582.98
273.45	4579.57
273.827	4582.86
274.203	4582.64
274.58	4586.48
274.957	4583.11
275.333	4586.68
275.709	4585.75
276.086	4587.3
276.462	4584.18
276.838	4573.55
277.215	4571.48
277.591	4582.07
277.967	4581.66
278.343	4583.61
278.719	4579.09
279.095	4584
279.471	4578.11
279.847	4584.05
280.223	4580.86
280.599	4584.36
280.975	4579.77
281.351	4579.7
281.727	4570.48
282.103	4569.91
282.478	4564.5
282.854	4571.84
283.23	4566.45
283.605	4574.2
283.981	4563.98
284.357	4567.75
284.732	4565.32
285.108	4571.25
285.483	4575.8
285.858	4577.05
286.234	4575.59
286.609	4579.27
286.984	4572.34
287.36	4575.07
287.735	4576.3
288.11	4593.95
288.485	4588.73
288.86	4593.86
289.235	4594.07
289.61	4595.2
289.985	4600.18
290.36	4604.05
290.735	4601.32
291.11	4609.41
291.485	4610.05
291.86	4608.91
292.235	4605.34
292.609	4612.8
292.984	4611.75
293.359	4612.16
293.733	4608.98
294.108	4613.14
294.482	4603.05
294.857	4605.84
295.231	4609.84
295.606	4614.8
295.98	4609
296.354	4604.55
296.729	4599.41
297.103	4600.09
297.477	4601.82
297.851	4604.64
298.226	4598.43
298.6	4607.45
298.974	4610.59
299.348	4608.45
299.722	4604.95
300.096	4613.48
300.47	4610.45
300.844	4619.48
301.217	4618.86
301.591	4621.18
301.965	4625.25
302.339	4626.41
302.712	4623.3
303.086	4624.66
303.46	4620.09
303.833	4621.36
304.207	4619.39
304.58	4623.64
304.954	4618.32
305.327	4619.52
305.701	4613.3
306.074	4610.2
306.447	4609.2
306.821	4617.27
307.194	4613
307.567	4623.36
307.94	4620.91
308.313	4625.86
308.686	4622.68
309.059	4623.16
309.432	4624.5
309.805	4632.48
310.178	4625.8
310.551	4633.77
310.924	4627.39
311.297	4630.86
311.67	4621.5
312.042	4628.89
312.415	4626.84
312.788	4626.73
313.16	4624.36
313.533	4628.23
313.905	4627.43
314.278	4636.23
314.65	4625.66
315.023	4631.66
315.395	4629.23
315.768	4629.7
316.14	4622.84
316.512	4626.64
316.884	4624.93
317.257	4632.43
317.629	4626.73
318.001	4625.84
318.373	4622.09
318.745	4628
319.117	4623.27
319.489	4631.02
319.861	4635.07
320.233	4642.25
320.605	4630.45
320.977	4637.11
321.348	4632.16
321.72	4635.36
322.092	4629.68
322.463	4630.82
322.835	4627.61
323.207	4634.75
323.578	4626.64
323.95	4626.27
324.321	4620.34
324.693	4627.39
325.064	4624.11
325.435	4648.95
325.807	4643.52
326.178	4650.7
326.549	4651.41
326.92	4653.36
327.292	4646.11
327.663	4651.11
328.034	4648.61
328.405	4652.77
328.776	4646.09
329.147	4648.59
329.518	4623.27
329.889	4627.43
330.259	4622.48
330.63	4621.98
331.001	4617.91
331.372	4622.25
331.742	4618.59
332.113	4624.07
332.484	4619.02
332.854	4629.39
333.225	4622.68
333.595	4628.09
333.966	4622.27
334.336	4625.07
334.707	4618.16
335.077	4629.32
335.447	4626.8
335.817	4630
336.188	4618.09
336.558	4626.45
336.928	4620.39
337.298	4632.14
337.668	4630.8
338.038	4636.7
338.408	4658.91
338.778	4666.39
339.148	4678.3
339.518	4686.57
339.888	4680.34
340.258	4687.82
340.627	4681.68
340.997	4684.45
341.367	4674.77
341.736	4674.18
342.106	4669.64
342.475	4647.07
342.845	4679.18
343.214	4658.34
343.584	4644.93
343.953	4651.05
344.323	4644.36
344.692	4641.93
345.061	4634.75
345.431	4637.57
345.8	4632.91
346.169	4636.59
346.538	4633.09
346.907	4600.41
347.276	4597.68
347.645	4603.41
348.014	4599.52
348.383	4605.64
348.752	4602.45
349.121	4611.98
349.49	4612.52
349.858	4614.84
350.227	4613.98
350.596	4620.95
350.964	4617.27
351.333	4623.39
351.702	4625.8
352.07	4627.27
352.439	4621.73
352.807	4629.95
353.176	4619.07
353.544	4619.95
353.912	4622.41
354.281	4622.86
354.649	4614.05
355.017	4622.02
355.385	4616.32
355.753	4617.11
356.122	4612.64
356.49	4620.3
356.858	4613.34
357.226	4620.75
357.594	4611.14
357.961	4616.36
358.329	4615.73
358.697	4622.89
359.065	4614.52
359.433	4620.8
359.8	4615.45
360.168	4617.23
360.536	4610.84
360.903	4617.34
361.271	4609.07
361.638	4615.57
362.006	4602.84
362.373	4604.68
362.741	4593.45
363.108	4595.98
363.475	4588.52
363.843	4594.73
364.21	4590.25
364.577	4600.82
364.944	4591.98
365.311	4597.25
365.678	4616.66
366.045	4622.2
366.412	4623.25
366.779	4631.68
367.146	4627.98
367.513	4633.2
367.88	4623.32
368.247	4630.3
368.613	4622.14
368.98	4625.8
369.347	4620.93
369.713	4600.09
370.08	4596.5
370.447	4595.41
370.813	4587.36
371.18	4591.75
371.546	4585.18
371.912	4588.98
372.279	4585.48
372.645	4587.05
373.011	4582.61
373.378	4587.57
373.744	4582.52
374.11	4591.18
374.476	4582.09
374.842	4587.61
375.208	4592.45
375.574	4595.75
375.94	4592.55
376.306	4595.09
376.672	4592.45
377.038	4597.89
377.404	4594.75
377.769	4600.64
378.135	4591
378.501	4600.32
378.866	4596.23
379.232	4589.5
379.597	4586.18
379.963	4591.23
380.328	4585.86
380.694	4585.68
381.059	4580.86
381.425	4585.93
381.79	4581.3
382.155	4588.86
382.52	4579.55
382.886	4583.93
383.251	4576.5
383.616	4581.16
383.981	4574.95
384.346	4581.07
384.711	4577.2
385.076	4585.8
385.441	4578.11
385.806	4579.18
386.171	4569.39
386.535	4575.3
386.9	4569.36
387.265	4578.57
387.629	4572.34
387.994	4576.2
388.359	4572.23
388.723	4576.75
389.088	4570.66
389.452	4574.84
389.817	4571.84
390.181	4576.59
390.545	4573.68
390.91	4581.64
391.274	4572.64
391.638	4577.23
392.002	4572.68
392.366	4607.32
392.731	4600.55
393.095	4601.89
393.459	4599.34
393.823	4603.2
394.187	4596.82
394.55	4606.02
394.914	4603.8
395.278	4611.64
395.642	4607.18
396.006	4614.55
396.369	4576.16
396.733	4582.36
397.097	4576.66
397.46	4578.91
397.824	4575.14
398.187	4579.43
398.551	4572.05
398.914	4571.27
399.277	4564.75
399.641	4568.52
400.004	4563.18
400.367	4571.52
400.73	4564.07
401.094	4569.5
401.457	4565.14
401.82	4567.25
402.183	4562.3
402.546	4569.8
402.909	4563.41
403.272	4572.07
403.635	4566.82
403.998	4567.52
404.36	4557.89
404.723	4564.45
405.086	4559.68
405.448	4591.48
405.811	4589.36
406.174	4593.52
406.536	4581.18
406.899	4609.77
407.261	4602.3
407.624	4606.68
407.986	4606.3
408.348	4611.55
408.711	4610.89
409.073	4618.75
409.435	4585.86
409.797	4587.84
410.16	4584.64
410.522	4591.41
410.884	4564.25
411.246	4575.57
411.608	4568.57
411.97	4572.25
412.332	4563.32
412.693	4567.52
413.055	4557.84
413.417	4562.73
413.779	4556.68
414.14	4559.8
414.502	4548.77
414.864	4553.55
415.225	4542.91
415.587	4548.82
415.948	4539.89
416.31	4547.07
416.671	4538.77
417.033	4541.57
417.394	4535.64
417.755	4541.45
418.116	4535.16
418.478	4541.48
418.839	4533.11
419.2	4534.89
419.561	4530.86
419.922	4535.43
420.283	4533.2
420.644	4537.39
421.005	4533.05
421.366	4541.68
421.727	4542.75
422.087	4548.93
422.448	4546.68
422.809	4556.39
423.169	4552.39
423.53	4554.95
423.891	4547.77
424.251	4553.48
424.612	4545.93
424.972	4549.52
425.333	4540.2
425.693	4540.68
426.053	4532.55
426.414	4533.43
426.774	4524.02
427.134	4527.7
427.494	4520.23
427.854	4528.93
428.214	4517.8
428.574	4525.52
428.934	4523.07
429.294	4530.64
429.654	4524.45
430.014	4531.43
430.374	4526.57
430.734	4537.64
431.094	4530.36
431.453	4553.55
431.813	4547.55
432.173	4557.52
432.532	4551.25
432.892	4555.05
433.251	4546.23
433.611	4550.93
433.97	4544.82
434.33	4555.02
434.689	4547.73
435.048	4555.8
435.407	4540.98
435.767	4544.07
436.126	4532.25
436.485	4535.93
436.844	4525.91
437.203	4535.02
437.562	4532.84
437.921	4537.7
438.28	4529.55
438.639	4532
438.998	4548.48
439.356	4546.64
439.715	4542
440.074	4551.52
440.433	4545.98
440.791	4557.43
441.15	4547.34
441.508	4548.32
441.867	4544.55
442.225	4548.05
442.584	4541.52
442.942	4526.11
443.3	4520.86
443.659	4523.18
444.017	4519.27
444.375	4520.36
444.733	4514.95
445.092	4522.64
445.45	4523.18
445.808	4526.18
446.166	4522.32
446.524	4529.32
446.882	4520.39
447.239	4526.89
447.597	4525.64
447.955	4530.68
448.313	4529
448.67	4535.89
449.028	4528.2
449.386	4528.98
449.743	4529.84
450.101	4540.2
450.458	4533.2
450.816	4540.84
451.173	4538.23
451.531	4549.3
451.888	4541.64
452.245	4549.23
452.602	4543.34
452.96	4583.91
453.317	4579.39
453.674	4584.43
454.031	4575
454.388	4587.52
454.745	4579.3
455.102	4584.57
455.459	4577.48
455.816	4583.5
456.173	4579.59
456.529	4588.57
456.886	4553.02
457.243	4560.68
457.599	4555.32
457.956	4560.27
458.313	4554.39
458.669	4563.73
459.026	4560.2
459.382	4565.36
459.739	4565.95
460.095	4574.32
460.451	4568.2
460.807	4575.11
461.164	4570.84
461.52	4583.55
461.876	4579.27
462.232	4583.02
462.588	4577.86
462.944	4584.64
463.3	4581.32
463.656	4586.16
464.012	4574.52
464.368	4586.25
464.724	4577.84
465.079	4581.7
465.435	4564.84
465.791	4567.09
466.146	4559.89
466.502	4564.52
466.858	4555.91
467.213	4554.73
467.569	4552.98
467.924	4567.23
468.279	4552.2
468.635	4559.48
468.99	4552.39
469.345	4558.32
469.701	4553.27
470.056	4554.27
470.411	4545.16
470.766	4551.93
471.121	4548
471.476	4550.61
471.831	4536.16
472.186	4539.77
472.541	4529.36
472.895	4531.2
473.25	4521.09
473.605	4523.89
473.96	4514.98
474.314	4517.5
474.669	4503.16
475.024	4497.2
475.378	4480.45
475.733	4487.34
476.087	4475.77
476.441	4477.64
476.796	4468.43
477.15	4479.8
477.504	4471.59
477.859	4473.55
478.213	4465.23
478.567	4468.05
478.921	4471.36
479.275	4475.59
479.629	4467.55
479.983	4478.23
480.337	4470.75
480.691	4475.43
481.045	4463.82
481.399	4493.07
481.752	4490.14
482.106	4495.77
482.46	4487.43
482.813	4484.43
483.167	4477.86
483.52	4477.39
483.874	4480.39
484.227	4486.68
484.581	4478.14
484.934	4481.41
485.288	4447.16
485.641	4446.39
485.994	4438.8
486.347	4446.07
486.7	4441.5
487.054	4458.93
487.407	4454.18
487.76	4441.57
488.113	4431.68
488.466	4438.66
488.818	4433.43
489.171	4440.55
489.524	4434.93
489.877	4437.75
490.23	4432.32
490.582	4436.75
490.935	4421.64
491.288	4423.84
491.64	4419.68
491.993	4428.59
492.345	4424.32
492.698	4430.52
493.05	4426.73
493.402	4438.34
493.755	4439.09
494.107	4454.82
494.459	4462.77
494.811	4489.93
495.163	4514.59
495.515	4567.43
495.867	4614.66
496.219	4697.3
496.571	4791.43
496.923	4906.93
497.275	5025.32
497.627	5168.66
497.979	5295.16
498.33	5434.32
498.682	5553.48
499.034	5677.32
499.385	5766.34
499.737	5857.14
500.088	5912.5
500.44	5952.18
500.791	5970.11
501.143	5975.84
501.494	5961.89
501.845	5951.25
502.197	5917.91
502.548	5890.8
502.899	5849.95
503.25	5828.61
503.601	5788.64
503.952	5761
504.303	5719.73
504.654	5689
505.005	5652.05
505.356	5611.77
505.707	5570.45
506.058	5543.18
506.408	5504
506.759	5481.02
507.11	5441.59
507.46	5425.48
507.811	5392
508.161	5371.23
508.512	5339.7
508.862	5317.14
509.213	5292.64
509.563	5273.23
509.913	5244.34
510.263	5231.61
510.614	5201.34
510.964	5190.45
511.314	5155.95
511.664	5137.84
512.014	5113.2
512.364	5096.91
512.714	5075.95
513.064	5057.91
513.414	5037
513.764	5039.52
514.113	5018.39
514.463	5012.5
514.813	4983.52
515.162	4975.86
515.512	4959.93
515.862	4950.55
516.211	4933.89
516.561	4925.07
516.91	4916.7
517.259	4910.77
517.609	4880.02
517.958	4869.34
518.307	4852.93
518.656	4850.32
519.006	4840.02
519.355	4844.02
519.704	4835.77
520.053	4834.91
520.402	4820.52
520.751	4815.32
521.1	4803.59
521.448	4803.59
521.797	4795.36
522.146	4790.91
522.495	4783.52
522.843	4776.75
523.192	4756.98
523.541	4751.64
523.889	4739.23
524.238	4740.41
524.586	4729.23
524.935	4728.07
525.283	4719.84
525.631	4719.45
525.979	4708
526.328	4707.5
526.676	4698.77
527.024	4699.64
527.372	4689.73
527.72	4690.39
528.068	4681.09
528.416	4686.34
528.764	4677.09
529.112	4675.93
529.46	4659.93
529.808	4660.52
530.155	4645.2
530.503	4660.8
530.851	4662.64
531.198	4662.27
531.546	4651.11
531.893	4653.93
532.241	4637.45
532.588	4632.61
532.936	4623
533.283	4628.14
533.63	4623.66
533.978	4626.3
534.325	4607.89
534.672	4594.61
535.019	4587.05
535.366	4590.73
535.713	4580.07
536.06	4585.89
536.407	4583.2
536.754	4585.32
537.101	4577.66
537.448	4583.68
537.795	4578.61
538.141	4575.23
538.488	4565.23
538.835	4570.34
539.181	4560.36
539.528	4564.32
539.874	4557.23
540.221	4555.55
540.567	4546.86
540.914	4548.43
541.26	4542.89
541.606	4550.16
541.952	4545.91
542.299	4552
542.645	4544.66
542.991	4547.77
543.337	4543.52
543.683	4545.36
544.029	4542.77
544.375	4554.18
544.721	4552.73
545.066	4551.5
545.412	4545.7
545.758	4545.5
546.104	4540.55
546.449	4539.18
546.795	4542.16
547.141	4547.18
547.486	4539.73
547.832	4540.02
548.177	4527.05
548.522	4529.84
548.868	4521.77
549.213	4520.91
549.558	4519.16
549.903	4521.7
550.249	4520.73
550.594	4520.34
550.939	4508.52
551.284	4511.05
551.629	4507.43
551.974	4511.52
552.319	4503.57
552.664	4509.09
553.008	4504.61
553.353	4536.73
553.698	4534.32
554.043	4538.07
554.387	4528.2
554.732	4535.57
555.076	4528.18
555.421	4531.95
555.765	4526.89
556.11	4530.3
556.454	4522.93
556.798	4524.11
557.143	4488.77
557.487	4494.48
557.831	4486.75
558.175	4495.57
558.519	4489.95
558.863	4500.66
559.207	4491.77
559.551	4498.09
559.895	4497.2
560.239	4501.77
560.583	4499.52
560.927	4501.48
561.27	4494
561.614	4504.95
561.958	4492.66
562.301	4497.89
562.645	4487.95
562.988	4492.66
563.332	4484.8
563.675	4488.18
564.018	4487.98
564.362	4491.66
564.705	4487.23
565.048	4488.41
565.391	4478.14
565.735	4483.93
566.078	4475.8
566.421	4484.61
566.764	4481.16
567.107	4485.64
567.45	4477.82
567.792	4475.41
568.135	4468.52
568.478	4473.93
568.821	4473.61
569.163	4475.07
569.506	4471.59
569.849	4479.84
570.191	4473.39
570.534	4482.8
570.876	4477.93
571.219	4485.18
571.561	4482.57
571.903	4489.36
572.246	4487.43
572.588	4488.73
572.93	4482.05
573.272	4486.86
573.614	4476.27
573.956	4477.73
574.298	4471.11
574.64	4477.61
574.982	4466.77
575.324	4472.27
575.666	4464.25
576.008	4467.45
576.349	4459.91
576.691	4469.41
577.033	4466.11
577.374	4472.52
577.716	4469
578.057	4471.91
578.399	4461.36
578.74	4468.59
579.082	4465.89
579.423	4474.5
579.764	4476.16
580.105	4485.05
580.447	4480.86
580.788	4489.2
581.129	4491.84
581.47	4496.91
581.811	4493.64
582.152	4503.3
582.493	4520.3
582.834	4523.68
583.175	4517.86
583.515	4513.18
583.856	4505.14
584.197	4510.07
584.537	4499.8
584.878	4497.27
585.218	4491.43
585.559	4493.73
585.899	4488.23
586.24	4472.5
586.58	4465.7
586.921	4470.75
587.261	4466.77
587.601	4474.32
587.941	4468.41
588.281	4474.52
588.621	4471.7
588.961	4476.66
589.301	4473.75
589.641	4479.25
589.981	4476.64
590.321	4479.36
590.661	4471.91
591.001	4475.5
591.34	4473.57
591.68	4476.8
592.02	4469.61
592.359	4472.02
592.699	4466.59
593.038	4472.23
593.378	4466.41
593.717	4466.68
594.057	4459.14
594.396	4464.34
594.735	4460.68
595.074	4463.41
595.414	4454.93
595.753	4460.07
596.092	4455.73
596.431	4460.57
596.77	4454.45
597.109	4457.48
597.448	4450.7
597.786	4456.52
598.125	4449.45
598.464	4453.89
598.803	4445.55
599.141	4453.61
599.48	4445.07
599.819	4448.61
600.157	4441.91
600.495	4444.07
600.834	4442.7
601.172	4470.27
601.511	4469.77
601.849	4473.25
602.187	4470.25
602.525	4473.66
602.864	4463.89
603.202	4475.05
603.54	4469.43
603.878	4477.52
604.216	4471.41
604.554	4472.48
604.891	4443.77
605.229	4445.52
605.567	4443.3
605.905	4446.11
606.243	4439.32
606.58	4445.7
606.918	4434.48
607.255	4436.73
607.593	4430.59
607.93	4437.16
608.268	4432.11
608.605	4442.16
608.942	4440.89
609.28	4445.07
609.617	4439.55
609.954	4444.27
610.291	4442.16
610.628	4454.07
610.965	4452.2
611.302	4457.34
611.639	4452.61
611.976	4459.8
612.313	4451.66
612.65	4454.57
612.987	4446.43
613.323	4451.07
613.66	4446.43
613.997	4450.77
614.333	4438.25
614.67	4442.34
615.006	4435.09
615.343	4438.95
615.679	4431.89
616.015	4436.52
616.352	4428.66
616.688	4438.25
617.024	4430.89
617.36	4444.09
617.696	4437.48
618.032	4443.52
618.368	4435.2
618.704	4440.93
619.04	4433.59
619.376	4439.41
619.712	4436.34
620.048	4443.64
620.383	4433.55
620.719	4438.59
621.055	4427.82
621.39	4434.73
621.726	4427.75
622.061	4433.93
622.397	4428.77
622.732	4434.36
623.068	4425.23
623.403	4425.98
623.738	4415.11
624.073	4420.43
624.409	4415.3
624.744	4418.66
625.079	4409.7
625.414	4417.36
625.749	4412.73
626.084	4415.43
626.419	4411.57
626.753	4417.39
627.088	4411.02
627.423	4423.91
627.758	4419.59
628.092	4424.16
628.427	4416.43
628.762	4425.16
629.096	4419.41
629.431	4429.09
629.765	4425.14
630.099	4430
630.434	4425.25
630.768	4432.59
631.102	4421.84
631.436	4425.59
631.77	4420.52
632.105	4426.82
632.439	4418.68
632.773	4422.86
633.107	4414.32
633.44	4420.64
633.774	4411.39
634.108	4416.16
634.442	4407.36
634.776	4414.91
635.109	4408.91
635.443	4415.32
635.776	4410.18
636.11	4416.3
636.443	4412.11
636.777	4415.61
637.11	4404.05
637.444	4410.27
637.777	4403.68
638.11	4411.7
638.443	4402.5
638.776	4409
639.11	4401.45
639.443	4409.23
639.776	4401.18
640.109	4405.75
640.441	4398.77
640.774	4407.89
641.107	4403.11
641.44	4410.66
641.773	4404.84
642.105	4410.84
642.438	4407.52
642.77	4412.66
643.103	4403.61
643.435	4407.48
643.768	4404
644.1	4410.8
644.433	4403.16
644.765	4409.48
645.097	4409.86
645.429	4414.25
645.761	4408.55
646.094	4412.7
646.426	4406.57
646.758	4417.64
647.09	4415.14
647.422	4415.98
647.753	4409
648.085	4414.32
648.417	4408.41
648.749	4405.59
649.08	4398.14
649.412	4402.89
649.744	4396.43
650.075	4404.3
650.407	4392.45
650.738	4398.75
651.069	4394.59
651.401	4399.73
651.732	4394.32
652.063	4396.52
652.394	4389.68
652.726	4397.23
653.057	4392.27
653.388	4395.95
653.719	4387.7
654.05	4394.18
654.381	4388.95
654.712	4398.3
655.042	4392.18
655.373	4395.77
655.704	4393.36
656.034	4400.89
656.365	4397.57
656.696	4403.27
657.026	4397.43
657.357	4401.23
657.687	4393.8
658.018	4394.98
658.348	4384.66
658.678	4390.48
659.008	4388.8
659.339	4393.84
659.669	4386.86
659.999	4391.43
660.329	4383.02
660.659	4387.02
660.989	4381.36
661.319	4385.89
661.649	4381.8
661.978	4388.11
662.308	4383.45
662.638	4385.11
662.968	4377.66
663.297	4386.68
663.627	4379.05
663.956	4384.45
664.286	4379.98
664.615	4391.27
664.945	4386.75
665.274	4393.16
665.603	4387.8
665.932	4391.95
666.262	4390.11
666.591	4393.68
666.92	4384.75
667.249	4390.66
667.578	4392.25
667.907	4402.07
668.236	4396.14
668.564	4399.7
668.893	4394.86
669.222	4400.91
669.551	4397.8
669.879	4403
670.208	4397.86
670.537	4398.75
670.865	4390.27
671.194	4407.61
671.522	4400.7
671.85	4401.39
672.179	4398.41
672.507	4399.91
672.835	4390.86
673.163	4393.48
673.491	4389.52
673.819	4402.14
674.147	4401.32
674.475	4407.07
674.803	4384.27
675.131	4386.8
675.459	4388.05
675.787	4393.55
676.115	4390.18
676.442	4394.77
676.77	4388.8
677.098	4390.64
677.425	4379.57
677.753	4387.64
678.08	4384.93
678.407	4391.25
678.735	4390.93
679.062	4391.43
679.389	4383.18
679.717	4389.2
680.044	4387.07
680.371	4391.52
680.698	4385.91
681.025	4395.7
681.352	4389.52
681.679	4391.36
682.006	4382.73
682.332	4384.11
682.659	4378.3
682.986	4392.09
683.313	4387.84
683.639	4389.77
683.966	4386.75
684.292	4392.86
684.619	4380.27
684.945	4384.25
685.272	4384.05
685.598	4391.2
685.924	4390.91
686.25	4396.52
686.577	4385.68
686.903	4391.98
687.229	4389
687.555	4392.77
687.881	4385.77
688.207	4394.59
688.533	4392.95
688.858	4394.61
689.184	4389.98
689.51	4389.61
689.836	4383.3
690.161	4393.05
690.487	4383.34
690.813	4388.84
691.138	4386.07
691.463	4392.48
691.789	4390.18
692.114	4392.48
692.44	4386.84
692.765	4395.2
693.09	4395.86
693.415	4402.09
693.74	4392.68
694.065	4403.23
694.39	4399.05
694.715	4408.82
695.04	4406.89
695.365	4410.61
695.69	4402.68
696.015	4409.2
696.339	4406.55
696.664	4408.68
696.989	4405
697.313	4406.27
697.638	4399
697.962	4403.18
698.287	4390.57
698.611	4396
698.935	4389.82
699.26	4396.48
699.584	4393.55
699.908	4392.27
700.232	4384.68
700.556	4386.61
700.88	4384.11
701.204	4391.3
701.528	4385.59
701.852	4398.18
702.176	4412.34
702.5	4419.43
702.823	4427.5
703.147	4444.09
703.471	4439.66
703.794	4445.59
704.118	4459.36
704.441	4469.43
704.765	4458.7
705.088	4463.61
705.411	4458.5
705.735	4439
706.058	4432.2
706.381	4421.25
706.704	4405.25
707.027	4410.77
707.35	4405.34
707.673	4391.48
707.996	4381.5
708.319	4385.95
708.642	4379.18
708.965	4382
709.288	4378.41
709.61	4387.43
709.933	4384.7
710.256	4391.11
710.578	4384.43
710.901	4389.3
711.223	4383.57
711.546	4390.52
711.868	4394.48
712.19	4403.68
712.512	4394.82
712.835	4399.77
713.157	4387.36
713.479	4392.2
713.801	4381.89
714.123	4386.52
714.445	4383.61
714.767	4389.73
715.089	4382.68
715.411	4379.5
715.732	4370.32
716.054	4376.25
716.376	4371.86
716.697	4376.86
717.019	4377.48
717.34	4382.75
717.662	4381.3
717.983	4389.93
718.305	4390.32
718.626	4395.95
718.947	4392.84
719.268	4400.3
719.589	4392.16
719.911	4402.75
720.232	4400.86
720.553	4400.25
720.874	4398.11
721.195	4401.89
721.515	4390.14
721.836	4390.7
722.157	4384
722.478	4387.98
722.798	4379.82
723.119	4384.77
723.44	4370.32
723.76	4375.84
724.081	4372.48
724.401	4378.48
724.721	4379.93
725.042	4381.18
725.362	4376.34
725.682	4382.73
726.002	4380.32
726.322	4386.84
726.642	4384.61
726.962	4390.61
727.282	4390.02
727.602	4394.09
727.922	4382.93
728.242	4395.73
728.562	4396.02
728.882	4398.55
729.201	4390.86
729.521	4397.55
729.84	4394.32
730.16	4399.34
730.479	4404.61
730.799	4405.39
731.118	4399.93
731.437	4408.05
731.757	4387.32
732.076	4393.45
732.395	4389.95
732.714	4397.64
733.033	4389.59
733.352	4393.48
733.671	4391.64
733.99	4391.02
734.309	4384.34
734.628	4390.36
734.947	4385.18
735.265	4391.3
735.584	4381
735.903	4384.52
736.221	4379.2
736.54	4383.75
736.858	4378.5
737.177	4385.18
737.495	4380.25
737.813	4384.8
738.132	4379.93
738.45	4383.8
738.768	4378.39
739.086	4384.11
739.404	4381.98
739.722	4386.23
740.04	4382.14
740.358	4386.41
740.676	4375.93
740.994	4376.7
741.311	4371.48
741.629	4376.55
741.947	4371.82
742.264	4376.27
742.582	4376.95
742.899	4384.41
743.217	4381.98
743.534	4383.73
743.852	4378.68
744.169	4385.27
744.486	4383.43
744.803	4388.07
745.121	4380
745.438	4383.66
745.755	4375.89
746.072	4381.41
746.389	4371.89
746.706	4374.02
747.022	4371.52
747.339	4376.57
747.656	4377.2
747.973	4380.61
748.289	4378.8
748.606	4387.05
748.923	4384.32
749.239	4396.34
749.555	4389.75
749.872	4396.48
750.188	4393.68
750.505	4400.84
750.821	4397.57
751.137	4398.52
751.453	4393.64
751.769	4398.27
752.085	4392.48
752.401	4402.77
752.717	4393.93
753.033	4397.73
753.349	4392.75
753.665	4397.98
753.98	4390.11
754.296	4395.05
754.612	4389.7
754.927	4398.84
755.243	4394.77
755.558	4399.3
755.874	4390.48
756.189	4395.55
756.505	4387.66
756.82	4391.16
757.135	4382.93
757.45	4392.93
757.765	4393.23
758.08	4397.09
758.395	4386.23
758.71	4388
759.025	4382.98
759.34	4388.39
759.655	4386.36
759.97	4394.41
760.285	4398.41
760.599	4406.32
760.914	4394.89
761.228	4394.02
761.543	4387.93
761.857	4407.11
762.172	4402.25
762.486	4405.84
762.8	4405.18
763.115	4408.91
763.429	4404.95
763.743	4403.86
764.057	4398.95
764.371	4406.91
764.685	4407
764.999	4416.39
765.313	4406.23
765.627	4414.95
765.941	4411.07
766.255	4414.93
766.568	4411.59
766.882	4415.16
767.195	4410.32
767.509	4415.43
767.823	4414.55
768.136	4417.73
768.449	4411.64
768.763	4411.75
769.076	4405.61
769.389	4412.2
769.702	4403.66
770.016	4405.95
770.329	4399.66
770.642	4407.89
770.955	4404.91
771.268	4405.5
771.58	4402.61
771.893	4406.48
772.206	4400.93
772.519	4407.61
772.832	4401.7
773.144	4406.95
773.457	4401.23
773.769	4408.5
774.082	4400.48
774.394	4404.86
774.706	4402.73
775.019	4407.86
775.331	4403.14
775.643	4410.73
775.955	4404.93
776.268	4411.7
776.58	4409.41
776.892	4417.95
777.204	4413.98
777.515	4419.2
777.827	4419.82
778.139	4425.7
778.451	4420.75
778.763	4427.5
779.074	4422.61
779.386	4427.66
779.697	4420.68
780.009	4427.14
780.32	4421.89
780.632	4427.02
780.943	4425.36
781.254	4428.02
781.566	4420.66
781.877	4429.02
782.188	4424.77
782.499	4429.05
782.81	4429.55
783.121	4438.57
783.432	4431.8
783.743	4437.43
784.054	4434.7
784.364	4438.86
784.675	4430.02
784.986	4436.05
785.296	4430.11
785.607	4437.86
785.917	4459.36
786.228	4464.59
786.538	4458.48
786.849	4466.64
787.159	4462.57
787.469	4467.32
787.779	4468.5
788.09	4473.82
788.4	4472.86
788.71	4477.11
789.02	4470.61
789.33	4457.55
789.64	4453.3
789.949	4469.59
790.259	4464.34
790.569	4469.18
790.879	4462.11
791.188	4469.48
791.498	4468.14
791.807	4470.18
792.117	4465.73
792.426	4470.91
792.736	4459.36
793.045	4469.43
793.354	4453.73
793.663	4462.07
793.973	4459.57
794.282	4488.75
794.591	4478
794.9	4484.59
795.209	4483.89
795.518	4491.25
795.826	4489.18
796.135	4497.84
796.444	4488.61
796.753	4497.23
797.061	4491.61
797.37	4496.34
797.678	4477.43
797.987	4481.89
798.295	4477.05
798.604	4483.07
798.912	4478.8
799.22	4483.45
799.529	4482.39
799.837	4487.16
800.145	4485.61
800.453	4492.89
800.761	4493.66
801.069	4497.84
801.377	4498.73
801.685	4510.36
801.993	4509.02
802.3	4516.11
802.608	4513.89
802.916	4518.7
803.223	4527.3
803.531	4534.86
803.838	4529.23
804.146	4532.7
804.453	4526.11
804.76	4532.68
805.068	4529.09
805.375	4536.73
805.682	4534.09
805.989	4546.41
806.296	4544.2
806.603	4541.52
806.91	4536.48
807.217	4542.77
807.524	4541.27
807.831	4548.93
808.138	4542.57
808.444	4547.02
808.751	4544.32
809.058	4547.55
809.364	4539.5
809.671	4547.75
809.977	4543.57
810.284	4553.86
810.59	4553.18
810.896	4558.02
811.202	4555.02
811.509	4565.39
811.815	4560.84
812.121	4566.75
812.427	4563.25
812.733	4569.64
813.039	4570.8
813.345	4576.82
813.65	4571.86
813.956	4584.32
814.262	4581.18
814.568	4587.64
814.873	4583
815.179	4594.55
815.484	4587.18
815.79	4596.02
816.095	4594.18
816.4	4593.39
816.706	4589.61
817.011	4594.66
817.316	4587.36
817.621	4595.61
817.926	4598.52
818.231	4602.09
818.536	4595.68
818.841	4603.07
819.146	4600.82
819.451	4607.91
819.756	4603.75
820.06	4610.91
820.365	4609.95
820.67	4612.3
820.974	4611.16
821.279	4618.66
821.583	4620.2
821.888	4627.09
822.192	4627.36
822.496	4634.93
822.8	4630.66
823.105	4638.02
823.409	4635.39
823.713	4639.64
824.017	4637.57
824.321	4641.61
824.625	4635.52
824.929	4641.61
825.232	4641.14
825.536	4647.25
825.84	4643.36
826.143	4650.45
826.447	4651.34
826.751	4659.8
827.054	4657.16
827.358	4666.45
827.661	4684.98
827.964	4708.91
828.268	4707.25
828.571	4709.95
828.874	4703.07
829.177	4709.89
829.48	4704.75
829.783	4709.59
830.086	4704.73
830.389	4710.66
830.692	4704.75
830.995	4693.05
831.297	4676.48
831.6	4685.82
831.903	4686.11
832.205	4693.93
832.508	4690.2
832.81	4699.11
833.113	4698.73
833.415	4706.52
833.718	4705.84
834.02	4713.23
834.322	4707.86
834.624	4708.91
834.926	4704.55
835.228	4714.43
835.53	4711.23
835.832	4719.18
836.134	4718.11
836.436	4719.57
836.738	4719.16
837.04	4727
837.341	4728.14
837.643	4742.7
837.944	4742.52
838.246	4751.41
838.547	4742.98
838.849	4755.34
839.15	4754.75
839.452	4762.5
839.753	4761.7
840.054	4765.45
840.355	4763.05
840.656	4772.09
840.957	4764.11
841.258	4771.07
841.559	4764.39
841.86	4773
842.161	4768.02
842.462	4773.86
842.762	4767.86
843.063	4775.82
843.364	4781.86
843.664	4788.43
843.965	4784.93
844.265	4793.86
844.566	4791.84
844.866	4802.23
845.166	4798.43
845.467	4805.43
845.767	4797.11
846.067	4801.18
846.367	4797.02
846.667	4796.64
846.967	4791.36
847.267	4796.02
847.567	4789.91
847.867	4792.34
848.166	4784.2
848.466	4790.23
848.766	4786.86
849.065	4797.8
849.365	4796.05
849.664	4807.09
849.964	4799.82
850.263	4805.2
850.562	4800.93
850.862	4807.45
851.161	4806.7
851.46	4818.23
851.759	4816.3
852.058	4824.32
852.357	4822.5
852.656	4834.43
852.955	4832.61
853.254	4842
853.553	4841.05
853.851	4848.23
854.15	4844.34
854.449	4851.2
854.747	4846.18
855.046	4858.52
855.344	4852.82
855.643	4870.45
855.941	4869.75
856.239	4873.7
856.538	4873.34
856.836	4881.27
857.134	4878.57
857.432	4887.57
857.73	4885.91
858.028	4896.86
858.326	4889.18
858.624	4894.2
858.922	4880.93
859.219	4882.23
859.517	4877.75
859.815	4884.14
860.112	4885.77
860.41	4894.23
860.707	4888.11
861.005	4896.27
861.302	4887.05
861.6	4892.48
861.897	4894.14
862.194	4900.93
862.491	4902.16
862.788	4911
863.085	4906.25
863.382	4910.55
863.679	4906.23
863.976	4917.27
864.273	4910.66
864.57	4919.86
864.867	4918.73
865.163	4925.98
865.46	4927.61
865.757	4930.91
866.053	4927.7
866.349	4933.93
866.646	4933.36
866.942	4940.75
867.239	4936.89
867.535	4945.43
867.831	4941.41
868.127	4950.48
868.423	4947.95
868.719	4952.09
869.015	4946.41
869.311	4952.36
869.607	4953.91
869.903	4955.66
870.199	4947.64
870.494	4957.43
870.79	4950.64
871.086	4955.25
871.381	4950.32
871.677	4956.75
871.972	4950.45
872.267	4957.8
872.563	4952.34
872.858	4953
873.153	4948.43
873.448	4953.45
873.743	4943.07
874.038	4948.32
874.333	4945.2
874.628	4946.77
874.923	4938.73
875.218	4940.89
875.513	4934.48
875.808	4940.91
876.102	4938.11
876.397	4939.07
876.691	4936.95
876.986	4942.68
877.28	4939.02
877.575	4938.36
877.869	4935.16
878.163	4939.18
878.458	4933.27
878.752	4940.77
879.046	4931.8
879.34	4934.39
879.634	4931.8
879.928	4934.5
880.222	4924.52
880.516	4925.84
880.809	4920.14
881.103	4926.43
881.397	4914.07
881.691	4918.73
881.984	4909.52
882.278	4914.23
882.571	4923.14
882.864	4924.68
883.158	4918.77
883.451	4924.09
883.744	4915.66
884.038	4920.68
884.331	4909.73
884.624	4917.66
884.917	4910.36
885.21	4912.66
885.503	4906.05
885.796	4895.8
886.088	4889.16
886.381	4896.25
886.674	4887.73
886.966	4894.2
887.259	4890.82
887.552	4914
887.844	4909.93
888.136	4916.82
888.429	4918
888.721	4923.33
889.013	4920.28
889.306	4930.57
889.598	4926.42
