# Supplementary material for: An on-demand, drop-on-drop method for studying enzyme catalysis by serial crystallography
Source: Nat Commun. 2021 Jul 22;12:4461. doi: 10.1038/s41467-021-24757-7 (PMC8298390; doi:10.1038/s41467-021-24757-7)
Supplement: Supplementary file 7 — Source Data [file 41467_2021_24757_MOESM7_ESM.zip › 01_raw data/7/7-pico-off (48).txt]

Data from 7-fluo5N-fura-picooff_Subt4_20-42-18-807.txt Node

Date: Wed Jun 05 20:42:18 PDT 2019
User: Yachandra Lab
Spectrometer: OFX00221
Trigger mode: 0
Integration Time (sec): 3.000000E-1
Scans to average: 4
Nonlinearity correction enabled: false
Boxcar width: 5
Storing dark spectrum: false
XAxis mode: Wavelengths
Number of Pixels in Spectrum: 2136
>>>>>Begin Spectral Data<<<<<
156.111	2.75
156.499	3.21
156.887	2.97
157.274	2.31
157.662	2.15
158.049	2.43
158.437	3.61
158.824	5.3
159.211	4.14
159.599	5.39
159.986	5.2
160.373	4.61
160.761	3.3
161.148	3.48
161.535	4.34
161.922	4.18
162.309	4.77
162.696	3.52
163.083	1.64
163.47	2.52
163.857	1.75
164.244	1.64
164.631	2.34
165.018	2.64
165.405	2.14
165.792	2.32
166.179	3.77
166.565	2.61
166.952	3.14
167.339	4.41
167.725	3.23
168.112	3.61
168.498	4.09
168.885	4
169.271	4.48
169.658	5.27
170.044	4.34
170.431	3.64
170.817	3.36
171.203	3.05
171.59	2.64
171.976	2.25
172.362	2.48
172.748	1.52
173.134	1.7
173.521	1.7
173.907	2.02
174.293	3.61
174.679	3.52
175.065	3.14
175.451	4.05
175.836	3.64
176.222	3.64
176.608	1.89
176.994	3.14
177.38	2.89
177.765	2.52
178.151	1.41
178.537	-0.5
178.922	-0.48
179.308	-0.14
179.693	-1.25
180.079	-1.27
180.464	-0.52
180.85	0.52
181.235	-1.02
181.621	-1.25
182.006	-1.34
182.391	-0.91
182.777	-1.3
183.162	-2.86
183.547	-2.61
183.932	-3.34
184.317	-3.09
184.702	-3.18
185.087	-3.16
185.472	-2.18
185.857	-1.43
186.242	-0.61
186.627	-0.98
187.012	-1
187.397	-0.39
187.782	0.18
188.167	1.8
188.551	1.86
188.936	7.41
189.321	12.82
189.705	18.41
190.09	23.36
190.475	33
190.859	38.55
191.244	45.43
191.628	51.14
192.012	55.39
192.397	63.05
192.781	71.5
193.166	76.45
193.55	76.77
193.934	76.61
194.318	77.02
194.702	73.32
195.087	75.57
195.471	77.34
195.855	81.2
196.239	84.3
196.623	82
197.007	82.11
197.391	80.36
197.775	81.64
198.158	83.68
198.542	85.41
198.926	87.36
199.31	86.57
199.693	86.84
200.077	80.68
200.461	77.25
200.844	76.48
201.228	74.52
201.611	72.95
201.995	71.18
202.378	70.2
202.762	70.95
203.145	70.57
203.529	71.95
203.912	69.66
204.295	72.8
204.679	76.32
205.062	80.89
205.445	80.39
205.828	80.73
206.211	85.5
206.594	84.41
206.977	80.23
207.36	83.2
207.743	80.8
208.126	80.89
208.509	78.75
208.892	78.57
209.275	74.45
209.658	76.66
210.04	76.41
210.423	75.05
210.806	78.34
211.188	80.61
211.571	76.36
211.953	80.02
212.336	79.59
212.719	85.82
213.101	84.89
213.483	85.07
213.866	86.55
214.248	83.98
214.63	85.2
215.013	84.41
215.395	84.68
215.777	84.75
216.159	85.14
216.542	86.02
216.924	81.5
217.306	85.05
217.688	84.5
218.07	80.82
218.452	82.5
218.834	78.7
219.216	80.59
219.597	80.39
219.979	80.59
220.361	80.52
220.743	80.3
221.124	77.89
221.506	72.66
221.888	71.8
222.269	71.89
222.651	72.61
223.032	74.11
223.414	68.84
223.795	70.11
224.177	71.02
224.558	68.95
224.94	68.48
225.321	73.3
225.702	76.86
226.083	80.23
226.465	82.16
226.846	83.48
227.227	82.48
227.608	83.48
227.989	83.98
228.37	85.41
228.751	86.39
229.132	88.07
229.513	90.39
229.894	85.93
230.275	85.84
230.655	82.16
231.036	80.52
231.417	79.48
231.798	85.77
232.178	82.68
232.559	79.32
232.94	77.8
233.32	78.39
233.701	76.66
234.081	80.66
234.462	78.25
234.842	80.48
235.222	80.2
235.603	81.09
235.983	75.98
236.363	75.3
236.743	76.84
237.124	75.2
237.504	76.61
237.884	74.86
238.264	73.18
238.644	73.84
239.024	75.5
239.404	74.75
239.784	72.98
240.164	70.82
240.544	72.05
240.923	72.89
241.303	74.32
241.683	72.91
242.063	77.16
242.442	78.43
242.822	76.02
243.202	73.8
243.581	73.66
243.961	78.32
244.34	80.45
244.72	78.45
245.099	78.55
245.478	80.84
245.858	80.23
246.237	74.98
246.616	73.27
246.996	76.77
247.375	76.66
247.754	80.34
248.133	77
248.512	78.48
248.891	84.57
249.27	85.75
249.649	82.77
250.028	83.84
250.407	86.64
250.786	88.75
251.165	87
251.544	89.59
251.922	89.52
252.301	93.75
252.68	90.82
253.058	88.41
253.437	86.16
253.816	86.73
254.194	86.57
254.573	86.5
254.951	86.8
255.329	89.64
255.708	85.89
256.086	83.14
256.465	78.95
256.843	80.73
257.221	81.3
257.599	79.3
257.977	78.86
258.356	76.11
258.734	74.98
259.112	72.32
259.49	69.77
259.868	71.64
260.246	72.52
260.624	72.36
261.001	69.52
261.379	68.52
261.757	69.48
262.135	70.41
262.513	68.89
262.89	66.73
263.268	65.95
263.645	67.3
264.023	67.16
264.401	68.95
264.778	69.3
265.156	72.43
265.533	72.27
265.91	71.89
266.288	71.11
266.665	78.57
267.042	79.45
267.42	83.07
267.797	83.09
268.174	81.98
268.551	79.2
268.928	80.77
269.305	78.27
269.682	79.43
270.059	80.48
270.436	80.77
270.813	75.02
271.19	74.43
271.567	73.82
271.944	71.73
272.32	74.14
272.697	76.2
273.074	77
273.45	78.11
273.827	76.25
274.203	77.02
274.58	77.09
274.957	79.34
275.333	79.73
275.709	78.25
276.086	81.11
276.462	78.95
276.838	75.23
277.215	73.39
277.591	73.68
277.967	73.59
278.343	74.09
278.719	70.2
279.095	65.95
279.471	63.7
279.847	63.18
280.223	61.98
280.599	62.11
280.975	60.02
281.351	58.73
281.727	59.41
282.103	57.68
282.478	55.82
282.854	60.36
283.23	64.52
283.605	68.64
283.981	69.77
284.357	67.09
284.732	68.66
285.108	74.77
285.483	76.55
285.858	74.3
286.234	77.86
286.609	83.07
286.984	79.41
287.36	78.66
287.735	80.02
288.11	78.09
288.485	76.93
288.86	76.8
289.235	74.64
289.61	74.05
289.985	79.09
290.36	77.93
290.735	75.95
291.11	78.77
291.485	79.55
291.86	79.32
292.235	82.41
292.609	88.23
292.984	86.32
293.359	83.98
293.733	83.11
294.108	78.27
294.482	75.11
294.857	72.86
295.231	74.82
295.606	76.18
295.98	76.09
296.354	77.48
296.729	77.34
297.103	78.95
297.477	83.89
297.851	85.14
298.226	85.27
298.6	86.59
298.974	85.36
299.348	87.39
299.722	84.57
300.096	83.02
300.47	78.64
300.844	75.57
301.217	72.98
301.591	71.25
301.965	73.89
302.339	77.14
302.712	81.11
303.086	82.73
303.46	79.61
303.833	81.73
304.207	81.07
304.58	83.09
304.954	84.57
305.327	85.43
305.701	83.59
306.074	82.14
306.447	78.75
306.821	74.68
307.194	71.59
307.567	70.82
307.94	69.8
308.313	67.18
308.686	69.55
309.059	69.52
309.432	69.89
309.805	70.45
310.178	67.91
310.551	71.41
310.924	75
311.297	78.41
311.67	77.64
312.042	74.09
312.415	75.91
312.788	72.89
313.16	75.02
313.533	75.8
313.905	79.18
314.278	81.98
314.65	80.73
315.023	76.55
315.395	74.68
315.768	75.82
316.14	81.2
316.512	85.09
316.884	87.43
317.257	83.64
317.629	83.66
318.001	79.73
318.373	79.57
318.745	76.16
319.117	75.98
319.489	74.27
319.861	70.43
320.233	67.39
320.605	64.16
320.977	63.25
321.348	65.77
321.72	66.66
322.092	71.5
322.463	69.43
322.835	73.05
323.207	73.36
323.578	73.32
323.95	77
324.321	78.39
324.693	82.18
325.064	79
325.435	81.3
325.807	81.07
326.178	80.7
326.549	81.02
326.92	80.23
327.292	82.43
327.663	86.2
328.034	87.45
328.405	85.2
328.776	79.11
329.147	83.86
329.518	77.07
329.889	74.09
330.259	66.55
330.63	69.39
331.001	68.89
331.372	66.91
331.742	66.89
332.113	61.95
332.484	63.27
332.854	67.2
333.225	65.98
333.595	67.36
333.966	69.34
334.336	73.75
334.707	71.2
335.077	69.25
335.447	69.57
335.817	67.52
336.188	73.64
336.558	74.45
336.928	73.5
337.298	72.86
337.668	72.7
338.038	73.25
338.408	75.59
338.778	75.7
339.148	78.48
339.518	78.39
339.888	79.73
340.258	74.86
340.627	69.14
340.997	67
341.367	63.39
341.736	62.89
342.106	62.18
342.475	58.93
342.845	62.43
343.214	61.64
343.584	61.25
343.953	62.02
344.323	65.41
344.692	72
345.061	72.3
345.431	75.45
345.8	77.34
346.169	78.7
346.538	78.07
346.907	73.09
347.276	73.57
347.645	73.36
348.014	73.36
348.383	73.68
348.752	73.16
349.121	72.18
349.49	70.91
349.858	70.57
350.227	69.98
350.596	75.41
350.964	79.66
351.333	80.8
351.702	82.55
352.07	79.25
352.439	76.25
352.807	75.8
353.176	74.36
353.544	75.09
353.912	77.52
354.281	75.43
354.649	67.2
355.017	63.02
355.385	61.09
355.753	62.07
356.122	63.68
356.49	63.61
356.858	63.36
357.226	66.48
357.594	67.91
357.961	67.41
358.329	69.64
358.697	73.39
359.065	76.7
359.433	75.75
359.8	77.68
360.168	77.43
360.536	79.73
360.903	78.91
361.271	79.84
361.638	77.73
362.006	77.2
362.373	77.18
362.741	79.32
363.108	76.02
363.475	76.8
363.843	75.07
364.21	74.18
364.577	72.05
364.944	72.61
365.311	71.05
365.678	72.27
366.045	70.57
366.412	72.52
366.779	71.59
367.146	72.75
367.513	71.61
367.88	69.55
368.247	71.77
368.613	71.75
368.98	72.82
369.347	72.34
369.713	73.16
370.08	73.34
370.447	72.77
370.813	70.2
371.18	70.59
371.546	69.48
371.912	72.98
372.279	71.05
372.645	72.5
373.011	71.48
373.378	77.02
373.744	74
374.11	70.34
374.476	69.91
374.842	74.18
375.208	72.91
375.574	76.43
375.94	74.09
376.306	75.8
376.672	78.02
377.038	79.23
377.404	74.09
377.769	73.98
378.135	77.57
378.501	77.89
378.866	72.48
379.232	72.8
379.597	72.09
379.963	73.27
380.328	74.25
380.694	71.39
381.059	69.5
381.425	71.55
381.79	71.16
382.155	72.73
382.52	70.59
382.886	72.2
383.251	69.61
383.616	68.09
383.981	65.59
384.346	63.48
384.711	63.52
385.076	64.36
385.441	67.09
385.806	71.61
386.171	67.98
386.535	68.25
386.9	67.11
387.265	69.23
387.629	70.5
387.994	71.3
388.359	69.43
388.723	70.5
389.088	71.48
389.452	66.64
389.817	64.52
390.181	66.02
390.545	69.64
390.91	70.89
391.274	73.41
391.638	78.34
392.002	75.68
392.366	81.3
392.731	83.25
393.095	79.25
393.459	79.89
393.823	78.77
394.187	79.43
394.55	75.45
394.914	78.07
395.278	73.66
395.642	68.41
396.006	71.84
396.369	68.77
396.733	64.02
397.097	66.07
397.46	65.8
397.824	64.82
398.187	66.84
398.551	67.61
398.914	64.98
399.277	69.36
399.641	69.16
400.004	67.66
400.367	67.48
400.73	69.59
401.094	70.95
401.457	72.7
401.82	71.52
402.183	70.48
402.546	68.73
402.909	72.43
403.272	71.2
403.635	69.8
403.998	72.41
404.36	72.48
404.723	71.48
405.086	71.57
405.448	70.75
405.811	73.55
406.174	70.14
406.536	70.43
406.899	70.39
407.261	71.77
407.624	72.64
407.986	69.45
408.348	68.09
408.711	70.43
409.073	69.66
409.435	68.16
409.797	68.27
410.16	69.73
410.522	73.09
410.884	70.77
411.246	69.18
411.608	69.34
411.97	72.43
412.332	71.39
412.693	68.68
413.055	68.52
413.417	69.77
413.779	70.16
414.14	68.05
414.502	66.02
414.864	66.36
415.225	63.45
415.587	66.86
415.948	67.18
416.31	67.57
416.671	68.36
417.033	68.16
417.394	67.66
417.755	67.93
418.116	70.34
418.478	68.05
418.839	67.14
419.2	72.95
419.561	69.57
419.922	66.52
420.283	69.41
420.644	71.07
421.005	71.75
421.366	74.77
421.727	73.45
422.087	72.89
422.448	76.7
422.809	76.25
423.169	77.2
423.53	78.05
423.891	78
424.251	77.34
424.612	76.77
424.972	76.25
425.333	76.55
425.693	75.43
426.053	78.48
426.414	77.25
426.774	78.11
427.134	74.34
427.494	76.59
427.854	76.18
428.214	77.45
428.574	75.02
428.934	75.18
429.294	73.91
429.654	75.95
430.014	76.2
430.374	72.91
430.734	70.73
431.094	75
431.453	72.95
431.813	72.84
432.173	70.7
432.532	71.75
432.892	70.34
433.251	65.5
433.611	67.34
433.97	65.77
434.33	68
434.689	70.57
435.048	69.48
435.407	69.8
435.767	72.07
436.126	72.05
436.485	74.07
436.844	75.16
437.203	77.93
437.562	74.32
437.921	73.84
438.28	71.82
438.639	74.07
438.998	70.68
439.356	69.8
439.715	69.39
440.074	70.48
440.433	68.75
440.791	65.86
441.15	64.27
441.508	65.55
441.867	63.95
442.225	66.75
442.584	63.91
442.942	62.18
443.3	63.16
443.659	63.34
444.017	62.09
444.375	62.39
444.733	67.52
445.092	69.48
445.45	69
445.808	68.82
446.166	67.93
446.524	66.86
446.882	68.3
447.239	67.09
447.597	63.23
447.955	62.45
448.313	62.55
448.67	59.82
449.028	60.23
449.386	59.86
449.743	63.66
450.101	61.34
450.458	62.75
450.816	65.43
451.173	64.8
451.531	69.82
451.888	68.45
452.245	70.98
452.602	71.07
452.96	72.59
453.317	71.82
453.674	71.16
454.031	72.84
454.388	72.07
454.745	70.27
455.102	72.5
455.459	72.23
455.816	72.8
456.173	67.68
456.529	64.86
456.886	63.11
457.243	66.09
457.599	62.27
457.956	62.11
458.313	61.82
458.669	62.27
459.026	60.41
459.382	58.66
459.739	61.16
460.095	64.07
460.451	69.02
460.807	69.68
461.164	67.41
461.52	70.25
461.876	72.59
462.232	70.16
462.588	66.89
462.944	67.3
463.3	66.02
463.656	63.14
464.012	59.91
464.368	56.64
464.724	54.23
465.079	57.2
465.435	53.7
465.791	53.93
466.146	54.39
466.502	52.43
466.858	49.59
467.213	49.2
467.569	51.61
467.924	56.18
468.279	55.95
468.635	56.61
468.99	51.11
469.345	56.75
469.701	55.75
470.056	56.05
470.411	60.82
470.766	63.66
471.121	62.89
471.476	64.32
471.831	62.39
472.186	63.82
472.541	63.43
472.895	66.68
473.25	63.16
473.605	61.93
473.96	63.09
474.314	62.64
474.669	60.86
475.024	63.09
475.378	62.27
475.733	62.25
476.087	62.93
476.441	64.07
476.796	65.52
477.15	65.68
477.504	67.02
477.859	67.7
478.213	66.02
478.567	63.86
478.921	63.89
479.275	60.89
479.629	61.59
479.983	60.55
480.337	60.86
480.691	57.36
481.045	55.8
481.399	56.09
481.752	55.25
482.106	53.25
482.46	54.93
482.813	54.61
483.167	57.68
483.52	57.25
483.874	59.39
484.227	57.52
484.581	58.52
484.934	60.43
485.288	62.57
485.641	63.32
485.994	65.8
486.347	69.3
486.7	69.7
487.054	69.61
487.407	68.82
487.76	68.02
488.113	66.16
488.466	67.82
488.818	68.41
489.171	65.09
489.524	64.52
489.877	66.5
490.23	62.52
490.582	63.09
490.935	63.55
491.288	62.73
491.64	59.64
491.993	62.77
492.345	61.3
492.698	60.82
493.05	61.5
493.402	62.34
493.755	61.57
494.107	62.27
494.459	59.2
494.811	55.82
495.163	56.02
495.515	54.64
495.867	51.23
496.219	50.09
496.571	46.98
496.923	42.23
497.275	42.43
497.627	40.82
497.979	39.73
498.33	43.09
498.682	42.68
499.034	43.05
499.385	45.89
499.737	48.8
500.088	55.16
500.44	61.8
500.791	63.27
501.143	64.75
501.494	63.05
501.845	66.59
502.197	64.45
502.548	67.32
502.899	67.34
503.25	68.8
503.601	72.2
503.952	66.32
504.303	62.91
504.654	65.59
505.005	61.52
505.356	63.93
505.707	60.89
506.058	57.64
506.408	55.95
506.759	49.84
507.11	49.68
507.46	45.89
507.811	45.75
508.161	43.14
508.512	43.09
508.862	46.75
509.213	47.73
509.563	51.32
509.913	58.55
510.263	60.2
510.614	65.2
510.964	65.64
511.314	63.52
511.664	64.7
512.014	70.39
512.364	74.05
512.714	72.52
513.064	71.55
513.414	70.27
513.764	69.23
514.113	68.93
514.463	67.2
514.813	64.61
515.162	63.84
515.512	67.05
515.862	62.77
516.211	57.93
516.561	56.36
516.91	56.7
517.259	56.52
517.609	52.82
517.958	51.5
518.307	53.27
518.656	51.34
519.006	57.77
519.355	54.5
519.704	56.66
520.053	59.07
520.402	61.14
520.751	60.61
521.1	61.18
521.448	63.68
521.797	62.43
522.146	60.8
522.495	64.27
522.843	57.84
523.192	53.84
523.541	54.5
523.889	54.32
524.238	53.77
524.586	51.52
524.935	49.07
525.283	48.45
525.631	49.61
525.979	51.34
526.328	53.09
526.676	56.2
527.024	58.7
527.372	57.16
527.72	55.98
528.068	54.07
528.416	55.43
528.764	57.32
529.112	57.11
529.46	55.45
529.808	56.8
530.155	52.41
530.503	51
530.851	54.64
531.198	56.5
531.546	60.07
531.893	62.36
532.241	65.18
532.588	65.84
532.936	66.89
533.283	71.34
533.63	69.48
533.978	74.09
534.325	72.66
534.672	72.14
535.019	69.52
535.366	64.84
535.713	63.14
536.06	62.34
536.407	62.34
536.754	60.57
537.101	58.91
537.448	59.41
537.795	57.61
538.141	61.77
538.488	60.7
538.835	59.16
539.181	60.86
539.528	61.55
539.874	62.05
540.221	63.2
540.567	65.66
540.914	64.11
541.26	67.14
541.606	66.09
541.952	67.09
542.299	67.77
542.645	70.91
542.991	71.16
543.337	73.3
543.683	74.84
544.029	73.59
544.375	68.23
544.721	70.66
545.066	67.5
545.412	69.84
545.758	68.8
546.104	65.57
546.449	65.3
546.795	65.07
547.141	64.11
547.486	62.27
547.832	62.11
548.177	65.43
548.522	63.25
548.868	64.45
549.213	61.52
549.558	62.36
549.903	66.39
550.249	64.09
550.594	61.98
550.939	61.34
551.284	57.95
551.629	55.32
551.974	59.3
552.319	61.16
552.664	59.93
553.008	61.86
553.353	59.93
553.698	57.89
554.043	59.32
554.387	57.55
554.732	58.73
555.076	60.57
555.421	62.48
555.765	59.18
556.11	57.95
556.454	58.18
556.798	53.05
557.143	54.23
557.487	53.16
557.831	54.82
558.175	60.11
558.519	56.61
558.863	57.95
559.207	57.98
559.551	54.27
559.895	55.61
560.239	57.41
560.583	60.32
560.927	59.43
561.27	60.98
561.614	61.36
561.958	58.45
562.301	59.93
562.645	55.41
562.988	52.3
563.332	56.25
563.675	55.07
564.018	54.95
564.362	53.5
564.705	51.55
565.048	49.11
565.391	46.8
565.735	42.05
566.078	41.16
566.421	41.73
566.764	44.05
567.107	45.84
567.45	45.98
567.792	41.93
568.135	43.09
568.478	46.2
568.821	47.09
569.163	47.05
569.506	52.41
569.849	53.57
570.191	53.66
570.534	56.86
570.876	52.95
571.219	56.34
571.561	61.48
571.903	60.23
572.246	60.5
572.588	61
572.93	59.5
573.272	59.95
573.614	58.89
573.956	61.41
574.298	59.16
574.64	60.43
574.982	56.07
575.324	53.61
575.666	54.95
576.008	52.48
576.349	51.27
576.691	54.16
577.033	55.02
577.374	55.02
577.716	55.02
578.057	52.43
578.399	52.45
578.74	53.41
579.082	53.39
579.423	53.68
579.764	55.09
580.105	55.7
580.447	53.02
580.788	52
581.129	52.2
581.47	51.32
581.811	55.27
582.152	54.66
582.493	54.48
582.834	54.09
583.175	54.39
583.515	52.66
583.856	53.89
584.197	53.75
584.537	53.84
584.878	57.23
585.218	57.91
585.559	57.36
585.899	57.5
586.24	59.59
586.58	63.11
586.921	61.55
587.261	64.25
587.601	64.39
587.941	67.3
588.281	67.32
588.621	62.86
588.961	61.11
589.301	61.75
589.641	67.05
589.981	63.77
590.321	60.77
590.661	59.36
591.001	57.11
591.34	57
591.68	56.05
592.02	55.34
592.359	55.91
592.699	59
593.038	56.8
593.378	52.73
593.717	53.52
594.057	51.5
594.396	55.34
594.735	56.02
595.074	58.34
595.414	55.91
595.753	55.73
596.092	56.95
596.431	57.75
596.77	58.91
597.109	58.61
597.448	59.09
597.786	61.32
598.125	61.23
598.464	61.45
598.803	57.52
599.141	59.16
599.48	60.14
599.819	60.16
600.157	57.7
600.495	55.59
600.834	57.66
601.172	57.34
601.511	57.16
601.849	59.16
602.187	59.05
602.525	59.48
602.864	64.41
603.202	62.02
603.54	63
603.878	62.45
604.216	64.48
604.554	61.64
604.891	64.05
605.229	66.41
605.567	65.68
605.905	66.95
606.243	69.02
606.58	65.84
606.918	68.7
607.255	66.11
607.593	66.8
607.93	67.45
608.268	66.64
608.605	63.5
608.942	63.16
609.28	60.57
609.617	57.75
609.954	56.27
610.291	56.8
610.628	54.18
610.965	55.5
611.302	54.82
611.639	53.57
611.976	55.27
612.313	58.75
612.65	56.59
612.987	58.8
613.323	59.86
613.66	61.48
613.997	58.84
614.333	61.23
614.67	62.43
615.006	60.57
615.343	61.52
615.679	61.8
616.015	59.11
616.352	61.25
616.688	61.82
617.024	64.11
617.36	61.34
617.696	61.75
618.032	58.64
618.368	59.8
618.704	63.5
619.04	65.16
619.376	64.66
619.712	64.8
620.048	63.8
620.383	64.23
620.719	60.5
621.055	61.93
621.39	61.52
621.726	63.98
622.061	61.43
622.397	62.73
622.732	61.75
623.068	60.52
623.403	60.95
623.738	61.09
624.073	58.61
624.409	59.98
624.744	60.57
625.079	61.98
625.414	61
625.749	63.27
626.084	58.61
626.419	60.55
626.753	63.16
627.088	63.59
627.423	64.27
627.758	65.55
628.092	63.3
628.427	63.11
628.762	62.11
629.096	66.27
629.431	67.23
629.765	68.45
630.099	66.43
630.434	66.18
630.768	65.89
631.102	66.93
631.436	67.14
631.77	71.57
632.105	69.73
632.439	68.32
632.773	66.86
633.107	65.66
633.44	69.23
633.774	69.7
634.108	70.36
634.442	68.27
634.776	66.25
635.109	65.86
635.443	65.02
635.776	65.61
636.11	66.14
636.443	63.75
636.777	61.86
637.11	60.61
637.444	58.59
637.777	56.91
638.11	61.18
638.443	61.86
638.776	63.75
639.11	63.84
639.443	64.14
639.776	64.7
640.109	66.23
640.441	69.8
640.774	69.41
641.107	73.09
641.44	76
641.773	71.52
642.105	70.73
642.438	68.64
642.77	67
643.103	66.16
643.435	68.59
643.768	71.23
644.1	70.66
644.433	72.41
644.765	72.2
645.097	71.05
645.429	72.8
645.761	71.45
646.094	70.98
646.426	69.45
646.758	73.23
647.09	74.27
647.422	72.43
647.753	72.41
648.085	71.14
648.417	66.64
648.749	66.45
649.08	66.16
649.412	68.11
649.744	69.27
650.075	70.89
650.407	68.55
650.738	69.66
651.069	67.61
651.401	65.59
651.732	63.73
652.063	66.09
652.394	65.8
652.726	66.57
653.057	66.34
653.388	66.45
653.719	65.48
654.05	67.32
654.381	63.61
654.712	67.36
655.042	66.27
655.373	68.57
655.704	67.41
656.034	67.11
656.365	68.98
656.696	70.34
657.026	70.41
657.357	72.14
657.687	71.25
658.018	73.09
658.348	68.41
658.678	69.8
659.008	68.41
659.339	70.2
659.669	70.55
659.999	68.86
660.329	67.89
660.659	70.32
660.989	72.86
661.319	73.14
661.649	74.2
661.978	77.07
662.308	76.48
662.638	77.36
662.968	77.52
663.297	78.73
663.627	79.98
663.956	82.5
664.286	81.32
664.615	77.25
664.945	78.61
665.274	77.07
665.603	78.91
665.932	81.14
666.262	83.05
666.591	80.5
666.92	79.66
667.249	79.82
667.578	76.84
667.907	78.61
668.236	81.52
668.564	79.68
668.893	80.07
669.222	78.14
669.551	77.91
669.879	74.32
670.208	76.07
670.537	71.59
670.865	67.3
671.194	69.61
671.522	66.3
671.85	65.55
672.179	65.66
672.507	66.91
672.835	67.02
673.163	68.3
673.491	71.23
673.819	72.5
674.147	75.68
674.475	79.52
674.803	79.32
675.131	80.59
675.459	79.11
675.787	80.55
676.115	81.7
676.442	82.48
676.77	78.25
677.098	76.3
677.425	75.64
677.753	76.7
678.08	76.39
678.407	76.95
678.735	78.5
679.062	78.89
679.389	73.77
679.717	69.5
680.044	66.3
680.371	66.25
680.698	66.84
681.025	68.27
681.352	66.66
681.679	64.39
682.006	62.55
682.332	59.52
682.659	60.02
682.986	66.11
683.313	69.8
683.639	72.43
683.966	76.41
684.292	78.36
684.619	76.43
684.945	79.77
685.272	79.95
685.598	77.82
685.924	79.61
686.25	80.16
686.577	78.23
686.903	73.75
687.229	71.39
687.555	71.52
687.881	70.34
688.207	70.36
688.533	68.25
688.858	69.93
689.184	72.84
689.51	73.5
689.836	74.86
690.161	76.95
690.487	78.23
690.813	78.25
691.138	75.23
691.463	75.82
691.789	75.41
692.114	74.43
692.44	72.48
692.765	70.75
693.09	68.77
693.415	72
693.74	68.64
694.065	69.41
694.39	71.05
694.715	73.25
695.04	72.36
695.365	72.64
695.69	71.48
696.015	75.95
696.339	76.27
696.664	76.2
696.989	71.93
697.313	72.16
697.638	71.5
697.962	70.61
698.287	69.09
698.611	71.32
698.935	73.95
699.26	75.23
699.584	73.95
699.908	76.05
700.232	78
700.556	74.91
700.88	77.89
701.204	81.86
701.528	85.75
701.852	85.75
702.176	84.2
702.5	79.25
702.823	76.55
703.147	74.05
703.471	71.41
703.794	72.25
704.118	76.27
704.441	74.91
704.765	72.36
705.088	69.36
705.411	69.84
705.735	65.66
706.058	66.91
706.381	69.5
706.704	71.73
707.027	73.82
707.35	69.3
707.673	67.02
707.996	64.39
708.319	63.27
708.642	62.3
708.965	61.36
709.288	65.16
709.61	68.86
709.933	69.09
710.256	69.23
710.578	68.64
710.901	68.3
711.223	68.16
711.546	67.23
711.868	66.64
712.19	66.82
712.512	68.5
712.835	66.3
713.157	61.82
713.479	61.3
713.801	62.77
714.123	60.43
714.445	60.14
714.767	61.98
715.089	63.23
715.411	61.36
715.732	62.82
716.054	61.41
716.376	62.16
716.697	62.36
717.019	62.66
717.34	59.75
717.662	59.66
717.983	61.57
718.305	59.75
718.626	59.2
718.947	63.14
719.268	61.43
719.589	61.7
719.911	60.16
720.232	62.32
720.553	62.23
720.874	63.09
721.195	62.16
721.515	64.57
721.836	65.98
722.157	66.05
722.478	64.84
722.798	64.34
723.119	64.07
723.44	65.61
723.76	66.14
724.081	66.98
724.401	65.23
724.721	65.27
725.042	59.84
725.362	58.02
725.682	56.7
726.002	58.7
726.322	59.02
726.642	60.05
726.962	57.27
727.282	54.98
727.602	54.25
727.922	53.3
728.242	56.43
728.562	57.11
728.882	57.5
729.201	61.14
729.521	56
729.84	55.18
730.16	52.77
730.479	57.68
730.799	61.66
731.118	63.09
731.437	61.16
731.757	60.91
732.076	62.05
732.395	64.3
732.714	63.14
733.033	68.07
733.352	72.14
733.671	74.2
733.99	73.41
734.309	70.8
734.628	69.27
734.947	71.98
735.265	69.91
735.584	68.27
735.903	66.8
736.221	66.5
736.54	61.75
736.858	58.45
737.177	56.11
737.495	54.98
737.813	55.27
738.132	54.86
738.45	56.34
738.768	54.27
739.086	55.34
739.404	54.07
739.722	52.95
740.04	56.09
740.358	56.59
740.676	54.16
740.994	54.84
741.311	55.23
741.629	53.02
741.947	52.16
742.264	52.52
742.582	53.68
742.899	53.86
743.217	53.61
743.534	50.8
743.852	52.23
744.169	55.41
744.486	55.57
744.803	55.98
745.121	58.18
745.438	57.18
745.755	59.18
746.072	58.68
746.389	61.11
746.706	63.07
747.022	64.82
747.339	62.2
747.656	61.55
747.973	61.11
748.289	57.86
748.606	58.98
748.923	56.57
749.239	57.05
749.555	59.68
749.872	57.98
750.188	58.34
750.505	59.36
750.821	59.2
751.137	60.09
751.453	58.16
751.769	59.05
752.085	57.07
752.401	59.75
752.717	63
753.033	57.66
753.349	56.36
753.665	55.2
753.98	54.95
754.296	55.43
754.612	55.2
754.927	55.57
755.243	53.52
755.558	55.84
755.874	58
756.189	54.59
756.505	58.02
756.82	59.8
757.135	59.36
757.45	58.41
757.765	58.75
758.08	61.39
758.395	60.3
758.71	60.11
759.025	58.2
759.34	56.93
759.655	58.73
759.97	61.3
760.285	60.52
760.599	60.09
760.914	58.75
761.228	60.43
761.543	57.3
761.857	60.7
762.172	61.86
762.486	61.66
762.8	61.52
763.115	59
763.429	56.32
763.743	57.95
764.057	61.05
764.371	63.11
764.685	60.36
764.999	59.64
765.313	56.64
765.627	55.39
765.941	54.77
766.255	53.45
766.568	53.32
766.882	53.23
767.195	51.27
767.509	48.09
767.823	46.36
768.136	47.25
768.449	49.89
768.763	49.57
769.076	52.8
769.389	54.73
769.702	56
770.016	56.59
770.329	56.2
770.642	59.43
770.955	59.7
771.268	58.75
771.58	59.75
771.893	61.23
772.206	64.8
772.519	64.2
772.832	62.11
773.144	60.59
773.457	58.34
773.769	57.95
774.082	56.27
774.394	56.59
774.706	58.73
775.019	58.45
775.331	56.34
775.643	55
775.955	55.07
776.268	55.84
776.58	56.98
776.892	59.61
777.204	58.82
777.515	57.34
777.827	55
778.139	54.23
778.451	53.82
778.763	52.84
779.074	50.52
779.386	50.8
779.697	50.75
780.009	50.75
780.32	50.98
780.632	52.41
780.943	51.3
781.254	55
781.566	56.05
781.877	55.64
782.188	57.66
782.499	58.05
782.81	58.32
783.121	56.5
783.432	56.32
783.743	55.61
784.054	57
784.364	59.23
784.675	57.68
784.986	55.48
785.296	56.64
785.607	57.25
785.917	57.57
786.228	54
786.538	55.45
786.849	53.89
787.159	54.75
787.469	53.18
787.779	52.27
788.09	53.89
788.4	56.27
788.71	57.66
789.02	56.59
789.33	58.23
789.64	62.66
789.949	62.86
790.259	65.48
790.569	64.52
790.879	63.8
791.188	64.2
791.498	62.55
791.807	61.98
792.117	57.7
792.426	56.73
792.736	55.84
793.045	50.57
793.354	53.59
793.663	54.5
793.973	56.93
794.282	59.27
794.591	61.86
794.9	62.84
795.209	60.07
795.518	62.18
795.826	61.84
796.135	63.98
796.444	67.45
796.753	62.68
797.061	60.11
797.37	57.91
797.678	54.86
797.987	51.57
798.295	50.5
798.604	52.91
798.912	53.95
799.22	53.14
799.529	52.68
799.837	51.64
800.145	55.5
800.453	58.43
800.761	62.11
801.069	63.66
801.377	63.34
801.685	63.57
801.993	65.02
802.3	63.39
802.608	64.93
802.916	62.8
803.223	66.66
803.531	64.39
803.838	62.84
804.146	61.07
804.453	61.55
804.76	60.98
805.068	62.48
805.375	58.8
805.682	57.86
805.989	58.07
806.296	58.05
806.603	55.32
806.91	54.95
807.217	53.11
807.524	51.66
807.831	49.34
808.138	51.64
808.444	52.25
808.751	56.7
809.058	58.07
809.364	56.7
809.671	56.98
809.977	60.09
810.284	64.57
810.59	63.61
810.896	63.89
811.202	65.7
811.509	66.48
811.815	65.11
812.121	62.68
812.427	59.07
812.733	60.52
813.039	62
813.345	58.73
813.65	52.82
813.956	56.98
814.262	57.39
814.568	58.66
814.873	56.25
815.179	56.61
815.484	54.48
815.79	58.77
816.095	59.75
816.4	60.23
816.706	57.91
817.011	61.02
817.316	62.64
817.621	62.07
817.926	59.27
818.231	59.25
818.536	57.95
818.841	61.09
819.146	61.64
819.451	59.61
819.756	58.45
820.06	62.5
820.365	61.55
820.67	54.86
820.974	54.86
821.279	56.3
821.583	55.8
821.888	56.61
822.192	56.8
822.496	57.82
822.8	59.16
823.105	56.93
823.409	55.59
823.713	58.89
824.017	64.41
824.321	63.05
824.625	62.68
824.929	62.8
825.232	62.55
825.536	60.98
825.84	58.82
826.143	57.7
826.447	61.95
826.751	60.41
827.054	62.5
827.358	59.45
827.661	62.89
827.964	62.14
828.268	61.5
828.571	64.11
828.874	64.7
829.177	63.84
829.48	63.43
829.783	61.73
830.086	63.73
830.389	60.64
830.692	62.84
830.995	58.43
831.297	60.43
831.6	58.73
831.903	58.52
832.205	58.61
832.508	61.95
832.81	63.61
833.113	65.91
833.415	69.25
833.718	70.14
834.02	67.91
834.322	70.73
834.624	68
834.926	73.77
835.228	71.34
835.53	73.98
835.832	73.73
836.134	73.5
836.436	69.52
836.738	65.98
837.04	63.18
837.341	63.41
837.643	62.75
837.944	64.98
838.246	62.23
838.547	64.75
838.849	66.48
839.15	66.48
839.452	67.66
839.753	69.64
840.054	67.95
840.355	71.14
840.656	72.73
840.957	73.27
841.258	75.11
841.559	77.16
841.86	75.82
842.161	71.18
842.462	66.93
842.762	65.93
843.063	66.55
843.364	67.25
843.664	64.43
843.965	65.77
844.265	65.68
844.566	67.34
844.866	64.25
845.166	66.36
845.467	69.59
845.767	73.18
846.067	71.16
846.367	66.07
846.667	66.73
846.967	66.8
847.267	66.39
847.567	70.39
847.867	65.52
848.166	65.18
848.466	64.52
848.766	63.91
849.065	62.23
849.365	64.09
849.664	66.32
849.964	66.45
850.263	67.86
850.562	65.41
850.862	62.36
851.161	63.39
851.46	64.2
851.759	61.68
852.058	60.91
852.357	62.68
852.656	59.68
852.955	58.41
853.254	58.64
853.553	55.8
853.851	57.7
854.15	57.73
854.449	59.34
854.747	59.5
855.046	56.95
855.344	56.57
855.643	55.07
855.941	60.3
856.239	61.95
856.538	65.05
856.836	66.61
857.134	66.61
857.432	64.57
857.73	64
858.028	61.66
858.326	66.41
858.624	66.02
858.922	67.8
859.219	66.91
859.517	70.11
859.815	67.57
860.112	69.07
860.41	69
860.707	71.43
861.005	71.61
861.302	74.45
861.6	71.27
861.897	74.68
862.194	73.14
862.491	70.34
862.788	72.14
863.085	74.36
863.382	74.09
863.679	74.73
863.976	73.66
864.273	73.95
864.57	72.91
864.867	75.61
865.163	71.89
865.46	71.48
865.757	77.3
866.053	74.64
866.349	72.91
866.646	70.91
866.942	67.7
867.239	70.8
867.535	68.66
867.831	72.32
868.127	70.77
868.423	70.95
868.719	71.07
869.015	66.75
869.311	69.45
869.607	67.34
869.903	67.41
870.199	70.16
870.494	66.3
870.79	72.2
871.086	72.09
871.381	72.27
871.677	71.91
871.972	72.59
872.267	71.66
872.563	70.75
872.858	73.39
873.153	73.23
873.448	73.32
873.743	71.66
874.038	67.09
874.333	67.48
874.628	68.64
874.923	68.27
875.218	68.75
875.513	67.2
875.808	65.91
876.102	59.8
876.397	59.68
876.691	61.02
876.986	64.39
877.28	65.7
877.575	61.66
877.869	60.25
878.163	60.09
878.458	62.98
878.752	62.59
879.046	60.05
879.34	59.36
879.634	60.07
879.928	55.93
880.222	55.18
880.516	53.8
880.809	55.52
881.103	55.66
881.397	56.57
881.691	54.16
881.984	55
882.278	58.77
882.571	64.39
882.864	64.34
883.158	64.7
883.451	65
883.744	64.7
884.038	64.73
884.331	67.48
884.624	70.66
884.917	70.36
885.21	71.36
885.503	69.73
885.796	67
886.088	66.18
886.381	67
886.674	63.52
886.966	64.36
887.259	62.91
887.552	58.18
887.844	58.02
888.136	60.57
888.429	60.75
888.721	59.31
889.013	61.78
889.306	63.86
889.598	65
