# Supplementary material for: An on-demand, drop-on-drop method for studying enzyme catalysis by serial crystallography
Source: Nat Commun. 2021 Jul 22;12:4461. doi: 10.1038/s41467-021-24757-7 (PMC8298390; doi:10.1038/s41467-021-24757-7)
Supplement: Supplementary file 7 — Source Data [file 41467_2021_24757_MOESM7_ESM.zip › 01_raw data/7/7-pico-off (8).txt]

Data from 7-fluo5N-fura-picooff_Subt4_20-39-14-623.txt Node

Date: Wed Jun 05 20:39:14 PDT 2019
User: Yachandra Lab
Spectrometer: OFX00221
Trigger mode: 0
Integration Time (sec): 3.000000E-1
Scans to average: 4
Nonlinearity correction enabled: false
Boxcar width: 5
Storing dark spectrum: false
XAxis mode: Wavelengths
Number of Pixels in Spectrum: 2136
>>>>>Begin Spectral Data<<<<<
156.111	-3.5
156.499	-3.04
156.887	-3.69
157.274	-3.67
157.662	-2.9
158.049	-2.75
158.437	-2.18
158.824	-1.98
159.211	-2.52
159.599	-2.59
159.986	-2.25
160.373	-2.55
160.761	-1.95
161.148	-1.5
161.535	-0.91
161.922	-1.14
162.309	-0.43
162.696	-0.27
163.083	0.23
163.47	0.91
163.857	0.25
164.244	0.82
164.631	1.32
165.018	0.64
165.405	0.16
165.792	-0.02
166.179	0.05
166.565	-1.05
166.952	-1.66
167.339	-1.64
167.725	-2.64
168.112	-1.91
168.498	-1.93
168.885	-1.39
169.271	-1.39
169.658	-0.3
170.044	-0.68
170.431	-0.23
170.817	-0.48
171.203	-0.68
171.59	-0.41
171.976	-0.57
172.362	-1.55
172.748	-2.61
173.134	-2.48
173.521	-2.86
173.907	-3.18
174.293	-3.8
174.679	-4.39
175.065	-4.59
175.451	-3.66
175.836	-3.77
176.222	-3.39
176.608	-3.57
176.994	-2.36
177.38	-2.68
177.765	-3.82
178.151	-4.09
178.537	-3.98
178.922	-3.95
179.308	-3.3
179.693	-3.3
180.079	-3.23
180.464	-2.95
180.85	-1.68
181.235	-2.95
181.621	-4.18
182.006	-2.14
182.391	-0.59
182.777	-0.64
183.162	-2.68
183.547	-2.89
183.932	-3.95
184.317	-4.5
184.702	-4.64
185.087	-5.5
185.472	-6.18
185.857	-4.93
186.242	-4.77
186.627	-5.75
187.012	-5.32
187.397	-3.95
187.782	-3.93
188.167	-3.05
188.551	-2.75
188.936	4.05
189.321	8.95
189.705	17.18
190.09	20.57
190.475	25.05
190.859	27.16
191.244	32.11
191.628	37.52
192.012	41.59
192.397	44.3
192.781	50.98
193.166	49.95
193.55	49
193.934	44.18
194.318	44.5
194.702	43.14
195.087	47.32
195.471	48.11
195.855	50.07
196.239	50.73
196.623	50.93
197.007	48.3
197.391	48.36
197.775	53.14
198.158	56.89
198.542	60.16
198.926	60.48
199.31	59.86
199.693	57.43
200.077	52.7
200.461	52.36
200.844	52.57
201.228	51.43
201.611	49.59
201.995	44.07
202.378	42.93
202.762	42.32
203.145	43.55
203.529	43.89
203.912	42.48
204.295	43.05
204.679	46.7
205.062	50.3
205.445	50.3
205.828	52.57
206.211	56.93
206.594	56.09
206.977	53.68
207.36	51.36
207.743	47.95
208.126	48.8
208.509	48.5
208.892	43.93
209.275	41.27
209.658	44.55
210.04	46.2
210.423	46.18
210.806	46.91
211.188	44.89
211.571	46.18
211.953	47.93
212.336	47.73
212.719	51.45
213.101	52.14
213.483	50.5
213.866	49.61
214.248	43.18
214.63	42.32
215.013	39.39
215.395	39.89
215.777	38.3
216.159	39.27
216.542	43.84
216.924	41.43
217.306	42.73
217.688	42.2
218.07	40.36
218.452	44
218.834	44.45
219.216	49.05
219.597	48.84
219.979	50.7
220.361	53.55
220.743	51.18
221.124	48.25
221.506	47.43
221.888	49.32
222.269	50.5
222.651	49.59
223.032	46.93
223.414	45.64
223.795	46.77
224.177	44.64
224.558	40.55
224.94	39.16
225.321	45.16
225.702	49.23
226.083	49.93
226.465	52.25
226.846	51.82
227.227	51.2
227.608	49.48
227.989	51.27
228.37	52.84
228.751	49.89
229.132	52.34
229.513	51.14
229.894	45.93
230.275	44.16
230.655	42.11
231.036	39.5
231.417	40.8
231.798	45
232.178	43.93
232.559	42.66
232.94	47.64
233.32	45.82
233.701	45.39
234.081	44.41
234.462	48.23
234.842	46.86
235.222	50.07
235.603	45.77
235.983	41.48
236.363	39.77
236.743	42.11
237.124	38.64
237.504	39.48
237.884	38.8
238.264	38.59
238.644	36.16
239.024	36.27
239.404	33.18
239.784	34.82
240.164	33.84
240.544	33.07
240.923	33
241.303	31.64
241.683	30.3
242.063	29.89
242.442	30.84
242.822	32.86
243.202	33.59
243.581	37.86
243.961	41.25
244.34	42.32
244.72	42.95
245.099	43.18
245.478	48.57
245.858	49.64
246.237	47.02
246.616	47.75
246.996	44.84
247.375	45.36
247.754	46.11
248.133	44.18
248.512	45.84
248.891	52.02
249.27	50.66
249.649	49.23
250.028	48.05
250.407	51.82
250.786	52.09
251.165	53.3
251.544	55.14
251.922	54
252.301	56.07
252.68	51.95
253.058	47.36
253.437	48.52
253.816	46.68
254.194	49.34
254.573	48.86
254.951	52.25
255.329	54.07
255.708	53.27
256.086	53.75
256.465	48.89
256.843	51.64
257.221	52.25
257.599	51.05
257.977	52.39
258.356	50.14
258.734	51.39
259.112	51.66
259.49	47.77
259.868	47.52
260.246	47.52
260.624	50.16
261.001	49.68
261.379	48.59
261.757	48.45
262.135	45.27
262.513	44.41
262.89	42.75
263.268	38.77
263.645	41.59
264.023	38.98
264.401	39.52
264.778	37.86
265.156	38.86
265.533	40.05
265.91	42.5
266.288	44.73
266.665	48.82
267.042	48.27
267.42	50.91
267.797	52.43
268.174	55.55
268.551	52.57
268.928	54.77
269.305	54.57
269.682	57.59
270.059	58.02
270.436	57.86
270.813	55.2
271.19	57.32
271.567	54.27
271.944	52.14
272.32	50.93
272.697	50.27
273.074	50.27
273.45	49.09
273.827	43.36
274.203	43.16
274.58	42.07
274.957	40.05
275.333	37.61
275.709	37.43
276.086	37.45
276.462	34.39
276.838	34.16
277.215	33.89
277.591	35.75
277.967	37.86
278.343	37.32
278.719	37.41
279.095	37.64
279.471	39.68
279.847	41.48
280.223	41.2
280.599	42
280.975	43.91
281.351	41.86
281.727	40.77
282.103	36.57
282.478	32.57
282.854	35.16
283.23	39.5
283.605	40.57
283.981	38.11
284.357	39.93
284.732	41.66
285.108	42
285.483	45.14
285.858	44.34
286.234	50.27
286.609	54.95
286.984	51.36
287.36	48.75
287.735	49.82
288.11	49.16
288.485	46.05
288.86	46.02
289.235	47.77
289.61	46.48
289.985	50.2
290.36	48.68
290.735	47.3
291.11	50.14
291.485	52.07
291.86	49.36
292.235	54.48
292.609	56.93
292.984	58
293.359	54.68
293.733	53.64
294.108	49.64
294.482	45.89
294.857	47.55
295.231	48.02
295.606	48.11
295.98	48.5
296.354	48.11
296.729	48.36
297.103	44.3
297.477	45.57
297.851	50.09
298.226	51.27
298.6	51.55
298.974	48.45
299.348	49.95
299.722	48.11
300.096	49.2
300.47	44.93
300.844	44.66
301.217	47.07
301.591	48.55
301.965	48.23
302.339	48.02
302.712	51.8
303.086	52.39
303.46	50.2
303.833	51.16
304.207	49.8
304.58	51.25
304.954	50
305.327	51.16
305.701	50.36
306.074	47.89
306.447	48.07
306.821	48.52
307.194	48.7
307.567	48.34
307.94	48.93
308.313	48.41
308.686	50.55
309.059	50.55
309.432	49.89
309.805	49.45
310.178	48.73
310.551	48.91
310.924	45.95
311.297	47.32
311.67	46.36
312.042	43.57
312.415	42.91
312.788	40.68
313.16	40.18
313.533	38.25
313.905	40.43
314.278	41.93
314.65	43.14
315.023	44.95
315.395	43.84
315.768	45.86
316.14	49.27
316.512	51.3
316.884	55.98
317.257	55.86
317.629	57.43
318.001	55.59
318.373	56.27
318.745	54.32
319.117	52.55
319.489	48.32
319.861	45.02
320.233	43.91
320.605	40.41
320.977	35.43
321.348	36.52
321.72	37.36
322.092	38.86
322.463	37.41
322.835	38.64
323.207	39.36
323.578	39.23
323.95	39.66
324.321	41.86
324.693	42.52
325.064	43.95
325.435	44.82
325.807	43.27
326.178	41.11
326.549	41.02
326.92	40.48
327.292	41.07
327.663	45.95
328.034	46.39
328.405	44.5
328.776	45.86
329.147	46.11
329.518	42.05
329.889	42.36
330.259	39.16
330.63	39.75
331.001	41.05
331.372	42.07
331.742	41.86
332.113	39.61
332.484	37.84
332.854	39.32
333.225	39.61
333.595	41.2
333.966	43.3
334.336	48.55
334.707	48.43
335.077	46.07
335.447	41.89
335.817	40.86
336.188	43.34
336.558	46.57
336.928	45.2
337.298	45.66
337.668	43.8
338.038	43.73
338.408	43.57
338.778	44.25
339.148	43.55
339.518	45.41
339.888	47.25
340.258	49.91
340.627	45.23
340.997	44.3
341.367	40.66
341.736	44.16
342.106	42.93
342.475	39.95
342.845	40.2
343.214	42.84
343.584	42.07
343.953	40.7
344.323	37.25
344.692	39.32
345.061	39.98
345.431	42.09
345.8	40.25
346.169	41.16
346.538	39.59
346.907	36.61
347.276	35.05
347.645	37.18
348.014	35.73
348.383	39.14
348.752	40.09
349.121	39.57
349.49	41
349.858	43.3
350.227	41.27
350.596	45.95
350.964	51.02
351.333	52.59
351.702	50.93
352.07	50.25
352.439	48.8
352.807	45.09
353.176	44.45
353.544	43
353.912	44.27
354.281	44.61
354.649	41.91
355.017	36.36
355.385	35.45
355.753	37.8
356.122	40.09
356.49	39.18
356.858	41.36
357.226	41.68
357.594	43.25
357.961	41.8
358.329	42.43
358.697	43.57
359.065	47.25
359.433	44.95
359.8	44.16
360.168	41.39
360.536	41.5
360.903	40.82
361.271	45.05
361.638	44.39
362.006	43.5
362.373	44.05
362.741	47.16
363.108	46.23
363.475	46.91
363.843	44.23
364.21	42.39
364.577	42.48
364.944	45.09
365.311	39.45
365.678	40.11
366.045	39.45
366.412	41.05
366.779	37.48
367.146	35.7
367.513	36.77
367.88	39.18
368.247	43.91
368.613	43.8
368.98	41.34
369.347	42.3
369.713	39.59
370.08	39.09
370.447	40.25
370.813	41.32
371.18	41.8
371.546	42.27
371.912	43.73
372.279	40.11
372.645	41.59
373.011	44.64
373.378	48.93
373.744	49.41
374.11	47.86
374.476	43.89
374.842	44.7
375.208	47.59
375.574	46.43
375.94	45.34
376.306	48.59
376.672	47.91
377.038	46.52
377.404	41.86
377.769	42.52
378.135	46.8
378.501	49.07
378.866	44.57
379.232	42.2
379.597	44.23
379.963	41.91
380.328	42.45
380.694	43.75
381.059	41.7
381.425	42.59
381.79	41.23
382.155	43.57
382.52	42.86
382.886	46.61
383.251	45.36
383.616	42.32
383.981	44.66
384.346	42.25
384.711	42.57
385.076	45.66
385.441	47.32
385.806	46.8
386.171	42.3
386.535	41.41
386.9	38.68
387.265	40.3
387.629	40.34
387.994	38.91
388.359	39.27
388.723	39.02
389.088	37.3
389.452	35.43
389.817	37.2
390.181	37.18
390.545	37.27
390.91	40.41
391.274	40.14
391.638	47.2
392.002	47.09
392.366	50.11
392.731	52.55
393.095	51.07
393.459	52.02
393.823	51.2
394.187	50.57
394.55	48.27
394.914	51.16
395.278	51.32
395.642	47.36
396.006	50.3
396.369	50.3
396.733	46.66
397.097	49.23
397.46	48.36
397.824	51.91
398.187	52.18
398.551	52.36
398.914	49.05
399.277	50.73
399.641	50.14
400.004	49.98
400.367	48.23
400.73	45.45
401.094	43.68
401.457	44.84
401.82	41.84
402.183	43.52
402.546	45.91
402.909	46.16
403.272	42
403.635	42
403.998	42.2
404.36	40.64
404.723	42.73
405.086	41.73
405.448	42.36
405.811	44.68
406.174	44.39
406.536	43.55
406.899	42.98
407.261	49.34
407.624	46.64
407.986	46.86
408.348	47.34
408.711	46.11
409.073	46.45
409.435	45.64
409.797	42.32
410.16	41.25
410.522	41.61
410.884	42.66
411.246	40.36
411.608	42.02
411.97	41.8
412.332	42.09
412.693	43.91
413.055	45.95
413.417	44.89
413.779	47.23
414.14	44.91
414.502	45.5
414.864	44.02
415.225	42.55
415.587	46.59
415.948	46.25
416.31	45.98
416.671	44.55
417.033	43.77
417.394	44.43
417.755	46.66
418.116	48.86
418.478	47.11
418.839	46.55
419.2	47.75
419.561	45.02
419.922	42.36
420.283	43.25
420.644	43.82
421.005	46.23
421.366	46.27
421.727	43.09
422.087	40.61
422.448	43.41
422.809	45.7
423.169	44.14
423.53	44.75
423.891	44.55
424.251	44.45
424.612	43.7
424.972	42.05
425.333	43.48
425.693	38.91
426.053	40.73
426.414	40.68
426.774	39.75
427.134	41.27
427.494	41.45
427.854	40.82
428.214	41.57
428.574	43.2
428.934	44.2
429.294	44.95
429.654	52.2
430.014	52.61
430.374	50.66
430.734	49.39
431.094	51.73
431.453	51.82
431.813	53.02
432.173	48.36
432.532	47.59
432.892	45.75
433.251	43.27
433.611	43.2
433.97	42.39
434.33	43.32
434.689	43.95
435.048	44.25
435.407	41.52
435.767	42.73
436.126	44.66
436.485	46.14
436.844	45.8
437.203	46.52
437.562	43.11
437.921	42.14
438.28	38.86
438.639	39.95
438.998	36.16
439.356	38.23
439.715	37.25
440.074	41.18
440.433	37.75
440.791	35.91
441.15	35.16
441.508	36.11
441.867	41.05
442.225	44.45
442.584	42.89
442.942	42.89
443.3	42.11
443.659	41.64
444.017	39.86
444.375	39.75
444.733	41.23
445.092	40.86
445.45	40.02
445.808	37.25
446.166	35.91
446.524	34.45
446.882	34.16
447.239	37.43
447.597	37.64
447.955	39.11
448.313	42.02
448.67	43.2
449.028	44.14
449.386	45.61
449.743	43.68
450.101	43.95
450.458	45.09
450.816	47.2
451.173	46.34
451.531	48.25
451.888	44.16
452.245	46.8
452.602	44.64
452.96	45.07
453.317	42.34
453.674	44.55
454.031	42.43
454.388	42.7
454.745	40.7
455.102	40.16
455.459	39.32
455.816	42.5
456.173	39.68
456.529	40.57
456.886	40.25
457.243	44.2
457.599	42.64
457.956	44.27
458.313	41.84
458.669	42.2
459.026	38.39
459.382	35.95
459.739	37.27
460.095	36.7
460.451	37.02
460.807	37.05
461.164	37.27
461.52	36.23
461.876	39
462.232	40.57
462.588	37.95
462.944	40.77
463.3	40.25
463.656	36.82
464.012	34.66
464.368	35.84
464.724	32.43
465.079	30.39
465.435	30.57
465.791	31.75
466.146	32.98
466.502	33.68
466.858	31.7
467.213	35.5
467.569	36.61
467.924	39.36
468.279	38.73
468.635	40.18
468.99	37.07
469.345	41.55
469.701	41.91
470.056	41.41
470.411	42.07
470.766	40.07
471.121	38.16
471.476	39.05
471.831	37.89
472.186	37.2
472.541	35.25
472.895	40.48
473.25	34.84
473.605	29.84
473.96	32.18
474.314	31.82
474.669	35.23
475.024	37.84
475.378	37.95
475.733	38.64
476.087	39.41
476.441	42.11
476.796	40.27
477.15	43.91
477.504	45.16
477.859	43.41
478.213	42.2
478.567	40.11
478.921	39.73
479.275	38.3
479.629	39.36
479.983	40.84
480.337	42.09
480.691	41.18
481.045	38.07
481.399	36.45
481.752	35.02
482.106	37.2
482.46	39.27
482.813	37.45
483.167	37.45
483.52	37.8
483.874	36.73
484.227	35.11
484.581	33.68
484.934	37.61
485.288	41.16
485.641	41.16
485.994	41.05
486.347	42.11
486.7	44.5
487.054	45.95
487.407	45.11
487.76	43.84
488.113	43
488.466	44.3
488.818	41.82
489.171	39.48
489.524	38
489.877	39.45
490.23	36.43
490.582	36.55
490.935	34.7
491.288	30.84
491.64	30.93
491.993	33.61
492.345	33.7
492.698	35.41
493.05	36.39
493.402	37.64
493.755	33.98
494.107	34.98
494.459	30.52
494.811	29.43
495.163	33.61
495.515	33.02
495.867	31.73
496.219	30.57
496.571	29.41
496.923	29.14
497.275	34.18
497.627	41.48
497.979	45.57
498.33	52.27
498.682	56.8
499.034	59.61
499.385	64.75
499.737	70.36
500.088	76.02
500.44	79.23
500.791	82.14
501.143	82.07
501.494	75.34
501.845	73.95
502.197	74.02
502.548	74.45
502.899	74.61
503.25	71.25
503.601	69.55
503.952	65.16
504.303	65.2
504.654	65.86
505.005	63.02
505.356	64.45
505.707	62.34
506.058	55.95
506.408	54.64
506.759	48.89
507.11	48.68
507.46	42.86
507.811	46.09
508.161	43.16
508.512	40.18
508.862	36.8
509.213	39.32
509.563	41.25
509.913	46.68
510.263	47.68
510.614	49.98
510.964	52.3
511.314	52.3
511.664	51.18
512.014	53.59
512.364	53.68
512.714	56.61
513.064	55.14
513.414	53.61
513.764	50.61
514.113	47.64
514.463	45.55
514.813	45.86
515.162	45.48
515.512	44.48
515.862	40.86
516.211	41.05
516.561	39.59
516.91	39.2
517.259	36.75
517.609	34.41
517.958	33.64
518.307	35.23
518.656	30.48
519.006	36.91
519.355	34.32
519.704	34.93
520.053	35.64
520.402	37.27
520.751	37.77
521.1	43.5
521.448	45.55
521.797	46.43
522.146	46.41
522.495	45.7
522.843	39.07
523.192	37.73
523.541	41.36
523.889	41.93
524.238	43.27
524.586	41.61
524.935	38.18
525.283	37.43
525.631	37.73
525.979	35.2
526.328	38.52
526.676	41.14
527.024	42.55
527.372	41.39
527.72	40.2
528.068	37.98
528.416	38.27
528.764	36.95
529.112	37.8
529.46	36.73
529.808	39.25
530.155	34.86
530.503	32.11
530.851	33
531.198	30.75
531.546	28.61
531.893	30.55
532.241	30.25
532.588	28.02
532.936	28
533.283	30.11
533.63	28.75
533.978	31.09
534.325	32.18
534.672	32.5
535.019	34
535.366	34.52
535.713	32
536.06	32.5
536.407	37.61
536.754	38.5
537.101	34.89
537.448	35.93
537.795	37.86
538.141	40
538.488	38.73
538.835	35.66
539.181	36.11
539.528	37.52
539.874	37.82
540.221	38.2
540.567	36.57
540.914	37.73
541.26	38.91
541.606	39
541.952	43.16
542.299	45.02
542.645	47.82
542.991	48.16
543.337	48.34
543.683	46.95
544.029	42.98
544.375	41.2
544.721	41.66
545.066	40.48
545.412	38.91
545.758	33.61
546.104	32.73
546.449	32.23
546.795	32.11
547.141	30.57
547.486	30.32
547.832	33.16
548.177	34.25
548.522	32.73
548.868	34.41
549.213	36.95
549.558	38.7
549.903	39.2
550.249	41
550.594	40.27
550.939	42.07
551.284	42.84
551.629	39.36
551.974	41.27
552.319	44.59
552.664	42.55
553.008	39.16
553.353	37.95
553.698	37.55
554.043	34.3
554.387	33.45
554.732	33.55
555.076	35.18
555.421	37.27
555.765	38.18
556.11	36.25
556.454	36.34
556.798	35.25
557.143	35.2
557.487	37.61
557.831	38.86
558.175	41.66
558.519	38.86
558.863	38.48
559.207	40.52
559.551	38.93
559.895	41.95
560.239	41.3
560.583	43.93
560.927	44.95
561.27	43.91
561.614	45.57
561.958	42.64
562.301	43.34
562.645	41.48
562.988	37.77
563.332	37.16
563.675	33.36
564.018	34.52
564.362	33.34
564.705	29.36
565.048	28.32
565.391	27.57
565.735	27.57
566.078	28.11
566.421	27.84
566.764	29.11
567.107	29.75
567.45	30.43
567.792	29.18
568.135	27.27
568.478	27.93
568.821	27.25
569.163	26.75
569.506	27.18
569.849	25.68
570.191	23.27
570.534	24.43
570.876	22.36
571.219	24.7
571.561	27.11
571.903	28.14
572.246	30.7
572.588	31.36
572.93	28.48
573.272	29.23
573.614	30.16
573.956	35.2
574.298	35.11
574.64	34.55
574.982	31.84
575.324	28.82
575.666	29.23
576.008	29.93
576.349	29.45
576.691	33.73
577.033	34.2
577.374	32.18
577.716	30.43
578.057	28.14
578.399	30.59
578.74	32.68
579.082	30.95
579.423	33.48
579.764	31.73
580.105	31.84
580.447	32.11
580.788	30.95
581.129	34.43
581.47	32.98
581.811	34.48
582.152	29.89
582.493	27.77
582.834	29.48
583.175	26.84
583.515	27.8
583.856	27.84
584.197	23.93
584.537	25.5
584.878	27.05
585.218	31.09
585.559	31.52
585.899	36.68
586.24	38.32
586.58	40.2
586.921	38.68
587.261	39.52
587.601	39.18
587.941	40.82
588.281	41.8
588.621	38.41
588.961	34.16
589.301	35
589.641	36.95
589.981	33.84
590.321	34.43
590.661	35.5
591.001	31.7
591.34	33.52
591.68	35.95
592.02	34.95
592.359	35.34
592.699	38.61
593.038	35.64
593.378	34.93
593.717	36.02
594.057	34.91
594.396	38.61
594.735	40.16
595.074	38.48
595.414	35.3
595.753	36.41
596.092	37.27
596.431	35.84
596.77	37.55
597.109	31.91
597.448	29.59
597.786	29.91
598.125	24.52
598.464	24.95
598.803	25.02
599.141	25.82
599.48	23.5
599.819	20.3
600.157	18.25
600.495	17.89
600.834	23.84
601.172	29.05
601.511	28.09
601.849	32
602.187	32.84
602.525	34.36
602.864	38.52
603.202	38
603.54	38.32
603.878	40.77
604.216	41.64
604.554	39.68
604.891	38.11
605.229	41.3
605.567	41.11
605.905	39.68
606.243	39
606.58	36.66
606.918	39.66
607.255	40.64
607.593	40.61
607.93	40.41
608.268	39.07
608.605	37.3
608.942	34.77
609.28	32.95
609.617	36.7
609.954	35.82
610.291	35.93
610.628	35.23
610.965	34.84
611.302	34.75
611.639	36.11
611.976	35.52
612.313	39.82
612.65	40.89
612.987	42.52
613.323	39.93
613.66	40.61
613.997	37.61
614.333	34.64
614.67	38.43
615.006	38.73
615.343	37.98
615.679	39.82
616.015	37.2
616.352	37.41
616.688	39.23
617.024	42.68
617.36	42.84
617.696	44.09
618.032	45.25
618.368	44.45
618.704	43.27
619.04	44.55
619.376	45.61
619.712	45.52
620.048	46.77
620.383	48.66
620.719	45.89
621.055	46.48
621.39	46.3
621.726	46.43
622.061	42.84
622.397	44.05
622.732	42.16
623.068	40.41
623.403	39.68
623.738	36.5
624.073	31.89
624.409	33.52
624.744	32.64
625.079	32.86
625.414	33.7
625.749	37.11
626.084	37.39
626.419	39.43
626.753	41.36
627.088	42.95
627.423	45.43
627.758	48.34
628.092	46.14
628.427	46.84
628.762	48.07
629.096	51.66
629.431	54.75
629.765	53.09
630.099	51.05
630.434	51.66
630.768	52.82
631.102	52.75
631.436	54.02
631.77	55.27
632.105	54.73
632.439	51.59
632.773	50.27
633.107	46.2
633.44	48.3
633.774	49.77
634.108	50.11
634.442	47.14
634.776	48.41
635.109	47.14
635.443	48.11
635.776	48.59
636.11	51.77
636.443	50.2
636.777	53.02
637.11	52.25
637.444	51.45
637.777	51.86
638.11	55.66
638.443	55.61
638.776	55.09
639.11	53.27
639.443	52.48
639.776	52.68
640.109	51.89
640.441	48.73
640.774	47.68
641.107	49.34
641.44	47.8
641.773	45.07
642.105	43.45
642.438	40.8
642.77	41.93
643.103	42.05
643.435	41.2
643.768	41.48
644.1	43.43
644.433	46.25
644.765	45.66
645.097	45.55
645.429	43.91
645.761	42.52
646.094	40.98
646.426	40.61
646.758	41.27
647.09	42.02
647.422	42.32
647.753	44.55
648.085	44.27
648.417	43.36
648.749	42.3
649.08	44.61
649.412	46.11
649.744	51.05
650.075	51.64
650.407	52.14
650.738	54.7
651.069	56.75
651.401	55.98
651.732	53.36
652.063	52.84
652.394	54.27
652.726	56.8
653.057	58.2
653.388	56.2
653.719	54.8
654.05	54.98
654.381	50.7
654.712	48.43
655.042	45.16
655.373	46.61
655.704	44.55
656.034	43.52
656.365	43.05
656.696	43.16
657.026	47.64
657.357	49.18
657.687	50.7
658.018	55.43
658.348	56
658.678	56.89
659.008	57.16
659.339	60.41
659.669	60.3
659.999	59.02
660.329	56.48
660.659	55.43
660.989	56.05
661.319	52.89
661.649	52.39
661.978	52.7
662.308	50.95
662.638	51.95
662.968	54.34
663.297	55.52
663.627	55.14
663.956	58.82
664.286	56.11
664.615	52.43
664.945	54.64
665.274	51.77
665.603	53.55
665.932	58.68
666.262	60.23
666.591	57.52
666.92	58.52
667.249	61.27
667.578	55.61
667.907	57.75
668.236	62.23
668.564	63.68
668.893	63.45
669.222	63.09
669.551	60.55
669.879	61.07
670.208	60.75
670.537	58.02
670.865	53.52
671.194	58.23
671.522	57.43
671.85	55.3
672.179	52.61
672.507	52.55
672.835	51.55
673.163	55
673.491	54.7
673.819	55.91
674.147	56.45
674.475	59.95
674.803	58.48
675.131	57.91
675.459	58.09
675.787	60.98
676.115	62.91
676.442	61.39
676.77	59.2
677.098	56.73
677.425	58.18
677.753	59.45
678.08	58.32
678.407	57.27
678.735	58.93
679.062	58.64
679.389	53.3
679.717	49.66
680.044	49.09
680.371	47.16
680.698	48.59
681.025	47.34
681.352	47.25
681.679	47.11
682.006	47.11
682.332	46.43
682.659	47.98
682.986	53.32
683.313	58.18
683.639	58.73
683.966	59.66
684.292	61.25
684.619	59.45
684.945	62.8
685.272	61.25
685.598	61.93
685.924	61.77
686.25	59.25
686.577	57.41
686.903	55.45
687.229	58.36
687.555	59.84
687.881	57.98
688.207	56.36
688.533	52.55
688.858	56.25
689.184	58.86
689.51	58.39
689.836	61.59
690.161	61.8
690.487	63.27
690.813	60.2
691.138	59.07
691.463	62.27
691.789	64.8
692.114	63.98
692.44	60.07
692.765	57.93
693.09	57.98
693.415	57.98
693.74	56.93
694.065	54.98
694.39	54.16
694.715	55.89
695.04	49.57
695.365	49.55
695.69	49.84
696.015	53.84
696.339	52.2
696.664	49
696.989	49.25
697.313	51.09
697.638	51.89
697.962	52.41
698.287	48.93
698.611	53.57
698.935	53.39
699.26	53.86
699.584	51.34
699.908	52.52
700.232	53.82
700.556	50.57
700.88	51.52
701.204	53.48
701.528	55.5
701.852	55.5
702.176	54.07
702.5	51.25
702.823	50.91
703.147	50.55
703.471	50.43
703.794	51.52
704.118	54.32
704.441	50.8
704.765	47.18
705.088	45.23
705.411	46.95
705.735	45.59
706.058	48.2
706.381	46.61
706.704	48.34
707.027	46.55
707.35	44.75
707.673	41.48
707.996	41.59
708.319	42.77
708.642	43.7
708.965	45.48
709.288	46.16
709.61	46.57
709.933	47.95
710.256	48.11
710.578	52.14
710.901	55.23
711.223	56.3
711.546	54.16
711.868	56.59
712.19	56.05
712.512	56.8
712.835	54.57
713.157	53.27
713.479	52.98
713.801	51.93
714.123	48.34
714.445	47.5
714.767	48.43
715.089	52.14
715.411	47.18
715.732	48.66
716.054	46.43
716.376	48.68
716.697	49.3
717.019	49.98
717.34	49.09
717.662	50.93
717.983	51.7
718.305	50.57
718.626	48.05
718.947	50.25
719.268	48.32
719.589	46.66
719.911	45.66
720.232	45.27
720.553	44.57
720.874	45.73
721.195	45.16
721.515	44.5
721.836	43.14
722.157	43.5
722.478	43.57
722.798	44.02
723.119	46.27
723.44	45.68
723.76	47.36
724.081	47.64
724.401	45.61
724.721	42.59
725.042	37.93
725.362	40.25
725.682	42.18
726.002	41.73
726.322	42.93
726.642	40.59
726.962	38.11
727.282	35.95
727.602	33.89
727.922	34.64
728.242	38.36
728.562	40.7
728.882	40.41
729.201	38.86
729.521	36.75
729.84	33.89
730.16	33.5
730.479	38.14
730.799	39.3
731.118	41.18
731.437	38.82
731.757	36.73
732.076	39.68
732.395	39.18
732.714	40.09
733.033	41.91
733.352	46.3
733.671	46.41
733.99	45.05
734.309	45.5
734.628	45.84
734.947	49.95
735.265	52.43
735.584	50.7
735.903	50.55
736.221	49.36
736.54	49.11
736.858	45.32
737.177	43.73
737.495	43.45
737.813	43.39
738.132	43.84
738.45	40.91
738.768	38.36
739.086	35.91
739.404	34.02
739.722	32.34
740.04	31.45
740.358	32.5
740.676	34.16
740.994	35.7
741.311	35.91
741.629	33.41
741.947	34.75
742.264	36.09
742.582	39.41
742.899	41.66
743.217	43.75
743.534	43.07
743.852	43.98
744.169	45.05
744.486	41.2
744.803	40.43
745.121	43.82
745.438	43.23
745.755	42.3
746.072	37.91
746.389	38.36
746.706	37.75
747.022	36.77
747.339	33.55
747.656	31.43
747.973	32.09
748.289	29.05
748.606	27.64
748.923	24.41
749.239	24
749.555	27.89
749.872	27.48
750.188	26.7
750.505	32
750.821	34.45
751.137	34.75
751.453	35.23
751.769	36.5
752.085	35.18
752.401	37.23
752.717	39.98
753.033	37.39
753.349	35.02
753.665	36.25
753.98	36.5
754.296	36.86
754.612	38.89
754.927	39.84
755.243	39.82
755.558	41.66
755.874	41.48
756.189	39.61
756.505	42.02
756.82	40.98
757.135	41.41
757.45	37.16
757.765	36.11
758.08	35.73
758.395	34.25
758.71	34.07
759.025	34.39
759.34	37.64
759.655	37.93
759.97	35.23
760.285	37.93
760.599	35.77
760.914	35.25
761.228	34.27
761.543	31.55
761.857	34.68
762.172	36.64
762.486	35.93
762.8	33.41
763.115	33.7
763.429	35.39
763.743	36.84
764.057	39.98
764.371	42.3
764.685	43.05
764.999	45
765.313	42.68
765.627	40.84
765.941	41.09
766.255	39.75
766.568	38.18
766.882	39.41
767.195	35.73
767.509	35.11
767.823	33.59
768.136	33.41
768.449	30.59
768.763	29.11
769.076	29.09
769.389	29.11
769.702	31.25
770.016	32.14
770.329	30.39
770.642	33.27
770.955	33.48
771.268	32.18
771.58	31.52
771.893	33.64
772.206	33.32
772.519	34.02
772.832	31.25
773.144	27.2
773.457	27.45
773.769	27.3
774.082	26.93
774.394	26.64
774.706	29
775.019	30.27
775.331	30.3
775.643	34.77
775.955	34.57
776.268	36.77
776.58	42.66
776.892	43.09
777.204	41.5
777.515	39.66
777.827	35.68
778.139	34.2
778.451	32.52
778.763	32.8
779.074	28.84
779.386	29.41
779.697	29.68
780.009	24.64
780.32	25.41
780.632	27.93
780.943	27.8
781.254	30.75
781.566	33.34
781.877	36.57
782.188	38.82
782.499	37.52
782.81	37.18
783.121	37.5
783.432	37.84
783.743	35.5
784.054	36.18
784.364	35.89
784.675	35.45
784.986	32.59
785.296	32.55
785.607	31.77
785.917	34.11
786.228	32.61
786.538	31.91
786.849	33.55
787.159	35.66
787.469	36.91
787.779	39.64
788.09	40.34
788.4	38.95
788.71	40.82
789.02	39.36
789.33	40.91
789.64	44.23
789.949	45.89
790.259	48.48
790.569	46.55
790.879	45.7
791.188	47.18
791.498	45.2
791.807	48.25
792.117	43.61
792.426	44.07
792.736	41.07
793.045	38.73
793.354	37.2
793.663	37.91
793.973	39.11
794.282	38.41
794.591	34.73
794.9	35.07
795.209	33.7
795.518	33.41
795.826	32
796.135	36
796.444	35.82
796.753	33.09
797.061	30.75
797.37	31.73
797.678	30.36
797.987	30.82
798.295	29.89
798.604	29.95
798.912	33.82
799.22	33.77
799.529	34.05
799.837	33.27
800.145	37.23
800.453	40.25
800.761	38.39
801.069	41.64
801.377	42.98
801.685	46.32
801.993	46.61
802.3	42.55
802.608	44.18
802.916	40.8
803.223	42.55
803.531	39.68
803.838	38.48
804.146	40.32
804.453	36.59
804.76	34.91
805.068	33.89
805.375	33.73
805.682	33.16
805.989	33
806.296	35.02
806.603	36.16
806.91	37.59
807.217	34.57
807.524	32.34
807.831	32.52
808.138	33.18
808.444	33.14
808.751	34.95
809.058	38.43
809.364	36.48
809.671	34.82
809.977	35.7
810.284	37.91
810.59	38.05
810.896	39.2
811.202	40.45
811.509	40.36
811.815	42.3
812.121	40.25
812.427	36.59
812.733	39.61
813.039	39.55
813.345	39.09
813.65	33.68
813.956	35.52
814.262	34.36
814.568	32.77
814.873	34.05
815.179	31.3
815.484	30.93
815.79	35.59
816.095	35.41
816.4	35.48
816.706	35.36
817.011	39.16
817.316	39.18
817.621	39.93
817.926	43.02
818.231	44
818.536	42.91
818.841	44.27
819.146	42.27
819.451	41.5
819.756	41.2
820.06	41.95
820.365	42.84
820.67	41.75
820.974	44.23
821.279	44.82
821.583	41.77
821.888	42.59
822.192	41.25
822.496	44.57
822.8	45.89
823.105	46.86
823.409	41.66
823.713	41.73
824.017	44.32
824.321	41.16
824.625	38.93
824.929	41.93
825.232	42.32
825.536	43.57
825.84	40.5
826.143	40.25
826.447	41.57
826.751	43.7
827.054	43.14
827.358	44.11
827.661	44.82
827.964	48.14
828.268	45.18
828.571	46.73
828.874	49.2
829.177	48.61
829.48	47.84
829.783	48.09
830.086	50.3
830.389	49.57
830.692	48.45
830.995	48.52
831.297	43.23
831.6	42.34
831.903	43.75
832.205	40.07
832.508	42.07
832.81	41.16
833.113	43.41
833.415	44.11
833.718	46.86
834.02	45.68
834.322	48.02
834.624	48.73
834.926	52.7
835.228	52.68
835.53	53.68
835.832	53.91
836.134	54.32
836.436	51.16
836.738	49.86
837.04	45.64
837.341	46.18
837.643	43.18
837.944	46.45
838.246	47.2
838.547	47.86
838.849	51.16
839.15	51.86
839.452	53.41
839.753	52.59
840.054	52.93
840.355	55.3
840.656	55.7
840.957	57.91
841.258	56.93
841.559	55.45
841.86	55.89
842.161	51.02
842.462	49.84
842.762	48.18
843.063	48.52
843.364	45.77
843.664	45.8
843.965	44.91
844.265	41.75
844.566	44.09
844.866	43.36
845.166	42.34
845.467	42.77
845.767	41.91
846.067	43.75
846.367	39.32
846.667	41.27
846.967	39.48
847.267	38.61
847.567	39.14
847.867	35.16
848.166	30.39
848.466	26.73
848.766	27.64
849.065	26.91
849.365	22.57
849.664	27.41
849.964	27.68
850.263	26.86
850.562	30
850.862	33.11
851.161	33.32
851.46	36.89
851.759	39.3
852.058	39.82
852.357	39.77
852.656	37.05
852.955	36
853.254	36.11
853.553	37.95
853.851	39.3
854.15	38.75
854.449	39.41
854.747	39.73
855.046	36.75
855.344	37.05
855.643	39.34
855.941	47.61
856.239	48.02
856.538	48.23
856.836	48.05
857.134	45.82
857.432	43.39
857.73	43.09
858.028	45.48
858.326	50.32
858.624	53.02
858.922	54.77
859.219	49.55
859.517	51.09
859.815	49.86
860.112	52.95
860.41	49.95
860.707	52.48
861.005	54.05
861.302	53.98
861.6	50.3
861.897	49.5
862.194	45.73
862.491	48
862.788	48.93
863.085	51.2
863.382	51.39
863.679	54.09
863.976	50.7
864.273	50.2
864.57	45.27
864.867	48.75
865.163	46.02
865.46	48.11
865.757	51.43
866.053	48.59
866.349	47.82
866.646	44.61
866.942	44.7
867.239	46.25
867.535	41.61
867.831	44.7
868.127	41.77
868.423	41.3
868.719	41.34
869.015	39.61
869.311	42.5
869.607	38.82
869.903	37.55
870.199	34.66
870.494	36.61
870.79	44.16
871.086	44.52
871.381	42.89
871.677	46.2
871.972	42
872.267	39.84
872.563	37.66
872.858	40.48
873.153	42.43
873.448	45.8
873.743	43.77
874.038	42.23
874.333	43.11
874.628	47.91
874.923	47.91
875.218	50.93
875.513	49.57
875.808	49.82
876.102	45.93
876.397	43.23
876.691	41.02
876.986	42.52
877.28	41.16
877.575	41.18
877.869	38.66
878.163	35.84
878.458	36.5
878.752	38.27
879.046	38.23
879.34	39.48
879.634	37.93
879.928	35.39
880.222	33.84
880.516	30
880.809	31.07
881.103	30.64
881.397	29.48
881.691	26.68
881.984	26.84
882.278	26.75
882.571	28.98
882.864	30.14
883.158	32.2
883.451	34.36
883.744	36.07
884.038	33.57
884.331	36.39
884.624	38.3
884.917	38.41
885.21	35.14
885.503	33.77
885.796	33.61
886.088	36.16
886.381	36.16
886.674	35.09
886.966	35.68
887.259	34.48
887.552	32.84
887.844	34.41
888.136	37.34
888.429	40.75
888.721	42.56
889.013	43.44
889.306	43.5
889.598	44.83
