# Supplementary material for: An on-demand, drop-on-drop method for studying enzyme catalysis by serial crystallography
Source: Nat Commun. 2021 Jul 22;12:4461. doi: 10.1038/s41467-021-24757-7 (PMC8298390; doi:10.1038/s41467-021-24757-7)
Supplement: Supplementary file 7 — Source Data [file 41467_2021_24757_MOESM7_ESM.zip › 01_raw data/7/7-pico-on (10).txt]

Data from 7-fluo5N-fura-picoon_Subt4_20-40-50-944.txt Node

Date: Wed Jun 05 20:40:50 PDT 2019
User: Yachandra Lab
Spectrometer: OFX00221
Trigger mode: 0
Integration Time (sec): 3.000000E-1
Scans to average: 4
Nonlinearity correction enabled: false
Boxcar width: 5
Storing dark spectrum: false
XAxis mode: Wavelengths
Number of Pixels in Spectrum: 2136
>>>>>Begin Spectral Data<<<<<
156.111	-1.96
156.499	-0.96
156.887	-1.78
157.274	-2.14
157.662	-1.93
158.049	-0.98
158.437	-1.8
158.824	-0.39
159.211	-0.57
159.599	0.66
159.986	1.39
160.373	0.82
160.761	-0.2
161.148	0.48
161.535	0.73
161.922	0.36
162.309	0.48
162.696	0.11
163.083	-0.91
163.47	-1
163.857	-1.86
164.244	-2.09
164.631	-2.32
165.018	-2.16
165.405	-2.86
165.792	-3
166.179	-2.32
166.565	-2.93
166.952	-2.75
167.339	-1.7
167.725	-1.7
168.112	-0.45
168.498	0.39
168.885	0.39
169.271	0.43
169.658	1.75
170.044	1.43
170.431	1.18
170.817	0.34
171.203	0.77
171.59	0.59
171.976	-0.07
172.362	-0.32
172.748	-1.16
173.134	-1.05
173.521	-0.91
173.907	-1.2
174.293	-0.57
174.679	-0.57
175.065	-0.48
175.451	0.36
175.836	-0.23
176.222	-0.05
176.608	-1.52
176.994	-1.14
177.38	-1.34
177.765	-1.77
178.151	-2.09
178.537	-2.98
178.922	-3.27
179.308	-3.09
179.693	-3.77
180.079	-3
180.464	-2.5
180.85	-1.52
181.235	-2.41
181.621	-2.48
182.006	-1.8
182.391	-1.98
182.777	-1.89
183.162	-2.57
183.547	-1.5
183.932	-2.11
184.317	-2.95
184.702	-3.02
185.087	-3.5
185.472	-2.5
185.857	-1.93
186.242	-1.3
186.627	-1.05
187.012	-0.73
187.397	-0.02
187.782	-0.98
188.167	0.02
188.551	0.75
188.936	5.05
189.321	12.7
189.705	19.57
190.09	25.11
190.475	31.07
190.859	36.7
191.244	43.5
191.628	48.25
192.012	53.48
192.397	55.43
192.781	61.18
193.166	67.91
193.55	64.5
193.934	64.73
194.318	62.32
194.702	65.59
195.087	64.43
195.471	65.8
195.855	68.14
196.239	68.5
196.623	72.57
197.007	74.5
197.391	66.93
197.775	69.57
198.158	67.59
198.542	71.84
198.926	69.02
199.31	70.18
199.693	69.98
200.077	66.68
200.461	65
200.844	66.09
201.228	64.16
201.611	65.89
201.995	65.8
202.378	67.95
202.762	67.95
203.145	67.95
203.529	67.39
203.912	64.14
204.295	65.86
204.679	72.98
205.062	75.3
205.445	78.57
205.828	77.61
206.211	80.11
206.594	79.86
206.977	78.98
207.36	75.86
207.743	74.52
208.126	72.36
208.509	71.68
208.892	66.07
209.275	62.55
209.658	59.73
210.04	63.16
210.423	60.93
210.806	61.77
211.188	59.25
211.571	61.32
211.953	64.2
212.336	67.36
212.719	71.36
213.101	74.68
213.483	74.7
213.866	74.32
214.248	70.91
214.63	73.25
215.013	72.91
215.395	73.52
215.777	72.73
216.159	75.93
216.542	78.89
216.924	73.77
217.306	71.05
217.688	68.52
218.07	67.73
218.452	68.05
218.834	65.5
219.216	66.23
219.597	67.95
219.979	66.89
220.361	65.07
220.743	65.8
221.124	68.98
221.506	70.16
221.888	72.77
222.269	75.02
222.651	75.25
223.032	74.91
223.414	69.84
223.795	68.95
224.177	72.5
224.558	71.3
224.94	67.18
225.321	67.07
225.702	68.39
226.083	69.05
226.465	67.89
226.846	70.3
227.227	70.86
227.608	75.82
227.989	78.77
228.37	78.84
228.751	75.16
229.132	77.05
229.513	77.52
229.894	76.68
230.275	75.05
230.655	74.45
231.036	71.77
231.417	69.14
231.798	72.34
232.178	68.52
232.559	67.55
232.94	72.59
233.32	71.48
233.701	70.25
234.081	69.07
234.462	68.2
234.842	68.89
235.222	70.43
235.603	72.89
235.983	66.57
236.363	66.18
236.743	67.93
237.124	63.82
237.504	63.95
237.884	65.77
238.264	64.14
238.644	65
239.024	67.14
239.404	66.64
239.784	63.68
240.164	63.68
240.544	66.09
240.923	64.39
241.303	64.95
241.683	67.02
242.063	68.18
242.442	69.82
242.822	68
243.202	65.02
243.581	63.77
243.961	65.25
244.34	65.64
244.72	62.98
245.099	62.82
245.478	65.48
245.858	63.16
246.237	61.5
246.616	62
246.996	62.84
247.375	64.86
247.754	68.91
248.133	69.57
248.512	69.98
248.891	77.32
249.27	80.11
249.649	80.34
250.028	82.34
250.407	83.11
250.786	81.09
251.165	80.55
251.544	82.57
251.922	80.57
252.301	81.75
252.68	81.23
253.058	76.36
253.437	73.98
253.816	72.68
254.194	73.89
254.573	72.27
254.951	75.48
255.329	81.36
255.708	77.66
256.086	74.84
256.465	73.48
256.843	74
257.221	76.5
257.599	74.16
257.977	73.68
258.356	71.02
258.734	73.55
259.112	74.98
259.49	69.16
259.868	69.09
260.246	74.89
260.624	76.07
261.001	76.43
261.379	73.45
261.757	77.23
262.135	75.43
262.513	73.23
262.89	72.43
263.268	70.59
263.645	74.41
264.023	75.45
264.401	75.82
264.778	74.05
265.156	74.45
265.533	75.14
265.91	74.09
266.288	78.73
266.665	82.64
267.042	81.45
267.42	83.68
267.797	84.77
268.174	85.27
268.551	81.5
268.928	84.5
269.305	85.07
269.682	86.7
270.059	85.82
270.436	84.95
270.813	85
271.19	87.07
271.567	84.43
271.944	79.59
272.32	80.55
272.697	79.64
273.074	78.59
273.45	77.25
273.827	73.95
274.203	75.27
274.58	76.23
274.957	73.43
275.333	71.68
275.709	70.14
276.086	72.2
276.462	66.41
276.838	66.27
277.215	65.41
277.591	67.84
277.967	69.98
278.343	68.75
278.719	64.48
279.095	65.66
279.471	63.02
279.847	63.7
280.223	62.27
280.599	66.34
280.975	64.23
281.351	63.73
281.727	63.16
282.103	60.84
282.478	57.52
282.854	60.45
283.23	63.39
283.605	69.8
283.981	68.23
284.357	70.34
284.732	71.14
285.108	74.61
285.483	77.55
285.858	77.32
286.234	81.59
286.609	87.84
286.984	86.16
287.36	83.14
287.735	80.16
288.11	81.66
288.485	81.45
288.86	79.41
289.235	78.95
289.61	76.2
289.985	76.02
290.36	73.68
290.735	71.84
291.11	72.64
291.485	75.55
291.86	75.61
292.235	78.3
292.609	76.8
292.984	78.73
293.359	79.39
293.733	79.7
294.108	74.55
294.482	69.16
294.857	70
295.231	69.77
295.606	68.7
295.98	66.57
296.354	63.55
296.729	67
297.103	66.61
297.477	67.36
297.851	68.25
298.226	70.5
298.6	73.05
298.974	71.91
299.348	74.32
299.722	71.73
300.096	72.5
300.47	70.77
300.844	66.5
301.217	68.34
301.591	68.14
301.965	70.86
302.339	73.07
302.712	76.02
303.086	78.05
303.46	79.64
303.833	83.45
304.207	82.52
304.58	84.45
304.954	86.09
305.327	82.39
305.701	82.5
306.074	79.93
306.447	81.91
306.821	83.05
307.194	79.39
307.567	76.45
307.94	74.84
308.313	75.77
308.686	78.41
309.059	77.18
309.432	77.95
309.805	76.39
310.178	76
310.551	73.75
310.924	69.23
311.297	70.75
311.67	65.84
312.042	64.07
312.415	59.23
312.788	56.2
313.16	57.34
313.533	55.73
313.905	59.61
314.278	58.84
314.65	59.34
315.023	61.25
315.395	56.75
315.768	58.89
316.14	60.89
316.512	66.52
316.884	70.5
317.257	69.32
317.629	71.61
318.001	69.61
318.373	73.11
318.745	72.05
319.117	71.84
319.489	71.98
319.861	73.25
320.233	70.59
320.605	68.23
320.977	63.98
321.348	65.25
321.72	65.57
322.092	64.93
322.463	60.93
322.835	58.98
323.207	59.77
323.578	61.59
323.95	58.64
324.321	60.23
324.693	62.18
325.064	62.34
325.435	64.77
325.807	66.5
326.178	70.16
326.549	71.75
326.92	74.57
327.292	72.45
327.663	75.39
328.034	75.59
328.405	74.57
328.776	73.14
329.147	75.27
329.518	69.16
329.889	66.64
330.259	59.07
330.63	59.45
331.001	59.16
331.372	58.84
331.742	60.14
332.113	61.5
332.484	60.7
332.854	62.82
333.225	61.14
333.595	63.09
333.966	62.2
334.336	66.66
334.707	65.68
335.077	63.64
335.447	64.8
335.817	61.59
336.188	65.43
336.558	65.95
336.928	64.86
337.298	67.75
337.668	70.27
338.038	72.7
338.408	75.41
338.778	74.64
339.148	76.77
339.518	74.73
339.888	77.11
340.258	76.2
340.627	74.93
340.997	72.43
341.367	64.95
341.736	65.14
342.106	64.64
342.475	61.02
342.845	60.75
343.214	61.73
343.584	66.02
343.953	63.02
344.323	63.48
344.692	66.32
345.061	68.95
345.431	71.98
345.8	70.77
346.169	70
346.538	67.91
346.907	71.27
347.276	69.11
347.645	67.14
348.014	66.32
348.383	66.84
348.752	67.25
349.121	64.05
349.49	65.32
349.858	64.02
350.227	64.43
350.596	69.95
350.964	69.75
351.333	70.07
351.702	72.98
352.07	73.05
352.439	68.09
352.807	65.02
353.176	68.05
353.544	67.75
353.912	69.09
354.281	69.5
354.649	62.23
355.017	57.68
355.385	58.84
355.753	55.57
356.122	55
356.49	57.39
356.858	57.34
357.226	54.82
357.594	54.11
357.961	55.07
358.329	54.95
358.697	60.84
359.065	63.61
359.433	61
359.8	60.91
360.168	62.77
360.536	61.75
360.903	63.93
361.271	66.7
361.638	70.05
362.006	70.52
362.373	70.39
362.741	68.09
363.108	66
363.475	69.41
363.843	67.8
364.21	65.68
364.577	67.11
364.944	65.48
365.311	63.64
365.678	60.2
366.045	58.89
366.412	58.52
366.779	58.02
367.146	59.75
367.513	58.8
367.88	63.2
368.247	67.3
368.613	64.48
368.98	66.8
369.347	68.05
369.713	69.52
370.08	68.32
370.447	69.59
370.813	70.73
371.18	70.61
371.546	70.48
371.912	69.91
372.279	66.82
372.645	69.27
373.011	69.68
373.378	71.66
373.744	73.86
374.11	72.82
374.476	71.66
374.842	73.2
375.208	72.34
375.574	71.86
375.94	69.73
376.306	72.43
376.672	74.05
377.038	74.2
377.404	69.64
377.769	66.82
378.135	70.5
378.501	70.05
378.866	66.68
379.232	67
379.597	68.66
379.963	67.5
380.328	68.66
380.694	68.5
381.059	64.77
381.425	67.7
381.79	67.23
382.155	67.34
382.52	67.73
382.886	69.75
383.251	67.64
383.616	66.07
383.981	67.43
384.346	62.18
384.711	62.05
385.076	66.66
385.441	68.09
385.806	70.68
386.171	68.45
386.535	71.45
386.9	69.11
387.265	73.27
387.629	74.18
387.994	74.45
388.359	74.64
388.723	71.95
389.088	69.32
389.452	66.34
389.817	63.25
390.181	63.45
390.545	63.3
390.91	63.41
391.274	62.52
391.638	63.18
392.002	62.32
392.366	68.25
392.731	73.39
393.095	73.91
393.459	76
393.823	75.75
394.187	76.05
394.55	71.14
394.914	73.66
395.278	71.52
395.642	72.86
396.006	73.66
396.369	69.2
396.733	64.16
397.097	65.68
397.46	65.11
397.824	65.3
398.187	67.43
398.551	68.39
398.914	68.57
399.277	70.8
399.641	67.66
400.004	70.36
400.367	71.05
400.73	72.2
401.094	70.09
401.457	70.98
401.82	72.8
402.183	71.3
402.546	72.41
402.909	71.27
403.272	67.61
403.635	69.32
403.998	66.5
404.36	67.27
404.723	67.05
405.086	67.11
405.448	66.86
405.811	67.45
406.174	64.66
406.536	62.61
406.899	64.32
407.261	68.43
407.624	66.48
407.986	68.41
408.348	70.48
408.711	71.16
409.073	72.14
409.435	71.52
409.797	69.57
410.16	71.5
410.522	73.41
410.884	74.91
411.246	72.75
411.608	74.18
411.97	74.07
412.332	70.93
412.693	70.64
413.055	74.82
413.417	75.86
413.779	75
414.14	68.98
414.502	67.41
414.864	63.91
415.225	66.09
415.587	67.36
415.948	67.5
416.31	68.09
416.671	66.95
417.033	61.55
417.394	59.2
417.755	62.8
418.116	70.57
418.478	72.75
418.839	73.61
419.2	72.7
419.561	71.23
419.922	69.16
420.283	70.23
420.644	71
421.005	70.89
421.366	73.93
421.727	71.98
422.087	67.05
422.448	66.91
422.809	63.89
423.169	66.07
423.53	67.43
423.891	66.18
424.251	65.59
424.612	65.41
424.972	67.16
425.333	67.34
425.693	64.23
426.053	66.55
426.414	62.43
426.774	66.16
427.134	61.91
427.494	61.75
427.854	59.52
428.214	57.91
428.574	60.34
428.934	57.05
429.294	56.18
429.654	60.64
430.014	59.86
430.374	61.39
430.734	59.14
431.094	61
431.453	57.39
431.813	59.61
432.173	58.05
432.532	56.98
432.892	58.43
433.251	54.64
433.611	55.8
433.97	57.34
434.33	58.57
434.689	60.89
435.048	64.23
435.407	66.84
435.767	67.23
436.126	67.3
436.485	68.18
436.844	69.73
437.203	71.7
437.562	72.32
437.921	70.18
438.28	70.41
438.639	70.02
438.998	67.41
439.356	68.68
439.715	69.84
440.074	74.91
440.433	71.2
440.791	69.14
441.15	69.41
441.508	64.55
441.867	68.02
442.225	67.91
442.584	65.75
442.942	62.77
443.3	59.39
443.659	58.64
444.017	54.86
444.375	56.41
444.733	57.05
445.092	57.55
445.45	59.3
445.808	58.43
446.166	58.5
446.524	60.07
446.882	61.77
447.239	62.55
447.597	62.34
447.955	63.3
448.313	62.3
448.67	62.02
449.028	61.2
449.386	62.98
449.743	61.86
450.101	64.8
450.458	65.64
450.816	68.25
451.173	70.68
451.531	71.25
451.888	69.14
452.245	72.39
452.602	73.11
452.96	74.5
453.317	69.95
453.674	70.48
454.031	67.39
454.388	65.14
454.745	61.02
455.102	61.59
455.459	60.25
455.816	64
456.173	59.82
456.529	61.09
456.886	61.34
457.243	65.3
457.599	64.55
457.956	62.57
458.313	61.57
458.669	61.59
459.026	57.55
459.382	59
459.739	57.91
460.095	60.73
460.451	61.16
460.807	59.91
461.164	58.27
461.52	59.43
461.876	61.09
462.232	62.84
462.588	61.34
462.944	62.41
463.3	62.8
463.656	60.14
464.012	59.84
464.368	55.95
464.724	54.2
465.079	56.05
465.435	52.52
465.791	55.25
466.146	54.36
466.502	54.93
466.858	52.86
467.213	52.86
467.569	53.8
467.924	53.89
468.279	55.8
468.635	56.98
468.99	55.82
469.345	59.73
469.701	58.36
470.056	58.07
470.411	61.36
470.766	61.02
471.121	57.45
471.476	56.59
471.831	54.27
472.186	56
472.541	56.09
472.895	55.3
473.25	52.25
473.605	49.55
473.96	50.02
474.314	47.23
474.669	48.64
475.024	51.11
475.378	55.2
475.733	58.3
476.087	56.75
476.441	53.25
476.796	55.75
477.15	57.73
477.504	59.27
477.859	61.52
478.213	62.02
478.567	60.73
478.921	61.07
479.275	59.8
479.629	57.39
479.983	58.25
480.337	61.93
480.691	59.91
481.045	57.02
481.399	56.86
481.752	51.93
482.106	51.93
482.46	52.93
482.813	52.64
483.167	52.93
483.52	57.45
483.874	54.18
484.227	52.93
484.581	53.7
484.934	55.14
485.288	58.61
485.641	61.5
485.994	65.18
486.347	68.48
486.7	69.43
487.054	72.36
487.407	68.32
487.76	73.16
488.113	71.25
488.466	72.55
488.818	75.16
489.171	70.07
489.524	69.59
489.877	67.55
490.23	63.57
490.582	66.36
490.935	64.3
491.288	63.05
491.64	57.82
491.993	61.36
492.345	63.84
492.698	59.57
493.05	62.43
493.402	65.64
493.755	62.91
494.107	61.27
494.459	55.84
494.811	53.14
495.163	51.89
495.515	48.48
495.867	40.91
496.219	29.11
496.571	27.66
496.923	15.73
497.275	5.25
497.627	0.39
497.979	-3.77
498.33	-9.18
498.682	-19.52
499.034	-25.34
499.385	-25.43
499.737	-28.45
500.088	-24.8
500.44	-27.3
500.791	-26.25
501.143	-22.34
501.494	-22.3
501.845	-18.18
502.197	-13.73
502.548	-4.73
502.899	3.23
503.25	6.02
503.601	14.09
503.952	18.39
504.303	23.8
504.654	32.64
505.005	35.82
505.356	43.27
505.707	46.45
506.058	43.55
506.408	49.2
506.759	46.55
507.11	51.93
507.46	54.09
507.811	54.07
508.161	55.93
508.512	63.5
508.862	64.93
509.213	67.05
509.563	69.75
509.913	82.34
510.263	79.93
510.614	85.43
510.964	89.14
511.314	91.66
511.664	96.43
512.014	102.64
512.364	104.18
512.714	109.82
513.064	112.45
513.414	114.98
513.764	113.91
514.113	117.23
514.463	118.2
514.813	118.64
515.162	117.36
515.512	118.32
515.862	116.25
516.211	112.93
516.561	111.09
516.91	110.68
517.259	111.05
517.609	111.18
517.958	110.84
518.307	113.77
518.656	111.45
519.006	120.5
519.355	120.34
519.704	124.27
520.053	126.64
520.402	129.39
520.751	132.41
521.1	135.43
521.448	139.16
521.797	138.8
522.146	138.34
522.495	141.34
522.843	135.45
523.192	135.25
523.541	135.02
523.889	135.2
524.238	138.14
524.586	137.34
524.935	137.11
525.283	134.41
525.631	137.48
525.979	138.3
526.328	138.98
526.676	140.95
527.024	140.91
527.372	140.43
527.72	140.14
528.068	137.91
528.416	137.91
528.764	137.07
529.112	135.45
529.46	133.89
529.808	134.11
530.155	129.73
530.503	130.36
530.851	127.45
531.198	127.86
531.546	129.3
531.893	130.3
532.241	129.14
532.588	126.7
532.936	129.3
533.283	130.07
533.63	129.11
533.978	133.89
534.325	128.89
534.672	133.39
535.019	129.48
535.366	125.43
535.713	123.2
536.06	121.66
536.407	125.02
536.754	123.18
537.101	121.3
537.448	122.91
537.795	124.82
538.141	127.14
538.488	124.27
538.835	124.48
539.181	124.77
539.528	125.36
539.874	126.55
540.221	125.11
540.567	127.75
540.914	127.84
541.26	127.18
541.606	121.98
541.952	124.2
542.299	124.61
542.645	126.48
542.991	128.98
543.337	128
543.683	126.82
544.029	124.98
544.375	119.41
544.721	121.95
545.066	119.43
545.412	119.7
545.758	118.39
546.104	117.41
546.449	117.48
546.795	116.66
547.141	116.3
547.486	116.8
547.832	118.07
548.177	121
548.522	118.75
548.868	120.59
549.213	120.3
549.558	121.82
549.903	122.93
550.249	119.66
550.594	118.32
550.939	118.45
551.284	120.68
551.629	115.93
551.974	116.32
552.319	117.41
552.664	117.11
553.008	118.09
553.353	116.84
553.698	116.36
554.043	117.77
554.387	115.3
554.732	114.02
555.076	110.52
555.421	111.98
555.765	109.95
556.11	106.59
556.454	104.3
556.798	99.84
557.143	98
557.487	96.39
557.831	98.07
558.175	100.86
558.519	98.57
558.863	97.89
559.207	100.98
559.551	100.75
559.895	104.52
560.239	105.27
560.583	108.64
560.927	109.18
561.27	109.91
561.614	109.52
561.958	106.14
562.301	106.64
562.645	106.52
562.988	102.84
563.332	102.36
563.675	99.84
564.018	100.02
564.362	99.36
564.705	95.5
565.048	95.75
565.391	93.52
565.735	96.48
566.078	97.64
566.421	97.18
566.764	98.07
567.107	98.59
567.45	98.68
567.792	96.39
568.135	95.25
568.478	96.61
568.821	95.5
569.163	95.77
569.506	95.16
569.849	92.75
570.191	90.05
570.534	90.11
570.876	89.48
571.219	90.57
571.561	92.3
571.903	91.82
572.246	94.45
572.588	94.23
572.93	91.73
573.272	88.98
573.614	90.11
573.956	93.41
574.298	93.14
574.64	92.77
574.982	89.86
575.324	87.82
575.666	88.09
576.008	86.16
576.349	86.75
576.691	89.09
577.033	91.52
577.374	91.84
577.716	90.39
578.057	88.25
578.399	86.93
578.74	88.91
579.082	88.82
579.423	88.05
579.764	86.48
580.105	84.43
580.447	84.77
580.788	84.7
581.129	83.45
581.47	83.75
581.811	85.7
582.152	86.05
582.493	86.25
582.834	87.66
583.175	88.23
583.515	89.11
583.856	89.14
584.197	87.39
584.537	86.52
584.878	87.14
585.218	89.84
585.559	90.91
585.899	93.75
586.24	90.07
586.58	89.64
586.921	88.34
587.261	88.5
587.601	89
587.941	90.36
588.281	90.64
588.621	87.8
588.961	82.34
589.301	80.02
589.641	79.55
589.981	80.23
590.321	79.16
590.661	80.27
591.001	81.2
591.34	80.61
591.68	79.16
592.02	79.07
592.359	80.68
592.699	85.02
593.038	84.91
593.378	84.39
593.717	84.8
594.057	85.75
594.396	86.11
594.735	83.82
595.074	83.41
595.414	80.77
595.753	80.59
596.092	79.52
596.431	77.61
596.77	78.09
597.109	76.43
597.448	74.09
597.786	73.05
598.125	70.32
598.464	72.48
598.803	70.48
599.141	70.52
599.48	69.39
599.819	69.18
600.157	69.07
600.495	65.98
600.834	66.43
601.172	69.05
601.511	70.61
601.849	71.3
602.187	69.64
602.525	72.23
602.864	77.66
603.202	75.84
603.54	78.66
603.878	79.75
604.216	81.27
604.554	78.91
604.891	79.39
605.229	77.8
605.567	79.39
605.905	81.64
606.243	83.45
606.58	81.2
606.918	82.61
607.255	79.82
607.593	79.59
607.93	79.11
608.268	78.57
608.605	74.75
608.942	76.82
609.28	72.18
609.617	70.52
609.954	69.57
610.291	69.8
610.628	70.3
610.965	70.18
611.302	69.05
611.639	71.48
611.976	74.75
612.313	78.66
612.65	74.84
612.987	77.52
613.323	77.41
613.66	75.36
613.997	72.91
614.333	69.34
614.67	71.48
615.006	68.66
615.343	66.93
615.679	66.52
616.015	65.93
616.352	68.95
616.688	69.16
617.024	68.39
617.36	68.93
617.696	71.48
618.032	70.66
618.368	70.11
618.704	70.48
619.04	71.34
619.376	68.55
619.712	68.18
620.048	69.11
620.383	71.86
620.719	69.25
621.055	69.27
621.39	67.32
621.726	69.57
622.061	64.77
622.397	67.34
622.732	67.73
623.068	66.45
623.403	64.07
623.738	61.98
624.073	61.34
624.409	63.57
624.744	63.66
625.079	62.61
625.414	65.57
625.749	71.32
626.084	71.32
626.419	69.43
626.753	72.75
627.088	75.11
627.423	77.5
627.758	79.52
628.092	78.77
628.427	78.2
628.762	81.86
629.096	79.45
629.431	79.93
629.765	79.61
630.099	82.73
630.434	81.48
630.768	84.7
631.102	82.89
631.436	78.75
631.77	81.14
632.105	81.52
632.439	78.2
632.773	79.57
633.107	79.84
633.44	80.73
633.774	80.93
634.108	83.89
634.442	77.5
634.776	76.45
635.109	75.95
635.443	75.18
635.776	74.11
636.11	75.57
636.443	76.25
636.777	76.07
637.11	73.82
637.444	70.14
637.777	68.91
638.11	74.34
638.443	77.8
638.776	79.3
639.11	78.07
639.443	80.41
639.776	78.57
640.109	75.86
640.441	74.02
640.774	75.18
641.107	77.41
641.44	74.77
641.773	72.82
642.105	70.23
642.438	70.48
642.77	70.18
643.103	68.48
643.435	68.09
643.768	69.05
644.1	68.18
644.433	70.23
644.765	68
645.097	68.2
645.429	65.82
645.761	63.18
646.094	61.75
646.426	62.82
646.758	66.86
647.09	69.66
647.422	67.55
647.753	68.8
648.085	68.52
648.417	69.57
648.749	70.32
649.08	71.34
649.412	73
649.744	72.32
650.075	70.39
650.407	64.55
650.738	67.02
651.069	69.23
651.401	68.75
651.732	65.91
652.063	65.86
652.394	66.84
652.726	67.25
653.057	68.02
653.388	68.23
653.719	67.05
654.05	68.05
654.381	63.25
654.712	62.45
655.042	60.09
655.373	59.82
655.704	58.32
656.034	57.84
656.365	57.75
656.696	56.8
657.026	59.05
657.357	61.86
657.687	63.48
658.018	63.3
658.348	64.45
658.678	66.34
659.008	65.95
659.339	68.25
659.669	70.55
659.999	69.43
660.329	69.68
660.659	67.68
660.989	68.18
661.319	65.3
661.649	67.18
661.978	67.09
662.308	65.05
662.638	68.23
662.968	66.82
663.297	66.09
663.627	66.84
663.956	69.86
664.286	72.41
664.615	68.61
664.945	73.2
665.274	73.59
665.603	76.14
665.932	79.91
666.262	81
666.591	80.23
666.92	77.73
667.249	79
667.578	73.41
667.907	72.27
668.236	77.05
668.564	76.02
668.893	74.25
669.222	73.55
669.551	70.32
669.879	68.16
670.208	68.55
670.537	67.64
670.865	64.14
671.194	68.18
671.522	66.86
671.85	65.52
672.179	64.16
672.507	64.57
672.835	63.34
673.163	67.02
673.491	65.89
673.819	68.34
674.147	68.25
674.475	71.11
674.803	70.05
675.131	69.48
675.459	69.05
675.787	71
676.115	70.89
676.442	69.7
676.77	66.86
677.098	66.07
677.425	64.86
677.753	65.55
678.08	65
678.407	65.3
678.735	69.07
679.062	68.98
679.389	63.75
679.717	61.57
680.044	62.09
680.371	60.8
680.698	63.55
681.025	60.07
681.352	59.98
681.679	58.8
682.006	56.64
682.332	54.2
682.659	53.52
682.986	59.55
683.313	63.27
683.639	63.64
683.966	68.36
684.292	68.93
684.619	71.73
684.945	73.43
685.272	74.48
685.598	74.5
685.924	74.55
686.25	73.57
686.577	71.64
686.903	68.14
687.229	66.59
687.555	64.27
687.881	63.8
688.207	65.77
688.533	65.7
688.858	67.09
689.184	69.48
689.51	71.5
689.836	76.55
690.161	75.45
690.487	75.75
690.813	75.55
691.138	74.11
691.463	74.02
691.789	73.23
692.114	70.8
692.44	68.61
692.765	65.73
693.09	63.39
693.415	62.98
693.74	64.8
694.065	64.52
694.39	65.5
694.715	65.59
695.04	64.02
695.365	61.61
695.69	59.8
696.015	61.39
696.339	62.52
696.664	62.89
696.989	58.32
697.313	56.8
697.638	58.86
697.962	56.07
698.287	57.52
698.611	58.98
698.935	63.16
699.26	66.16
699.584	66.61
699.908	67.64
700.232	67.36
700.556	69.34
700.88	70.09
701.204	71.7
701.528	75.09
701.852	74.41
702.176	73.93
702.5	71.07
702.823	68.55
703.147	66.52
703.471	63.86
703.794	65.52
704.118	66.68
704.441	65.45
704.765	64.77
705.088	60
705.411	60.89
705.735	59.32
706.058	60.32
706.381	63.68
706.704	64.93
707.027	66.64
707.35	63.11
707.673	58.84
707.996	56.07
708.319	54.61
708.642	59.91
708.965	58.75
709.288	60.59
709.61	59.91
709.933	58.5
710.256	59.48
710.578	62.36
710.901	63.52
711.223	63.73
711.546	67.16
711.868	67.93
712.19	65.7
712.512	69.45
712.835	68.61
713.157	67.27
713.479	66.57
713.801	65.59
714.123	61.34
714.445	60.11
714.767	61.95
715.089	61.48
715.411	55.95
715.732	57.45
716.054	53.2
716.376	53.57
716.697	52.8
717.019	55.32
717.34	54.64
717.662	53.73
717.983	54.89
718.305	53.11
718.626	51.77
718.947	55.05
719.268	54.77
719.589	54.57
719.911	50.48
720.232	53.09
720.553	52.02
720.874	53.89
721.195	53.61
721.515	55.3
721.836	55.59
722.157	56.73
722.478	58.36
722.798	57.86
723.119	59.8
723.44	62.8
723.76	64.61
724.081	66.16
724.401	63.02
724.721	64.25
725.042	59.39
725.362	61.41
725.682	59.16
726.002	58.39
726.322	57.59
726.642	54.61
726.962	51.18
727.282	47.11
727.602	44.52
727.922	45.41
728.242	46.52
728.562	49.82
728.882	48.98
729.201	49.95
729.521	48.32
729.84	48.16
730.16	49.5
730.479	55.16
730.799	54.89
731.118	57.66
731.437	56.64
731.757	55.45
732.076	55.84
732.395	55.91
732.714	59.02
733.033	62.41
733.352	65.18
733.671	64.43
733.99	65.05
734.309	65.61
734.628	61.09
734.947	60.36
735.265	62.23
735.584	60.07
735.903	61.18
736.221	59.25
736.54	57.7
736.858	53.25
737.177	51.39
737.495	48.09
737.813	49.48
738.132	51.89
738.45	54.68
738.768	51.27
739.086	51.59
739.404	48.36
739.722	46.61
740.04	46.34
740.358	48.18
740.676	52.61
740.994	54.09
741.311	52.68
741.629	51.14
741.947	50.14
742.264	53.11
742.582	51.86
742.899	57.39
743.217	57.09
743.534	54.34
743.852	54.43
744.169	54.75
744.486	51.18
744.803	52.77
745.121	55.27
745.438	53.61
745.755	51.23
746.072	51.95
746.389	50.2
746.706	53.23
747.022	55.18
747.339	55.39
747.656	55.02
747.973	57.05
748.289	53.66
748.606	54.43
748.923	52.77
749.239	55.3
749.555	59.57
749.872	60.27
750.188	59.59
750.505	62.86
750.821	63.18
751.137	62.68
751.453	62.68
751.769	63.61
752.085	61.8
752.401	64.11
752.717	64.91
753.033	61.25
753.349	59
753.665	58.98
753.98	59.68
754.296	58.77
754.612	59.52
754.927	58.61
755.243	58.23
755.558	60.27
755.874	59.11
756.189	58.8
756.505	60.52
756.82	58.34
757.135	60.14
757.45	57.55
757.765	61.14
758.08	57.86
758.395	57.75
758.71	58.05
759.025	56.48
759.34	60.43
759.655	60.43
759.97	59.55
760.285	62.91
760.599	59.39
760.914	58.25
761.228	57.27
761.543	55.82
761.857	56.52
762.172	57.68
762.486	57.77
762.8	55.45
763.115	55.34
763.429	54.61
763.743	54.11
764.057	57.8
764.371	61.41
764.685	59.18
764.999	60.61
765.313	57.82
765.627	56.39
765.941	54.25
766.255	53.18
766.568	50.39
766.882	53.77
767.195	52.43
767.509	49.82
767.823	48.18
768.136	47.14
768.449	46.16
768.763	50.3
769.076	50.66
769.389	53.09
769.702	55.93
770.016	58.86
770.329	58.55
770.642	61.34
770.955	63.68
771.268	61.05
771.58	61.73
771.893	65.68
772.206	66.07
772.519	67.23
772.832	66.27
773.144	62.61
773.457	60.91
773.769	55.93
774.082	55.45
774.394	53.89
774.706	55.36
775.019	55.84
775.331	54.34
775.643	55.2
775.955	55.59
776.268	59.07
776.58	62
776.892	63.77
777.204	67.39
777.515	63.68
777.827	63.41
778.139	64.09
778.451	64.68
778.763	63.5
779.074	61.66
779.386	62.7
779.697	59.77
780.009	59.3
780.32	58.23
780.632	57.43
780.943	55.98
781.254	56.95
781.566	56.16
781.877	59.73
782.188	62.64
782.499	63.7
782.81	65.02
783.121	64.07
783.432	62.07
783.743	59.45
784.054	60
784.364	62.66
784.675	61.07
784.986	61.3
785.296	60.2
785.607	60.05
785.917	59.48
786.228	56.45
786.538	58.41
786.849	61.91
787.159	66.16
787.469	66.41
787.779	67.73
788.09	67.45
788.4	68.61
788.71	68.64
789.02	64.16
789.33	63.68
789.64	65.43
789.949	65.73
790.259	63.07
790.569	63.32
790.879	64.14
791.188	64.05
791.498	63.43
791.807	62.64
792.117	58.98
792.426	58.16
792.736	57.95
793.045	57.2
793.354	56.73
793.663	59.86
793.973	59.43
794.282	58.16
794.591	59.02
794.9	60.14
795.209	60.25
795.518	61.66
795.826	66.16
796.135	69.16
796.444	70.27
796.753	69.48
797.061	67.02
797.37	64.64
797.678	62.59
797.987	63.57
798.295	63.73
798.604	64.61
798.912	63.75
799.22	62.57
799.529	60.16
799.837	59
800.145	59.55
800.453	63.43
800.761	69.64
801.069	73.55
801.377	71.32
801.685	71.64
801.993	70.25
802.3	71.64
802.608	73.84
802.916	75.8
803.223	76.8
803.531	75.02
803.838	73.18
804.146	71.02
804.453	69.07
804.76	68.52
805.068	68.7
805.375	69.32
805.682	68.55
805.989	69.55
806.296	67.39
806.603	66.68
806.91	68.98
807.217	67.05
807.524	63.75
807.831	64.11
808.138	65.34
808.444	68.66
808.751	71.66
809.058	73.09
809.364	71.23
809.671	71.11
809.977	73.64
810.284	76.66
810.59	77.05
810.896	79.43
811.202	81.57
811.509	84.07
811.815	81.14
812.121	78.7
812.427	75.32
812.733	77.27
813.039	77.89
813.345	76.57
813.65	71.23
813.956	74.14
814.262	72.61
814.568	70.95
814.873	70.05
815.179	70.7
815.484	69.73
815.79	77.89
816.095	77.52
816.4	79.66
816.706	79.25
817.011	79.55
817.316	79.3
817.621	80.5
817.926	82.73
818.231	83.98
818.536	83.64
818.841	83.68
819.146	79.3
819.451	77.84
819.756	74.68
820.06	75.52
820.365	77.75
820.67	76.84
820.974	77.73
821.279	77.14
821.583	76.11
821.888	76.75
822.192	76.91
822.496	78.64
822.8	79.09
823.105	80.09
823.409	78.68
823.713	80.14
824.017	83.09
824.321	81.39
824.625	80.66
824.929	80.98
825.232	82.32
825.536	83.18
825.84	81.98
826.143	83.55
826.447	85.09
826.751	85.98
827.054	88.2
827.358	83.77
827.661	85.55
827.964	84.66
828.268	82.36
828.571	80.55
828.874	82.18
829.177	82.07
829.48	80.23
829.783	82.66
830.086	82.52
830.389	80.57
830.692	84.09
830.995	84.27
831.297	85.8
831.6	86.25
831.903	90.07
832.205	87.64
832.508	88.2
832.81	89.93
833.113	89.95
833.415	92.41
833.718	95.16
834.02	94.77
834.322	93.7
834.624	93.32
834.926	95.45
835.228	92.34
835.53	95.66
835.832	96.34
836.134	96.84
836.436	93.8
836.738	93.75
837.04	87.07
837.341	87.02
837.643	89.57
837.944	90.55
838.246	90.02
838.547	92.34
838.849	93.98
839.15	94.48
839.452	94.8
839.753	95.3
840.054	95.73
840.355	99.36
840.656	98.91
840.957	99.52
841.258	101.73
841.559	101.57
841.86	100.2
842.161	97.43
842.462	95.32
842.762	95.86
843.063	97.5
843.364	97.16
843.664	98.91
843.965	100.84
844.265	99.93
844.566	100.45
844.866	100.93
845.166	102.68
845.467	103.7
845.767	105.25
846.067	103.52
846.367	100
846.667	99.36
846.967	96.23
847.267	95.18
847.567	94.3
847.867	93.61
848.166	92.66
848.466	90.14
848.766	90.73
849.065	88.57
849.365	87.3
849.664	91.32
849.964	89.16
850.263	92.43
850.562	92.93
850.862	89.98
851.161	85.91
851.46	85.02
851.759	88.59
852.058	90.3
852.357	93.98
852.656	92.93
852.955	92.07
853.254	93.07
853.553	90.32
853.851	92.8
854.15	96.73
854.449	98.84
854.747	102.73
855.046	98.98
855.344	97.61
855.643	96.75
855.941	100.27
856.239	105.02
856.538	107.7
856.836	109
857.134	108.43
857.432	105.98
857.73	106.32
858.028	104.95
858.326	109.68
858.624	109.09
858.922	110.16
859.219	108.95
859.517	106.64
859.815	104.77
860.112	107.75
860.41	103.8
860.707	105.95
861.005	107.8
861.302	109.55
861.6	106.95
861.897	109.84
862.194	110.52
862.491	113.61
862.788	116.39
863.085	119.98
863.382	118.23
863.679	122.57
863.976	120.23
864.273	120.45
864.57	114.61
864.867	112.5
865.163	110.66
865.46	108.5
865.757	110.34
866.053	105.32
866.349	103.2
866.646	101.48
866.942	98.07
867.239	103.98
867.535	98.89
867.831	103.77
868.127	104.8
868.423	102.84
868.719	100.36
869.015	100.64
869.311	102.32
869.607	101.45
869.903	99.86
870.199	98.25
870.494	93.59
870.79	99.68
871.086	97.52
871.381	98.14
871.677	98.91
871.972	101.05
872.267	96
872.563	91.91
872.858	90.48
873.153	91.27
873.448	93.39
873.743	93.5
874.038	90.68
874.333	94.68
874.628	99.8
874.923	99.14
875.218	98.59
875.513	100.52
875.808	103.27
876.102	102.27
876.397	103.52
876.691	104.11
876.986	105.64
877.28	105.55
877.575	103.02
877.869	97.02
878.163	98.75
878.458	101.75
878.752	99.39
879.046	95.98
879.34	93.66
879.634	94.39
879.928	92.86
880.222	93.45
880.516	90.05
880.809	89.61
881.103	87.52
881.397	83.75
881.691	80.09
881.984	80.43
882.278	85.93
882.571	90.3
882.864	87.07
883.158	89.75
883.451	89.09
883.744	94.05
884.038	91.3
884.331	93.27
884.624	92
884.917	91.23
885.21	88.95
885.503	85.55
885.796	81.18
886.088	82.93
886.381	78.61
886.674	76.86
886.966	73.77
887.259	73.43
887.552	73.45
887.844	76.18
888.136	76.8
888.429	78.15
888.721	77.14
889.013	80.78
889.306	79.96
889.598	81.83
