# Supplementary material for: An on-demand, drop-on-drop method for studying enzyme catalysis by serial crystallography
Source: Nat Commun. 2021 Jul 22;12:4461. doi: 10.1038/s41467-021-24757-7 (PMC8298390; doi:10.1038/s41467-021-24757-7)
Supplement: Supplementary file 7 — Source Data [file 41467_2021_24757_MOESM7_ESM.zip › 01_raw data/7/7-fluo5N-fura-bg_OFX002211_20-35-40-149.txt]

Data from 7-fluo5N-fura-bg_OFX002211_20-35-40-149.txt Node

Date: Wed Jun 05 20:35:40 PDT 2019
User: Yachandra Lab
Spectrometer: OFX00221
Trigger mode: 0
Integration Time (sec): 3.000000E-1
Scans to average: 4
Nonlinearity correction enabled: false
Boxcar width: 5
Storing dark spectrum: false
XAxis mode: Wavelengths
Number of Pixels in Spectrum: 2136
>>>>>Begin Spectral Data<<<<<
156.111	2564.25
156.499	2564.79
156.887	2572.41
157.274	2571.44
157.662	2580.82
158.049	2590.89
158.437	2606
158.824	2604.84
159.211	2619.5
159.599	2625.23
159.986	2630.48
160.373	2628.61
160.761	2635.89
161.148	2631.11
161.535	2637.34
161.922	2628.8
162.309	2623.18
162.696	2608.57
163.083	2609.45
163.47	2597.7
163.857	2603.84
164.244	2599.66
164.631	2602.48
165.018	2594.55
165.405	2598.91
165.792	2592.91
166.179	2597.86
166.565	2592.27
166.952	2597.39
167.339	2596.32
167.725	2601.27
168.112	2595.73
168.498	2602.14
168.885	2596.8
169.271	2603.36
169.658	2598.75
170.044	2604.84
170.431	2600.77
170.817	2605.98
171.203	2601.16
171.59	2603.39
171.976	2598.7
172.362	2604.23
172.748	2598.2
173.134	2603.73
173.521	2597.73
173.907	2603.23
174.293	2597.89
174.679	2602.23
175.065	2595.55
175.451	2601.07
175.836	2594.09
176.222	2601.11
176.608	2606.45
176.994	2618.89
177.38	2617.93
177.765	2624.55
178.151	2615.02
178.537	2619.27
178.922	2615.39
179.308	2622.86
179.693	2616.75
180.079	2622.55
180.464	2614.98
180.85	2609.7
181.235	2596.77
181.621	2597.16
182.006	2590.25
182.391	2598.41
182.777	2593.39
183.162	2596.8
183.547	2590.89
183.932	2596.05
184.317	2590.43
184.702	2595.75
185.087	2589.55
185.472	2597.45
185.857	2594.27
186.242	2599.39
186.627	2595.23
187.012	2599.86
187.397	2594.73
187.782	2599.48
188.167	2594.14
188.551	2599.75
188.936	2745.11
189.321	2900.09
189.705	3042.91
190.09	3192.82
190.475	3371.36
190.859	3529.43
191.244	3675.98
191.628	3830.75
192.012	3978.52
192.397	4141.89
192.781	4291.14
193.166	4296.93
193.55	4293.66
193.934	4305.59
194.318	4307.23
194.702	4280.75
195.087	4274.25
195.471	4278.14
195.855	4278.41
196.239	4283.73
196.623	4276.66
197.007	4284.23
197.391	4287.34
197.775	4296.73
198.158	4289.05
198.542	4295.43
198.926	4293.59
199.31	4300.66
199.693	4301.23
200.077	4304.61
200.461	4302.86
200.844	4305.98
201.228	4300.89
201.611	4299.55
201.995	4293.07
202.378	4299.57
202.762	4297.57
203.145	4303.57
203.529	4305.32
203.912	4315
204.295	4317.23
204.679	4320.75
205.062	4321.14
205.445	4325.34
205.828	4323.48
206.211	4328.5
206.594	4326.93
206.977	4330.68
207.36	4333.61
207.743	4336.82
208.126	4332.45
208.509	4333.73
208.892	4338.3
209.275	4343.43
209.658	4347.89
210.04	4358.77
210.423	4360.32
210.806	4363.8
211.188	4363.02
211.571	4362.93
211.953	4361.75
212.336	4363
212.719	4361.93
213.101	4362.86
213.483	4359.57
213.866	4361.23
214.248	4361.02
214.63	4368.02
215.013	4368.23
215.395	4374.07
215.777	4377.05
216.159	4385.59
216.542	4390.82
216.924	4397.43
217.306	4392.98
217.688	4397.23
218.07	4395.27
218.452	4392.64
218.834	4387.75
219.216	4391.75
219.597	4390
219.979	4390.82
220.361	4426.11
220.743	4426.52
221.124	4426.61
221.506	4436.32
221.888	4439.43
222.269	4440.89
222.651	4445.45
223.032	4448.59
223.414	4448.5
223.795	4452.68
224.177	4454.02
224.558	4416.86
224.94	4415.34
225.321	4423.77
225.702	4420.95
226.083	4426.27
226.465	4441.14
226.846	4440.27
227.227	4441.05
227.608	4443.73
227.989	4440.52
228.37	4445.36
228.751	4447.52
229.132	4454.77
229.513	4445.82
229.894	4445.32
230.275	4439.34
230.655	4428.36
231.036	4432.34
231.417	4437.09
231.798	4435.93
232.178	4445.32
232.559	4445.14
232.94	4445.8
233.32	4441.43
233.701	4446.3
234.081	4452.73
234.462	4459.41
234.842	4460.55
235.222	4465.48
235.603	4463.93
235.983	4465.59
236.363	4466.57
236.743	4464.91
237.124	4462.68
237.504	4485.45
237.884	4485.25
238.264	4484.64
238.644	4482.3
239.024	4486.3
239.404	4481.27
239.784	4486.11
240.164	4489.41
240.544	4486.68
240.923	4487.55
241.303	4492.89
241.683	4470.41
242.063	4470.64
242.442	4467.18
242.822	4479
243.202	4472.05
243.581	4472.32
243.961	4478.34
244.34	4479.23
244.72	4478.84
245.099	4487.07
245.478	4480.77
245.858	4491.7
246.237	4495.45
246.616	4504.27
246.996	4494.68
247.375	4503.68
247.754	4507
248.133	4504.68
248.512	4504.68
248.891	4515.57
249.27	4509.86
249.649	4516.64
250.028	4510.84
250.407	4508.75
250.786	4502.61
251.165	4508.93
251.544	4508.93
251.922	4512.14
252.301	4509.77
252.68	4511.2
253.058	4503.43
253.437	4512.07
253.816	4516.25
254.194	4520.11
254.573	4519.91
254.951	4525.64
255.329	4518.16
255.708	4517.57
256.086	4518.7
256.465	4516.95
256.843	4523.84
257.221	4528.11
257.599	4522.68
257.977	4525.98
258.356	4527.64
258.734	4533.23
259.112	4537.89
259.49	4543.34
259.868	4543.64
260.246	4545
260.624	4552.39
261.001	4554.41
261.379	4557.02
261.757	4557.82
262.135	4551.5
262.513	4553.91
262.89	4553.66
263.268	4552.3
263.645	4551.41
264.023	4550.16
264.401	4551.14
264.778	4548.43
265.156	4542.16
265.533	4543.02
265.91	4538.34
266.288	4541.66
266.665	4533.91
267.042	4536.82
267.42	4536.91
267.797	4540.41
268.174	4541.57
268.551	4543.89
268.928	4544.45
269.305	4547.16
269.682	4540.36
270.059	4547.75
270.436	4546.8
270.813	4556.61
271.19	4555.14
271.567	4554.27
271.944	4553.3
272.32	4557.36
272.697	4563
273.074	4563.2
273.45	4560.41
273.827	4562.14
274.203	4564.07
274.58	4567.52
274.957	4557.52
275.333	4557.23
275.709	4554.41
276.086	4554.41
276.462	4550.52
276.838	4540.52
277.215	4539.27
277.591	4550.05
277.967	4550.98
278.343	4549.14
278.719	4545.45
279.095	4554.57
279.471	4554
279.847	4562.14
280.223	4559.89
280.599	4564.36
280.975	4561.27
281.351	4564.18
281.727	4556.32
282.103	4559.18
282.478	4556.77
282.854	4562.09
283.23	4554.32
283.605	4559.07
283.981	4550.45
284.357	4553.07
284.732	4551.11
285.108	4555.86
285.483	4558.39
285.858	4560.02
286.234	4556.84
286.609	4558.39
286.984	4551.52
287.36	4559.77
287.735	4560.75
288.11	4576.66
288.485	4574.25
288.86	4578.25
289.235	4576.41
289.61	4577.07
289.985	4580.95
290.36	4583.77
290.735	4583.45
291.11	4589.07
291.485	4585.36
291.86	4583.41
292.235	4577.32
292.609	4584.39
292.984	4580.98
293.359	4588.34
293.733	4586.5
294.108	4590.66
294.482	4584.16
294.857	4585.82
295.231	4588.45
295.606	4595.86
295.98	4592.86
296.354	4593.91
296.729	4588.5
297.103	4591
297.477	4587.8
297.851	4591.5
298.226	4584.02
298.6	4595.07
298.974	4595.66
299.348	4598.57
299.722	4598.27
300.096	4606.64
300.47	4600.64
300.844	4607.7
301.217	4605.5
301.591	4609.86
301.965	4611.2
302.339	4614.8
302.712	4610.07
303.086	4617.14
303.46	4609.77
303.833	4607.91
304.207	4603.05
304.58	4607.7
304.954	4605.95
305.327	4611.75
305.701	4605.34
306.074	4604.09
306.447	4598.07
306.821	4603.57
307.194	4596.52
307.567	4605.16
307.94	4601.7
308.313	4609.43
308.686	4604.57
309.059	4607.39
309.432	4601.68
309.805	4606.73
310.178	4601.77
310.551	4611.77
310.924	4607.11
311.297	4612.02
311.67	4605.5
312.042	4612.55
312.415	4607.91
312.788	4610.73
313.16	4605.8
313.533	4615.59
313.905	4617.27
314.278	4624.27
314.65	4614.41
315.023	4619.18
315.395	4613.57
315.768	4613.86
316.14	4607.95
316.512	4612.7
316.884	4612.7
317.257	4617.93
317.629	4610.36
318.001	4608.68
318.373	4604.5
318.745	4611.95
319.117	4607.98
319.489	4612.05
319.861	4616.23
320.233	4621.93
320.605	4615.82
320.977	4617.55
321.348	4614.7
321.72	4620.02
322.092	4614.02
322.463	4618.95
322.835	4613.11
323.207	4619.3
323.578	4615.91
323.95	4617.95
324.321	4610.7
324.693	4614.41
325.064	4615.89
325.435	4635.77
325.807	4631.41
326.178	4639.66
326.549	4637.32
326.92	4641.41
327.292	4633.77
327.663	4637.45
328.034	4632
328.405	4637.32
328.776	4628.77
329.147	4630.2
329.518	4606.45
329.889	4609.98
330.259	4604.23
330.63	4606.39
331.001	4603.32
331.372	4607.48
331.742	4603.11
332.113	4608.55
332.484	4603.32
332.854	4613.14
333.225	4606.95
333.595	4612.48
333.966	4607.89
334.336	4610.14
334.707	4601.23
335.077	4610.59
335.447	4610.61
335.817	4617
336.188	4606.91
336.558	4612.55
336.928	4607.95
337.298	4612.7
337.668	4613.32
338.038	4617.8
338.408	4640.8
338.778	4649.41
339.148	4660.07
339.518	4665.2
339.888	4658.16
340.258	4664.68
340.627	4659.93
340.997	4661.82
341.367	4655.52
341.736	4652.5
342.106	4645.43
342.475	4623.98
342.845	4652.02
343.214	4636.73
343.584	4625.25
343.953	4634.16
344.323	4627.82
344.692	4631.2
345.061	4626.23
345.431	4633.84
345.8	4628.98
346.169	4634.32
346.538	4631.98
346.907	4599.84
347.276	4596.91
347.645	4602.05
348.014	4592.52
348.383	4600.3
348.752	4593
349.121	4597.75
349.49	4590.23
349.858	4594.7
350.227	4591.95
350.596	4595.07
350.964	4591.89
351.333	4596.07
351.702	4598.02
352.07	4600.66
352.439	4593
352.807	4600.68
353.176	4595.34
353.544	4601.73
353.912	4600.34
354.281	4601.52
354.649	4592.91
355.017	4601.25
355.385	4591.66
355.753	4590.61
356.122	4585.55
356.49	4590.98
356.858	4585.84
357.226	4590.43
357.594	4581.43
357.961	4589.7
358.329	4591.93
358.697	4598.52
359.065	4589.5
359.433	4594.61
359.8	4592.57
360.168	4596.27
360.536	4593.07
360.903	4596.93
361.271	4587.98
361.638	4594.55
362.006	4579.41
362.373	4577.75
362.741	4568.91
363.108	4572.89
363.475	4569.61
363.843	4570.48
364.21	4568.75
364.577	4576.91
364.944	4570.25
365.311	4576.84
365.678	4592.95
366.045	4601.48
366.412	4601.86
366.779	4611.27
367.146	4609.93
367.513	4616.14
367.88	4609.57
368.247	4611.3
368.613	4602.68
368.98	4606.64
369.347	4599.48
369.713	4582.2
370.08	4577.2
370.447	4577.8
370.813	4564.34
371.18	4565.98
371.546	4555.41
371.912	4562.07
372.279	4561.5
372.645	4565.25
373.011	4561.39
373.378	4570.11
373.744	4564.32
374.11	4573.23
374.476	4565.48
374.842	4574.57
375.208	4577.86
375.574	4585.14
375.94	4579.61
376.306	4582.52
376.672	4578.95
377.038	4584.27
377.404	4578.75
377.769	4585.7
378.135	4576.09
378.501	4582.66
378.866	4579.34
379.232	4574.5
379.597	4570.61
379.963	4575.36
380.328	4568.25
380.694	4571.14
381.059	4565.61
381.425	4568.61
381.79	4561.34
382.155	4570.25
382.52	4562.14
382.886	4566.75
383.251	4561.11
383.616	4563.64
383.981	4557.14
384.346	4563.66
384.711	4558.61
385.076	4566.36
385.441	4559.59
385.806	4563.77
386.171	4553.82
386.535	4560.11
386.9	4555.23
387.265	4562.32
387.629	4557.09
387.994	4560.98
388.359	4555.66
388.723	4558.2
389.088	4552.2
389.452	4558.89
389.817	4555.39
390.181	4561.3
390.545	4558.5
390.91	4564.41
391.274	4556.52
391.638	4560.7
392.002	4556.25
392.366	4592.41
392.731	4588.91
393.095	4593.25
393.459	4590.73
393.823	4593.36
394.187	4586.36
394.55	4593.82
394.914	4593.91
395.278	4599.36
395.642	4592.25
396.006	4598.43
396.369	4561.48
396.733	4564.68
397.097	4552.95
397.46	4555.27
397.824	4550.02
398.187	4553.43
398.551	4548.77
398.914	4547.64
399.277	4543.75
399.641	4552.02
400.004	4549.34
400.367	4554.66
400.73	4548.84
401.094	4559.05
401.457	4555.66
401.82	4560.52
402.183	4555.39
402.546	4562.27
402.909	4554.55
403.272	4565.93
403.635	4557.18
403.998	4556.98
404.36	4547.86
404.723	4553.27
405.086	4547.23
405.448	4575.84
405.811	4568.64
406.174	4573.84
406.536	4562.68
406.899	4591.55
407.261	4580.45
407.624	4588.2
407.986	4588
408.348	4594.41
408.711	4593.64
409.073	4599.75
409.435	4566.02
409.797	4571.57
410.16	4568.95
410.522	4574.77
410.884	4545.68
411.246	4556.48
411.608	4546.89
411.97	4548.45
412.332	4539.34
412.693	4542.36
413.055	4534.8
413.417	4542.34
413.779	4536.7
414.14	4539.73
414.502	4530.14
414.864	4536.34
415.225	4525.77
415.587	4535.68
415.948	4529.45
416.31	4539.34
416.671	4529.45
417.033	4530.16
417.394	4525.48
417.755	4530.14
418.116	4523.91
418.478	4529.61
418.839	4522.73
419.2	4524.64
419.561	4518.8
419.922	4521.11
420.283	4516.36
420.644	4524.11
421.005	4523.14
421.366	4529.95
421.727	4531.41
422.087	4533.95
422.448	4530.86
422.809	4537.36
423.169	4532.52
423.53	4533.5
423.891	4528.48
424.251	4531.48
424.612	4523.14
424.972	4526.14
425.333	4515.45
425.693	4514.2
426.053	4508.68
426.414	4511.02
426.774	4504.14
427.134	4506.55
427.494	4498.86
427.854	4505.39
428.214	4498.41
428.574	4502.77
428.934	4498.52
429.294	4505.23
429.654	4498.05
430.014	4506.48
430.374	4500.75
430.734	4511.8
431.094	4506.2
431.453	4531.23
431.813	4526.93
432.173	4534.77
432.532	4532.45
432.892	4536.34
433.251	4530.41
433.611	4536.8
433.97	4529.52
434.33	4536.41
434.689	4528.48
435.048	4533.89
435.407	4519.07
435.767	4523.07
436.126	4513
436.485	4514.75
436.844	4506.32
437.203	4512.41
437.562	4511.07
437.921	4516.77
438.28	4508.32
438.639	4509.77
438.998	4528.86
439.356	4528.48
439.715	4522.27
440.074	4530.91
440.433	4528.55
440.791	4537.84
441.15	4529.32
441.508	4531.75
441.867	4526.05
442.225	4532.27
442.584	4527.32
442.942	4510.09
443.3	4503.41
443.659	4506.68
444.017	4499.68
444.375	4500
444.733	4491.98
445.092	4501.11
445.45	4498.48
445.808	4502.82
446.166	4497.02
446.524	4503.41
446.882	4494.93
447.239	4500.66
447.597	4497.45
447.955	4505.82
448.313	4503.66
448.67	4514.41
449.028	4505.66
449.386	4509.64
449.743	4511.09
450.101	4522.41
450.458	4513.32
450.816	4522.66
451.173	4519.64
451.531	4532.07
451.888	4524.59
452.245	4530.64
452.602	4523.73
452.96	4564.93
453.317	4559.61
453.674	4564.27
454.031	4558.45
454.388	4572
454.745	4566.27
455.102	4573.82
455.459	4565.93
455.816	4574.3
456.173	4573.52
456.529	4581.11
456.886	4544.2
457.243	4553.14
457.599	4546.27
457.956	4550.93
458.313	4544.16
458.669	4551.7
459.026	4546.18
459.382	4552.23
459.739	4548.7
460.095	4554.14
460.451	4551.39
460.807	4556.91
461.164	4550.3
461.52	4563.16
461.876	4555
462.232	4559.36
462.588	4552.86
462.944	4557.25
463.3	4552.59
463.656	4558.32
464.012	4549.09
464.368	4557.91
464.724	4553.45
465.079	4560.07
465.435	4544.48
465.791	4546.23
466.146	4541.39
466.502	4548.27
466.858	4538.45
467.213	4538.16
467.569	4533.82
467.924	4545.93
468.279	4530.52
468.635	4535.27
468.99	4525.95
469.345	4529.84
469.701	4525.3
470.056	4527.23
470.411	4517.25
470.766	4527.16
471.121	4524.55
471.476	4530.64
471.831	4515.7
472.186	4520.57
472.541	4511.73
472.895	4511.52
473.25	4502.91
473.605	4506.57
473.96	4497.64
474.314	4499.77
474.669	4488.64
475.024	4485.02
475.378	4468.82
475.733	4476.98
476.087	4469.32
476.441	4470.68
476.796	4463.11
477.15	4473.27
477.504	4464.48
477.859	4465.86
478.213	4457.41
478.567	4457.68
478.921	4457.59
479.275	4461.77
479.629	4455.86
479.983	4462.34
480.337	4455.16
480.691	4460.98
481.045	4445.84
481.399	4477.45
481.752	4471.52
482.106	4479.09
482.46	4471.43
482.813	4469.14
483.167	4459.82
483.52	4456.98
483.874	4459.32
484.227	4465.55
484.581	4457.43
484.934	4464.32
485.288	4430.34
485.641	4430.75
485.994	4420.95
486.347	4426.41
486.7	4419.82
487.054	4441.43
487.407	4436.23
487.76	4428.48
488.113	4419.93
488.466	4423.86
488.818	4418.23
489.171	4422.52
489.524	4417.27
489.877	4419.59
490.23	4415.7
490.582	4421.91
490.935	4404.45
491.288	4407.16
491.64	4401.91
491.993	4407.43
492.345	4403.39
492.698	4410.57
493.05	4408.91
493.402	4418.89
493.755	4416.11
494.107	4429.09
494.459	4434.11
494.811	4459.25
495.163	4479.11
495.515	4522.05
495.867	4563.93
496.219	4637.14
496.571	4714.34
496.923	4809.36
497.275	4908.95
497.627	5034.68
497.979	5140.95
498.33	5263.75
498.682	5360.82
499.034	5465.64
499.385	5541.98
499.737	5618
500.088	5667.43
500.44	5703.8
500.791	5723.39
501.143	5728.91
501.494	5712.84
501.845	5703.93
502.197	5672.8
502.548	5653.3
502.899	5622.05
503.25	5603.25
503.601	5569.82
503.952	5544.05
504.303	5507.66
504.654	5478.39
505.005	5445.93
505.356	5419.55
505.707	5385.32
506.058	5363.39
506.408	5330.52
506.759	5310.98
507.11	5278.57
507.46	5265.82
507.811	5234.91
508.161	5221.05
508.512	5192.23
508.862	5179.02
509.213	5156.52
509.563	5140.16
509.913	5113.68
510.263	5100.7
510.614	5074.93
510.964	5066.2
511.314	5032.5
511.664	5018.7
512.014	4995.73
512.364	4987.5
512.714	4966.34
513.064	4949.77
513.414	4929.95
513.764	4934.02
514.113	4916.43
514.463	4910.2
514.813	4885.27
515.162	4882.23
515.512	4868.66
515.862	4860.45
516.211	4844.16
516.561	4837.77
516.91	4830
517.259	4827.11
517.609	4796.95
517.958	4787.57
518.307	4771.36
518.656	4767.11
519.006	4759.36
519.355	4764.3
519.704	4759.98
520.053	4759.3
520.402	4743.95
520.751	4738.05
521.1	4726.68
521.448	4727.36
521.797	4721.86
522.146	4722.64
522.495	4716.43
522.843	4709.95
523.192	4688.82
523.541	4680.7
523.889	4668.2
524.238	4671.73
524.586	4664.32
524.935	4663.84
525.283	4656.75
525.631	4654.48
525.979	4641.7
526.328	4645.11
526.676	4634.84
527.024	4634.36
527.372	4625.25
527.72	4631.05
528.068	4622.5
528.416	4625.36
528.764	4619.48
529.112	4621.34
529.46	4610.39
529.808	4612.2
530.155	4597.34
530.503	4614.59
530.851	4622.14
531.198	4622.61
531.546	4607.5
531.893	4605.95
532.241	4593.14
532.588	4591.16
532.936	4581.39
533.283	4586.36
533.63	4584.14
533.978	4588.8
534.325	4570.09
534.672	4557.68
535.019	4552.16
535.366	4557.23
535.713	4552.98
536.06	4558.23
536.407	4554.05
536.754	4556.02
537.101	4546.86
537.448	4550.27
537.795	4542.61
538.141	4540.27
538.488	4529.73
538.835	4532.55
539.181	4523.23
539.528	4522.25
539.874	4515.16
540.221	4513.14
540.567	4505.3
540.914	4510.27
541.26	4503.57
541.606	4512
541.952	4508.7
542.299	4513.57
542.645	4510.16
542.991	4513.95
543.337	4511.8
543.683	4514.32
544.029	4510.43
544.375	4523.43
544.721	4520.02
545.066	4520
545.412	4511.39
545.758	4513.02
546.104	4511.16
546.449	4508.36
546.795	4511.16
547.141	4517.48
547.486	4511.57
547.832	4512.27
548.177	4501.52
548.522	4501.52
548.868	4493.91
549.213	4495.16
549.558	4490.05
549.903	4492.95
550.249	4489.52
550.594	4485.16
550.939	4475.66
551.284	4480.23
551.629	4476.52
551.974	4479.23
552.319	4473.7
552.664	4480.48
553.008	4473.68
553.353	4503.07
553.698	4497.7
554.043	4502.18
554.387	4496.75
554.732	4500.05
555.076	4493.05
555.421	4498.75
555.765	4492.55
556.11	4497.09
556.454	4484.98
556.798	4488.57
557.143	4459.36
557.487	4468.41
557.831	4459.89
558.175	4467.43
558.519	4464.82
558.863	4469.98
559.207	4461.82
559.551	4468.64
559.895	4464.95
560.239	4474.55
560.583	4470.95
560.927	4471.73
561.27	4463.77
561.614	4476.5
561.958	4468
562.301	4471.57
562.645	4463.61
562.988	4468.61
563.332	4461.02
563.675	4467.34
564.018	4467.02
564.362	4471.02
564.705	4469.09
565.048	4470.43
565.391	4460.43
565.735	4462.68
566.078	4458.23
566.421	4469.09
566.764	4465.57
567.107	4468
567.45	4459.84
567.792	4460.07
568.135	4452.23
568.478	4454.73
568.821	4453.09
569.163	4457.52
569.506	4454.8
569.849	4461.18
570.191	4452.75
570.534	4459.45
570.876	4457.64
571.219	4462
571.561	4455.23
571.903	4464.68
572.246	4460.7
572.588	4462.18
572.93	4455.5
573.272	4458.09
573.614	4450.27
573.956	4454.82
574.298	4449.09
574.64	4452.95
574.982	4445.98
575.324	4451.02
575.666	4444.16
576.008	4450.5
576.349	4445.8
576.691	4450.86
577.033	4448.64
577.374	4451.52
577.716	4444.05
578.057	4449.48
578.399	4441.32
578.74	4448.5
579.082	4447.32
579.423	4452.25
579.764	4452.52
580.105	4459.93
580.447	4457.66
580.788	4466.68
581.129	4470.82
581.47	4479.25
581.811	4470.73
582.152	4478.86
582.493	4491.16
582.834	4495.61
583.175	4492.07
583.515	4487.7
583.856	4479.36
584.197	4484.43
584.537	4475.8
584.878	4471.25
585.218	4464.98
585.559	4472.25
585.899	4466.64
586.24	4456.45
586.58	4447.82
586.921	4451.64
587.261	4448.25
587.601	4455.32
587.941	4448.34
588.281	4454.43
588.621	4451.55
588.961	4455.68
589.301	4448.57
589.641	4453.43
589.981	4446.36
590.321	4449.68
590.661	4445.86
591.001	4451.77
591.34	4448.86
591.68	4453.32
592.02	4445.75
592.359	4450.02
592.699	4444.91
593.038	4454.7
593.378	4450.3
593.717	4453.68
594.057	4447.93
594.396	4453.45
594.735	4447.16
595.074	4453.57
595.414	4444.64
595.753	4448.34
596.092	4443.11
596.431	4447.39
596.77	4441.39
597.109	4442.3
597.448	4433.77
597.786	4437.07
598.125	4426.95
598.464	4433.64
598.803	4423.66
599.141	4430.64
599.48	4425.41
599.819	4429.57
600.157	4422.39
600.495	4421.98
600.834	4421.48
601.172	4448.84
601.511	4446.7
601.849	4452.82
602.187	4449.32
602.525	4453.66
602.864	4446.7
603.202	4457.27
603.54	4452.45
603.878	4459.61
604.216	4454.61
604.554	4455.86
604.891	4426.27
605.229	4432.2
605.567	4426.09
605.905	4430.27
606.243	4420.77
606.58	4429.09
606.918	4416.36
607.255	4418.66
607.593	4414.39
607.93	4420.95
608.268	4415.93
608.605	4425.82
608.942	4425.73
609.28	4432.52
609.617	4426.11
609.954	4435.43
610.291	4429.34
610.628	4439.57
610.965	4437.43
611.302	4440.91
611.639	4437.73
611.976	4446.14
612.313	4439.25
612.65	4438
612.987	4430.14
613.323	4433.64
613.66	4426.16
613.997	4431.02
614.333	4421.48
614.67	4424
615.006	4418.86
615.343	4421.68
615.679	4412.2
616.015	4417.77
616.352	4410
616.688	4414.84
617.024	4411.52
617.36	4423.48
617.696	4417.91
618.032	4423.93
618.368	4417.84
618.704	4422.89
619.04	4417.43
619.376	4425.68
619.712	4421.86
620.048	4428.45
620.383	4422.16
620.719	4421.5
621.055	4411.98
621.39	4418.02
621.726	4408.11
622.061	4410.39
622.397	4403.91
622.732	4405.95
623.068	4393.84
623.403	4395.27
623.738	4388.5
624.073	4394.82
624.409	4389.57
624.744	4389.77
625.079	4380.43
625.414	4391.61
625.749	4389.98
626.084	4396.11
626.419	4393.09
626.753	4399.07
627.088	4392.2
627.423	4402.09
627.758	4396.45
628.092	4403.09
628.427	4398.55
628.762	4406.2
629.096	4397.39
629.431	4406.23
629.765	4399.52
630.099	4402.77
630.434	4398.25
630.768	4404.27
631.102	4393.68
631.436	4398.34
631.77	4392.36
632.105	4397.84
632.439	4391.84
632.773	4398.61
633.107	4390.07
633.44	4396.18
633.774	4388.09
634.108	4392.07
634.442	4388.95
634.776	4395.34
635.109	4390.3
635.443	4397.2
635.776	4391.73
636.11	4396.75
636.443	4393.66
636.777	4396.95
637.11	4386.95
637.444	4394.16
637.777	4391.73
638.11	4395.52
638.443	4389.45
638.776	4395.25
639.11	4387.59
639.443	4395.91
639.776	4390.41
640.109	4394.3
640.441	4389.18
640.774	4397.64
641.107	4391.52
641.44	4398.8
641.773	4389.68
642.105	4394.23
642.438	4389.43
642.77	4393.7
643.103	4383.52
643.435	4384.77
643.768	4381.16
644.1	4384.25
644.433	4381.41
644.765	4388.02
645.097	4386.64
645.429	4395.66
645.761	4392.34
646.094	4396.77
646.426	4392.39
646.758	4402.95
647.09	4400.25
647.422	4401.89
647.753	4398.8
648.085	4399
648.417	4392.2
648.749	4389.86
649.08	4383.18
649.412	4385.73
649.744	4381.64
650.075	4387.39
650.407	4377.3
650.738	4384.34
651.069	4381.34
651.401	4383.36
651.732	4381.8
652.063	4386.82
652.394	4381.59
652.726	4388.36
653.057	4384.77
653.388	4386.82
653.719	4380.59
654.05	4385.25
654.381	4378.66
654.712	4386.25
655.042	4381.8
655.373	4382.77
655.704	4379.77
656.034	4384.45
656.365	4379.2
656.696	4382.59
657.026	4377.34
657.357	4382.11
657.687	4374.91
658.018	4378.34
658.348	4366.09
658.678	4373.18
659.008	4369.14
659.339	4373.09
659.669	4369.59
659.999	4377.18
660.329	4371.18
660.659	4373.8
660.989	4366.98
661.319	4371.95
661.649	4367.09
661.978	4372.84
662.308	4365.86
662.638	4368.2
662.968	4363.11
663.297	4369.5
663.627	4359
663.956	4364.8
664.286	4362.39
664.615	4374.16
664.945	4372.14
665.274	4378.34
665.603	4375.25
665.932	4383.77
666.262	4380.82
666.591	4386.11
666.92	4378.39
667.249	4386.84
667.578	4387.05
667.907	4392.68
668.236	4386.75
668.564	4389.45
668.893	4385.27
669.222	4389.52
669.551	4379.82
669.879	4386.61
670.208	4379.34
670.537	4383.2
670.865	4371.55
671.194	4387.25
671.522	4382.5
671.85	4384.64
672.179	4381.05
672.507	4382.61
672.835	4375.23
673.163	4382.7
673.491	4376.09
673.819	4387.8
674.147	4383.23
674.475	4390.14
674.803	4368.14
675.131	4369.68
675.459	4365.43
675.787	4373.39
676.115	4367.45
676.442	4374.07
676.77	4367.55
677.098	4373.27
677.425	4359.16
677.753	4368.2
678.08	4362.45
678.407	4370.11
678.735	4370.39
679.062	4374.36
679.389	4365.52
679.717	4372.52
680.044	4365.55
680.371	4371.59
680.698	4364.64
681.025	4377.25
681.352	4372.02
681.679	4377.48
682.006	4370.68
682.332	4372.07
682.659	4366.02
682.986	4378.43
683.313	4375.91
683.639	4381.23
683.966	4374.11
684.292	4379.64
684.619	4366.34
684.945	4369.23
685.272	4369.41
685.598	4374.27
685.924	4377.07
686.25	4383.57
686.577	4371.39
686.903	4377.48
687.229	4373.02
687.555	4379.75
687.881	4376.23
688.207	4386.89
688.533	4383.89
688.858	4384.45
689.184	4380.05
689.51	4377.84
689.836	4370.5
690.161	4379.39
690.487	4370.68
690.813	4376.09
691.138	4373.36
691.463	4378.05
691.789	4373.89
692.114	4376.98
692.44	4371.48
692.765	4377.82
693.09	4378.09
693.415	4385.61
693.74	4377.07
694.065	4384.02
694.39	4379.89
694.715	4387.43
695.04	4382.18
695.365	4387.41
695.69	4382.09
696.015	4389.05
696.339	4386.43
696.664	4390.18
696.989	4384.77
697.313	4386.61
697.638	4383.52
697.962	4387.86
698.287	4377.7
698.611	4384.61
698.935	4378.39
699.26	4383.89
699.584	4380.09
699.908	4381.25
700.232	4369.57
700.556	4373.82
700.88	4372.3
701.204	4375.39
701.528	4367.91
701.852	4376.25
702.176	4388.36
702.5	4394.02
702.823	4399.95
703.147	4417.73
703.471	4412.18
703.794	4421.39
704.118	4432.95
704.441	4441.89
704.765	4435.52
705.088	4441.57
705.411	4441.07
705.735	4425.61
706.058	4416.57
706.381	4406.8
706.704	4391.07
707.027	4397.59
707.35	4393.8
707.673	4381.27
707.996	4369.73
708.319	4373.3
708.642	4367.14
708.965	4366.75
709.288	4362.43
709.61	4373.23
709.933	4369.23
710.256	4374.68
710.578	4367.48
710.901	4371.16
711.223	4366.8
711.546	4375.5
711.868	4375.98
712.19	4384.43
712.512	4375.89
712.835	4380.52
713.157	4369.82
713.479	4374.48
713.801	4363.73
714.123	4368.3
714.445	4364.14
714.767	4366.45
715.089	4359.7
715.411	4357.39
715.732	4348.48
716.054	4354.8
716.376	4349.09
716.697	4352.89
717.019	4353.95
717.34	4360.82
717.662	4358.91
717.983	4363.5
718.305	4364.95
718.626	4370.77
718.947	4368.84
719.268	4376.59
719.589	4371.52
719.911	4383.66
720.232	4381.07
720.553	4380.98
720.874	4377.18
721.195	4381.61
721.515	4372.86
721.836	4372.39
722.157	4366.05
722.478	4370.59
722.798	4362.55
723.119	4365.8
723.44	4352.36
723.76	4357.48
724.081	4353.61
724.401	4358.48
724.721	4362.16
725.042	4365.91
725.362	4363
725.682	4366.68
726.002	4364.34
726.322	4371.64
726.642	4367.84
726.962	4373.39
727.282	4373.95
727.602	4377.43
727.922	4367.84
728.242	4377.84
728.562	4378.64
728.882	4380.5
729.201	4376.73
729.521	4383.61
729.84	4379.8
730.16	4383.86
730.479	4386.77
730.799	4385.66
731.118	4381.32
731.437	4388.66
731.757	4367.73
732.076	4371.23
732.395	4369.16
732.714	4373.89
733.033	4364.86
733.352	4369.91
733.671	4370.48
733.99	4370.18
734.309	4369.36
734.628	4374.07
734.947	4369.25
735.265	4375.16
735.584	4367.59
735.903	4373.82
736.221	4368.8
736.54	4371.93
736.858	4363
737.177	4368.23
737.495	4363.3
737.813	4364.95
738.132	4358.27
738.45	4361.64
738.768	4357.14
739.086	4361.98
739.404	4357.11
739.722	4362.36
740.04	4360.61
740.358	4368.77
740.676	4360.84
740.994	4365.68
741.311	4362.27
741.629	4369.93
741.947	4365.3
742.264	4370.55
742.582	4370.36
742.899	4376.18
743.217	4372.68
743.534	4375.2
743.852	4368.14
744.169	4372.2
744.486	4367.43
744.803	4371.7
745.121	4366.68
745.438	4372.7
745.755	4365.34
746.072	4369
746.389	4360.86
746.706	4360.98
747.022	4358.07
747.339	4361.36
747.656	4361.95
747.973	4368.2
748.289	4363.75
748.606	4369.66
748.923	4366.05
749.239	4375.93
749.555	4371.41
749.872	4377.8
750.188	4376.14
750.505	4380.41
750.821	4379.73
751.137	4380.86
751.453	4372.98
751.769	4376.77
752.085	4367.45
752.401	4376.32
752.717	4368.45
753.033	4371.25
753.349	4367.18
753.665	4374.27
753.98	4368.93
754.296	4374.18
754.612	4369.16
754.927	4379.43
755.243	4379.32
755.558	4385.91
755.874	4380.75
756.189	4387.27
756.505	4379.43
756.82	4384.98
757.135	4375.27
757.45	4385.05
757.765	4383.3
758.08	4387.16
758.395	4376.2
758.71	4379.11
759.025	4375.43
759.34	4378.82
759.655	4375.93
759.97	4382.89
760.285	4382.3
760.599	4392.11
760.914	4383.11
761.228	4381.57
761.543	4375.68
761.857	4394.11
762.172	4386.66
762.486	4389.95
762.8	4389.18
763.115	4391.48
763.429	4388.5
763.743	4387.43
764.057	4382.66
764.371	4387.86
764.685	4388.32
764.999	4397.5
765.313	4387.98
765.627	4393.2
765.941	4388.64
766.255	4389.43
766.568	4384.86
766.882	4388.93
767.195	4385.07
767.509	4389.91
767.823	4388
768.136	4390.34
768.449	4385.05
768.763	4383.7
769.076	4377.39
769.389	4385.05
769.702	4377.36
770.016	4382.52
770.329	4376.2
770.642	4387.91
770.955	4382.98
771.268	4386.36
771.58	4385.98
771.893	4389.73
772.206	4384.8
772.519	4394.34
772.832	4387.75
773.144	4397.14
773.457	4392.86
773.769	4401.02
774.082	4389.57
774.394	4394.43
774.706	4392.86
775.019	4398.8
775.331	4392.8
775.643	4400.55
775.955	4396.55
776.268	4403.75
776.58	4395.45
776.892	4400.5
777.204	4397.3
777.515	4403.52
777.827	4405.82
778.139	4410
778.451	4405.43
778.763	4412.89
779.074	4407.16
779.386	4410.57
779.697	4404.18
780.009	4412.11
780.32	4409.11
780.632	4413.95
780.943	4414.73
781.254	4415.89
781.566	4409.52
781.877	4416.5
782.188	4411.09
782.499	4416.64
782.81	4415.34
783.121	4424.43
783.432	4419.3
783.743	4423.55
784.054	4416.98
784.364	4417.27
784.675	4410.59
784.986	4413.93
785.296	4408.7
785.607	4418.3
785.917	4438.45
786.228	4442.75
786.538	4439.36
786.849	4451.57
787.159	4448.27
787.469	4453.59
787.779	4453.2
788.09	4458.64
788.4	4464
788.71	4468.18
789.02	4462.45
789.33	4449.48
789.64	4447.91
789.949	4459.75
790.259	4450.23
790.569	4455.75
790.879	4454.2
791.188	4459.25
791.498	4454.89
791.807	4453.23
792.117	4445.95
792.426	4449.84
792.736	4439.66
793.045	4450.59
793.354	4435.64
793.663	4445.18
793.973	4441.11
794.282	4469.2
794.591	4462.7
794.9	4468.32
795.209	4468.34
795.518	4477.45
795.826	4473.57
796.135	4484.55
796.444	4472.84
796.753	4482.82
797.061	4474.27
797.37	4478.75
797.678	4454.32
797.987	4459.27
798.295	4457.05
798.604	4462.57
798.912	4458.39
799.22	4465.09
799.529	4461.25
799.837	4471.23
800.145	4466.52
800.453	4473.68
800.761	4475.34
801.069	4480.5
801.377	4478.52
801.685	4490.95
801.993	4488.7
802.3	4495.3
802.608	4490.84
802.916	4496.77
803.223	4501.02
803.531	4510.18
803.838	4507.27
804.146	4510.36
804.453	4506.59
804.76	4515.73
805.068	4510.8
805.375	4515.84
805.682	4516.23
805.989	4529
806.296	4523.86
806.603	4518.95
806.91	4516.66
807.217	4522.5
807.524	4520.57
807.831	4526.95
808.138	4519.3
808.444	4523.61
808.751	4522.16
809.058	4522.45
809.364	4514.93
809.671	4524.52
809.977	4521.52
810.284	4527.73
810.59	4527.61
810.896	4532.84
811.202	4529.64
811.509	4539.91
811.815	4535.77
812.121	4540.41
812.427	4536.14
812.733	4543.86
813.039	4542.52
813.345	4549.41
813.65	4545.41
813.956	4556.57
814.262	4554.82
814.568	4561.7
814.873	4558.41
815.179	4567.8
815.484	4562.48
815.79	4574.48
816.095	4571.95
816.4	4574.3
816.706	4567.3
817.011	4574.5
817.316	4566.48
817.621	4571.52
817.926	4573.66
818.231	4576.8
818.536	4573.09
818.841	4582.09
819.146	4578.41
819.451	4585.02
819.756	4579.86
820.06	4588.48
820.365	4585.64
820.67	4589.02
820.974	4587.77
821.279	4595.23
821.583	4593
821.888	4599.82
822.192	4598.09
822.496	4605
822.8	4601.02
823.105	4607.32
823.409	4607.14
823.713	4612.89
824.017	4611.77
824.321	4616.43
824.625	4609.34
824.929	4617.84
825.232	4616.18
825.536	4623.55
825.84	4621.89
826.143	4632.16
826.447	4632.75
826.751	4636.93
827.054	4635
827.358	4644.27
827.661	4663.27
827.964	4685.91
828.268	4685.14
828.571	4687.39
828.874	4679.55
829.177	4684.23
829.48	4675.91
829.783	4679.39
830.086	4680.14
830.389	4682.64
830.692	4679.68
830.995	4665.91
831.297	4652.48
831.6	4660.52
831.903	4658.36
832.205	4666.64
832.508	4661.18
832.81	4667.18
833.113	4668.82
833.415	4672.8
833.718	4673.86
834.02	4677.59
834.322	4676.61
834.624	4676.34
834.926	4671.89
835.228	4682.48
835.53	4681.07
835.832	4691.45
836.134	4691.14
836.436	4696.3
836.738	4696.59
837.04	4704.36
837.341	4704.14
837.643	4717.61
837.944	4715.89
838.246	4725.95
838.547	4721.32
838.849	4729.48
839.15	4727.73
839.452	4736.95
839.753	4733.27
840.054	4738.32
840.355	4732.75
840.656	4744.66
840.957	4736.73
841.258	4742.91
841.559	4733.52
841.86	4740.27
842.161	4734.55
842.462	4739.86
842.762	4734.91
843.063	4741.34
843.364	4745.43
843.664	4755.52
843.965	4751.89
844.265	4756.84
844.566	4757.57
844.866	4771.43
845.166	4767.95
845.467	4773.39
845.767	4766.73
846.067	4773.23
846.367	4772.43
846.667	4774.66
846.967	4770.59
847.267	4771.45
847.567	4766.5
847.867	4771.2
848.166	4765.41
848.466	4770.84
848.766	4770.86
849.065	4782.2
849.365	4777.36
849.664	4785
849.964	4778.91
850.263	4784.36
850.562	4782.59
850.862	4790.55
851.161	4786.66
851.46	4795.86
851.759	4794.48
852.058	4804.57
852.357	4800.89
852.656	4812.55
852.955	4808.41
853.254	4816.05
853.553	4812.34
853.851	4819.14
854.15	4816.34
854.449	4823.32
854.747	4813.7
855.046	4821.68
855.344	4814.41
855.643	4833.77
855.941	4829.68
856.239	4840.52
856.538	4839.34
856.836	4849.84
857.134	4844.3
857.432	4850.93
857.73	4849.98
858.028	4863.27
858.326	4858.25
858.624	4865.52
858.922	4853.5
859.219	4858.64
859.517	4851.55
859.815	4858.86
860.112	4857.7
860.41	4870.27
860.707	4865.16
861.005	4872.05
861.302	4867.09
861.6	4873.59
861.897	4872.8
862.194	4875.34
862.491	4876.77
862.788	4884.34
863.085	4876.27
863.382	4880.7
863.679	4875.95
863.976	4884.39
864.273	4881.68
864.57	4887.5
864.867	4883.2
865.163	4892.52
865.46	4891.07
865.757	4894.09
866.053	4893.02
866.349	4903.82
866.646	4903.55
866.942	4912.73
867.239	4914
867.535	4921.45
867.831	4921.36
868.127	4933.02
868.423	4924.3
868.719	4929.14
869.015	4924.09
869.311	4928.84
869.607	4925.73
869.903	4927.07
870.199	4918.73
870.494	4928.89
870.79	4919.57
871.086	4920.82
871.381	4916.05
871.677	4921.95
871.972	4919.23
872.267	4927.48
872.563	4920.68
872.858	4925.14
873.153	4920.3
873.448	4923.09
873.743	4909.8
874.038	4913.02
874.333	4908.36
874.628	4910.5
874.923	4903.91
875.218	4902.77
875.513	4892.11
875.808	4898.14
876.102	4893.09
876.397	4894.52
876.691	4891.55
876.986	4895.75
877.28	4893.8
877.575	4895.16
877.869	4893.43
878.163	4896.82
878.458	4895.25
878.752	4904.75
879.046	4896.82
879.34	4898.66
879.634	4900.14
879.928	4900.91
880.222	4891.98
880.516	4895.8
880.809	4889.57
881.103	4893.11
881.397	4886.14
881.691	4893.52
881.984	4884.05
882.278	4887.61
882.571	4899.05
882.864	4894.18
883.158	4891.55
883.451	4898.7
883.744	4891.18
884.038	4892.95
884.331	4884.82
884.624	4891.68
884.917	4881.57
885.21	4886
885.503	4879.89
885.796	4868.93
886.088	4866.86
886.381	4872.8
886.674	4864.86
886.966	4868.66
887.259	4866.61
887.552	4883.02
887.844	4881.2
888.136	4884.52
888.429	4883.95
888.721	4889.56
889.013	4885.47
889.306	4891.71
889.598	4886.08
