# Supplementary material for: An on-demand, drop-on-drop method for studying enzyme catalysis by serial crystallography
Source: Nat Commun. 2021 Jul 22;12:4461. doi: 10.1038/s41467-021-24757-7 (PMC8298390; doi:10.1038/s41467-021-24757-7)
Supplement: Supplementary file 7 — Source Data [file 41467_2021_24757_MOESM7_ESM.zip › 01_raw data/7/7-pico-on (26).txt]

Data from 7-fluo5N-fura-picoon_Subt4_20-41-23-914.txt Node

Date: Wed Jun 05 20:41:23 PDT 2019
User: Yachandra Lab
Spectrometer: OFX00221
Trigger mode: 0
Integration Time (sec): 3.000000E-1
Scans to average: 4
Nonlinearity correction enabled: false
Boxcar width: 5
Storing dark spectrum: false
XAxis mode: Wavelengths
Number of Pixels in Spectrum: 2136
>>>>>Begin Spectral Data<<<<<
156.111	0.38
156.499	0.75
156.887	-0.09
157.274	-0.64
157.662	-0.9
158.049	-0.45
158.437	-0.05
158.824	1.57
159.211	1.18
159.599	1.91
159.986	1.23
160.373	1.14
160.761	-0.09
161.148	0.48
161.535	-0.23
161.922	0.39
162.309	0.61
162.696	-0.25
163.083	-2.45
163.47	-1.25
163.857	-1.98
164.244	-1.5
164.631	-1.61
165.018	-0.66
165.405	-1.27
165.792	0.52
166.179	0.52
166.565	-0.09
166.952	0.09
167.339	2.32
167.725	1.39
168.112	2.32
168.498	2.89
168.885	3.11
169.271	3.59
169.658	5.36
170.044	4.07
170.431	4.32
170.817	3.86
171.203	4.45
171.59	3.09
171.976	2.68
172.362	2.11
172.748	0.36
173.134	0.34
173.521	-0.64
173.907	-1.61
174.293	-0.89
174.679	-1.68
175.065	-1.18
175.451	-1.57
175.836	-1.45
176.222	-0.59
176.608	-2.64
176.994	-1.45
177.38	-1.27
177.765	-1.84
178.151	-1.66
178.537	-2.23
178.922	-1.8
179.308	-2.05
179.693	-2.07
180.079	-1.52
180.464	-1.07
180.85	-0.18
181.235	-0.36
181.621	-1.2
182.006	-0.61
182.391	-1.39
182.777	-2.05
183.162	-3.02
183.547	-2.98
183.932	-3.57
184.317	-4.32
184.702	-4.75
185.087	-5.02
185.472	-5.14
185.857	-4.57
186.242	-3.73
186.627	-3.36
187.012	-2.91
187.397	-2.52
187.782	-2.52
188.167	-2.43
188.551	-1.95
188.936	4.77
189.321	14.84
189.705	22.39
190.09	29.36
190.475	39.11
190.859	44.55
191.244	52.5
191.628	57.52
192.012	65.48
192.397	71.89
192.781	81.59
193.166	83.75
193.55	83.43
193.934	83.11
194.318	82.93
194.702	80.68
195.087	83.05
195.471	80.77
195.855	84.75
196.239	84.43
196.623	87.16
197.007	85.43
197.391	82
197.775	80.3
198.158	81.68
198.542	81.8
198.926	81.2
199.31	83
199.693	85.3
200.077	80.89
200.461	80.16
200.844	78.16
201.228	79.23
201.611	80.68
201.995	80.2
202.378	78.2
202.762	80.77
203.145	81.18
203.529	78.2
203.912	76.2
204.295	79.25
204.679	80.75
205.062	85.2
205.445	82.93
205.828	80.82
206.211	81.39
206.594	81.02
206.977	76.25
207.36	75.27
207.743	74.77
208.126	74.09
208.509	71.2
208.892	72.09
209.275	67.11
209.658	69.61
210.04	71.8
210.423	71.2
210.806	72.7
211.188	75.64
211.571	75.52
211.953	79.34
212.336	80.84
212.719	85.32
213.101	83.57
213.483	87.27
213.866	88
214.248	88
214.63	86.75
215.013	84.32
215.395	84.86
215.777	84.84
216.159	84.14
216.542	85.89
216.924	81.73
217.306	81.52
217.688	78.34
218.07	77.55
218.452	78.05
218.834	81
219.216	86.95
219.597	86.14
219.979	87.8
220.361	88.3
220.743	86.23
221.124	85.57
221.506	84.32
221.888	81.98
222.269	77.43
222.651	79.11
223.032	78.09
223.414	72.52
223.795	69.59
224.177	70.57
224.558	66.3
224.94	67.23
225.321	72.84
225.702	77.48
226.083	80.95
226.465	83.11
226.846	80.86
227.227	78.84
227.608	80.11
227.989	86.16
228.37	82.57
228.751	81.3
229.132	81.57
229.513	79.82
229.894	76.73
230.275	74.98
230.655	73.2
231.036	72.52
231.417	74.36
231.798	80.45
232.178	76.86
232.559	79.89
232.94	83.5
233.32	84.27
233.701	87.55
234.081	87.95
234.462	88.84
234.842	89.73
235.222	92.75
235.603	92.07
235.983	85.39
236.363	85.75
236.743	87.25
237.124	84.16
237.504	83.16
237.884	81.11
238.264	78.2
238.644	77.52
239.024	80.2
239.404	73.16
239.784	71.02
240.164	69.75
240.544	68.2
240.923	66.59
241.303	69.59
241.683	71.18
242.063	70.39
242.442	70.84
242.822	68.82
243.202	63.98
243.581	68.59
243.961	73.34
244.34	76.34
244.72	77.25
245.099	75.59
245.478	75.93
245.858	74.48
246.237	71.57
246.616	73.84
246.996	76.55
247.375	80.89
247.754	80.68
248.133	79.11
248.512	78.25
248.891	83.66
249.27	85.2
249.649	85.98
250.028	86.8
250.407	87.77
250.786	86.68
251.165	87.45
251.544	90.66
251.922	91.75
252.301	91
252.68	91.32
253.058	87.8
253.437	88.98
253.816	85.59
254.194	86.52
254.573	87.41
254.951	90.61
255.329	94.61
255.708	91.5
256.086	91.7
256.465	91.57
256.843	92.55
257.221	91.3
257.599	90.45
257.977	92.41
258.356	92.02
258.734	93.3
259.112	91.16
259.49	84.25
259.868	83.59
260.246	84.45
260.624	84.5
261.001	81.95
261.379	84.59
261.757	82.34
262.135	81.77
262.513	80.7
262.89	77.3
263.268	74.59
263.645	76.64
264.023	76.86
264.401	77.23
264.778	75.39
265.156	75.3
265.533	71.8
265.91	73
266.288	74.07
266.665	75.07
267.042	76.14
267.42	79.16
267.797	79.93
268.174	78.57
268.551	74.52
268.928	78.36
269.305	77.52
269.682	80.02
270.059	81.7
270.436	84.3
270.813	83.86
271.19	88.23
271.567	86.52
271.944	82.23
272.32	81.73
272.697	82.61
273.074	82.73
273.45	86.59
273.827	84.5
274.203	84
274.58	79.07
274.957	75.89
275.333	72.59
275.709	73.16
276.086	78.73
276.462	78.05
276.838	78.02
277.215	78.41
277.591	78.32
277.967	75.66
278.343	75.05
278.719	76.57
279.095	77.41
279.471	76.45
279.847	78.25
280.223	75.57
280.599	76.84
280.975	74.73
281.351	70.66
281.727	68.25
282.103	71.95
282.478	69.77
282.854	72.64
283.23	75.16
283.605	80.77
283.981	77.66
284.357	79.73
284.732	81.89
285.108	87.02
285.483	91
285.858	92.43
286.234	92.61
286.609	95.39
286.984	90.7
287.36	91.41
287.735	89.75
288.11	89.68
288.485	87.27
288.86	84.34
289.235	83.18
289.61	80.77
289.985	81.55
290.36	80.66
290.735	81.48
291.11	83.5
291.485	84.5
291.86	82.86
292.235	87.77
292.609	89.36
292.984	91.8
293.359	91.09
293.733	92.14
294.108	87.93
294.482	87.05
294.857	85.5
295.231	84.27
295.606	80.84
295.98	81.2
296.354	76.75
296.729	80.09
297.103	78.34
297.477	77.93
297.851	78.32
298.226	79.64
298.6	76.95
298.974	77.73
299.348	81.16
299.722	84.8
300.096	85.11
300.47	84.55
300.844	77.86
301.217	79.59
301.591	81.84
301.965	82.93
302.339	83.68
302.712	88.77
303.086	86.55
303.46	87.43
303.833	87.16
304.207	84.34
304.58	85.39
304.954	87.91
305.327	86.93
305.701	84.02
306.074	83.7
306.447	83.41
306.821	83.66
307.194	86.68
307.567	83.5
307.94	83.82
308.313	84.89
308.686	87.7
309.059	86.36
309.432	85.41
309.805	84.14
310.178	83.57
310.551	84.45
310.924	81
311.297	78.09
311.67	75.68
312.042	73.07
312.415	71.5
312.788	68.77
313.16	71.8
313.533	71.52
313.905	76.11
314.278	74.25
314.65	74.43
315.023	74.14
315.395	74.77
315.768	80.5
316.14	81.41
316.512	84.05
316.884	86.41
317.257	83.75
317.629	86.84
318.001	85.25
318.373	86.93
318.745	84.7
319.117	85.82
319.489	81.5
319.861	75.7
320.233	73.84
320.605	73.93
320.977	73.43
321.348	72.75
321.72	71.66
322.092	73.98
322.463	72.61
322.835	73.18
323.207	75.05
323.578	76.84
323.95	77.18
324.321	77.95
324.693	76.2
325.064	76.75
325.435	81.77
325.807	80.43
326.178	78.25
326.549	80.11
326.92	81.84
327.292	78.27
327.663	79.84
328.034	79.68
328.405	79.16
328.776	77.73
329.147	76.3
329.518	70.5
329.889	69.05
330.259	66.55
330.63	65.07
331.001	66.11
331.372	66.09
331.742	67.86
332.113	67.45
332.484	66.3
332.854	69.18
333.225	72.5
333.595	74.07
333.966	75.48
334.336	77.68
334.707	78.43
335.077	73.64
335.447	74.39
335.817	73.23
336.188	78.23
336.558	81.09
336.928	80.2
337.298	79.11
337.668	76.86
338.038	79.75
338.408	83.41
338.778	81.5
339.148	86.91
339.518	86.27
339.888	88.23
340.258	84.41
340.627	80.98
340.997	77.32
341.367	73.75
341.736	77.07
342.106	74.98
342.475	68.2
342.845	70.45
343.214	69.89
343.584	71.05
343.953	71.02
344.323	72.93
344.692	73.52
345.061	77.09
345.431	77.07
345.8	75.36
346.169	75.98
346.538	76.73
346.907	76.11
347.276	76.11
347.645	73.18
348.014	70.07
348.383	69.8
348.752	73.16
349.121	71.91
349.49	72.7
349.858	75.18
350.227	74.02
350.596	78.59
350.964	78.45
351.333	75.75
351.702	78
352.07	78.32
352.439	77.07
352.807	74.27
353.176	75.27
353.544	75.89
353.912	77.73
354.281	77.36
354.649	73.41
355.017	73.52
355.385	74.27
355.753	76.68
356.122	74.89
356.49	74.36
356.858	72.25
357.226	70.7
357.594	68.82
357.961	66.8
358.329	70.09
358.697	71.82
359.065	71.93
359.433	71.75
359.8	70.98
360.168	74.5
360.536	73.84
360.903	74.23
361.271	75.95
361.638	79.86
362.006	81.18
362.373	78.43
362.741	80
363.108	79.91
363.475	81.66
363.843	78.2
364.21	75.7
364.577	78.84
364.944	82.52
365.311	78.89
365.678	78.41
366.045	78.14
366.412	78.16
366.779	75.75
367.146	73.8
367.513	73.82
367.88	76.89
368.247	79.89
368.613	76.48
368.98	78.2
369.347	79
369.713	79.2
370.08	77.45
370.447	77.84
370.813	77.3
371.18	78.84
371.546	76.57
371.912	76.61
372.279	74.09
372.645	75.07
373.011	73.91
373.378	76.36
373.744	72.36
374.11	69.18
374.476	66.57
374.842	69.8
375.208	71.05
375.574	71.36
375.94	72.57
376.306	75.45
376.672	76.41
377.038	75.66
377.404	73.91
377.769	75.36
378.135	78.93
378.501	84.25
378.866	82.82
379.232	81.2
379.597	83.02
379.963	81.77
380.328	82.55
380.694	84.7
381.059	83.7
381.425	83.3
381.79	83
382.155	84.57
382.52	80.5
382.886	79.91
383.251	77.43
383.616	75.73
383.981	73.09
384.346	68.14
384.711	65.8
385.076	65.2
385.441	67.86
385.806	69.93
386.171	67.68
386.535	72.32
386.9	69.23
387.265	75.3
387.629	75.86
387.994	79.5
388.359	78.52
388.723	78.41
389.088	81.8
389.452	80.02
389.817	77.93
390.181	76.73
390.545	73.32
390.91	77.27
391.274	73.57
391.638	76.57
392.002	74.3
392.366	81.66
392.731	84.32
393.095	83.36
393.459	87.14
393.823	86.82
394.187	88.43
394.55	86.45
394.914	86.18
395.278	86
395.642	84.36
396.006	84.8
396.369	79.36
396.733	76.41
397.097	76.32
397.46	70.86
397.824	71.43
398.187	70.84
398.551	72.52
398.914	73.75
399.277	74.84
399.641	73.09
400.004	74.05
400.367	74.09
400.73	75.27
401.094	73.61
401.457	77.02
401.82	76.2
402.183	77.75
402.546	74.98
402.909	74.34
403.272	71.16
403.635	71.36
403.998	71.93
404.36	73.68
404.723	73.75
405.086	73.45
405.448	74.02
405.811	73.61
406.174	74.3
406.536	77.8
406.899	77.39
407.261	80.61
407.624	81.84
407.986	81.55
408.348	82.98
408.711	82.82
409.073	84.68
409.435	83.16
409.797	85.8
410.16	83.66
410.522	84.91
410.884	84.45
411.246	83.64
411.608	80.73
411.97	80.98
412.332	79.32
412.693	79.39
413.055	80.55
413.417	80.52
413.779	77.32
414.14	75.2
414.502	74.32
414.864	72.5
415.225	69.45
415.587	75.2
415.948	77.8
416.31	74.41
416.671	74.8
417.033	70.75
417.394	71.55
417.755	73.68
418.116	75.55
418.478	75.39
418.839	76.11
419.2	77.98
419.561	73.5
419.922	69
420.283	70.95
420.644	70.66
421.005	72.68
421.366	72.52
421.727	72.64
422.087	71.84
422.448	72.75
422.809	71.39
423.169	73.59
423.53	75.32
423.891	73
424.251	74.16
424.612	74.18
424.972	73.7
425.333	74.75
425.693	71.59
426.053	72.61
426.414	70.82
426.774	74.23
427.134	71.55
427.494	70.52
427.854	71.32
428.214	70.75
428.574	68.66
428.934	66.3
429.294	64.2
429.654	67.91
430.014	66.32
430.374	64.39
430.734	60.8
431.094	63.11
431.453	62.89
431.813	65.5
432.173	65.09
432.532	62.82
432.892	63.32
433.251	62.95
433.611	62.95
433.97	63.52
434.33	65.73
434.689	66.77
435.048	66.45
435.407	64.82
435.767	65.02
436.126	63.93
436.485	66.45
436.844	67.91
437.203	67.7
437.562	66.55
437.921	65
438.28	61.55
438.639	66
438.998	66
439.356	69.32
439.715	71.16
440.074	74.91
440.433	75
440.791	72.27
441.15	75.43
441.508	73.68
441.867	77.43
442.225	78.16
442.584	73.41
442.942	70.91
443.3	67.59
443.659	65.91
444.017	62.39
444.375	61.61
444.733	63.3
445.092	60.8
445.45	66.02
445.808	63.68
446.166	65.16
446.524	66.25
446.882	69.64
447.239	69.91
447.597	67.14
447.955	68.2
448.313	70.43
448.67	69.66
449.028	68.3
449.386	62.64
449.743	64.41
450.101	64.98
450.458	64.05
450.816	64.41
451.173	67.5
451.531	68.43
451.888	65.14
452.245	67.48
452.602	66.68
452.96	71.82
453.317	71.14
453.674	68.16
454.031	68.66
454.388	67.77
454.745	66.16
455.102	67.55
455.459	67
455.816	69.98
456.173	67.84
456.529	70.66
456.886	69.34
457.243	73.18
457.599	75.27
457.956	76.14
458.313	76.2
458.669	75.89
459.026	71.25
459.382	72.5
459.739	73.75
460.095	72.02
460.451	69.5
460.807	66.23
461.164	66.45
461.52	66.66
461.876	66.16
462.232	67.91
462.588	69.48
462.944	69.82
463.3	69.09
463.656	66.52
464.012	64.75
464.368	67.27
464.724	67.57
465.079	67.39
465.435	64.57
465.791	67.3
466.146	66.32
466.502	63.23
466.858	63.8
467.213	64.32
467.569	66.52
467.924	67.91
468.279	68.68
468.635	65.95
468.99	64.18
469.345	68.66
469.701	66.7
470.056	67.48
470.411	69.59
470.766	67.52
471.121	67.36
471.476	68.32
471.831	70.25
472.186	68.23
472.541	69.48
472.895	68.8
473.25	63.55
473.605	60.75
473.96	61.91
474.314	62.59
474.669	67.59
475.024	69.2
475.378	68.66
475.733	68.73
476.087	69.98
476.441	69.3
476.796	72.2
477.15	77.66
477.504	78.64
477.859	77.18
478.213	72.36
478.567	66.84
478.921	62.3
479.275	60.64
479.629	60.25
479.983	60.93
480.337	63.95
480.691	60.55
481.045	56.18
481.399	57.07
481.752	55.84
482.106	57.86
482.46	60.39
482.813	65.05
483.167	66.89
483.52	67.86
483.874	66.98
484.227	66.2
484.581	68.07
484.934	69.41
485.288	72.09
485.641	70.61
485.994	72.34
486.347	73.09
486.7	72.48
487.054	72
487.407	71.3
487.76	72.86
488.113	71.91
488.466	74.36
488.818	74.36
489.171	69.68
489.524	69.5
489.877	69.52
490.23	69.64
490.582	70.45
490.935	70.52
491.288	68.05
491.64	62.32
491.993	63.64
492.345	62.64
492.698	61.91
493.05	63.77
493.402	67.41
493.755	65.68
494.107	63.66
494.459	58.86
494.811	55.18
495.163	53.82
495.515	53.61
495.867	47.59
496.219	36.23
496.571	29.57
496.923	17.48
497.275	6.25
497.627	-3.59
497.979	-12.02
498.33	-16.45
498.682	-27.07
499.034	-34.41
499.385	-38.27
499.737	-42.43
500.088	-37.7
500.44	-34.57
500.791	-30.02
501.143	-26.32
501.494	-24.91
501.845	-23.39
502.197	-21.93
502.548	-14.66
502.899	-12.34
503.25	-10.14
503.601	-6.11
503.952	-6.36
504.303	-5
504.654	0.52
505.005	0.41
505.356	5.32
505.707	9.25
506.058	10.89
506.408	13.32
506.759	14.84
507.11	22.82
507.46	25.5
507.811	28.98
508.161	28.5
508.512	28.59
508.862	35.77
509.213	39.16
509.563	45.45
509.913	49.95
510.263	56.89
510.614	61.7
510.964	62.86
511.314	65.11
511.664	69
512.014	75.64
512.364	80.5
512.714	83.2
513.064	88.05
513.414	86.68
513.764	91.32
514.113	89.66
514.463	94.43
514.813	94.55
515.162	96.75
515.512	97.93
515.862	98.14
516.211	99.18
516.561	101.07
516.91	100.57
517.259	102.8
517.609	98.55
517.958	100.5
518.307	106.09
518.656	103.16
519.006	106.77
519.355	107.18
519.704	110.18
520.053	110.77
520.402	110.86
520.751	110.8
521.1	115.66
521.448	119.7
521.797	116.93
522.146	111.27
522.495	114.48
522.843	112.11
523.192	111.43
523.541	114.23
523.889	115.57
524.238	113
524.586	113.89
524.935	110.61
525.283	112.55
525.631	118.52
525.979	119.68
526.328	120.57
526.676	123.02
527.024	123.34
527.372	122.3
527.72	120.77
528.068	122.93
528.416	121.84
528.764	123.39
529.112	119.93
529.46	114.82
529.808	115.2
530.155	110.73
530.503	110.32
530.851	111.82
531.198	110.11
531.546	110.36
531.893	111.89
532.241	112.3
532.588	108.5
532.936	112.52
533.283	117.36
533.63	119.59
533.978	125.64
534.325	124.66
534.672	122.91
535.019	120.09
535.366	118.48
535.713	115.5
536.06	116.59
536.407	119.84
536.754	118.23
537.101	115.27
537.448	113.5
537.795	110.45
538.141	111.82
538.488	112.45
538.835	112.45
539.181	111.2
539.528	111.59
539.874	111.68
540.221	112.18
540.567	113.05
540.914	113.14
541.26	112.27
541.606	114.89
541.952	114.61
542.299	114.07
542.645	114.95
542.991	116.27
543.337	117.34
543.683	117.11
544.029	115.3
544.375	111.11
544.721	110.89
545.066	107.48
545.412	106.5
545.758	105.64
546.104	107.57
546.449	105.66
546.795	105.5
547.141	101.27
547.486	98.25
547.832	99.34
548.177	100.7
548.522	101.05
548.868	105.02
549.213	105.91
549.558	107.25
549.903	107.57
550.249	109.25
550.594	106.41
550.939	109.16
551.284	111.61
551.629	108.48
551.974	112.05
552.319	111.86
552.664	113.36
553.008	111.86
553.353	110.61
553.698	108.27
554.043	107.86
554.387	107
554.732	111.45
555.076	111.75
555.421	112.68
555.765	108.45
556.11	106.23
556.454	102.43
556.798	100.55
557.143	101.52
557.487	102.84
557.831	105.02
558.175	108.91
558.519	99.82
558.863	97
559.207	98.09
559.551	98.32
559.895	101.32
560.239	102.84
560.583	103.5
560.927	101.93
561.27	99.57
561.614	99.73
561.958	97.66
562.301	100.98
562.645	101.43
562.988	99.41
563.332	101.39
563.675	100.3
564.018	99.61
564.362	97.09
564.705	96.7
565.048	97.34
565.391	94.45
565.735	94.45
566.078	93.3
566.421	95.27
566.764	95.73
567.107	94.68
567.45	93.75
567.792	90.18
568.135	90.8
568.478	89.09
568.821	87.84
569.163	88.57
569.506	88.05
569.849	88.32
570.191	85.98
570.534	87.8
570.876	88.34
571.219	88.18
571.561	90.8
571.903	90
572.246	93.16
572.588	93.95
572.93	88.66
573.272	90.02
573.614	91.75
573.956	92.84
574.298	91.5
574.64	86.39
574.982	85.32
575.324	86.84
575.666	86.68
576.008	85.82
576.349	85.61
576.691	89.2
577.033	87.5
577.374	84.61
577.716	83.52
578.057	78.3
578.399	80.43
578.74	82.11
579.082	79.82
579.423	81.36
579.764	79.2
580.105	77.84
580.447	78.73
580.788	79.02
581.129	83.68
581.47	86.5
581.811	90.2
582.152	88.66
582.493	87.34
582.834	86.75
583.175	88.16
583.515	90.32
583.856	91.2
584.197	88.48
584.537	89.95
584.878	88.36
585.218	86.91
585.559	86.32
585.899	87.2
586.24	87.77
586.58	92.07
586.921	88.86
587.261	88.36
587.601	88.57
587.941	92.07
588.281	89.86
588.621	87.09
588.961	83.57
589.301	85.98
589.641	90.64
589.981	85.84
590.321	82.05
590.661	79.86
591.001	76.09
591.34	76.16
591.68	74.57
592.02	74.34
592.359	75.52
592.699	81.34
593.038	78.09
593.378	74.77
593.717	79.11
594.057	78.14
594.396	83.48
594.735	83.93
595.074	83.55
595.414	81.41
595.753	80.98
596.092	81.23
596.431	80.27
596.77	84.43
597.109	84.82
597.448	84.48
597.786	83.5
598.125	82.18
598.464	79.5
598.803	78.66
599.141	79.61
599.48	80.75
599.819	77.73
600.157	75.95
600.495	71
600.834	72.43
601.172	72.75
601.511	73.66
601.849	72.7
602.187	75.14
602.525	76
602.864	78.86
603.202	76.2
603.54	78
603.878	77.18
604.216	78.52
604.554	77.18
604.891	76.45
605.229	79.23
605.567	80.52
605.905	83.23
606.243	85.05
606.58	84.14
606.918	87.05
607.255	85.77
607.593	85.45
607.93	85.16
608.268	81.3
608.605	81.39
608.942	80.64
609.28	74.93
609.617	75.14
609.954	71.16
610.291	70.7
610.628	72.3
610.965	72.48
611.302	71.91
611.639	72.2
611.976	73.45
612.313	73.3
612.65	71.64
612.987	74.61
613.323	71.5
613.66	72.66
613.997	70.41
614.333	66.7
614.67	69.86
615.006	69.84
615.343	71.59
615.679	75.18
616.015	73.89
616.352	74.77
616.688	75.95
617.024	77.09
617.36	78.02
617.696	77.57
618.032	75.7
618.368	74.5
618.704	72.77
619.04	69.52
619.376	66.39
619.712	68.57
620.048	67.66
620.383	68.84
620.719	67.98
621.055	67.8
621.39	68.75
621.726	71.43
622.061	70.45
622.397	71.16
622.732	71.39
623.068	70.66
623.403	68.57
623.738	66.3
624.073	62.86
624.409	65.09
624.744	63.93
625.079	62.91
625.414	63.07
625.749	64.43
626.084	65.11
626.419	68.61
626.753	69.86
627.088	71.55
627.423	75.48
627.758	78.66
628.092	75.3
628.427	76.3
628.762	79.55
629.096	80.7
629.431	81.27
629.765	81.23
630.099	79.77
630.434	79.18
630.768	79.95
631.102	78.11
631.436	75.89
631.77	79.45
632.105	78.41
632.439	76.66
632.773	76.59
633.107	75.61
633.44	75.93
633.774	76.16
634.108	80.2
634.442	77.23
634.776	79.66
635.109	82.59
635.443	83.16
635.776	84.98
636.11	84.2
636.443	84.2
636.777	84.32
637.11	83.52
637.444	83.18
637.777	79.32
638.11	82.02
638.443	82.39
638.776	80.48
639.11	77.61
639.443	76.93
639.776	78.27
640.109	78.43
640.441	78.7
640.774	79.86
641.107	80.68
641.44	82.02
641.773	81.16
642.105	77.68
642.438	77.73
642.77	77.23
643.103	76.18
643.435	75.8
643.768	75.61
644.1	74.07
644.433	75.82
644.765	77.16
645.097	74.25
645.429	74.18
645.761	73.98
646.094	73.11
646.426	73.8
646.758	76.41
647.09	79.59
647.422	78.14
647.753	80.16
648.085	77.48
648.417	72.27
648.749	74.52
649.08	72.55
649.412	73.75
649.744	74.16
650.075	75.14
650.407	73.3
650.738	71.41
651.069	71.5
651.401	70.16
651.732	69.55
652.063	72.27
652.394	74.3
652.726	76.89
653.057	77.45
653.388	75.43
653.719	74.52
654.05	74.82
654.381	71.61
654.712	71.3
655.042	69.57
655.373	69.59
655.704	66.82
656.034	64.98
656.365	64.34
656.696	65.09
657.026	69.61
657.357	68.86
657.687	67.57
658.018	70.3
658.348	68.8
658.678	69.66
659.008	70.7
659.339	72.41
659.669	72.3
659.999	72.07
660.329	69.73
660.659	68.93
660.989	70.5
661.319	71.02
661.649	70.14
661.978	72.14
662.308	71.64
662.638	71.36
662.968	72.36
663.297	71.91
663.627	69.5
663.956	69.98
664.286	69.39
664.615	65.02
664.945	65.27
665.274	65.41
665.603	66.11
665.932	66.23
666.262	68.36
666.591	66.93
666.92	66.95
667.249	70.02
667.578	68.52
667.907	66.23
668.236	72.23
668.564	70.3
668.893	69.27
669.222	71.02
669.551	70.14
669.879	68.77
670.208	69.73
670.537	66.3
670.865	61.59
671.194	63.05
671.522	64.86
671.85	62.55
672.179	63.52
672.507	65.57
672.835	61.68
673.163	65.7
673.491	66.95
673.819	65.32
674.147	68
674.475	72.64
674.803	69.23
675.131	70.61
675.459	68.95
675.787	73.61
676.115	71.66
676.442	71.27
676.77	68.43
677.098	66.11
677.425	66.61
677.753	66.64
678.08	66.5
678.407	70.91
678.735	70.91
679.062	70.59
679.389	61.66
679.717	60.32
680.044	61.11
680.371	61.27
680.698	62.59
681.025	63.66
681.352	61.48
681.679	60.48
682.006	59.14
682.332	58.52
682.659	59.98
682.986	67.45
683.313	69.89
683.639	70.25
683.966	72.98
684.292	73.5
684.619	72.82
684.945	76.07
685.272	75.16
685.598	75.57
685.924	75.02
686.25	74.86
686.577	74.11
686.903	73.89
687.229	75.34
687.555	75.23
687.881	74.45
688.207	73.77
688.533	74.77
688.858	77.2
689.184	78.27
689.51	80
689.836	81.61
690.161	79.73
690.487	79.66
690.813	77.55
691.138	74.27
691.463	74.07
691.789	74.64
692.114	71.39
692.44	68.2
692.765	65.89
693.09	64.14
693.415	64.55
693.74	63.57
694.065	61.8
694.39	60.02
694.715	61.18
695.04	59.07
695.365	58.02
695.69	55.75
696.015	58.36
696.339	58.61
696.664	56.36
696.989	56.93
697.313	56.77
697.638	56.98
697.962	60.07
698.287	61.23
698.611	64.34
698.935	68.02
699.26	71.68
699.584	71.48
699.908	72.39
700.232	72.16
700.556	69.77
700.88	71.39
701.204	75.36
701.528	77.25
701.852	76.77
702.176	74.89
702.5	72.07
702.823	71.3
703.147	69.68
703.471	69.57
703.794	74.2
704.118	74.93
704.441	73.41
704.765	70.09
705.088	67.18
705.411	63.5
705.735	63.02
706.058	62.16
706.381	62.45
706.704	63.2
707.027	61.3
707.35	57.11
707.673	57.57
707.996	56.95
708.319	55.84
708.642	56
708.965	56.8
709.288	58.36
709.61	60.18
709.933	59.14
710.256	59.82
710.578	61.07
710.901	61.82
711.223	59.61
711.546	59.73
711.868	59.93
712.19	59.34
712.512	63.16
712.835	61.89
713.157	59.66
713.479	62.55
713.801	61.18
714.123	59.43
714.445	57.7
714.767	58.61
715.089	60.57
715.411	59.98
715.732	59.77
716.054	55.93
716.376	55.57
716.697	56.75
717.019	56.95
717.34	60.61
717.662	62.41
717.983	67.48
718.305	69.23
718.626	68.43
718.947	70.32
719.268	69.89
719.589	73.27
719.911	73.52
720.232	76.91
720.553	73.59
720.874	71.36
721.195	68.82
721.515	67.34
721.836	64.59
722.157	63.64
722.478	64.91
722.798	65.57
723.119	66.34
723.44	65.95
723.76	64.11
724.081	65.27
724.401	63.55
724.721	65.16
725.042	60.98
725.362	62.23
725.682	62.61
726.002	59.89
726.322	60.68
726.642	56.41
726.962	55.32
727.282	53.98
727.602	53.16
727.922	52.48
728.242	55.82
728.562	58.8
728.882	57.09
729.201	56
729.521	55.32
729.84	54.61
730.16	55.3
730.479	56.77
730.799	58.52
731.118	60.14
731.437	58.73
731.757	57.98
732.076	56.36
732.395	57.8
732.714	61.34
733.033	62.7
733.352	65
733.671	63.36
733.99	64.66
734.309	64.14
734.628	64.34
734.947	65.45
735.265	64.73
735.584	64.82
735.903	64.34
736.221	61.91
736.54	61.45
736.858	57.59
737.177	57.91
737.495	58
737.813	57.66
738.132	53.75
738.45	56.39
738.768	54.43
739.086	53.48
739.404	53.18
739.722	50.34
740.04	47.5
740.358	48.48
740.676	51.48
740.994	51.95
741.311	49.68
741.629	50.32
741.947	48.5
742.264	50.27
742.582	50.45
742.899	52.3
743.217	53.84
743.534	53.95
743.852	53.68
744.169	51.41
744.486	48.66
744.803	50.55
745.121	52.93
745.438	54.86
745.755	52.82
746.072	53.48
746.389	54.07
746.706	56.59
747.022	59.2
747.339	60.25
747.656	60.07
747.973	62.95
748.289	59.7
748.606	58.82
748.923	53.75
749.239	55.89
749.555	56.43
749.872	55.07
750.188	52.55
750.505	52.7
750.821	52.05
751.137	53.61
751.453	50.3
751.769	52.8
752.085	53.77
752.401	58.41
752.717	59.39
753.033	58.27
753.349	57.89
753.665	59.82
753.98	63.64
754.296	65.18
754.612	66.64
754.927	66.91
755.243	66.73
755.558	68.09
755.874	69
756.189	67.73
756.505	70.18
756.82	68.27
757.135	69.95
757.45	65.91
757.765	66.3
758.08	63.27
758.395	64.25
758.71	62.93
759.025	61.86
759.34	62.14
759.655	60.18
759.97	59.57
760.285	61.59
760.599	58.09
760.914	56.61
761.228	56.61
761.543	55.57
761.857	59.14
762.172	62
762.486	60.98
762.8	59.48
763.115	62.59
763.429	60.3
763.743	62.34
764.057	65.52
764.371	70.36
764.685	68.61
764.999	72.16
765.313	68.7
765.627	67.16
765.941	67.68
766.255	66.07
766.568	61.5
766.882	66.45
767.195	63.55
767.509	61.34
767.823	57.09
768.136	57.86
768.449	53.14
768.763	51.86
769.076	53.34
769.389	52.02
769.702	52.82
770.016	55.95
770.329	53.34
770.642	54.02
770.955	53.34
771.268	53.43
771.58	52.77
771.893	57.3
772.206	59.98
772.519	58.05
772.832	57.93
773.144	57.36
773.457	57.43
773.769	55.66
774.082	58.43
774.394	59.23
774.706	60
775.019	60.55
775.331	60.7
775.643	59.36
775.955	61.09
776.268	64.41
776.58	65.27
776.892	65.07
777.204	64.57
777.515	60.86
777.827	59.09
778.139	59.2
778.451	60.48
778.763	59.93
779.074	60.2
779.386	60.3
779.697	57.55
780.009	60.14
780.32	60.75
780.632	62.43
780.943	63.52
781.254	64.02
781.566	66.61
781.877	65.75
782.188	65.36
782.499	64.86
782.81	64.2
783.121	63.25
783.432	61.82
783.743	61.8
784.054	64.11
784.364	63.55
784.675	64.39
784.986	60.41
785.296	62.11
785.607	64.68
785.917	68.32
786.228	65.98
786.538	67.7
786.849	65.36
787.159	64.66
787.469	63.95
787.779	64.7
788.09	64.34
788.4	66.18
788.71	66.61
789.02	61.45
789.33	57.95
789.64	62.64
789.949	64
790.259	68.16
790.569	68.11
790.879	66.59
791.188	66.52
791.498	67.95
791.807	67.89
792.117	66.23
792.426	67.66
792.736	67.27
793.045	65.43
793.354	67.3
793.663	66.84
793.973	68.89
794.282	71.3
794.591	72.66
794.9	71.14
795.209	71.84
795.518	72.41
795.826	74.39
796.135	75.36
796.444	75.73
796.753	69.89
797.061	68.91
797.37	66.59
797.678	64.45
797.987	63.45
798.295	63.32
798.604	65.68
798.912	65.39
799.22	63.61
799.529	64.41
799.837	61.2
800.145	64.52
800.453	65.2
800.761	67.8
801.069	69.86
801.377	68.89
801.685	70.2
801.993	67.89
802.3	68.18
802.608	70
802.916	70.18
803.223	75.25
803.531	74.52
803.838	73.55
804.146	73.82
804.453	72.93
804.76	72.32
805.068	74.8
805.375	76.48
805.682	75.16
805.989	75.8
806.296	74.59
806.603	72.25
806.91	74.59
807.217	72.55
807.524	70.14
807.831	69.34
808.138	71.25
808.444	70.59
808.751	69.89
809.058	70.25
809.364	69.82
809.671	70.8
809.977	74.09
810.284	75.09
810.59	76.36
810.896	77.59
811.202	77.52
811.509	78.2
811.815	79.93
812.121	77.7
812.427	76.77
812.733	78.16
813.039	79.73
813.345	76.52
813.65	73.61
813.956	75.75
814.262	76.73
814.568	77.68
814.873	79
815.179	77.64
815.484	78.14
815.79	81.02
816.095	82
816.4	80.27
816.706	79.73
817.011	80.11
817.316	78.07
817.621	76.64
817.926	76.93
818.231	76.59
818.536	75.95
818.841	78.11
819.146	76.82
819.451	74.09
819.756	73.7
820.06	77.07
820.365	77.45
820.67	78.91
820.974	81.09
821.279	78.86
821.583	77.8
821.888	75.8
822.192	74.39
822.496	78.66
822.8	80.2
823.105	79.77
823.409	75.23
823.713	75.52
824.017	78.34
824.321	75.18
824.625	79.25
824.929	81.55
825.232	84
825.536	82.95
825.84	78.05
826.143	77.77
826.447	79.2
826.751	81.14
827.054	85.09
827.358	82.86
827.661	85.23
827.964	84.2
828.268	81.16
828.571	81.52
828.874	84.89
829.177	85.57
829.48	84.5
829.783	87.45
830.086	88.32
830.389	85.02
830.692	85.73
830.995	84.73
831.297	84.86
831.6	83.95
831.903	86.82
832.205	84.39
832.508	88.52
832.81	89.39
833.113	89.89
833.415	91.55
833.718	94.95
834.02	95.7
834.322	97.95
834.624	93.39
834.926	94.45
835.228	92.3
835.53	93.18
835.832	92.43
836.134	95.91
836.436	93.16
836.738	91.27
837.04	85.39
837.341	85.25
837.643	84.98
837.944	88.3
838.246	90.59
838.547	94.25
838.849	97.93
839.15	97.36
839.452	96.52
839.753	97.84
840.054	97.64
840.355	101.16
840.656	100.16
840.957	101.93
841.258	105.7
841.559	107.95
841.86	105
842.161	103.09
842.462	101.07
842.762	101.23
843.063	101.77
843.364	102.48
843.664	103
843.965	104.5
844.265	101.14
844.566	99.23
844.866	95.2
845.166	96.52
845.467	96.07
845.767	99.05
846.067	95.66
846.367	91.52
846.667	93.5
846.967	94.91
847.267	92.89
847.567	94.95
847.867	93.77
848.166	94.02
848.466	90.09
848.766	90.82
849.065	87.41
849.365	87.32
849.664	90.86
849.964	90.45
850.263	87.11
850.562	89.86
850.862	89.59
851.161	89.95
851.46	91
851.759	93.11
852.058	93.52
852.357	96.55
852.656	96.3
852.955	95.05
853.254	92.34
853.553	92.7
853.851	93.75
854.15	96.2
854.449	97
854.747	97.02
855.046	94.82
855.344	95.61
855.643	95.14
855.941	100.93
856.239	104.93
856.538	110.95
856.836	112.61
857.134	111.48
857.432	106.73
857.73	106.23
858.028	105.14
858.326	108.7
858.624	107.43
858.922	108.77
859.219	104.09
859.517	102.91
859.815	98.82
860.112	102.23
860.41	101.82
860.707	105.34
861.005	108.82
861.302	110.2
861.6	109.52
861.897	110.36
862.194	110.68
862.491	111.18
862.788	113.95
863.085	117.52
863.382	116.73
863.679	120.89
863.976	121.45
864.273	117.68
864.57	115.75
864.867	115.95
865.163	114.91
865.46	112.23
865.757	117.27
866.053	113.82
866.349	114.59
866.646	111.66
866.942	108.93
867.239	109.39
867.535	108.95
867.831	111.75
868.127	111.16
868.423	109.14
868.719	111.02
869.015	110.55
869.311	111.91
869.607	107.16
869.903	108.73
870.199	107.68
870.494	107.68
870.79	114.82
871.086	115.68
871.381	116.75
871.677	118.84
871.972	115.75
872.267	114.27
872.563	111.34
872.858	115.45
873.153	115.93
873.448	114.55
873.743	111.75
874.038	107.48
874.333	107.95
874.628	108.93
874.923	107.7
875.218	111.77
875.513	108.27
875.808	110.23
876.102	104.98
876.397	101.11
876.691	100.95
876.986	101.86
877.28	99.43
877.575	96.75
877.869	94.8
878.163	97.95
878.458	98.09
878.752	95.91
879.046	93.66
879.34	92.61
879.634	93.34
879.928	91.41
880.222	88.77
880.516	86.52
880.809	87.95
881.103	87.41
881.397	84.07
881.691	80.25
881.984	82.34
882.278	82.27
882.571	83.59
882.864	82.95
883.158	84.09
883.451	85.75
883.744	87.14
884.038	83.5
884.331	83.75
884.624	84.86
884.917	88.41
885.21	87.98
885.503	89.64
885.796	89.95
886.088	90.86
886.381	90.61
886.674	89.25
886.966	89.16
887.259	91.32
887.552	90.27
887.844	89.23
888.136	88.2
888.429	89.1
888.721	87
889.013	87.59
889.306	87.57
889.598	87.88
