# Supplementary material for: An on-demand, drop-on-drop method for studying enzyme catalysis by serial crystallography
Source: Nat Commun. 2021 Jul 22;12:4461. doi: 10.1038/s41467-021-24757-7 (PMC8298390; doi:10.1038/s41467-021-24757-7)
Supplement: Supplementary file 7 — Source Data [file 41467_2021_24757_MOESM7_ESM.zip › 01_raw data/7/7-pico-off (29).txt]

Data from 7-fluo5N-fura-picooff_Subt4_20-39-49-838.txt Node

Date: Wed Jun 05 20:39:49 PDT 2019
User: Yachandra Lab
Spectrometer: OFX00221
Trigger mode: 0
Integration Time (sec): 3.000000E-1
Scans to average: 4
Nonlinearity correction enabled: false
Boxcar width: 5
Storing dark spectrum: false
XAxis mode: Wavelengths
Number of Pixels in Spectrum: 2136
>>>>>Begin Spectral Data<<<<<
156.111	-4.71
156.499	-3.79
156.887	-4.09
157.274	-4.33
157.662	-4.12
158.049	-4.93
158.437	-3.64
158.824	-2.68
159.211	-1.86
159.599	-2.36
159.986	-2.55
160.373	-4.2
160.761	-5.43
161.148	-5.14
161.535	-5.05
161.922	-5.59
162.309	-4.68
162.696	-5.48
163.083	-6.41
163.47	-5.52
163.857	-5.05
164.244	-4.68
164.631	-4.41
165.018	-4.2
165.405	-3.73
165.792	-2.98
166.179	-2
166.565	-2.32
166.952	-2.59
167.339	-1.55
167.725	-2.23
168.112	-1.18
168.498	-0.52
168.885	0.61
169.271	0.86
169.658	0.48
170.044	-0.36
170.431	-0.11
170.817	0.48
171.203	0.7
171.59	0.23
171.976	-0.8
172.362	-2.02
172.748	-2.77
173.134	-3.05
173.521	-3.41
173.907	-2.84
174.293	-2.52
174.679	-3.52
175.065	-4.3
175.451	-4.43
175.836	-4.45
176.222	-3.86
176.608	-5.05
176.994	-4.77
177.38	-4.3
177.765	-4.27
178.151	-4.84
178.537	-5.2
178.922	-4.5
179.308	-4.14
179.693	-4.52
180.079	-4.43
180.464	-3.39
180.85	-2.2
181.235	-2.32
181.621	-3.25
182.006	-2.66
182.391	-3.23
182.777	-2.98
183.162	-4.36
183.547	-4.66
183.932	-3.7
184.317	-2.89
184.702	-3.61
185.087	-3.48
185.472	-3.91
185.857	-4.02
186.242	-2.84
186.627	-2.59
187.012	-2.52
187.397	-2.2
187.782	-1.07
188.167	-0.66
188.551	-1.57
188.936	4.77
189.321	11.14
189.705	17.98
190.09	25.55
190.475	31.73
190.859	35.34
191.244	40
191.628	45.55
192.012	50.93
192.397	53.61
192.781	61.98
193.166	62.57
193.55	59.64
193.934	57.64
194.318	56.18
194.702	55.09
195.087	56.16
195.471	55.3
195.855	58.3
196.239	59.27
196.623	61.05
197.007	58.89
197.391	59.25
197.775	63.34
198.158	64.39
198.542	66.25
198.926	66.93
199.31	66.91
199.693	68.45
200.077	64.77
200.461	65.09
200.844	65
201.228	62.98
201.611	61.2
201.995	55.48
202.378	54.52
202.762	53.32
203.145	51.3
203.529	52.36
203.912	51.7
204.295	52.39
204.679	52.43
205.062	55.25
205.445	57.59
205.828	56.98
206.211	62.73
206.594	64.25
206.977	61.23
207.36	61.2
207.743	58.52
208.126	57.09
208.509	57.25
208.892	54.91
209.275	53.52
209.658	54.27
210.04	55.77
210.423	57.91
210.806	57.75
211.188	58.89
211.571	60.95
211.953	65.3
212.336	64.36
212.719	66.27
213.101	68.05
213.483	66.02
213.866	67.7
214.248	63.7
214.63	59.8
215.013	59.36
215.395	59.57
215.777	55.66
216.159	57.3
216.542	60.91
216.924	57.8
217.306	58.41
217.688	57.93
218.07	54.39
218.452	55.98
218.834	57.7
219.216	60.66
219.597	58.98
219.979	58.75
220.361	56.27
220.743	56.45
221.124	56.16
221.506	54.18
221.888	53.89
222.269	54.3
222.651	55.3
223.032	51.27
223.414	46.95
223.795	50.43
224.177	55.95
224.558	57.59
224.94	55.05
225.321	59.48
225.702	62.27
226.083	64.89
226.465	66.82
226.846	67.89
227.227	67.16
227.608	69.02
227.989	67.8
228.37	67.27
228.751	61.41
229.132	62.48
229.513	59.7
229.894	57.11
230.275	55.73
230.655	53.7
231.036	51.75
231.417	53.25
231.798	54.14
232.178	54.57
232.559	51.45
232.94	55.27
233.32	57.23
233.701	58.16
234.081	56.34
234.462	56.98
234.842	57.66
235.222	59.91
235.603	59.7
235.983	57.86
236.363	54.2
236.743	56.93
237.124	54.34
237.504	53.45
237.884	54.82
238.264	55.16
238.644	53.66
239.024	53.66
239.404	52.02
239.784	51.89
240.164	49.75
240.544	51.57
240.923	49.89
241.303	52.45
241.683	54.11
242.063	51.68
242.442	53.36
242.822	53.39
243.202	54.27
243.581	55.5
243.961	56.41
244.34	56.8
244.72	58.3
245.099	58.61
245.478	58.05
245.858	56.39
246.237	56.68
246.616	56.86
246.996	56.09
247.375	56.55
247.754	56.25
248.133	56.8
248.512	59.41
248.891	64.5
249.27	63.91
249.649	66.14
250.028	68.93
250.407	68.43
250.786	68.14
251.165	69.41
251.544	72.11
251.922	73.09
252.301	73
252.68	68.32
253.058	64.45
253.437	65.61
253.816	61.45
254.194	60.84
254.573	62.93
254.951	65.66
255.329	69.7
255.708	63.2
256.086	62.34
256.465	62.34
256.843	65.18
257.221	65.39
257.599	66.3
257.977	69.36
258.356	65.75
258.734	65.7
259.112	65.32
259.49	60.3
259.868	63.16
260.246	65.18
260.624	63.09
261.001	65.91
261.379	65.82
261.757	66.36
262.135	64
262.513	62.25
262.89	63.14
263.268	58.27
263.645	61.48
264.023	60.39
264.401	60.25
264.778	61.09
265.156	58.86
265.533	56.82
265.91	57.52
266.288	57.59
266.665	61.36
267.042	59.82
267.42	61.3
267.797	59.05
268.174	60.7
268.551	58.32
268.928	60.55
269.305	63.36
269.682	66.18
270.059	64.91
270.436	66.55
270.813	67.34
271.19	66.75
271.567	66.32
271.944	63.3
272.32	62.3
272.697	60.95
273.074	62.14
273.45	59.23
273.827	58.75
274.203	57.55
274.58	58.61
274.957	55.57
275.333	53.09
275.709	53
276.086	55.57
276.462	52.77
276.838	53.59
277.215	50.8
277.591	52.95
277.967	52.07
278.343	51.61
278.719	48.02
279.095	49.05
279.471	51.52
279.847	54.77
280.223	54.89
280.599	55.95
280.975	52.43
281.351	54.27
281.727	51.05
282.103	49.02
282.478	46.36
282.854	51.8
283.23	52.48
283.605	54.14
283.981	52.16
284.357	53
284.732	52.73
285.108	56.32
285.483	57.09
285.858	58.27
286.234	60.57
286.609	65.07
286.984	59.25
287.36	59.8
287.735	57.84
288.11	56.09
288.485	54.41
288.86	54.5
289.235	53.41
289.61	50.84
289.985	54.89
290.36	53.66
290.735	53.77
291.11	55.52
291.485	57.39
291.86	57.27
292.235	57.57
292.609	57.41
292.984	57.77
293.359	56.8
293.733	55.86
294.108	49.16
294.482	45.59
294.857	45.68
295.231	45.39
295.606	44.14
295.98	44.95
296.354	45.34
296.729	48.05
297.103	48.07
297.477	52.11
297.851	55.7
298.226	58.36
298.6	60.36
298.974	57.34
299.348	58.55
299.722	56.7
300.096	56.5
300.47	54.55
300.844	53.2
301.217	54.16
301.591	53.98
301.965	54.18
302.339	53.36
302.712	53.84
303.086	56.39
303.46	58.57
303.833	59.14
304.207	58.48
304.58	61.41
304.954	61.8
305.327	62.66
305.701	61.89
306.074	60.61
306.447	61.02
306.821	63.43
307.194	59.84
307.567	57.32
307.94	57.75
308.313	57.25
308.686	59.48
309.059	57.8
309.432	58
309.805	58.75
310.178	58.73
310.551	61.61
310.924	58.84
311.297	60.98
311.67	60.82
312.042	60.57
312.415	59.39
312.788	55.23
313.16	57.77
313.533	55.52
313.905	57.09
314.278	55.93
314.65	53.93
315.023	53.18
315.395	51.2
315.768	51.57
316.14	52.57
316.512	57.25
316.884	62.59
317.257	59.95
317.629	61.64
318.001	61.07
318.373	63.48
318.745	62.98
319.117	62.55
319.489	62.98
319.861	62.61
320.233	61.91
320.605	58.39
320.977	55.66
321.348	56.84
321.72	56.23
322.092	57.66
322.463	55.82
322.835	55.7
323.207	59.3
323.578	57.7
323.95	56.61
324.321	56.16
324.693	57.52
325.064	56.91
325.435	58.25
325.807	61.23
326.178	60.41
326.549	61.02
326.92	62.41
327.292	59.52
327.663	64.68
328.034	66.18
328.405	64.75
328.776	63.2
329.147	63.02
329.518	60.61
329.889	55.82
330.259	50.59
330.63	47.86
331.001	45.02
331.372	45.11
331.742	44.93
332.113	43.52
332.484	42.68
332.854	45.45
333.225	45.11
333.595	46.39
333.966	47.68
334.336	49.11
334.707	49.59
335.077	49.7
335.447	49.68
335.817	49.36
336.188	53.59
336.558	58.75
336.928	57.5
337.298	57.66
337.668	57.34
338.038	57.41
338.408	61.57
338.778	63.52
339.148	64
339.518	64.89
339.888	63.36
340.258	59.34
340.627	56.02
340.997	54.68
341.367	53.36
341.736	53.98
342.106	53.77
342.475	49.39
342.845	50.68
343.214	53.32
343.584	53.32
343.953	54.18
344.323	56
344.692	56.43
345.061	56.64
345.431	56.25
345.8	54.7
346.169	55.95
346.538	56.2
346.907	52.8
347.276	53.61
347.645	53.89
348.014	50.59
348.383	49.84
348.752	52.23
349.121	52.23
349.49	52.8
349.858	51.8
350.227	51.3
350.596	56.41
350.964	58.5
351.333	57.57
351.702	56.23
352.07	55.55
352.439	56.55
352.807	54.14
353.176	52.5
353.544	56.98
353.912	61.14
354.281	60.02
354.649	53.84
355.017	50.16
355.385	47.84
355.753	49.86
356.122	51.8
356.49	48.64
356.858	47.39
357.226	50.3
357.594	46.3
357.961	45.61
358.329	46.89
358.697	48.11
359.065	51.5
359.433	51.98
359.8	54
360.168	54.02
360.536	55.43
360.903	55.52
361.271	55.32
361.638	56.41
362.006	58.05
362.373	56.34
362.741	58
363.108	58.7
363.475	58.8
363.843	54.11
364.21	53.43
364.577	55.36
364.944	55.16
365.311	53.48
365.678	54.89
366.045	52.95
366.412	55.57
366.779	54.43
367.146	55
367.513	56.66
367.88	59.43
368.247	63.11
368.613	61.25
368.98	63.55
369.347	63.34
369.713	62.89
370.08	62.52
370.447	62.34
370.813	62.86
371.18	61.11
371.546	60.32
371.912	61.8
372.279	56.77
372.645	57.09
373.011	56.75
373.378	59.68
373.744	56.86
374.11	52.73
374.476	53.05
374.842	52.07
375.208	51.77
375.574	50.73
375.94	49.23
376.306	54.34
376.672	56.25
377.038	56.32
377.404	54
377.769	54
378.135	57.73
378.501	57.32
378.866	55.05
379.232	57.8
379.597	59.55
379.963	57.64
380.328	54.7
380.694	55.02
381.059	52.23
381.425	52.23
381.79	53.98
382.155	54.57
382.52	53.7
382.886	55.16
383.251	50.91
383.616	49.75
383.981	49.43
384.346	49.16
384.711	47.86
385.076	49.8
385.441	52.64
385.806	54.34
386.171	51.52
386.535	51.11
386.9	53.02
387.265	53.5
387.629	54.66
387.994	55.86
388.359	55.95
388.723	54.43
389.088	56.77
389.452	53.75
389.817	49.68
390.181	49.64
390.545	52.75
390.91	50.43
391.274	51.32
391.638	52.39
392.002	51.86
392.366	55.25
392.731	58.75
393.095	57.48
393.459	58.32
393.823	62.05
394.187	64.18
394.55	56.66
394.914	61.8
395.278	60.98
395.642	60.77
396.006	60.61
396.369	59.45
396.733	54.75
397.097	53.8
397.46	55.07
397.824	52.52
398.187	50.45
398.551	55.5
398.914	53.16
399.277	55.77
399.641	52.45
400.004	56.11
400.367	52.43
400.73	53.25
401.094	52.84
401.457	51.86
401.82	52.93
402.183	55.64
402.546	57.25
402.909	58.34
403.272	57.45
403.635	60.66
403.998	57.64
404.36	59.3
404.723	62.27
405.086	59.09
405.448	57.14
405.811	55.77
406.174	54.11
406.536	53.75
406.899	53.3
407.261	51.73
407.624	48.93
407.986	49.52
408.348	49.91
408.711	49.93
409.073	52.55
409.435	53.07
409.797	52.07
410.16	52.3
410.522	52.27
410.884	54.68
411.246	56.45
411.608	58.86
411.97	59.73
412.332	59.41
412.693	58.61
413.055	62
413.417	64.23
413.779	66.59
414.14	65.41
414.502	65.61
414.864	60.82
415.225	57.93
415.587	59.11
415.948	59.34
416.31	57.7
416.671	53.93
417.033	49.39
417.394	49.66
417.755	50.64
418.116	52.2
418.478	49.36
418.839	50.95
419.2	53.2
419.561	48.91
419.922	46.55
420.283	47.23
420.644	48.98
421.005	50.43
421.366	47.27
421.727	47.18
422.087	46
422.448	46.09
422.809	45.95
423.169	45.41
423.53	46.95
423.891	50.36
424.251	51.5
424.612	51.8
424.972	54.68
425.333	57.2
425.693	55.5
426.053	56.57
426.414	56.77
426.774	57.09
427.134	56.36
427.494	59.14
427.854	55.86
428.214	57.36
428.574	58.52
428.934	55.75
429.294	55.64
429.654	58.07
430.014	55.18
430.374	55.86
430.734	54.02
431.094	56.05
431.453	53.59
431.813	54.14
432.173	52
432.532	50.25
432.892	49.95
433.251	45.86
433.611	44.45
433.97	48.09
434.33	48.39
434.689	50.59
435.048	51.75
435.407	51.36
435.767	52.25
436.126	52.7
436.485	55.43
436.844	53.55
437.203	59.45
437.562	58.75
437.921	56.25
438.28	54.8
438.639	56.34
438.998	52.66
439.356	55.59
439.715	56.07
440.074	57.55
440.433	55.59
440.791	59.09
441.15	55.55
441.508	57.18
441.867	58.93
442.225	59.32
442.584	55.75
442.942	55.57
443.3	53.91
443.659	53.32
444.017	50.41
444.375	49.73
444.733	49.36
445.092	50.14
445.45	49.27
445.808	48.09
446.166	49.05
446.524	48.75
446.882	50.73
447.239	50.5
447.597	48.68
447.955	49.25
448.313	48.66
448.67	47.02
449.028	44.07
449.386	43.89
449.743	45.89
450.101	44.64
450.458	47.2
450.816	46.34
451.173	46.36
451.531	51.09
451.888	49.86
452.245	55.91
452.602	54.23
452.96	58.64
453.317	57.48
453.674	57.73
454.031	59.41
454.388	55.64
454.745	55.3
455.102	57.32
455.459	55.02
455.816	56.57
456.173	48.93
456.529	49.91
456.886	51.52
457.243	54.5
457.599	53.36
457.956	53.05
458.313	52.32
458.669	51.2
459.026	46.77
459.382	44.73
459.739	44.7
460.095	47.5
460.451	49.07
460.807	45.64
461.164	45.3
461.52	45.93
461.876	43.98
462.232	44.77
462.588	46.07
462.944	44.8
463.3	43.93
463.656	43.86
464.012	44.05
464.368	43.36
464.724	43.05
465.079	40.73
465.435	37.91
465.791	38.61
466.146	39.75
466.502	36.93
466.858	38.48
467.213	40.91
467.569	41.52
467.924	42.48
468.279	42.95
468.635	41.57
468.99	42.05
469.345	48.36
469.701	48.93
470.056	46.61
470.411	50.18
470.766	49.7
471.121	48.84
471.476	48.68
471.831	48.52
472.186	50.07
472.541	51.93
472.895	54.43
473.25	47.57
473.605	46.61
473.96	52.25
474.314	50.91
474.669	52.75
475.024	54.57
475.378	54.89
475.733	55.05
476.087	51.66
476.441	51.27
476.796	51.18
477.15	55.57
477.504	57.5
477.859	56.61
478.213	57.11
478.567	55.43
478.921	53.68
479.275	52.91
479.629	53.41
479.983	57.57
480.337	58.43
480.691	53.93
481.045	49.95
481.399	48.32
481.752	44.95
482.106	45.82
482.46	46.73
482.813	48.45
483.167	50.68
483.52	50.55
483.874	48.23
484.227	46.77
484.581	49.32
484.934	49.86
485.288	52.95
485.641	53.05
485.994	52.93
486.347	54.18
486.7	53.73
487.054	53.3
487.407	53.32
487.76	54.57
488.113	53.41
488.466	54.41
488.818	56.14
489.171	56.14
489.524	53.89
489.877	55.07
490.23	54.8
490.582	55.07
490.935	55.09
491.288	53.66
491.64	51.23
491.993	52.41
492.345	51.52
492.698	47.93
493.05	45.77
493.402	49.95
493.755	48.91
494.107	46
494.459	40.59
494.811	33.7
495.163	30.43
495.515	24.73
495.867	14.8
496.219	3.07
496.571	-7
496.923	-27.14
497.275	-46.07
497.627	-70.07
497.979	-90.61
498.33	-110.8
498.682	-125.86
499.034	-143.64
499.385	-154.89
499.737	-166.05
500.088	-174.98
500.44	-178.16
500.791	-179.84
501.143	-182.91
501.494	-180.8
501.845	-173.86
502.197	-168.05
502.548	-161.98
502.899	-155.11
503.25	-153.48
503.601	-144.32
503.952	-138.39
504.303	-135.18
504.654	-125.93
505.005	-117.64
505.356	-110.77
505.707	-111.61
506.058	-108.27
506.408	-106.77
506.759	-103.27
507.11	-97.55
507.46	-96.43
507.811	-94.64
508.161	-94.45
508.512	-93.09
508.862	-92.68
509.213	-87.77
509.563	-78.14
509.913	-68.39
510.263	-65.07
510.614	-62.45
510.964	-59.55
511.314	-56.59
511.664	-50.27
512.014	-40.3
512.364	-36.41
512.714	-29.7
513.064	-26.98
513.414	-24.89
513.764	-25.34
514.113	-25.05
514.463	-25.05
514.813	-25.02
515.162	-26.89
515.512	-23.77
515.862	-25.8
516.211	-24.68
516.561	-24.66
516.91	-23.11
517.259	-25.93
517.609	-30.32
517.958	-27.86
518.307	-25.55
518.656	-24.86
519.006	-19.09
519.355	-21.2
519.704	-18.95
520.053	-16.98
520.402	-13.52
520.751	-14.11
521.1	-8.39
521.448	-0.27
521.797	3.16
522.146	3.59
522.495	1.82
522.843	-1.14
523.192	0.02
523.541	0.14
523.889	2.64
524.238	-1.27
524.586	0
524.935	-0.2
525.283	-1.57
525.631	-2.77
525.979	-0.98
526.328	8.73
526.676	13.77
527.024	15
527.372	16
527.72	15.91
528.068	18.14
528.416	21.61
528.764	23.18
529.112	25.25
529.46	26.11
529.808	26.61
530.155	19.55
530.503	18.05
530.851	16.5
531.198	16.75
531.546	17.41
531.893	21.32
532.241	21.41
532.588	18.89
532.936	20.34
533.283	21.5
533.63	24.5
533.978	30.05
534.325	31.52
534.672	34.45
535.019	33.95
535.366	31.27
535.713	31.39
536.06	30.82
536.407	34.36
536.754	34.84
537.101	34.32
537.448	32.07
537.795	32.41
538.141	34.25
538.488	33.52
538.835	32.25
539.181	34.3
539.528	33.7
539.874	34.32
540.221	34.93
540.567	33.41
540.914	32.93
541.26	34.11
541.606	31.34
541.952	34
542.299	35.59
542.645	38.43
542.991	41.68
543.337	41.89
543.683	40.3
544.029	36.89
544.375	32.7
544.721	33.73
545.066	32.93
545.412	36.3
545.758	35.23
546.104	33.45
546.449	32.43
546.795	30.7
547.141	30.43
547.486	31.32
547.832	34
548.177	35.95
548.522	37.23
548.868	39.77
549.213	39
549.558	37.14
549.903	39.02
550.249	38.68
550.594	37.3
550.939	37.5
551.284	38.75
551.629	35.82
551.974	39.16
552.319	40.57
552.664	40.95
553.008	39.52
553.353	38.57
553.698	36.64
554.043	35.75
554.387	34.23
554.732	35.34
555.076	34.39
555.421	35.11
555.765	34.09
556.11	32.25
556.454	30.61
556.798	30.68
557.143	31.66
557.487	32.39
557.831	36.14
558.175	39.34
558.519	37.48
558.863	38.73
559.207	39.75
559.551	38.27
559.895	39.64
560.239	38.95
560.583	39.05
560.927	40.68
561.27	42.45
561.614	42.86
561.958	40.59
562.301	37.8
562.645	37.02
562.988	34.98
563.332	36.43
563.675	34.57
564.018	35.64
564.362	36.34
564.705	33.7
565.048	31.66
565.391	29.93
565.735	28.59
566.078	31.89
566.421	31.2
566.764	31.18
567.107	33.8
567.45	36.43
567.792	34.89
568.135	34.41
568.478	35.41
568.821	36.18
569.163	36.43
569.506	39.95
569.849	37.14
570.191	37.36
570.534	42.09
570.876	39.68
571.219	38.73
571.561	40.66
571.903	41.55
572.246	42.18
572.588	41.14
572.93	38.86
573.272	38.3
573.614	39.95
573.956	40.73
574.298	36.95
574.64	34.84
574.982	34.27
575.324	30.84
575.666	29.55
576.008	29.09
576.349	28.59
576.691	32.7
577.033	31.5
577.374	32.41
577.716	28.77
578.057	27.91
578.399	28.95
578.74	27.64
579.082	29.48
579.423	32.18
579.764	30.84
580.105	30.45
580.447	28.07
580.788	26.43
581.129	26
581.47	27.84
581.811	30.18
582.152	31.52
582.493	31.57
582.834	32.05
583.175	32.02
583.515	34.55
583.856	35.3
584.197	34.66
584.537	38.16
584.878	39.3
585.218	41.05
585.559	40.75
585.899	41.07
586.24	43.8
586.58	44.05
586.921	43
587.261	43.82
587.601	43.18
587.941	46
588.281	43.61
588.621	43.27
588.961	40.86
589.301	41.45
589.641	44.36
589.981	40.84
590.321	41.8
590.661	40.55
591.001	39.57
591.34	41.48
591.68	41.75
592.02	42.77
592.359	41.41
592.699	43.91
593.038	44.43
593.378	39.18
593.717	41.14
594.057	38.7
594.396	39.8
594.735	39.02
595.074	38.36
595.414	34.61
595.753	36.61
596.092	38.75
596.431	41.11
596.77	39.23
597.109	43.09
597.448	42.89
597.786	41.14
598.125	40.34
598.464	40.86
598.803	40.7
599.141	41.02
599.48	38.27
599.819	36.89
600.157	34.43
600.495	33.68
600.834	34.68
601.172	34.8
601.511	38.02
601.849	41.11
602.187	41.75
602.525	43.95
602.864	47.82
603.202	48.57
603.54	48.3
603.878	47.93
604.216	49.57
604.554	45.57
604.891	47.68
605.229	52.09
605.567	49.91
605.905	48.61
606.243	50.45
606.58	50.55
606.918	50.77
607.255	52.64
607.593	53.5
607.93	53.68
608.268	53.16
608.605	52.41
608.942	47.39
609.28	46.11
609.617	47.75
609.954	46.66
610.291	46.57
610.628	47.57
610.965	46.48
611.302	44.45
611.639	46.48
611.976	49.57
612.313	51.93
612.65	51.95
612.987	53.2
613.323	52.57
613.66	52.39
613.997	48.91
614.333	46.02
614.67	47.18
615.006	50.16
615.343	48.14
615.679	49.36
616.015	45.77
616.352	50.5
616.688	50.89
617.024	51
617.36	50.11
617.696	50.82
618.032	52.66
618.368	51.82
618.704	49.32
619.04	53.11
619.376	50.5
619.712	51.11
620.048	50.61
620.383	51.2
620.719	50.84
621.055	49.95
621.39	51.66
621.726	48.61
622.061	47.5
622.397	48.18
622.732	43.98
623.068	42.43
623.403	42.36
623.738	37.93
624.073	36.75
624.409	37.55
624.744	37.84
625.079	36.25
625.414	41.43
625.749	45.36
626.084	46.43
626.419	48.77
626.753	52.75
627.088	51.66
627.423	54.75
627.758	55.5
628.092	53.93
628.427	54.25
628.762	57.5
629.096	58
629.431	56.91
629.765	54.75
630.099	56.09
630.434	54.93
630.768	57.73
631.102	56.39
631.436	56.09
631.77	57.41
632.105	57.68
632.439	55.07
632.773	55.18
633.107	54
633.44	55.68
633.774	53.36
634.108	54.61
634.442	50.66
634.776	51.55
635.109	53.52
635.443	53.09
635.776	51.27
636.11	52.61
636.443	51.95
636.777	51.98
637.11	51.95
637.444	51.95
637.777	50.98
638.11	55.32
638.443	55.27
638.776	53.05
639.11	51.59
639.443	52.91
639.776	53.27
640.109	51.39
640.441	52.66
640.774	53.25
641.107	53.07
641.44	54.41
641.773	51.43
642.105	51.57
642.438	51.18
642.77	51.05
643.103	50.89
643.435	50.64
643.768	51.52
644.1	52.86
644.433	54
644.765	54.02
645.097	54.14
645.429	54.55
645.761	52.2
646.094	52.41
646.426	56.02
646.758	58.45
647.09	57.75
647.422	57.84
647.753	58.14
648.085	57.75
648.417	56.05
648.749	55.66
649.08	58.45
649.412	60.39
649.744	64.27
650.075	61.86
650.407	59.34
650.738	60.86
651.069	60.07
651.401	58.3
651.732	55.27
652.063	56.86
652.394	53.34
652.726	53.34
653.057	53.75
653.388	51.98
653.719	51.75
654.05	52.34
654.381	49.75
654.712	51.09
655.042	49.55
655.373	51.16
655.704	51.05
656.034	51.95
656.365	51.48
656.696	50.32
657.026	52.55
657.357	52.16
657.687	53.39
658.018	56.98
658.348	56.11
658.678	55.34
659.008	55.64
659.339	56.82
659.669	57.25
659.999	59.16
660.329	58.43
660.659	55.93
660.989	59.82
661.319	57.32
661.649	54.93
661.978	55.64
662.308	55.95
662.638	56.61
662.968	55.64
663.297	57.27
663.627	54.57
663.956	58.09
664.286	59.61
664.615	55.39
664.945	59.73
665.274	61.07
665.603	61.48
665.932	65.43
666.262	66.27
666.591	64.64
666.92	67.55
667.249	68.98
667.578	64.43
667.907	62.61
668.236	66.86
668.564	63.86
668.893	63.48
669.222	65.32
669.551	62
669.879	62.3
670.208	64.77
670.537	59.61
670.865	56.77
671.194	61.2
671.522	60.77
671.85	58.45
672.179	58.64
672.507	60
672.835	56.59
673.163	60.48
673.491	63.09
673.819	65.07
674.147	68.43
674.475	71.5
674.803	69.39
675.131	70.8
675.459	68.45
675.787	71.27
676.115	71.07
676.442	74.75
676.77	70.61
677.098	65.02
677.425	63.95
677.753	61.52
678.08	60.07
678.407	64.41
678.735	65.36
679.062	67.3
679.389	61.86
679.717	58.45
680.044	54.57
680.371	54.86
680.698	55.91
681.025	53.09
681.352	52.36
681.679	52.64
682.006	48.27
682.332	46.48
682.659	46.86
682.986	51.59
683.313	53.14
683.639	57.25
683.966	59.64
684.292	62.95
684.619	66.55
684.945	68.8
685.272	66.39
685.598	67.18
685.924	68.59
686.25	67.75
686.577	64.41
686.903	63.91
687.229	62.32
687.555	63.23
687.881	60.23
688.207	58.39
688.533	61.34
688.858	66
689.184	66.95
689.51	68.5
689.836	69.82
690.161	70.16
690.487	70.75
690.813	68.25
691.138	67.09
691.463	69.41
691.789	70.39
692.114	64.66
692.44	63.2
692.765	58.75
693.09	55.43
693.415	57.36
693.74	57.39
694.065	57.68
694.39	57.57
694.715	57.75
695.04	55.23
695.365	54.61
695.69	54.14
696.015	53.25
696.339	54.84
696.664	54.75
696.989	53
697.313	52.16
697.638	51.61
697.962	51.23
698.287	49.18
698.611	50.61
698.935	52.86
699.26	52.75
699.584	51.8
699.908	51.75
700.232	52.34
700.556	48.8
700.88	54.77
701.204	58.05
701.528	61.95
701.852	64
702.176	63.82
702.5	59.36
702.823	61.61
703.147	61.82
703.471	62.95
703.794	63.57
704.118	66.27
704.441	62.11
704.765	58.14
705.088	55.41
705.411	55.2
705.735	53.75
706.058	55.45
706.381	52.64
706.704	52.61
707.027	52.95
707.35	50.2
707.673	50.11
707.996	47.95
708.319	48.36
708.642	50.36
708.965	47.57
709.288	46.89
709.61	47.41
709.933	49.52
710.256	50.32
710.578	51
710.901	53.41
711.223	52.41
711.546	53.91
711.868	53.89
712.19	52.64
712.512	54.75
712.835	55.86
713.157	55.07
713.479	55.16
713.801	54.66
714.123	50.95
714.445	46.41
714.767	47.86
715.089	48.73
715.411	46.32
715.732	45.09
716.054	44.32
716.376	44.34
716.697	44.93
717.019	45.16
717.34	46.3
717.662	46.48
717.983	48.73
718.305	45.34
718.626	44.36
718.947	45.86
719.268	47.32
719.589	47.73
719.911	46.3
720.232	46.61
720.553	45.41
720.874	46.48
721.195	46.2
721.515	49.02
721.836	48.32
722.157	49.07
722.478	47.84
722.798	44.73
723.119	43.05
723.44	43.25
723.76	43.55
724.081	45.39
724.401	42.2
724.721	43.09
725.042	36.98
725.362	40.32
725.682	39.36
726.002	41.59
726.322	44.2
726.642	44.5
726.962	43.64
727.282	41.89
727.602	39.05
727.922	40.41
728.242	42.45
728.562	46.07
728.882	46.55
729.201	48.09
729.521	47.89
729.84	44.32
730.16	43.07
730.479	46.64
730.799	48.27
731.118	49.32
731.437	45.66
731.757	43
732.076	41.8
732.395	40.43
732.714	39.48
733.033	38.59
733.352	44.66
733.671	44.84
733.99	44.84
734.309	44.16
734.628	46.11
734.947	48.5
735.265	51.05
735.584	51.61
735.903	51.5
736.221	51.3
736.54	53.09
736.858	49.82
737.177	51.5
737.495	49.59
737.813	49.48
738.132	47.68
738.45	49.16
738.768	48.09
739.086	46.95
739.404	47.64
739.722	45.14
740.04	43.86
740.358	43.57
740.676	43.66
740.994	43.93
741.311	44.02
741.629	42.61
741.947	40.59
742.264	40.66
742.582	42.8
742.899	43.09
743.217	44.34
743.534	41.82
743.852	43.73
744.169	45.45
744.486	43.77
744.803	44.09
745.121	46.23
745.438	46.52
745.755	47.34
746.072	43.8
746.389	43.18
746.706	44.25
747.022	45.32
747.339	41.84
747.656	40.3
747.973	41.89
748.289	38.66
748.606	39
748.923	36.36
749.239	34.52
749.555	37.66
749.872	37.64
750.188	38.8
750.505	40.59
750.821	41.39
751.137	42.25
751.453	40.61
751.769	41.5
752.085	39.02
752.401	40.18
752.717	44.14
753.033	43.27
753.349	41.66
753.665	40.86
753.98	43.41
754.296	43.59
754.612	43.5
754.927	46.09
755.243	46.07
755.558	50.02
755.874	51.25
756.189	48.64
756.505	50.68
756.82	50.75
757.135	50.59
757.45	46.48
757.765	48.7
758.08	46.55
758.395	45.48
758.71	45.41
759.025	43.3
759.34	46.02
759.655	46.11
759.97	45.8
760.285	47.27
760.599	46
760.914	46.57
761.228	44.55
761.543	45.05
761.857	46.8
762.172	45.34
762.486	46.18
762.8	42.98
763.115	42.14
763.429	40.8
763.743	42.93
764.057	43.52
764.371	44.84
764.685	45.41
764.999	45.41
765.313	41.09
765.627	41.48
765.941	39.64
766.255	41.09
766.568	40.18
766.882	42.23
767.195	38.86
767.509	39.82
767.823	38.98
768.136	38.68
768.449	38.41
768.763	41.75
769.076	44.36
769.389	46.18
769.702	46.5
770.016	48.45
770.329	45.14
770.642	47.34
770.955	48.32
771.268	46.55
771.58	45.11
771.893	46.64
772.206	46.52
772.519	45.25
772.832	42.59
773.144	39.2
773.457	36.93
773.769	38.32
774.082	38.34
774.394	34.95
774.706	35.36
775.019	36.32
775.331	35.98
775.643	34.61
775.955	36.07
776.268	39.16
776.58	41.75
776.892	45.09
777.204	46.16
777.515	44.77
777.827	42.91
778.139	43.27
778.451	47.16
778.763	44.89
779.074	43.89
779.386	44.27
779.697	40.39
780.009	40.77
780.32	37.39
780.632	35.7
780.943	31.48
781.254	35.48
781.566	37.8
781.877	35.57
782.188	36.91
782.499	36.75
782.81	34.93
783.121	34.73
783.432	33.18
783.743	34.41
784.054	35.66
784.364	40.3
784.675	39.14
784.986	35.3
785.296	37.11
785.607	38.5
785.917	40.95
786.228	40.77
786.538	43.59
786.849	42.66
787.159	43.84
787.469	43.16
787.779	43.75
788.09	43.34
788.4	46.02
788.71	45.86
789.02	44.52
789.33	46.07
789.64	47.59
789.949	48
790.259	51.66
790.569	48.57
790.879	50.77
791.188	50.27
791.498	49.32
791.807	50.02
792.117	44.77
792.426	43.5
792.736	40.3
793.045	36.43
793.354	36.52
793.663	37.5
793.973	40.61
794.282	38.32
794.591	40
794.9	42.5
795.209	42.7
795.518	42.89
795.826	45.11
796.135	44.34
796.444	49.66
796.753	47.52
797.061	44.5
797.37	44.02
797.678	44.52
797.987	43.73
798.295	40.59
798.604	39.89
798.912	40.34
799.22	36.93
799.529	40.14
799.837	38.02
800.145	39.36
800.453	42.09
800.761	43.43
801.069	45
801.377	44.11
801.685	47.27
801.993	47
802.3	47.34
802.608	50.84
802.916	48.82
803.223	50.27
803.531	50.02
803.838	46.73
804.146	48.36
804.453	48.68
804.76	49.18
805.068	48.09
805.375	48
805.682	48.77
805.989	47.91
806.296	48.27
806.603	44.95
806.91	45.68
807.217	48.57
807.524	43.73
807.831	41.34
808.138	41.36
808.444	44.66
808.751	45.52
809.058	46.77
809.364	46.75
809.671	47.7
809.977	52.64
810.284	55.95
810.59	52.86
810.896	52.27
811.202	52.66
811.509	53.11
811.815	50.11
812.121	48.95
812.427	45.77
812.733	47.66
813.039	47.59
813.345	44.52
813.65	39.66
813.956	42.66
814.262	43.7
814.568	45.57
814.873	45.32
815.179	46.25
815.484	45.5
815.79	51.59
816.095	51.66
816.4	51
816.706	52.55
817.011	54.89
817.316	52.95
817.621	56.66
817.926	56.36
818.231	56.45
818.536	55.18
818.841	55.36
819.146	52.93
819.451	53
819.756	49.98
820.06	49.41
820.365	50.61
820.67	51.39
820.974	48.91
821.279	47.25
821.583	48.3
821.888	47.95
822.192	47.84
822.496	51.8
822.8	49.3
823.105	51.02
823.409	48.68
823.713	48.55
824.017	49.59
824.321	50.2
824.625	51.89
824.929	52.07
825.232	53.05
825.536	53.43
825.84	47.66
826.143	47.95
826.447	50.86
826.751	50.91
827.054	51.09
827.358	49.36
827.661	49.59
827.964	49.7
828.268	47.61
828.571	47.59
828.874	47.84
829.177	46.66
829.48	48.61
829.783	49.11
830.086	50.8
830.389	50.2
830.692	52.27
830.995	48.68
831.297	47.48
831.6	45.52
831.903	48.07
832.205	48.59
832.508	55.16
832.81	55.36
833.113	55.77
833.415	57.66
833.718	59.32
834.02	57.95
834.322	62.02
834.624	61.75
834.926	62.7
835.228	59.41
835.53	61.64
835.832	58.66
836.134	57.86
836.436	54.43
836.738	53.32
837.04	51.39
837.341	52.61
837.643	53.11
837.944	54.48
838.246	55.7
838.547	59.18
838.849	63.25
839.15	65.11
839.452	65.91
839.753	65.55
840.054	64.05
840.355	64.14
840.656	63.3
840.957	64.64
841.258	65.86
841.559	68.34
841.86	68.25
842.161	60.8
842.462	59.07
842.762	56.91
843.063	57.68
843.364	59.18
843.664	59.48
843.965	60.41
844.265	58.36
844.566	58.95
844.866	56.11
845.166	53.39
845.467	52.77
845.767	51.7
846.067	53.66
846.367	53.59
846.667	51.98
846.967	49.41
847.267	46.02
847.567	45.09
847.867	42.77
848.166	41.3
848.466	42.3
848.766	42.82
849.065	43.36
849.365	44.8
849.664	46.98
849.964	49.77
850.263	50.59
850.562	54.61
850.862	55.91
851.161	52.8
851.46	54.93
851.759	53.84
852.058	54.52
852.357	55.32
852.656	50.18
852.955	48.16
853.254	45.25
853.553	44.3
853.851	44.93
854.15	45.34
854.449	49.05
854.747	50.05
855.046	47.41
855.344	50.64
855.643	52.05
855.941	59.45
856.239	61.68
856.538	62.75
856.836	63.5
857.134	62.34
857.432	58.48
857.73	56.36
858.028	54.66
858.326	59.91
858.624	59.11
858.922	57.77
859.219	51.77
859.517	51.11
859.815	49.14
860.112	52.82
860.41	52.66
860.707	54.5
861.005	59.43
861.302	62.86
861.6	60.89
861.897	63.5
862.194	61.77
862.491	60.18
862.788	62.95
863.085	67.64
863.382	68.34
863.679	71.41
863.976	72.18
864.273	69.05
864.57	64.11
864.867	60.89
865.163	56.59
865.46	56.98
865.757	64.82
866.053	65.02
866.349	62.61
866.646	59.14
866.942	53.45
867.239	57.05
867.535	53.68
867.831	58.14
868.127	63.07
868.423	64.34
868.719	63.48
869.015	60.18
869.311	58.27
869.607	54
869.903	53.55
870.199	56.84
870.494	54.02
870.79	61.39
871.086	54.39
871.381	49.43
871.677	51.57
871.972	51.84
872.267	50.89
872.563	48.75
872.858	52.55
873.153	49.59
873.448	48.5
873.743	45.2
874.038	42.16
874.333	49.82
874.628	54.39
874.923	52.07
875.218	56.23
875.513	55.84
875.808	56.25
876.102	52.86
876.397	55.48
876.691	57.61
876.986	58.84
877.28	55.64
877.575	54.59
877.869	52
878.163	52.95
878.458	48.98
878.752	46.18
879.046	45.57
879.34	45.07
879.634	44.41
879.928	40.43
880.222	41.32
880.516	42.02
880.809	38.55
881.103	39.66
881.397	36.48
881.691	37.86
881.984	37.16
882.278	38.34
882.571	42.89
882.864	42.77
883.158	44.41
883.451	45.5
883.744	46.95
884.038	45.52
884.331	49
884.624	48.95
884.917	50.77
885.21	52.45
885.503	51.73
885.796	47.41
886.088	47.93
886.381	49.34
886.674	47.5
886.966	47.32
887.259	49.98
887.552	45.68
887.844	46.02
888.136	44.32
888.429	45.2
888.721	44.81
889.013	49.16
889.306	50.32
889.598	46.71
