# Supplementary material for: An on-demand, drop-on-drop method for studying enzyme catalysis by serial crystallography
Source: Nat Commun. 2021 Jul 22;12:4461. doi: 10.1038/s41467-021-24757-7 (PMC8298390; doi:10.1038/s41467-021-24757-7)
Supplement: Supplementary file 7 — Source Data [file 41467_2021_24757_MOESM7_ESM.zip › 01_raw data/7/7-pico-on (30).txt]

Data from 7-fluo5N-fura-picoon_Subt4_20-41-42-196.txt Node

Date: Wed Jun 05 20:41:42 PDT 2019
User: Yachandra Lab
Spectrometer: OFX00221
Trigger mode: 0
Integration Time (sec): 3.000000E-1
Scans to average: 4
Nonlinearity correction enabled: false
Boxcar width: 5
Storing dark spectrum: false
XAxis mode: Wavelengths
Number of Pixels in Spectrum: 2136
>>>>>Begin Spectral Data<<<<<
156.111	-0.62
156.499	-0.57
156.887	-1.69
157.274	-1.56
157.662	-1.33
158.049	-0.23
158.437	-0.32
158.824	0.05
159.211	-1.68
159.599	-1.11
159.986	-1.39
160.373	-1.64
160.761	-2.18
161.148	-0.82
161.535	-0.98
161.922	-1.14
162.309	-1.43
162.696	-1.64
163.083	-1.82
163.47	-1.02
163.857	-2.07
164.244	-1.02
164.631	-0.18
165.018	-0.27
165.405	-1.84
165.792	-1.3
166.179	-0.61
166.565	-1.5
166.952	-1.95
167.339	-1.27
167.725	-1.7
168.112	-0.86
168.498	-0.95
168.885	-1.25
169.271	-0.41
169.658	0.59
170.044	-0.55
170.431	-0.48
170.817	-0.34
171.203	-0.07
171.59	-0.68
171.976	-1.39
172.362	-1.93
172.748	-2.93
173.134	-3.18
173.521	-4.45
173.907	-4.07
174.293	-3.61
174.679	-3.91
175.065	-4.77
175.451	-4.16
175.836	-4.41
176.222	-3.59
176.608	-3.68
176.994	-2.48
177.38	-2.45
177.765	-2.05
178.151	-3.23
178.537	-3.09
178.922	-4.02
179.308	-3.89
179.693	-4.2
180.079	-3.86
180.464	-2.77
180.85	-1.93
181.235	-3.2
181.621	-3.82
182.006	-3.09
182.391	-2.2
182.777	-3.32
183.162	-4.61
183.547	-4.68
183.932	-5.25
184.317	-4.7
184.702	-5.23
185.087	-5.77
185.472	-5.75
185.857	-5.45
186.242	-5.23
186.627	-5.25
187.012	-4.05
187.397	-2.57
187.782	-2.07
188.167	-1.32
188.551	-1.66
188.936	2.23
189.321	10.07
189.705	21.48
190.09	30.36
190.475	37.86
190.859	45.02
191.244	51.02
191.628	58.39
192.012	65.05
192.397	71.45
192.781	82.14
193.166	87.61
193.55	85.95
193.934	83.84
194.318	82.25
194.702	83.68
195.087	82.82
195.471	86.05
195.855	89.07
196.239	90.05
196.623	91.14
197.007	88.93
197.391	85.41
197.775	86.59
198.158	86.89
198.542	86.98
198.926	86.52
199.31	88.48
199.693	85.93
200.077	75.84
200.461	75.45
200.844	76.55
201.228	75.59
201.611	75.84
201.995	74.48
202.378	70.89
202.762	71.02
203.145	70.91
203.529	69.75
203.912	68.82
204.295	77.55
204.679	81.02
205.062	80.91
205.445	79.8
205.828	78.59
206.211	82.98
206.594	84.7
206.977	82.84
207.36	81.16
207.743	80.48
208.126	79.61
208.509	76.27
208.892	72.98
209.275	70.8
209.658	72.45
210.04	74.45
210.423	71.02
210.806	71.64
211.188	73.45
211.571	71.77
211.953	74
212.336	75.73
212.719	75.89
213.101	76.59
213.483	77.41
213.866	78.86
214.248	77.18
214.63	77.27
215.013	80.32
215.395	82.25
215.777	83.75
216.159	83.75
216.542	85.89
216.924	86.95
217.306	87.8
217.688	87.18
218.07	85.32
218.452	85.64
218.834	87.55
219.216	88.27
219.597	86.34
219.979	87.41
220.361	86.25
220.743	86.7
221.124	85.61
221.506	84
221.888	83.64
222.269	82.45
222.651	85.11
223.032	84.5
223.414	78.07
223.795	79.98
224.177	79.64
224.558	81.84
224.94	77.32
225.321	82.45
225.702	84.82
226.083	86.07
226.465	87.3
226.846	88.32
227.227	86.43
227.608	88
227.989	86.2
228.37	85.11
228.751	80.48
229.132	83.57
229.513	81.93
229.894	79.52
230.275	78.25
230.655	78.8
231.036	74.89
231.417	75.3
231.798	80.75
232.178	79.45
232.559	77.43
232.94	79
233.32	78.52
233.701	81.25
234.081	80.61
234.462	81.98
234.842	81.39
235.222	85.34
235.603	85.52
235.983	79
236.363	77.43
236.743	80.73
237.124	78.77
237.504	77.11
237.884	75.07
238.264	73.8
238.644	73.2
239.024	74.39
239.404	69.55
239.784	68.27
240.164	68.36
240.544	67.89
240.923	68.32
241.303	70.57
241.683	68.91
242.063	66.75
242.442	65.07
242.822	59.18
243.202	55.32
243.581	58.41
243.961	61.05
244.34	62.2
244.72	65.16
245.099	64.8
245.478	68.36
245.858	70.14
246.237	70.05
246.616	72.89
246.996	78.8
247.375	82.55
247.754	83.59
248.133	83.45
248.512	83
248.891	86.43
249.27	89.07
249.649	85.09
250.028	87
250.407	87.18
250.786	86.7
251.165	84.48
251.544	86.2
251.922	86.05
252.301	86.48
252.68	84.5
253.058	81.8
253.437	79.61
253.816	79.39
254.194	78.34
254.573	77.59
254.951	81.39
255.329	86.05
255.708	82.68
256.086	83.89
256.465	83.86
256.843	86.93
257.221	89.66
257.599	87.86
257.977	87.95
258.356	90.18
258.734	91.93
259.112	91.93
259.49	89.02
259.868	90.59
260.246	90.23
260.624	87.27
261.001	85.18
261.379	82.75
261.757	83.43
262.135	81.16
262.513	80.57
262.89	77.75
263.268	75.55
263.645	76.52
264.023	75.34
264.401	74.55
264.778	75.98
265.156	79.23
265.533	77
265.91	79.41
266.288	84.45
266.665	85.34
267.042	85.25
267.42	86.45
267.797	85.55
268.174	86.68
268.551	86.32
268.928	89.32
269.305	90.57
269.682	93.27
270.059	93.55
270.436	92.98
270.813	89.57
271.19	93.14
271.567	90.91
271.944	90.11
272.32	90.7
272.697	87.41
273.074	85.16
273.45	84.57
273.827	84.77
274.203	82.52
274.58	80.14
274.957	81.3
275.333	81.41
275.709	79.34
276.086	81.43
276.462	77.27
276.838	78.5
277.215	78.52
277.591	76.8
277.967	73.3
278.343	75.5
278.719	75.41
279.095	76.2
279.471	72.43
279.847	76.16
280.223	74.82
280.599	76
280.975	75.09
281.351	75.39
281.727	74.5
282.103	74.09
282.478	71.16
282.854	76.11
283.23	77.39
283.605	81.23
283.981	80.52
284.357	82.7
284.732	85.73
285.108	90
285.483	91.75
285.858	93.57
286.234	97.27
286.609	100.75
286.984	92.98
287.36	93.16
287.735	92.52
288.11	91.89
288.485	91.32
288.86	90.34
289.235	86.25
289.61	85.05
289.985	86.3
290.36	83.89
290.735	82.55
291.11	84.02
291.485	83.55
291.86	82.84
292.235	86.89
292.609	85.36
292.984	84.86
293.359	85.14
293.733	82.86
294.108	79.02
294.482	76.07
294.857	75.57
295.231	79.64
295.606	79.05
295.98	77.8
296.354	75.95
296.729	77.09
297.103	77.18
297.477	82.43
297.851	84.64
298.226	85.73
298.6	87.14
298.974	85.27
299.348	86.45
299.722	86.07
300.096	86.64
300.47	83.73
300.844	83.05
301.217	82.77
301.591	79.34
301.965	79.48
302.339	81.07
302.712	84.64
303.086	86.7
303.46	86.57
303.833	87.05
304.207	86.41
304.58	87.27
304.954	88.05
305.327	87.43
305.701	89.02
306.074	88.8
306.447	86.2
306.821	86.91
307.194	85.36
307.567	86.64
307.94	89.3
308.313	90.64
308.686	92.11
309.059	91.64
309.432	91.86
309.805	88.25
310.178	86.14
310.551	89.5
310.924	88.41
311.297	89.48
311.67	83.8
312.042	78.52
312.415	76.09
312.788	73.75
313.16	73.93
313.533	73.7
313.905	79.23
314.278	80.64
314.65	79.41
315.023	78.64
315.395	76.36
315.768	78.95
316.14	81.68
316.512	83.34
316.884	84.7
317.257	83.43
317.629	81.84
318.001	79.84
318.373	81.14
318.745	80.07
319.117	79.48
319.489	79.8
319.861	79.61
320.233	78.84
320.605	77.16
320.977	79.3
321.348	81.25
321.72	83.93
322.092	86.02
322.463	85.16
322.835	83.59
323.207	87
323.578	86.3
323.95	85.09
324.321	86.93
324.693	91
325.064	88.07
325.435	88.84
325.807	91.02
326.178	88.66
326.549	88.66
326.92	90.98
327.292	85.95
327.663	89.16
328.034	90.77
328.405	87.57
328.776	82.43
329.147	85.45
329.518	79.61
329.889	76.43
330.259	73.05
330.63	72.45
331.001	72.64
331.372	72.7
331.742	73.59
332.113	69.66
332.484	69.93
332.854	73.25
333.225	71.93
333.595	73.07
333.966	72.66
334.336	73.89
334.707	75.7
335.077	75.14
335.447	74.75
335.817	74.09
336.188	77.93
336.558	80.18
336.928	81.05
337.298	81.98
337.668	81.93
338.038	81.8
338.408	84.91
338.778	84.75
339.148	86.5
339.518	86.34
339.888	87.39
340.258	86.95
340.627	84.91
340.997	80.73
341.367	77.07
341.736	80.95
342.106	82.55
342.475	77.77
342.845	76.82
343.214	75.86
343.584	77.57
343.953	74.57
344.323	72.82
344.692	75.23
345.061	79.5
345.431	80.34
345.8	77.07
346.169	76.5
346.538	74.86
346.907	73.77
347.276	73.75
347.645	71.82
348.014	70.66
348.383	73.68
348.752	74.45
349.121	71.64
349.49	72.8
349.858	75.11
350.227	74.66
350.596	80.68
350.964	82.7
351.333	81.73
351.702	83.05
352.07	80.64
352.439	76.89
352.807	72.32
353.176	70.98
353.544	71.98
353.912	72.27
354.281	70.93
354.649	68.11
355.017	62.39
355.385	60.09
355.753	62.07
356.122	64.39
356.49	65.98
356.858	66.25
357.226	66.18
357.594	63.93
357.961	64.41
358.329	66.25
358.697	66.84
359.065	70.25
359.433	69.98
359.8	71.11
360.168	69.48
360.536	70.07
360.903	71.77
361.271	73.09
361.638	76.7
362.006	76.75
362.373	77.91
362.741	80.5
363.108	80.77
363.475	83.05
363.843	78.43
364.21	78.91
364.577	77.89
364.944	79.39
365.311	81.48
365.678	78.55
366.045	77.66
366.412	77.34
366.779	75.32
367.146	72.23
367.513	73.43
367.88	77.5
368.247	84.27
368.613	80.36
368.98	78.84
369.347	76.75
369.713	78.34
370.08	80.61
370.447	77.75
370.813	78.02
371.18	82.39
371.546	78.66
371.912	77.25
372.279	69.98
372.645	75.02
373.011	76.39
373.378	81.11
373.744	79.43
374.11	73.16
374.476	72.93
374.842	73.11
375.208	74.23
375.574	74.05
375.94	74
376.306	76.84
376.672	79.09
377.038	77.52
377.404	74.43
377.769	75.11
378.135	78.98
378.501	82.3
378.866	78.45
379.232	75.98
379.597	80.64
379.963	80.64
380.328	81.68
380.694	79.45
381.059	78.41
381.425	75.05
381.79	71.34
382.155	74.36
382.52	71.3
382.886	71.86
383.251	71.2
383.616	66.27
383.981	65.98
384.346	61.32
384.711	61.66
385.076	61.07
385.441	64.64
385.806	69.16
386.171	64.98
386.535	69.77
386.9	71.32
387.265	72.66
387.629	75.98
387.994	75.43
388.359	79.41
388.723	77.68
389.088	81
389.452	79.95
389.817	79.2
390.181	78.91
390.545	77.45
390.91	76.68
391.274	76.8
391.638	78.8
392.002	78.75
392.366	79.41
392.731	80.2
393.095	79.23
393.459	78.91
393.823	77.82
394.187	78.59
394.55	76.86
394.914	80.73
395.278	80.11
395.642	78.98
396.006	80.36
396.369	76.57
396.733	76.64
397.097	75.64
397.46	75.14
397.824	76.18
398.187	74.82
398.551	74.11
398.914	73.64
399.277	73.75
399.641	74.48
400.004	72.41
400.367	73.61
400.73	73.05
401.094	74.61
401.457	76.41
401.82	75.14
402.183	78.91
402.546	77.5
402.909	78.23
403.272	74.86
403.635	74.02
403.998	75.59
404.36	76.66
404.723	79.55
405.086	80.02
405.448	79
405.811	81.39
406.174	77.5
406.536	76.52
406.899	75.57
407.261	80.16
407.624	77.55
407.986	78.41
408.348	77.91
408.711	75.8
409.073	75.2
409.435	77
409.797	76.41
410.16	76.34
410.522	79.41
410.884	79.64
411.246	81.16
411.608	81.91
411.97	83.23
412.332	83.23
412.693	83.77
413.055	82.66
413.417	79.7
413.779	78.57
414.14	77.5
414.502	78.39
414.864	75.39
415.225	72.93
415.587	75.18
415.948	73.23
416.31	73.89
416.671	72.05
417.033	72.16
417.394	74.89
417.755	75.86
418.116	78.09
418.478	74.02
418.839	74.41
419.2	76.18
419.561	75.2
419.922	72.82
420.283	74.98
420.644	73.77
421.005	75.09
421.366	75.23
421.727	76.5
422.087	74.89
422.448	77.95
422.809	78.7
423.169	76.34
423.53	75.55
423.891	77.52
424.251	75.27
424.612	79.05
424.972	80.41
425.333	80.5
425.693	76.59
426.053	78.18
426.414	77.64
426.774	79.68
427.134	78.98
427.494	80.43
427.854	80.41
428.214	80.64
428.574	78.91
428.934	78.23
429.294	77.14
429.654	81.68
430.014	79.93
430.374	81.77
430.734	81.23
431.094	83.23
431.453	82.48
431.813	80.34
432.173	79.05
432.532	77.84
432.892	74.16
433.251	70.48
433.611	68.64
433.97	70
434.33	69.52
434.689	68.34
435.048	67.8
435.407	68.86
435.767	71.09
436.126	69.75
436.485	71.73
436.844	74.14
437.203	76.34
437.562	74.41
437.921	75.09
438.28	75.07
438.639	76.02
438.998	76.23
439.356	76.34
439.715	76.18
440.074	79.11
440.433	78.68
440.791	75.77
441.15	76.2
441.508	77.18
441.867	79.91
442.225	79.16
442.584	77.5
442.942	74.98
443.3	74.36
443.659	75.27
444.017	75.43
444.375	73.98
444.733	76.7
445.092	75.84
445.45	76.7
445.808	74.18
446.166	75.82
446.524	76.14
446.882	77.57
447.239	76.8
447.597	74.93
447.955	74.48
448.313	76.14
448.67	74.7
449.028	74.73
449.386	75.02
449.743	72.05
450.101	71.25
450.458	70.59
450.816	73.59
451.173	75.55
451.531	76.27
451.888	75.86
452.245	76.95
452.602	77.18
452.96	80.05
453.317	76.09
453.674	80.32
454.031	78.32
454.388	79.27
454.745	77.86
455.102	77.39
455.459	76.64
455.816	77.34
456.173	72.89
456.529	75.16
456.886	74.93
457.243	81.2
457.599	80.07
457.956	79.14
458.313	78.73
458.669	75.89
459.026	72.68
459.382	72.59
459.739	71.09
460.095	74.07
460.451	71.34
460.807	67.5
461.164	65.14
461.52	64.55
461.876	68.93
462.232	66.91
462.588	67.07
462.944	68.23
463.3	67.34
463.656	66.32
464.012	66.23
464.368	67.52
464.724	70.43
465.079	72.45
465.435	68.57
465.791	66.84
466.146	68.2
466.502	67.57
466.858	67.84
467.213	73.84
467.569	76.02
467.924	76.23
468.279	74.93
468.635	73.45
468.99	69.55
469.345	75.75
469.701	73.98
470.056	71.16
470.411	70.77
470.766	68.66
471.121	64.5
471.476	67.02
471.831	64.91
472.186	67.61
472.541	67.34
472.895	68.2
473.25	64.7
473.605	66.75
473.96	70.14
474.314	69.86
474.669	73.25
475.024	72.84
475.378	69.59
475.733	71.14
476.087	69.41
476.441	70.39
476.796	71.57
477.15	73.84
477.504	72.77
477.859	73.84
478.213	75.14
478.567	70.07
478.921	70.36
479.275	71.55
479.629	73.95
479.983	73.93
480.337	74.57
480.691	72.61
481.045	69.52
481.399	68
481.752	65.32
482.106	64.91
482.46	67.25
482.813	65.52
483.167	66.66
483.52	66.43
483.874	68.86
484.227	66.98
484.581	65.64
484.934	67.93
485.288	70.11
485.641	69.52
485.994	71.84
486.347	71.07
486.7	73
487.054	71.25
487.407	70.18
487.76	67.68
488.113	68.45
488.466	70.7
488.818	70.82
489.171	68.91
489.524	70.43
489.877	69.45
490.23	69.34
490.582	71.77
490.935	73.68
491.288	71.39
491.64	67.91
491.993	67.98
492.345	67.75
492.698	65.55
493.05	66.82
493.402	67.39
493.755	66.55
494.107	68.52
494.459	64.52
494.811	61.14
495.163	62.82
495.515	66.16
495.867	68.18
496.219	69.36
496.571	75.91
496.923	79.18
497.275	88.11
497.627	97.48
497.979	106.41
498.33	119.23
498.682	128.77
499.034	138.8
499.385	151.82
499.737	158.5
500.088	167.09
500.44	173.41
500.791	179.93
501.143	179.2
501.494	177.5
501.845	182.02
502.197	182.41
502.548	182.98
502.899	183.8
503.25	178.64
503.601	182.16
503.952	182.7
504.303	186.59
504.654	187.45
505.005	187.3
505.356	188.55
505.707	183.84
506.058	178.73
506.408	181.77
506.759	176.07
507.11	184.16
507.46	178.73
507.811	177.52
508.161	169.45
508.512	168.39
508.862	166.66
509.213	167.59
509.563	169.43
509.913	171.07
510.263	169.93
510.614	169.95
510.964	167.59
511.314	170.23
511.664	170.93
512.014	176.25
512.364	176.84
512.714	179.59
513.064	180.86
513.414	181.45
513.764	187.68
514.113	187.39
514.463	190.25
514.813	185.14
515.162	182.7
515.512	183.84
515.862	180.75
516.211	176.09
516.561	177.64
516.91	176.86
517.259	173.93
517.609	165.93
517.958	164.41
518.307	164.48
518.656	162.57
519.006	167.16
519.355	164.3
519.704	164.95
520.053	169.61
520.402	170.2
520.751	169.25
521.1	172.75
521.448	177.52
521.797	176.09
522.146	174.57
522.495	175.3
522.843	173.02
523.192	171.93
523.541	173.09
523.889	173.27
524.238	171.39
524.586	171.68
524.935	169.59
525.283	168.39
525.631	166.55
525.979	168.18
526.328	172.27
526.676	171.09
527.024	172.77
527.372	170.66
527.72	170
528.068	165.75
528.416	163.23
528.764	161.93
529.112	158.82
529.46	159.18
529.808	157.64
530.155	151.02
530.503	153.93
530.851	150.39
531.198	148.77
531.546	145.34
531.893	149.61
532.241	151.73
532.588	148.7
532.936	150.32
533.283	151.98
533.63	153.32
533.978	156.64
534.325	153.07
534.672	152
535.019	152.84
535.366	153.09
535.713	151.34
536.06	149.02
536.407	151.91
536.754	150.61
537.101	148.82
537.448	147.52
537.795	145.36
538.141	146.23
538.488	146.82
538.835	143.14
539.181	142.64
539.528	139.61
539.874	140.32
540.221	141.25
540.567	137.61
540.914	136.86
541.26	135.75
541.606	137.23
541.952	136.86
542.299	137.55
542.645	138.16
542.991	138.2
543.337	139.32
543.683	137.73
544.029	132.7
544.375	132.36
544.721	132.68
545.066	132.68
545.412	130.34
545.758	128.61
546.104	127.34
546.449	126.14
546.795	125.32
547.141	123.36
547.486	121.73
547.832	124.2
548.177	124.14
548.522	122.7
548.868	123.39
549.213	124.66
549.558	123.77
549.903	124.86
550.249	126.05
550.594	128.52
550.939	130.82
551.284	132.3
551.629	129.36
551.974	133.43
552.319	133.86
552.664	130.07
553.008	129.39
553.353	132.16
553.698	132.75
554.043	132.16
554.387	125.2
554.732	125.09
555.076	124.39
555.421	124.55
555.765	120.84
556.11	121.75
556.454	121.75
556.798	116.59
557.143	111.95
557.487	110.39
557.831	111.45
558.175	115.02
558.519	110.27
558.863	110.27
559.207	112.14
559.551	112.41
559.895	113.16
560.239	115.3
560.583	119.66
560.927	121.5
561.27	120.61
561.614	123.02
561.958	120.8
562.301	122.32
562.645	121.07
562.988	116.52
563.332	116.27
563.675	112.3
564.018	111.61
564.362	108.05
564.705	105.73
565.048	104.36
565.391	102.55
565.735	103.57
566.078	103.25
566.421	102
566.764	103.52
567.107	106.75
567.45	108.59
567.792	106.36
568.135	105.41
568.478	104.75
568.821	104.39
569.163	102.61
569.506	101.91
569.849	100.86
570.191	100.86
570.534	104.27
570.876	100.05
571.219	102.18
571.561	103.93
571.903	105.57
572.246	105.93
572.588	105.75
572.93	102.8
573.272	103.34
573.614	104.66
573.956	104.95
574.298	101.64
574.64	97.3
574.982	94.3
575.324	90.86
575.666	90.36
576.008	90.2
576.349	90.07
576.691	91.68
577.033	91.86
577.374	90.91
577.716	88.09
578.057	85.32
578.399	90.48
578.74	89.59
579.082	89.55
579.423	90.23
579.764	89.14
580.105	88.86
580.447	90.34
580.788	88.25
581.129	87.66
581.47	88.05
581.811	92.2
582.152	89.86
582.493	89.7
582.834	90.43
583.175	90.25
583.515	91.73
583.856	94.07
584.197	90.84
584.537	92.32
584.878	94.07
585.218	96.95
585.559	96.98
585.899	100.39
586.24	100.34
586.58	101.34
586.921	98.7
587.261	98.45
587.601	98.09
587.941	99.84
588.281	100.57
588.621	97.09
588.961	92.84
589.301	90.2
589.641	88.25
589.981	87.57
590.321	88.75
590.661	89.82
591.001	88.66
591.34	88.14
591.68	85.7
592.02	83
592.359	84.14
592.699	88.86
593.038	89.77
593.378	90.57
593.717	89.52
594.057	87.84
594.396	88.84
594.735	89.61
595.074	87.18
595.414	87.18
595.753	89.84
596.092	90.52
596.431	89.66
596.77	89.5
597.109	88.18
597.448	87.41
597.786	86.64
598.125	85.91
598.464	85.75
598.803	86.98
599.141	86.66
599.48	82.36
599.819	80.43
600.157	76.84
600.495	74.45
600.834	78.07
601.172	79.98
601.511	80.8
601.849	82.82
602.187	83.66
602.525	84.18
602.864	88.66
603.202	86.5
603.54	84.75
603.878	85.93
604.216	86.5
604.554	82.02
604.891	80.86
605.229	82.36
605.567	79.7
605.905	77.09
606.243	79.5
606.58	78.52
606.918	80.75
607.255	82.43
607.593	83.68
607.93	83.3
608.268	80.93
608.605	80.2
608.942	76.55
609.28	73.25
609.617	74.25
609.954	70
610.291	68.48
610.628	73.27
610.965	73.05
611.302	71.41
611.639	71.41
611.976	71.68
612.313	75.32
612.65	77.52
612.987	79.73
613.323	79.61
613.66	80.39
613.997	78.05
614.333	71.82
614.67	73.07
615.006	71.8
615.343	72.07
615.679	72.73
616.015	69.5
616.352	68.75
616.688	69.43
617.024	68.93
617.36	69.7
617.696	69.93
618.032	72.18
618.368	73.57
618.704	73.75
619.04	73.5
619.376	74.18
619.712	74.5
620.048	74.27
620.383	78.68
620.719	78.66
621.055	74.34
621.39	75.09
621.726	75.09
622.061	72.66
622.397	73.57
622.732	72.66
623.068	70.43
623.403	70.09
623.738	68.59
624.073	64.98
624.409	65.3
624.744	67.25
625.079	67.11
625.414	66.11
625.749	68.43
626.084	69.11
626.419	69.48
626.753	71.2
627.088	71.2
627.423	74.09
627.758	72.34
628.092	70.82
628.427	72.5
628.762	73.89
629.096	77.09
629.431	75.27
629.765	74.48
630.099	76.93
630.434	76.98
630.768	80.43
631.102	78.66
631.436	81.84
631.77	83.66
632.105	81.82
632.439	80.07
632.773	81.32
633.107	81.39
633.44	82.82
633.774	81.66
634.108	83.64
634.442	77.82
634.776	78.34
635.109	77.75
635.443	76.68
635.776	77.77
636.11	79.39
636.443	76.61
636.777	75.3
637.11	73.57
637.444	71.05
637.777	70.5
638.11	75.86
638.443	77.5
638.776	76.09
639.11	76.32
639.443	77.93
639.776	79.07
640.109	79.64
640.441	82.32
640.774	83.5
641.107	84.68
641.44	82.45
641.773	78.36
642.105	75.09
642.438	75.18
642.77	71.98
643.103	69.95
643.435	67.02
643.768	67.2
644.1	65.68
644.433	66.32
644.765	67.95
645.097	69.61
645.429	70.23
645.761	71.16
646.094	69.89
646.426	72.8
646.758	73.8
647.09	73.77
647.422	72.43
647.753	74.64
648.085	74.3
648.417	72.09
648.749	71.86
649.08	73.48
649.412	73.68
649.744	75.91
650.075	76.32
650.407	73.09
650.738	74.61
651.069	74.8
651.401	72.66
651.732	69.7
652.063	71.02
652.394	71.32
652.726	70.32
653.057	71.68
653.388	69.95
653.719	68.16
654.05	70.18
654.381	69.52
654.712	70.39
655.042	69.32
655.373	71.86
655.704	70.5
656.034	68.77
656.365	69.61
656.696	68.61
657.026	72.55
657.357	74.86
657.687	74.2
658.018	73.64
658.348	72.73
658.678	71.77
659.008	71.11
659.339	71.75
659.669	71.91
659.999	71.86
660.329	73.16
660.659	72.39
660.989	72.8
661.319	73.09
661.649	73.64
661.978	73.66
662.308	73.95
662.638	74.02
662.968	74.25
663.297	76.82
663.627	74.3
663.956	74.59
664.286	73.34
664.615	71.59
664.945	74.86
665.274	76
665.603	77.3
665.932	80.68
666.262	80.5
666.591	82.16
666.92	82.05
667.249	84.52
667.578	81.32
667.907	81.14
668.236	82.7
668.564	79.5
668.893	77.25
669.222	77.73
669.551	74.41
669.879	73.2
670.208	69.45
670.537	67.82
670.865	65.48
671.194	68.57
671.522	67.57
671.85	66.89
672.179	66.23
672.507	68.77
672.835	68.48
673.163	72.73
673.491	78.86
673.819	81.57
674.147	81.16
674.475	83.55
674.803	83.43
675.131	84.16
675.459	82.73
675.787	85.64
676.115	84.05
676.442	81.14
676.77	80
677.098	74.5
677.425	76.05
677.753	75.86
678.08	73.3
678.407	71.36
678.735	71.34
679.062	70.16
679.389	63.45
679.717	61.27
680.044	60.55
680.371	57.52
680.698	56.14
681.025	53.23
681.352	53.55
681.679	53.8
682.006	53.39
682.332	53.16
682.659	53.7
682.986	58.05
683.313	61.11
683.639	63.8
683.966	66.89
684.292	71.93
684.619	73.18
684.945	75.93
685.272	74.57
685.598	71.68
685.924	72.7
686.25	71.3
686.577	72.14
686.903	71.45
687.229	71.36
687.555	70.73
687.881	67.16
688.207	65.82
688.533	63.23
688.858	66.16
689.184	71.11
689.51	70.11
689.836	76.27
690.161	75.34
690.487	75.52
690.813	72.59
691.138	71.34
691.463	70.86
691.789	72.98
692.114	71.61
692.44	71.68
692.765	67.68
693.09	68.25
693.415	66.55
693.74	68.02
694.065	65.32
694.39	65.52
694.715	66.36
695.04	68.86
695.365	66.09
695.69	64.93
696.015	64.75
696.339	63.86
696.664	62.23
696.989	59.75
697.313	57.07
697.638	58.93
697.962	59.41
698.287	58.18
698.611	57.98
698.935	59.82
699.26	60.68
699.584	58.55
699.908	60.93
700.232	62.61
700.556	62.48
700.88	65.27
701.204	68.39
701.528	71.2
701.852	73.05
702.176	72.57
702.5	70.91
702.823	70.91
703.147	71.7
703.471	73.32
703.794	74.48
704.118	77.39
704.441	76.89
704.765	72.02
705.088	69.61
705.411	70.77
705.735	70.39
706.058	72.89
706.381	74.73
706.704	75.41
707.027	74.45
707.35	69.84
707.673	68.36
707.996	65.14
708.319	67.75
708.642	68.7
708.965	67.07
709.288	67.75
709.61	66.66
709.933	65.89
710.256	68.48
710.578	68.98
710.901	71.98
711.223	70.82
711.546	71.7
711.868	71.7
712.19	70.7
712.512	71.52
712.835	71.23
713.157	68.43
713.479	68.73
713.801	66.98
714.123	63.16
714.445	61.36
714.767	60.68
715.089	64.8
715.411	60.25
715.732	63.36
716.054	58.84
716.376	60.09
716.697	62.05
717.019	63.59
717.34	63.39
717.662	64.93
717.983	66.11
718.305	67.86
718.626	63.59
718.947	69.55
719.268	65.7
719.589	69.11
719.911	66.41
720.232	67.66
720.553	66.39
720.874	65.64
721.195	64.82
721.515	65.32
721.836	63.34
722.157	64.09
722.478	62.16
722.798	61.25
723.119	61.3
723.44	61.59
723.76	64.43
724.081	65.32
724.401	66.48
724.721	66.41
725.042	61.43
725.362	62.34
725.682	61.07
726.002	61.68
726.322	63.23
726.642	61.25
726.962	62.43
727.282	56.98
727.602	55.73
727.922	51.45
728.242	56.36
728.562	58.75
728.882	56.61
729.201	59.07
729.521	56.39
729.84	56.11
730.16	55.48
730.479	55.75
730.799	58.2
731.118	58.16
731.437	59.34
731.757	56.5
732.076	58.43
732.395	61.43
732.714	60.93
733.033	62.23
733.352	65.2
733.671	65.52
733.99	67.75
734.309	69.07
734.628	66.8
734.947	69.98
735.265	70.09
735.584	68.89
735.903	69.09
736.221	68.61
736.54	68.73
736.858	65.36
737.177	64.5
737.495	61.8
737.813	59.77
738.132	61.02
738.45	59.98
738.768	57.84
739.086	55.02
739.404	53.16
739.722	51
740.04	49.64
740.358	49.14
740.676	51.16
740.994	51.05
741.311	51.02
741.629	49.7
741.947	50.89
742.264	54.39
742.582	56.11
742.899	56.8
743.217	58.64
743.534	56.14
743.852	58.36
744.169	59.11
744.486	58.11
744.803	59.5
745.121	61.5
745.438	59.36
745.755	57.43
746.072	59.77
746.389	60.34
746.706	63.93
747.022	68.11
747.339	68.43
747.656	67
747.973	66.66
748.289	64.48
748.606	64.34
748.923	63.84
749.239	64.7
749.555	64.52
749.872	66.32
750.188	63.11
750.505	62.3
750.821	60.48
751.137	64.09
751.453	65.36
751.769	65.5
752.085	64.66
752.401	65.11
752.717	65.27
753.033	62.25
753.349	61.82
753.665	59.11
753.98	61.75
754.296	61.23
754.612	59.66
754.927	58.57
755.243	55.59
755.558	57.41
755.874	57.25
756.189	55.05
756.505	57.89
756.82	54.91
757.135	57.45
757.45	54.09
757.765	55.93
758.08	55.7
758.395	55.89
758.71	56.93
759.025	55.7
759.34	59.95
759.655	62.55
759.97	64.16
760.285	68.05
760.599	66.86
760.914	67.84
761.228	67.64
761.543	65.16
761.857	65.36
762.172	67.66
762.486	70.27
762.8	66.16
763.115	63.07
763.429	62.11
763.743	60.55
764.057	63.45
764.371	62.43
764.685	61.64
764.999	62.77
765.313	60.93
765.627	62.11
765.941	58.02
766.255	56.7
766.568	57.7
766.882	58.77
767.195	56.55
767.509	54.43
767.823	53.91
768.136	54.11
768.449	53.25
768.763	54.3
769.076	52.55
769.389	56.05
769.702	57.14
770.016	59.34
770.329	59.61
770.642	61.84
770.955	64
771.268	63.66
771.58	63.77
771.893	65.18
772.206	68.18
772.519	69.27
772.832	68.43
773.144	67.27
773.457	66.98
773.769	64.11
774.082	62.68
774.394	63.45
774.706	65.89
775.019	65.98
775.331	66.8
775.643	65.27
775.955	66.02
776.268	68.05
776.58	71.5
776.892	72.59
777.204	72.93
777.515	72.91
777.827	69.39
778.139	68.34
778.451	69.82
778.763	68.55
779.074	67.09
779.386	65.34
779.697	60.95
780.009	58.7
780.32	56.09
780.632	55.52
780.943	54.34
781.254	57
781.566	58.34
781.877	58.75
782.188	61.18
782.499	61.09
782.81	62.2
783.121	62.73
783.432	63.93
783.743	64.2
784.054	63.82
784.364	65.57
784.675	62.82
784.986	62.52
785.296	61.57
785.607	59.75
785.917	62.95
786.228	61.95
786.538	63.84
786.849	64.32
787.159	65.59
787.469	66.16
787.779	67.5
788.09	66.84
788.4	66.57
788.71	67.95
789.02	64.52
789.33	63.45
789.64	64.16
789.949	65.73
790.259	65.14
790.569	60.2
790.879	61.32
791.188	61.57
791.498	66
791.807	68.14
792.117	65.05
792.426	66.89
792.736	65
793.045	65.25
793.354	65.07
793.663	66.68
793.973	72.3
794.282	72.45
794.591	71.36
794.9	68.66
795.209	67.68
795.518	68.77
795.826	69.55
796.135	72.7
796.444	75.14
796.753	71.64
797.061	67.11
797.37	66.93
797.678	66.45
797.987	66.3
798.295	70.05
798.604	69.93
798.912	70.95
799.22	71.18
799.529	70.32
799.837	67.41
800.145	69.52
800.453	74.84
800.761	75.16
801.069	76.93
801.377	78.5
801.685	75.84
801.993	74.18
802.3	74
802.608	77.48
802.916	75.43
803.223	77.77
803.531	78.61
803.838	77.66
804.146	79.95
804.453	81.27
804.76	79
805.068	78.3
805.375	78.25
805.682	77.7
805.989	78.18
806.296	76.11
806.603	75.64
806.91	74.61
807.217	72.5
807.524	68.2
807.831	64.89
808.138	65.18
808.444	65.95
808.751	67.18
809.058	68.3
809.364	65.57
809.671	67.77
809.977	70.55
810.284	74.14
810.59	76.57
810.896	76.77
811.202	78.07
811.509	81.32
811.815	81.05
812.121	81.43
812.427	76.82
812.733	77.14
813.039	79.32
813.345	77.11
813.65	72.25
813.956	73.11
814.262	74.68
814.568	76.23
814.873	77.16
815.179	77
815.484	76.45
815.79	85
816.095	88.09
816.4	88.18
816.706	87.11
817.011	90.43
817.316	91.98
817.621	91.8
817.926	93.93
818.231	92.36
818.536	95.52
818.841	96.48
819.146	91.41
819.451	88.68
819.756	87.02
820.06	89.55
820.365	90.23
820.67	88.95
820.974	90.3
821.279	88.05
821.583	87.75
821.888	84.8
822.192	85.39
822.496	92.52
822.8	94.45
823.105	99.18
823.409	95.39
823.713	95.68
824.017	97.55
824.321	95.77
824.625	97.84
824.929	100.45
825.232	99.91
825.536	100
825.84	95.18
826.143	93.36
826.447	93.16
826.751	94.93
827.054	94.91
827.358	91.2
827.661	94.25
827.964	92.02
828.268	89.05
828.571	92.52
828.874	94.55
829.177	91.73
829.48	91.66
829.783	91.89
830.086	94.09
830.389	92.64
830.692	94.48
830.995	94.73
831.297	94.5
831.6	93.3
831.903	94.84
832.205	93
832.508	98.82
832.81	98.43
833.113	99.23
833.415	99.14
833.718	103.43
834.02	103.27
834.322	103.5
834.624	103.41
834.926	106.23
835.228	104.95
835.53	104.48
835.832	103.07
836.134	107.89
836.436	105.25
836.738	106.09
837.04	100.34
837.341	100.48
837.643	100.48
837.944	101.43
838.246	103.07
838.547	104.93
838.849	111.05
839.15	112.02
839.452	113.59
839.753	115.16
840.054	113.95
840.355	119.89
840.656	122.55
840.957	123.59
841.258	125.61
841.559	123.68
841.86	122.25
842.161	120.39
842.462	118.34
842.762	115.14
843.063	114.73
843.364	113.82
843.664	112.16
843.965	110.77
844.265	107.52
844.566	110.16
844.866	111.25
845.166	111.23
845.467	108.41
845.767	109.34
846.067	111.36
846.367	106.66
846.667	107.57
846.967	107.02
847.267	106.91
847.567	108.82
847.867	107.75
848.166	104.82
848.466	107.07
848.766	108.14
849.065	106.68
849.365	104.36
849.664	111.32
849.964	111.86
850.263	112.73
850.562	112.7
850.862	115.18
851.161	110.14
851.46	112.27
851.759	109.73
852.058	108.52
852.357	110.86
852.656	108.66
852.955	107.98
853.254	109.36
853.553	109.52
853.851	113.27
854.15	112.73
854.449	115.34
854.747	116.7
855.046	116.16
855.344	115.95
855.643	120.89
855.941	124.75
856.239	124.16
856.538	125.16
856.836	123.43
857.134	122.64
857.432	119.61
857.73	122.45
858.028	122.14
858.326	124.64
858.624	126.5
858.922	124.2
859.219	121.5
859.517	124.02
859.815	119.02
860.112	125.05
860.41	123.11
860.707	125.95
861.005	124.23
861.302	124.73
861.6	124.14
861.897	126.64
862.194	124.8
862.491	127.09
862.788	127.36
863.085	136.27
863.382	132.57
863.679	136.36
863.976	137.89
864.273	137.66
864.57	134.5
864.867	134.59
865.163	130.8
865.46	130.3
865.757	132.14
866.053	129.55
866.349	124.32
866.646	121.52
866.942	118.59
867.239	119.95
867.535	117.75
867.831	121.5
868.127	122.2
868.423	126.55
868.719	127.05
869.015	125.02
869.311	129.48
869.607	129.3
869.903	132.57
870.199	132.8
870.494	129.27
870.79	135.64
871.086	134.64
871.381	132.09
871.677	133.84
871.972	131.2
872.267	130.43
872.563	128.68
872.858	131.41
873.153	130.73
873.448	130.98
873.743	131.2
874.038	127.14
874.333	129.57
874.628	134.91
874.923	131.16
875.218	134.82
875.513	134.3
875.808	131.2
876.102	125.18
876.397	120.57
876.691	120.11
876.986	120.16
877.28	119.89
877.575	120.5
877.869	116.64
878.163	117.48
878.458	117.18
878.752	119.27
879.046	118.59
879.34	120.2
879.634	123.39
879.928	119.61
880.222	121.52
880.516	120.45
880.809	118.39
881.103	120.3
881.397	114.48
881.691	112.09
881.984	109.93
882.278	107.61
882.571	109.3
882.864	111.91
883.158	116.84
883.451	116.27
883.744	118.57
884.038	114.82
884.331	114.14
884.624	116.84
884.917	115.39
885.21	114.34
885.503	118.3
885.796	115.8
886.088	111.16
886.381	108.77
886.674	105.98
886.966	105.41
887.259	107.84
887.552	106.16
887.844	105.86
888.136	109.84
888.429	111.53
888.721	109.58
889.013	112.06
889.306	115.86
889.598	116.25
