# Supplementary material for: An on-demand, drop-on-drop method for studying enzyme catalysis by serial crystallography
Source: Nat Commun. 2021 Jul 22;12:4461. doi: 10.1038/s41467-021-24757-7 (PMC8298390; doi:10.1038/s41467-021-24757-7)
Supplement: Supplementary file 7 — Source Data [file 41467_2021_24757_MOESM7_ESM.zip › 01_raw data/7/7-pico-off (13).txt]

Data from 7-fluo5N-fura-picooff_Subt4_20-39-20-703.txt Node

Date: Wed Jun 05 20:39:20 PDT 2019
User: Yachandra Lab
Spectrometer: OFX00221
Trigger mode: 0
Integration Time (sec): 3.000000E-1
Scans to average: 4
Nonlinearity correction enabled: false
Boxcar width: 5
Storing dark spectrum: false
XAxis mode: Wavelengths
Number of Pixels in Spectrum: 2136
>>>>>Begin Spectral Data<<<<<
156.111	-1
156.499	-1.32
156.887	-1.69
157.274	-0.67
157.662	-0.95
158.049	-1.16
158.437	-0.75
158.824	-1
159.211	-1.43
159.599	-1.84
159.986	-2.82
160.373	-2.43
160.761	-2.55
161.148	-2.55
161.535	-3.64
161.922	-3.39
162.309	-2.77
162.696	-2.48
163.083	-3.34
163.47	-2.91
163.857	-2.3
164.244	-2.18
164.631	-2.07
165.018	-2.66
165.405	-3.45
165.792	-2.8
166.179	-2.34
166.565	-2.66
166.952	-2.93
167.339	-0.86
167.725	-1.39
168.112	-1.14
168.498	0
168.885	0
169.271	0.55
169.658	2.7
170.044	1.8
170.431	1.59
170.817	0.91
171.203	0.91
171.59	0.43
171.976	-0.39
172.362	0.02
172.748	-1.02
173.134	-0.52
173.521	-0.66
173.907	-1.7
174.293	-0.77
174.679	-0.68
175.065	-0.59
175.451	-0.41
175.836	-1.05
176.222	-0.86
176.608	-2.43
176.994	-1.27
177.38	-1.7
177.765	-2.36
178.151	-2.18
178.537	-2.68
178.922	-3.43
179.308	-3.52
179.693	-3.52
180.079	-2.95
180.464	-1.91
180.85	-1.2
181.235	-1.7
181.621	-3
182.006	-1.82
182.391	-2.11
182.777	-2.89
183.162	-3.61
183.547	-3.7
183.932	-4.8
184.317	-5.25
184.702	-5.48
185.087	-5.86
185.472	-7
185.857	-5.75
186.242	-5.5
186.627	-5.14
187.012	-5.02
187.397	-3.82
187.782	-3.14
188.167	-1.75
188.551	-1.3
188.936	2.91
189.321	8.8
189.705	16.23
190.09	20.68
190.475	24.68
190.859	28.98
191.244	33.75
191.628	38.09
192.012	41
192.397	45.75
192.781	51.45
193.166	52.66
193.55	53.16
193.934	50.95
194.318	50.39
194.702	51.43
195.087	51.98
195.471	53.75
195.855	57.34
196.239	58.98
196.623	59.95
197.007	59.23
197.391	57.84
197.775	55.64
198.158	56.2
198.542	59.09
198.926	59.11
199.31	60.45
199.693	60.73
200.077	55.43
200.461	54.48
200.844	53.23
201.228	50.7
201.611	51.48
201.995	50.09
202.378	50.32
202.762	49.8
203.145	49.89
203.529	48.39
203.912	44.41
204.295	45.57
204.679	50.39
205.062	54.16
205.445	58.32
205.828	59.95
206.211	63.95
206.594	59.93
206.977	58.3
207.36	55.75
207.743	56.02
208.126	57.77
208.509	57.25
208.892	53.68
209.275	47.36
209.658	46.48
210.04	46.05
210.423	46.25
210.806	51.25
211.188	52.16
211.571	55.59
211.953	57.16
212.336	57.43
212.719	61.07
213.101	62.43
213.483	64.82
213.866	64.14
214.248	61.41
214.63	60.2
215.013	58.09
215.395	58.98
215.777	57.09
216.159	55.82
216.542	55.16
216.924	51.3
217.306	48.68
217.688	47.93
218.07	47.57
218.452	47.68
218.834	47.5
219.216	49.5
219.597	47.34
219.979	46.48
220.361	51.07
220.743	50.27
221.124	46.77
221.506	47.25
221.888	47.07
222.269	47.07
222.651	49.45
223.032	47.34
223.414	45.84
223.795	46.8
224.177	49.66
224.558	45.05
224.94	43.59
225.321	51.98
225.702	54.66
226.083	56.41
226.465	59.61
226.846	58.73
227.227	60.3
227.608	58.75
227.989	60.07
228.37	57.7
228.751	55.77
229.132	60.41
229.513	58.59
229.894	56.3
230.275	54.34
230.655	50.55
231.036	48.2
231.417	48.48
231.798	52.98
232.178	50.3
232.559	50.36
232.94	51.82
233.32	51.45
233.701	52.82
234.081	54.89
234.462	56.95
234.842	57.82
235.222	61.61
235.603	60.84
235.983	57.73
236.363	56.68
236.743	59.34
237.124	57.73
237.504	56.64
237.884	54.32
238.264	51.93
238.644	50.05
239.024	51.98
239.404	47.91
239.784	45.45
240.164	46.14
240.544	49.05
240.923	47.93
241.303	49.2
241.683	49.3
242.063	52.77
242.442	53.07
242.822	53.57
243.202	50.27
243.581	53.48
243.961	55.52
244.34	57.36
244.72	54.95
245.099	55.48
245.478	56.59
245.858	58.05
246.237	56.59
246.616	59.36
246.996	60.25
247.375	63.05
247.754	65.34
248.133	68.7
248.512	67.52
248.891	71.36
249.27	71.45
249.649	72.57
250.028	72.86
250.407	70.14
250.786	66.43
251.165	65.75
251.544	63.89
251.922	63.93
252.301	63.68
252.68	62.11
253.058	59.68
253.437	58.41
253.816	55.95
254.194	54.89
254.573	57.02
254.951	61.59
255.329	65.09
255.708	64.64
256.086	61.2
256.465	56.82
256.843	59.68
257.221	60.98
257.599	59.84
257.977	59.05
258.356	58.66
258.734	60.77
259.112	62.5
259.49	56.66
259.868	57.73
260.246	59.68
260.624	61.66
261.001	57.66
261.379	58.14
261.757	58.02
262.135	57.95
262.513	55.66
262.89	49.95
263.268	44.91
263.645	50.45
264.023	49.82
264.401	51.05
264.778	50.75
265.156	51.73
265.533	50
265.91	50.8
266.288	52.16
266.665	56.14
267.042	54.5
267.42	57.98
267.797	54.27
268.174	52.8
268.551	51.5
268.928	51.3
269.305	53.73
269.682	52.55
270.059	53.77
270.436	55.52
270.813	54.14
271.19	59.95
271.567	55.86
271.944	55.18
272.32	57.2
272.697	54.48
273.074	55.25
273.45	52.84
273.827	52.86
274.203	53.82
274.58	51.75
274.957	51.64
275.333	50
275.709	48.34
276.086	50.61
276.462	46.77
276.838	47.11
277.215	46.73
277.591	48.36
277.967	49.98
278.343	49.52
278.719	48.18
279.095	45.02
279.471	43.36
279.847	45.57
280.223	43.75
280.599	45.66
280.975	45.32
281.351	44.55
281.727	40.93
282.103	39.98
282.478	36.27
282.854	42.2
283.23	45.89
283.605	50.34
283.981	50.77
284.357	50.05
284.732	52.68
285.108	54.7
285.483	56.36
285.858	58.2
286.234	59.55
286.609	65.02
286.984	59.27
287.36	57.43
287.735	54.23
288.11	51.84
288.485	53.86
288.86	54.34
289.235	50.86
289.61	50.36
289.985	55.02
290.36	53.27
290.735	50.82
291.11	51.7
291.485	54.02
291.86	54.41
292.235	59.91
292.609	61.18
292.984	57.89
293.359	60.95
293.733	61.07
294.108	52.55
294.482	50.84
294.857	52.84
295.231	52.64
295.606	51.09
295.98	51.48
296.354	49.73
296.729	50.09
297.103	51.2
297.477	51.2
297.851	52.55
298.226	58.16
298.6	57.66
298.974	55.09
299.348	58.7
299.722	59.59
300.096	59.25
300.47	55.41
300.844	52.14
301.217	52.77
301.591	53.66
301.965	55.16
302.339	57.57
302.712	58.84
303.086	59.2
303.46	57.64
303.833	58.39
304.207	55.73
304.58	60.82
304.954	63.43
305.327	64.95
305.701	64.27
306.074	64.32
306.447	61.73
306.821	62.5
307.194	63.3
307.567	62.41
307.94	60.8
308.313	62.84
308.686	60.36
309.059	59.8
309.432	57.75
309.805	56.86
310.178	54.45
310.551	55.91
310.924	55.7
311.297	55.14
311.67	54.89
312.042	54.57
312.415	52.93
312.788	51.84
313.16	51.39
313.533	49.64
313.905	50.34
314.278	50.02
314.65	47.86
315.023	46.57
315.395	45.57
315.768	44.57
316.14	45
316.512	47.8
316.884	51.41
317.257	50.77
317.629	54.18
318.001	53.8
318.373	53.14
318.745	50.73
319.117	51.02
319.489	49.7
319.861	49.84
320.233	50.86
320.605	50.48
320.977	47.93
321.348	50.16
321.72	49.8
322.092	50.93
322.463	50.73
322.835	52.98
323.207	53.59
323.578	52.66
323.95	52.11
324.321	52.52
324.693	53.25
325.064	51.95
325.435	51.66
325.807	50.84
326.178	51.3
326.549	51.23
326.92	51.95
327.292	53.05
327.663	57.61
328.034	57.93
328.405	56.66
328.776	52.25
329.147	52.32
329.518	48.07
329.889	46.43
330.259	41.48
330.63	42.16
331.001	41.77
331.372	41.52
331.742	41.45
332.113	39.52
332.484	37.57
332.854	41.66
333.225	44.64
333.595	45.7
333.966	46.57
334.336	51.48
334.707	50.45
335.077	48.07
335.447	48.07
335.817	44.89
336.188	48.66
336.558	52.84
336.928	50.89
337.298	50.2
337.668	49.14
338.038	50.07
338.408	51.55
338.778	51.09
339.148	52.45
339.518	50.66
339.888	53.45
340.258	54.91
340.627	51
340.997	49.75
341.367	47.7
341.736	49.66
342.106	47.48
342.475	42.48
342.845	45.41
343.214	46.95
343.584	46.25
343.953	46.23
344.323	43.52
344.692	46.18
345.061	47.52
345.431	45.86
345.8	45.2
346.169	47.93
346.538	47
346.907	43.45
347.276	43.41
347.645	46.82
348.014	45.23
348.383	46.3
348.752	45.48
349.121	45.68
349.49	46.77
349.858	48.18
350.227	45.45
350.596	50.86
350.964	54.66
351.333	54.2
351.702	51.48
352.07	49.59
352.439	46.89
352.807	47.75
353.176	45.64
353.544	49.61
353.912	52.93
354.281	54.43
354.649	49.52
355.017	45.66
355.385	43.05
355.753	45.48
356.122	46.25
356.49	47.43
356.858	46.93
357.226	49.45
357.594	46.05
357.961	41.32
358.329	44.61
358.697	47.86
359.065	51.25
359.433	51.64
359.8	52.18
360.168	52.02
360.536	51.91
360.903	52.66
361.271	53.39
361.638	56.02
362.006	57.91
362.373	54.39
362.741	57.61
363.108	53.98
363.475	56.32
363.843	53.57
364.21	52.68
364.577	54.32
364.944	53.91
365.311	51.45
365.678	51.27
366.045	52.57
366.412	54.41
366.779	48.98
367.146	51.84
367.513	53.3
367.88	55.48
368.247	59.52
368.613	56.09
368.98	56.64
369.347	56.95
369.713	54.64
370.08	53.45
370.447	54.27
370.813	54.16
371.18	54.55
371.546	51.98
371.912	52.98
372.279	50.57
372.645	53.59
373.011	55.41
373.378	58.43
373.744	57.82
374.11	54.43
374.476	51.5
374.842	56.02
375.208	56
375.574	56.5
375.94	54.52
376.306	55.39
376.672	53.93
377.038	52.8
377.404	48.8
377.769	49.86
378.135	52.18
378.501	53.95
378.866	47.8
379.232	45.77
379.597	47.93
379.963	48.95
380.328	48.36
380.694	49.25
381.059	43.68
381.425	44.77
381.79	39.84
382.155	40.16
382.52	40.34
382.886	44.23
383.251	42.14
383.616	38.16
383.981	37.07
384.346	32.32
384.711	32.3
385.076	35.25
385.441	35.45
385.806	41.91
386.171	41.02
386.535	40.2
386.9	37.2
387.265	39.89
387.629	42.05
387.994	42.25
388.359	43.8
388.723	42.86
389.088	44.73
389.452	43.86
389.817	39.82
390.181	38.18
390.545	38.95
390.91	41.18
391.274	42.68
391.638	44.89
392.002	43.59
392.366	49.11
392.731	52.77
393.095	54.7
393.459	56.23
393.823	59.07
394.187	59.09
394.55	55.25
394.914	56.59
395.278	54.14
395.642	53.45
396.006	55.05
396.369	49.16
396.733	45.66
397.097	41.98
397.46	44
397.824	41.84
398.187	44.32
398.551	43.8
398.914	45.23
399.277	47.25
399.641	45.89
400.004	47.02
400.367	49.43
400.73	49.16
401.094	47.59
401.457	43.91
401.82	43.41
402.183	45.16
402.546	48.39
402.909	48.14
403.272	46.61
403.635	46.25
403.998	43.43
404.36	43.05
404.723	46.3
405.086	47.45
405.448	49.27
405.811	49.39
406.174	48.7
406.536	49.3
406.899	46.66
407.261	49.43
407.624	49.23
407.986	51.57
408.348	53.11
408.711	51.48
409.073	53.45
409.435	54
409.797	55.93
410.16	53.32
410.522	52.34
410.884	55.95
411.246	54.16
411.608	53.45
411.97	53.91
412.332	54.77
412.693	52.93
413.055	52.73
413.417	51.73
413.779	51.07
414.14	49.23
414.502	51.93
414.864	48.8
415.225	49.02
415.587	52.84
415.948	53.16
416.31	50.75
416.671	50.09
417.033	49.34
417.394	50.14
417.755	51.66
418.116	52.45
418.478	50.82
418.839	51.5
419.2	51
419.561	48.75
419.922	45.25
420.283	45.07
420.644	46.23
421.005	47.36
421.366	47.18
421.727	46.25
422.087	45.25
422.448	45.02
422.809	40.84
423.169	42.34
423.53	44.07
423.891	45.91
424.251	48.43
424.612	47.93
424.972	47.34
425.333	47.8
425.693	46.59
426.053	49.89
426.414	49.43
426.774	53.34
427.134	51.11
427.494	50.66
427.854	49.8
428.214	48.84
428.574	50.89
428.934	50.52
429.294	51.98
429.654	52.36
430.014	51.5
430.374	51.59
430.734	50.68
431.094	53.41
431.453	52.23
431.813	53.09
432.173	54.73
432.532	52.02
432.892	51.07
433.251	48
433.611	49.64
433.97	47.7
434.33	48.86
434.689	49.18
435.048	50.2
435.407	48.07
435.767	46.82
436.126	45.07
436.485	47.89
436.844	48.52
437.203	49.36
437.562	46.48
437.921	49.66
438.28	46.18
438.639	45.91
438.998	42.07
439.356	42.98
439.715	44.25
440.074	45.14
440.433	42.52
440.791	40.3
441.15	38.2
441.508	39.57
441.867	42.25
442.225	43.8
442.584	42.39
442.942	41.8
443.3	43.73
443.659	42.64
444.017	40.98
444.375	40.45
444.733	44.57
445.092	47.36
445.45	47.86
445.808	44.32
446.166	46.05
446.524	46.64
446.882	49.73
447.239	45.93
447.597	46.32
447.955	46.34
448.313	45.98
448.67	42.86
449.028	41.86
449.386	40.89
449.743	41.36
450.101	42.32
450.458	42.68
450.816	42.3
451.173	47.16
451.531	46.77
451.888	43.95
452.245	48.05
452.602	45.77
452.96	48.73
453.317	49.61
453.674	49.84
454.031	48.34
454.388	49.11
454.745	48.34
455.102	45.32
455.459	46.98
455.816	53.34
456.173	51.34
456.529	54.18
456.886	51.73
457.243	53.75
457.599	53.43
457.956	50.7
458.313	48.61
458.669	47.91
459.026	49.39
459.382	47.09
459.739	43.68
460.095	44.43
460.451	42.52
460.807	44
461.164	42.18
461.52	40.25
461.876	41
462.232	43.48
462.588	42.91
462.944	43.93
463.3	44.2
463.656	46.3
464.012	43.77
464.368	45.82
464.724	41.89
465.079	43.02
465.435	41.95
465.791	46.36
466.146	42.7
466.502	38.36
466.858	34.11
467.213	37.02
467.569	33.68
467.924	36
468.279	39.43
468.635	37.61
468.99	37.64
469.345	41.41
469.701	38.25
470.056	39.25
470.411	45.64
470.766	44.98
471.121	41.5
471.476	44.98
471.831	43.45
472.186	40.25
472.541	42.48
472.895	40.73
473.25	37.59
473.605	37.34
473.96	39.75
474.314	37.82
474.669	42.25
475.024	43.36
475.378	42.55
475.733	44.45
476.087	44.95
476.441	44.89
476.796	47.18
477.15	49.45
477.504	48.07
477.859	48.55
478.213	48.86
478.567	44.2
478.921	45.91
479.275	43.66
479.629	43.3
479.983	43.11
480.337	43.84
480.691	42.07
481.045	36.84
481.399	41.02
481.752	38.55
482.106	39.11
482.46	41.75
482.813	41.32
483.167	44.2
483.52	46.3
483.874	46.5
484.227	45.95
484.581	45.2
484.934	52.07
485.288	50.32
485.641	48.75
485.994	48.14
486.347	50.73
486.7	52.68
487.054	50.3
487.407	48.34
487.76	49
488.113	48.25
488.466	50.32
488.818	50.32
489.171	50.18
489.524	52.02
489.877	52.16
490.23	47.52
490.582	46.75
490.935	49.43
491.288	46
491.64	42.84
491.993	43.86
492.345	42.41
492.698	40.36
493.05	40.39
493.402	41.16
493.755	40
494.107	39.82
494.459	35.18
494.811	29.18
495.163	30.34
495.515	27.98
495.867	26.18
496.219	19.16
496.571	13.55
496.923	3.95
497.275	-3.82
497.627	-11.91
497.979	-21.11
498.33	-26.36
498.682	-36.23
499.034	-42.43
499.385	-43.39
499.737	-50.05
500.088	-48.39
500.44	-47.32
500.791	-46.91
501.143	-47.18
501.494	-44.14
501.845	-36.2
502.197	-34.86
502.548	-24.61
502.899	-24.34
503.25	-24.66
503.601	-20.16
503.952	-19.75
504.303	-18.16
504.654	-16.14
505.005	-12.16
505.356	-11.27
505.707	-12.55
506.058	-12.91
506.408	-13.73
506.759	-12.68
507.11	-7.8
507.46	-7.2
507.811	-7.11
508.161	-10.14
508.512	-5.25
508.862	-5.93
509.213	-0.52
509.563	4.95
509.913	12.02
510.263	11.55
510.614	12.59
510.964	10.86
511.314	11.61
511.664	17.43
512.014	23.84
512.364	26.82
512.714	29.91
513.064	30
513.414	27.98
513.764	25
514.113	24.23
514.463	26.2
514.813	27.7
515.162	27.41
515.512	25.86
515.862	22.34
516.211	21.07
516.561	18.98
516.91	14.59
517.259	11.86
517.609	9.89
517.958	13.2
518.307	14.66
518.656	9.64
519.006	15.09
519.355	16.07
519.704	19.48
520.053	14.55
520.402	19.77
520.751	21.91
521.1	26.36
521.448	30.45
521.797	29.11
522.146	31.95
522.495	37.18
522.843	33.16
523.192	28.91
523.541	28.77
523.889	32.25
524.238	33.95
524.586	34.68
524.935	32.3
525.283	34.3
525.631	36.43
525.979	32.52
526.328	34.3
526.676	38.48
527.024	40.93
527.372	38.14
527.72	40.39
528.068	36.41
528.416	36.3
528.764	38.36
529.112	35.11
529.46	32.82
529.808	36.34
530.155	28.36
530.503	25.45
530.851	25.68
531.198	28.43
531.546	26.75
531.893	30.02
532.241	31.73
532.588	30.95
532.936	32.8
533.283	39.07
533.63	39.64
533.978	44.68
534.325	43.23
534.672	42.64
535.019	41.34
535.366	39.25
535.713	38.41
536.06	37.39
536.407	38.55
536.754	38.61
537.101	35.95
537.448	34.95
537.795	36.68
538.141	38.93
538.488	37.98
538.835	36.75
539.181	38.98
539.528	39.66
539.874	42.45
540.221	43.61
540.567	44.43
540.914	42.8
541.26	41.73
541.606	40.16
541.952	44.14
542.299	48.3
542.645	52.39
542.991	54.18
543.337	54.61
543.683	52.39
544.029	53.09
544.375	50.93
544.721	53.68
545.066	56.95
545.412	58.32
545.758	54.25
546.104	53.27
546.449	52.36
546.795	52.2
547.141	48.52
547.486	46.95
547.832	42.8
548.177	43.18
548.522	41.02
548.868	39.89
549.213	43.09
549.558	42.98
549.903	44.25
550.249	45.43
550.594	46.36
550.939	49.7
551.284	51.66
551.629	52.7
551.974	54.75
552.319	56.32
552.664	53.52
553.008	51.23
553.353	50.75
553.698	48.43
554.043	46.64
554.387	40.45
554.732	40
555.076	40.7
555.421	40
555.765	36.7
556.11	36.52
556.454	38.55
556.798	36.95
557.143	39.27
557.487	39.66
557.831	38.07
558.175	41.66
558.519	35.64
558.863	35.07
559.207	36.93
559.551	39.2
559.895	40.18
560.239	40.41
560.583	42.43
560.927	41.84
561.27	42.82
561.614	45.93
561.958	45.34
562.301	48.05
562.645	47.11
562.988	44.5
563.332	45.18
563.675	43.48
564.018	44.91
564.362	43.3
564.705	41.95
565.048	40.98
565.391	38.55
565.735	37.82
566.078	39.18
566.421	36.3
566.764	38.68
567.107	37.66
567.45	37.77
567.792	36.7
568.135	35.36
568.478	35.84
568.821	34.59
569.163	37.05
569.506	38.98
569.849	37.45
570.191	39.77
570.534	41.64
570.876	41.61
571.219	45.93
571.561	44.86
571.903	44.59
572.246	45.86
572.588	47.89
572.93	45.02
573.272	43.64
573.614	44.36
573.956	44.09
574.298	40.8
574.64	37.11
574.982	34.48
575.324	31.57
575.666	32.32
576.008	31.95
576.349	31.18
576.691	32.82
577.033	32.7
577.374	32.41
577.716	33.75
578.057	31.64
578.399	35.64
578.74	34.55
579.082	36.3
579.423	35.8
579.764	31.8
580.105	30.64
580.447	30.84
580.788	29.32
581.129	29.36
581.47	29.95
581.811	34.59
582.152	34.68
582.493	35.86
582.834	35.25
583.175	36.23
583.515	38.66
583.856	38.34
584.197	37.77
584.537	42.82
584.878	44.82
585.218	45.11
585.559	43.27
585.899	41.95
586.24	39.41
586.58	41.09
586.921	41.66
587.261	44.55
587.601	44.11
587.941	44.66
588.281	42.14
588.621	39.52
588.961	35.73
589.301	37.07
589.641	40.61
589.981	38.57
590.321	38.27
590.661	36.84
591.001	32.2
591.34	34.09
591.68	33.23
592.02	34.27
592.359	36.5
592.699	39.77
593.038	38.34
593.378	35.34
593.717	37.11
594.057	36.34
594.396	37.32
594.735	37.95
595.074	38.23
595.414	37.18
595.753	36.16
596.092	34.32
596.431	35.86
596.77	35.95
597.109	35.55
597.448	36.8
597.786	37.48
598.125	34.93
598.464	35.66
598.803	33.27
599.141	35.2
599.48	36.95
599.819	37.82
600.157	34.64
600.495	35.25
600.834	37.61
601.172	38.3
601.511	39.93
601.849	43.32
602.187	43.86
602.525	47.34
602.864	50.32
603.202	48.2
603.54	46.8
603.878	47.8
604.216	47.23
604.554	47.48
604.891	48.5
605.229	49.84
605.567	48.05
605.905	49.5
606.243	48.55
606.58	44.5
606.918	44.61
607.255	44.7
607.593	45.95
607.93	46.2
608.268	43.73
608.605	40.5
608.942	37.14
609.28	33.61
609.617	32.57
609.954	31.86
610.291	31.77
610.628	34.14
610.965	31.48
611.302	28.77
611.639	30.34
611.976	30.23
612.313	33.36
612.65	33.82
612.987	39.93
613.323	39.25
613.66	39.93
613.997	41.39
614.333	37.77
614.67	42.45
615.006	42.55
615.343	40.41
615.679	42.7
616.015	41.84
616.352	43.7
616.688	46.32
617.024	50.07
617.36	50.84
617.696	49.2
618.032	49.3
618.368	49.5
618.704	51.52
619.04	54.02
619.376	53.95
619.712	54.34
620.048	54.05
620.383	52.7
620.719	50.59
621.055	50.39
621.39	49.89
621.726	50.7
622.061	48.09
622.397	48.7
622.732	47.23
623.068	45
623.403	42.73
623.738	41.18
624.073	38.16
624.409	37.23
624.744	36.14
625.079	37.75
625.414	38.68
625.749	41.07
626.084	40.66
626.419	42.16
626.753	45.84
627.088	47.64
627.423	50.52
627.758	55.16
628.092	54.48
628.427	55.02
628.762	56.05
629.096	57.41
629.431	60.32
629.765	58.66
630.099	58.55
630.434	58.09
630.768	60.02
631.102	58.68
631.436	56.34
631.77	60.7
632.105	60.11
632.439	58.16
632.773	58
633.107	56.07
633.44	59.05
633.774	57.89
634.108	60.07
634.442	56.11
634.776	57.27
635.109	56.43
635.443	54.55
635.776	53.95
636.11	54.02
636.443	53.41
636.777	52.18
637.11	51.61
637.444	51.02
637.777	47.84
638.11	51.52
638.443	54.41
638.776	55.02
639.11	54.68
639.443	55.84
639.776	58.07
640.109	59.14
640.441	60.66
640.774	61.25
641.107	64.25
641.44	63.84
641.773	61.43
642.105	55.57
642.438	53.8
642.77	50.89
643.103	50.61
643.435	48.34
643.768	46.8
644.1	45.64
644.433	46.27
644.765	45.41
645.097	45.89
645.429	45.5
645.761	46.73
646.094	47.5
646.426	50.89
646.758	53.59
647.09	54.11
647.422	54.89
647.753	55.25
648.085	54.25
648.417	52.98
648.749	52.91
649.08	55.02
649.412	56.32
649.744	58
650.075	55.39
650.407	52.48
650.738	57.86
651.069	57.57
651.401	55.3
651.732	54.48
652.063	55.66
652.394	57.09
652.726	58.93
653.057	59.36
653.388	57.32
653.719	57.89
654.05	59.55
654.381	54.75
654.712	55.02
655.042	56.52
655.373	57.05
655.704	57.32
656.034	57.34
656.365	54.27
656.696	53.2
657.026	55.68
657.357	58.07
657.687	58.84
658.018	60.48
658.348	59.98
658.678	60.32
659.008	58.86
659.339	60.27
659.669	60.55
659.999	62.93
660.329	63.32
660.659	62.86
660.989	63.98
661.319	62.27
661.649	63.68
661.978	65.27
662.308	65.93
662.638	66.89
662.968	63.23
663.297	63.55
663.627	63.66
663.956	63.77
664.286	64.34
664.615	61.64
664.945	63.8
665.274	61.86
665.603	61.77
665.932	64.2
666.262	64.02
666.591	64.73
666.92	64.66
667.249	67.61
667.578	66
667.907	64.75
668.236	65.61
668.564	67.45
668.893	67.68
669.222	67.2
669.551	63.86
669.879	63.93
670.208	63.84
670.537	59.55
670.865	52.61
671.194	55.02
671.522	55.59
671.85	53.86
672.179	50.32
672.507	50.66
672.835	51.23
673.163	53.07
673.491	57.25
673.819	57.45
674.147	59.75
674.475	63.5
674.803	62.41
675.131	63.09
675.459	63.75
675.787	65.11
676.115	64.02
676.442	59.59
676.77	60.8
677.098	55.27
677.425	57.52
677.753	58.98
678.08	57.18
678.407	55.64
678.735	56.68
679.062	57.66
679.389	55.3
679.717	54.82
680.044	56.36
680.371	54.8
680.698	54.89
681.025	52.64
681.352	50.93
681.679	49.27
682.006	49.64
682.332	50
682.659	48.55
682.986	50.23
683.313	52.84
683.639	52.91
683.966	54.45
684.292	57.39
684.619	62.89
684.945	66.82
685.272	67.95
685.598	67.09
685.924	64.93
686.25	64.91
686.577	65.59
686.903	63.25
687.229	67.7
687.555	66.95
687.881	67.52
688.207	61.34
688.533	59.98
688.858	61.86
689.184	66.11
689.51	67.34
689.836	69.45
690.161	67.2
690.487	68
690.813	63.66
691.138	63.05
691.463	63.52
691.789	64.77
692.114	60.02
692.44	57.5
692.765	53.16
693.09	52.95
693.415	54.05
693.74	53.86
694.065	51.91
694.39	52.48
694.715	50.66
695.04	49.91
695.365	51
695.69	52.64
696.015	53.7
696.339	54.27
696.664	52.14
696.989	49.32
697.313	50.77
697.638	52.36
697.962	52.27
698.287	54.5
698.611	54.86
698.935	54.86
699.26	52.93
699.584	54.66
699.908	55.93
700.232	55.16
700.556	56.64
700.88	55.75
701.204	57.68
701.528	60.48
701.852	62.11
702.176	60.55
702.5	59.64
702.823	61.14
703.147	59.43
703.471	60.7
703.794	64.36
704.118	64.73
704.441	64.61
704.765	60.61
705.088	55.77
705.411	52.61
705.735	51.66
706.058	49.82
706.381	49.3
706.704	49.75
707.027	46.93
707.35	41.36
707.673	38.95
707.996	38.68
708.319	38.66
708.642	41.75
708.965	41.34
709.288	41.73
709.61	45.07
709.933	46.05
710.256	47.59
710.578	49.18
710.901	52.95
711.223	52.66
711.546	52.75
711.868	54.34
712.19	55.61
712.512	57.5
712.835	56.93
713.157	53.2
713.479	53.02
713.801	53.09
714.123	52.07
714.445	50.61
714.767	51.41
715.089	54.64
715.411	49.59
715.732	45.89
716.054	44.18
716.376	44.48
716.697	45.45
717.019	45.93
717.34	45.07
717.662	45.57
717.983	46.73
718.305	46.7
718.626	44.64
718.947	51
719.268	52.95
719.589	52.84
719.911	53
720.232	52.34
720.553	51.57
720.874	51.09
721.195	47.8
721.515	48.5
721.836	48.39
722.157	47.43
722.478	45.14
722.798	45.05
723.119	46
723.44	44.73
723.76	46.86
724.081	48.09
724.401	47.77
724.721	50.09
725.042	46.48
725.362	46.8
725.682	43.57
726.002	44.34
726.322	42.2
726.642	39.2
726.962	39.45
727.282	37.34
727.602	35.25
727.922	33.55
728.242	35.61
728.562	37.48
728.882	34.66
729.201	39.05
729.521	34.86
729.84	34.98
730.16	36.84
730.479	37.68
730.799	40.2
731.118	42.41
731.437	42.52
731.757	40.66
732.076	39.18
732.395	42.95
732.714	41.7
733.033	47.32
733.352	51.45
733.671	50.32
733.99	50.41
734.309	46.86
734.628	44.39
734.947	43.66
735.265	44.07
735.584	44.34
735.903	43.66
736.221	45.5
736.54	43.89
736.858	40.5
737.177	38.66
737.495	38.95
737.813	41.41
738.132	42.05
738.45	42.3
738.768	41.5
739.086	40.93
739.404	38.95
739.722	35.07
740.04	36.11
740.358	38.36
740.676	40.36
740.994	40.75
741.311	38.3
741.629	39.32
741.947	40.59
742.264	39.5
742.582	40.48
742.899	41.39
743.217	44.95
743.534	41.2
743.852	40.91
744.169	41.98
744.486	40.02
744.803	42.3
745.121	44.3
745.438	44.95
745.755	48.11
746.072	48.98
746.389	49.64
746.706	46.45
747.022	45.27
747.339	44.07
747.656	43.41
747.973	43.64
748.289	41.66
748.606	40.09
748.923	36.95
749.239	36.75
749.555	35.5
749.872	37.36
750.188	38.61
750.505	43.52
750.821	43.2
751.137	43.09
751.453	43.5
751.769	42.55
752.085	39.27
752.401	41.7
752.717	41.27
753.033	39.73
753.349	36.16
753.665	36.27
753.98	36.68
754.296	37.14
754.612	38.14
754.927	37.36
755.243	37.73
755.558	42.86
755.874	43.02
756.189	43.93
756.505	47.7
756.82	46.34
757.135	47.32
757.45	43.84
757.765	42.8
758.08	43.18
758.395	42.3
758.71	42.89
759.025	39.2
759.34	43.32
759.655	44.39
759.97	42.82
760.285	44.86
760.599	43.3
760.914	44.39
761.228	46.89
761.543	47.05
761.857	48.68
762.172	49.45
762.486	49.66
762.8	43.73
763.115	40.25
763.429	41.43
763.743	41.11
764.057	43.75
764.371	47.84
764.685	45.89
764.999	44.23
765.313	43.93
765.627	43.93
765.941	44.3
766.255	42.66
766.568	44
766.882	44.5
767.195	44.8
767.509	43.25
767.823	39.02
768.136	40.27
768.449	38.45
768.763	37.2
769.076	37.7
769.389	39.05
769.702	40.8
770.016	38.93
770.329	37.18
770.642	38.27
770.955	38.45
771.268	38.52
771.58	36.91
771.893	39.2
772.206	39.68
772.519	38.98
772.832	35.73
773.144	34.77
773.457	34.25
773.769	33.32
774.082	32.91
774.394	31.48
774.706	31.8
775.019	32.27
775.331	31.05
775.643	32.48
775.955	33.18
776.268	36.16
776.58	38.61
776.892	39.84
777.204	39.77
777.515	37.64
777.827	36.61
778.139	37.2
778.451	38.55
778.763	39.95
779.074	34.45
779.386	34.91
779.697	34.98
780.009	34.91
780.32	35.48
780.632	37.34
780.943	36.55
781.254	36.57
781.566	37.02
781.877	36.66
782.188	37.84
782.499	40.84
782.81	39.84
783.121	36.48
783.432	36.98
783.743	37.45
784.054	36.3
784.364	36.98
784.675	38.91
784.986	38.66
785.296	38.02
785.607	39.48
785.917	40.55
786.228	38.75
786.538	40.2
786.849	39.89
787.159	39.8
787.469	40.18
787.779	42.61
788.09	42.05
788.4	40.77
788.71	40.61
789.02	37.52
789.33	38.8
789.64	43.41
789.949	44.75
790.259	46.23
790.569	43.64
790.879	44.45
791.188	43.77
791.498	42.39
791.807	41.91
792.117	40.73
792.426	39.27
792.736	38.09
793.045	34.86
793.354	36.93
793.663	35.02
793.973	37.11
794.282	37.16
794.591	38.43
794.9	38.36
795.209	39.45
795.518	40.16
795.826	42.41
796.135	46.39
796.444	47.93
796.753	43.93
797.061	42.18
797.37	42.91
797.678	41
797.987	41.55
798.295	41.02
798.604	41.66
798.912	43.27
799.22	43.16
799.529	39.77
799.837	38.3
800.145	38.95
800.453	41.57
800.761	42.5
801.069	46.41
801.377	47.32
801.685	47.68
801.993	43.91
802.3	42.77
802.608	42.66
802.916	44.14
803.223	45.8
803.531	46.36
803.838	42.95
804.146	43.93
804.453	40.68
804.76	38.11
805.068	40
805.375	42.25
805.682	43.16
805.989	42.98
806.296	41.3
806.603	39.91
806.91	41.09
807.217	42.25
807.524	38.55
807.831	39.41
808.138	41.8
808.444	43.77
808.751	44.32
809.058	42.16
809.364	42.07
809.671	40.8
809.977	43.57
810.284	45.52
810.59	48.05
810.896	47.09
811.202	48.36
811.509	47.48
811.815	47.86
812.121	43.93
812.427	42.98
812.733	45.32
813.039	46.77
813.345	46.84
813.65	41.89
813.956	41.91
814.262	41.93
814.568	39.11
814.873	37.98
815.179	35.91
815.484	39.66
815.79	45
816.095	42.43
816.4	43.02
816.706	41.11
817.011	42.41
817.316	40.36
817.621	41.52
817.926	42.7
818.231	42.2
818.536	40.89
818.841	40.55
819.146	36.45
819.451	38.05
819.756	37.75
820.06	38
820.365	38.5
820.67	40.73
820.974	42.95
821.279	41.68
821.583	42.14
821.888	41.02
822.192	40.32
822.496	45.73
822.8	44.34
823.105	43.95
823.409	41.68
823.713	45.16
824.017	44.84
824.321	41.45
824.625	44.48
824.929	45.18
825.232	46.16
825.536	47.32
825.84	41.55
826.143	40.89
826.447	40.11
826.751	41.95
827.054	42.61
827.358	38.95
827.661	41.86
827.964	39.43
828.268	39.66
828.571	40.7
828.874	40.77
829.177	39.39
829.48	38.05
829.783	40.48
830.086	40.05
830.389	36.93
830.692	40.55
830.995	38.02
831.297	39.57
831.6	36.34
831.903	37.64
832.205	37.45
832.508	40.61
832.81	43.02
833.113	45.75
833.415	47.7
833.718	49.18
834.02	48.48
834.322	51.39
834.624	48.77
834.926	52.45
835.228	53.5
835.53	55.55
835.832	56.64
836.134	56.05
836.436	49.8
836.738	48.02
837.04	44.64
837.341	45.02
837.643	45.7
837.944	48.32
838.246	48
838.547	49.36
838.849	51.02
839.15	49.89
839.452	52.64
839.753	53.84
840.054	53.59
840.355	55.32
840.656	53.98
840.957	54.16
841.258	55.86
841.559	53.84
841.86	51.64
842.161	49.23
842.462	48.07
842.762	45.23
843.063	47.25
843.364	48.48
843.664	48.27
843.965	51.07
844.265	45.93
844.566	46.64
844.866	48.59
845.166	47.2
845.467	46.18
845.767	46.66
846.067	46.57
846.367	44.05
846.667	43.68
846.967	44.11
847.267	39.16
847.567	40.93
847.867	38.3
848.166	35.59
848.466	34.95
848.766	34
849.065	33.23
849.365	33.93
849.664	33.27
849.964	35
850.263	38.89
850.562	42
850.862	42.64
851.161	41
851.46	39.7
851.759	37.73
852.058	37.98
852.357	40.3
852.656	36.5
852.955	39.5
853.254	36.43
853.553	33.59
853.851	33.02
854.15	34.18
854.449	36.23
854.747	36.45
855.046	37.23
855.344	37.91
855.643	38.18
855.941	43.82
856.239	43.2
856.538	43.18
856.836	40.84
857.134	44.52
857.432	42.39
857.73	40.27
858.028	41.5
858.326	47.11
858.624	46.8
858.922	49.73
859.219	47.11
859.517	45.7
859.815	44.11
860.112	47.05
860.41	41.82
860.707	43.95
861.005	47.23
861.302	50.55
861.6	44.77
861.897	47.18
862.194	44.48
862.491	46.41
862.788	48.52
863.085	53.5
863.382	54.91
863.679	60.91
863.976	62.3
864.273	58.7
864.57	53.3
864.867	53.2
865.163	52.43
865.46	52.61
865.757	56.3
866.053	56.86
866.349	56
866.646	52.93
866.942	50.89
867.239	52.32
867.535	50.2
867.831	52.52
868.127	52.89
868.423	50.07
868.719	47.82
869.015	43.16
869.311	43.27
869.607	38.61
869.903	39.48
870.199	36.98
870.494	34.64
870.79	44.82
871.086	44.77
871.381	45.73
871.677	47.36
871.972	45.34
872.267	44.07
872.563	45.05
872.858	47.18
873.153	46.27
873.448	45.77
873.743	42.95
874.038	35.95
874.333	39.09
874.628	42.11
874.923	42.05
875.218	46.98
875.513	45.52
875.808	44.98
876.102	42.86
876.397	42.61
876.691	44.75
876.986	43.89
877.28	43.02
877.575	42.48
877.869	42.75
878.163	44
878.458	42.23
878.752	41.57
879.046	35.02
879.34	37.59
879.634	37.14
879.928	34.23
880.222	36.68
880.516	35.14
880.809	35.18
881.103	31.27
881.397	30.32
881.691	31.91
881.984	33.14
882.278	39.34
882.571	40.55
882.864	40.2
883.158	42.05
883.451	45.93
883.744	48.91
884.038	45.55
884.331	46.57
884.624	45.2
884.917	42.66
885.21	43.39
885.503	44.16
885.796	39.89
886.088	40.32
886.381	38.32
886.674	32.27
886.966	33.18
887.259	33.34
887.552	33.32
887.844	32.75
888.136	33.07
888.429	33.25
888.721	29.25
889.013	32.09
889.306	31.61
889.598	33.42
