# Supplementary material for: An on-demand, drop-on-drop method for studying enzyme catalysis by serial crystallography
Source: Nat Commun. 2021 Jul 22;12:4461. doi: 10.1038/s41467-021-24757-7 (PMC8298390; doi:10.1038/s41467-021-24757-7)
Supplement: Supplementary file 7 — Source Data [file 41467_2021_24757_MOESM7_ESM.zip › 01_raw data/7/7-pico-off (4).txt]

Data from 7-fluo5N-fura-picooff_Subt4_20-38-56-266.txt Node

Date: Wed Jun 05 20:38:56 PDT 2019
User: Yachandra Lab
Spectrometer: OFX00221
Trigger mode: 0
Integration Time (sec): 3.000000E-1
Scans to average: 4
Nonlinearity correction enabled: false
Boxcar width: 5
Storing dark spectrum: false
XAxis mode: Wavelengths
Number of Pixels in Spectrum: 2136
>>>>>Begin Spectral Data<<<<<
156.111	2.33
156.499	2.25
156.887	0.91
157.274	0.36
157.662	0.3
158.049	0.8
158.437	1.39
158.824	1.93
159.211	0.93
159.599	1.05
159.986	-0.2
160.373	-0.77
160.761	-0.73
161.148	1.09
161.535	1.27
161.922	0.84
162.309	1.02
162.696	0.68
163.083	0.2
163.47	1.32
163.857	0.16
164.244	0.34
164.631	1.14
165.018	0.27
165.405	-1.27
165.792	-0.73
166.179	0.23
166.565	-0.68
166.952	-1.14
167.339	-0.43
167.725	-1.23
168.112	-0.09
168.498	0.98
168.885	0.48
169.271	1.23
169.658	2.73
170.044	2.57
170.431	2.07
170.817	1.98
171.203	2.98
171.59	3.43
171.976	2.86
172.362	2.18
172.748	0
173.134	0.2
173.521	-0.27
173.907	-1.45
174.293	-1.95
174.679	-1.98
175.065	-1.45
175.451	-1.55
175.836	-2.5
176.222	-2.11
176.608	-2.77
176.994	-1.86
177.38	-2.07
177.765	-2.34
178.151	-2.43
178.537	-3.02
178.922	-2.14
179.308	-2.93
179.693	-3.57
180.079	-3.3
180.464	-3
180.85	-1.93
181.235	-3.09
181.621	-3.18
182.006	-2.32
182.391	-2.41
182.777	-2.27
183.162	-4.32
183.547	-3.95
183.932	-4.82
184.317	-5.45
184.702	-5.64
185.087	-6.8
185.472	-6.61
185.857	-7.39
186.242	-7.32
186.627	-7.36
187.012	-7.68
187.397	-6.41
187.782	-6.09
188.167	-4.91
188.551	-4.55
188.936	-1.45
189.321	3.98
189.705	10.84
190.09	16.48
190.475	22.7
190.859	28.34
191.244	32.59
191.628	35
192.012	38.66
192.397	44.2
192.781	51.48
193.166	53.98
193.55	51.55
193.934	51.09
194.318	49.73
194.702	44.86
195.087	43.8
195.471	46.34
195.855	48.86
196.239	49.45
196.623	45.48
197.007	42.86
197.391	42.45
197.775	46.36
198.158	45.68
198.542	44.8
198.926	46.77
199.31	48.14
199.693	48.14
200.077	43.52
200.461	41.2
200.844	42.36
201.228	41.86
201.611	39.43
201.995	37.25
202.378	37.66
202.762	41.2
203.145	40.11
203.529	39.43
203.912	36.55
204.295	40.3
204.679	42.8
205.062	47.27
205.445	48.93
205.828	50.91
206.211	54.93
206.594	57.11
206.977	55.86
207.36	59.75
207.743	59.27
208.126	56.45
208.509	54.05
208.892	53.48
209.275	48.32
209.658	48
210.04	45.93
210.423	43.61
210.806	40.36
211.188	37.86
211.571	35.93
211.953	35.16
212.336	37.93
212.719	41.82
213.101	42.89
213.483	45.68
213.866	47.55
214.248	46.43
214.63	48.14
215.013	47.61
215.395	51.32
215.777	51.27
216.159	51.66
216.542	52.36
216.924	52
217.306	53.84
217.688	50.57
218.07	46.8
218.452	49.75
218.834	48.95
219.216	52.18
219.597	49.57
219.979	47.41
220.361	50.91
220.743	50.18
221.124	46.09
221.506	42.14
221.888	45.43
222.269	46.27
222.651	46.98
223.032	43.32
223.414	39.05
223.795	41.05
224.177	45.09
224.558	43.91
224.94	42.89
225.321	47.61
225.702	50.48
226.083	47.07
226.465	49.52
226.846	45.32
227.227	45.73
227.608	47.18
227.989	46.25
228.37	41.98
228.751	39.84
229.132	43.61
229.513	43.16
229.894	44.82
230.275	45.98
230.655	42.57
231.036	47.05
231.417	47.02
231.798	51.3
232.178	54.27
232.559	55.45
232.94	55.27
233.32	54.89
233.701	54.86
234.081	53.34
234.462	56.27
234.842	57.93
235.222	56.27
235.603	55.61
235.983	51.16
236.363	43.77
236.743	45.73
237.124	42.66
237.504	40.34
237.884	41.8
238.264	37.14
238.644	36.16
239.024	37.39
239.404	36.77
239.784	37.25
240.164	35.77
240.544	38.77
240.923	40.39
241.303	42.02
241.683	43.07
242.063	41.89
242.442	42.82
242.822	41.48
243.202	39.11
243.581	39.95
243.961	40.32
244.34	40.8
244.72	37.64
245.099	37.11
245.478	40.27
245.858	39.39
246.237	38.82
246.616	39.64
246.996	40.02
247.375	39.45
247.754	41.36
248.133	43.36
248.512	46.09
248.891	52.68
249.27	51.91
249.649	50.27
250.028	52.89
250.407	54.52
250.786	54.52
251.165	55.77
251.544	61.3
251.922	63.18
252.301	66.61
252.68	61.57
253.058	59.05
253.437	58.09
253.816	58.75
254.194	57.05
254.573	52.32
254.951	54.75
255.329	57.16
255.708	49.75
256.086	48.25
256.465	41.95
256.843	45.93
257.221	46.77
257.599	46.3
257.977	45.14
258.356	45.59
258.734	47.43
259.112	51.77
259.49	46.07
259.868	49.95
260.246	45.02
260.624	45.25
261.001	46.41
261.379	47.3
261.757	47.68
262.135	45.95
262.513	42.48
262.89	41.59
263.268	36.36
263.645	37.82
264.023	37.55
264.401	41.59
264.778	41.84
265.156	39.93
265.533	39.18
265.91	39.77
266.288	42.02
266.665	46.89
267.042	47.7
267.42	50.5
267.797	50.95
268.174	50.07
268.551	46.52
268.928	48.57
269.305	47.61
269.682	46.16
270.059	46.93
270.436	47.11
270.813	46.64
271.19	47.98
271.567	45.43
271.944	42.41
272.32	44.02
272.697	44.82
273.074	45.2
273.45	47.7
273.827	48.07
274.203	49.7
274.58	48.2
274.957	45.07
275.333	44.59
275.709	45.73
276.086	48.98
276.462	43.77
276.838	46.34
277.215	45.18
277.591	45.89
277.967	46.27
278.343	43.27
278.719	42.02
279.095	42.91
279.471	40.86
279.847	40.43
280.223	39.32
280.599	42.7
280.975	39.07
281.351	37.14
281.727	34.27
282.103	31.66
282.478	29.89
282.854	32.23
283.23	34.39
283.605	39.91
283.981	35.86
284.357	34.07
284.732	35.25
285.108	40.98
285.483	43.02
285.858	44.5
286.234	47.98
286.609	50.52
286.984	51.68
287.36	52.07
287.735	48.39
288.11	49.82
288.485	51.14
288.86	49.27
289.235	46.73
289.61	46.61
289.985	47.86
290.36	47.02
290.735	47.73
291.11	45.34
291.485	46
291.86	47.52
292.235	53.41
292.609	54.73
292.984	54.73
293.359	52.27
293.733	53.25
294.108	50.23
294.482	47.61
294.857	47.2
295.231	49.39
295.606	49.98
295.98	49.3
296.354	45.16
296.729	48.41
297.103	49.77
297.477	51.34
297.851	52.66
298.226	53
298.6	54.66
298.974	53.59
299.348	57.32
299.722	55.7
300.096	56.41
300.47	56.2
300.844	53.23
301.217	55.55
301.591	60.5
301.965	60.84
302.339	63.25
302.712	64.3
303.086	67.02
303.46	63.82
303.833	64.91
304.207	63.84
304.58	63.16
304.954	63.45
305.327	60.16
305.701	56.09
306.074	53.05
306.447	52.82
306.821	53.68
307.194	49.61
307.567	46.3
307.94	45.07
308.313	44.89
308.686	45.48
309.059	46.73
309.432	47.59
309.805	45.73
310.178	48.45
310.551	50.5
310.924	47.3
311.297	50.41
311.67	50.05
312.042	48.2
312.415	46.84
312.788	43.45
313.16	44.25
313.533	41.82
313.905	46.11
314.278	45.23
314.65	43.2
315.023	42.93
315.395	39.77
315.768	43.68
316.14	45.66
316.512	47.39
316.884	53.2
317.257	49.66
317.629	50.16
318.001	46.5
318.373	48.64
318.745	46.41
319.117	48.7
319.489	48.07
319.861	44.57
320.233	46
320.605	44.34
320.977	42.09
321.348	44.25
321.72	45.41
322.092	45.73
322.463	42.75
322.835	41.2
323.207	41.64
323.578	39.45
323.95	41.64
324.321	40.27
324.693	40.16
325.064	38.11
325.435	41.27
325.807	43.98
326.178	48.09
326.549	47.3
326.92	49.59
327.292	49.5
327.663	53.02
328.034	53.55
328.405	52.77
328.776	51.25
329.147	53.8
329.518	46.55
329.889	45.66
330.259	40.93
330.63	43.27
331.001	42.09
331.372	40.52
331.742	42.18
332.113	38.77
332.484	37.09
332.854	42.32
333.225	46.5
333.595	47.41
333.966	48.09
334.336	48.09
334.707	46.52
335.077	45.59
335.447	44.82
335.817	45.09
336.188	49.77
336.558	50.95
336.928	49.95
337.298	43.16
337.668	43.61
338.038	43.25
338.408	46.91
338.778	47.05
339.148	49.75
339.518	51.39
339.888	51.32
340.258	49.75
340.627	47.41
340.997	43.11
341.367	42.64
341.736	45.82
342.106	43.77
342.475	37.75
342.845	38.14
343.214	38.75
343.584	37.18
343.953	35.32
344.323	33.75
344.692	36.2
345.061	37.82
345.431	40.14
345.8	37.77
346.169	40.23
346.538	41.5
346.907	39.84
347.276	39.11
347.645	38.75
348.014	39.48
348.383	40.75
348.752	42.07
349.121	39.95
349.49	38.89
349.858	42.25
350.227	40.48
350.596	46
350.964	50.16
351.333	49.77
351.702	49.3
352.07	44.14
352.439	41.34
352.807	39.32
353.176	40.2
353.544	42.43
353.912	41.55
354.281	40.41
354.649	36.32
355.017	28.55
355.385	28.45
355.753	30.36
356.122	35.66
356.49	38.64
356.858	37.8
357.226	39.82
357.594	36.8
357.961	35.68
358.329	37.41
358.697	38.18
359.065	41.89
359.433	41.14
359.8	42.98
360.168	42.45
360.536	41.8
360.903	43.82
361.271	47.2
361.638	49.66
362.006	49.52
362.373	48.66
362.741	51.11
363.108	52.39
363.475	53.45
363.843	51.16
364.21	48.52
364.577	47.75
364.944	48.59
365.311	45.95
365.678	44.59
366.045	46.66
366.412	50.52
366.779	48.5
367.146	48
367.513	47.98
367.88	50.5
368.247	54.64
368.613	56.14
368.98	54.11
369.347	51.86
369.713	52.57
370.08	48.07
370.447	43.73
370.813	42.34
371.18	44.84
371.546	42.2
371.912	42.39
372.279	40.45
372.645	42.75
373.011	45.5
373.378	50.07
373.744	48.5
374.11	46.86
374.476	48.39
374.842	51.34
375.208	49.36
375.574	51.34
375.94	49.98
376.306	51.14
376.672	47.52
377.038	47.57
377.404	44.59
377.769	45.95
378.135	50.39
378.501	49.3
378.866	45.68
379.232	43.39
379.597	44.25
379.963	43.39
380.328	43.5
380.694	45.93
381.059	42.39
381.425	40.66
381.79	39.39
382.155	40.59
382.52	41.25
382.886	43.57
383.251	44
383.616	42.34
383.981	41.93
384.346	38.11
384.711	35.55
385.076	39.89
385.441	45.11
385.806	47.59
386.171	45.91
386.535	46.66
386.9	45.77
387.265	47.02
387.629	48.32
387.994	48.07
388.359	49.82
388.723	50.66
389.088	50.36
389.452	45.11
389.817	43.68
390.181	43.14
390.545	44.11
390.91	44.7
391.274	45.48
391.638	48.09
392.002	46.98
392.366	52.59
392.731	53.84
393.095	52.68
393.459	54.34
393.823	54.59
394.187	53.7
394.55	47.3
394.914	48.55
395.278	48.91
395.642	47.23
396.006	50.77
396.369	45.86
396.733	45.16
397.097	45.07
397.46	46.2
397.824	45.68
398.187	48.57
398.551	50.98
398.914	49.7
399.277	49.43
399.641	48.18
400.004	47.48
400.367	47.39
400.73	46.07
401.094	42
401.457	41.11
401.82	39.75
402.183	37.34
402.546	37.93
402.909	41.43
403.272	40.09
403.635	41
403.998	41.77
404.36	41.73
404.723	44.93
405.086	47.7
405.448	45.3
405.811	45.36
406.174	45.66
406.536	47.2
406.899	45.25
407.261	45.2
407.624	47.02
407.986	47.32
408.348	47.07
408.711	46.55
409.073	43.98
409.435	47.09
409.797	49.43
410.16	50.48
410.522	52.14
410.884	52.09
411.246	53.5
411.608	51.16
411.97	52.3
412.332	51.11
412.693	49.07
413.055	53.14
413.417	50.82
413.779	50.43
414.14	46
414.502	43.25
414.864	39.64
415.225	37.57
415.587	39.61
415.948	38.41
416.31	39.59
416.671	38.32
417.033	36.27
417.394	38.3
417.755	38.77
418.116	43.7
418.478	44.52
418.839	47.7
419.2	50.25
419.561	50.41
419.922	47.05
420.283	48
420.644	48.5
421.005	51.23
421.366	51.36
421.727	50.7
422.087	48.09
422.448	46.98
422.809	46.48
423.169	46.48
423.53	43.98
423.891	41.2
424.251	42.84
424.612	43.41
424.972	42.43
425.333	43.36
425.693	40.84
426.053	43.16
426.414	44.48
426.774	44.05
427.134	42.59
427.494	45.32
427.854	47.64
428.214	44.75
428.574	45.75
428.934	46.34
429.294	47.02
429.654	50.86
430.014	48.36
430.374	48.14
430.734	45.3
431.094	47.14
431.453	44.89
431.813	48.09
432.173	47.34
432.532	47.11
432.892	45.09
433.251	40.93
433.611	40.73
433.97	41.5
434.33	42.86
434.689	46.07
435.048	47.2
435.407	46.43
435.767	46.32
436.126	48.77
436.485	49.09
436.844	48
437.203	50.18
437.562	48.57
437.921	46.7
438.28	44.77
438.639	47.39
438.998	47
439.356	48.18
439.715	50.05
440.074	51.09
440.433	48.57
440.791	48.52
441.15	50.02
441.508	51.09
441.867	55.55
442.225	56.32
442.584	53.48
442.942	51.36
443.3	49.43
443.659	46.68
444.017	46.05
444.375	47.48
444.733	49.77
445.092	46.59
445.45	46.86
445.808	43.59
446.166	42.7
446.524	41.45
446.882	41.52
447.239	43.52
447.597	43.09
447.955	41.98
448.313	43.43
448.67	41.89
449.028	42.61
449.386	40.2
449.743	41.18
450.101	41.48
450.458	42.32
450.816	42.8
451.173	42.11
451.531	43.61
451.888	43.59
452.245	45.66
452.602	46.11
452.96	48.59
453.317	48.32
453.674	49.09
454.031	48.23
454.388	48.14
454.745	47.68
455.102	47.07
455.459	43.14
455.816	42.05
456.173	38.16
456.529	37.59
456.886	36.3
457.243	39.39
457.599	38.98
457.956	38.66
458.313	36.18
458.669	36.23
459.026	35.43
459.382	38.34
459.739	37.07
460.095	38.23
460.451	39.09
460.807	35.43
461.164	34.57
461.52	35.16
461.876	37.41
462.232	39.09
462.588	36.25
462.944	36.59
463.3	34.43
463.656	34.84
464.012	31.36
464.368	31.36
464.724	31.16
465.079	34.75
465.435	31.52
465.791	33.25
466.146	36.02
466.502	36.2
466.858	35.05
467.213	38.36
467.569	39.43
467.924	42.43
468.279	43.3
468.635	44.16
468.99	39.73
469.345	43.75
469.701	40.73
470.056	37.7
470.411	39.64
470.766	38.8
471.121	35.89
471.476	37.41
471.831	35.77
472.186	34.14
472.541	35.91
472.895	36.05
473.25	33.11
473.605	32.95
473.96	33.27
474.314	32.02
474.669	34.64
475.024	37.05
475.378	38.93
475.733	42.41
476.087	43
476.441	42.14
476.796	45.55
477.15	48.48
477.504	49.11
477.859	50.98
478.213	53.89
478.567	52.2
478.921	48.91
479.275	42.89
479.629	41.23
479.983	41.52
480.337	40.91
480.691	38.59
481.045	34.36
481.399	34.23
481.752	31.41
482.106	28.82
482.46	30.86
482.813	33.77
483.167	37.48
483.52	37.64
483.874	38.7
484.227	37.52
484.581	35.66
484.934	38.14
485.288	38.05
485.641	36.61
485.994	38.32
486.347	38.93
486.7	40.89
487.054	41.84
487.407	41.77
487.76	40.86
488.113	42.73
488.466	46.25
488.818	45.66
489.171	44.84
489.524	45.77
489.877	43.95
490.23	42.39
490.582	41.11
490.935	39.77
491.288	39.23
491.64	36.52
491.993	37.02
492.345	34.68
492.698	34.07
493.05	34.77
493.402	37.18
493.755	36.5
494.107	33.61
494.459	29.55
494.811	25.64
495.163	23
495.515	21.34
495.867	12.48
496.219	3.36
496.571	-5.05
496.923	-15.5
497.275	-26.82
497.627	-36.55
497.979	-47.2
498.33	-52.07
498.682	-64.14
499.034	-78
499.385	-82.84
499.737	-86.23
500.088	-83.73
500.44	-85.39
500.791	-86.66
501.143	-86.75
501.494	-86.82
501.845	-79.11
502.197	-80.55
502.548	-71.75
502.899	-63.61
503.25	-64.66
503.601	-58.91
503.952	-59.95
504.303	-56.91
504.654	-51.39
505.005	-47.93
505.356	-43.45
505.707	-45.27
506.058	-46.82
506.408	-46.27
506.759	-47.23
507.11	-39.68
507.46	-38.43
507.811	-38.34
508.161	-36.82
508.512	-34.59
508.862	-33.23
509.213	-32.61
509.563	-29
509.913	-22.14
510.263	-21.73
510.614	-18.95
510.964	-17.32
511.314	-17.41
511.664	-12.23
512.014	-5.43
512.364	-3.5
512.714	-1.43
513.064	4.02
513.414	7.8
513.764	8.59
514.113	9.45
514.463	9.77
514.813	8.16
515.162	9.59
515.512	10.75
515.862	7.05
516.211	4.91
516.561	4.34
516.91	1.43
517.259	0.07
517.609	0.43
517.958	3.73
518.307	8.39
518.656	5.36
519.006	10.07
519.355	9.86
519.704	12.7
520.053	17.66
520.402	23.36
520.751	22.77
521.1	24.52
521.448	25.8
521.797	22.93
522.146	21.57
522.495	23.02
522.843	19.27
523.192	18.48
523.541	20.39
523.889	19.23
524.238	19.02
524.586	19.34
524.935	20.2
525.283	20.48
525.631	25.82
525.979	25.23
526.328	28.05
526.676	31.64
527.024	30.45
527.372	28.7
527.72	28.73
528.068	27.84
528.416	30.84
528.764	30.09
529.112	32.34
529.46	28.55
529.808	31.25
530.155	26.11
530.503	23.59
530.851	26.41
531.198	27.84
531.546	28.48
531.893	29.45
532.241	30.61
532.588	31
532.936	27.98
533.283	32.91
533.63	34.07
533.978	38.57
534.325	39.55
534.672	40.16
535.019	37.2
535.366	36.34
535.713	35.86
536.06	33.66
536.407	36.05
536.754	38.07
537.101	36.2
537.448	36.57
537.795	38.27
538.141	39.34
538.488	38.91
538.835	40.36
539.181	39.61
539.528	41.36
539.874	44.64
540.221	41.84
540.567	41.68
540.914	40.32
541.26	39.3
541.606	37.25
541.952	39.95
542.299	40.36
542.645	41.45
542.991	41.77
543.337	38.57
543.683	33.89
544.029	34.95
544.375	32.52
544.721	37.41
545.066	36.41
545.412	40.57
545.758	39.27
546.104	38.41
546.449	36.64
546.795	36.2
547.141	37.8
547.486	38.98
547.832	38.7
548.177	39.93
548.522	35.23
548.868	37.36
549.213	36.5
549.558	34.82
549.903	36.8
550.249	39.82
550.594	39.86
550.939	39.39
551.284	43.27
551.629	41.05
551.974	42.32
552.319	44.27
552.664	42.93
553.008	41.27
553.353	44.25
553.698	42.95
554.043	40.98
554.387	39.09
554.732	41.05
555.076	35.75
555.421	38.02
555.765	38.52
556.11	39.14
556.454	40
556.798	37.11
557.143	33.59
557.487	33.8
557.831	32.95
558.175	37.41
558.519	32.57
558.863	35.48
559.207	34.93
559.551	32.02
559.895	32.18
560.239	30.95
560.583	33.52
560.927	32.7
561.27	32.2
561.614	35.09
561.958	31
562.301	31.59
562.645	30.66
562.988	26.48
563.332	29.16
563.675	27.43
564.018	29.73
564.362	29.09
564.705	28.5
565.048	28.8
565.391	26.3
565.735	25.11
566.078	26.48
566.421	26.2
566.764	31.64
567.107	33.32
567.45	31.66
567.792	29.57
568.135	28.02
568.478	28.36
568.821	28.45
569.163	29.5
569.506	34.02
569.849	32.39
570.191	31.64
570.534	32.95
570.876	31.59
571.219	35.57
571.561	37.3
571.903	38.91
572.246	41.89
572.588	41.59
572.93	39.98
573.272	39.55
573.614	40.11
573.956	41.59
574.298	37.82
574.64	36.27
574.982	32.82
575.324	31.05
575.666	29.23
576.008	25.75
576.349	23.25
576.691	25.16
577.033	25.34
577.374	25.45
577.716	25.98
578.057	26
578.399	24.86
578.74	27.05
579.082	26.57
579.423	29.16
579.764	30.52
580.105	29.43
580.447	29.25
580.788	29.18
581.129	28.59
581.47	29.98
581.811	32.11
582.152	33.25
582.493	31.82
582.834	31.11
583.175	31.61
583.515	33.11
583.856	35.66
584.197	35.43
584.537	37.68
584.878	40.11
585.218	38.73
585.559	37.77
585.899	39.73
586.24	40.2
586.58	43.07
586.921	41.32
587.261	43.07
587.601	41.93
587.941	43.7
588.281	40.41
588.621	37.98
588.961	36.73
589.301	37.36
589.641	36.68
589.981	35.3
590.321	33.43
590.661	36
591.001	34.07
591.34	38.27
591.68	36.23
592.02	37.55
592.359	39.5
592.699	41.14
593.038	40.43
593.378	43.05
593.717	42.89
594.057	43.09
594.396	41.5
594.735	40.3
595.074	36.34
595.414	35.98
595.753	36.2
596.092	36.95
596.431	37.55
596.77	37.59
597.109	33.86
597.448	34.05
597.786	33.48
598.125	32.7
598.464	32.16
598.803	32.3
599.141	30.82
599.48	28.5
599.819	27.61
600.157	24.5
600.495	21.73
600.834	25.16
601.172	27.89
601.511	31.11
601.849	33.55
602.187	34.61
602.525	35.52
602.864	39.11
603.202	40.34
603.54	40.48
603.878	42.32
604.216	42.8
604.554	39.86
604.891	39.55
605.229	39.98
605.567	38.23
605.905	40.25
606.243	41.55
606.58	40.45
606.918	39.59
607.255	38.32
607.593	38.34
607.93	40.66
608.268	38.93
608.605	35.09
608.942	33.34
609.28	29.3
609.617	28.05
609.954	29.57
610.291	30.07
610.628	33.2
610.965	33.09
611.302	32.14
611.639	32.75
611.976	36.55
612.313	38.57
612.65	36.64
612.987	43.8
613.323	42.07
613.66	41.11
613.997	40.18
614.333	36.57
614.67	40.27
615.006	39.18
615.343	37.41
615.679	36.52
616.015	36.59
616.352	36.59
616.688	35.82
617.024	38.91
617.36	37.41
617.696	38.75
618.032	37.2
618.368	35.84
618.704	39.05
619.04	40.8
619.376	41.27
619.712	43.14
620.048	45.55
620.383	44.89
620.719	42.18
621.055	42.98
621.39	42.3
621.726	44.55
622.061	43
622.397	40.98
622.732	40.64
623.068	37.73
623.403	36.5
623.738	34.5
624.073	33.3
624.409	37.68
624.744	38.25
625.079	38.32
625.414	37.68
625.749	38.48
626.084	41
626.419	42.95
626.753	45.57
627.088	47.07
627.423	48.8
627.758	51.3
628.092	44.02
628.427	44.07
628.762	43.32
629.096	48.3
629.431	50.32
629.765	47.8
630.099	47.32
630.434	48.52
630.768	50.27
631.102	51.82
631.436	50.57
631.77	56.84
632.105	57.23
632.439	57.61
632.773	56.55
633.107	53.61
633.44	56.2
633.774	55.91
634.108	55.61
634.442	51.55
634.776	51.45
635.109	52.84
635.443	52.45
635.776	51.66
636.11	52.7
636.443	53.77
636.777	55.93
637.11	55.07
637.444	53.32
637.777	52.61
638.11	56.14
638.443	54.48
638.776	55.18
639.11	52.3
639.443	53.27
639.776	54.93
640.109	52.02
640.441	52.66
640.774	51.39
641.107	53.91
641.44	51.48
641.773	47.3
642.105	47
642.438	43.39
642.77	45.41
643.103	43.32
643.435	40.14
643.768	41.5
644.1	41.55
644.433	44.93
644.765	44.07
645.097	48.16
645.429	49.55
645.761	51.02
646.094	50.16
646.426	49.66
646.758	53.91
647.09	54.18
647.422	53.61
647.753	52.61
648.085	51.98
648.417	50.68
648.749	50.18
649.08	49.66
649.412	48.3
649.744	50.32
650.075	49.64
650.407	45.25
650.738	47.61
651.069	46.82
651.401	46.25
651.732	44.18
652.063	45.59
652.394	43.93
652.726	45.18
653.057	46.32
653.388	44.89
653.719	41.98
654.05	43.66
654.381	40.73
654.712	42.8
655.042	41.73
655.373	42.05
655.704	40.8
656.034	40.5
656.365	41.3
656.696	41.3
657.026	44.27
657.357	49.2
657.687	50.52
658.018	52.43
658.348	52.34
658.678	53.52
659.008	53.98
659.339	53.98
659.669	55.43
659.999	55.8
660.329	54.34
660.659	53.64
660.989	52.05
661.319	50.11
661.649	51.2
661.978	49.98
662.308	49.86
662.638	51.64
662.968	52.07
663.297	53.39
663.627	51.48
663.956	53.75
664.286	53.18
664.615	50.84
664.945	52.98
665.274	51.93
665.603	52.27
665.932	55.3
666.262	55.68
666.591	55.02
666.92	53.73
667.249	56.64
667.578	54.11
667.907	54.05
668.236	59.3
668.564	57.34
668.893	57.41
669.222	57
669.551	55.91
669.879	56.66
670.208	57.05
670.537	55.89
670.865	52.5
671.194	55.09
671.522	53.82
671.85	53.7
672.179	53.91
672.507	55.98
672.835	55.66
673.163	57.45
673.491	57.25
673.819	59
674.147	59.3
674.475	62.27
674.803	61.86
675.131	64.11
675.459	62.36
675.787	64.8
676.115	63.89
676.442	64.18
676.77	60
677.098	57.98
677.425	57.8
677.753	58.66
678.08	55.8
678.407	56.41
678.735	58.14
679.062	57.36
679.389	53.27
679.717	50.09
680.044	48.95
680.371	49.32
680.698	47.39
681.025	46.91
681.352	45.18
681.679	47.45
682.006	44.45
682.332	42.5
682.659	43.57
682.986	47.45
683.313	51.14
683.639	54.14
683.966	55.57
684.292	60.61
684.619	60.39
684.945	63.55
685.272	64.32
685.598	63.93
685.924	63.09
686.25	60.48
686.577	58.68
686.903	56.84
687.229	56.23
687.555	57.5
687.881	57.23
688.207	56.09
688.533	54.16
688.858	54.75
689.184	58.89
689.51	59.86
689.836	64.2
690.161	61.61
690.487	62.36
690.813	59.8
691.138	57.59
691.463	58.05
691.789	59.48
692.114	57.64
692.44	52.8
692.765	48.61
693.09	48.86
693.415	50.61
693.74	50.64
694.065	48.82
694.39	49.36
694.715	50.61
695.04	48.59
695.365	48.43
695.69	48.93
696.015	53.41
696.339	55.36
696.664	54.98
696.989	51.18
697.313	54.68
697.638	55.86
697.962	54.7
698.287	52.77
698.611	51.8
698.935	50.93
699.26	51.7
699.584	51.8
699.908	51.14
700.232	50.09
700.556	48.86
700.88	49.82
701.204	52.91
701.528	54.66
701.852	55.36
702.176	55.73
702.5	53
702.823	50.98
703.147	48.55
703.471	48.61
703.794	49.7
704.118	51.11
704.441	49.66
704.765	45.95
705.088	44.52
705.411	45.86
705.735	44.36
706.058	48.8
706.381	49.05
706.704	47.75
707.027	46.75
707.35	42.93
707.673	43.07
707.996	41.3
708.319	42.18
708.642	44
708.965	43.3
709.288	44.73
709.61	43.09
709.933	44.18
710.256	46.84
710.578	48.27
710.901	51.66
711.223	48.36
711.546	47.07
711.868	46.02
712.19	44.48
712.512	44.93
712.835	41.75
713.157	41.91
713.479	41.52
713.801	41.23
714.123	38.8
714.445	37.14
714.767	39.64
715.089	40.86
715.411	37.55
715.732	39.27
716.054	38.05
716.376	37.93
716.697	37.66
717.019	39.48
717.34	38.77
717.662	40.57
717.983	43.59
718.305	43.59
718.626	43.82
718.947	49.11
719.268	48.07
719.589	46.89
719.911	47.57
720.232	48.2
720.553	46.25
720.874	45.43
721.195	44.43
721.515	43.02
721.836	41.57
722.157	43
722.478	41.57
722.798	42.14
723.119	42.52
723.44	43.98
723.76	45.91
724.081	46.14
724.401	44.66
724.721	44.41
725.042	38.75
725.362	40.66
725.682	36.77
726.002	36.2
726.322	36.32
726.642	35.25
726.962	30.14
727.282	27.39
727.602	26.05
727.922	26.8
728.242	30.23
728.562	35
728.882	35.34
729.201	39.91
729.521	38.25
729.84	34.77
730.16	35.36
730.479	39.32
730.799	40
731.118	41.34
731.437	40.52
731.757	39.55
732.076	39.91
732.395	37.77
732.714	37
733.033	38.55
733.352	43.77
733.671	42.14
733.99	45.41
734.309	45.39
734.628	44.61
734.947	47.75
735.265	44.57
735.584	43.23
735.903	44.2
736.221	44.09
736.54	44.3
736.858	39.16
737.177	40.02
737.495	38.41
737.813	35.75
738.132	35.57
738.45	33.57
738.768	34.93
739.086	30.73
739.404	28.93
739.722	24.25
740.04	23.68
740.358	26.18
740.676	25.48
740.994	25.75
741.311	27.93
741.629	27.57
741.947	26.84
742.264	27.57
742.582	30.48
742.899	33.98
743.217	34.89
743.534	33.89
743.852	34.36
744.169	34.68
744.486	33
744.803	33.8
745.121	36.3
745.438	38.3
745.755	38.14
746.072	40.66
746.389	38.7
746.706	43.23
747.022	42.16
747.339	40.61
747.656	42.57
747.973	42.7
748.289	41.02
748.606	39.34
748.923	36.7
749.239	35.91
749.555	35.05
749.872	35.02
750.188	34.75
750.505	37.66
750.821	38.93
751.137	40.09
751.453	39.82
751.769	38.5
752.085	37.16
752.401	39.57
752.717	41.52
753.033	39.2
753.349	38.2
753.665	35.57
753.98	36.84
754.296	37.14
754.612	36.14
754.927	37.36
755.243	35.11
755.558	39.09
755.874	38.14
756.189	35.64
756.505	37.89
756.82	37.43
757.135	39.02
757.45	35.77
757.765	36.05
758.08	35.32
758.395	32.57
758.71	35.11
759.025	31.25
759.34	32.59
759.655	35.34
759.97	35.5
760.285	37.57
760.599	34.73
760.914	35.11
761.228	33.86
761.543	32.32
761.857	33.7
762.172	32.05
762.486	32.43
762.8	30.59
763.115	27.61
763.429	26.57
763.743	25.07
764.057	26.91
764.371	28.5
764.685	29.32
764.999	30.7
765.313	28.82
765.627	32.8
765.941	32.98
766.255	30.66
766.568	30.59
766.882	33.8
767.195	30.66
767.509	33.09
767.823	32.25
768.136	32.59
768.449	31.59
768.763	32.73
769.076	32.61
769.389	33.89
769.702	36.61
770.016	37.66
770.329	34.52
770.642	39.27
770.955	36.95
771.268	33.73
771.58	32.27
771.893	37.36
772.206	37.05
772.519	35.7
772.832	35.91
773.144	33.39
773.457	31.8
773.769	31.16
774.082	32.91
774.394	32.64
774.706	33.55
775.019	31.91
775.331	27.36
775.643	26.39
775.955	25.64
776.268	25.52
776.58	27.55
776.892	29.73
777.204	29
777.515	23.66
777.827	21.41
778.139	22.07
778.451	21.77
778.763	21.09
779.074	23.84
779.386	27.57
779.697	26.7
780.009	26.7
780.32	27.09
780.632	27.41
780.943	27.39
781.254	30.52
781.566	30.7
781.877	35.64
782.188	39.32
782.499	36.39
782.81	34.36
783.121	33.27
783.432	34.55
783.743	33.05
784.054	33.91
784.364	34.02
784.675	33.61
784.986	32.75
785.296	31.48
785.607	30.91
785.917	31.23
786.228	28.61
786.538	28.23
786.849	27.16
787.159	28
787.469	28.32
787.779	29.39
788.09	27.82
788.4	30.32
788.71	29.75
789.02	29.16
789.33	31
789.64	34.02
789.949	36.84
790.259	38
790.569	36.82
790.879	37.48
791.188	39.07
791.498	38.18
791.807	37.05
792.117	34.84
792.426	32.98
792.736	30.93
793.045	28.52
793.354	28.25
793.663	28.66
793.973	32.43
794.282	33.18
794.591	32.3
794.9	32.11
795.209	34.05
795.518	32.05
795.826	32.16
796.135	36.8
796.444	39.57
796.753	37.7
797.061	36.14
797.37	33.25
797.678	31.57
797.987	32.61
798.295	34.14
798.604	33.34
798.912	36.82
799.22	37.3
799.529	36.25
799.837	34.23
800.145	35.18
800.453	37.23
800.761	38.77
801.069	42.75
801.377	43.05
801.685	41.36
801.993	41.18
802.3	40.55
802.608	41.41
802.916	41.73
803.223	42.7
803.531	42.45
803.838	39.43
804.146	39.23
804.453	36.57
804.76	36.82
805.068	40.86
805.375	40.61
805.682	38.91
805.989	38.75
806.296	34.93
806.603	35.41
806.91	35.09
807.217	36.84
807.524	35
807.831	32.98
808.138	31.39
808.444	30.25
808.751	30.11
809.058	31.07
809.364	29.57
809.671	32.66
809.977	33.61
810.284	35.45
810.59	36.14
810.896	34.95
811.202	37.95
811.509	38.93
811.815	40.55
812.121	38.64
812.427	35.73
812.733	37.3
813.039	35.89
813.345	34.07
813.65	30.3
813.956	32.05
814.262	30.61
814.568	30.82
814.873	31.82
815.179	27.27
815.484	27.66
815.79	33.86
816.095	34.36
816.4	36.48
816.706	38.14
817.011	39
817.316	38.91
817.621	41.23
817.926	40.52
818.231	39.23
818.536	40.5
818.841	43.25
819.146	42.45
819.451	40.73
819.756	40.11
820.06	39.2
820.365	40.3
820.67	38.43
820.974	40.7
821.279	40.23
821.583	39.75
821.888	39.64
822.192	37.84
822.496	38.11
822.8	39.45
823.105	36.75
823.409	35.52
823.713	37.57
824.017	39.98
824.321	36.16
824.625	34.93
824.929	38.89
825.232	38.2
825.536	36.66
825.84	36.05
826.143	35.57
826.447	38.36
826.751	38.27
827.054	38.14
827.358	34.36
827.661	39.91
827.964	40.86
828.268	38.48
828.571	42.16
828.874	44.39
829.177	43.36
829.48	42.48
829.783	42.32
830.086	43.18
830.389	40.39
830.692	41.57
830.995	38.32
831.297	35.77
831.6	32.07
831.903	30.66
832.205	26.8
832.508	28.73
832.81	31.05
833.113	34.07
833.415	33.86
833.718	39
834.02	39.2
834.322	40.23
834.624	39.95
834.926	44.11
835.228	45.25
835.53	48.93
835.832	49.34
836.134	49.07
836.436	46.41
836.738	47.07
837.04	40.5
837.341	41.55
837.643	43.18
837.944	45.14
838.246	44.05
838.547	43.75
838.849	48.09
839.15	47.55
839.452	49.98
839.753	47.23
840.054	46
840.355	52.09
840.656	52.2
840.957	53.34
841.258	58.02
841.559	56.39
841.86	58.5
842.161	52.52
842.462	50.39
842.762	47.95
843.063	50.52
843.364	49.82
843.664	49.14
843.965	49.09
844.265	45.41
844.566	45.82
844.866	48.36
845.166	45.25
845.467	46.95
845.767	48.3
846.067	44.95
846.367	41.3
846.667	43.86
846.967	40.64
847.267	35.82
847.567	36.32
847.867	31.68
848.166	29.84
848.466	31.07
848.766	30.48
849.065	27.66
849.365	27.73
849.664	28.48
849.964	27.36
850.263	29.02
850.562	34.09
850.862	33.45
851.161	31.52
851.46	30.75
851.759	26.64
852.058	28.43
852.357	32.02
852.656	32.14
852.955	35.16
853.254	35
853.553	34.05
853.851	35.3
854.15	35.34
854.449	37.86
854.747	38.95
855.046	40.11
855.344	37.86
855.643	37.84
855.941	43.32
856.239	41.14
856.538	45.95
856.836	44.91
857.134	44.32
857.432	39.95
857.73	39.07
858.028	38.64
858.326	40.18
858.624	42.34
858.922	44.48
859.219	39.05
859.517	40.64
859.815	37.59
860.112	44.45
860.41	40.66
860.707	44.84
861.005	48.34
861.302	50.84
861.6	50.3
861.897	54.75
862.194	53.61
862.491	55.57
862.788	59.8
863.085	61.55
863.382	57.55
863.679	57.77
863.976	57.66
864.273	57.66
864.57	51.8
864.867	51.2
865.163	45.84
865.46	45.32
865.757	48.59
866.053	45.05
866.349	41.59
866.646	38.77
866.942	40.68
867.239	42.14
867.535	36.91
867.831	38.91
868.127	38.89
868.423	37.23
868.719	34.16
869.015	33.7
869.311	31.18
869.607	32.73
869.903	34
870.199	33.45
870.494	33.82
870.79	38.36
871.086	39.32
871.381	41.66
871.677	42.07
871.972	41.39
872.267	38.27
872.563	38.64
872.858	37.64
873.153	36.93
873.448	39.41
873.743	35.45
874.038	33.11
874.333	33.5
874.628	35.32
874.923	36.77
875.218	38.41
875.513	39.36
875.808	41.25
876.102	38.89
876.397	37.57
876.691	39.05
876.986	41.52
877.28	40.55
877.575	40.5
877.869	38.89
878.163	39.64
878.458	41.93
878.752	40.52
879.046	36.25
879.34	35.66
879.634	37.02
879.928	30.93
880.222	31.07
880.516	30.89
880.809	32.8
881.103	29.84
881.397	26.3
881.691	23
881.984	24.8
882.278	27.98
882.571	33.39
882.864	33.77
883.158	35.32
883.451	37.18
883.744	38.34
884.038	37.41
884.331	39.57
884.624	42.75
884.917	45.68
885.21	41.91
885.503	41.7
885.796	36
886.088	37.18
886.381	38.18
886.674	37
886.966	35.18
887.259	35.02
887.552	34.16
887.844	33.98
888.136	33.8
888.429	36.23
888.721	36.94
889.013	40.62
889.306	40
889.598	39.29
