# Supplementary material for: An on-demand, drop-on-drop method for studying enzyme catalysis by serial crystallography
Source: Nat Commun. 2021 Jul 22;12:4461. doi: 10.1038/s41467-021-24757-7 (PMC8298390; doi:10.1038/s41467-021-24757-7)
Supplement: Supplementary file 7 — Source Data [file 41467_2021_24757_MOESM7_ESM.zip › 01_raw data/7/7-pico-off (44).txt]

Data from 7-fluo5N-fura-picooff_Subt4_20-42-13-939.txt Node

Date: Wed Jun 05 20:42:13 PDT 2019
User: Yachandra Lab
Spectrometer: OFX00221
Trigger mode: 0
Integration Time (sec): 3.000000E-1
Scans to average: 4
Nonlinearity correction enabled: false
Boxcar width: 5
Storing dark spectrum: false
XAxis mode: Wavelengths
Number of Pixels in Spectrum: 2136
>>>>>Begin Spectral Data<<<<<
156.111	-4.25
156.499	-2.75
156.887	-3.47
157.274	-3.06
157.662	-3.2
158.049	-2.41
158.437	-2.93
158.824	-1.68
159.211	-1.34
159.599	-1.14
159.986	-1.73
160.373	-2.16
160.761	-3.41
161.148	-1.66
161.535	-2.25
161.922	-1.82
162.309	-1.55
162.696	-1.93
163.083	-3.16
163.47	-2.57
163.857	-2.95
164.244	-2.84
164.631	-1.2
165.018	-0.66
165.405	-1.82
165.792	-0.39
166.179	0.39
166.565	0.27
166.952	0.2
167.339	2.02
167.725	2.05
168.112	2.11
168.498	2.95
168.885	2.55
169.271	2.3
169.658	2.7
170.044	1.34
170.431	0.64
170.817	-0.5
171.203	0.34
171.59	-0.23
171.976	-0.57
172.362	-0.82
172.748	-1.27
173.134	-1.34
173.521	-1.05
173.907	-1.36
174.293	-1.09
174.679	-0.52
175.065	-0.16
175.451	-0.05
175.836	-0.41
176.222	-0.82
176.608	-2.3
176.994	-1.52
177.38	-2.52
177.765	-3.5
178.151	-3.68
178.537	-3.86
178.922	-4.73
179.308	-4.52
179.693	-5.39
180.079	-4.64
180.464	-3.75
180.85	-1.82
181.235	-2.7
181.621	-3.36
182.006	-2.27
182.391	-2.18
182.777	-2.14
183.162	-3
183.547	-3.09
183.932	-3.32
184.317	-4
184.702	-3.8
185.087	-4.64
185.472	-3.77
185.857	-3.3
186.242	-2.68
186.627	-2.68
187.012	-2.7
187.397	-2.02
187.782	-1.61
188.167	-0.8
188.551	-1.2
188.936	3.36
189.321	9.27
189.705	17.02
190.09	24.95
190.475	31.5
190.859	39.5
191.244	45.59
191.628	51.89
192.012	58.77
192.397	67.77
192.781	74.95
193.166	79.11
193.55	79.98
193.934	81.07
194.318	78.8
194.702	80.52
195.087	82.39
195.471	83.95
195.855	89.18
196.239	91.68
196.623	89.07
197.007	90.52
197.391	86.3
197.775	87.68
198.158	85.91
198.542	92
198.926	91.64
199.31	87.95
199.693	88.27
200.077	79.16
200.461	77.25
200.844	77.61
201.228	77.25
201.611	78.48
201.995	77.89
202.378	78.02
202.762	78.27
203.145	78.05
203.529	80.66
203.912	79.09
204.295	83.27
204.679	84.39
205.062	89.09
205.445	89.84
205.828	93.89
206.211	96.32
206.594	95.8
206.977	90.18
207.36	90.66
207.743	86.64
208.126	90.73
208.509	89.75
208.892	88
209.275	83.11
209.658	84.07
210.04	83.3
210.423	83.75
210.806	83.68
211.188	84
211.571	82.59
211.953	86.61
212.336	81.73
212.719	86.52
213.101	86.95
213.483	86
213.866	86.11
214.248	85.14
214.63	81.34
215.013	80.55
215.395	83.86
215.777	82
216.159	83.18
216.542	84.36
216.924	82.34
217.306	81.45
217.688	84.93
218.07	82.5
218.452	79.45
218.834	80.64
219.216	82.8
219.597	82.95
219.979	85.86
220.361	86.36
220.743	86.91
221.124	83.98
221.506	82.61
221.888	80.3
222.269	80.98
222.651	80.5
223.032	79.84
223.414	78.55
223.795	77.93
224.177	77.18
224.558	74.36
224.94	72.05
225.321	77.57
225.702	82.11
226.083	83.48
226.465	84.34
226.846	88.02
227.227	88.77
227.608	88.11
227.989	88.66
228.37	86.23
228.751	84.45
229.132	89.7
229.513	89.39
229.894	87.55
230.275	84.5
230.655	81.8
231.036	79.59
231.417	78.36
231.798	83.8
232.178	79.39
232.559	82.11
232.94	84.07
233.32	84.18
233.701	80.82
234.081	79.09
234.462	80.77
234.842	81.16
235.222	83.68
235.603	84.07
235.983	77.86
236.363	77.61
236.743	78.02
237.124	75.43
237.504	73.55
237.884	77.64
238.264	74.64
238.644	74.02
239.024	75.09
239.404	72.84
239.784	71.73
240.164	71.52
240.544	73.43
240.923	72
241.303	75.57
241.683	74.25
242.063	71.68
242.442	74.09
242.822	71.2
243.202	71.34
243.581	70.09
243.961	74.57
244.34	75.05
244.72	74.39
245.099	76.18
245.478	76.64
245.858	76.91
246.237	74.39
246.616	75.39
246.996	76.36
247.375	75.73
247.754	78.11
248.133	77.02
248.512	79.07
248.891	84.7
249.27	85.8
249.649	86.23
250.028	85.14
250.407	87.82
250.786	88.11
251.165	90.14
251.544	93.93
251.922	93.57
252.301	90.68
252.68	88.55
253.058	84.64
253.437	84.39
253.816	83.77
254.194	85.48
254.573	82.73
254.951	85.84
255.329	89.32
255.708	83.2
256.086	81.93
256.465	83.59
256.843	86.02
257.221	87.2
257.599	85.68
257.977	83.55
258.356	84.09
258.734	86.5
259.112	88.32
259.49	83.5
259.868	87.86
260.246	91.66
260.624	91.68
261.001	91.3
261.379	88.84
261.757	88.73
262.135	88.09
262.513	86.66
262.89	85.7
263.268	84.05
263.645	87.14
264.023	86.48
264.401	84.68
264.778	84.45
265.156	83.7
265.533	83.23
265.91	83.61
266.288	84.75
266.665	86.7
267.042	86
267.42	86.41
267.797	85.14
268.174	85.77
268.551	83.89
268.928	84.8
269.305	83.07
269.682	87.16
270.059	85.09
270.436	84.89
270.813	84.27
271.19	86.11
271.567	81.02
271.944	79.66
272.32	77.27
272.697	78.05
273.074	78.02
273.45	79.61
273.827	75.43
274.203	76.61
274.58	78.66
274.957	77.5
275.333	78.7
275.709	80.25
276.086	80.27
276.462	77.64
276.838	78.59
277.215	78.52
277.591	80.77
277.967	81.07
278.343	82.52
278.719	80.07
279.095	76.7
279.471	73.48
279.847	74.41
280.223	75.02
280.599	79.61
280.975	77.11
281.351	74.18
281.727	72.73
282.103	71.27
282.478	68.84
282.854	70.89
283.23	75.32
283.605	80.57
283.981	79.45
284.357	81.57
284.732	82.52
285.108	83.82
285.483	88.66
285.858	85.73
286.234	90.3
286.609	91.2
286.984	87.8
287.36	86.43
287.735	84.11
288.11	81.23
288.485	79.86
288.86	77.25
289.235	76.16
289.61	73.64
289.985	76.09
290.36	74.64
290.735	76.3
291.11	77.02
291.485	78.8
291.86	77.52
292.235	83.8
292.609	84.09
292.984	81.77
293.359	79.73
293.733	77.05
294.108	73.43
294.482	69.36
294.857	70.89
295.231	71.25
295.606	68.7
295.98	68.68
296.354	65
296.729	63.91
297.103	64.48
297.477	66.89
297.851	71.68
298.226	75.59
298.6	76.66
298.974	74.52
299.348	77.55
299.722	79.61
300.096	81.18
300.47	79.86
300.844	78.05
301.217	79.39
301.591	83.07
301.965	82.52
302.339	80.75
302.712	84.7
303.086	86.34
303.46	85.43
303.833	85.32
304.207	84.14
304.58	84.68
304.954	89.7
305.327	91.05
305.701	88.34
306.074	88.52
306.447	88.82
306.821	87.36
307.194	85.16
307.567	81.32
307.94	82.36
308.313	82.64
308.686	85.95
309.059	84.41
309.432	81.64
309.805	78.2
310.178	76.66
310.551	79.57
310.924	77.75
311.297	78.07
311.67	80.2
312.042	77.2
312.415	74.14
312.788	69.86
313.16	67.84
313.533	68.11
313.905	74.66
314.278	75.23
314.65	71.91
315.023	72.7
315.395	69.75
315.768	71.09
316.14	72.09
316.512	74.34
316.884	77.34
317.257	78.3
317.629	78.11
318.001	78.3
318.373	78.39
318.745	78.43
319.117	76.36
319.489	76.48
319.861	73
320.233	74.14
320.605	72.66
320.977	71.59
321.348	70.05
321.72	72.75
322.092	70
322.463	68.09
322.835	68.18
323.207	69.84
323.578	69.89
323.95	71.23
324.321	71.75
324.693	75.23
325.064	73.84
325.435	78.3
325.807	77.8
326.178	82.14
326.549	86.11
326.92	86.39
327.292	87.57
327.663	90.52
328.034	92.59
328.405	91.2
328.776	86.36
329.147	86
329.518	79.82
329.889	79.45
330.259	71.68
330.63	68.39
331.001	69.82
331.372	67.93
331.742	66.89
332.113	64.16
332.484	61.41
332.854	64.8
333.225	66.48
333.595	66.55
333.966	66
334.336	67.45
334.707	66.57
335.077	64.25
335.447	66.57
335.817	68.02
336.188	69.02
336.558	74.27
336.928	73.39
337.298	76.39
337.668	77.09
338.038	80.16
338.408	86.34
338.778	85.95
339.148	89.48
339.518	86.98
339.888	86.89
340.258	88.68
340.627	84.93
340.997	82.05
341.367	78.27
341.736	80.59
342.106	77.64
342.475	73.16
342.845	76
343.214	74.36
343.584	73.59
343.953	71.7
344.323	69
344.692	70.5
345.061	71.27
345.431	69.32
345.8	71.18
346.169	71.7
346.538	69.89
346.907	66.84
347.276	65.07
347.645	68.57
348.014	66.39
348.383	70.48
348.752	70.32
349.121	69.45
349.49	71.39
349.858	68.93
350.227	70.09
350.596	75.7
350.964	81.5
351.333	84.7
351.702	81.27
352.07	83
352.439	79.14
352.807	76.32
353.176	79.02
353.544	81.95
353.912	85.55
354.281	83.07
354.649	74.93
355.017	69.34
355.385	66.61
355.753	69.14
356.122	70.48
356.49	71.5
356.858	72.32
357.226	72.07
357.594	67.95
357.961	66.11
358.329	69.89
358.697	75.32
359.065	77.75
359.433	77.39
359.8	77.11
360.168	73.57
360.536	76.3
360.903	77.45
361.271	77.32
361.638	80.57
362.006	79.89
362.373	77.5
362.741	78.57
363.108	77.7
363.475	77.68
363.843	76.18
364.21	77.23
364.577	75.23
364.944	74.41
365.311	74.07
365.678	72.5
366.045	72.02
366.412	70.98
366.779	68.09
367.146	67
367.513	66.52
367.88	66.93
368.247	72.34
368.613	71.73
368.98	74.05
369.347	72.8
369.713	73.52
370.08	73.59
370.447	75.45
370.813	75.43
371.18	74.64
371.546	75.14
371.912	78.5
372.279	71.07
372.645	71.18
373.011	71.89
373.378	76.3
373.744	74.86
374.11	71.89
374.476	71.32
374.842	72.14
375.208	74.84
375.574	76.84
375.94	75.05
376.306	79.39
376.672	81.59
377.038	82.36
377.404	77.91
377.769	79.27
378.135	82.95
378.501	82.57
378.866	80.39
379.232	81.66
379.597	82.36
379.963	80.82
380.328	80.77
380.694	78.64
381.059	73.89
381.425	74.27
381.79	71.14
382.155	71.82
382.52	70.36
382.886	71.25
383.251	66.93
383.616	63.64
383.981	64.32
384.346	60.57
384.711	59.2
385.076	61.73
385.441	64.55
385.806	67.57
386.171	63.36
386.535	65.59
386.9	64.59
387.265	66.23
387.629	67.39
387.994	66.73
388.359	67.39
388.723	68.84
389.088	71.05
389.452	69.3
389.817	68.14
390.181	69.73
390.545	68.84
390.91	71.68
391.274	73.11
391.638	76.02
392.002	75.14
392.366	81.36
392.731	84.98
393.095	83.27
393.459	84.7
393.823	85.14
394.187	86.91
394.55	83.64
394.914	85.55
395.278	83.43
395.642	80.64
396.006	83.39
396.369	78.05
396.733	75.68
397.097	74.77
397.46	72.61
397.824	71.64
398.187	72.36
398.551	75.75
398.914	73.93
399.277	77.8
399.641	78.84
400.004	77.8
400.367	78.68
400.73	76.68
401.094	73.98
401.457	77.02
401.82	76.23
402.183	76.84
402.546	76.25
402.909	79.66
403.272	73.75
403.635	77.07
403.998	76.32
404.36	77.18
404.723	76.66
405.086	78.3
405.448	76.73
405.811	80.98
406.174	78.25
406.536	79.34
406.899	76.5
407.261	79.39
407.624	75.11
407.986	75.23
408.348	73.59
408.711	73.64
409.073	75.39
409.435	75.2
409.797	71.7
410.16	71.77
410.522	70.86
410.884	72.43
411.246	72.73
411.608	72.89
411.97	74.7
412.332	75.84
412.693	76.86
413.055	79.02
413.417	78.34
413.779	78.27
414.14	75.2
414.502	76.93
414.864	73.64
415.225	72.57
415.587	75.02
415.948	74.77
416.31	73.5
416.671	71.27
417.033	67.2
417.394	67.48
417.755	71.34
418.116	76.45
418.478	74.16
418.839	73.3
419.2	74.91
419.561	73.55
419.922	72.02
420.283	72.91
420.644	75.16
421.005	75.75
421.366	76.36
421.727	73
422.087	70.59
422.448	73.75
422.809	74.41
423.169	74.25
423.53	74.61
423.891	74.57
424.251	76.11
424.612	78.55
424.972	80.82
425.333	82.36
425.693	81.14
426.053	84.5
426.414	82.7
426.774	84.77
427.134	84.02
427.494	83.25
427.854	80.84
428.214	79.59
428.574	78.73
428.934	77.89
429.294	74.86
429.654	76.32
430.014	72.25
430.374	70.2
430.734	67.66
431.094	70.59
431.453	69.52
431.813	72.95
432.173	71.59
432.532	70.7
432.892	70.73
433.251	69.95
433.611	71.16
433.97	72.2
434.33	71.23
434.689	73.91
435.048	71.23
435.407	71.23
435.767	71.55
436.126	72.34
436.485	68.66
436.844	68.23
437.203	68.02
437.562	67.05
437.921	66.98
438.28	68.91
438.639	67
438.998	69.43
439.356	71.36
439.715	70.23
440.074	73.05
440.433	73.32
440.791	72.34
441.15	72.48
441.508	69.95
441.867	71.39
442.225	72.77
442.584	72.34
442.942	68.23
443.3	65.84
443.659	64.75
444.017	61.82
444.375	65.5
444.733	65.55
445.092	65.84
445.45	68.93
445.808	69.09
446.166	67.5
446.524	67.68
446.882	69.07
447.239	68.75
447.597	69.05
447.955	71.11
448.313	67.34
448.67	68.02
449.028	69.91
449.386	69.36
449.743	67.77
450.101	70.68
450.458	70.2
450.816	69.8
451.173	75.91
451.531	80.64
451.888	76.55
452.245	81.5
452.602	81.55
452.96	80.91
453.317	79.16
453.674	81.41
454.031	78.25
454.388	79.18
454.745	80.89
455.102	77.23
455.459	73
455.816	75.73
456.173	72.61
456.529	71.09
456.886	71.27
457.243	74.55
457.599	71.61
457.956	72.07
458.313	70.89
458.669	70.09
459.026	67.27
459.382	68.89
459.739	71.75
460.095	73.25
460.451	71.61
460.807	68.41
461.164	69.89
461.52	68.82
461.876	68.61
462.232	69.89
462.588	67.59
462.944	71.48
463.3	66.66
463.656	63.61
464.012	62.14
464.368	62.64
464.724	66.05
465.079	63.64
465.435	63.77
465.791	64.27
466.146	63.89
466.502	62.02
466.858	58.41
467.213	62.09
467.569	60.89
467.924	63.59
468.279	67.14
468.635	65.57
468.99	67.02
469.345	69.43
469.701	69.05
470.056	67.48
470.411	70.89
470.766	70.89
471.121	68.89
471.476	70.55
471.831	67.75
472.186	66.91
472.541	63.32
472.895	60.45
473.25	56.48
473.605	55.7
473.96	56.66
474.314	57.07
474.669	58.91
475.024	62.75
475.378	62.66
475.733	64.98
476.087	67.66
476.441	71.36
476.796	73.52
477.15	79.57
477.504	80.32
477.859	82.57
478.213	82.66
478.567	80.52
478.921	77.07
479.275	77.2
479.629	75.95
479.983	74.41
480.337	74.39
480.691	72.41
481.045	68.43
481.399	67.09
481.752	64.61
482.106	62.48
482.46	64.05
482.813	65.36
483.167	66.2
483.52	65.77
483.874	64.91
484.227	64.34
484.581	65.66
484.934	66.52
485.288	70.3
485.641	70.07
485.994	69.48
486.347	71.7
486.7	72.2
487.054	71.91
487.407	74.16
487.76	72.8
488.113	72.64
488.466	73.61
488.818	74.09
489.171	71.45
489.524	70.77
489.877	73.5
490.23	70.66
490.582	72.02
490.935	72
491.288	68.55
491.64	66.25
491.993	67.18
492.345	66.48
492.698	63.73
493.05	64.82
493.402	68.61
493.755	67.27
494.107	66.05
494.459	62.16
494.811	59.45
495.163	61
495.515	63.89
495.867	65.23
496.219	62.23
496.571	67.27
496.923	60.3
497.275	55.73
497.627	53.34
497.979	54.59
498.33	57.68
498.682	54.25
499.034	49.68
499.385	49.18
499.737	47.52
500.088	50.59
500.44	46.36
500.791	53.05
501.143	55.5
501.494	55.61
501.845	57.07
502.197	57.45
502.548	61.66
502.899	65.93
503.25	66.91
503.601	69.3
503.952	71.86
504.303	72.05
504.654	72.05
505.005	72.86
505.356	72.32
505.707	71.52
506.058	67.36
506.408	66.84
506.759	61.5
507.11	64.43
507.46	60.73
507.811	54.11
508.161	53.05
508.512	54.32
508.862	54.34
509.213	57.8
509.563	58.2
509.913	60.52
510.263	64.16
510.614	64.5
510.964	59.91
511.314	62.52
511.664	63.5
512.014	67.57
512.364	65.64
512.714	64.48
513.064	61.57
513.414	62.95
513.764	62.2
514.113	56.86
514.463	60.36
514.813	59.59
515.162	55.48
515.512	58.68
515.862	56.61
516.211	56.59
516.561	54.07
516.91	55.8
517.259	51.02
517.609	45.77
517.958	47.52
518.307	50.25
518.656	47.95
519.006	52.5
519.355	51.25
519.704	53
520.053	54.48
520.402	59.23
520.751	58.59
521.1	60.75
521.448	68
521.797	67.09
522.146	65.39
522.495	64.59
522.843	60.93
523.192	57.34
523.541	55.3
523.889	55.59
524.238	51.5
524.586	52.66
524.935	52.59
525.283	52.86
525.631	53.52
525.979	52.14
526.328	56.11
526.676	59.73
527.024	62.77
527.372	63.25
527.72	63.84
528.068	65.59
528.416	62.45
528.764	61.25
529.112	59.16
529.46	57.8
529.808	59.36
530.155	57.91
530.503	55.55
530.851	54.41
531.198	55.66
531.546	53.48
531.893	54.93
532.241	58.7
532.588	57.05
532.936	59.36
533.283	62.73
533.63	64.77
533.978	67.32
534.325	65.8
534.672	65.43
535.019	63.8
535.366	64.02
535.713	62.18
536.06	64.05
536.407	69.48
536.754	70.93
537.101	68.39
537.448	64.09
537.795	63.36
538.141	65.75
538.488	67.57
538.835	66.66
539.181	66.86
539.528	66.61
539.874	64.89
540.221	64.27
540.567	62.07
540.914	61.89
541.26	62.93
541.606	63.27
541.952	67
542.299	67.59
542.645	69.5
542.991	72.36
543.337	72.73
543.683	69.98
544.029	67.77
544.375	66.16
544.721	69.89
545.066	70.27
545.412	69.75
545.758	65.8
546.104	65.3
546.449	62.57
546.795	60.86
547.141	61.75
547.486	64.3
547.832	64.5
548.177	64.25
548.522	61.11
548.868	61.52
549.213	63.25
549.558	64.39
549.903	64.23
550.249	64.16
550.594	61.89
550.939	60.84
551.284	59.5
551.629	57.11
551.974	58.77
552.319	61.3
552.664	62.77
553.008	65.05
553.353	63.09
553.698	63.84
554.043	66.41
554.387	63.16
554.732	65.05
555.076	64.93
555.421	65.55
555.765	63.86
556.11	61.64
556.454	58.52
556.798	54.64
557.143	56.14
557.487	54.66
557.831	56.07
558.175	60.11
558.519	55.27
558.863	56.32
559.207	60.23
559.551	60.14
559.895	62.16
560.239	62.52
560.583	62.5
560.927	63.82
561.27	63.57
561.614	64.91
561.958	63.25
562.301	67.41
562.645	68.09
562.988	63.45
563.332	65.48
563.675	61.23
564.018	64.7
564.362	64.34
564.705	59.5
565.048	58.43
565.391	55.55
565.735	54.93
566.078	49.89
566.421	47.66
566.764	49.82
567.107	49.93
567.45	52.84
567.792	48.7
568.135	49.32
568.478	53.61
568.821	55.66
569.163	54.57
569.506	58.59
569.849	60.36
570.191	60.77
570.534	64.39
570.876	62.05
571.219	65.75
571.561	70.11
571.903	69.89
572.246	69.39
572.588	70.16
572.93	68.25
573.272	64.39
573.614	66.59
573.956	69.11
574.298	64.82
574.64	64.93
574.982	61.75
575.324	58.64
575.666	58.36
576.008	57.59
576.349	54.45
576.691	59.95
577.033	62.25
577.374	62.66
577.716	59.75
578.057	57.84
578.399	57.77
578.74	59.3
579.082	56
579.423	57.73
579.764	58.98
580.105	60.16
580.447	58.43
580.788	56.14
581.129	56.43
581.47	58
581.811	62.16
582.152	61.45
582.493	61.52
582.834	65.09
583.175	64.11
583.515	63.36
583.856	63.45
584.197	59.43
584.537	62.93
584.878	64.14
585.218	64.2
585.559	63.75
585.899	66.09
586.24	64.55
586.58	65.75
586.921	65.34
587.261	66.75
587.601	67.64
587.941	73.77
588.281	73
588.621	71.91
588.961	68.2
589.301	68.45
589.641	71.18
589.981	67.2
590.321	66.2
590.661	64.59
591.001	62.18
591.34	64.02
591.68	60.89
592.02	57.95
592.359	56.86
592.699	62.27
593.038	61.34
593.378	59.09
593.717	62.02
594.057	63.68
594.396	66.77
594.735	66.16
595.074	63.55
595.414	62.05
595.753	65.68
596.092	63.84
596.431	63.41
596.77	64.84
597.109	64.34
597.448	64.45
597.786	61.36
598.125	59.11
598.464	60.89
598.803	61.39
599.141	62.02
599.48	60.39
599.819	61.43
600.157	59.64
600.495	57.64
600.834	60.07
601.172	60.8
601.511	63.84
601.849	68.68
602.187	68.57
602.525	68.82
602.864	72.64
603.202	71.39
603.54	71.5
603.878	72.82
604.216	71.36
604.554	69.11
604.891	69.48
605.229	70.77
605.567	65.57
605.905	64.91
606.243	65.09
606.58	64.39
606.918	64.7
607.255	66.07
607.593	68.27
607.93	68.73
608.268	65.77
608.605	64.68
608.942	61.98
609.28	59.59
609.617	61.16
609.954	60
610.291	61.57
610.628	66.73
610.965	65.84
611.302	63.05
611.639	65.09
611.976	68.86
612.313	69.7
612.65	69.7
612.987	74.02
613.323	75.07
613.66	76.7
613.997	72.05
614.333	65.52
614.67	66.48
615.006	65.68
615.343	64.32
615.679	63.61
616.015	62.7
616.352	62.32
616.688	61.55
617.024	60.18
617.36	61.18
617.696	65
618.032	65.68
618.368	68.55
618.704	67.95
619.04	71.23
619.376	70.66
619.712	72.55
620.048	74.59
620.383	76.86
620.719	75.32
621.055	74.8
621.39	72.64
621.726	73.25
622.061	69.93
622.397	69.5
622.732	67.39
623.068	66.3
623.403	64.39
623.738	61.77
624.073	57.34
624.409	59.95
624.744	60.25
625.079	60.2
625.414	61.43
625.749	64.16
626.084	66.77
626.419	69.02
626.753	71.39
627.088	72.59
627.423	76.05
627.758	80.14
628.092	79.2
628.427	79.82
628.762	79.95
629.096	80.82
629.431	79.45
629.765	76.98
630.099	75.64
630.434	76.41
630.768	80.59
631.102	80.11
631.436	78.66
631.77	80.59
632.105	78.73
632.439	75.61
632.773	75.25
633.107	75.91
633.44	79.2
633.774	78.11
634.108	77.7
634.442	71.61
634.776	70.66
635.109	71.93
635.443	70.27
635.776	70.82
636.11	74.5
636.443	76.73
636.777	75.57
637.11	74.91
637.444	74.3
637.777	72.36
638.11	75.75
638.443	75.36
638.776	74.43
639.11	72.11
639.443	73.64
639.776	74.73
640.109	71.43
640.441	73.48
640.774	74.36
641.107	75.55
641.44	76.2
641.773	73.41
642.105	72.5
642.438	71.39
642.77	71.86
643.103	70.05
643.435	70.32
643.768	71.75
644.1	70.75
644.433	72.86
644.765	72.93
645.097	75.66
645.429	77.43
645.761	78.05
646.094	79.59
646.426	81.16
646.758	83.09
647.09	80.84
647.422	80.41
647.753	81
648.085	77.45
648.417	74.75
648.749	74.43
649.08	74.8
649.412	75.2
649.744	76.11
650.075	73.09
650.407	71.23
650.738	76.8
651.069	75.95
651.401	72.84
651.732	73.09
652.063	74.89
652.394	73.34
652.726	76.23
653.057	78.16
653.388	76.25
653.719	77.59
654.05	76.93
654.381	71.18
654.712	73.68
655.042	73.23
655.373	72.95
655.704	73.61
656.034	71.14
656.365	68.61
656.696	66
657.026	69.11
657.357	69.43
657.687	70.36
658.018	72.02
658.348	68.91
658.678	71.23
659.008	72.09
659.339	73
659.669	75.68
659.999	74.41
660.329	73.95
660.659	73.86
660.989	78.7
661.319	75.73
661.649	77.41
661.978	79.48
662.308	77.64
662.638	78.23
662.968	77.02
663.297	78.5
663.627	79.86
663.956	81.55
664.286	79.61
664.615	73
664.945	76.57
665.274	75.59
665.603	76.98
665.932	80.18
666.262	79.39
666.591	79.98
666.92	77.95
667.249	79.07
667.578	79.32
667.907	80.41
668.236	85.09
668.564	84.7
668.893	82.57
669.222	82.77
669.551	80.02
669.879	79.82
670.208	78.52
670.537	76.57
670.865	73.16
671.194	76.23
671.522	75.14
671.85	74.95
672.179	75.43
672.507	75.41
672.835	72.75
673.163	77.3
673.491	79.43
673.819	81.7
674.147	82.75
674.475	84.84
674.803	81.23
675.131	81.25
675.459	78.34
675.787	81.25
676.115	83.57
676.442	81.95
676.77	78.84
677.098	75.48
677.425	77.11
677.753	77.32
678.08	76.68
678.407	75.32
678.735	75.5
679.062	75.48
679.389	70.43
679.717	69.68
680.044	70.09
680.371	68.39
680.698	70.52
681.025	69.57
681.352	70.52
681.679	71.45
682.006	72.16
682.332	72.43
682.659	74.07
682.986	78.05
683.313	78.61
683.639	82.75
683.966	86.34
684.292	87.02
684.619	87.09
684.945	87.66
685.272	85.14
685.598	86.59
685.924	86.36
686.25	85.11
686.577	84.07
686.903	82
687.229	80.66
687.555	78.25
687.881	78.16
688.207	75.45
688.533	76.07
688.858	80.68
689.184	81.91
689.51	81.77
689.836	83.41
690.161	82.43
690.487	83.5
690.813	79.14
691.138	78.14
691.463	77.89
691.789	79.05
692.114	76.7
692.44	72.2
692.765	68.43
693.09	66.95
693.415	68.41
693.74	66.36
694.065	63.18
694.39	64.93
694.715	67.39
695.04	67.41
695.365	66.57
695.69	65.8
696.015	67.45
696.339	68.2
696.664	68.91
696.989	65.7
697.313	67.09
697.638	72.16
697.962	73.41
698.287	70.68
698.611	72.91
698.935	75.41
699.26	75.41
699.584	77.64
699.908	78.55
700.232	77.5
700.556	77.23
700.88	78.45
701.204	79.5
701.528	82.43
701.852	84.68
702.176	81.95
702.5	77.59
702.823	78.68
703.147	75.89
703.471	75.2
703.794	79.18
704.118	82.5
704.441	83.66
704.765	78.23
705.088	74.64
705.411	75.32
705.735	76.41
706.058	78.84
706.381	78.55
706.704	79.09
707.027	80.77
707.35	74.25
707.673	69.45
707.996	66.45
708.319	67.55
708.642	67.82
708.965	66
709.288	64.55
709.61	66
709.933	64.14
710.256	64.05
710.578	63.86
710.901	68.98
711.223	71.23
711.546	71.25
711.868	73.18
712.19	73.52
712.512	75.98
712.835	73.66
713.157	70.32
713.479	72.45
713.801	71.66
714.123	71.61
714.445	69.77
714.767	72.3
715.089	72.41
715.411	66.09
715.732	65.18
716.054	64.52
716.376	65.75
716.697	66.68
717.019	67.84
717.34	69.23
717.662	67.95
717.983	68.3
718.305	65.3
718.626	64.89
718.947	70.11
719.268	71
719.589	68.39
719.911	66.95
720.232	69.75
720.553	67.82
720.874	66.82
721.195	64.45
721.515	66.98
721.836	66.18
722.157	69.45
722.478	68.64
722.798	68.11
723.119	69.45
723.44	69.91
723.76	69.61
724.081	69.09
724.401	67.95
724.721	67.25
725.042	62.11
725.362	63.07
725.682	59.66
726.002	59.64
726.322	61.02
726.642	60.66
726.962	58.39
727.282	55.41
727.602	55.95
727.922	57.5
728.242	64.59
728.562	67
728.882	66.75
729.201	67.57
729.521	68.14
729.84	64.91
730.16	64.61
730.479	68.27
730.799	69.73
731.118	69.3
731.437	66.91
731.757	62.52
732.076	61.25
732.395	62.39
732.714	63.93
733.033	63.82
733.352	68.66
733.671	67.77
733.99	67.57
734.309	65.89
734.628	65.91
734.947	67.43
735.265	67.34
735.584	68.3
735.903	68.61
736.221	66.98
736.54	66.8
736.858	62.91
737.177	61.95
737.495	61.66
737.813	63.52
738.132	63.82
738.45	64.61
738.768	64.7
739.086	63.34
739.404	62.59
739.722	62.18
740.04	63.32
740.358	64.91
740.676	67.52
740.994	66.48
741.311	66.77
741.629	64.86
741.947	64.59
742.264	65.14
742.582	65.84
742.899	65.75
743.217	66.41
743.534	63.34
743.852	62.05
744.169	61.16
744.486	59.84
744.803	60.8
745.121	64.16
745.438	63.27
745.755	62.66
746.072	62.02
746.389	61.07
746.706	60.89
747.022	61.16
747.339	62.43
747.656	62.25
747.973	65.61
748.289	61.16
748.606	60.05
748.923	58.36
749.239	60.57
749.555	59.45
749.872	61.84
750.188	61.48
750.505	65.16
750.821	64.59
751.137	64.32
751.453	60.64
751.769	62.25
752.085	59.77
752.401	58.02
752.717	56.77
753.033	58.23
753.349	55.59
753.665	54.02
753.98	52.2
754.296	52.95
754.612	55.07
754.927	58.25
755.243	59.23
755.558	62.43
755.874	67.2
756.189	66.11
756.505	68.75
756.82	68.16
757.135	69.52
757.45	67.14
757.765	66.57
758.08	62.8
758.395	60.16
758.71	57.05
759.025	55.32
759.34	54.84
759.655	55.64
759.97	55.3
760.285	57.16
760.599	55
760.914	55.95
761.228	58.36
761.543	58.36
761.857	60.82
762.172	64.84
762.486	66.86
762.8	62.18
763.115	61.18
763.429	60.7
763.743	60.18
764.057	62.36
764.371	63.75
764.685	61.7
764.999	62.95
765.313	60.93
765.627	58.68
765.941	56.61
766.255	57.18
766.568	56.25
766.882	55.41
767.195	53.48
767.509	54.14
767.823	53.23
768.136	51.3
768.449	51.39
768.763	50.11
769.076	51.36
769.389	50.98
769.702	52.75
770.016	53.23
770.329	53.02
770.642	57.02
770.955	58.98
771.268	58.66
771.58	60.11
771.893	61.52
772.206	64.8
772.519	65.89
772.832	65.82
773.144	65.93
773.457	68.05
773.769	64.27
774.082	62.32
774.394	58.64
774.706	59.43
775.019	60.34
775.331	60.98
775.643	60.48
775.955	59.75
776.268	63.14
776.58	63.11
776.892	63.2
777.204	64.75
777.515	63.36
777.827	62.48
778.139	62.09
778.451	61.32
778.763	59.07
779.074	57.86
779.386	57.39
779.697	55.14
780.009	56.68
780.32	53.14
780.632	54.18
780.943	52.77
781.254	55.89
781.566	56.73
781.877	57.77
782.188	59.55
782.499	58.61
782.81	61.77
783.121	61.11
783.432	58.8
783.743	59.86
784.054	60.57
784.364	65.02
784.675	61.61
784.986	61.18
785.296	62.39
785.607	62.36
785.917	64.64
786.228	61.68
786.538	61.75
786.849	63.59
787.159	65.98
787.469	65.77
787.779	63.98
788.09	64.95
788.4	63.25
788.71	64.55
789.02	63.95
789.33	64.91
789.64	67.36
789.949	69.59
790.259	70.16
790.569	68.25
790.879	69.34
791.188	68.98
791.498	69.18
791.807	70.07
792.117	65
792.426	63.77
792.736	60.09
793.045	55.82
793.354	56.52
793.663	55.11
793.973	56
794.282	55.68
794.591	55.68
794.9	53.7
795.209	53.89
795.518	53.8
795.826	54.25
796.135	59.48
796.444	61.77
796.753	56.77
797.061	57.98
797.37	54.95
797.678	52.95
797.987	52.75
798.295	54.77
798.604	54.68
798.912	56.64
799.22	55.3
799.529	52.98
799.837	49.7
800.145	52.86
800.453	56
800.761	60.2
801.069	63.95
801.377	65.91
801.685	65.93
801.993	65.73
802.3	64.86
802.608	68.16
802.916	68.77
803.223	71.68
803.531	71.7
803.838	68.59
804.146	66.8
804.453	65.07
804.76	64.45
805.068	65.41
805.375	66.02
805.682	66.34
805.989	64.7
806.296	62.82
806.603	62.02
806.91	62.11
807.217	62.5
807.524	61.14
807.831	61.68
808.138	62.61
808.444	62.05
808.751	60.77
809.058	60.48
809.364	58.52
809.671	58.23
809.977	62.68
810.284	65.16
810.59	62.93
810.896	64.68
811.202	63.45
811.509	62.18
811.815	61.52
812.121	62.02
812.427	58.93
812.733	61.27
813.039	63.7
813.345	61.3
813.65	56.11
813.956	57.59
814.262	56.23
814.568	56
814.873	57.86
815.179	57.75
815.484	58.14
815.79	62.98
816.095	64.43
816.4	63.86
816.706	63.98
817.011	66.77
817.316	67.16
817.621	69.7
817.926	70.52
818.231	68.75
818.536	69.07
818.841	71.02
819.146	68.75
819.451	64.86
819.756	62.66
820.06	60.73
820.365	60.93
820.67	59.84
820.974	59.39
821.279	60.52
821.583	60.7
821.888	60.61
822.192	58.05
822.496	60
822.8	61.68
823.105	61.84
823.409	61.05
823.713	61.02
824.017	63.82
824.321	61.45
824.625	60.39
824.929	61.43
825.232	62.57
825.536	63.27
825.84	58.34
826.143	58.61
826.447	58.11
826.751	59.23
827.054	61.82
827.358	59.36
827.661	62.84
827.964	63.48
828.268	60.07
828.571	59.66
828.874	58.93
829.177	62.61
829.48	63.18
829.783	66.52
830.086	68.32
830.389	66.77
830.692	68.57
830.995	66.43
831.297	62.91
831.6	62.09
831.903	66.36
832.205	66.68
832.508	70.25
832.81	71.7
833.113	72.66
833.415	71.3
833.718	71.34
834.02	71.7
834.322	72.89
834.624	73.64
834.926	77.43
835.228	74.34
835.53	76.89
835.832	75.91
836.134	76.3
836.436	72.89
836.738	73.18
837.04	70.36
837.341	71.82
837.643	71.05
837.944	74.25
838.246	71.7
838.547	74.05
838.849	77.05
839.15	77.8
839.452	77.7
839.753	76.48
840.054	75.14
840.355	76.66
840.656	73.89
840.957	77.16
841.258	78.61
841.559	81.7
841.86	80.34
842.161	75.52
842.462	71.41
842.762	71.48
843.063	72.2
843.364	71.2
843.664	72.27
843.965	73.2
844.265	70.61
844.566	69.91
844.866	68
845.166	66.73
845.467	65.95
845.767	66.57
846.067	63.39
846.367	64.14
846.667	65.05
846.967	61.91
847.267	59.39
847.567	58.05
847.867	55.07
848.166	52.93
848.466	55.3
848.766	53.11
849.065	53.09
849.365	53.77
849.664	57.68
849.964	58.7
850.263	61.59
850.562	62.91
850.862	63.05
851.161	62.95
851.46	63.41
851.759	60.86
852.058	63.59
852.357	65.73
852.656	64.84
852.955	61.95
853.254	62.98
853.553	63.52
853.851	66.5
854.15	67.23
854.449	70.82
854.747	71.14
855.046	68.14
855.344	71.34
855.643	68.41
855.941	72.82
856.239	73.98
856.538	72.02
856.836	70
857.134	69.61
857.432	68.89
857.73	67.43
858.028	67.91
858.326	72.45
858.624	70.34
858.922	74.32
859.219	70.05
859.517	69.95
859.815	70.18
860.112	75.61
860.41	72.68
860.707	73.8
861.005	74.77
861.302	76.73
861.6	75.77
861.897	78.18
862.194	77.25
862.491	78.39
862.788	78.55
863.085	83.82
863.382	82.14
863.679	85.36
863.976	84.68
864.273	83.59
864.57	79.11
864.867	76.32
865.163	73.09
865.46	69.57
865.757	72.95
866.053	72.77
866.349	68.64
866.646	65.45
866.942	62.95
867.239	64.09
867.535	59.45
867.831	64.7
868.127	67.86
868.423	66.02
868.719	65.16
869.015	60.14
869.311	60.95
869.607	59.39
869.903	59.93
870.199	60.11
870.494	59.91
870.79	68.43
871.086	64.82
871.381	63.09
871.677	65.59
871.972	65.11
872.267	67.73
872.563	66.91
872.858	69.43
873.153	70.34
873.448	72.82
873.743	69.07
874.038	65.57
874.333	69.95
874.628	72.55
874.923	75
875.218	79.43
875.513	77.68
875.808	77.36
876.102	75.73
876.397	73.3
876.691	70.8
876.986	73.34
877.28	72.84
877.575	72.89
877.869	73.14
878.163	72.43
878.458	72.32
878.752	70.95
879.046	70.02
879.34	67.32
879.634	68.73
879.928	68.93
880.222	69.66
880.516	67.48
880.809	65.3
881.103	64.48
881.397	63.16
881.691	63.18
881.984	65.05
882.278	63.98
882.571	67.32
882.864	65.32
883.158	62.91
883.451	63.73
883.744	64.18
884.038	62.64
884.331	63.05
884.624	64.75
884.917	65.23
885.21	64.75
885.503	68.23
885.796	67.86
886.088	71.36
886.381	72.45
886.674	71.84
886.966	75.73
887.259	75.82
887.552	74.39
887.844	70.45
888.136	71.05
888.429	72.48
888.721	70.36
889.013	70.62
889.306	68.86
889.598	71.54
