# Supplementary material for: An on-demand, drop-on-drop method for studying enzyme catalysis by serial crystallography
Source: Nat Commun. 2021 Jul 22;12:4461. doi: 10.1038/s41467-021-24757-7 (PMC8298390; doi:10.1038/s41467-021-24757-7)
Supplement: Supplementary file 7 — Source Data [file 41467_2021_24757_MOESM7_ESM.zip › 01_raw data/7/7-pico-off (52).txt]

Data from 7-fluo5N-fura-picooff_Subt4_20-42-24-879.txt Node

Date: Wed Jun 05 20:42:24 PDT 2019
User: Yachandra Lab
Spectrometer: OFX00221
Trigger mode: 0
Integration Time (sec): 3.000000E-1
Scans to average: 4
Nonlinearity correction enabled: false
Boxcar width: 5
Storing dark spectrum: false
XAxis mode: Wavelengths
Number of Pixels in Spectrum: 2136
>>>>>Begin Spectral Data<<<<<
156.111	-3.25
156.499	-2.93
156.887	-3.5
157.274	-3.33
157.662	-2.6
158.049	-1.98
158.437	-1.32
158.824	-0.75
159.211	-0.75
159.599	-1.41
159.986	-2.64
160.373	-2.05
160.761	-3.41
161.148	-2.32
161.535	-1.73
161.922	-2.3
162.309	-2.68
162.696	-2.89
163.083	-4.02
163.47	-3.64
163.857	-3.91
164.244	-3.66
164.631	-4.05
165.018	-2.98
165.405	-4.18
165.792	-4.52
166.179	-4.59
166.565	-4.5
166.952	-4.39
167.339	-2.64
167.725	-2.75
168.112	-1.73
168.498	-0.66
168.885	0.5
169.271	0.39
169.658	1.3
170.044	0.25
170.431	1.66
170.817	1.61
171.203	1.59
171.59	1.57
171.976	1.23
172.362	0.66
172.748	0
173.134	-1.23
173.521	-1.5
173.907	-1.43
174.293	-0.68
174.679	-2.43
175.065	-2.27
175.451	-3.32
175.836	-3.91
176.222	-4.02
176.608	-4.32
176.994	-4.61
177.38	-4.09
177.765	-4.09
178.151	-4.36
178.537	-4.84
178.922	-4.05
179.308	-5.23
179.693	-4.77
180.079	-3.91
180.464	-3.41
180.85	-2.52
181.235	-2.07
181.621	-2.39
182.006	-2.3
182.391	-2.57
182.777	-2.91
183.162	-4.57
183.547	-3.68
183.932	-3.27
184.317	-4.05
184.702	-4.11
185.087	-4.5
185.472	-5.14
185.857	-5.34
186.242	-5.16
186.627	-4.91
187.012	-3.95
187.397	-2.36
187.782	-2.64
188.167	-1.57
188.551	-1.09
188.936	4.77
189.321	14.16
189.705	22.89
190.09	31
190.475	41
190.859	47.98
191.244	54.23
191.628	58.39
192.012	65.25
192.397	71.75
192.781	80.02
193.166	84.02
193.55	81.3
193.934	79.75
194.318	78.05
194.702	79.59
195.087	79.11
195.471	82.36
195.855	89.52
196.239	89.82
196.623	91.18
197.007	89.05
197.391	85.82
197.775	88.39
198.158	88.93
198.542	91.61
198.926	89.89
199.31	90.55
199.693	90.05
200.077	81.64
200.461	82.05
200.844	77.68
201.228	78.43
201.611	76.07
201.995	71.89
202.378	72.02
202.762	70.66
203.145	72.68
203.529	74.07
203.912	71.89
204.295	74.09
204.679	77.64
205.062	83.84
205.445	83.68
205.828	87.32
206.211	93.23
206.594	92.95
206.977	92.66
207.36	90.61
207.743	90.02
208.126	88.57
208.509	89.45
208.892	86.55
209.275	84.52
209.658	85.64
210.04	86.45
210.423	85.66
210.806	86.43
211.188	87.68
211.571	85.09
211.953	85.68
212.336	85.86
212.719	90.93
213.101	92.5
213.483	91.11
213.866	92.39
214.248	89.05
214.63	85.93
215.013	86.43
215.395	84.93
215.777	84.7
216.159	83.91
216.542	87
216.924	82.61
217.306	83.3
217.688	83.41
218.07	81.18
218.452	81.43
218.834	82.7
219.216	85
219.597	87.14
219.979	88.5
220.361	89.64
220.743	87.86
221.124	87.95
221.506	85.75
221.888	84.18
222.269	84.39
222.651	85.59
223.032	84.48
223.414	79.7
223.795	77.64
224.177	77.48
224.558	76.55
224.94	76.39
225.321	75.82
225.702	77.89
226.083	80.14
226.465	78.48
226.846	77.77
227.227	76.2
227.608	78.45
227.989	80.41
228.37	80.89
228.751	78.66
229.132	80.66
229.513	81.73
229.894	81.48
230.275	80.68
230.655	83.27
231.036	82.5
231.417	83
231.798	84.45
232.178	80.18
232.559	79.3
232.94	82.41
233.32	80.77
233.701	82.73
234.081	79.23
234.462	77.61
234.842	78.2
235.222	82.68
235.603	84.32
235.983	80.61
236.363	82.61
236.743	83.68
237.124	77.59
237.504	78.25
237.884	76.3
238.264	74.09
238.644	76.39
239.024	76.82
239.404	70.61
239.784	69.5
240.164	71.05
240.544	71.16
240.923	72.09
241.303	73.55
241.683	75.23
242.063	76.07
242.442	78.84
242.822	76.75
243.202	74.61
243.581	79.14
243.961	81.11
244.34	79.09
244.72	76.82
245.099	74.82
245.478	79.02
245.858	74.07
246.237	72.93
246.616	72.11
246.996	70.8
247.375	74.25
247.754	74.16
248.133	70.73
248.512	73.64
248.891	80.59
249.27	84.68
249.649	86.57
250.028	91.18
250.407	92.91
250.786	91.55
251.165	94.02
251.544	94.23
251.922	94.95
252.301	100.16
252.68	95.27
253.058	91.8
253.437	91.09
253.816	86.91
254.194	84.11
254.573	82.09
254.951	88.66
255.329	89.82
255.708	86.02
256.086	84.64
256.465	82.09
256.843	87.77
257.221	87.16
257.599	83.59
257.977	83.11
258.356	85.52
258.734	87
259.112	85.07
259.49	82.55
259.868	85.57
260.246	85.48
260.624	86
261.001	84.52
261.379	84.3
261.757	87.89
262.135	87.8
262.513	84.43
262.89	84.5
263.268	80.11
263.645	81.09
264.023	80.3
264.401	82.27
264.778	82.23
265.156	82.61
265.533	83.32
265.91	82.25
266.288	83.89
266.665	88.16
267.042	84.95
267.42	89.43
267.797	92.39
268.174	90.18
268.551	86.27
268.928	85.5
269.305	86.2
269.682	88.16
270.059	86.95
270.436	89.8
270.813	86.68
271.19	89.2
271.567	89.07
271.944	85
272.32	86.27
272.697	88.14
273.074	89.77
273.45	86.36
273.827	84.05
274.203	82.41
274.58	81.32
274.957	81.2
275.333	79.77
275.709	78.73
276.086	81.57
276.462	77.5
276.838	74.25
277.215	70.98
277.591	74.39
277.967	75.61
278.343	75.66
278.719	72.36
279.095	71.73
279.471	71.61
279.847	69.7
280.223	66.23
280.599	67.2
280.975	67.61
281.351	70.02
281.727	69.25
282.103	67.02
282.478	66.7
282.854	69.73
283.23	71.84
283.605	74.75
283.981	74.34
284.357	76.93
284.732	76.82
285.108	78.39
285.483	77.7
285.858	75.14
286.234	77.09
286.609	79.73
286.984	75.55
287.36	77.5
287.735	78.3
288.11	80.84
288.485	80.07
288.86	81.27
289.235	82.16
289.61	80.5
289.985	83.73
290.36	78.98
290.735	77.8
291.11	77.32
291.485	77.05
291.86	76.7
292.235	78.14
292.609	80.77
292.984	80.73
293.359	79.32
293.733	79.14
294.108	76.02
294.482	77.3
294.857	78.45
295.231	80.68
295.606	78.52
295.98	79.43
296.354	76.41
296.729	75.8
297.103	75.59
297.477	77.43
297.851	81.02
298.226	83.2
298.6	81.95
298.974	79.73
299.348	82.07
299.722	81.98
300.096	81.57
300.47	77.59
300.844	74.52
301.217	76.02
301.591	77.32
301.965	76.57
302.339	78.39
302.712	82.36
303.086	81.27
303.46	81.91
303.833	83.05
304.207	79.27
304.58	84.02
304.954	86.16
305.327	84.84
305.701	81.43
306.074	83.14
306.447	78.45
306.821	76.7
307.194	76.93
307.567	72.02
307.94	71.75
308.313	74.98
308.686	76.16
309.059	76.8
309.432	78.18
309.805	79.7
310.178	77.02
310.551	80.61
310.924	78.57
311.297	79.45
311.67	81.59
312.042	78.68
312.415	78.75
312.788	77.77
313.16	76.64
313.533	74.52
313.905	76.95
314.278	79.93
314.65	79.16
315.023	78.86
315.395	75.8
315.768	78.02
316.14	80.95
316.512	77.98
316.884	79.93
317.257	76.34
317.629	78.77
318.001	77.05
318.373	75.5
318.745	73.98
319.117	77.34
319.489	78.75
319.861	76.43
320.233	76.61
320.605	73.86
320.977	72.39
321.348	74.8
321.72	75.23
322.092	76.25
322.463	74.11
322.835	75.07
323.207	77.7
323.578	79.7
323.95	77.73
324.321	78.11
324.693	83.57
325.064	80.84
325.435	86.36
325.807	84.41
326.178	85.32
326.549	87.27
326.92	87.25
327.292	82.41
327.663	82.43
328.034	84.3
328.405	85.09
328.776	82.66
329.147	85.18
329.518	78.59
329.889	78.91
330.259	73.8
330.63	71.68
331.001	72.05
331.372	73.3
331.742	75.18
332.113	75.95
332.484	73.7
332.854	76.52
333.225	77.16
333.595	76.89
333.966	76.57
334.336	82.02
334.707	82.59
335.077	82.07
335.447	82.16
335.817	79.02
336.188	82.45
336.558	84.89
336.928	82.45
337.298	80.18
337.668	79.59
338.038	80.41
338.408	82.11
338.778	84.07
339.148	86.27
339.518	84.36
339.888	84.68
340.258	82.5
340.627	77.84
340.997	77.16
341.367	77
341.736	80.3
342.106	79.5
342.475	73.39
342.845	73.45
343.214	73.57
343.584	73.66
343.953	74.86
344.323	73.02
344.692	76.05
345.061	74.3
345.431	73.09
345.8	72.07
346.169	73.14
346.538	71.5
346.907	70.05
347.276	64.3
347.645	65.18
348.014	64.27
348.383	66.73
348.752	67.66
349.121	68.73
349.49	69.14
349.858	66.8
350.227	64.84
350.596	71.64
350.964	72.11
351.333	75.02
351.702	74.8
352.07	73.61
352.439	71.89
352.807	70.14
353.176	70.7
353.544	73.34
353.912	80.02
354.281	81.91
354.649	75.32
355.017	73.8
355.385	73.52
355.753	74.89
356.122	75.55
356.49	72.59
356.858	72.34
357.226	71.8
357.594	69.86
357.961	66.84
358.329	66.55
358.697	70.98
359.065	71.64
359.433	71.52
359.8	72.61
360.168	71.77
360.536	74.02
360.903	74.2
361.271	76.61
361.638	77.59
362.006	76.11
362.373	75.98
362.741	75.68
363.108	76.55
363.475	76.73
363.843	72.57
364.21	75.48
364.577	74.98
364.944	74.68
365.311	72.77
365.678	77.11
366.045	78.52
366.412	78.48
366.779	78.11
367.146	76.55
367.513	79.59
367.88	84.43
368.247	85.75
368.613	85.93
368.98	85.68
369.347	86.5
369.713	82.52
370.08	80.66
370.447	81.32
370.813	80.32
371.18	79.84
371.546	74.68
371.912	75.36
372.279	70.34
372.645	72.02
373.011	72.09
373.378	73.75
373.744	72.77
374.11	70.36
374.476	69.61
374.842	71.27
375.208	74.25
375.574	77.45
375.94	75.68
376.306	77.52
376.672	77.7
377.038	78.93
377.404	76.32
377.769	75.93
378.135	79.89
378.501	81.25
378.866	79.02
379.232	77.64
379.597	78
379.963	75.39
380.328	75.82
380.694	75.39
381.059	71.34
381.425	70.41
381.79	71.48
382.155	69.75
382.52	67.3
382.886	67.89
383.251	64.8
383.616	63.18
383.981	63.86
384.346	63.32
384.711	61.7
385.076	64.7
385.441	66.64
385.806	68.84
386.171	69.14
386.535	70.39
386.9	68.66
387.265	71.57
387.629	75.55
387.994	75.18
388.359	73.14
388.723	72.66
389.088	75.45
389.452	75.82
389.817	71.86
390.181	69.61
390.545	72.14
390.91	71.43
391.274	71.32
391.638	73.23
392.002	74.25
392.366	79.95
392.731	86.09
393.095	84.07
393.459	84.93
393.823	85.84
394.187	87.98
394.55	83.82
394.914	87.8
395.278	84.95
395.642	81.3
396.006	83.48
396.369	79.7
396.733	73.36
397.097	71.5
397.46	70.11
397.824	68.82
398.187	69.86
398.551	70.82
398.914	69.55
399.277	75.3
399.641	73.7
400.004	73.55
400.367	73
400.73	74.39
401.094	72.36
401.457	72.75
401.82	73.55
402.183	72.77
402.546	73.59
402.909	75.16
403.272	69.66
403.635	71.45
403.998	70.2
404.36	70.11
404.723	72.27
405.086	74.59
405.448	74.41
405.811	75.64
406.174	74.75
406.536	71.82
406.899	69.27
407.261	73
407.624	72.68
407.986	72.5
408.348	74.02
408.711	73.95
409.073	76.8
409.435	75.75
409.797	73.91
410.16	74.82
410.522	78.2
410.884	80.68
411.246	78.86
411.608	78.39
411.97	81.3
412.332	81.27
412.693	80.18
413.055	80.75
413.417	79.59
413.779	80.89
414.14	77.84
414.502	75.59
414.864	71.75
415.225	69.95
415.587	74.05
415.948	70.98
416.31	68.57
416.671	65.2
417.033	59.95
417.394	61.59
417.755	64.16
418.116	66.68
418.478	66.68
418.839	65.07
419.2	69.2
419.561	64.68
419.922	63.57
420.283	65.41
420.644	67
421.005	69.52
421.366	69.84
421.727	67.27
422.087	64.89
422.448	67.68
422.809	72.23
423.169	71.14
423.53	72.93
423.891	73.25
424.251	73.23
424.612	75.25
424.972	76.43
425.333	77.86
425.693	75.77
426.053	79.64
426.414	77.82
426.774	78.43
427.134	76.77
427.494	76
427.854	75.5
428.214	75.43
428.574	73.2
428.934	71.82
429.294	70.93
429.654	74.64
430.014	73.75
430.374	72.89
430.734	70.82
431.094	72.59
431.453	71.5
431.813	73.84
432.173	71.8
432.532	72.23
432.892	70.8
433.251	71.5
433.611	69.86
433.97	68.89
434.33	69.75
434.689	72.25
435.048	74.75
435.407	75.52
435.767	74.75
436.126	76.41
436.485	75.68
436.844	75.3
437.203	72.57
437.562	71.27
437.921	72.43
438.28	72.07
438.639	72
438.998	68.48
439.356	65.91
439.715	63.09
440.074	65.73
440.433	64.34
440.791	65.34
441.15	67
441.508	68.75
441.867	69.84
442.225	68.77
442.584	66.43
442.942	64.73
443.3	67.43
443.659	70.02
444.017	68.27
444.375	73.43
444.733	73.61
445.092	71.73
445.45	69.45
445.808	68.59
446.166	69.75
446.524	71
446.882	72.61
447.239	70.75
447.597	67.68
447.955	68.45
448.313	64.77
448.67	64.77
449.028	64.91
449.386	66.55
449.743	64.55
450.101	66.64
450.458	66.5
450.816	67.86
451.173	69.91
451.531	75.23
451.888	73
452.245	75.43
452.602	73.93
452.96	75.32
453.317	74.39
453.674	75.64
454.031	75.2
454.388	74.8
454.745	73.16
455.102	72.3
455.459	69.5
455.816	70.77
456.173	69.61
456.529	72.86
456.886	74.3
457.243	76.55
457.599	77.57
457.956	75.5
458.313	71.3
458.669	73.02
459.026	70.59
459.382	72.41
459.739	74
460.095	74.68
460.451	75.64
460.807	76.11
461.164	71.2
461.52	68.23
461.876	70.75
462.232	74.09
462.588	70.34
462.944	71.48
463.3	68.3
463.656	66.48
464.012	64.8
464.368	61.14
464.724	57.66
465.079	62.41
465.435	61.23
465.791	62.98
466.146	62.16
466.502	61.57
466.858	62.84
467.213	63.14
467.569	60.98
467.924	62.48
468.279	65.34
468.635	64.57
468.99	63.43
469.345	68.66
469.701	67.36
470.056	67.7
470.411	68.95
470.766	66.91
471.121	66.05
471.476	69.45
471.831	68.48
472.186	68.39
472.541	67.77
472.895	68
473.25	62.77
473.605	58.64
473.96	60.45
474.314	60.84
474.669	61.11
475.024	62.64
475.378	61.89
475.733	63.5
476.087	61.86
476.441	64.41
476.796	65.68
477.15	69.2
477.504	70.27
477.859	67.57
478.213	64.68
478.567	63.23
478.921	62.68
479.275	59.57
479.629	57.07
479.983	58.91
480.337	59.48
480.691	56.93
481.045	53.43
481.399	55
481.752	56.18
482.106	59.5
482.46	62.82
482.813	65.2
483.167	68.32
483.52	70.05
483.874	68
484.227	66.64
484.581	66.77
484.934	71.14
485.288	72.07
485.641	69.64
485.994	70.86
486.347	70.48
486.7	68.34
487.054	70.27
487.407	70.3
487.76	69.91
488.113	68.02
488.466	69.8
488.818	68.43
489.171	67.36
489.524	68.3
489.877	66.36
490.23	64.8
490.582	68.68
490.935	66.61
491.288	63.91
491.64	61.57
491.993	63.09
492.345	62
492.698	60.23
493.05	59.95
493.402	63.86
493.755	62.91
494.107	63.05
494.459	58.41
494.811	51.84
495.163	50.66
495.515	47.84
495.867	41.7
496.219	28.64
496.571	18.93
496.923	1.09
497.275	-11.95
497.627	-27.3
497.979	-41.25
498.33	-55.52
498.682	-68.07
499.034	-83.02
499.385	-89.05
499.737	-98.75
500.088	-99.07
500.44	-98.05
500.791	-96.95
501.143	-99.41
501.494	-97.45
501.845	-95.16
502.197	-91.55
502.548	-83.93
502.899	-74.59
503.25	-71.75
503.601	-63.55
503.952	-59.86
504.303	-59.7
504.654	-50.91
505.005	-46.07
505.356	-39.27
505.707	-39.27
506.058	-35.95
506.408	-30.77
506.759	-30.52
507.11	-24.57
507.46	-21.91
507.811	-19.59
508.161	-18.77
508.512	-17.27
508.862	-17.02
509.213	-13.27
509.563	-2.2
509.913	0.86
510.263	-2.23
510.614	-0.59
510.964	-1.25
511.314	-1.98
511.664	2.02
512.014	9.57
512.364	12.16
512.714	19.05
513.064	19.36
513.414	16.3
513.764	20.86
514.113	25.64
514.463	26.07
514.813	26.41
515.162	25.95
515.512	26.34
515.862	22.43
516.211	20.48
516.561	17.18
516.91	18.8
517.259	18.84
517.609	13
517.958	12.73
518.307	13.59
518.656	10.8
519.006	14.75
519.355	15.25
519.704	20.8
520.053	22.84
520.402	26.07
520.751	22.61
521.1	27.39
521.448	31.3
521.797	31.8
522.146	33.84
522.495	38.27
522.843	37.73
523.192	37.82
523.541	38.64
523.889	43.2
524.238	44.11
524.586	45.16
524.935	41.7
525.283	44.86
525.631	45.93
525.979	46.59
526.328	47.18
526.676	50.8
527.024	51.82
527.372	49.73
527.72	47.59
528.068	44.34
528.416	46.89
528.764	49.57
529.112	47.18
529.46	46.68
529.808	46.91
530.155	43
530.503	41.18
530.851	39.77
531.198	43.7
531.546	43.48
531.893	46.86
532.241	48.5
532.588	44.61
532.936	46.34
533.283	48.18
533.63	49.02
533.978	54.11
534.325	55.45
534.672	57.59
535.019	52.82
535.366	51.3
535.713	49.05
536.06	47.09
536.407	52.61
536.754	52.14
537.101	52.7
537.448	54.14
537.795	52.55
538.141	53
538.488	50.43
538.835	51.75
539.181	53.23
539.528	55.32
539.874	56.7
540.221	55.23
540.567	58.93
540.914	56.89
541.26	54.7
541.606	54.05
541.952	56.68
542.299	59.43
542.645	58.5
542.991	59.45
543.337	58.68
543.683	58.52
544.029	58.45
544.375	55.32
544.721	55.09
545.066	55.64
545.412	55.61
545.758	54.18
546.104	51.64
546.449	53.73
546.795	53.43
547.141	52.36
547.486	52.41
547.832	52.82
548.177	51.16
548.522	51.09
548.868	52.84
549.213	58.09
549.558	57.11
549.903	61.02
550.249	59.32
550.594	58.61
550.939	62.64
551.284	62.84
551.629	60.52
551.974	65.77
552.319	69.18
552.664	69.59
553.008	64.66
553.353	65
553.698	65.57
554.043	64.77
554.387	63.27
554.732	61.64
555.076	61.73
555.421	64.11
555.765	60.82
556.11	58.64
556.454	56.8
556.798	55.89
557.143	57.09
557.487	54.55
557.831	56.68
558.175	59.93
558.519	58.86
558.863	57.5
559.207	55.36
559.551	52.95
559.895	54.98
560.239	56.25
560.583	58.57
560.927	56.43
561.27	57.45
561.614	57.93
561.958	56.48
562.301	54.16
562.645	55.5
562.988	55.11
563.332	58.45
563.675	56.98
564.018	57.59
564.362	55.86
564.705	53.64
565.048	52.89
565.391	52.05
565.735	51.45
566.078	54.16
566.421	54.95
566.764	54.75
567.107	56.23
567.45	54.3
567.792	52.61
568.135	53.8
568.478	53.7
568.821	55.7
569.163	56.84
569.506	57.75
569.849	55.25
570.191	53.68
570.534	57.27
570.876	53.68
571.219	58.7
571.561	62.36
571.903	61.02
572.246	62.75
572.588	61.39
572.93	59.39
573.272	60.43
573.614	63.32
573.956	64.43
574.298	64
574.64	63.61
574.982	60.45
575.324	56.07
575.666	56.32
576.008	57.02
576.349	57
576.691	58.41
577.033	59.07
577.374	58.41
577.716	57.41
578.057	53.98
578.399	55.75
578.74	57.39
579.082	55.84
579.423	57.77
579.764	55.52
580.105	56.09
580.447	55.32
580.788	51.95
581.129	50.59
581.47	51.95
581.811	54.2
582.152	54.3
582.493	52.84
582.834	57.3
583.175	56.52
583.515	57.02
583.856	57.91
584.197	60.61
584.537	62.77
584.878	67.59
585.218	67.18
585.559	69.11
585.899	68.93
586.24	68.05
586.58	67.7
586.921	66.07
587.261	69.43
587.601	67.34
587.941	65.32
588.281	64.52
588.621	60.98
588.961	58.55
589.301	54.16
589.641	56.18
589.981	56.93
590.321	55.77
590.661	57.25
591.001	53.75
591.34	55.66
591.68	54.86
592.02	53.3
592.359	53.3
592.699	56.98
593.038	59.32
593.378	57.3
593.717	55.98
594.057	51.7
594.396	52.16
594.735	53.89
595.074	51.55
595.414	51.34
595.753	53.61
596.092	52.11
596.431	52.41
596.77	53.09
597.109	52.95
597.448	53.07
597.786	57.23
598.125	54.8
598.464	52.39
598.803	52.75
599.141	52.41
599.48	49.77
599.819	50.07
600.157	48.43
600.495	46.02
600.834	46.84
601.172	49.5
601.511	50.7
601.849	55.39
602.187	57.61
602.525	59.41
602.864	62.41
603.202	64.7
603.54	67.16
603.878	68.14
604.216	70.75
604.554	71.32
604.891	72.36
605.229	73.82
605.567	71.77
605.905	73.43
606.243	71.55
606.58	70.57
606.918	71.16
607.255	69.41
607.593	70.27
607.93	69.86
608.268	65.8
608.605	63.25
608.942	60.61
609.28	57.18
609.617	56.5
609.954	57.68
610.291	58.95
610.628	58.91
610.965	58.77
611.302	56.75
611.639	59.48
611.976	63.07
612.313	65.07
612.65	64.05
612.987	67.59
613.323	65.95
613.66	65.75
613.997	61.36
614.333	57.82
614.67	58.75
615.006	58.43
615.343	54.55
615.679	55.39
616.015	55.39
616.352	59.32
616.688	61.25
617.024	62.39
617.36	61.3
617.696	62.18
618.032	62
618.368	64.61
618.704	65.02
619.04	66.95
619.376	64.55
619.712	64.64
620.048	63.52
620.383	64.23
620.719	62.23
621.055	63.02
621.39	65.93
621.726	66.52
622.061	63.2
622.397	62.55
622.732	61.91
623.068	62.57
623.403	60.27
623.738	58.57
624.073	53.68
624.409	57.36
624.744	57.25
625.079	54.59
625.414	57.18
625.749	60.11
626.084	60.7
626.419	61.7
626.753	63.39
627.088	68.3
627.423	70.61
627.758	73.93
628.092	70.45
628.427	70.68
628.762	72.86
629.096	76.09
629.431	76.16
629.765	77.95
630.099	76.43
630.434	76.07
630.768	74.34
631.102	73.07
631.436	75.48
631.77	77.77
632.105	78.45
632.439	77.3
632.773	76.73
633.107	77.7
633.44	78.89
633.774	81.09
634.108	82.5
634.442	79.39
634.776	81.7
635.109	79.09
635.443	78.43
635.776	76.8
636.11	78.2
636.443	75.75
636.777	73.64
637.11	71
637.444	69.27
637.777	66.45
638.11	68.41
638.443	67.73
638.776	67.27
639.11	66.8
639.443	67.27
639.776	66.82
640.109	67.3
640.441	66.18
640.774	65.32
641.107	66.36
641.44	68.32
641.773	68.23
642.105	66.8
642.438	65.02
642.77	64.75
643.103	64.66
643.435	64.18
643.768	64.11
644.1	65.59
644.433	68.98
644.765	69.59
645.097	71.5
645.429	70.34
645.761	69.36
646.094	72
646.426	74.23
646.758	76.36
647.09	79.05
647.422	80.77
647.753	80.98
648.085	78.16
648.417	76.89
648.749	75.25
649.08	77.95
649.412	78.34
649.744	77.25
650.075	74.73
650.407	72.68
650.738	74.07
651.069	71.57
651.401	71.16
651.732	70.07
652.063	70.02
652.394	68.27
652.726	68.34
653.057	69.86
653.388	69.32
653.719	68.52
654.05	69.2
654.381	65.52
654.712	68.59
655.042	67.07
655.373	65.84
655.704	66.39
656.034	67.86
656.365	65.66
656.696	63.93
657.026	65.52
657.357	65.91
657.687	65.8
658.018	67.25
658.348	65.3
658.678	67.52
659.008	68.23
659.339	68.45
659.669	67.95
659.999	69.86
660.329	71.32
660.659	71.43
660.989	73.89
661.319	72.64
661.649	74.09
661.978	75.09
662.308	72.27
662.638	74.61
662.968	74.25
663.297	75.73
663.627	73.66
663.956	75.59
664.286	75.68
664.615	72.36
664.945	75.61
665.274	74.95
665.603	73.52
665.932	77.8
666.262	79
666.591	77.98
666.92	76.14
667.249	77.68
667.578	74.7
667.907	73.68
668.236	77.39
668.564	78.48
668.893	76.02
669.222	76.59
669.551	75.41
669.879	74.07
670.208	73.55
670.537	71.7
670.865	69.86
671.194	73.41
671.522	73.66
671.85	70.95
672.179	66.61
672.507	67.5
672.835	67.59
673.163	69.59
673.491	73.84
673.819	78.14
674.147	77.93
674.475	80.89
674.803	78.48
675.131	78.5
675.459	81.2
675.787	87.59
676.115	89.23
676.442	87.39
676.77	85.82
677.098	81.75
677.425	80.68
677.753	84.45
678.08	84.89
678.407	86.91
678.735	89.91
679.062	87.27
679.389	80.57
679.717	78.14
680.044	78.52
680.371	76.16
680.698	75.91
681.025	74.07
681.352	73.43
681.679	69.84
682.006	66.36
682.332	62.66
682.659	64.8
682.986	67.25
683.313	67.34
683.639	70.45
683.966	73.34
684.292	75.64
684.619	76.98
684.945	77.11
685.272	76.3
685.598	75.77
685.924	77.09
686.25	75.61
686.577	73.41
686.903	73.98
687.229	73.66
687.555	71.75
687.881	70.5
688.207	72.25
688.533	72.75
688.858	76.68
689.184	77.45
689.51	76.25
689.836	78.57
690.161	79.3
690.487	80.09
690.813	76.84
691.138	76.36
691.463	79.77
691.789	75.89
692.114	72.27
692.44	70.48
692.765	69.64
693.09	72.52
693.415	73.91
693.74	74.41
694.065	71.11
694.39	73.41
694.715	72.32
695.04	69.5
695.365	67.3
695.69	66.82
696.015	67.43
696.339	69.07
696.664	67.8
696.989	64.3
697.313	64.7
697.638	65.59
697.962	64.84
698.287	66.34
698.611	66.16
698.935	69.95
699.26	71.7
699.584	73.55
699.908	73.48
700.232	72.55
700.556	71.8
700.88	72.05
701.204	77.3
701.528	78.55
701.852	78.34
702.176	79.77
702.5	77.93
702.823	76.55
703.147	71.8
703.471	70.2
703.794	70.91
704.118	72.43
704.441	73.89
704.765	67.16
705.088	65.14
705.411	67.43
705.735	66.05
706.058	67.18
706.381	67.73
706.704	68.48
707.027	68.34
707.35	67.32
707.673	69.45
707.996	65.2
708.319	68.11
708.642	68.95
708.965	66.27
709.288	63.14
709.61	62.75
709.933	62.36
710.256	64.43
710.578	66.36
710.901	65.59
711.223	63.75
711.546	66.84
711.868	65.98
712.19	65.5
712.512	67.41
712.835	68.64
713.157	66.59
713.479	68.11
713.801	68.09
714.123	66.43
714.445	64.91
714.767	63.55
715.089	64.25
715.411	61.93
715.732	62.5
716.054	62.25
716.376	63.23
716.697	65.77
717.019	67.07
717.34	67.73
717.662	68.93
717.983	73.86
718.305	71.25
718.626	69.2
718.947	73.25
719.268	69.68
719.589	67.73
719.911	67.7
720.232	67.52
720.553	63.41
720.874	63.5
721.195	60.55
721.515	58.52
721.836	61.82
722.157	61.7
722.478	59.95
722.798	61.41
723.119	63.14
723.44	61.5
723.76	62.18
724.081	65.18
724.401	63.16
724.721	65.5
725.042	61.91
725.362	61.82
725.682	60.64
726.002	60.55
726.322	60.84
726.642	59.09
726.962	55.25
727.282	53.36
727.602	49.55
727.922	48.98
728.242	52.75
728.562	53.95
728.882	52.02
729.201	54.2
729.521	51.59
729.84	51
730.16	50.82
730.479	57.16
730.799	59.43
731.118	63.36
731.437	63.95
731.757	60
732.076	58.98
732.395	61.2
732.714	61.41
733.033	65.39
733.352	67.98
733.671	67.8
733.99	67.34
734.309	65.45
734.628	63.82
734.947	64.98
735.265	65.45
735.584	67.86
735.903	67.09
736.221	65.61
736.54	65.93
736.858	65.27
737.177	62.64
737.495	61.75
737.813	63.82
738.132	64.18
738.45	61.5
738.768	58.66
739.086	57.73
739.404	56.61
739.722	54.95
740.04	52.82
740.358	50.48
740.676	53.77
740.994	57
741.311	53.23
741.629	53.18
741.947	54.7
742.264	56.73
742.582	56.41
742.899	57.98
743.217	61.07
743.534	59.39
743.852	61.5
744.169	61.09
744.486	56
744.803	59.09
745.121	60.5
745.438	61.3
745.755	62.02
746.072	62.11
746.389	63.27
746.706	63.89
747.022	66.3
747.339	64.68
747.656	62.86
747.973	63.3
748.289	60.34
748.606	58.59
748.923	57.14
749.239	56.55
749.555	58.32
749.872	59.02
750.188	56.98
750.505	56.61
750.821	56.73
751.137	59.36
751.453	61.32
751.769	61.14
752.085	60.18
752.401	58.89
752.717	56.84
753.033	54.5
753.349	51.84
753.665	50.59
753.98	52.45
754.296	54.86
754.612	54.93
754.927	53.07
755.243	52.23
755.558	54.95
755.874	56.52
756.189	57.57
756.505	59.73
756.82	59.77
757.135	62.11
757.45	60.18
757.765	59.41
758.08	58.93
758.395	59.2
758.71	60.34
759.025	60.93
759.34	63.34
759.655	66.07
759.97	63.41
760.285	64
760.599	63.09
760.914	62.59
761.228	63.05
761.543	62.73
761.857	63.82
762.172	65.93
762.486	62.73
762.8	58.05
763.115	54.39
763.429	57.25
763.743	56.95
764.057	60.84
764.371	64.11
764.685	62.09
764.999	61.43
765.313	61.82
765.627	57.89
765.941	57.8
766.255	58.2
766.568	58.95
766.882	60.11
767.195	58.75
767.509	53.93
767.823	50.39
768.136	52.82
768.449	50.8
768.763	48.27
769.076	53.98
769.389	55.66
769.702	56.75
770.016	57.34
770.329	53.52
770.642	55.07
770.955	57.09
771.268	56.8
771.58	54.39
771.893	57.73
772.206	58.39
772.519	55.86
772.832	53.89
773.144	53.3
773.457	52.61
773.769	53.52
774.082	52.66
774.394	53.45
774.706	52.98
775.019	53.45
775.331	53.61
775.643	55.16
775.955	56.32
776.268	59.82
776.58	63.11
776.892	64.84
777.204	63.36
777.515	60.8
777.827	59.02
778.139	60.16
778.451	61.61
778.763	60.61
779.074	58.18
779.386	57.18
779.697	55.82
780.009	54.73
780.32	54.18
780.632	58.34
780.943	59.05
781.254	57.91
781.566	57.52
781.877	59.68
782.188	61.16
782.499	60.86
782.81	60.14
783.121	59.23
783.432	57.91
783.743	56.64
784.054	54.32
784.364	56.14
784.675	57.39
784.986	57
785.296	55.3
785.607	56.75
785.917	59.98
786.228	60.07
786.538	60.84
786.849	61.8
787.159	65.36
787.469	65.16
787.779	66.66
788.09	64.23
788.4	65.09
788.71	65.48
789.02	62.82
789.33	63.61
789.64	64.3
789.949	66.64
790.259	66.61
790.569	62.07
790.879	63.27
791.188	64.14
791.498	63.93
791.807	63.57
792.117	62.14
792.426	61.2
792.736	59.41
793.045	57.27
793.354	54.77
793.663	54.61
793.973	59
794.282	59.34
794.591	60.52
794.9	61.7
795.209	62.2
795.518	60.27
795.826	60.39
796.135	60.3
796.444	63
796.753	60.77
797.061	60.66
797.37	58.84
797.678	57.41
797.987	55.2
798.295	52.84
798.604	53.68
798.912	56.39
799.22	56.64
799.529	58.11
799.837	56.68
800.145	59.39
800.453	62
800.761	63.23
801.069	65.27
801.377	65.3
801.685	68.25
801.993	66.59
802.3	66.86
802.608	68.82
802.916	67.55
803.223	68.3
803.531	68.02
803.838	66.02
804.146	66.89
804.453	65.34
804.76	65.39
805.068	66.41
805.375	65.66
805.682	62.11
805.989	60.27
806.296	59
806.603	58.91
806.91	58.5
807.217	56.14
807.524	51.86
807.831	51.84
808.138	50.18
808.444	50.5
808.751	52.11
809.058	50.09
809.364	48.41
809.671	48.05
809.977	51.34
810.284	55.43
810.59	57.57
810.896	59.2
811.202	55.82
811.509	56.02
811.815	56.7
812.121	55.77
812.427	56.41
812.733	58.86
813.039	61.5
813.345	59.18
813.65	53.75
813.956	54.82
814.262	54.95
814.568	59.91
814.873	61.27
815.179	60.27
815.484	59.98
815.79	65.73
816.095	68.82
816.4	69.2
816.706	68.84
817.011	70.77
817.316	72.61
817.621	74.34
817.926	74.84
818.231	75.68
818.536	75.43
818.841	76.34
819.146	74.09
819.451	68.2
819.756	66.73
820.06	66.48
820.365	66.09
820.67	60.3
820.974	60.43
821.279	60.3
821.583	59.05
821.888	57.75
822.192	55.48
822.496	58.18
822.8	61.25
823.105	59.32
823.409	59.05
823.713	58.36
824.017	64.52
824.321	61.39
824.625	59.18
824.929	60.64
825.232	61.05
825.536	63.39
825.84	59.84
826.143	58.11
826.447	61.39
826.751	59.2
827.054	62.86
827.358	60.64
827.661	64.52
827.964	67.84
828.268	66.89
828.571	67.73
828.874	67.89
829.177	68.14
829.48	71.07
829.783	70.02
830.086	71.45
830.389	67.77
830.692	65.39
830.995	63.14
831.297	61.84
831.6	58.73
831.903	59.64
832.205	59.27
832.508	62
832.81	60.23
833.113	63.25
833.415	65.48
833.718	68.23
834.02	71.02
834.322	72.7
834.624	67.84
834.926	71.66
835.228	72.05
835.53	73.61
835.832	75.09
836.134	75.86
836.436	71.86
836.738	70.68
837.04	66.32
837.341	65.73
837.643	64.45
837.944	67.93
838.246	66.89
838.547	68.5
838.849	71.2
839.15	69.75
839.452	70.55
839.753	73.41
840.054	71.41
840.355	75.75
840.656	76.43
840.957	78.73
841.258	82.8
841.559	83.02
841.86	83.25
842.161	79.48
842.462	77.25
842.762	76.48
843.063	74.48
843.364	75
843.664	72.77
843.965	70.14
844.265	67.36
844.566	65.34
844.866	63.61
845.166	60.09
845.467	61.45
845.767	62.11
846.067	59.8
846.367	57.8
846.667	58.52
846.967	58.18
847.267	58.59
847.567	60.7
847.867	58.68
848.166	57.02
848.466	56.66
848.766	55.18
849.065	55.45
849.365	55.7
849.664	61.02
849.964	62.73
850.263	64.16
850.562	63.82
850.862	60.52
851.161	59.57
851.46	63.25
851.759	63.43
852.058	65
852.357	65.14
852.656	64.3
852.955	61.5
853.254	60.66
853.553	58.98
853.851	61.75
854.15	63.89
854.449	66.91
854.747	64.3
855.046	62.98
855.344	59.98
855.643	57.14
855.941	62.57
856.239	62.05
856.538	65.82
856.836	65.84
857.134	64.86
857.432	62.14
857.73	61.02
858.028	60.8
858.326	64.91
858.624	65.77
858.922	70.02
859.219	66.05
859.517	66.86
859.815	62.09
860.112	67.14
860.41	66.57
860.707	69.8
861.005	71.93
861.302	76.11
861.6	74.2
861.897	78.48
862.194	77.82
862.491	77.91
862.788	80.39
863.085	85.61
863.382	83.48
863.679	84.16
863.976	81.91
864.273	81.14
864.57	76.82
864.867	75.86
865.163	75.52
865.46	74.73
865.757	77.84
866.053	74.73
866.349	70.2
866.646	69.14
866.942	68.84
867.239	70.68
867.535	65.45
867.831	68.23
868.127	70.43
868.423	64.64
868.719	64.36
869.015	62.89
869.311	67.41
869.607	66.84
869.903	66.2
870.199	67.27
870.494	67.45
870.79	74.14
871.086	73.16
871.381	71
871.677	73.91
871.972	72
872.267	70.73
872.563	67.68
872.858	69.43
873.153	69.57
873.448	72.16
873.743	69.66
874.038	66.66
874.333	65.98
874.628	70.95
874.923	69.82
875.218	71.7
875.513	70.07
875.808	71
876.102	68.3
876.397	66.36
876.691	62.52
876.986	62.18
877.28	61.39
877.575	62.23
877.869	59.82
878.163	60.64
878.458	60.52
878.752	59.36
879.046	56.77
879.34	54.68
879.634	55.75
879.928	52.93
880.222	55.3
880.516	53.18
880.809	55.77
881.103	53.7
881.397	51.93
881.691	51.68
881.984	56.73
882.278	57.32
882.571	60.14
882.864	60.52
883.158	63.02
883.451	62.73
883.744	65.55
884.038	61.77
884.331	64.91
884.624	66.23
884.917	67.68
885.21	67.11
885.503	67.02
885.796	66.66
886.088	67.86
886.381	69.45
886.674	66.93
886.966	68.3
887.259	68.34
887.552	67.45
887.844	69
888.136	67.77
888.429	66.75
888.721	66.94
889.013	68.91
889.306	68.32
889.598	65.79
