# Supplementary material for: An on-demand, drop-on-drop method for studying enzyme catalysis by serial crystallography
Source: Nat Commun. 2021 Jul 22;12:4461. doi: 10.1038/s41467-021-24757-7 (PMC8298390; doi:10.1038/s41467-021-24757-7)
Supplement: Supplementary file 7 — Source Data [file 41467_2021_24757_MOESM7_ESM.zip › 01_raw data/7/7-pico-on (3).txt]

Data from 7-fluo5N-fura-picoon_Subt4_20-40-42-300.txt Node

Date: Wed Jun 05 20:40:42 PDT 2019
User: Yachandra Lab
Spectrometer: OFX00221
Trigger mode: 0
Integration Time (sec): 3.000000E-1
Scans to average: 4
Nonlinearity correction enabled: false
Boxcar width: 5
Storing dark spectrum: false
XAxis mode: Wavelengths
Number of Pixels in Spectrum: 2136
>>>>>Begin Spectral Data<<<<<
156.111	4.58
156.499	4.5
156.887	2.66
157.274	2.36
157.662	2.95
158.049	2.59
158.437	2.61
158.824	2.41
159.211	1.61
159.599	1.43
159.986	1.16
160.373	0.57
160.761	0.02
161.148	1.45
161.535	1.45
161.922	1.32
162.309	2.39
162.696	2.09
163.083	1.61
163.47	2.39
163.857	2.11
164.244	1.82
164.631	1.7
165.018	1.32
165.405	0.61
165.792	1.36
166.179	0.98
166.565	0.39
166.952	0.5
167.339	1
167.725	1.18
168.112	1.43
168.498	2.39
168.885	3.27
169.271	3.75
169.658	4.93
170.044	3.98
170.431	4.23
170.817	3.36
171.203	3.86
171.59	3.75
171.976	2.61
172.362	3.02
172.748	2.07
173.134	0.91
173.521	1
173.907	0.61
174.293	0.43
174.679	-0.05
175.065	-0.14
175.451	0.32
175.836	0.82
176.222	0.98
176.608	-0.68
176.994	-0.2
177.38	0.61
177.765	-0.45
178.151	-1.14
178.537	-0.84
178.922	-1.41
179.308	-1.23
179.693	-2.32
180.079	-2.55
180.464	-3.11
180.85	-2.75
181.235	-3.25
181.621	-4.14
182.006	-3.02
182.391	-2.34
182.777	-3.23
183.162	-3.82
183.547	-4.02
183.932	-3.98
184.317	-3.93
184.702	-3
185.087	-2.36
185.472	-3.32
185.857	-3.14
186.242	-3.3
186.627	-3.11
187.012	-2.25
187.397	-1.09
187.782	-0.18
188.167	0.41
188.551	0.2
188.936	8.2
189.321	14.41
189.705	20.5
190.09	28.32
190.475	37.25
190.859	43.05
191.244	49.93
191.628	54.89
192.012	58.57
192.397	62.82
192.781	71.07
193.166	71.68
193.55	71.57
193.934	72.59
194.318	71.48
194.702	69.64
195.087	69.07
195.471	67.43
195.855	71.2
196.239	74.27
196.623	76.64
197.007	75.16
197.391	72.43
197.775	74
198.158	74.25
198.542	73.36
198.926	73.36
199.31	74.34
199.693	75.32
200.077	68.25
200.461	67.02
200.844	66.11
201.228	64.48
201.611	62.48
201.995	60.93
202.378	60.18
202.762	60.55
203.145	62.59
203.529	61.89
203.912	59.39
204.295	61.32
204.679	63.32
205.062	67.43
205.445	66.36
205.828	67.39
206.211	68.95
206.594	68.34
206.977	68.41
207.36	64.98
207.743	62.61
208.126	64.48
208.509	66.18
208.892	63.09
209.275	59.27
209.658	64.3
210.04	66.77
210.423	67.45
210.806	69.02
211.188	69.77
211.571	70.2
211.953	73.66
212.336	70.8
212.719	75.14
213.101	79.41
213.483	77.18
213.866	75.27
214.248	72.8
214.63	70.14
215.013	66.32
215.395	65.07
215.777	64.02
216.159	65
216.542	68.7
216.924	64.43
217.306	61.55
217.688	60.16
218.07	57.23
218.452	55.64
218.834	56.98
219.216	62.45
219.597	64.39
219.979	66.07
220.361	65.93
220.743	65.5
221.124	61.89
221.506	62.73
221.888	64.8
222.269	68.36
222.651	69.75
223.032	69.41
223.414	61.55
223.795	61
224.177	60.98
224.558	59.09
224.94	57.95
225.321	66.39
225.702	65.41
226.083	66.86
226.465	65.23
226.846	66.27
227.227	66.07
227.608	72.05
227.989	71.61
228.37	69.25
228.751	68.18
229.132	70.18
229.513	66.2
229.894	67.68
230.275	66.77
230.655	66.27
231.036	66.5
231.417	65.11
231.798	67.68
232.178	66.48
232.559	68.61
232.94	71.52
233.32	70.61
233.701	72.48
234.081	72.07
234.462	71.52
234.842	71.14
235.222	71.8
235.603	71.55
235.983	68.41
236.363	68.5
236.743	68.8
237.124	63.89
237.504	67.02
237.884	64.98
238.264	62.18
238.644	64.3
239.024	68
239.404	68.2
239.784	65.93
240.164	66.11
240.544	68.32
240.923	66.91
241.303	70.07
241.683	65.43
242.063	67.05
242.442	69.84
242.822	68.57
243.202	65.11
243.581	62.09
243.961	68.59
244.34	69.27
244.72	66.61
245.099	68.89
245.478	70.02
245.858	72.95
246.237	69.98
246.616	68.86
246.996	68.89
247.375	70.77
247.754	74.86
248.133	71.73
248.512	71.07
248.891	75.91
249.27	76.84
249.649	77.52
250.028	75.86
250.407	79.91
250.786	79.66
251.165	78.32
251.544	79.09
251.922	79.16
252.301	81.5
252.68	79.91
253.058	78.34
253.437	79.5
253.816	75.91
254.194	77.57
254.573	76.36
254.951	76.48
255.329	82.32
255.708	78.93
256.086	78.36
256.465	75.27
256.843	76.48
257.221	76.57
257.599	73.89
257.977	75.52
258.356	74.07
258.734	74.36
259.112	77.39
259.49	70.59
259.868	74.32
260.246	74.73
260.624	74.68
261.001	72.05
261.379	68.66
261.757	68.07
262.135	66
262.513	65.32
262.89	63.82
263.268	62
263.645	63.61
264.023	62.91
264.401	64.02
264.778	65.16
265.156	69.55
265.533	70.91
265.91	72.59
266.288	74.3
266.665	78.39
267.042	79.43
267.42	82.05
267.797	83.98
268.174	80.68
268.551	77.5
268.928	76.52
269.305	74.91
269.682	76.95
270.059	74.59
270.436	72.89
270.813	69.84
271.19	70.25
271.567	68.23
271.944	65.11
272.32	68.02
272.697	64.93
273.074	68.52
273.45	67.14
273.827	64.32
274.203	66.25
274.58	67.3
274.957	65.2
275.333	63.57
275.709	62.52
276.086	65.55
276.462	61.66
276.838	63
277.215	60.09
277.591	63.77
277.967	67.34
278.343	68.34
278.719	69.84
279.095	70.14
279.471	69.48
279.847	71.09
280.223	71.64
280.599	73.14
280.975	72.02
281.351	71.05
281.727	68.93
282.103	65.73
282.478	62.98
282.854	64.59
283.23	67.57
283.605	70.09
283.981	66.55
284.357	64.64
284.732	66.45
285.108	69.36
285.483	72.39
285.858	72.93
286.234	73.91
286.609	75.2
286.984	71.66
287.36	69.64
287.735	66.61
288.11	66.07
288.485	68.23
288.86	67.73
289.235	68.86
289.61	65.07
289.985	65.45
290.36	65.16
290.735	66.43
291.11	64.64
291.485	68.23
291.86	71.77
292.235	77.95
292.609	78.64
292.984	78.34
293.359	77.43
293.733	77.14
294.108	74.34
294.482	71.57
294.857	70.84
295.231	74.5
295.606	72.36
295.98	71.2
296.354	66.14
296.729	65.05
297.103	65.73
297.477	66.25
297.851	71.11
298.226	72.48
298.6	71.32
298.974	67.75
299.348	69.34
299.722	68.59
300.096	69.52
300.47	70.02
300.844	67.11
301.217	67.3
301.591	68.93
301.965	68
302.339	67.61
302.712	72.09
303.086	75.8
303.46	74.5
303.833	75.16
304.207	71.84
304.58	73.09
304.954	74.66
305.327	73.98
305.701	70.86
306.074	67.7
306.447	67.7
306.821	65.45
307.194	62.64
307.567	62.45
307.94	63.82
308.313	65.18
308.686	65.91
309.059	66.68
309.432	66.02
309.805	67.57
310.178	68.39
310.551	70.7
310.924	69.2
311.297	69.8
311.67	67.98
312.042	66.48
312.415	63.48
312.788	61.7
313.16	61.91
313.533	59.5
313.905	61.25
314.278	61.32
314.65	61.02
315.023	62.5
315.395	61.5
315.768	64.93
316.14	66.61
316.512	68.84
316.884	71.66
317.257	69.82
317.629	72.34
318.001	68.68
318.373	68
318.745	65.3
319.117	65.48
319.489	64.95
319.861	60.07
320.233	59.2
320.605	60.25
320.977	58.39
321.348	59.23
321.72	59.32
322.092	62.02
322.463	59.59
322.835	58.61
323.207	59.7
323.578	58.48
323.95	59.32
324.321	60.59
324.693	60.41
325.064	59.16
325.435	60.32
325.807	62.64
326.178	60.64
326.549	64.82
326.92	66.77
327.292	67.07
327.663	70.16
328.034	71.64
328.405	70.25
328.776	68.27
329.147	69.48
329.518	66.02
329.889	62.52
330.259	60.09
330.63	58.07
331.001	60.84
331.372	57.82
331.742	57.11
332.113	55.25
332.484	51.25
332.854	55.84
333.225	56.61
333.595	61.07
333.966	62.02
334.336	66
334.707	64.34
335.077	58.64
335.447	58.91
335.817	59.64
336.188	64.5
336.558	69.59
336.928	67.86
337.298	69.95
337.668	65.8
338.038	66.8
338.408	71.02
338.778	74.32
339.148	76.48
339.518	77.77
339.888	78.86
340.258	76.43
340.627	71.64
340.997	72.41
341.367	70.7
341.736	73
342.106	71.14
342.475	65.7
342.845	66.7
343.214	69.61
343.584	70.2
343.953	70.18
344.323	71.25
344.692	75.61
345.061	73.84
345.431	72.25
345.8	71.98
346.169	74.41
346.538	71.59
346.907	69.91
347.276	67.43
347.645	67.02
348.014	64.43
348.383	63.84
348.752	61.64
349.121	58.45
349.49	58.86
349.858	60.82
350.227	60.8
350.596	64.3
350.964	68.57
351.333	66.55
351.702	65.07
352.07	65.27
352.439	63.75
352.807	64.7
353.176	66.07
353.544	67.05
353.912	68.27
354.281	67.84
354.649	64.77
355.017	60.09
355.385	63.39
355.753	63.89
356.122	63.07
356.49	63.89
356.858	60.34
357.226	62.48
357.594	59.93
357.961	59.25
358.329	58.07
358.697	59.98
359.065	64.34
359.433	62.23
359.8	66.5
360.168	65.3
360.536	65.93
360.903	69.89
361.271	69.84
361.638	70.07
362.006	68.02
362.373	69.45
362.741	70.23
363.108	65.7
363.475	69.59
363.843	63.68
364.21	65.89
364.577	65.3
364.944	65.18
365.311	63.43
365.678	64.8
366.045	65.25
366.412	67.8
366.779	68.7
367.146	69.16
367.513	67.61
367.88	72.57
368.247	77
368.613	75.91
368.98	79.16
369.347	80.2
369.713	80.98
370.08	79.09
370.447	78.91
370.813	78.09
371.18	77.43
371.546	76.93
371.912	76.95
372.279	71.16
372.645	72.89
373.011	70.61
373.378	72.91
373.744	71.82
374.11	70.36
374.476	64.02
374.842	66.34
375.208	69.61
375.574	69.7
375.94	68.57
376.306	74.66
376.672	74.39
377.038	70.8
377.404	67.66
377.769	66.7
378.135	70.18
378.501	72.09
378.866	68.23
379.232	65.43
379.597	64.66
379.963	62.36
380.328	58.77
380.694	57.25
381.059	55.11
381.425	55.25
381.79	55.52
382.155	56.52
382.52	57.43
382.886	58.59
383.251	59.8
383.616	57.86
383.981	57.93
384.346	54.57
384.711	55.89
385.076	59.75
385.441	62.55
385.806	64.95
386.171	61.25
386.535	61.93
386.9	60.59
387.265	60.45
387.629	63.48
387.994	65
388.359	65.82
388.723	66.43
389.088	68.57
389.452	65.66
389.817	62.36
390.181	61.82
390.545	62.32
390.91	63.2
391.274	63.25
391.638	66.23
392.002	67.64
392.366	74.82
392.731	74.93
393.095	71.75
393.459	73.7
393.823	74.52
394.187	75.68
394.55	72.95
394.914	76.02
395.278	72.95
395.642	68.7
396.006	68.55
396.369	60.82
396.733	57.68
397.097	56.98
397.46	54.64
397.824	54.23
398.187	56.34
398.551	58.3
398.914	55.86
399.277	58.09
399.641	59.61
400.004	57.82
400.367	60.34
400.73	60.27
401.094	60.39
401.457	62.59
401.82	59.95
402.183	59.95
402.546	59.64
402.909	61.7
403.272	60.09
403.635	60.11
403.998	60.52
404.36	60.23
404.723	63.77
405.086	64.34
405.448	63.75
405.811	65.3
406.174	61.02
406.536	58.93
406.899	57.73
407.261	61.18
407.624	58.5
407.986	60.64
408.348	62.3
408.711	60.55
409.073	60.57
409.435	61.11
409.797	62.09
410.16	64.82
410.522	67.52
410.884	68.95
411.246	66.2
411.608	68.39
411.97	69.14
412.332	67.27
412.693	69.18
413.055	70.73
413.417	70.3
413.779	70.7
414.14	68.45
414.502	71.25
414.864	70.11
415.225	74.73
415.587	76.02
415.948	73.36
416.31	73.55
416.671	71.07
417.033	69.23
417.394	69.73
417.755	74.07
418.116	78.52
418.478	74.45
418.839	73.7
419.2	71.7
419.561	69.05
419.922	68.93
420.283	70.59
420.644	70.59
421.005	71.57
421.366	73.14
421.727	68.41
422.087	65.34
422.448	67.34
422.809	67.02
423.169	67.84
423.53	70.18
423.891	67.84
424.251	66
424.612	66.73
424.972	68.09
425.333	68.18
425.693	67.16
426.053	68.59
426.414	66.89
426.774	68.48
427.134	66.07
427.494	67.14
427.854	67.34
428.214	69.2
428.574	70.43
428.934	69.84
429.294	68.57
429.654	71.66
430.014	70.02
430.374	71.57
430.734	68.27
431.094	71.98
431.453	71.48
431.813	71.61
432.173	69.64
432.532	66.91
432.892	63.73
433.251	60.23
433.611	58.93
433.97	59.68
434.33	59.86
434.689	63.23
435.048	63.57
435.407	63.18
435.767	64.18
436.126	64.59
436.485	66.84
436.844	69.73
437.203	73.39
437.562	73.18
437.921	72.11
438.28	69.14
438.639	69.57
438.998	66.18
439.356	66.02
439.715	69.32
440.074	70.98
440.433	70.27
440.791	68.89
441.15	66.5
441.508	64.75
441.867	67.14
442.225	69.34
442.584	67.05
442.942	64.39
443.3	61.09
443.659	59.27
444.017	57.61
444.375	58.48
444.733	59
445.092	60.77
445.45	62.05
445.808	61.82
446.166	61.64
446.524	62.23
446.882	65.77
447.239	68.39
447.597	68.27
447.955	67.59
448.313	67.8
448.67	68.39
449.028	69.27
449.386	69.95
449.743	67.07
450.101	67.73
450.458	67.2
450.816	67.11
451.173	68.95
451.531	69.43
451.888	68.5
452.245	70.16
452.602	70.98
452.96	70.68
453.317	68.16
453.674	70.18
454.031	68.95
454.388	69.34
454.745	67.7
455.102	67.23
455.459	66.27
455.816	70.5
456.173	67.59
456.529	66.98
456.886	68.5
457.243	71.59
457.599	71.98
457.956	71.18
458.313	69.61
458.669	72.59
459.026	67.75
459.382	66.39
459.739	64.05
460.095	65.89
460.451	64.39
460.807	60.23
461.164	60.25
461.52	61
461.876	62.14
462.232	62.93
462.588	57.73
462.944	61
463.3	62.05
463.656	62.36
464.012	57.61
464.368	56.89
464.724	55.64
465.079	55.91
465.435	52
465.791	52.7
466.146	52.09
466.502	52.55
466.858	52.07
467.213	52.98
467.569	52.18
467.924	54.5
468.279	57.48
468.635	57.16
468.99	55.5
469.345	60
469.701	60.59
470.056	60.18
470.411	63.59
470.766	62.52
471.121	60.86
471.476	65.3
471.831	64.45
472.186	64.55
472.541	63.89
472.895	64.77
473.25	61.43
473.605	59.48
473.96	61.82
474.314	58.82
474.669	58.41
475.024	59.07
475.378	55.7
475.733	56.27
476.087	56.25
476.441	60.52
476.796	61.66
477.15	63.41
477.504	65.84
477.859	67.66
478.213	68.55
478.567	68.34
478.921	68.27
479.275	67.05
479.629	68.41
479.983	68.93
480.337	66.59
480.691	64.84
481.045	63.34
481.399	62.68
481.752	60.61
482.106	59.07
482.46	61.32
482.813	59.66
483.167	62.27
483.52	61.36
483.874	61.43
484.227	59.75
484.581	60.84
484.934	62.16
485.288	63.86
485.641	58.91
485.994	61.09
486.347	60.2
486.7	62.91
487.054	62.43
487.407	61.66
487.76	61.02
488.113	63.36
488.466	62.41
488.818	63.23
489.171	60.11
489.524	62.5
489.877	63.23
490.23	60.91
490.582	64.11
490.935	64.93
491.288	63.59
491.64	57.55
491.993	59.11
492.345	60.25
492.698	56.43
493.05	57.82
493.402	57.34
493.755	56.95
494.107	58.02
494.459	55.14
494.811	51.39
495.163	52.98
495.515	58.2
495.867	59.61
496.219	58.77
496.571	62.27
496.923	63.23
497.275	73.23
497.627	79.98
497.979	89.89
498.33	98.59
498.682	106.95
499.034	119.34
499.385	129.82
499.737	136.61
500.088	148.57
500.44	159
500.791	166.5
501.143	168.86
501.494	171.23
501.845	172.64
502.197	173.14
502.548	178.64
502.899	179.59
503.25	175.73
503.601	179.43
503.952	177.55
504.303	179.05
504.654	182.7
505.005	184.8
505.356	182.77
505.707	183.57
506.058	179.34
506.408	180.59
506.759	178.16
507.11	185.75
507.46	185.18
507.811	186.05
508.161	184.2
508.512	182.98
508.862	183.48
509.213	186.73
509.563	188.11
509.913	195.55
510.263	192.43
510.614	192.23
510.964	193.23
511.314	191.59
511.664	193.61
512.014	198.16
512.364	200.98
512.714	203.2
513.064	207.57
513.414	206.89
513.764	206.32
514.113	203.89
514.463	204.5
514.813	203.66
515.162	203.64
515.512	205.3
515.862	201.68
516.211	195.14
516.561	189.8
516.91	188.34
517.259	187.43
517.609	184.59
517.958	188.5
518.307	191.27
518.656	184.98
519.006	188.41
519.355	185.55
519.704	187.93
520.053	194.09
520.402	196.25
520.751	194.43
521.1	195.93
521.448	197.95
521.797	193.05
522.146	190.66
522.495	190.77
522.843	187.59
523.192	186.59
523.541	186.45
523.889	185.07
524.238	187.64
524.586	185.61
524.935	183.34
525.283	182.66
525.631	185.95
525.979	186.61
526.328	190.2
526.676	190.91
527.024	189.93
527.372	188.09
527.72	181.41
528.068	178.23
528.416	179.45
528.764	181.43
529.112	180.41
529.46	178.64
529.808	176.73
530.155	170.8
530.503	166.43
530.851	162.55
531.198	159.8
531.546	162.77
531.893	163.61
532.241	162.55
532.588	157.2
532.936	156.43
533.283	157.68
533.63	157.84
533.978	160.48
534.325	159.91
534.672	163.32
535.019	163.55
535.366	163.2
535.713	157.89
536.06	155.86
536.407	159.05
536.754	158.73
537.101	158.61
537.448	156.59
537.795	157.52
538.141	158.77
538.488	157.3
538.835	153.57
539.181	152.89
539.528	153.77
539.874	156.5
540.221	155.7
540.567	155.25
540.914	154.18
541.26	152.73
541.606	150.61
541.952	154.59
542.299	156.82
542.645	157.32
542.991	155.91
543.337	155.84
543.683	152.61
544.029	149.84
544.375	147.66
544.721	146.25
545.066	146.32
545.412	147.55
545.758	144.09
546.104	142.18
546.449	140.77
546.795	142.66
547.141	139.75
547.486	137.11
547.832	139.36
548.177	139.39
548.522	138.55
548.868	140.11
549.213	139.27
549.558	138.57
549.903	138.09
550.249	141.32
550.594	139.8
550.939	143.16
551.284	144.95
551.629	139.89
551.974	141.7
552.319	140.98
552.664	138.18
553.008	135.09
553.353	135
553.698	133.32
554.043	131.64
554.387	126.18
554.732	123.91
555.076	121.57
555.421	124.57
555.765	121.48
556.11	119.93
556.454	120.23
556.798	116.89
557.143	117.39
557.487	116.34
557.831	116.27
558.175	120.52
558.519	120.36
558.863	122.09
559.207	121.25
559.551	121.73
559.895	125.98
560.239	127.25
560.583	131.05
560.927	128.59
561.27	128.8
561.614	129.48
561.958	126.36
562.301	124.82
562.645	124.36
562.988	122.66
563.332	121.86
563.675	116.07
564.018	113.61
564.362	112.39
564.705	111.43
565.048	110.43
565.391	109.25
565.735	107.39
566.078	107.09
566.421	106.3
566.764	105.89
567.107	108.75
567.45	110.98
567.792	110.02
568.135	109.52
568.478	107.02
568.821	106.66
569.163	103.07
569.506	104.66
569.849	103.55
570.191	103.45
570.534	105.41
570.876	102.05
571.219	102.8
571.561	103.68
571.903	103
572.246	104.43
572.588	103.48
572.93	104.48
573.272	105.34
573.614	107.25
573.956	106.98
574.298	107.18
574.64	102.27
574.982	98.5
575.324	98.16
575.666	97.77
576.008	100
576.349	100.18
576.691	100.93
577.033	101.18
577.374	99.25
577.716	95.93
578.057	92.09
578.399	94.64
578.74	97.25
579.082	93.2
579.423	93.98
579.764	86.23
580.105	85.75
580.447	85.2
580.788	82.73
581.129	81.16
581.47	83.66
581.811	86.84
582.152	85.77
582.493	84.61
582.834	87.14
583.175	85.8
583.515	89.39
583.856	90.23
584.197	89.39
584.537	92.2
584.878	95.2
585.218	95.64
585.559	94.61
585.899	96.66
586.24	96.25
586.58	95.75
586.921	96.61
587.261	98.34
587.601	97.05
587.941	98.14
588.281	95.8
588.621	93.27
588.961	90.59
589.301	89.68
589.641	91.8
589.981	89.36
590.321	86.77
590.661	85.5
591.001	82.8
591.34	84.61
591.68	82.95
592.02	82.36
592.359	82.34
592.699	83.02
593.038	81.2
593.378	78.98
593.717	77.36
594.057	80.55
594.396	78.91
594.735	78.98
595.074	75.57
595.414	73.82
595.753	76.2
596.092	75.64
596.431	77.86
596.77	78.61
597.109	77.34
597.448	79.59
597.786	78.64
598.125	80.05
598.464	81.8
598.803	82.66
599.141	85.77
599.48	81.3
599.819	82.07
600.157	80.23
600.495	79
600.834	80.95
601.172	83.66
601.511	83.2
601.849	84.77
602.187	83.23
602.525	82.75
602.864	85
603.202	86.32
603.54	85.8
603.878	86.41
604.216	86.98
604.554	86.66
604.891	84.57
605.229	88.48
605.567	86.18
605.905	86.39
606.243	86.48
606.58	81.77
606.918	82.55
607.255	81.25
607.593	79.77
607.93	79.8
608.268	75.48
608.605	73.68
608.942	71.48
609.28	69.55
609.617	70.89
609.954	70.59
610.291	71.5
610.628	75.11
610.965	75.3
611.302	74.34
611.639	74.57
611.976	76.68
612.313	78.7
612.65	76.75
612.987	79.36
613.323	77.91
613.66	77.68
613.997	76.73
614.333	68.95
614.67	71.41
615.006	72.39
615.343	72.02
615.679	72.89
616.015	69.84
616.352	71.82
616.688	71.64
617.024	73.39
617.36	76.23
617.696	78.66
618.032	79.91
618.368	77.45
618.704	74.27
619.04	78.14
619.376	77.86
619.712	80.23
620.048	79.5
620.383	80.95
620.719	78.7
621.055	77.8
621.39	74.2
621.726	77.23
622.061	77.75
622.397	80.27
622.732	77.64
623.068	77.16
623.403	76.61
623.738	75.41
624.073	71.41
624.409	72.7
624.744	71.95
625.079	73.27
625.414	72.45
625.749	75.82
626.084	76.2
626.419	76.23
626.753	77.75
627.088	79
627.423	81.86
627.758	84.95
628.092	82.93
628.427	81.3
628.762	81.41
629.096	83.39
629.431	81.84
629.765	81.91
630.099	81.5
630.434	80.95
630.768	80.55
631.102	78.41
631.436	77.36
631.77	80.66
632.105	82.11
632.439	81.98
632.773	79.75
633.107	76.93
633.44	77.82
633.774	76.68
634.108	74.93
634.442	71.84
634.776	74.39
635.109	76.05
635.443	73.25
635.776	72.68
636.11	71.64
636.443	73.98
636.777	75.34
637.11	71.55
637.444	70.09
637.777	71.89
638.11	76.14
638.443	74.68
638.776	74.84
639.11	73.18
639.443	72.57
639.776	72.32
640.109	68.7
640.441	69.39
640.774	72.5
641.107	74.36
641.44	73.7
641.773	69.55
642.105	67.89
642.438	66.23
642.77	65.45
643.103	62.59
643.435	62.68
643.768	63.57
644.1	63.59
644.433	63.68
644.765	61.41
645.097	60.52
645.429	61.8
645.761	61.7
646.094	62.07
646.426	65.39
646.758	70.05
647.09	72.36
647.422	72.27
647.753	73.52
648.085	73.34
648.417	71.84
648.749	72.32
649.08	74.23
649.412	73.48
649.744	71.82
650.075	70.36
650.407	66.75
650.738	69.2
651.069	70.55
651.401	68.7
651.732	66.18
652.063	67.05
652.394	66.59
652.726	66.14
653.057	65.52
653.388	66.27
653.719	65.16
654.05	65.93
654.381	62.2
654.712	61.89
655.042	59.82
655.373	61.27
655.704	63.86
656.034	60.86
656.365	60.68
656.696	61.27
657.026	63.77
657.357	63.86
657.687	66.07
658.018	66.93
658.348	68.18
658.678	69.57
659.008	69.2
659.339	71.66
659.669	74.91
659.999	74.48
660.329	75.52
660.659	71.84
660.989	73.8
661.319	73.14
661.649	74.91
661.978	72.82
662.308	73.77
662.638	73.27
662.968	69.61
663.297	70.34
663.627	70.95
663.956	73.39
664.286	75.82
664.615	73.11
664.945	76.39
665.274	73.91
665.603	74.14
665.932	73.07
666.262	75
666.591	76.23
666.92	77.59
667.249	78.98
667.578	74.93
667.907	73.77
668.236	79.39
668.564	76.2
668.893	78.8
669.222	79.55
669.551	78.16
669.879	77.93
670.208	75
670.537	72.36
670.865	67.3
671.194	69.23
671.522	69.41
671.85	65.18
672.179	64.93
672.507	64.89
672.835	63.52
673.163	68.07
673.491	70.11
673.819	73.59
674.147	73
674.475	77.82
674.803	76.52
675.131	76.36
675.459	72.93
675.787	75.05
676.115	72.66
676.442	71.41
676.77	69.16
677.098	65.39
677.425	65.2
677.753	66.57
678.08	65.18
678.407	65.59
678.735	68.18
679.062	70.14
679.389	66.66
679.717	64.77
680.044	67.11
680.371	67.64
680.698	66.95
681.025	65.61
681.352	64.68
681.679	62.5
682.006	61.5
682.332	59.05
682.659	60.66
682.986	62.45
683.313	65.09
683.639	66.64
683.966	66.61
684.292	70.02
684.619	71.73
684.945	73.52
685.272	73.73
685.598	71.98
685.924	72.43
686.25	71.48
686.577	70.57
686.903	67.95
687.229	66.39
687.555	65.09
687.881	65.27
688.207	62.02
688.533	62.73
688.858	66.61
689.184	71.95
689.51	72.5
689.836	73.93
690.161	74
690.487	75.75
690.813	74
691.138	74
691.463	72.93
691.789	74.07
692.114	69
692.44	65.95
692.765	62.64
693.09	61.73
693.415	63.14
693.74	61.57
694.065	60.2
694.39	59.14
694.715	60.18
695.04	59.98
695.365	59.5
695.69	61.16
696.015	60.23
696.339	59.55
696.664	58.39
696.989	56.7
697.313	56.52
697.638	55.39
697.962	56.36
698.287	53.75
698.611	55.02
698.935	56.68
699.26	56
699.584	60.64
699.908	63.2
700.232	64.61
700.556	64.64
700.88	68.32
701.204	73.86
701.528	76.2
701.852	78.43
702.176	76.89
702.5	74.66
702.823	75.25
703.147	70.82
703.471	68.16
703.794	69.14
704.118	70.07
704.441	69.95
704.765	65.84
705.088	63.23
705.411	61.89
705.735	60.05
706.058	60.02
706.381	61.05
706.704	61.2
707.027	62.02
707.35	59
707.673	58.05
707.996	53.77
708.319	54.91
708.642	57
708.965	56.61
709.288	55.82
709.61	56.14
709.933	56
710.256	58.61
710.578	58.61
710.901	59.48
711.223	57.57
711.546	58.07
711.868	56.3
712.19	55.2
712.512	54.68
712.835	56.18
713.157	55.45
713.479	54.57
713.801	53.02
714.123	53.14
714.445	51.48
714.767	53.61
715.089	56.16
715.411	51.57
715.732	53.57
716.054	52.75
716.376	52.98
716.697	55.14
717.019	57.25
717.34	57.43
717.662	57.66
717.983	62.45
718.305	63.02
718.626	64.16
718.947	71.59
719.268	69.07
719.589	70.11
719.911	68.5
720.232	71.55
720.553	67.86
720.874	67.5
721.195	65.43
721.515	64.25
721.836	61.41
722.157	59.95
722.478	58.82
722.798	60.07
723.119	62.39
723.44	63.07
723.76	61.8
724.081	60.91
724.401	58.18
724.721	58.05
725.042	52.98
725.362	55.52
725.682	51.23
726.002	49.95
726.322	48.5
726.642	45.41
726.962	43.3
727.282	41.34
727.602	42.93
727.922	45.34
728.242	48.86
728.562	51.73
728.882	51.84
729.201	54.86
729.521	53.89
729.84	52.61
730.16	52.61
730.479	55.39
730.799	55.86
731.118	57
731.437	55.84
731.757	53.48
732.076	53.61
732.395	50.89
732.714	53.66
733.033	55.59
733.352	58.59
733.671	59.07
733.99	59.77
734.309	59.66
734.628	57.75
734.947	57.86
735.265	57.82
735.584	58.32
735.903	61.3
736.221	57.77
736.54	55.68
736.858	54.55
737.177	56.39
737.495	56.09
737.813	54.98
738.132	56.39
738.45	57.18
738.768	58.23
739.086	56.09
739.404	53.45
739.722	52.39
740.04	52.77
740.358	53.43
740.676	51.68
740.994	50.32
741.311	51.14
741.629	49.45
741.947	50.55
742.264	50.2
742.582	50.98
742.899	53.14
743.217	54.59
743.534	54.36
743.852	54.45
744.169	53.93
744.486	54.2
744.803	55.2
745.121	58.09
745.438	56.23
745.755	54.73
746.072	53.25
746.389	52.07
746.706	51.39
747.022	51.5
747.339	49.16
747.656	50.68
747.973	50.82
748.289	46.55
748.606	46.89
748.923	43.86
749.239	45.11
749.555	47.77
749.872	46.55
750.188	46.82
750.505	47.27
750.821	50.02
751.137	48.25
751.453	46.8
751.769	49.77
752.085	46.43
752.401	49.41
752.717	50.89
753.033	48.55
753.349	50.36
753.665	49
753.98	50.48
754.296	50.3
754.612	52.91
754.927	53
755.243	53.98
755.558	56.98
755.874	59.55
756.189	58.27
756.505	60.59
756.82	60.14
757.135	63.57
757.45	61.36
757.765	60.45
758.08	56.77
758.395	57.91
758.71	54.23
759.025	54.43
759.34	54.68
759.655	55.27
759.97	54.68
760.285	53.57
760.599	48.77
760.914	49.25
761.228	49.27
761.543	50.14
761.857	50.45
762.172	52
762.486	49.48
762.8	46.57
763.115	43.43
763.429	43.05
763.743	44.84
764.057	46.5
764.371	49.27
764.685	48.48
764.999	48.75
765.313	47.77
765.627	47.61
765.941	47.39
766.255	47.39
766.568	47.64
766.882	50.07
767.195	49.48
767.509	53.3
767.823	50.7
768.136	51.39
768.449	50.55
768.763	49.57
769.076	50.43
769.389	51.68
769.702	51.59
770.016	52.05
770.329	50.41
770.642	51.39
770.955	48.95
771.268	47.57
771.58	48.66
771.893	52.41
772.206	55.48
772.519	56.14
772.832	55.89
773.144	56.86
773.457	58.55
773.769	56.05
774.082	56.23
774.394	56.41
774.706	55.57
775.019	53.82
775.331	52
775.643	51.25
775.955	50.39
776.268	52.61
776.58	52.05
776.892	51.73
777.204	53.82
777.515	51.95
777.827	50.39
778.139	53.39
778.451	54.64
778.763	54.91
779.074	53.86
779.386	54.11
779.697	52.91
780.009	52.41
780.32	53.09
780.632	52.34
780.943	51.07
781.254	53.05
781.566	54.89
781.877	57.14
782.188	57.25
782.499	56.16
782.81	58.84
783.121	56.25
783.432	57.8
783.743	57.39
784.054	58.16
784.364	60.41
784.675	58.18
784.986	53.84
785.296	53.82
785.607	56.43
785.917	57.52
786.228	53.43
786.538	54.86
786.849	52.82
787.159	51.3
787.469	51.45
787.779	50.27
788.09	49.68
788.4	49.84
788.71	48.89
789.02	44.61
789.33	47.3
789.64	50.98
789.949	53.43
790.259	55.09
790.569	56.16
790.879	56.02
791.188	59.34
791.498	61.18
791.807	63.07
792.117	62.45
792.426	63.7
792.736	60.23
793.045	59.16
793.354	60.61
793.663	63.18
793.973	66.68
794.282	68.39
794.591	68.86
794.9	68.09
795.209	66.14
795.518	65.27
795.826	65.89
796.135	68.98
796.444	68.23
796.753	63.84
797.061	61.48
797.37	60.59
797.678	61
797.987	58.57
798.295	60.95
798.604	64.23
798.912	65.39
799.22	64.3
799.529	63.82
799.837	63.2
800.145	64.18
800.453	68.64
800.761	67.27
801.069	70.2
801.377	70.59
801.685	69.57
801.993	68.89
802.3	68.2
802.608	70.89
802.916	70.82
803.223	72.16
803.531	73.07
803.838	67.66
804.146	68.52
804.453	64.05
804.76	62.64
805.068	64.64
805.375	65.84
805.682	64.14
805.989	62.93
806.296	63.09
806.603	62.25
806.91	61.84
807.217	62.95
807.524	61
807.831	60.59
808.138	60.39
808.444	61.3
808.751	59.23
809.058	59.98
809.364	59.48
809.671	60.27
809.977	64.45
810.284	68.3
810.59	70.45
810.896	69.77
811.202	69.48
811.509	72.75
811.815	73.61
812.121	74.41
812.427	75.09
812.733	78.57
813.039	77.23
813.345	76.91
813.65	71.91
813.956	71.14
814.262	73.75
814.568	76.66
814.873	77.86
815.179	74.55
815.484	75.32
815.79	79.3
816.095	80.18
816.4	81.52
816.706	79.82
817.011	83.02
817.316	83.61
817.621	83.61
817.926	83.45
818.231	83.02
818.536	82.59
818.841	81.55
819.146	77.36
819.451	74.09
819.756	73.32
820.06	74.93
820.365	74.84
820.67	73.66
820.974	74.3
821.279	74.48
821.583	73.64
821.888	74.45
822.192	75.39
822.496	79.14
822.8	79.59
823.105	78.32
823.409	75.43
823.713	75.8
824.017	78.34
824.321	74.25
824.625	72.93
824.929	73.59
825.232	75.43
825.536	75.05
825.84	71.34
826.143	71.18
826.447	75.34
826.751	76.11
827.054	77.3
827.358	75.14
827.661	81.25
827.964	83
828.268	80.8
828.571	83.3
828.874	87.07
829.177	86.93
829.48	86.43
829.783	86.45
830.086	85.57
830.389	84.07
830.692	86.41
830.995	81.93
831.297	76.55
831.6	78.27
831.903	76.3
832.205	73.45
832.508	74.8
832.81	74.8
833.113	75.41
833.415	79.3
833.718	82.52
834.02	79.25
834.322	84.59
834.624	87.7
834.926	89.36
835.228	88.55
835.53	91.41
835.832	95.02
836.134	97.64
836.436	94.89
836.738	91.59
837.04	88.61
837.341	92.27
837.643	89.27
837.944	91.89
838.246	89.43
838.547	91.75
838.849	94.66
839.15	96.14
839.452	99.18
839.753	99
840.054	100.39
840.355	101.59
840.656	99.48
840.957	102.07
841.258	101.84
841.559	103.91
841.86	104.43
842.161	99.77
842.462	94.61
842.762	91.18
843.063	92.82
843.364	94.41
843.664	96.36
843.965	95.55
844.265	94.02
844.566	96.75
844.866	96.27
845.166	94.8
845.467	92.82
845.767	94.68
846.067	95.84
846.367	91.7
846.667	93
846.967	89.89
847.267	90.07
847.567	89.3
847.867	89.61
848.166	86.09
848.466	84.77
848.766	87.14
849.065	86.05
849.365	83.05
849.664	84.95
849.964	82.7
850.263	82.34
850.562	85.98
850.862	89.14
851.161	83.41
851.46	85.55
851.759	87.27
852.058	87.8
852.357	90.55
852.656	88.43
852.955	91.36
853.254	88.89
853.553	89.86
853.851	89.57
854.15	90.57
854.449	93.68
854.747	95.45
855.046	92.64
855.344	93.68
855.643	92.48
855.941	97.73
856.239	97.7
856.538	101.16
856.836	100.57
857.134	100.55
857.432	95.66
857.73	93.59
858.028	93.16
858.326	98.86
858.624	98.75
858.922	100.61
859.219	100.41
859.517	97.2
859.815	95.7
860.112	100.07
860.41	98.43
860.707	101.18
861.005	103.05
861.302	105.98
861.6	99.7
861.897	101.5
862.194	103.34
862.491	101
862.788	107
863.085	109.43
863.382	107.39
863.679	113.48
863.976	111.14
864.273	112.48
864.57	106
864.867	106.27
865.163	101.27
865.46	97.27
865.757	102.39
866.053	99.59
866.349	99.34
866.646	101.11
866.942	97.14
867.239	100.5
867.535	97.32
867.831	100.3
868.127	104.75
868.423	106.23
868.719	107.02
869.015	103.25
869.311	104.32
869.607	102.25
869.903	101.23
870.199	101.57
870.494	100.43
870.79	107.5
871.086	108.07
871.381	106.11
871.677	108.34
871.972	106.32
872.267	107.09
872.563	104.57
872.858	105.89
873.153	104.75
873.448	104.61
873.743	101.91
874.038	97.07
874.333	100.09
874.628	103.11
874.923	100.98
875.218	104.91
875.513	103.14
875.808	103.48
876.102	101.61
876.397	99.23
876.691	99.25
876.986	98.91
877.28	96.45
877.575	92.98
877.869	91.55
878.163	93.25
878.458	90.82
878.752	89.98
879.046	86.82
879.34	83.7
879.634	83.3
879.928	79.89
880.222	83.14
880.516	84.05
880.809	85
881.103	80.89
881.397	74.66
881.691	73.52
881.984	75.07
882.278	80.5
882.571	83.2
882.864	81.84
883.158	84.39
883.451	83.98
883.744	86.77
884.038	81.45
884.331	85.55
884.624	90.73
884.917	91.8
885.21	92.11
885.503	91.84
885.796	86.45
886.088	88.7
886.381	86.84
886.674	82.43
886.966	80.3
887.259	81.91
887.552	79.32
887.844	77.98
888.136	78
888.429	76.5
888.721	72.78
889.013	79.03
889.306	78.86
889.598	77.25
