# Supplementary material for: An on-demand, drop-on-drop method for studying enzyme catalysis by serial crystallography
Source: Nat Commun. 2021 Jul 22;12:4461. doi: 10.1038/s41467-021-24757-7 (PMC8298390; doi:10.1038/s41467-021-24757-7)
Supplement: Supplementary file 7 — Source Data [file 41467_2021_24757_MOESM7_ESM.zip › 01_raw data/7/7-pico-off (59).txt]

Data from 7-fluo5N-fura-picooff_Subt4_20-42-33-413.txt Node

Date: Wed Jun 05 20:42:33 PDT 2019
User: Yachandra Lab
Spectrometer: OFX00221
Trigger mode: 0
Integration Time (sec): 3.000000E-1
Scans to average: 4
Nonlinearity correction enabled: false
Boxcar width: 5
Storing dark spectrum: false
XAxis mode: Wavelengths
Number of Pixels in Spectrum: 2136
>>>>>Begin Spectral Data<<<<<
156.111	-0.71
156.499	0.14
156.887	-2.25
157.274	-1.72
157.662	-1.05
158.049	0.2
158.437	0.59
158.824	1.7
159.211	1.5
159.599	2.48
159.986	2.41
160.373	1.93
160.761	0.77
161.148	2.89
161.535	2.48
161.922	1.93
162.309	0.98
162.696	1.18
163.083	-0.16
163.47	0.32
163.857	-0.07
164.244	0.7
164.631	1.59
165.018	1.39
165.405	0.5
165.792	1.11
166.179	1.8
166.565	1.77
166.952	1.3
167.339	2.45
167.725	1.09
168.112	1.16
168.498	1.41
168.885	1.11
169.271	1.8
169.658	2.39
170.044	1.68
170.431	2.34
170.817	1.86
171.203	2.68
171.59	1.73
171.976	1.86
172.362	1.8
172.748	0.66
173.134	0.55
173.521	-0.25
173.907	0.07
174.293	0.89
174.679	-0.59
175.065	-1.05
175.451	-2.14
175.836	-1.66
176.222	-1.84
176.608	-3.18
176.994	-1.64
177.38	-1.64
177.765	-1.02
178.151	-1.2
178.537	-2.27
178.922	-1.45
179.308	-0.91
179.693	-0.84
180.079	-0.45
180.464	0.23
180.85	2.11
181.235	0.45
181.621	-0.02
182.006	0.41
182.391	0.59
182.777	0.18
183.162	-0.91
183.547	-0.3
183.932	-0.39
184.317	-0.98
184.702	-0.16
185.087	-0.41
185.472	-0.11
185.857	0.02
186.242	-0.16
186.627	-0.77
187.012	0.23
187.397	0.75
187.782	0.45
188.167	0.86
188.551	1.05
188.936	5.82
189.321	15.2
189.705	23.66
190.09	33.91
190.475	42.59
190.859	50.34
191.244	58.77
191.628	66.41
192.012	69.82
192.397	76.8
192.781	85.25
193.166	88.45
193.55	83.91
193.934	83.73
194.318	79.57
194.702	80.8
195.087	81.09
195.471	80.45
195.855	81.02
196.239	86.05
196.623	85.86
197.007	87.41
197.391	84.59
197.775	86.32
198.158	86.98
198.542	89.98
198.926	88.75
199.31	89.14
199.693	88.27
200.077	83.25
200.461	81.2
200.844	80.73
201.228	76.98
201.611	77.27
201.995	77.3
202.378	76.5
202.762	76.86
203.145	77.32
203.529	75.2
203.912	72.11
204.295	75.77
204.679	78.39
205.062	81.3
205.445	80.86
205.828	83.27
206.211	82.3
206.594	80.25
206.977	76.48
207.36	76.09
207.743	75.23
208.126	77.45
208.509	75.91
208.892	74.25
209.275	70.34
209.658	71.11
210.04	71
210.423	71.59
210.806	71.84
211.188	75.07
211.571	74.14
211.953	77.52
212.336	76.59
212.719	79.34
213.101	81.23
213.483	82.57
213.866	81.61
214.248	78.73
214.63	78.61
215.013	78.09
215.395	79.25
215.777	76.61
216.159	77.11
216.542	78.91
216.924	77.16
217.306	77.41
217.688	76.68
218.07	79.5
218.452	81.41
218.834	80.98
219.216	87.41
219.597	86.11
219.979	89.68
220.361	93.48
220.743	92.48
221.124	91.52
221.506	89.02
221.888	91.34
222.269	89.59
222.651	91.57
223.032	91.43
223.414	85.39
223.795	86.84
224.177	84.55
224.558	77.82
224.94	76.66
225.321	80.91
225.702	85.14
226.083	83.07
226.465	86.64
226.846	81.95
227.227	82.43
227.608	81.57
227.989	79.93
228.37	78.93
228.751	78.05
229.132	80.68
229.513	80.02
229.894	78.77
230.275	77.8
230.655	73.66
231.036	76.27
231.417	76.98
231.798	81.07
232.178	79.7
232.559	80.98
232.94	84.09
233.32	84.25
233.701	81.5
234.081	79.77
234.462	79.5
234.842	78.41
235.222	80.39
235.603	79.18
235.983	75.18
236.363	73
236.743	74.2
237.124	71.41
237.504	70.8
237.884	74.09
238.264	71.39
238.644	74.07
239.024	77.27
239.404	70.07
239.784	69.86
240.164	69.09
240.544	72.05
240.923	73.93
241.303	73.07
241.683	74.3
242.063	74.59
242.442	75.25
242.822	73.27
243.202	72.52
243.581	79.8
243.961	81.36
244.34	83.5
244.72	79.68
245.099	77.55
245.478	83.23
245.858	79.7
246.237	76.39
246.616	75.64
246.996	76.59
247.375	80.25
247.754	79.57
248.133	78.36
248.512	80.2
248.891	86.84
249.27	88.59
249.649	86.86
250.028	89.89
250.407	92.8
250.786	93.55
251.165	92.77
251.544	88.95
251.922	88.2
252.301	90.3
252.68	88.34
253.058	87.18
253.437	85.61
253.816	83.55
254.194	84.25
254.573	83.02
254.951	85.75
255.329	88.57
255.708	87.05
256.086	88.5
256.465	87.25
256.843	87.18
257.221	85.82
257.599	85.32
257.977	83.39
258.356	81.91
258.734	81.41
259.112	82.39
259.49	78.2
259.868	80.75
260.246	81
260.624	78.75
261.001	76.91
261.379	75.36
261.757	73.86
262.135	75.45
262.513	75.25
262.89	74.27
263.268	69.32
263.645	72.73
264.023	70.66
264.401	68.91
264.778	70.55
265.156	73.57
265.533	75.02
265.91	76.41
266.288	78.75
266.665	80.91
267.042	82.18
267.42	86.07
267.797	85.25
268.174	86.64
268.551	86.86
268.928	88.11
269.305	85.7
269.682	85.68
270.059	87.09
270.436	88.34
270.813	86.27
271.19	88.61
271.567	84.77
271.944	83.68
272.32	84.14
272.697	80.77
273.074	79.84
273.45	82.7
273.827	82.55
274.203	81.75
274.58	80.18
274.957	80.27
275.333	77.3
275.709	78.93
276.086	78.59
276.462	74.07
276.838	73.75
277.215	73.36
277.591	73.98
277.967	75.32
278.343	74.89
278.719	72.91
279.095	73.23
279.471	71.45
279.847	71.55
280.223	71.18
280.599	72.45
280.975	72.68
281.351	71.2
281.727	68.09
282.103	66.16
282.478	62.05
282.854	64
283.23	63
283.605	68.89
283.981	68.66
284.357	72.61
284.732	74.36
285.108	78.25
285.483	81.2
285.858	82.91
286.234	84.16
286.609	90.86
286.984	86.52
287.36	86.16
287.735	82.11
288.11	79.52
288.485	79.41
288.86	79.66
289.235	76.7
289.61	75.3
289.985	75.98
290.36	71.89
290.735	71.23
291.11	74.14
291.485	75.05
291.86	77.64
292.235	84.86
292.609	82.3
292.984	84.43
293.359	83.84
293.733	84.64
294.108	80.2
294.482	79.39
294.857	80.82
295.231	81.41
295.606	83.43
295.98	79.66
296.354	76
296.729	77.91
297.103	74.7
297.477	78.2
297.851	82.68
298.226	85.59
298.6	87.11
298.974	84.77
299.348	87.39
299.722	83.82
300.096	85.8
300.47	83.66
300.844	79.59
301.217	78.36
301.591	77.2
301.965	76.05
302.339	76.23
302.712	76.55
303.086	75.3
303.46	75.57
303.833	78.91
304.207	76.18
304.58	78.11
304.954	81.82
305.327	82.95
305.701	80.43
306.074	79.8
306.447	80
306.821	81.43
307.194	81.95
307.567	77.8
307.94	77.05
308.313	76.93
308.686	80.61
309.059	79.05
309.432	79.75
309.805	81.07
310.178	77.8
310.551	77.98
310.924	75.55
311.297	74.93
311.67	75.07
312.042	72.82
312.415	71.25
312.788	63.98
313.16	65.55
313.533	63.57
313.905	65.93
314.278	66.91
314.65	66.14
315.023	65.77
315.395	64.59
315.768	66.8
316.14	68.18
316.512	72.09
316.884	77.75
317.257	77.89
317.629	79.95
318.001	79.09
318.373	79.39
318.745	78.5
319.117	80.32
319.489	80.95
319.861	76.5
320.233	76.48
320.605	76.75
320.977	74.59
321.348	73.34
321.72	74.3
322.092	76.18
322.463	76.07
322.835	76.84
323.207	78.68
323.578	77.34
323.95	77.41
324.321	78.98
324.693	79.25
325.064	78.61
325.435	81.93
325.807	82.39
326.178	84.09
326.549	84.59
326.92	86.55
327.292	84.14
327.663	87
328.034	90.23
328.405	89.43
328.776	85.07
329.147	87.45
329.518	82.89
329.889	81.09
330.259	72.27
330.63	70.55
331.001	69.25
331.372	67.86
331.742	68.73
332.113	67.82
332.484	66.43
332.854	70.5
333.225	70.5
333.595	70.61
333.966	71.25
334.336	76
334.707	77.14
335.077	75.14
335.447	74.18
335.817	70.5
336.188	73.07
336.558	75.14
336.928	73.77
337.298	70.84
337.668	68.23
338.038	68.66
338.408	70.2
338.778	71.09
339.148	74.98
339.518	76.25
339.888	77.7
340.258	76.91
340.627	73.82
340.997	72.18
341.367	68.52
341.736	72.86
342.106	70.48
342.475	67.64
342.845	68.34
343.214	67.45
343.584	67.43
343.953	68.89
344.323	67.32
344.692	73.05
345.061	72.95
345.431	75.98
345.8	74.18
346.169	75.77
346.538	75.43
346.907	74.7
347.276	74.32
347.645	74.2
348.014	72.3
348.383	72.16
348.752	68.84
349.121	67.98
349.49	70.98
349.858	70.98
350.227	71.66
350.596	74.64
350.964	77.25
351.333	78.32
351.702	77.39
352.07	77.18
352.439	77.75
352.807	77.93
353.176	79.95
353.544	80.84
353.912	84.89
354.281	85.55
354.649	83.34
355.017	78.05
355.385	78.05
355.753	82.5
356.122	82.11
356.49	83.02
356.858	82.2
357.226	84.09
357.594	81.55
357.961	77.84
358.329	75.86
358.697	75.36
359.065	80.86
359.433	77.68
359.8	79.05
360.168	79.8
360.536	77.02
360.903	77
361.271	78.11
361.638	75.89
362.006	76.45
362.373	77.57
362.741	80.55
363.108	75.34
363.475	78.91
363.843	75.07
364.21	75.45
364.577	77.3
364.944	74.64
365.311	72.02
365.678	75.8
366.045	77.3
366.412	77.32
366.779	75.32
367.146	77.32
367.513	76.18
367.88	76.91
368.247	76.91
368.613	75.84
368.98	77.77
369.347	78.43
369.713	78
370.08	77.11
370.447	78.57
370.813	77.77
371.18	76.05
371.546	73.68
371.912	75.23
372.279	74.84
372.645	77
373.011	80.52
373.378	78.89
373.744	78.07
374.11	74.59
374.476	72.05
374.842	73.77
375.208	76.36
375.574	78.8
375.94	79.36
376.306	76.84
376.672	78.45
377.038	75.84
377.404	75.27
377.769	76.25
378.135	78.66
378.501	79.86
378.866	76.5
379.232	75.14
379.597	74.82
379.963	72.98
380.328	76.57
380.694	74.84
381.059	73.5
381.425	72.82
381.79	71.8
382.155	74.91
382.52	74.61
382.886	77.02
383.251	75.82
383.616	74.7
383.981	72.77
384.346	70.75
384.711	70.23
385.076	71.64
385.441	76.02
385.806	78.45
386.171	74.45
386.535	73.93
386.9	72.86
387.265	73.68
387.629	74.95
387.994	72.95
388.359	74.48
388.723	71.77
389.088	73.25
389.452	70.73
389.817	66.05
390.181	66.95
390.545	67.57
390.91	66.73
391.274	66.86
391.638	66.93
392.002	70.5
392.366	73.7
392.731	80.05
393.095	79.07
393.459	80.77
393.823	83.55
394.187	83.64
394.55	79.77
394.914	84.98
395.278	84.48
395.642	84.2
396.006	85.61
396.369	80.48
396.733	75.11
397.097	72
397.46	69.8
397.824	69.02
398.187	70.07
398.551	70.73
398.914	65.77
399.277	68.36
399.641	69.86
400.004	70
400.367	73.32
400.73	74.3
401.094	75.36
401.457	78.45
401.82	79.16
402.183	78.48
402.546	80.52
402.909	86.36
403.272	82.02
403.635	79.95
403.998	79.27
404.36	77.98
404.723	78.73
405.086	79.7
405.448	79.14
405.811	79.5
406.174	80.98
406.536	80.86
406.899	80.66
407.261	83.16
407.624	82.07
407.986	81.68
408.348	82.48
408.711	82.39
409.073	81.5
409.435	81.11
409.797	77.59
410.16	74.86
410.522	77.11
410.884	76.66
411.246	74.09
411.608	74.07
411.97	76.68
412.332	74.27
412.693	76.3
413.055	80.23
413.417	80.5
413.779	80.52
414.14	77.8
414.502	77.57
414.864	73.77
415.225	76.82
415.587	81.3
415.948	80.75
416.31	80.05
416.671	75.59
417.033	72.75
417.394	70.55
417.755	73.57
418.116	76.7
418.478	73.52
418.839	72.27
419.2	72.45
419.561	69.43
419.922	68.23
420.283	70.68
420.644	71.39
421.005	71.5
421.366	73.07
421.727	72.8
422.087	71.05
422.448	74.61
422.809	75.25
423.169	76.18
423.53	75.48
423.891	72.59
424.251	72.95
424.612	75.36
424.972	77.89
425.333	79.02
425.693	76.34
426.053	78.7
426.414	75.41
426.774	79.2
427.134	78.91
427.494	80.73
427.854	80.05
428.214	79.11
428.574	79.23
428.934	75.48
429.294	72.98
429.654	76.27
430.014	74.84
430.374	75.64
430.734	71.57
431.094	72.73
431.453	70.75
431.813	72.57
432.173	70.68
432.532	67.36
432.892	65.77
433.251	66.7
433.611	65.86
433.97	65.77
434.33	65.77
434.689	65.57
435.048	64.95
435.407	62.16
435.767	62.16
436.126	61.68
436.485	64.32
436.844	65.57
437.203	62.75
437.562	61.2
437.921	61.73
438.28	62.2
438.639	65.14
438.998	62.61
439.356	66.57
439.715	69.32
440.074	74
440.433	69.73
440.791	71.45
441.15	72.93
441.508	72.32
441.867	74.86
442.225	74.66
442.584	73.77
442.942	72.73
443.3	71.86
443.659	67.39
444.017	63.32
444.375	65.25
444.733	63.82
445.092	66.39
445.45	68.34
445.808	68.86
446.166	68.86
446.524	66.7
446.882	67.3
447.239	67.09
447.597	69.05
447.955	70.77
448.313	69.2
448.67	69.73
449.028	67.7
449.386	65.77
449.743	62.2
450.101	64.8
450.458	65.16
450.816	65.61
451.173	67.09
451.531	67.73
451.888	66.48
452.245	72.61
452.602	70.02
452.96	71.93
453.317	72.61
453.674	74.07
454.031	71.39
454.388	68.93
454.745	68.3
455.102	66.34
455.459	66.7
455.816	68.91
456.173	61.84
456.529	63.91
456.886	64.45
457.243	67.84
457.599	67.43
457.956	65.77
458.313	67.61
458.669	66.8
459.026	66.52
459.382	63.2
459.739	61.18
460.095	65.27
460.451	64.5
460.807	60.36
461.164	58.95
461.52	57.41
461.876	60.11
462.232	61.95
462.588	62.07
462.944	63.48
463.3	66.95
463.656	66.07
464.012	63.7
464.368	63.23
464.724	64.27
465.079	64.05
465.435	60.64
465.791	59.5
466.146	58.32
466.502	56.98
466.858	55.23
467.213	56.77
467.569	57.93
467.924	59.52
468.279	60.77
468.635	58.64
468.99	58.16
469.345	65.16
469.701	64.95
470.056	66.02
470.411	68.14
470.766	66.8
471.121	63.23
471.476	64.5
471.831	63.11
472.186	65.43
472.541	66.89
472.895	65.7
473.25	62.77
473.605	61.52
473.96	59.77
474.314	59.61
474.669	62.55
475.024	62.91
475.378	61.16
475.733	62.82
476.087	59.23
476.441	60.68
476.796	63.86
477.15	67.3
477.504	70.77
477.859	72.43
478.213	71.43
478.567	68.77
478.921	69.75
479.275	69.48
479.629	68.7
479.983	72.59
480.337	74.05
480.691	70.95
481.045	65.32
481.399	67.39
481.752	67.3
482.106	67.34
482.46	68.05
482.813	68.11
483.167	70.05
483.52	72.73
483.874	70.34
484.227	68.68
484.581	69.36
484.934	71.89
485.288	71.66
485.641	67.59
485.994	67.16
486.347	70.55
486.7	71.75
487.054	72.16
487.407	70.14
487.76	70.86
488.113	70.43
488.466	71.7
488.818	74.41
489.171	70.93
489.524	73.73
489.877	77.05
490.23	76.66
490.582	75.57
490.935	74.66
491.288	73.25
491.64	71.23
491.993	72.16
492.345	69.73
492.698	65.45
493.05	65.84
493.402	65.93
493.755	60.61
494.107	56.5
494.459	54.16
494.811	48.43
495.163	44.82
495.515	40.27
495.867	28.82
496.219	15.55
496.571	2.93
496.923	-20.02
497.275	-38.61
497.627	-57.41
497.979	-80.59
498.33	-100.27
498.682	-120.3
499.034	-141.64
499.385	-157.09
499.737	-165.93
500.088	-171.59
500.44	-176.3
500.791	-175.57
501.143	-174
501.494	-174.41
501.845	-165.34
502.197	-161.61
502.548	-152.73
502.899	-144.27
503.25	-143.86
503.601	-140.55
503.952	-132.75
504.303	-127.16
504.654	-118.73
505.005	-117.11
505.356	-109.07
505.707	-107.59
506.058	-104
506.408	-99.39
506.759	-93.2
507.11	-79.82
507.46	-76.23
507.811	-75.18
508.161	-73.32
508.512	-68.32
508.862	-62.77
509.213	-54.68
509.563	-49.52
509.913	-43.5
510.263	-40.48
510.614	-37.5
510.964	-36.18
511.314	-33.43
511.664	-29.75
512.014	-22.23
512.364	-17.2
512.714	-13.61
513.064	-12.7
513.414	-11.84
513.764	-11.16
514.113	-10.66
514.463	-9.59
514.813	-8.3
515.162	-5.73
515.512	-4.25
515.862	-6.2
516.211	-9.91
516.561	-9.14
516.91	-8.48
517.259	-3.45
517.609	-5.07
517.958	-3.59
518.307	-0.16
518.656	-1.27
519.006	2.66
519.355	3.68
519.704	6.34
520.053	7.91
520.402	10.91
520.751	8.98
521.1	10.75
521.448	16.98
521.797	16.98
522.146	15.43
522.495	16.68
522.843	15.27
523.192	12.7
523.541	13.86
523.889	18.23
524.238	19.66
524.586	21.7
524.935	19.23
525.283	19.3
525.631	23.09
525.979	26.07
526.328	29.43
526.676	31.36
527.024	36.66
527.372	38.57
527.72	38.55
528.068	37.41
528.416	38.3
528.764	38.64
529.112	38.98
529.46	37.41
529.808	35.8
530.155	29.77
530.503	29.95
530.851	27.09
531.198	24.36
531.546	23.98
531.893	28.23
532.241	30.64
532.588	31.11
532.936	31.8
533.283	34.8
533.63	37.86
533.978	45.14
534.325	45.27
534.672	47.09
535.019	48.11
535.366	46.7
535.713	44.18
536.06	42.05
536.407	46.39
536.754	47.34
537.101	45.55
537.448	46.82
537.795	45.55
538.141	46
538.488	47.64
538.835	48.02
539.181	50.52
539.528	48.43
539.874	51.18
540.221	50.02
540.567	49.55
540.914	49.77
541.26	48.39
541.606	46.84
541.952	52.59
542.299	53.18
542.645	50.95
542.991	47.91
543.337	47.89
543.683	46.68
544.029	44.25
544.375	40.45
544.721	41.57
545.066	41.98
545.412	43.25
545.758	38.14
546.104	35.11
546.449	37.45
546.795	42.34
547.141	42.98
547.486	43.66
547.832	44.86
548.177	48.16
548.522	47.34
548.868	47.84
549.213	49.59
549.558	50.34
549.903	54.05
550.249	54.41
550.594	52.16
550.939	52.75
551.284	52.18
551.629	51.2
551.974	53.07
552.319	52.48
552.664	55.16
553.008	54.32
553.353	54.2
553.698	54.77
554.043	53.09
554.387	48.75
554.732	51.48
555.076	50.02
555.421	51.18
555.765	50.32
556.11	52.36
556.454	49.89
556.798	46.93
557.143	48.05
557.487	47.2
557.831	49.75
558.175	55.23
558.519	52.2
558.863	55.3
559.207	55.09
559.551	55.05
559.895	56.43
560.239	55.93
560.583	58.45
560.927	56.39
561.27	56.57
561.614	56.39
561.958	53.8
562.301	53.14
562.645	51.27
562.988	48.95
563.332	49.73
563.675	48.34
564.018	49.27
564.362	48.7
564.705	47.82
565.048	47.7
565.391	48
565.735	44.57
566.078	44.18
566.421	43.91
566.764	44.84
567.107	45.45
567.45	44.89
567.792	43
568.135	44.07
568.478	45.68
568.821	44.25
569.163	44.02
569.506	50.86
569.849	53.02
570.191	53.75
570.534	58.23
570.876	56.52
571.219	59.32
571.561	60.75
571.903	58.11
572.246	57.68
572.588	58.16
572.93	53.82
573.272	51.39
573.614	50.3
573.956	51.34
574.298	50.64
574.64	48.91
574.982	44.57
575.324	42.41
575.666	44.64
576.008	45.82
576.349	46
576.691	51.7
577.033	53.34
577.374	55.57
577.716	52.95
578.057	51.43
578.399	52.75
578.74	55.27
579.082	53.14
579.423	51.66
579.764	51.55
580.105	52.05
580.447	52.48
580.788	51.5
581.129	49.11
581.47	50.55
581.811	50.36
582.152	49.84
582.493	51.86
582.834	55.27
583.175	56.07
583.515	54.64
583.856	52.02
584.197	49.77
584.537	50.57
584.878	52.98
585.218	53.18
585.559	55.32
585.899	57.95
586.24	56.11
586.58	57.57
586.921	55.75
587.261	58.05
587.601	59.73
587.941	60.89
588.281	60.32
588.621	57.89
588.961	57.45
589.301	53.18
589.641	55.32
589.981	53.16
590.321	53.18
590.661	55.02
591.001	52.75
591.34	54.34
591.68	54.34
592.02	50.93
592.359	49.75
592.699	52.3
593.038	53.16
593.378	51.5
593.717	52.7
594.057	50.16
594.396	51.82
594.735	53.09
595.074	51.07
595.414	47.09
595.753	49.55
596.092	50.61
596.431	51.2
596.77	54.5
597.109	53
597.448	52.8
597.786	54.95
598.125	53.07
598.464	50.95
598.803	49.61
599.141	53.39
599.48	52.11
599.819	53.57
600.157	50.25
600.495	46.48
600.834	49.07
601.172	52.34
601.511	51.39
601.849	52.68
602.187	54.91
602.525	58
602.864	57.61
603.202	57.3
603.54	57.2
603.878	59.18
604.216	60.45
604.554	59.64
604.891	59.2
605.229	61.68
605.567	63.73
605.905	67.11
606.243	67.32
606.58	68.98
606.918	71.2
607.255	69.45
607.593	68.36
607.93	68.82
608.268	64.68
608.605	61.48
608.942	58.98
609.28	50.66
609.617	47.68
609.954	46.02
610.291	45.02
610.628	44.5
610.965	43.23
611.302	42.27
611.639	44.05
611.976	47.64
612.313	48.75
612.65	48.16
612.987	54.73
613.323	53.84
613.66	53.93
613.997	52.23
614.333	51.11
614.67	54.23
615.006	54.7
615.343	54.89
615.679	55.05
616.015	55.89
616.352	59.39
616.688	61.25
617.024	63.39
617.36	64.11
617.696	64.89
618.032	63.93
618.368	64.73
618.704	66.18
619.04	66.77
619.376	64.27
619.712	64.14
620.048	63.25
620.383	61.41
620.719	56.66
621.055	59.27
621.39	58.77
621.726	59.68
622.061	59.3
622.397	57.77
622.732	55.41
623.068	54.82
623.403	53.86
623.738	48.55
624.073	46.59
624.409	50.27
624.744	47.98
625.079	50.95
625.414	55.55
625.749	58.16
626.084	58.93
626.419	63.91
626.753	68.09
627.088	71.16
627.423	77.66
627.758	82.66
628.092	82.59
628.427	81.75
628.762	78.8
629.096	79.68
629.431	79.48
629.765	78.39
630.099	76.64
630.434	75.68
630.768	74.23
631.102	69.48
631.436	67.34
631.77	68.57
632.105	68.27
632.439	69.41
632.773	67.39
633.107	66.52
633.44	69.02
633.774	66.59
634.108	67.41
634.442	66.16
634.776	68.66
635.109	70.07
635.443	68.43
635.776	70
636.11	69.11
636.443	70.39
636.777	68.55
637.11	68.66
637.444	68.36
637.777	65.57
638.11	66.52
638.443	69.32
638.776	68.91
639.11	69.59
639.443	69.48
639.776	69.3
640.109	66.25
640.441	68.55
640.774	66.7
641.107	69.25
641.44	71.5
641.773	70.95
642.105	67.86
642.438	67.09
642.77	66.2
643.103	67.05
643.435	68.32
643.768	69.32
644.1	68.95
644.433	73.2
644.765	72.89
645.097	73.27
645.429	73.39
645.761	73.98
646.094	74.09
646.426	74.5
646.758	74.25
647.09	74.14
647.422	75.11
647.753	74.34
648.085	71.45
648.417	66.27
648.749	65.48
649.08	65.55
649.412	65.45
649.744	63.82
650.075	64.48
650.407	63.32
650.738	64.61
651.069	61.89
651.401	62.64
651.732	62.73
652.063	65.41
652.394	64.84
652.726	65.5
653.057	65.5
653.388	66.34
653.719	65.64
654.05	64.86
654.381	63.5
654.712	66.77
655.042	65.52
655.373	61.77
655.704	63.09
656.034	62.02
656.365	63.68
656.696	62.34
657.026	65.02
657.357	64.59
657.687	67.48
658.018	70.18
658.348	68.91
658.678	69.3
659.008	72.57
659.339	73.77
659.669	75.68
659.999	75.18
660.329	76.7
660.659	75.55
660.989	78.16
661.319	75.14
661.649	74.18
661.978	74
662.308	71.11
662.638	72.95
662.968	70.39
663.297	72.68
663.627	71.25
663.956	74.36
664.286	74.39
664.615	71.77
664.945	73.5
665.274	72.14
665.603	72.73
665.932	77.48
666.262	77.36
666.591	77.39
666.92	74.18
667.249	75.89
667.578	71.93
667.907	70.61
668.236	73.52
668.564	73.82
668.893	73.61
669.222	75.95
669.551	74.45
669.879	74.07
670.208	75.43
670.537	72.82
670.865	69.36
671.194	71
671.522	72.98
671.85	70.16
672.179	69.41
672.507	72.02
672.835	69.59
673.163	72.23
673.491	73.7
673.819	76.14
674.147	77.93
674.475	82.09
674.803	79.93
675.131	79.09
675.459	78.7
675.787	80.05
676.115	79.09
676.442	77.64
676.77	74.18
677.098	69.8
677.425	67
677.753	67.68
678.08	66.66
678.407	71.5
678.735	71.77
679.062	72.45
679.389	70.34
679.717	68.11
680.044	66.11
680.371	65.5
680.698	68.14
681.025	66.77
681.352	65.34
681.679	64.75
682.006	61.98
682.332	59.91
682.659	59.41
682.986	63.57
683.313	65.68
683.639	72.25
683.966	74.36
684.292	76.8
684.619	77.27
684.945	81
685.272	78.82
685.598	78.61
685.924	79.73
686.25	78.77
686.577	77.82
686.903	77.34
687.229	75.57
687.555	75.98
687.881	73.16
688.207	73.75
688.533	73.39
688.858	78.09
689.184	80.23
689.51	82.09
689.836	84.09
690.161	81.07
690.487	79.64
690.813	77.23
691.138	75.86
691.463	78.09
691.789	79.61
692.114	75.45
692.44	72.25
692.765	68.93
693.09	68.11
693.415	69.41
693.74	70.39
694.065	69.48
694.39	69.57
694.715	68.7
695.04	65.8
695.365	65.25
695.69	65.25
696.015	64.84
696.339	61.32
696.664	59.89
696.989	57.91
697.313	57.64
697.638	59.48
697.962	57.84
698.287	57.93
698.611	61.61
698.935	63.64
699.26	64.02
699.584	66.84
699.908	72.23
700.232	69.91
700.556	70.52
700.88	73.3
701.204	76.34
701.528	77.2
701.852	79.55
702.176	75.84
702.5	72.61
702.823	73.5
703.147	71.75
703.471	71.52
703.794	77.25
704.118	81.02
704.441	78.82
704.765	74.43
705.088	74.25
705.411	73
705.735	73.3
706.058	74
706.381	75.14
706.704	74.07
707.027	71.11
707.35	64.8
707.673	59.2
707.996	57.45
708.319	58.82
708.642	61.41
708.965	60.82
709.288	62.57
709.61	62.75
709.933	60.05
710.256	61.02
710.578	64.3
710.901	68.75
711.223	68.7
711.546	67.66
711.868	69.32
712.19	67.66
712.512	68.23
712.835	64.75
713.157	63.8
713.479	66.41
713.801	67.45
714.123	65.2
714.445	64.61
714.767	67.8
715.089	71.3
715.411	67.2
715.732	65.77
716.054	65.2
716.376	67.05
716.697	67.95
717.019	68.05
717.34	64.57
717.662	64.45
717.983	63.89
718.305	60.64
718.626	60.07
718.947	62.36
719.268	64.66
719.589	64.86
719.911	64.25
720.232	65.09
720.553	66.45
720.874	70.8
721.195	67.43
721.515	68.77
721.836	71.07
722.157	70.91
722.478	69.95
722.798	67.39
723.119	70.59
723.44	71.16
723.76	72.43
724.081	71.66
724.401	68.07
724.721	71.73
725.042	66.3
725.362	66.77
725.682	67.16
726.002	69.7
726.322	71.84
726.642	66.36
726.962	64.61
727.282	59.95
727.602	56.59
727.922	57.5
728.242	60.25
728.562	64.75
728.882	63.32
729.201	63.02
729.521	60.59
729.84	59.05
730.16	61.61
730.479	63.95
730.799	65
731.118	67.48
731.437	66.32
731.757	63.68
732.076	61.86
732.395	63.61
732.714	64.7
733.033	65.18
733.352	67.66
733.671	67.86
733.99	69.36
734.309	70.32
734.628	71.14
734.947	71.5
735.265	71.41
735.584	71.34
735.903	69.59
736.221	68.05
736.54	68.55
736.858	67.18
737.177	65.7
737.495	62.68
737.813	62.61
738.132	61.43
738.45	62.16
738.768	60.82
739.086	59.93
739.404	57.2
739.722	55.61
740.04	53.95
740.358	55.95
740.676	56.32
740.994	56.73
741.311	57.5
741.629	54.98
741.947	53.5
742.264	55.32
742.582	55.93
742.899	61.16
743.217	63.61
743.534	61.95
743.852	60.36
744.169	60.93
744.486	60.7
744.803	59.45
745.121	62.95
745.438	64.39
745.755	62.98
746.072	63.34
746.389	62.45
746.706	61.41
747.022	63.43
747.339	62.64
747.656	61.64
747.973	65.43
748.289	63.07
748.606	64.3
748.923	60.43
749.239	62.95
749.555	64.93
749.872	63.05
750.188	62.64
750.505	64.98
750.821	64.25
751.137	64.43
751.453	60.11
751.769	61.39
752.085	60.16
752.401	63.34
752.717	62.36
753.033	59.73
753.349	60.3
753.665	60.41
753.98	59.64
754.296	62.05
754.612	63.2
754.927	63.45
755.243	61.5
755.558	61.5
755.874	61.61
756.189	60.82
756.505	62
756.82	60.34
757.135	61.59
757.45	58.61
757.765	56.98
758.08	54.66
758.395	53.3
758.71	57.09
759.025	55.52
759.34	56.48
759.655	57.14
759.97	57.7
760.285	62.09
760.599	60.02
760.914	60.7
761.228	59.8
761.543	59.77
761.857	59.77
762.172	59.68
762.486	60.09
762.8	59.2
763.115	59.73
763.429	59.52
763.743	57.09
764.057	59.73
764.371	62.98
764.685	62.52
764.999	65.05
765.313	66.14
765.627	63.52
765.941	62.36
766.255	62.68
766.568	60.82
766.882	61.82
767.195	58.23
767.509	54.95
767.823	51.77
768.136	50.98
768.449	49.82
768.763	49.02
769.076	51.14
769.389	50.61
769.702	49.93
770.016	51.48
770.329	48.66
770.642	54.09
770.955	57.39
771.268	55.64
771.58	58.36
771.893	60.86
772.206	60.27
772.519	58.43
772.832	59.73
773.144	58.36
773.457	56.68
773.769	59.48
774.082	59.57
774.394	59.93
774.706	62.18
775.019	60.82
775.331	58.61
775.643	60.25
775.955	61.43
776.268	64.61
776.58	66.07
776.892	68.07
777.204	65.07
777.515	64.39
777.827	60.61
778.139	60.91
778.451	60.73
778.763	60.41
779.074	60.14
779.386	59.8
779.697	57.66
780.009	57.95
780.32	57.66
780.632	57.18
780.943	53.95
781.254	55.82
781.566	57.41
781.877	60.8
782.188	62.82
782.499	60.18
782.81	61.59
783.121	58.48
783.432	58.68
783.743	57.09
784.054	59.2
784.364	62.8
784.675	64.36
784.986	60.55
785.296	59.93
785.607	61.41
785.917	63.57
786.228	62.3
786.538	63.45
786.849	62.48
787.159	65.43
787.469	66.89
787.779	64.86
788.09	62.34
788.4	65.02
788.71	66.91
789.02	61.48
789.33	64.86
789.64	68.45
789.949	69.89
790.259	70.84
790.569	67.07
790.879	66.32
791.188	65.86
791.498	65.25
791.807	65.09
792.117	62.27
792.426	63.64
792.736	60.52
793.045	57.73
793.354	59.55
793.663	59.89
793.973	64.59
794.282	65.43
794.591	66.84
794.9	67.82
795.209	66.18
795.518	64.11
795.826	63.43
796.135	64.68
796.444	67.39
796.753	65.7
797.061	64.3
797.37	62.32
797.678	60.2
797.987	62.52
798.295	59.95
798.604	61.64
798.912	61.82
799.22	63.36
799.529	65.43
799.837	61.82
800.145	61.84
800.453	64.95
800.761	65.14
801.069	68.86
801.377	67.7
801.685	67.68
801.993	67.91
802.3	69.3
802.608	71.7
802.916	70.55
803.223	72.7
803.531	73.68
803.838	73.02
804.146	73.48
804.453	72.36
804.76	70.86
805.068	74.11
805.375	73.36
805.682	74.86
805.989	74.7
806.296	71
806.603	70.34
806.91	70.5
807.217	66.41
807.524	65.61
807.831	60.48
808.138	60.27
808.444	60.18
808.751	63.57
809.058	61.91
809.364	58.48
809.671	59.52
809.977	61.05
810.284	64.52
810.59	66.86
810.896	66.07
811.202	68.48
811.509	67.86
811.815	69.64
812.121	64.02
812.427	61.98
812.733	63.77
813.039	65.75
813.345	66.25
813.65	59.95
813.956	61.82
814.262	63.02
814.568	63.32
814.873	64.82
815.179	63.11
815.484	63.3
815.79	67.64
816.095	68.77
816.4	67.52
816.706	63.55
817.011	64.66
817.316	63.18
817.621	63.27
817.926	62.41
818.231	61.11
818.536	62.23
818.841	63.68
819.146	60.95
819.451	59.11
819.756	58.8
820.06	62.95
820.365	63.3
820.67	62.86
820.974	63.18
821.279	62.89
821.583	62.14
821.888	60.16
822.192	62.48
822.496	65.18
822.8	68.07
823.105	66.43
823.409	63.45
823.713	65.05
824.017	66.68
824.321	63.75
824.625	64.61
824.929	64.77
825.232	63.45
825.536	61.8
825.84	58.05
826.143	54.3
826.447	56.57
826.751	56.27
827.054	57.8
827.358	55.2
827.661	58.84
827.964	61.18
828.268	61.14
828.571	63.45
828.874	65.18
829.177	65.18
829.48	66.84
829.783	70.59
830.086	71.93
830.389	67.75
830.692	71.66
830.995	68.91
831.297	64.86
831.6	63.36
831.903	66.57
832.205	64.66
832.508	66.86
832.81	66.95
833.113	66.93
833.415	66.64
833.718	70.25
834.02	70.27
834.322	72.59
834.624	73.05
834.926	77.82
835.228	76.64
835.53	78.68
835.832	80.93
836.134	81.68
836.436	78.95
836.738	79.52
837.04	75.34
837.341	75.09
837.643	73.57
837.944	74.16
838.246	70.77
838.547	70.5
838.849	72.8
839.15	71.73
839.452	73.59
839.753	72.93
840.054	69.39
840.355	71.89
840.656	70.57
840.957	72.07
841.258	74.18
841.559	75.32
841.86	76.89
842.161	74
842.462	73.02
842.762	68.93
843.063	69.32
843.364	75.27
843.664	75.5
843.965	75.34
844.265	74.02
844.566	74.8
844.866	71.14
845.166	68.77
845.467	67.16
845.767	67.86
846.067	69.11
846.367	66.43
846.667	62.52
846.967	60.14
847.267	58.7
847.567	59.3
847.867	60.09
848.166	62.02
848.466	61.77
848.766	62.02
849.065	61.89
849.365	61.91
849.664	64.18
849.964	63.43
850.263	64.57
850.562	67.02
850.862	67.93
851.161	63.57
851.46	64.61
851.759	62.16
852.058	62.57
852.357	61.64
852.656	58.75
852.955	60.73
853.254	61.84
853.553	62.77
853.851	62.84
854.15	62.25
854.449	64.09
854.747	64.41
855.046	63.75
855.344	63.93
855.643	63.61
855.941	69.61
856.239	69.48
856.538	73.66
856.836	71.84
857.134	70.91
857.432	67.45
857.73	65.89
858.028	66.82
858.326	72.41
858.624	75.43
858.922	77.27
859.219	74.07
859.517	73.91
859.815	72.27
860.112	78.5
860.41	79.14
860.707	82.91
861.005	86.5
861.302	87.7
861.6	83.34
861.897	82.93
862.194	84.52
862.491	86.36
862.788	89.84
863.085	89.89
863.382	86.66
863.679	88.52
863.976	83.2
864.273	85.84
864.57	79.91
864.867	80.52
865.163	75.68
865.46	72.16
865.757	74.36
866.053	72.23
866.349	72.02
866.646	69.27
866.942	64.84
867.239	70.75
867.535	64.55
867.831	70.45
868.127	70.55
868.423	71.68
868.719	72.09
869.015	69.41
869.311	68.39
869.607	66.66
869.903	67.25
870.199	69.39
870.494	67.64
870.79	75.36
871.086	72.64
871.381	73.86
871.677	73.68
871.972	73.11
872.267	70.77
872.563	69.39
872.858	70.66
873.153	68.7
873.448	68.98
873.743	67.43
874.038	65.5
874.333	69.86
874.628	70.57
874.923	72.14
875.218	74.73
875.513	76.66
875.808	80.66
876.102	76.8
876.397	77.2
876.691	78.07
876.986	80.36
877.28	74.07
877.575	72.16
877.869	72.3
878.163	71.48
878.458	69.59
878.752	68.16
879.046	60.25
879.34	57.91
879.634	60.36
879.928	58.55
880.222	59.16
880.516	59.07
880.809	58.11
881.103	56.89
881.397	56.25
881.691	56.39
881.984	59.09
882.278	62.77
882.571	69.25
882.864	68.34
883.158	68.05
883.451	66.86
883.744	69.77
884.038	65.2
884.331	67.64
884.624	70.64
884.917	72.86
885.21	70.93
885.503	71.14
885.796	67.93
886.088	71.93
886.381	72.34
886.674	73.14
886.966	72.07
887.259	74.36
887.552	70.5
887.844	69.23
888.136	66.93
888.429	66.57
888.721	66.64
889.013	68.59
889.306	64.07
889.598	63.83
