# Supplementary material for: An on-demand, drop-on-drop method for studying enzyme catalysis by serial crystallography
Source: Nat Commun. 2021 Jul 22;12:4461. doi: 10.1038/s41467-021-24757-7 (PMC8298390; doi:10.1038/s41467-021-24757-7)
Supplement: Supplementary file 7 — Source Data [file 41467_2021_24757_MOESM7_ESM.zip › 01_raw data/7/7-pico-on (8).txt]

Data from 7-fluo5N-fura-picoon_Subt4_20-40-48-477.txt Node

Date: Wed Jun 05 20:40:48 PDT 2019
User: Yachandra Lab
Spectrometer: OFX00221
Trigger mode: 0
Integration Time (sec): 3.000000E-1
Scans to average: 4
Nonlinearity correction enabled: false
Boxcar width: 5
Storing dark spectrum: false
XAxis mode: Wavelengths
Number of Pixels in Spectrum: 2136
>>>>>Begin Spectral Data<<<<<
156.111	2.21
156.499	1.57
156.887	-0.34
157.274	-1.03
157.662	-0.23
158.049	0.18
158.437	1.23
158.824	1.3
159.211	-0.75
159.599	-1.11
159.986	-2.34
160.373	-2.14
160.761	-2.91
161.148	-1.07
161.535	-0.55
161.922	-0.89
162.309	-0.84
162.696	-1.5
163.083	-2.43
163.47	-1.14
163.857	-0.73
164.244	0.52
164.631	-0.14
165.018	0.07
165.405	-0.43
165.792	-0.09
166.179	-0.75
166.565	-1.52
166.952	-2.3
167.339	-1.73
167.725	-3.02
168.112	-2.89
168.498	-3
168.885	-2.82
169.271	-2.64
169.658	-2.23
170.044	-3.05
170.431	-2.52
170.817	-2.36
171.203	-2.45
171.59	-1.61
171.976	-1.48
172.362	-2.11
172.748	-3.02
173.134	-3.32
173.521	-3.43
173.907	-2.93
174.293	-2.89
174.679	-3.55
175.065	-4.82
175.451	-3.77
175.836	-5.23
176.222	-4.07
176.608	-4.84
176.994	-3.25
177.38	-2.39
177.765	-2.45
178.151	-3.91
178.537	-4.32
178.922	-4.23
179.308	-3.75
179.693	-5.23
180.079	-3.3
180.464	-3.18
180.85	-2.57
181.235	-4.7
181.621	-6.32
182.006	-5.32
182.391	-4.95
182.777	-4.86
183.162	-5.84
183.547	-5.36
183.932	-4.77
184.317	-5.11
184.702	-5.2
185.087	-5.3
185.472	-5.27
185.857	-4.32
186.242	-4.48
186.627	-4.5
187.012	-4.09
187.397	-3.09
187.782	-2.39
188.167	-1.89
188.551	-2.68
188.936	1.57
189.321	8.11
189.705	17.11
190.09	26.84
190.475	34.05
190.859	39.77
191.244	44.7
191.628	50.14
192.012	53.73
192.397	58.39
192.781	66.52
193.166	70.2
193.55	67.82
193.934	68.8
194.318	65.95
194.702	65.27
195.087	65.39
195.471	68.61
195.855	73.82
196.239	78.07
196.623	77.66
197.007	76.73
197.391	76.14
197.775	80.3
198.158	78.34
198.542	78.84
198.926	79.91
199.31	81.7
199.693	78.7
200.077	69.73
200.461	67.34
200.844	67.66
201.228	68.05
201.611	64.61
201.995	59.93
202.378	59.16
202.762	58.16
203.145	60.2
203.529	59.09
203.912	60.68
204.295	61.93
204.679	65
205.062	69.18
205.445	67.98
205.828	68.8
206.211	74.34
206.594	73.16
206.977	72.27
207.36	69.75
207.743	68.3
208.126	65.89
208.509	67.93
208.892	64.91
209.275	59.55
209.658	59.36
210.04	60.66
210.423	55.05
210.806	57.98
211.188	59.07
211.571	60.45
211.953	62.89
212.336	64.5
212.719	68.68
213.101	69.27
213.483	71.34
213.866	74.43
214.248	70.7
214.63	75.05
215.013	71.84
215.395	76.16
215.777	72.25
216.159	70.77
216.542	72.23
216.924	68.43
217.306	67.75
217.688	65.23
218.07	62.02
218.452	65.39
218.834	64.8
219.216	68.98
219.597	66.05
219.979	68.36
220.361	71.2
220.743	71.27
221.124	71.36
221.506	71.18
221.888	70.77
222.269	71.05
222.651	72.61
223.032	72.61
223.414	66.11
223.795	66.93
224.177	67.16
224.558	66.45
224.94	65.09
225.321	67.32
225.702	68.57
226.083	70.18
226.465	72.93
226.846	71.07
227.227	68.36
227.608	71.95
227.989	70.57
228.37	70.82
228.751	68
229.132	69.25
229.513	70.25
229.894	69.77
230.275	69.8
230.655	66.77
231.036	65.84
231.417	68.57
231.798	70.7
232.178	70
232.559	68
232.94	69.77
233.32	70.77
233.701	69.91
234.081	70.3
234.462	70.11
234.842	69.23
235.222	71.55
235.603	68.36
235.983	65.02
236.363	65.98
236.743	67.59
237.124	64.2
237.504	62.43
237.884	62.59
238.264	61.02
238.644	61.09
239.024	63.93
239.404	62.7
239.784	63.34
240.164	63.55
240.544	61.86
240.923	62.7
241.303	65.7
241.683	66.59
242.063	69.3
242.442	66.66
242.822	66.98
243.202	64.18
243.581	65.98
243.961	68.82
244.34	66.39
244.72	66.34
245.099	63.95
245.478	63.55
245.858	61.32
246.237	58.39
246.616	63.86
246.996	65.34
247.375	68
247.754	68.18
248.133	68.16
248.512	73.05
248.891	76.32
249.27	78.16
249.649	78.95
250.028	83.77
250.407	84.18
250.786	82.43
251.165	80.02
251.544	82.93
251.922	85.7
252.301	86.2
252.68	85.48
253.058	83.84
253.437	85.3
253.816	83.41
254.194	82.57
254.573	82.18
254.951	84.32
255.329	85.93
255.708	78.68
256.086	77.86
256.465	75.61
256.843	75.18
257.221	74.98
257.599	72.41
257.977	73
258.356	69.91
258.734	69.82
259.112	73.43
259.49	73.14
259.868	78.57
260.246	75.86
260.624	76.18
261.001	75.18
261.379	74.11
261.757	72.34
262.135	71.3
262.513	69.84
262.89	66.75
263.268	62.66
263.645	63.86
264.023	61.55
264.401	61.7
264.778	61.14
265.156	61.55
265.533	60.11
265.91	60.89
266.288	64.86
266.665	67.39
267.042	70.48
267.42	72.14
267.797	73.55
268.174	74.98
268.551	71.5
268.928	74.77
269.305	75.75
269.682	79.7
270.059	81.41
270.436	80.16
270.813	80.84
271.19	80.75
271.567	78.27
271.944	74.89
272.32	73.55
272.697	75.32
273.074	74.14
273.45	73.84
273.827	72.98
274.203	73.09
274.58	74.41
274.957	74.2
275.333	73.75
275.709	72
276.086	75.41
276.462	72.02
276.838	73.25
277.215	72.61
277.591	73.3
277.967	72.43
278.343	72.84
278.719	70.05
279.095	67.55
279.471	65.48
279.847	70.3
280.223	66.93
280.599	70.75
280.975	67
281.351	64.86
281.727	62.05
282.103	59.98
282.478	59.25
282.854	61.98
283.23	64.09
283.605	68.57
283.981	63.68
284.357	64.61
284.732	62.93
285.108	65.27
285.483	68.25
285.858	68.34
286.234	72.82
286.609	75.66
286.984	70.68
287.36	68.75
287.735	65.07
288.11	62.18
288.485	64.11
288.86	66.55
289.235	69.52
289.61	70.09
289.985	72.73
290.36	69.52
290.735	67.32
291.11	70.57
291.485	74.16
291.86	77.93
292.235	85.39
292.609	86.09
292.984	85.86
293.359	82.66
293.733	79.39
294.108	76.64
294.482	77.55
294.857	78.59
295.231	78.48
295.606	74.5
295.98	72.25
296.354	68.25
296.729	67.07
297.103	64.98
297.477	66.45
297.851	71.8
298.226	73.59
298.6	70.3
298.974	68.16
299.348	68.93
299.722	70.95
300.096	72.23
300.47	73.32
300.844	72.64
301.217	76.3
301.591	79.3
301.965	76.91
302.339	77.18
302.712	78.82
303.086	78.98
303.46	79.84
303.833	83.34
304.207	81.23
304.58	83.34
304.954	84.73
305.327	80.84
305.701	80.25
306.074	78.84
306.447	77.27
306.821	78.98
307.194	78.61
307.567	76
307.94	72.7
308.313	73.57
308.686	71.73
309.059	69.45
309.432	71.02
309.805	68.7
310.178	67.84
310.551	69.48
310.924	67.75
311.297	69.16
311.67	68
312.042	66.91
312.415	64.39
312.788	61.77
313.16	64.02
313.533	63.7
313.905	65.07
314.278	64.36
314.65	65.14
315.023	66.23
315.395	64.43
315.768	64.91
316.14	67.18
316.512	69.43
316.884	72.73
317.257	71.75
317.629	72.27
318.001	70.98
318.373	73.89
318.745	71.8
319.117	69.82
319.489	68.57
319.861	68.18
320.233	66.7
320.605	65.3
320.977	64.43
321.348	62.86
321.72	63.8
322.092	63.8
322.463	59.34
322.835	60.86
323.207	62.84
323.578	63.5
323.95	65.45
324.321	68.5
324.693	72.3
325.064	71.7
325.435	74.61
325.807	75.68
326.178	79.11
326.549	82.07
326.92	81.8
327.292	80.66
327.663	83.41
328.034	82.52
328.405	77.73
328.776	71.02
329.147	70.07
329.518	65.43
329.889	61.36
330.259	57.61
330.63	57.39
331.001	57.64
331.372	56.34
331.742	54.59
332.113	51.3
332.484	50.7
332.854	56.75
333.225	60.25
333.595	60.86
333.966	62.48
334.336	62.27
334.707	62.93
335.077	60.36
335.447	59.68
335.817	61.05
336.188	64.68
336.558	66.55
336.928	65.52
337.298	63.45
337.668	62.57
338.038	65.05
338.408	68.41
338.778	70.48
339.148	72.3
339.518	73.07
339.888	73.27
340.258	73.64
340.627	72.95
340.997	68.16
341.367	67.11
341.736	71.95
342.106	66.91
342.475	63.41
342.845	63.91
343.214	66.25
343.584	68.57
343.953	67.57
344.323	65.77
344.692	67.43
345.061	70.93
345.431	69.18
345.8	68.52
346.169	71.93
346.538	71.07
346.907	67.66
347.276	64.27
347.645	64.45
348.014	64.89
348.383	68.11
348.752	66.05
349.121	63.77
349.49	68.73
349.858	66.95
350.227	67.59
350.596	70.02
350.964	73.23
351.333	75.23
351.702	73.68
352.07	72.11
352.439	68.91
352.807	71.05
353.176	72.55
353.544	71.09
353.912	74.48
354.281	72
354.649	69.7
355.017	63.3
355.385	60.59
355.753	60.8
356.122	61.45
356.49	62.48
356.858	60.11
357.226	58.57
357.594	56.41
357.961	51.18
358.329	52.14
358.697	54.2
359.065	57.48
359.433	57.77
359.8	57.59
360.168	55.57
360.536	55.64
360.903	56.93
361.271	59.82
361.638	59.84
362.006	65.55
362.373	65.84
362.741	67.8
363.108	68.25
363.475	68.14
363.843	68.14
364.21	69.5
364.577	69.32
364.944	67.68
365.311	67.45
365.678	69.11
366.045	65.84
366.412	65.16
366.779	59.55
367.146	58.93
367.513	62.68
367.88	63.93
368.247	67.77
368.613	67.23
368.98	70.5
369.347	68.66
369.713	67
370.08	68.82
370.447	71.66
370.813	74.73
371.18	75.39
371.546	70.95
371.912	70.86
372.279	64.7
372.645	68.14
373.011	65.36
373.378	67.05
373.744	66.64
374.11	63.34
374.476	59.34
374.842	60.68
375.208	61.25
375.574	63.02
375.94	63.39
376.306	67.23
376.672	66.07
377.038	67.82
377.404	67.23
377.769	67.55
378.135	70.93
378.501	70.75
378.866	65.95
379.232	63.16
379.597	64.09
379.963	62.66
380.328	65
380.694	65.41
381.059	62.57
381.425	61.98
381.79	59.34
382.155	61.09
382.52	64.18
382.886	67.95
383.251	68.25
383.616	65.68
383.981	68.48
384.346	61.68
384.711	61.55
385.076	65.43
385.441	68.68
385.806	72.93
386.171	69.93
386.535	71.59
386.9	69.64
387.265	71.68
387.629	76.05
387.994	72.27
388.359	72.16
388.723	68.89
389.088	68.59
389.452	64.86
389.817	62.34
390.181	59
390.545	58.89
390.91	60.66
391.274	61.66
391.638	61.64
392.002	61.82
392.366	68.7
392.731	70.73
393.095	71.02
393.459	74.59
393.823	77.73
394.187	81.86
394.55	74.02
394.914	74.2
395.278	72.05
395.642	70.32
396.006	72.48
396.369	69.77
396.733	68.89
397.097	66.27
397.46	65.59
397.824	62.59
398.187	59.59
398.551	62.89
398.914	64.32
399.277	65.18
399.641	64.95
400.004	66.39
400.367	64.3
400.73	61.3
401.094	61.07
401.457	58.27
401.82	60.91
402.183	64.86
402.546	66.2
402.909	64.8
403.272	64.14
403.635	66.3
403.998	64.95
404.36	65.23
404.723	69.2
405.086	72.32
405.448	72.18
405.811	70.86
406.174	70.39
406.536	69.91
406.899	71.59
407.261	74.09
407.624	71.3
407.986	71.55
408.348	73.07
408.711	75.36
409.073	74.41
409.435	74.45
409.797	72.32
410.16	71.18
410.522	73.23
410.884	71.82
411.246	68.57
411.608	68.55
411.97	67.89
412.332	67.09
412.693	64.07
413.055	63.39
413.417	63.2
413.779	64.57
414.14	61.93
414.502	61.11
414.864	58.3
415.225	60.84
415.587	63.75
415.948	63.41
416.31	63.25
416.671	62.91
417.033	61.57
417.394	64.09
417.755	65.36
418.116	65.07
418.478	63.07
418.839	65.7
419.2	66.61
419.561	65.7
419.922	64.89
420.283	67.09
420.644	67.57
421.005	70.45
421.366	69.3
421.727	68.34
422.087	67.3
422.448	67.86
422.809	67.14
423.169	66.93
423.53	68.5
423.891	68.91
424.251	69.82
424.612	71.59
424.972	69.45
425.333	71.27
425.693	71.16
426.053	75.11
426.414	74.84
426.774	77.59
427.134	76.82
427.494	74.98
427.854	74.2
428.214	72.93
428.574	71.75
428.934	71.61
429.294	71.73
429.654	74.64
430.014	72.23
430.374	73.68
430.734	70.77
431.094	71.93
431.453	72.43
431.813	73.84
432.173	72.02
432.532	70.59
432.892	73.16
433.251	69.84
433.611	68.89
433.97	71.57
434.33	71
434.689	69.84
435.048	69.55
435.407	68.39
435.767	68.14
436.126	66.86
436.485	66.98
436.844	64.27
437.203	66.23
437.562	64.66
437.921	62.52
438.28	61.75
438.639	64.45
438.998	63.45
439.356	63.86
439.715	62.5
440.074	65.61
440.433	64.98
440.791	62.61
441.15	60.5
441.508	59.52
441.867	61.93
442.225	61.07
442.584	56.32
442.942	54.82
443.3	54.52
443.659	55.2
444.017	53.8
444.375	54.27
444.733	56.55
445.092	58.68
445.45	62.27
445.808	60.57
446.166	64.11
446.524	66.41
446.882	65.89
447.239	65.18
447.597	63.23
447.955	62.32
448.313	61.55
448.67	61.64
449.028	58.95
449.386	55.7
449.743	54.36
450.101	52.5
450.458	54.23
450.816	56.45
451.173	58.98
451.531	61.2
451.888	58.86
452.245	62.75
452.602	62.73
452.96	65.41
453.317	64.52
453.674	67.02
454.031	65.5
454.388	65.09
454.745	62.89
455.102	61.45
455.459	61.18
455.816	63.89
456.173	59.95
456.529	62.11
456.886	61.59
457.243	62.82
457.599	61.73
457.956	64.02
458.313	63.91
458.669	66.14
459.026	64.68
459.382	66.2
459.739	66.09
460.095	65.98
460.451	64.55
460.807	66.32
461.164	68.98
461.52	67.45
461.876	65.91
462.232	66.11
462.588	64.66
462.944	64.73
463.3	63.8
463.656	65.95
464.012	65.82
464.368	65.34
464.724	60.68
465.079	60.5
465.435	59.8
465.791	61.16
466.146	59.11
466.502	56.95
466.858	58.02
467.213	58.41
467.569	57.48
467.924	60.23
468.279	61.55
468.635	63.75
468.99	58.98
469.345	62.27
469.701	62.77
470.056	63.16
470.411	65.7
470.766	64.27
471.121	64.11
471.476	65.8
471.831	63.93
472.186	65.77
472.541	67.64
472.895	70.43
473.25	66.48
473.605	64.64
473.96	63.93
474.314	62.89
474.669	64.5
475.024	65.05
475.378	61.66
475.733	64.59
476.087	60.32
476.441	59.93
476.796	61.98
477.15	63.93
477.504	65
477.859	68.48
478.213	67.98
478.567	67.3
478.921	63.34
479.275	63.55
479.629	63.36
479.983	64.05
480.337	61.8
480.691	59.43
481.045	58.18
481.399	58.14
481.752	52.18
482.106	53
482.46	53.23
482.813	57.34
483.167	59.84
483.52	58.84
483.874	60.5
484.227	59.16
484.581	59.36
484.934	62.34
485.288	63.16
485.641	65.09
485.994	66.3
486.347	65.41
486.7	64.66
487.054	64.8
487.407	65.66
487.76	64.59
488.113	66.57
488.466	67.09
488.818	68.25
489.171	68.23
489.524	69.55
489.877	68.98
490.23	67.23
490.582	68.77
490.935	68.05
491.288	64.39
491.64	64.2
491.993	66
492.345	68.59
492.698	65.07
493.05	66.84
493.402	68.11
493.755	67.64
494.107	69
494.459	67.09
494.811	65.36
495.163	70.8
495.515	71.55
495.867	73.34
496.219	72.8
496.571	82.43
496.923	84.27
497.275	95.25
497.627	109.16
497.979	121.68
498.33	138.43
498.682	150.98
499.034	157.45
499.385	174.14
499.737	183.86
500.088	200.45
500.44	207.45
500.791	217.52
501.143	217.43
501.494	215.48
501.845	218.93
502.197	214.68
502.548	217.07
502.899	220.36
503.25	217.45
503.601	219.32
503.952	216.09
504.303	218.11
504.654	214.25
505.005	213.16
505.356	214.59
505.707	209.11
506.058	205.93
506.408	206.16
506.759	201.68
507.11	202.09
507.46	204.23
507.811	202.75
508.161	195.77
508.512	198.61
508.862	201.84
509.213	203.66
509.563	204.82
509.913	207.8
510.263	205.82
510.614	210.36
510.964	210.32
511.314	205.09
511.664	203.18
512.014	207.55
512.364	207.73
512.714	206.84
513.064	206.16
513.414	207.41
513.764	209.3
514.113	207.95
514.463	205.16
514.813	203.18
515.162	200.05
515.512	199.84
515.862	196.2
516.211	195.14
516.561	192.43
516.91	189.39
517.259	190.34
517.609	186.82
517.958	187.11
518.307	191.3
518.656	190.02
519.006	194.52
519.355	194.91
519.704	197.95
520.053	197.57
520.402	201.25
520.751	201.3
521.1	201.14
521.448	202.66
521.797	199.95
522.146	194.84
522.495	192.05
522.843	189.98
523.192	183.18
523.541	182.48
523.889	181.09
524.238	180.3
524.586	176.64
524.935	169.7
525.283	168.61
525.631	171.36
525.979	171.55
526.328	175.11
526.676	176.3
527.024	179.09
527.372	176.3
527.72	175.73
528.068	172.07
528.416	176.02
528.764	179.34
529.112	179.11
529.46	175.11
529.808	173.45
530.155	168.61
530.503	164.98
530.851	164.2
531.198	166.07
531.546	163.84
531.893	163.52
532.241	161.95
532.588	162.64
532.936	159.8
533.283	162
533.63	162.18
533.978	164.61
534.325	164.95
534.672	167.61
535.019	162.95
535.366	162.45
535.713	163.52
536.06	159.02
536.407	156.48
536.754	157.36
537.101	153.64
537.448	151.32
537.795	151.39
538.141	151.34
538.488	146.75
538.835	145.77
539.181	145.11
539.528	144.73
539.874	148.32
540.221	148.7
540.567	148.43
540.914	148.05
541.26	149.8
541.606	148.52
541.952	149.14
542.299	153.05
542.645	154.14
542.991	153.41
543.337	149.84
543.683	147.39
544.029	145.64
544.375	143.57
544.721	146.64
545.066	146.52
545.412	144.7
545.758	141.82
546.104	140.32
546.449	139.91
546.795	140.18
547.141	140.98
547.486	139.8
547.832	142.55
548.177	142.07
548.522	137.95
548.868	137.07
549.213	138.41
549.558	140.02
549.903	138.02
550.249	137.75
550.594	136.8
550.939	137.11
551.284	135.57
551.629	130.32
551.974	131.86
552.319	132.84
552.664	131.14
553.008	126.41
553.353	125.05
553.698	124.64
554.043	122.66
554.387	121.36
554.732	122.36
555.076	122.95
555.421	125.09
555.765	122
556.11	122.23
556.454	121.75
556.798	124.82
557.143	125.11
557.487	125.59
557.831	125.61
558.175	129.75
558.519	125.68
558.863	126.36
559.207	127.25
559.551	125.27
559.895	126.82
560.239	127.3
560.583	128.86
560.927	127.52
561.27	125.11
561.614	126.64
561.958	123.07
562.301	120.95
562.645	121.61
562.988	117.91
563.332	119.73
563.675	115.7
564.018	114.61
564.362	109.86
564.705	106.75
565.048	104.93
565.391	104.18
565.735	101.11
566.078	103.82
566.421	100.93
566.764	101.68
567.107	102.59
567.45	101.55
567.792	98.07
568.135	99.73
568.478	99.55
568.821	101.18
569.163	100.57
569.506	103.34
569.849	103.41
570.191	105.25
570.534	108.18
570.876	109.23
571.219	112.61
571.561	116.41
571.903	112.43
572.246	116.41
572.588	116.68
572.93	112.27
573.272	111.89
573.614	111.52
573.956	110.36
574.298	107.95
574.64	102.86
574.982	99.11
575.324	96.45
575.666	100.05
576.008	98.11
576.349	98.2
576.691	101.64
577.033	102.2
577.374	101.98
577.716	98.95
578.057	98.27
578.399	100.41
578.74	102.55
579.082	100.41
579.423	98.18
579.764	95.86
580.105	96.16
580.447	93
580.788	88.16
581.129	85.84
581.47	88.09
581.811	86.93
582.152	85.55
582.493	84.43
582.834	87.91
583.175	90.41
583.515	90.3
583.856	87.66
584.197	90.57
584.537	96.02
584.878	98.48
585.218	98.84
585.559	100.3
585.899	101.95
586.24	101.75
586.58	100.82
586.921	97.2
587.261	98.82
587.601	97.8
587.941	96.16
588.281	94.23
588.621	92.98
588.961	91.43
589.301	90.73
589.641	93.16
589.981	89.27
590.321	87.57
590.661	88.48
591.001	88
591.34	90.11
591.68	89.57
592.02	88.11
592.359	85.7
592.699	86.05
593.038	85.32
593.378	82.55
593.717	84.95
594.057	85.41
594.396	86.39
594.735	85.7
595.074	83
595.414	79.84
595.753	81.3
596.092	81.55
596.431	81.59
596.77	79.7
597.109	78.09
597.448	77.66
597.786	79.8
598.125	75.59
598.464	76.3
598.803	76.02
599.141	77.07
599.48	75.91
599.819	77.93
600.157	77.91
600.495	76.11
600.834	79.07
601.172	78.57
601.511	77.91
601.849	80.73
602.187	78.95
602.525	78.93
602.864	84.75
603.202	84.91
603.54	84.64
603.878	84.16
604.216	86.18
604.554	86.05
604.891	86.52
605.229	88.52
605.567	88.82
605.905	88.55
606.243	90.18
606.58	86.7
606.918	84
607.255	81.59
607.593	81.5
607.93	82.05
608.268	79.45
608.605	78.61
608.942	75.34
609.28	69.36
609.617	71.2
609.954	68.41
610.291	67.84
610.628	68.36
610.965	68.55
611.302	66.05
611.639	67.7
611.976	68.77
612.313	72.84
612.65	74.57
612.987	81.05
613.323	79.86
613.66	81.86
613.997	81.77
614.333	81.73
614.67	84.55
615.006	84.27
615.343	82.34
615.679	81.95
616.015	78.82
616.352	79.5
616.688	81.34
617.024	81.25
617.36	80.39
617.696	79.43
618.032	79.05
618.368	78.07
618.704	79.3
619.04	81.34
619.376	80.14
619.712	82
620.048	79.36
620.383	78.61
620.719	74.45
621.055	76.3
621.39	75.5
621.726	74.16
622.061	72.61
622.397	74.39
622.732	71.43
623.068	69.82
623.403	65.45
623.738	65.98
624.073	61.48
624.409	66.05
624.744	64.59
625.079	65.73
625.414	68.68
625.749	67.64
626.084	63.57
626.419	66.73
626.753	71.39
627.088	75.18
627.423	75.75
627.758	80.14
628.092	79.57
628.427	78.43
628.762	77.8
629.096	79.68
629.431	84.14
629.765	85.95
630.099	83.02
630.434	81.07
630.768	81.02
631.102	82.36
631.436	82.05
631.77	82.39
632.105	83.16
632.439	84.57
632.773	83.14
633.107	79.43
633.44	81.75
633.774	81.95
634.108	81.86
634.442	76.77
634.776	76.7
635.109	77.2
635.443	76.27
635.776	77.52
636.11	76.07
636.443	76.25
636.777	77.14
637.11	76.93
637.444	76.7
637.777	75.93
638.11	83.86
638.443	82.3
638.776	82.64
639.11	82.18
639.443	82.07
639.776	84.23
640.109	83.7
640.441	83.23
640.774	81.09
641.107	84.43
641.44	83.75
641.773	77.68
642.105	75.82
642.438	70.73
642.77	69.05
643.103	67.34
643.435	66.86
643.768	65.91
644.1	66.57
644.433	69.98
644.765	66.43
645.097	67.32
645.429	68
645.761	68.11
646.094	69.36
646.426	73.05
646.758	76.32
647.09	74.86
647.422	75.16
647.753	78.64
648.085	77.09
648.417	75.73
648.749	74.73
649.08	77.2
649.412	79.36
649.744	80.55
650.075	78.7
650.407	76.09
650.738	77.75
651.069	78.43
651.401	75.55
651.732	73.86
652.063	74.41
652.394	73.64
652.726	72.18
653.057	71.48
653.388	67.23
653.719	65.66
654.05	66.93
654.381	64.18
654.712	63.93
655.042	60.93
655.373	60
655.704	60.64
656.034	61.98
656.365	61.93
656.696	61.95
657.026	65.68
657.357	68.52
657.687	68.5
658.018	71.25
658.348	70.8
658.678	70.5
659.008	70.95
659.339	73.23
659.669	72.64
659.999	73.14
660.329	72.23
660.659	74.09
660.989	73.55
661.319	72.77
661.649	73.25
661.978	74.14
662.308	74.5
662.638	75.2
662.968	72.25
663.297	72.77
663.627	71.73
663.956	73.09
664.286	69.98
664.615	67.86
664.945	67.84
665.274	66.98
665.603	66.02
665.932	69.14
666.262	67.3
666.591	68.59
666.92	67.27
667.249	67.43
667.578	66.02
667.907	65.36
668.236	68.7
668.564	69.8
668.893	67.82
669.222	69.09
669.551	65.39
669.879	69.64
670.208	70
670.537	70.14
670.865	67.32
671.194	67.98
671.522	67.59
671.85	66.05
672.179	64.8
672.507	65.11
672.835	65.09
673.163	71.66
673.491	70.77
673.819	73.11
674.147	73.7
674.475	77.98
674.803	77.75
675.131	78.34
675.459	77.07
675.787	79.39
676.115	82.77
676.442	79.77
676.77	75.48
677.098	75
677.425	75.59
677.753	75.07
678.08	75.73
678.407	78.14
678.735	81.43
679.062	81.61
679.389	76.07
679.717	71.98
680.044	71.73
680.371	71.82
680.698	70.57
681.025	67.64
681.352	67.5
681.679	63.77
682.006	60.27
682.332	59.95
682.659	59.59
682.986	64.05
683.313	65.7
683.639	69.07
683.966	70.86
684.292	73.39
684.619	76.18
684.945	78.18
685.272	79.43
685.598	78.86
685.924	78.02
686.25	78
686.577	78.05
686.903	76.98
687.229	76.16
687.555	75.52
687.881	71.45
688.207	67.61
688.533	69.45
688.858	70.98
689.184	74.95
689.51	75.64
689.836	78.32
690.161	76.73
690.487	76.73
690.813	74.45
691.138	71.95
691.463	76.05
691.789	76.34
692.114	71.52
692.44	71.09
692.765	67.73
693.09	64.89
693.415	65.39
693.74	64.7
694.065	63.34
694.39	62.75
694.715	64.55
695.04	63.95
695.365	64.52
695.69	62.95
696.015	61.16
696.339	58.98
696.664	61.41
696.989	58.02
697.313	57.95
697.638	57.91
697.962	56.36
698.287	54.93
698.611	55.68
698.935	56.3
699.26	59.18
699.584	59.8
699.908	61.77
700.232	59.95
700.556	58.8
700.88	61.5
701.204	66.36
701.528	69.57
701.852	69.68
702.176	69.3
702.5	69.64
702.823	70.36
703.147	70
703.471	69.3
703.794	71.34
704.118	69.41
704.441	64.73
704.765	60.39
705.088	57.95
705.411	58.43
705.735	56.59
706.058	51.25
706.381	49.36
706.704	50.43
707.027	50.68
707.35	48.05
707.673	50.68
707.996	52.64
708.319	53.61
708.642	54.84
708.965	53.98
709.288	54.75
709.61	59.23
709.933	57.52
710.256	58.68
710.578	60.43
710.901	61.66
711.223	62.41
711.546	61.07
711.868	61.86
712.19	61.86
712.512	63.75
712.835	61.84
713.157	58.73
713.479	61.16
713.801	60.95
714.123	58.2
714.445	55.41
714.767	56.32
715.089	59.05
715.411	55.16
715.732	56.7
716.054	55.39
716.376	56.43
716.697	59.48
717.019	59.82
717.34	57.68
717.662	59.32
717.983	63.8
718.305	63.27
718.626	62.18
718.947	67.86
719.268	65.32
719.589	63.18
719.911	61.82
720.232	63
720.553	61.77
720.874	61.59
721.195	59.18
721.515	57.64
721.836	56.57
722.157	55.5
722.478	51.73
722.798	52.55
723.119	56
723.44	56
723.76	53.86
724.081	53.93
724.401	53.36
724.721	52.57
725.042	48.86
725.362	49.16
725.682	46.34
726.002	50.05
726.322	51.14
726.642	47.66
726.962	46.23
727.282	45.7
727.602	41.95
727.922	41.75
728.242	46.34
728.562	46.48
728.882	46.59
729.201	51.75
729.521	47.59
729.84	45.91
730.16	46.11
730.479	47.91
730.799	49.59
731.118	55.93
731.437	56.93
731.757	56.39
732.076	57.02
732.395	60.11
732.714	58.86
733.033	59.64
733.352	63.89
733.671	64.75
733.99	64.95
734.309	63.16
734.628	60.39
734.947	60.36
735.265	58.39
735.584	59.93
735.903	56.95
736.221	55.09
736.54	55.18
736.858	49.59
737.177	46.89
737.495	48.48
737.813	48.09
738.132	47.77
738.45	48.8
738.768	50.66
739.086	47.98
739.404	46.02
739.722	45.52
740.04	45.34
740.358	46.59
740.676	50.66
740.994	50.16
741.311	50.45
741.629	50.02
741.947	49.32
742.264	48.14
742.582	50.75
742.899	53.82
743.217	55.39
743.534	54.68
743.852	56.32
744.169	56
744.486	55.11
744.803	57.39
745.121	59.32
745.438	60.55
745.755	59.07
746.072	57
746.389	55.93
746.706	57.59
747.022	57.98
747.339	57.2
747.656	56.45
747.973	56.89
748.289	54.82
748.606	55.27
748.923	49.95
749.239	52.89
749.555	55.73
749.872	55.95
750.188	54.89
750.505	57.32
750.821	57.43
751.137	57.07
751.453	55.61
751.769	54.84
752.085	53.59
752.401	55.8
752.717	55.02
753.033	52.09
753.349	51.2
753.665	50.43
753.98	50.34
754.296	50.05
754.612	51.27
754.927	52.59
755.243	50.93
755.558	52.8
755.874	54.93
756.189	56
756.505	61.16
756.82	59.27
757.135	63.18
757.45	61.45
757.765	63.2
758.08	62.43
758.395	62.14
758.71	62.64
759.025	59.55
759.34	60.43
759.655	58.86
759.97	55.25
760.285	59.39
760.599	55.07
760.914	53.55
761.228	52.86
761.543	52.5
761.857	53
762.172	56.3
762.486	57.25
762.8	52.09
763.115	50.55
763.429	51.55
763.743	51.23
764.057	54.91
764.371	58.23
764.685	58.11
764.999	59.25
765.313	57.52
765.627	57.14
765.941	58.39
766.255	60.5
766.568	59.5
766.882	59.02
767.195	55.16
767.509	53.82
767.823	51.84
768.136	51.77
768.449	49.93
768.763	50.7
769.076	50.2
769.389	48.73
769.702	49.55
770.016	50.7
770.329	51.73
770.642	57.05
770.955	56.5
771.268	54.64
771.58	52.02
771.893	55.02
772.206	56.91
772.519	55.86
772.832	55.68
773.144	53.07
773.457	53.36
773.769	51.18
774.082	48.48
774.394	48.05
774.706	49.61
775.019	52.82
775.331	50.8
775.643	48.18
775.955	47.11
776.268	49.57
776.58	54
776.892	56.25
777.204	56.91
777.515	55.73
777.827	54.68
778.139	54.18
778.451	52.2
778.763	51.8
779.074	53.86
779.386	57.14
779.697	54.68
780.009	54.68
780.32	54.02
780.632	54.59
780.943	53.02
781.254	54.77
781.566	57.55
781.877	60.07
782.188	63.18
782.499	62.14
782.81	61
783.121	60.16
783.432	62.23
783.743	59.86
784.054	60.36
784.364	63.52
784.675	61.98
784.986	58.34
785.296	58.3
785.607	57.45
785.917	57.66
786.228	56.07
786.538	57
786.849	53.89
787.159	56.34
787.469	56.32
787.779	55.05
788.09	53
788.4	53.36
788.71	53.98
789.02	49.68
789.33	50.32
789.64	53.57
789.949	54.25
790.259	54.82
790.569	52.41
790.879	53.5
791.188	54.77
791.498	59.41
791.807	61.93
792.117	60.95
792.426	61.43
792.736	60.36
793.045	59.09
793.354	60.77
793.663	64.68
793.973	67.59
794.282	67.98
794.591	69.05
794.9	67.11
795.209	65.57
795.518	65.39
795.826	66.36
796.135	68.61
796.444	70.34
796.753	67.5
797.061	62.34
797.37	62.55
797.678	62.43
797.987	61.23
798.295	59.84
798.604	63.23
798.912	62.43
799.22	63.3
799.529	62.41
799.837	57.64
800.145	58.8
800.453	59.57
800.761	58.48
801.069	61.23
801.377	61.02
801.685	62.32
801.993	59.91
802.3	58.68
802.608	62.93
802.916	60.91
803.223	65.39
803.531	68.73
803.838	69.11
804.146	73.77
804.453	70.84
804.76	73.14
805.068	73.41
805.375	74.89
805.682	75.39
805.989	73.68
806.296	75.02
806.603	73.57
806.91	70.64
807.217	68.59
807.524	63.64
807.831	62.98
808.138	61.91
808.444	62.14
808.751	61.05
809.058	61.25
809.364	59.98
809.671	57.82
809.977	60.93
810.284	64.23
810.59	66.84
810.896	68.68
811.202	67.39
811.509	68.52
811.815	71.91
812.121	72.11
812.427	69.41
812.733	71.93
813.039	76.23
813.345	73.73
813.65	69.93
813.956	70.84
814.262	69.95
814.568	72.68
814.873	72.91
815.179	68.34
815.484	65.8
815.79	70.25
816.095	68.41
816.4	66.36
816.706	66.93
817.011	69
817.316	69.09
817.621	70.57
817.926	68.36
818.231	65.73
818.536	66.52
818.841	68.2
819.146	69.16
819.451	69.93
819.756	70.14
820.06	70.05
820.365	73.23
820.67	70.8
820.974	72.66
821.279	73.89
821.583	74.36
821.888	74.55
822.192	75.89
822.496	78.66
822.8	77.89
823.105	76.52
823.409	76.05
823.713	74.23
824.017	78.48
824.321	74.36
824.625	75.66
824.929	78.93
825.232	79.77
825.536	80.34
825.84	75.34
826.143	75.07
826.447	78.05
826.751	80.77
827.054	80.14
827.358	77.23
827.661	82.59
827.964	82.61
828.268	79.93
828.571	81.09
828.874	81.5
829.177	81.02
829.48	82.27
829.783	81.82
830.086	79.45
830.389	79.48
830.692	82.86
830.995	75.48
831.297	75.93
831.6	75.73
831.903	79.34
832.205	77.2
832.508	79.27
832.81	79.25
833.113	83.34
833.415	84.84
833.718	86.48
834.02	83.09
834.322	87.66
834.624	84.64
834.926	88.41
835.228	86.07
835.53	88.77
835.832	90.09
836.134	89.23
836.436	86.68
836.738	85.95
837.04	84.23
837.341	86.07
837.643	86.95
837.944	90.64
838.246	87.52
838.547	87.14
838.849	91.11
839.15	94.52
839.452	97.68
839.753	96.95
840.054	97.55
840.355	98.2
840.656	99.11
840.957	99.77
841.258	102.57
841.559	104.23
841.86	104.66
842.161	102.91
842.462	98.75
842.762	96.68
843.063	98.86
843.364	96.52
843.664	95.66
843.965	97.64
844.265	95.3
844.566	93.73
844.866	95.77
845.166	96.41
845.467	91.61
845.767	92.84
846.067	89.32
846.367	84.5
846.667	87.45
846.967	87.2
847.267	82.86
847.567	82.11
847.867	83.32
848.166	78.64
848.466	78.07
848.766	81.23
849.065	81.64
849.365	84.75
849.664	88.61
849.964	85.86
850.263	84.09
850.562	87.98
850.862	89.2
851.161	85.25
851.46	85.84
851.759	86.77
852.058	84.95
852.357	86.91
852.656	84.98
852.955	82.86
853.254	83.75
853.553	86.09
853.851	85.91
854.15	90.77
854.449	91.73
854.747	96.98
855.046	93.16
855.344	96.64
855.643	92.91
855.941	98.25
856.239	100.57
856.538	102.77
856.836	104.48
857.134	105.05
857.432	102.41
857.73	103.27
858.028	98.68
858.326	104.66
858.624	102.11
858.922	105.2
859.219	101.34
859.517	100.77
859.815	99.8
860.112	102.43
860.41	98.39
860.707	97.61
861.005	98.68
861.302	100.34
861.6	98.05
861.897	100
862.194	97.43
862.491	98.8
862.788	105.91
863.085	109.61
863.382	104.95
863.679	109.23
863.976	109.05
864.273	107.07
864.57	104.77
864.867	103.5
865.163	103.68
865.46	102.32
865.757	105.68
866.053	96.68
866.349	93.59
866.646	93.7
866.942	91.25
867.239	93.93
867.535	92.5
867.831	94.82
868.127	96.27
868.423	96.77
868.719	97.52
869.015	95.86
869.311	97.64
869.607	96.09
869.903	96.07
870.199	96.98
870.494	94.48
870.79	98.95
871.086	96.61
871.381	95.02
871.677	94.91
871.972	93.57
872.267	91.84
872.563	92.61
872.858	92.23
873.153	91.82
873.448	93.91
873.743	90.45
874.038	89.95
874.333	94.02
874.628	97.61
874.923	97.43
875.218	101.98
875.513	100.98
875.808	102.93
876.102	103.32
876.397	101.32
876.691	100.84
876.986	103
877.28	100.45
877.575	99.41
877.869	94.14
878.163	90.55
878.458	87.7
878.752	83.95
879.046	76.77
879.34	76.77
879.634	79.41
879.928	76.2
880.222	79.07
880.516	76.18
880.809	76.93
881.103	79.3
881.397	79.77
881.691	79.84
881.984	84.68
882.278	89.82
882.571	91.55
882.864	86.95
883.158	86.86
883.451	86.48
883.744	91.23
884.038	86.34
884.331	88.8
884.624	91.09
884.917	92.32
885.21	89.05
885.503	86.98
885.796	84.36
886.088	88.39
886.381	86.75
886.674	83.36
886.966	81.05
887.259	83.61
887.552	77.91
887.844	76.02
888.136	75.64
888.429	77.53
888.721	77.28
889.013	78
889.306	77.96
889.598	79.92
