# Supplementary material for: An on-demand, drop-on-drop method for studying enzyme catalysis by serial crystallography
Source: Nat Commun. 2021 Jul 22;12:4461. doi: 10.1038/s41467-021-24757-7 (PMC8298390; doi:10.1038/s41467-021-24757-7)
Supplement: Supplementary file 7 — Source Data [file 41467_2021_24757_MOESM7_ESM.zip › 01_raw data/7/7-pico-on (17).txt]

Data from 7-fluo5N-fura-picoon_Subt4_20-41-06-807.txt Node

Date: Wed Jun 05 20:41:06 PDT 2019
User: Yachandra Lab
Spectrometer: OFX00221
Trigger mode: 0
Integration Time (sec): 3.000000E-1
Scans to average: 4
Nonlinearity correction enabled: false
Boxcar width: 5
Storing dark spectrum: false
XAxis mode: Wavelengths
Number of Pixels in Spectrum: 2136
>>>>>Begin Spectral Data<<<<<
156.111	0.83
156.499	0.86
156.887	-0.19
157.274	0.11
157.662	0.47
158.049	0.95
158.437	1.98
158.824	2.61
159.211	2.09
159.599	2.02
159.986	1.3
160.373	0.82
160.761	0.84
161.148	1.84
161.535	1.41
161.922	0.48
162.309	-0.16
162.696	-1.5
163.083	-2.48
163.47	-1.95
163.857	-2.45
164.244	-2.2
164.631	-2.39
165.018	-2.77
165.405	-3.86
165.792	-2.93
166.179	-1.93
166.565	-1.7
166.952	-1.61
167.339	0.25
167.725	0.25
168.112	0.95
168.498	1.84
168.885	3.32
169.271	3
169.658	4.75
170.044	3.66
170.431	3.43
170.817	3.73
171.203	4.36
171.59	3.41
171.976	2.73
172.362	2.32
172.748	0.86
173.134	0.16
173.521	0.07
173.907	-0.39
174.293	-0.27
174.679	-0.84
175.065	-1.73
175.451	-1.95
175.836	-2.07
176.222	-1.95
176.608	-1.95
176.994	-0.02
177.38	-1.2
177.765	-0.82
178.151	-0.84
178.537	-1.09
178.922	-1.39
179.308	-2.18
179.693	-2.48
180.079	-1.93
180.464	-1.25
180.85	-0.95
181.235	-2.8
181.621	-2.55
182.006	-2.73
182.391	-3.41
182.777	-3.57
183.162	-3.55
183.547	-2.25
183.932	-2.25
184.317	-2.77
184.702	-2.55
185.087	-2.82
185.472	-2.48
185.857	-2.7
186.242	-1.66
186.627	-0.7
187.012	0.05
187.397	0.82
187.782	1.32
188.167	1.89
188.551	2.23
188.936	7.91
189.321	14
189.705	21.3
190.09	30.82
190.475	39.18
190.859	45
191.244	53.25
191.628	61.95
192.012	66.84
192.397	72.86
192.781	81.52
193.166	83.36
193.55	82.61
193.934	85.2
194.318	83.43
194.702	81.2
195.087	83.05
195.471	82.3
195.855	81.8
196.239	83.95
196.623	83.39
197.007	83.48
197.391	84.14
197.775	87.7
198.158	85.14
198.542	85.95
198.926	84.68
199.31	84.09
199.693	80.5
200.077	73.36
200.461	72.41
200.844	70.18
201.228	68.64
201.611	67.66
201.995	62.64
202.378	61.11
202.762	62.61
203.145	65.64
203.529	65.16
203.912	65.84
204.295	72.59
204.679	77.32
205.062	86.05
205.445	84.48
205.828	81.7
206.211	88.91
206.594	90.52
206.977	87.43
207.36	86.11
207.743	82.34
208.126	79.61
208.509	77.68
208.892	74.3
209.275	68.36
209.658	69.7
210.04	73.16
210.423	68.48
210.806	67.25
211.188	67.45
211.571	66.75
211.953	70.45
212.336	74.8
212.719	78.43
213.101	76.14
213.483	76.05
213.866	76.52
214.248	73.57
214.63	76.34
215.013	76.41
215.395	77.11
215.777	76.95
216.159	76.52
216.542	77.3
216.924	72.55
217.306	73.09
217.688	72.41
218.07	71.36
218.452	70.14
218.834	68.59
219.216	72.32
219.597	72.18
219.979	73.07
220.361	73.39
220.743	71.36
221.124	69.5
221.506	68.61
221.888	69.59
222.269	70.93
222.651	72.11
223.032	70.09
223.414	66.25
223.795	66.43
224.177	65.98
224.558	66.16
224.94	64.8
225.321	70.14
225.702	74
226.083	73.5
226.465	72.73
226.846	74.34
227.227	73
227.608	72.55
227.989	70.95
228.37	71.41
228.751	69.18
229.132	72.09
229.513	69.07
229.894	64.93
230.275	66.57
230.655	67.34
231.036	65.45
231.417	66.52
231.798	71.86
232.178	72.14
232.559	71.59
232.94	75.77
233.32	76.09
233.701	79.2
234.081	83.59
234.462	83.52
234.842	83.05
235.222	86.23
235.603	86.59
235.983	80.18
236.363	78.11
236.743	81.5
237.124	74.84
237.504	76.18
237.884	75.02
238.264	70.73
238.644	67.43
239.024	67.34
239.404	64.73
239.784	63.18
240.164	64.23
240.544	66.16
240.923	63.98
241.303	66.3
241.683	62.91
242.063	65
242.442	65
242.822	65.61
243.202	64.09
243.581	63.2
243.961	67.75
244.34	67.68
244.72	65.5
245.099	64.66
245.478	68.66
245.858	70.27
246.237	67.8
246.616	66.75
246.996	67.7
247.375	70.86
247.754	74.25
248.133	71.8
248.512	73.91
248.891	79.73
249.27	82.93
249.649	83.86
250.028	88.05
250.407	89.48
250.786	90.93
251.165	92.2
251.544	91.14
251.922	88.27
252.301	89.86
252.68	87.64
253.058	85.39
253.437	85.95
253.816	85.93
254.194	81.5
254.573	79.48
254.951	85.57
255.329	89.7
255.708	88.73
256.086	90.14
256.465	88.2
256.843	88.91
257.221	89.89
257.599	84.8
257.977	79.16
258.356	80.98
258.734	83.41
259.112	82.75
259.49	76.07
259.868	78.11
260.246	79.14
260.624	79.75
261.001	80.11
261.379	80.39
261.757	81.98
262.135	83.25
262.513	78.89
262.89	74.59
263.268	71.95
263.645	74.09
264.023	72.05
264.401	72.07
264.778	72.11
265.156	74.09
265.533	72.07
265.91	69.98
266.288	72.98
266.665	78.7
267.042	80.66
267.42	80.25
267.797	78.3
268.174	78.43
268.551	78.64
268.928	78.61
269.305	76.59
269.682	78.61
270.059	78.86
270.436	75.98
270.813	73.55
271.19	75.39
271.567	74.61
271.944	75.57
272.32	76.68
272.697	74.8
273.074	75.73
273.45	74.98
273.827	75.48
274.203	75.86
274.58	78.27
274.957	76.2
275.333	76.41
275.709	76.11
276.086	77.68
276.462	75.3
276.838	73.98
277.215	74.18
277.591	78.09
277.967	75.07
278.343	77.23
278.719	74.98
279.095	78.3
279.471	75.16
279.847	76.39
280.223	74.57
280.599	76.23
280.975	75.2
281.351	70.41
281.727	66.55
282.103	66.25
282.478	61.68
282.854	63.73
283.23	64.73
283.605	68.73
283.981	65.66
284.357	67.25
284.732	69.39
285.108	73.09
285.483	77.95
285.858	75.43
286.234	79.5
286.609	86.89
286.984	80.86
287.36	77.91
287.735	77.91
288.11	76.95
288.485	74.16
288.86	70
289.235	67.95
289.61	66.2
289.985	73.27
290.36	69.73
290.735	67.57
291.11	73.23
291.485	76.48
291.86	74.23
292.235	79.07
292.609	82.59
292.984	81.82
293.359	82.18
293.733	82.61
294.108	77.09
294.482	78.57
294.857	77.89
295.231	75.73
295.606	72.41
295.98	72.43
296.354	68.36
296.729	67.27
297.103	68.02
297.477	68.5
297.851	69.59
298.226	70.77
298.6	68.23
298.974	68.34
299.348	71.77
299.722	72.18
300.096	73.45
300.47	74.82
300.844	73.95
301.217	74.36
301.591	78.55
301.965	79.98
302.339	82.86
302.712	83.23
303.086	81.36
303.46	81.25
303.833	83.45
304.207	80.7
304.58	80.77
304.954	82.23
305.327	80.84
305.701	78.5
306.074	78.73
306.447	73.77
306.821	76.55
307.194	76.11
307.567	74.73
307.94	73.75
308.313	75.11
308.686	76.23
309.059	76.05
309.432	76.64
309.805	74.52
310.178	70.48
310.551	73.77
310.924	71.2
311.297	73.64
311.67	72.23
312.042	71.75
312.415	70.82
312.788	69.93
313.16	70.43
313.533	69.16
313.905	72.23
314.278	74.43
314.65	73.36
315.023	71.02
315.395	67.48
315.768	69.18
316.14	69.7
316.512	70.57
316.884	73.07
317.257	69.64
317.629	73.55
318.001	71.73
318.373	72.61
318.745	70.41
319.117	71.5
319.489	73.18
319.861	69.55
320.233	69.91
320.605	69.39
320.977	66.3
321.348	70.09
321.72	70.93
322.092	71.27
322.463	67.61
322.835	68.59
323.207	72.07
323.578	69.18
323.95	70.7
324.321	72.09
324.693	70.93
325.064	71.2
325.435	73.02
325.807	72.45
326.178	73.77
326.549	75.61
326.92	77.61
327.292	75.3
327.663	76.89
328.034	78.36
328.405	76.18
328.776	73.16
329.147	73.59
329.518	66.43
329.889	63.61
330.259	59.95
330.63	61.89
331.001	63.91
331.372	63.41
331.742	67.05
332.113	65.45
332.484	61.3
332.854	67.75
333.225	68.52
333.595	70.66
333.966	71.98
334.336	75.73
334.707	73.39
335.077	68.84
335.447	66.91
335.817	64.18
336.188	68.98
336.558	70.05
336.928	68.93
337.298	69.77
337.668	69.3
338.038	70.5
338.408	71.27
338.778	72.52
339.148	73.64
339.518	75.07
339.888	75.07
340.258	72.14
340.627	70.68
340.997	67.61
341.367	62.41
341.736	64.91
342.106	63.16
342.475	57.16
342.845	59.91
343.214	61.75
343.584	59.93
343.953	60.59
344.323	60.66
344.692	65
345.061	67.48
345.431	71.61
345.8	72.64
346.169	73.5
346.538	74.93
346.907	68.93
347.276	68.5
347.645	71.8
348.014	71.52
348.383	71.98
348.752	70.45
349.121	68.36
349.49	68.5
349.858	68.2
350.227	68.48
350.596	73.25
350.964	79.43
351.333	78.18
351.702	78.5
352.07	75.3
352.439	73.61
352.807	74.84
353.176	75.02
353.544	72.39
353.912	73.8
354.281	71.11
354.649	65.59
355.017	59.66
355.385	59.98
355.753	59.36
356.122	61.86
356.49	60.66
356.858	59.43
357.226	61.2
357.594	61.18
357.961	58.39
358.329	60.55
358.697	63.14
359.065	68.75
359.433	68.43
359.8	69.7
360.168	69.73
360.536	72.77
360.903	74.32
361.271	73.32
361.638	76.18
362.006	76.55
362.373	75.82
362.741	77.59
363.108	73.66
363.475	73.68
363.843	70.77
364.21	68.43
364.577	68.64
364.944	68.34
365.311	69.3
365.678	68.52
366.045	68
366.412	72.68
366.779	68.25
367.146	69.09
367.513	71.77
367.88	72.73
368.247	79.2
368.613	74.93
368.98	74.34
369.347	71.32
369.713	72.89
370.08	71.66
370.447	67.41
370.813	69.5
371.18	69.02
371.546	64.68
371.912	67.11
372.279	62.59
372.645	69.89
373.011	70.61
373.378	75.59
373.744	72.91
374.11	73.25
374.476	72.57
374.842	74.3
375.208	75.7
375.574	77.43
375.94	75.27
376.306	77.3
376.672	73.95
377.038	71.98
377.404	68.75
377.769	70.05
378.135	70.86
378.501	70.3
378.866	64.77
379.232	64.82
379.597	68.34
379.963	68.48
380.328	67.41
380.694	65.8
381.059	64.84
381.425	62.43
381.79	61.82
382.155	63.59
382.52	63.57
382.886	68.16
383.251	65.34
383.616	60.86
383.981	64.11
384.346	62.82
384.711	62.68
385.076	65.82
385.441	70.98
385.806	73.09
386.171	69.89
386.535	72.68
386.9	68.59
387.265	70.91
387.629	72.66
387.994	68.93
388.359	67.27
388.723	68.09
389.088	67.52
389.452	64.23
389.817	60.36
390.181	62.82
390.545	64.39
390.91	66.91
391.274	66.84
391.638	69.27
392.002	69.91
392.366	77.11
392.731	79.14
393.095	79.55
393.459	80.68
393.823	80.82
394.187	77.5
394.55	72.45
394.914	72.75
395.278	72.64
395.642	70
396.006	69.64
396.369	64.7
396.733	58
397.097	58.39
397.46	58.11
397.824	59.73
398.187	63.11
398.551	64.55
398.914	66.25
399.277	68.48
399.641	67.2
400.004	66
400.367	65.43
400.73	68.07
401.094	67.3
401.457	68.05
401.82	71.25
402.183	70.89
402.546	71.77
402.909	72.68
403.272	66.91
403.635	70.55
403.998	73.8
404.36	75.05
404.723	77.5
405.086	76.82
405.448	76.34
405.811	72.39
406.174	71.5
406.536	69.77
406.899	69.16
407.261	71.59
407.624	67.39
407.986	66.5
408.348	66.68
408.711	67.09
409.073	67.09
409.435	65.5
409.797	66.45
410.16	65.95
410.522	67.98
410.884	67.18
411.246	67.84
411.608	69.89
411.97	72.18
412.332	71.05
412.693	69.91
413.055	70.91
413.417	72.61
413.779	72.93
414.14	71.98
414.502	71.27
414.864	69.59
415.225	69.27
415.587	72.57
415.948	69.7
416.31	69.11
416.671	68.34
417.033	67.5
417.394	69.7
417.755	71.14
418.116	72.09
418.478	71.84
418.839	71.73
419.2	71.75
419.561	66.98
419.922	67.11
420.283	69.23
420.644	69.14
421.005	66.84
421.366	66.48
421.727	66.09
422.087	65.59
422.448	66.32
422.809	66.68
423.169	70.84
423.53	71.7
423.891	69.59
424.251	69.77
424.612	71
424.972	74.59
425.333	77.23
425.693	73.32
426.053	75.68
426.414	76.2
426.774	77.98
427.134	74.66
427.494	75.77
427.854	77.55
428.214	76.5
428.574	76.16
428.934	74.84
429.294	71.14
429.654	74.61
430.014	72.36
430.374	69.73
430.734	67.7
431.094	68.98
431.453	69.16
431.813	69.82
432.173	69.11
432.532	67.34
432.892	66.25
433.251	65.5
433.611	64.75
433.97	65.73
434.33	67.86
434.689	68.43
435.048	68.5
435.407	66.07
435.767	64.41
436.126	64.34
436.485	67.57
436.844	67.95
437.203	67.14
437.562	65.09
437.921	63.73
438.28	60.84
438.639	62.68
438.998	60.66
439.356	62.23
439.715	63.23
440.074	65.45
440.433	61.75
440.791	59.59
441.15	58.68
441.508	60.55
441.867	63.73
442.225	65.95
442.584	62.55
442.942	60.32
443.3	60.23
443.659	61.55
444.017	60.36
444.375	63.55
444.733	68.02
445.092	69.57
445.45	68.32
445.808	65.43
446.166	63.48
446.524	62.66
446.882	66.11
447.239	65.3
447.597	64.66
447.955	65.86
448.313	64.52
448.67	62.23
449.028	61.23
449.386	60.73
449.743	60.27
450.101	64.73
450.458	68.86
450.816	70.45
451.173	73.57
451.531	72.55
451.888	68.66
452.245	70.61
452.602	69.98
452.96	71.27
453.317	71.8
453.674	73.84
454.031	71.34
454.388	68.73
454.745	63.2
455.102	63.02
455.459	65.02
455.816	67.73
456.173	65.91
456.529	64.41
456.886	63.07
457.243	67.18
457.599	65.39
457.956	63.52
458.313	62.34
458.669	67.25
459.026	62.82
459.382	61.45
459.739	62.89
460.095	61.41
460.451	63.34
460.807	63.89
461.164	60.93
461.52	61.14
461.876	64.64
462.232	65.25
462.588	63.14
462.944	63.86
463.3	62.09
463.656	60.86
464.012	60.27
464.368	60.11
464.724	60.3
465.079	60.09
465.435	58.16
465.791	57.48
466.146	57.14
466.502	52.98
466.858	53.07
467.213	54.64
467.569	52.68
467.924	55.11
468.279	55.27
468.635	54
468.99	54.98
469.345	59.61
469.701	59.41
470.056	59.84
470.411	64.11
470.766	63.75
471.121	61.32
471.476	64
471.831	62.14
472.186	64.36
472.541	62.91
472.895	60.25
473.25	55.02
473.605	53.98
473.96	56.86
474.314	55.3
474.669	56.75
475.024	58.5
475.378	57.09
475.733	58.84
476.087	57.68
476.441	59.93
476.796	64.7
477.15	69.57
477.504	68.68
477.859	67.02
478.213	66.16
478.567	63.98
478.921	63.7
479.275	65.18
479.629	63.16
479.983	62.66
480.337	64.11
480.691	61.18
481.045	58.16
481.399	58.18
481.752	57.34
482.106	58.91
482.46	61.07
482.813	61.07
483.167	60.09
483.52	64
483.874	64.8
484.227	64.14
484.581	63.77
484.934	64.25
485.288	67.07
485.641	68.32
485.994	67.32
486.347	70.73
486.7	71.59
487.054	72.34
487.407	70.75
487.76	70.75
488.113	69.02
488.466	70.68
488.818	70.98
489.171	68.64
489.524	67
489.877	67.52
490.23	60.52
490.582	62.25
490.935	63.59
491.288	60.98
491.64	57.75
491.993	59.82
492.345	59.7
492.698	56.68
493.05	57.75
493.402	59.07
493.755	59.57
494.107	63.39
494.459	62.32
494.811	57.98
495.163	60.52
495.515	61.98
495.867	65.95
496.219	62.77
496.571	72.7
496.923	73.57
497.275	83.59
497.627	92.75
497.979	99.43
498.33	107.32
498.682	117.43
499.034	125.52
499.385	133.95
499.737	138.2
500.088	153.2
500.44	155.23
500.791	160.68
501.143	159.64
501.494	157.45
501.845	165.77
502.197	168.48
502.548	173.23
502.899	177.73
503.25	180.57
503.601	182.84
503.952	180.34
504.303	183.66
504.654	185.77
505.005	185.64
505.356	187.57
505.707	182.23
506.058	177.98
506.408	177.32
506.759	170.64
507.11	175.68
507.46	175.93
507.811	176.18
508.161	172.98
508.512	176.95
508.862	180.93
509.213	184.2
509.563	187.55
509.913	194.82
510.263	193.39
510.614	196.05
510.964	193.89
511.314	192.3
511.664	194.09
512.014	201.93
512.364	202.02
512.714	201.09
513.064	202.52
513.414	201.84
513.764	202.23
514.113	199.52
514.463	200
514.813	197.39
515.162	198.66
515.512	198.05
515.862	189.68
516.211	187.18
516.561	187.25
516.91	182.98
517.259	183.55
517.609	179.34
517.958	182.16
518.307	186.73
518.656	184.89
519.006	186.14
519.355	186.84
519.704	190.86
520.053	193.27
520.402	195.23
520.751	197.98
521.1	199.14
521.448	201.09
521.797	199.02
522.146	193.73
522.495	194.98
522.843	194.36
523.192	190.95
523.541	192.66
523.889	190.5
524.238	187.64
524.586	185.02
524.935	180.61
525.283	181.25
525.631	182.68
525.979	182.57
526.328	183.05
526.676	183.34
527.024	180.8
527.372	177.39
527.72	175.66
528.068	171.91
528.416	171.82
528.764	171.3
529.112	165.05
529.46	160.48
529.808	159.43
530.155	154.32
530.503	150.32
530.851	150.7
531.198	150.98
531.546	151.84
531.893	152.59
532.241	151.2
532.588	148.39
532.936	151
533.283	155.43
533.63	153.39
533.978	154.48
534.325	151.39
534.672	153.14
535.019	150.25
535.366	145.52
535.713	145.27
536.06	144.52
536.407	148
536.754	145.66
537.101	144.59
537.448	147.16
537.795	147.59
538.141	151.45
538.488	147.95
538.835	147.14
539.181	150.8
539.528	149.55
539.874	149.16
540.221	147.11
540.567	147.61
540.914	142.98
541.26	142.16
541.606	142.07
541.952	143.55
542.299	145.02
542.645	147.64
542.991	146.57
543.337	146.86
543.683	147.43
544.029	146.48
544.375	143.93
544.721	144.82
545.066	144.77
545.412	143.11
545.758	138.95
546.104	138.77
546.449	136.5
546.795	134.59
547.141	132.25
547.486	131.09
547.832	129.75
548.177	130.25
548.522	129.64
548.868	128.3
549.213	128.98
549.558	128.2
549.903	125.59
550.249	124.25
550.594	123.5
550.939	126.66
551.284	123.93
551.629	120.91
551.974	120.52
552.319	121.75
552.664	120.91
553.008	120.93
553.353	120.73
553.698	123.36
554.043	123.64
554.387	119.52
554.732	120.32
555.076	120.41
555.421	123.91
555.765	123.07
556.11	122.95
556.454	121.39
556.798	118.36
557.143	121.75
557.487	118.11
557.831	118.14
558.175	120.84
558.519	115.89
558.863	116.09
559.207	115.11
559.551	115.25
559.895	117.73
560.239	117.55
560.583	119.11
560.927	117
561.27	116.55
561.614	116.64
561.958	115.64
562.301	112.84
562.645	113.91
562.988	114.02
563.332	113.25
563.675	109.77
564.018	111.43
564.362	111.23
564.705	107.61
565.048	111.86
565.391	110.89
565.735	111.45
566.078	112.68
566.421	109.7
566.764	107.45
567.107	109.68
567.45	109.89
567.792	108.91
568.135	107.98
568.478	106.86
568.821	104.16
569.163	104.18
569.506	103.18
569.849	104.18
570.191	101.86
570.534	104.86
570.876	105.36
571.219	104.66
571.561	104.93
571.903	102.11
572.246	105.75
572.588	103.7
572.93	100.3
573.272	101.93
573.614	103.48
573.956	106.93
574.298	102.36
574.64	96.34
574.982	95.41
575.324	93.73
575.666	95.07
576.008	94.61
576.349	92.95
576.691	94.64
577.033	93.57
577.374	93.09
577.716	92.23
578.057	89.55
578.399	92.41
578.74	91.77
579.082	89.25
579.423	89.93
579.764	85.48
580.105	85.23
580.447	85.23
580.788	83.68
581.129	79.32
581.47	80.68
581.811	84.75
582.152	83.07
582.493	82.59
582.834	85.8
583.175	87.02
583.515	89.05
583.856	91.93
584.197	89.09
584.537	90.07
584.878	92.68
585.218	92.39
585.559	94.05
585.899	95.52
586.24	93.11
586.58	94.43
586.921	91.14
587.261	92.55
587.601	89.84
587.941	92.52
588.281	92.91
588.621	91.16
588.961	87.55
589.301	87.23
589.641	87.2
589.981	88.36
590.321	84.48
590.661	86.16
591.001	82.2
591.34	85.41
591.68	83.59
592.02	83.45
592.359	84.64
592.699	89.57
593.038	87.34
593.378	89.57
593.717	90.45
594.057	92.34
594.396	91.66
594.735	94.07
595.074	92.48
595.414	89.25
595.753	90.09
596.092	90.75
596.431	90.39
596.77	91.16
597.109	89.52
597.448	87.89
597.786	86.18
598.125	87.23
598.464	83.95
598.803	82.34
599.141	83.55
599.48	79.64
599.819	76.84
600.157	74.5
600.495	71.34
600.834	69.77
601.172	72.36
601.511	73.43
601.849	74.32
602.187	77.11
602.525	78.84
602.864	83.57
603.202	83.45
603.54	85.7
603.878	84.86
604.216	85.05
604.554	83.77
604.891	82.8
605.229	84.52
605.567	81.34
605.905	82.8
606.243	80.75
606.58	79.8
606.918	84
607.255	80.8
607.593	84.86
607.93	86.18
608.268	84.11
608.605	82.11
608.942	79.14
609.28	78.98
609.617	78.41
609.954	77.64
610.291	76.3
610.628	73.98
610.965	76.86
611.302	70.45
611.639	70.86
611.976	74.93
612.313	76.34
612.65	75.52
612.987	75.66
613.323	72.75
613.66	74
613.997	70.8
614.333	68.61
614.67	70.25
615.006	70.73
615.343	71.23
615.679	71.77
616.015	71.07
616.352	73.16
616.688	73.3
617.024	75.14
617.36	74.07
617.696	76.05
618.032	76.43
618.368	75.11
618.704	76.39
619.04	78.8
619.376	76.05
619.712	76.66
620.048	74.95
620.383	77.11
620.719	75.36
621.055	76.7
621.39	75.5
621.726	75.45
622.061	73.11
622.397	72.45
622.732	70.11
623.068	69.3
623.403	66.82
623.738	67.66
624.073	65.18
624.409	66.64
624.744	66.45
625.079	67.77
625.414	71.3
625.749	72.93
626.084	73.73
626.419	75.98
626.753	79.55
627.088	82.52
627.423	81.68
627.758	85.55
628.092	84.59
628.427	86.73
628.762	88.52
629.096	87.91
629.431	88.2
629.765	88.34
630.099	86.75
630.434	85.52
630.768	86.48
631.102	86.09
631.436	83.89
631.77	86
632.105	83.2
632.439	81.7
632.773	83.52
633.107	81.77
633.44	82.66
633.774	81.23
634.108	80.23
634.442	75.41
634.776	80.2
635.109	80.86
635.443	80.89
635.776	81.48
636.11	80.73
636.443	77.84
636.777	79.59
637.11	79.59
637.444	80.86
637.777	81.52
638.11	84.41
638.443	84.57
638.776	84.39
639.11	81.8
639.443	82.18
639.776	83.25
640.109	84.75
640.441	83.18
640.774	82.02
641.107	81.34
641.44	80.66
641.773	78.07
642.105	72.84
642.438	69.82
642.77	70.55
643.103	70.75
643.435	70.16
643.768	67.75
644.1	69.68
644.433	70.43
644.765	69.25
645.097	70.23
645.429	73.41
645.761	72.82
646.094	71.77
646.426	73.55
646.758	74.23
647.09	71.89
647.422	71.7
647.753	69.86
648.085	66.95
648.417	66.32
648.749	65.93
649.08	64.45
649.412	64.2
649.744	68
650.075	66.43
650.407	62.23
650.738	70.34
651.069	70.52
651.401	70.14
651.732	72.48
652.063	72.95
652.394	73.7
652.726	77.32
653.057	78.32
653.388	74.82
653.719	74.84
654.05	74.77
654.381	69
654.712	70.43
655.042	68.41
655.373	66.48
655.704	64.61
656.034	61.25
656.365	59.11
656.696	60.61
657.026	66
657.357	65.8
657.687	69.07
658.018	70.52
658.348	66.25
658.678	67.43
659.008	69.39
659.339	71.73
659.669	73.95
659.999	73.73
660.329	72.55
660.659	69.07
660.989	69.86
661.319	66.95
661.649	65.05
661.978	70.91
662.308	69.64
662.638	70.59
662.968	68.64
663.297	70.68
663.627	68
663.956	70.02
664.286	70.16
664.615	66.84
664.945	70.61
665.274	72.36
665.603	72.27
665.932	75.86
666.262	74.2
666.591	74.73
666.92	71.82
667.249	74.55
667.578	71.75
667.907	72.84
668.236	77.05
668.564	75.32
668.893	73.8
669.222	71.75
669.551	68.61
669.879	69.27
670.208	69.7
670.537	66.32
670.865	62.27
671.194	63.34
671.522	61.84
671.85	61.73
672.179	61.34
672.507	61.18
672.835	60.14
673.163	62.66
673.491	64.55
673.819	66.5
674.147	67.61
674.475	72.11
674.803	71.43
675.131	72.61
675.459	70.07
675.787	71.43
676.115	72.41
676.442	72.95
676.77	72.8
677.098	70.25
677.425	71.14
677.753	73.18
678.08	72.25
678.407	73.89
678.735	73.57
679.062	71.55
679.389	67
679.717	64.86
680.044	62.18
680.371	61.09
680.698	58.18
681.025	54.48
681.352	54.82
681.679	52.57
682.006	51.02
682.332	51.3
682.659	54.09
682.986	58.61
683.313	60.16
683.639	61.61
683.966	64.23
684.292	67.45
684.619	68.34
684.945	69.45
685.272	67.41
685.598	65.84
685.924	66.98
686.25	65.93
686.577	63.09
686.903	63.57
687.229	65.8
687.555	64.55
687.881	65.5
688.207	65.77
688.533	65.32
688.858	72.07
689.184	74.23
689.51	74.48
689.836	76.48
690.161	76.23
690.487	73.43
690.813	69.64
691.138	69.07
691.463	69.84
691.789	69.27
692.114	65.77
692.44	60.2
692.765	61.45
693.09	58.91
693.415	60.09
693.74	62.61
694.065	62.7
694.39	62.98
694.715	65.11
695.04	62.2
695.365	61.91
695.69	62
696.015	64.02
696.339	61.57
696.664	64.27
696.989	62.32
697.313	61.55
697.638	62.25
697.962	61.18
698.287	57.02
698.611	59.66
698.935	65.57
699.26	68.86
699.584	71.18
699.908	72.32
700.232	67.91
700.556	64.84
700.88	67.16
701.204	69.7
701.528	74.48
701.852	78.36
702.176	76.3
702.5	68.75
702.823	67.43
703.147	62.61
703.471	62
703.794	66.57
704.118	69.34
704.441	68.09
704.765	65.75
705.088	63.82
705.411	61.45
705.735	61.73
706.058	63.18
706.381	61.39
706.704	64.18
707.027	64.41
707.35	60.89
707.673	59.18
707.996	55.95
708.319	57.18
708.642	55.68
708.965	56.48
709.288	56.2
709.61	57.36
709.933	59.05
710.256	60.09
710.578	62
710.901	61.89
711.223	62.64
711.546	64.02
711.868	65.39
712.19	65.77
712.512	66.91
712.835	67.41
713.157	64.66
713.479	65.82
713.801	65.16
714.123	61.09
714.445	60.23
714.767	62.84
715.089	63.82
715.411	57.91
715.732	61.93
716.054	60.14
716.376	60.8
716.697	62.77
717.019	63.14
717.34	62.05
717.662	63.27
717.983	67.48
718.305	64.68
718.626	65.66
718.947	72.25
719.268	68.66
719.589	69.11
719.911	67.18
720.232	68.64
720.553	66.32
720.874	68.16
721.195	66.27
721.515	65.86
721.836	64.3
722.157	63.89
722.478	60.66
722.798	60.14
723.119	60.68
723.44	62.5
723.76	63.68
724.081	64.16
724.401	62.7
724.721	64.41
725.042	57.93
725.362	57.45
725.682	53.75
726.002	54.36
726.322	54.68
726.642	53.93
726.962	51.48
727.282	48.93
727.602	47.41
727.922	47.16
728.242	46.64
728.562	49.75
728.882	52.68
729.201	56.27
729.521	54.23
729.84	52.45
730.16	51.59
730.479	57.07
730.799	56.3
731.118	57.02
731.437	54.61
731.757	54.43
732.076	54.75
732.395	55.5
732.714	54.48
733.033	55.73
733.352	60.66
733.671	58.55
733.99	55.66
734.309	56.7
734.628	56.18
734.947	57.41
735.265	57.77
735.584	58.02
735.903	57.73
736.221	59.07
736.54	60.82
736.858	58.7
737.177	59.48
737.495	57.93
737.813	59.14
738.132	58.93
738.45	62.18
738.768	63.14
739.086	62.05
739.404	60.3
739.722	55.23
740.04	54.27
740.358	53.11
740.676	54.57
740.994	55.27
741.311	53.7
741.629	53.45
741.947	50.05
742.264	48.95
742.582	49.64
742.899	48.95
743.217	51.68
743.534	48.98
743.852	48.61
744.169	50.32
744.486	49.09
744.803	52.77
745.121	56.2
745.438	56.18
745.755	54.75
746.072	53.95
746.389	56.55
746.706	58.48
747.022	57.36
747.339	58.59
747.656	56.5
747.973	57.61
748.289	51.8
748.606	51.2
748.923	46.77
749.239	48.05
749.555	51.39
749.872	52.05
750.188	49.82
750.505	54.43
750.821	52.05
751.137	53.23
751.453	52.48
751.769	54.48
752.085	51.02
752.401	57.18
752.717	59.68
753.033	56.45
753.349	53.39
753.665	52.61
753.98	53.34
754.296	57.3
754.612	57
754.927	57.25
755.243	54.55
755.558	56.45
755.874	56.3
756.189	54.48
756.505	56.52
756.82	54.66
757.135	58.55
757.45	54.82
757.765	52.11
758.08	51.02
758.395	51.8
758.71	52.09
759.025	50.36
759.34	50.7
759.655	51.84
759.97	50.27
760.285	53.64
760.599	50.82
760.914	50.61
761.228	51.86
761.543	51.09
761.857	51.39
762.172	55.07
762.486	56.14
762.8	52.84
763.115	51.89
763.429	53.36
763.743	55.3
764.057	57.61
764.371	57.5
764.685	57.68
764.999	59.02
765.313	57.02
765.627	53.84
765.941	53.84
766.255	55.41
766.568	55.5
766.882	56.27
767.195	53.18
767.509	51.27
767.823	52.91
768.136	51.36
768.449	48.93
768.763	48.7
769.076	49.57
769.389	48.66
769.702	50.11
770.016	49.55
770.329	49.41
770.642	51.05
770.955	52.89
771.268	52.3
771.58	51.8
771.893	55.84
772.206	56.8
772.519	58.14
772.832	59.25
773.144	58.2
773.457	57.86
773.769	54.7
774.082	55.18
774.394	53.95
774.706	56.48
775.019	57.66
775.331	57.41
775.643	56.89
775.955	55.75
776.268	57.84
776.58	57.05
776.892	58.82
777.204	58.14
777.515	55.68
777.827	54.3
778.139	53.45
778.451	51.73
778.763	49.57
779.074	48.16
779.386	50.25
779.697	48.11
780.009	48.89
780.32	46.57
780.632	48.2
780.943	45.8
781.254	46.66
781.566	46.41
781.877	50.16
782.188	53.59
782.499	54.25
782.81	52.64
783.121	53.14
783.432	51.3
783.743	53.11
784.054	54.18
784.364	56.75
784.675	57.05
784.986	54.86
785.296	55.82
785.607	55.91
785.917	55.36
786.228	54.48
786.538	54.86
786.849	57.48
787.159	58.66
787.469	59.14
787.779	61.32
788.09	60.16
788.4	61.5
788.71	60.57
789.02	56.18
789.33	60.5
789.64	65.75
789.949	65.48
790.259	67
790.569	63.32
790.879	64.02
791.188	63.75
791.498	65.59
791.807	65.14
792.117	62.52
792.426	63.57
792.736	60.77
793.045	58.07
793.354	60.39
793.663	62.77
793.973	65.41
794.282	65.89
794.591	67.55
794.9	67.16
795.209	68.89
795.518	69.52
795.826	70.75
796.135	74.43
796.444	74.34
796.753	73.3
797.061	70.36
797.37	70.16
797.678	67.41
797.987	66.77
798.295	65.2
798.604	65.25
798.912	66.7
799.22	66.07
799.529	64.82
799.837	63.16
800.145	62.45
800.453	64.98
800.761	65.18
801.069	68.05
801.377	68.07
801.685	69.84
801.993	68.89
802.3	69.43
802.608	70.8
802.916	70.14
803.223	74.02
803.531	73.64
803.838	70.64
804.146	72.66
804.453	72.16
804.76	70.86
805.068	71.3
805.375	71.43
805.682	68.77
805.989	68.5
806.296	68.41
806.603	64.16
806.91	66.18
807.217	66.25
807.524	63.14
807.831	60.89
808.138	62.34
808.444	62.66
808.751	62.55
809.058	64.61
809.364	66.23
809.671	65.41
809.977	70.52
810.284	71.91
810.59	70.8
810.896	70.41
811.202	73.05
811.509	73.2
811.815	73.5
812.121	75.14
812.427	72.25
812.733	73.66
813.039	75
813.345	73.34
813.65	71.5
813.956	74.57
814.262	78.27
814.568	80.18
814.873	78.93
815.179	77.73
815.484	76.98
815.79	80.16
816.095	78.2
816.4	80.18
816.706	78.57
817.011	79.02
817.316	78.66
817.621	77.98
817.926	76.16
818.231	78.48
818.536	78.14
818.841	78.73
819.146	79.18
819.451	78.82
819.756	75.91
820.06	78.39
820.365	78.32
820.67	76.36
820.974	77.84
821.279	79
821.583	77.07
821.888	77.45
822.192	78.14
822.496	80.82
822.8	81.18
823.105	81.95
823.409	81.32
823.713	82.66
824.017	86.43
824.321	82.82
824.625	84.2
824.929	86.5
825.232	85.98
825.536	85.39
825.84	82.32
826.143	83.5
826.447	84.05
826.751	84.61
827.054	87.23
827.358	83.32
827.661	87.27
827.964	86.3
828.268	84.91
828.571	85.89
828.874	84.91
829.177	84.55
829.48	82.2
829.783	83.82
830.086	83.41
830.389	80.23
830.692	83.18
830.995	80.75
831.297	78.89
831.6	76.32
831.903	79.05
832.205	78.66
832.508	82.41
832.81	82.52
833.113	84.25
833.415	84.36
833.718	88.64
834.02	88.07
834.322	90.8
834.624	89.14
834.926	92.64
835.228	94
835.53	97.77
835.832	98.43
836.134	100.45
836.436	97.84
836.738	98.2
837.04	94.23
837.341	93.02
837.643	93.07
837.944	94.45
838.246	94.73
838.547	96.66
838.849	98.77
839.15	96.77
839.452	98.32
839.753	100.07
840.054	98.09
840.355	96.98
840.656	99.61
840.957	101.8
841.258	105.34
841.559	105.34
841.86	103.02
842.161	98.68
842.462	96.64
842.762	96.93
843.063	93.82
843.364	93.77
843.664	94.86
843.965	96.89
844.265	94.2
844.566	95.39
844.866	94.05
845.166	92.98
845.467	92.16
845.767	92.36
846.067	91
846.367	90.84
846.667	93.68
846.967	94.43
847.267	90.93
847.567	90.55
847.867	87.75
848.166	88.23
848.466	88.73
848.766	92.93
849.065	95.43
849.365	96.5
849.664	97.64
849.964	96.64
850.263	97.75
850.562	99.45
850.862	99.61
851.161	98.45
851.46	97.48
851.759	96.68
852.058	97.2
852.357	96.66
852.656	95.39
852.955	95.68
853.254	97.82
853.553	96.64
853.851	98.57
854.15	100.91
854.449	100.07
854.747	102.05
855.046	99.18
855.344	98.3
855.643	99.36
855.941	103.73
856.239	107.39
856.538	106.5
856.836	109.91
857.134	109.91
857.432	105.61
857.73	108.18
858.028	106.77
858.326	113.05
858.624	113.34
858.922	114.5
859.219	112.7
859.517	108.86
859.815	110.2
860.112	111.27
860.41	108.23
860.707	110.86
861.005	113.48
861.302	116.68
861.6	112.02
861.897	111.82
862.194	110.75
862.491	109.48
862.788	115.25
863.085	116.73
863.382	114.95
863.679	116.43
863.976	113.93
864.273	110.61
864.57	105.02
864.867	106.77
865.163	102.27
865.46	101.95
865.757	104.45
866.053	102.23
866.349	99.43
866.646	95.68
866.942	95.57
867.239	101.95
867.535	101.43
867.831	102.57
868.127	101.7
868.423	103.48
868.719	102.41
869.015	101.52
869.311	98.43
869.607	98.02
869.903	97.61
870.199	98.2
870.494	91.68
870.79	97.36
871.086	99.48
871.381	101.48
871.677	103.7
871.972	101.68
872.267	99.95
872.563	100.73
872.858	102.23
873.153	104.82
873.448	104.91
873.743	106.5
874.038	104.2
874.333	102.98
874.628	103.27
874.923	103.18
875.218	108.82
875.513	109.2
875.808	112.73
876.102	107.27
876.397	103.73
876.691	102.39
876.986	101.48
877.28	97.36
877.575	98.57
877.869	95.68
878.163	94.82
878.458	91.39
878.752	86.93
879.046	81
879.34	82.16
879.634	83.05
879.928	81.3
880.222	81.8
880.516	80.95
880.809	77.5
881.103	75.73
881.397	73.23
881.691	74.89
881.984	78.14
882.278	80.18
882.571	83.75
882.864	82.55
883.158	84.8
883.451	84.3
883.744	87.5
884.038	87.18
884.331	90.75
884.624	93.02
884.917	88.05
885.21	88.2
885.503	86.84
885.796	83.98
886.088	84.59
886.381	82.09
886.674	81.82
886.966	82.57
887.259	85
887.552	87.89
887.844	86.66
888.136	88.86
888.429	88.12
888.721	89.25
889.013	90.38
889.306	93.21
889.598	96.04
