# Supplementary material for: An on-demand, drop-on-drop method for studying enzyme catalysis by serial crystallography
Source: Nat Commun. 2021 Jul 22;12:4461. doi: 10.1038/s41467-021-24757-7 (PMC8298390; doi:10.1038/s41467-021-24757-7)
Supplement: Supplementary file 7 — Source Data [file 41467_2021_24757_MOESM7_ESM.zip › 01_raw data/7/7-fluo5N-fura-bg_OFX002211_20-34-18-561.txt]

Data from 7-fluo5N-fura-bg_OFX002211_20-34-18-561.txt Node

Date: Wed Jun 05 20:34:18 PDT 2019
User: Yachandra Lab
Spectrometer: OFX00221
Trigger mode: 0
Integration Time (sec): 3.000000E-1
Scans to average: 4
Nonlinearity correction enabled: false
Boxcar width: 5
Storing dark spectrum: false
XAxis mode: Wavelengths
Number of Pixels in Spectrum: 2136
>>>>>Begin Spectral Data<<<<<
156.111	2561.79
156.499	2562.39
156.887	2568.03
157.274	2567.33
157.662	2576.78
158.049	2585.86
158.437	2600.52
158.824	2599.73
159.211	2614.09
159.599	2620
159.986	2624.23
160.373	2621.41
160.761	2627.8
161.148	2625.18
161.535	2631.27
161.922	2622.39
162.309	2618.52
162.696	2604.16
163.083	2605.23
163.47	2593.48
163.857	2600.02
164.244	2595.68
164.631	2599.18
165.018	2591.82
165.405	2595.27
165.792	2589.09
166.179	2595.09
166.565	2589.43
166.952	2595.36
167.339	2594.8
167.725	2601
168.112	2595.84
168.498	2602.7
168.885	2597.39
169.271	2604.39
169.658	2599.57
170.044	2605.18
170.431	2598.86
170.817	2603.57
171.203	2597.64
171.59	2599.09
171.976	2593.5
172.362	2599.52
172.748	2593.7
173.134	2598.93
173.521	2593.27
173.907	2598.91
174.293	2593.48
174.679	2598.64
175.065	2591.82
175.451	2598.82
175.836	2592.64
176.222	2599.59
176.608	2604.93
176.994	2617.25
177.38	2617.09
177.765	2622.14
178.151	2614.66
178.537	2619.89
178.922	2616.57
179.308	2624.73
179.693	2618.11
180.079	2622.45
180.464	2615.5
180.85	2609.25
181.235	2596.16
181.621	2596.14
182.006	2590.11
182.391	2595.82
182.777	2590.5
183.162	2594.89
183.547	2587.5
183.932	2592.73
184.317	2588.07
184.702	2593.09
185.087	2587.11
185.472	2593.82
185.857	2589.16
186.242	2593.91
186.627	2590.23
187.012	2594.7
187.397	2588.23
187.782	2594.52
188.167	2588.41
188.551	2593.75
188.936	2734.86
189.321	2882.91
189.705	3024.59
190.09	3171.36
190.475	3343.32
190.859	3494.7
191.244	3636.45
191.628	3787.59
192.012	3929.98
192.397	4091.25
192.781	4231.25
193.166	4235.7
193.55	4232.61
193.934	4239.5
194.318	4244.18
194.702	4219.52
195.087	4214.45
195.471	4221.61
195.855	4220.05
196.239	4224.89
196.623	4214.91
197.007	4225.32
197.391	4227.25
197.775	4238.11
198.158	4233.43
198.542	4232.77
198.926	4231.43
199.31	4236.86
199.693	4234.34
200.077	4236.7
200.461	4238.82
200.844	4242.89
201.228	4236.86
201.611	4238.59
201.995	4233.07
202.378	4237.64
202.762	4239.48
203.145	4244.61
203.529	4244.43
203.912	4250.93
204.295	4252.25
204.679	4252.95
205.062	4250.64
205.445	4258.2
205.828	4256.93
206.211	4261.18
206.594	4260.5
206.977	4263.3
207.36	4264.27
207.743	4269.61
208.126	4269.23
208.509	4273.23
208.892	4275.84
209.275	4281.95
209.658	4283.8
210.04	4291.18
210.423	4290.89
210.806	4294.39
211.188	4295.27
211.571	4298.86
211.953	4299.05
212.336	4301.18
212.719	4299.82
213.101	4299.14
213.483	4300.18
213.866	4300.57
214.248	4301.55
214.63	4310.18
215.013	4309.59
215.395	4312.3
215.777	4312.77
216.159	4319.66
216.542	4320.61
216.924	4325.48
217.306	4325.18
217.688	4326.84
218.07	4325.59
218.452	4321.64
218.834	4317.09
219.216	4320.86
219.597	4319.89
219.979	4321.75
220.361	4355.86
220.743	4357.64
221.124	4360.93
221.506	4367.61
221.888	4367.41
222.269	4370.02
222.651	4375.25
223.032	4378.73
223.414	4382.91
223.795	4387.68
224.177	4387.39
224.558	4352
224.94	4351.5
225.321	4358.68
225.702	4356.57
226.083	4364.14
226.465	4380.14
226.846	4377.41
227.227	4377.5
227.608	4377.98
227.989	4374.68
228.37	4384.68
228.751	4386.82
229.132	4392.07
229.513	4385.18
229.894	4383.61
230.275	4377.7
230.655	4366.61
231.036	4373.91
231.417	4376.07
231.798	4373.84
232.178	4382.93
232.559	4376.82
232.94	4380.43
233.32	4378.41
233.701	4381.98
234.081	4389.48
234.462	4395.68
234.842	4395.73
235.222	4399.18
235.603	4399.07
235.983	4400.14
236.363	4399.18
236.743	4399.05
237.124	4395.36
237.504	4417.84
237.884	4416.3
238.264	4417.43
238.644	4414.7
239.024	4419.64
239.404	4414.73
239.784	4423.07
240.164	4426.09
240.544	4427.23
240.923	4429.48
241.303	4434.41
241.683	4413.64
242.063	4417.34
242.442	4412.2
242.822	4427.05
243.202	4422.18
243.581	4425.45
243.961	4431
244.34	4433.11
244.72	4432.64
245.099	4440.59
245.478	4434.77
245.858	4443.73
246.237	4442.73
246.616	4452.41
246.996	4439.43
247.375	4443.91
247.754	4445.09
248.133	4438.64
248.512	4437.3
248.891	4445.84
249.27	4442.16
249.649	4448.09
250.028	4443.23
250.407	4444.59
250.786	4438.48
251.165	4446.41
251.544	4450.77
251.922	4452.7
252.301	4453.05
252.68	4456.5
253.058	4449.73
253.437	4457.3
253.816	4459.98
254.194	4463
254.573	4462.14
254.951	4469.23
255.329	4464.39
255.708	4462.84
256.086	4464.09
256.465	4461.64
256.843	4470.32
257.221	4472.91
257.599	4467.25
257.977	4471.43
258.356	4474.8
258.734	4479.25
259.112	4481.39
259.49	4483.55
259.868	4485.09
260.246	4485.57
260.624	4495.09
261.001	4493.41
261.379	4496.14
261.757	4495.61
262.135	4491.55
262.513	4489.14
262.89	4485.45
263.268	4485.36
263.645	4484.95
264.023	4484.57
264.401	4489.45
264.778	4484.89
265.156	4478.39
265.533	4480.05
265.91	4475.93
266.288	4478.36
266.665	4473.7
267.042	4481.75
267.42	4477.57
267.797	4482.41
268.174	4483.27
268.551	4480.91
268.928	4482.68
269.305	4487.36
269.682	4483.84
270.059	4491.59
270.436	4489.93
270.813	4501.57
271.19	4499.34
271.567	4502.16
271.944	4496.93
272.32	4500.05
272.697	4508.39
273.074	4510.32
273.45	4509.52
273.827	4511.86
274.203	4510.61
274.58	4514.77
274.957	4506.61
275.333	4507.41
275.709	4507.14
276.086	4510.73
276.462	4505.48
276.838	4495.11
277.215	4490.93
277.591	4501.5
277.967	4499.68
278.343	4502.11
278.719	4495.55
279.095	4501.09
279.471	4496.02
279.847	4503.09
280.223	4499.77
280.599	4501.34
280.975	4501.43
281.351	4503.48
281.727	4491.25
282.103	4494.73
282.478	4489.57
282.854	4497.73
283.23	4491.14
283.605	4498.55
283.981	4488.66
284.357	4495.05
284.732	4498.25
285.108	4502.14
285.483	4506.86
285.858	4509.89
286.234	4507.34
286.609	4511.59
286.984	4505.16
287.36	4510
287.735	4511.41
288.11	4528.05
288.485	4524
288.86	4526.11
289.235	4522.34
289.61	4522.25
289.985	4522.93
290.36	4526.64
290.735	4524.55
291.11	4530.36
291.485	4530.55
291.86	4529.59
292.235	4524.5
292.609	4527.02
292.984	4524.34
293.359	4532.36
293.733	4532.45
294.108	4540.8
294.482	4536.05
294.857	4538.55
295.231	4539.61
295.606	4546.7
295.98	4542.82
296.354	4541.7
296.729	4541.8
297.103	4544.75
297.477	4540.68
297.851	4540.91
298.226	4534.2
298.6	4539.64
298.974	4540.8
299.348	4545.55
299.722	4545.18
300.096	4551
300.47	4546.16
300.844	4551.41
301.217	4550.45
301.591	4555.48
301.965	4558.55
302.339	4562.02
302.712	4560.57
303.086	4563
303.46	4557.11
303.833	4553.59
304.207	4551.75
304.58	4557.57
304.954	4552.5
305.327	4555.8
305.701	4551.16
306.074	4551.75
306.447	4546.55
306.821	4553.8
307.194	4552.25
307.567	4560.77
307.94	4560.7
308.313	4564.89
308.686	4561.3
309.059	4564.89
309.432	4560.05
309.805	4566.84
310.178	4560.64
310.551	4570.91
310.924	4565.11
311.297	4566.59
311.67	4559.23
312.042	4562.55
312.415	4563.02
312.788	4563.14
313.16	4558.7
313.533	4566.07
313.905	4563.64
314.278	4572.2
314.65	4561.43
315.023	4564.61
315.395	4562.48
315.768	4564.3
316.14	4560.89
316.512	4563.86
316.884	4563.48
317.257	4574.02
317.629	4568.02
318.001	4568.32
318.373	4561.68
318.745	4567.98
319.117	4562.18
319.489	4567.8
319.861	4569.84
320.233	4576.32
320.605	4566.07
320.977	4569.16
321.348	4562.66
321.72	4566.64
322.092	4557.52
322.463	4563.55
322.835	4557.84
323.207	4563.36
323.578	4557.05
323.95	4559.18
324.321	4552.3
324.693	4558.11
325.064	4556.98
325.435	4579.59
325.807	4575.5
326.178	4585
326.549	4581.73
326.92	4586.75
327.292	4581.8
327.663	4585.59
328.034	4580.75
328.405	4584.64
328.776	4580
329.147	4583.2
329.518	4559.43
329.889	4560.91
330.259	4555.68
330.63	4557.32
331.001	4552.86
331.372	4559.55
331.742	4555.27
332.113	4561.66
332.484	4557.95
332.854	4568.02
333.225	4561.2
333.595	4564.64
333.966	4562.77
334.336	4567.02
334.707	4559.66
335.077	4569.57
335.447	4565.68
335.817	4571.5
336.188	4558.82
336.558	4563.57
336.928	4555.52
337.298	4564.45
337.668	4565.23
338.038	4569.05
338.408	4588.84
338.778	4594.25
339.148	4607.05
339.518	4613.77
339.888	4606.23
340.258	4616.39
340.627	4610.18
340.997	4613.07
341.367	4603.77
341.736	4603.07
342.106	4599.34
342.475	4579.36
342.845	4608.64
343.214	4590.39
343.584	4579.59
343.953	4588.02
344.323	4580.75
344.692	4583.68
345.061	4580.5
345.431	4586.11
345.8	4580
346.169	4584.3
346.538	4579.73
346.907	4551.82
347.276	4548.25
347.645	4551.68
348.014	4545.07
348.383	4550.41
348.752	4545.64
349.121	4547.95
349.49	4547.68
349.858	4550.98
350.227	4546.68
350.596	4554.86
350.964	4548.75
351.333	4555.73
351.702	4560.43
352.07	4563.16
352.439	4555.91
352.807	4564.25
353.176	4559.59
353.544	4560.55
353.912	4564.43
354.281	4568.23
354.649	4560.25
355.017	4571.23
355.385	4562.95
355.753	4562.3
356.122	4557.16
356.49	4562.45
356.858	4556.66
357.226	4564.73
357.594	4557.34
357.961	4561.91
358.329	4560.75
358.697	4567.25
359.065	4557.84
359.433	4562.34
359.8	4556.73
360.168	4561.48
360.536	4556.34
360.903	4558.86
361.271	4550.34
361.638	4555.39
362.006	4540.55
362.373	4542.27
362.741	4530.82
363.108	4532.55
363.475	4527.48
363.843	4532.05
364.21	4529.45
364.577	4541.89
364.944	4533.32
365.311	4540.95
365.678	4557.64
366.045	4567.14
366.412	4568.7
366.779	4576.95
367.146	4573.75
367.513	4581.34
367.88	4571.25
368.247	4574.7
368.613	4566.75
368.98	4574.23
369.347	4561.61
369.713	4544.73
370.08	4536.66
370.447	4533.66
370.813	4525.61
371.18	4529.91
371.546	4517.59
371.912	4524.36
372.279	4522.41
372.645	4524.43
373.011	4521.73
373.378	4529.98
373.744	4521.84
374.11	4532.64
374.476	4527
374.842	4533.11
375.208	4538.75
375.574	4545.82
375.94	4541.16
376.306	4544.02
376.672	4539.48
377.038	4542.36
377.404	4540.61
377.769	4551.86
378.135	4541.68
378.501	4549.66
378.866	4546.64
379.232	4540.14
379.597	4536.75
379.963	4542.41
380.328	4532.89
380.694	4534.93
381.059	4527.39
381.425	4530.39
381.79	4520.32
382.155	4526.59
382.52	4520.75
382.886	4524.55
383.251	4518.32
383.616	4524.55
383.981	4517.27
384.346	4523.77
384.711	4521.95
385.076	4531.25
385.441	4525.84
385.806	4530.59
386.171	4523.34
386.535	4525.2
386.9	4519.11
387.265	4525.52
387.629	4516.95
387.994	4525.16
388.359	4521.18
388.723	4524.84
389.088	4519.43
389.452	4524.36
389.817	4520.57
390.181	4526.07
390.545	4524.59
390.91	4531.57
391.274	4525.14
391.638	4530.09
392.002	4521.77
392.366	4557.64
392.731	4551.82
393.095	4554.14
393.459	4550.55
393.823	4554.82
394.187	4546.98
394.55	4553.07
394.914	4551.11
395.278	4554.73
395.642	4548.7
396.006	4555.39
396.369	4516.82
396.733	4521
397.097	4514.23
397.46	4515.59
397.824	4509.77
398.187	4512.86
398.551	4506.5
398.914	4507.55
399.277	4505.02
399.641	4511.52
400.004	4510.16
400.367	4519.36
400.73	4512.55
401.094	4520.5
401.457	4516.82
401.82	4519.02
402.183	4517
402.546	4523.98
402.909	4513.73
403.272	4521.89
403.635	4514.14
403.998	4512.2
404.36	4500.95
404.723	4505.2
405.086	4497.34
405.448	4527.09
405.811	4523.55
406.174	4528.86
406.536	4518.86
406.899	4548.14
407.261	4542.39
407.624	4550.73
407.986	4552.98
408.348	4559.18
408.711	4560.39
409.073	4568.52
409.435	4535.75
409.797	4541.09
410.16	4537.14
410.522	4542.77
410.884	4516.7
411.246	4523.39
411.608	4515.41
411.97	4514.41
412.332	4509.27
412.693	4513.23
413.055	4503.2
413.417	4509.41
413.779	4502.2
414.14	4505.18
414.502	4495.07
414.864	4501.57
415.225	4495.09
415.587	4502.68
415.948	4496.3
416.31	4503.64
416.671	4492.48
417.033	4497.86
417.394	4492.27
417.755	4496.93
418.116	4490.36
418.478	4498.64
418.839	4489.7
419.2	4491.43
419.561	4486.48
419.922	4491.02
420.283	4484.84
420.644	4492.41
421.005	4488.61
421.366	4496.93
421.727	4500.16
422.087	4504.61
422.448	4499.93
422.809	4508.18
423.169	4501.11
423.53	4501.98
423.891	4494.23
424.251	4500.39
424.612	4493.52
424.972	4497.32
425.333	4488
425.693	4486.34
426.053	4481.14
426.414	4480.36
426.774	4472.32
427.134	4478.23
427.494	4471.64
427.854	4481.91
428.214	4471
428.574	4474.77
428.934	4471.86
429.294	4479.95
429.654	4473.93
430.014	4479.82
430.374	4477.61
430.734	4487.2
431.094	4478.09
431.453	4501.18
431.813	4496.05
432.173	4507.68
432.532	4504.36
432.892	4506
433.251	4495.02
433.611	4501.23
433.97	4492.91
434.33	4499.3
434.689	4491.02
435.048	4499.73
435.407	4484.14
435.767	4485.98
436.126	4475.7
436.485	4476.23
436.844	4468.57
437.203	4478.25
437.562	4473.3
437.921	4479.68
438.28	4474.95
438.639	4477.89
438.998	4495.09
439.356	4495.34
439.715	4489.07
440.074	4496.14
440.433	4491.55
440.791	4500.57
441.15	4492.8
441.508	4499.5
441.867	4493.89
442.225	4497.07
442.584	4489.91
442.942	4473.59
443.3	4467.5
443.659	4472.61
444.017	4468.23
444.375	4475.02
444.733	4467.05
445.092	4476.68
445.45	4471.73
445.808	4477.55
446.166	4473.66
446.524	4482.77
446.882	4475.41
447.239	4481.32
447.597	4479.48
447.955	4486.27
448.313	4481.61
448.67	4490.64
449.028	4480.93
449.386	4485.27
449.743	4487.89
450.101	4498.75
450.458	4490.98
450.816	4497.77
451.173	4494.3
451.531	4503.8
451.888	4496.64
452.245	4504.41
452.602	4499.75
452.96	4541.16
453.317	4535.95
453.674	4537.59
454.031	4529.16
454.388	4541.36
454.745	4534.98
455.102	4542.14
455.459	4534.09
455.816	4540.66
456.173	4537.48
456.529	4546.82
456.886	4511.98
457.243	4521.09
457.599	4515.77
457.956	4521.7
458.313	4514.55
458.669	4524.02
459.026	4518.41
459.382	4525.8
459.739	4523.98
460.095	4530.05
460.451	4522.55
460.807	4525.68
461.164	4520.55
461.52	4533.41
461.876	4527.3
462.232	4533
462.588	4527
462.944	4534.18
463.3	4530.3
463.656	4534.95
464.012	4525.68
464.368	4538
464.724	4532.45
465.079	4535.82
465.435	4519.25
465.791	4526.2
466.146	4521.3
466.502	4529.07
466.858	4519.91
467.213	4519.25
467.569	4513.3
467.924	4524.34
468.279	4508.27
468.635	4513.23
468.99	4505.95
469.345	4512.36
469.701	4500.55
470.056	4503.2
470.411	4488.95
470.766	4496.43
471.121	4490.57
471.476	4497.27
471.831	4482.14
472.186	4486.39
472.541	4477.27
472.895	4478.48
473.25	4469.84
473.605	4473.41
473.96	4464.34
474.314	4468.32
474.669	4456.02
475.024	4453.89
475.378	4439.34
475.733	4448.91
476.087	4440.18
476.441	4442.5
476.796	4434.55
477.15	4442.48
477.504	4435.34
477.859	4434.64
478.213	4426.32
478.567	4427.11
478.921	4428.89
479.275	4430.36
479.629	4425.07
479.983	4434.98
480.337	4426.45
480.691	4430.2
481.045	4419.48
481.399	4450.59
481.752	4445.66
482.106	4450.89
482.46	4444.16
482.813	4440.66
483.167	4437.34
483.52	4435.48
483.874	4437.39
484.227	4443.59
484.581	4435.48
484.934	4441.2
485.288	4406.02
485.641	4408.45
485.994	4400.07
486.347	4406.09
486.7	4399.77
487.054	4416.16
487.407	4411.43
487.76	4401.57
488.113	4394.89
488.466	4402.05
488.818	4393.39
489.171	4399.68
489.524	4393.39
489.877	4396.5
490.23	4390.32
490.582	4397.02
490.935	4379.68
491.288	4380.61
491.64	4373.43
491.993	4379.73
492.345	4375.27
492.698	4382.95
493.05	4379.55
493.402	4391.84
493.755	4391.34
494.107	4404.43
494.459	4411.98
494.811	4437.75
495.163	4458.34
495.515	4506.82
495.867	4548.05
496.219	4619.34
496.571	4696.7
496.923	4793.09
497.275	4886.77
497.627	5007.7
497.979	5113.41
498.33	5229.91
498.682	5326.11
499.034	5426.48
499.385	5499.8
499.737	5573.98
500.088	5617.5
500.44	5651.93
500.791	5665.02
501.143	5671.91
501.494	5661.25
501.845	5652.41
502.197	5624.73
502.548	5603.8
502.899	5575.36
503.25	5559.18
503.601	5525.61
503.952	5503.3
504.303	5471.59
504.654	5449
505.005	5419.43
505.356	5389.2
505.707	5358.3
506.058	5337.18
506.408	5307.41
506.759	5285.32
507.11	5249.52
507.46	5237.2
507.811	5206.48
508.161	5189.27
508.512	5159.39
508.862	5141.82
509.213	5121.02
509.563	5102.89
509.913	5075.57
510.263	5062.93
510.614	5036.16
510.964	5026.77
511.314	4993.52
511.664	4983.05
512.014	4957.77
512.364	4947.41
512.714	4927.34
513.064	4909.11
513.414	4890.27
513.764	4895.66
514.113	4876.5
514.463	4875.43
514.813	4853.68
515.162	4852.59
515.512	4838.75
515.862	4834.5
516.211	4819.86
516.561	4813.93
516.91	4806.09
517.259	4803.98
517.609	4774.11
517.958	4765.45
518.307	4750.73
518.656	4747.43
519.006	4738.64
519.355	4741.7
519.704	4733.16
520.053	4732
520.402	4720.07
520.751	4715.98
521.1	4704.59
521.448	4706.16
521.797	4700.27
522.146	4698.8
522.495	4691.05
522.843	4686.27
523.192	4668.45
523.541	4662.16
523.889	4653.43
524.238	4655.7
524.586	4648.93
524.935	4647.11
525.283	4638.61
525.631	4639.48
525.979	4626.23
526.328	4628.27
526.676	4618.5
527.024	4621.09
527.372	4615.55
527.72	4616.59
528.068	4607.64
528.416	4608.73
528.764	4601.55
529.112	4602.11
529.46	4587.2
529.808	4588.25
530.155	4572.91
530.503	4586.36
530.851	4587.93
531.198	4587.52
531.546	4577.45
531.893	4579.5
532.241	4566.8
532.588	4563.23
532.936	4556.43
533.283	4561.16
533.63	4556.89
533.978	4560.48
534.325	4542.75
534.672	4531.75
535.019	4525.98
535.366	4527.55
535.713	4517.16
536.06	4524.7
536.407	4523.34
536.754	4526.14
537.101	4518.86
537.448	4527.5
537.795	4522.95
538.141	4521.89
538.488	4511.07
538.835	4513.66
539.181	4504.73
539.528	4507.84
539.874	4498.57
540.221	4496.23
540.567	4484.8
540.914	4490.3
541.26	4480.48
541.606	4487.36
541.952	4483.57
542.299	4489.95
542.645	4484.91
542.991	4488.7
543.337	4484.93
543.683	4488.39
544.029	4484.2
544.375	4497.89
544.721	4494.23
545.066	4493.89
545.412	4486.3
545.758	4486.59
546.104	4482.43
546.449	4483.09
546.795	4486.93
547.141	4494.27
547.486	4487.3
547.832	4489.16
548.177	4477.39
548.522	4477.2
548.868	4471.68
549.213	4472.18
549.558	4470.07
549.903	4473.27
550.249	4469.07
550.594	4470.25
550.939	4459
551.284	4462.2
551.629	4458.68
551.974	4461.3
552.319	4456.52
552.664	4463.93
553.008	4459.09
553.353	4491.39
553.698	4487.89
554.043	4491.18
554.387	4478.75
554.732	4484.3
555.076	4479.23
555.421	4482.45
555.765	4476.57
556.11	4482.68
556.454	4472.84
556.798	4477.48
557.143	4444.68
557.487	4451.2
557.831	4443.7
558.175	4449.64
558.519	4444.3
558.863	4449.86
559.207	4443.66
559.551	4448.32
559.895	4444.34
560.239	4449.86
560.583	4444.05
560.927	4445.23
561.27	4437.93
561.614	4449
561.958	4442.41
562.301	4449.57
562.645	4441.5
562.988	4445.89
563.332	4443.64
563.675	4449.86
564.018	4451.48
564.362	4457.11
564.705	4452.32
565.048	4453
565.391	4443.86
565.735	4450.84
566.078	4442.41
566.421	4452.11
566.764	4449.55
567.107	4450.52
567.45	4440.23
567.792	4438.32
568.135	4430.36
568.478	4437.39
568.821	4436.91
569.163	4442.45
569.506	4436.75
569.849	4444.45
570.191	4436.3
570.534	4439.82
570.876	4437.86
571.219	4446.11
571.561	4441.43
571.903	4448.05
572.246	4441.68
572.588	4442.64
572.93	4436.7
573.272	4439.61
573.614	4431.45
573.956	4434.09
574.298	4432.34
574.64	4436.07
574.982	4425
575.324	4428.89
575.666	4421.5
576.008	4426.89
576.349	4421.84
576.691	4427.18
577.033	4425.91
577.374	4431.7
577.716	4430.34
578.057	4437.14
578.399	4428.57
578.74	4437.5
579.082	4438.89
579.423	4448
579.764	4449.18
580.105	4456.66
580.447	4453.18
580.788	4460.16
581.129	4462.39
581.47	4467.8
581.811	4459.36
582.152	4467.82
582.493	4481.09
582.834	4481.86
583.175	4477.59
583.515	4473.86
583.856	4467.45
584.197	4471.91
584.537	4461.95
584.878	4457.52
585.218	4451.14
585.559	4455.7
585.899	4449.77
586.24	4435.23
586.58	4428.23
586.921	4432.02
587.261	4428.43
587.601	4434.82
587.941	4427.07
588.281	4435.45
588.621	4434.8
588.961	4438.8
589.301	4434.77
589.641	4438.66
589.981	4434.98
590.321	4439.82
590.661	4431.95
591.001	4435.18
591.34	4431.32
591.68	4439.07
592.02	4430.57
592.359	4433.36
592.699	4426.75
593.038	4432.59
593.378	4426.8
593.717	4429.82
594.057	4424.98
594.396	4432.34
594.735	4427.68
595.074	4432.73
595.414	4420.89
595.753	4425.52
596.092	4419.3
596.431	4426.98
596.77	4423.27
597.109	4428.11
597.448	4419.95
597.786	4421.23
598.125	4412.41
598.464	4419.3
598.803	4411.34
599.141	4419.41
599.48	4413.41
599.819	4420.02
600.157	4411.45
600.495	4411.27
600.834	4409.02
601.172	4435.89
601.511	4436.18
601.849	4443.75
602.187	4437.05
602.525	4441.34
602.864	4433.77
603.202	4444.7
603.54	4436.84
603.878	4442.27
604.216	4436.48
604.554	4440.55
604.891	4412.05
605.229	4413.3
605.567	4406.82
605.905	4412.18
606.243	4404.98
606.58	4411.84
606.918	4398.98
607.255	4402.39
607.593	4400.05
607.93	4406.61
608.268	4397.61
608.605	4409.7
608.942	4411.05
609.28	4417.41
609.617	4412.25
609.954	4417.41
610.291	4413.34
610.628	4424.18
610.965	4421.75
611.302	4425.68
611.639	4422.48
611.976	4431
612.313	4422.41
612.65	4422.34
612.987	4411.68
613.323	4415.18
613.66	4411.39
613.997	4415.89
614.333	4407.45
614.67	4412.86
615.006	4406.23
615.343	4409.07
615.679	4402.57
616.015	4407.32
616.352	4400.32
616.688	4408.95
617.024	4403.23
617.36	4412.64
617.696	4409.09
618.032	4413.07
618.368	4405.68
618.704	4409.66
619.04	4404.7
619.376	4408.59
619.712	4404.3
620.048	4411.86
620.383	4405.18
620.719	4409.82
621.055	4401.48
621.39	4405.27
621.726	4397.82
622.061	4402.89
622.397	4400.68
622.732	4403.77
623.068	4396.7
623.403	4398.36
623.738	4390.41
624.073	4393.61
624.409	4388.41
624.744	4389.48
625.079	4381.91
625.414	4391.41
625.749	4385.32
626.084	4389.18
626.419	4385.23
626.753	4389.98
627.088	4383.18
627.423	4393.86
627.758	4391.32
628.092	4395.73
628.427	4390.95
628.762	4395.82
629.096	4385.14
629.431	4393.55
629.765	4387.25
630.099	4389.45
630.434	4383.05
630.768	4391.3
631.102	4382.36
631.436	4386.05
631.77	4381.23
632.105	4386.39
632.439	4382.02
632.773	4392
633.107	4381.84
633.44	4388.61
633.774	4380.57
634.108	4388.61
634.442	4381.7
634.776	4386.07
635.109	4381.05
635.443	4386.57
635.776	4379.57
636.11	4383.64
636.443	4377.34
636.777	4384.5
637.11	4373.66
637.444	4383.45
637.777	4377.64
638.11	4383.89
638.443	4376.91
638.776	4380.18
639.11	4374
639.443	4383.82
639.776	4379.25
640.109	4385.36
640.441	4379.18
640.774	4385.89
641.107	4378.91
641.44	4387.25
641.773	4379.68
642.105	4383.95
642.438	4381.66
642.77	4384.36
643.103	4373.89
643.435	4378.16
643.768	4371.45
644.1	4374.91
644.433	4371.32
644.765	4377.14
645.097	4375.86
645.429	4383.41
645.761	4380.39
646.094	4384.75
646.426	4378.91
646.758	4392.39
647.09	4385.05
647.422	4387.98
647.753	4381.89
648.085	4385.34
648.417	4378.93
648.749	4375.45
649.08	4368.84
649.412	4370.8
649.744	4364.98
650.075	4374
650.407	4362.84
650.738	4371.95
651.069	4370
651.401	4375.32
651.732	4371.07
652.063	4376.05
652.394	4370.14
652.726	4374.89
653.057	4373.52
653.388	4378.25
653.719	4370.02
654.05	4375.75
654.381	4370.57
654.712	4378.23
655.042	4373.75
655.373	4376.57
655.704	4374.5
656.034	4381.86
656.365	4379.3
656.696	4383.39
657.026	4377.77
657.357	4384.75
657.687	4375.45
658.018	4377.25
658.348	4365.16
658.678	4372
659.008	4369.57
659.339	4372.2
659.669	4365.59
659.999	4371.27
660.329	4364.25
660.659	4369.8
660.989	4362.7
661.319	4368.98
661.649	4364
661.978	4369.8
662.308	4363.36
662.638	4365.89
662.968	4361.23
663.297	4368.84
663.627	4358.36
663.956	4363.84
664.286	4358.59
664.615	4369.48
664.945	4365.89
665.274	4373.07
665.603	4368
665.932	4374.59
666.262	4370.02
666.591	4377.39
666.92	4372.05
667.249	4380.98
667.578	4381.91
667.907	4387.43
668.236	4381.59
668.564	4385.5
668.893	4381.34
669.222	4389.7
669.551	4383.57
669.879	4389.18
670.208	4378.11
670.537	4378.3
670.865	4367.93
671.194	4383.84
671.522	4378.11
671.85	4379
672.179	4374.7
672.507	4376.07
672.835	4365.2
673.163	4369.3
673.491	4364.25
673.819	4376.77
674.147	4374.05
674.475	4380.82
674.803	4357.34
675.131	4359.86
675.459	4357.25
675.787	4363.66
676.115	4358.2
676.442	4366.07
676.77	4360.36
677.098	4364.84
677.425	4354.45
677.753	4362.91
678.08	4357.5
678.407	4363.7
678.735	4365.55
679.062	4370.39
679.389	4362.73
679.717	4367.68
680.044	4361.66
680.371	4365.82
680.698	4360.68
681.025	4371.14
681.352	4366.18
681.679	4373.73
682.006	4367.14
682.332	4365.77
682.659	4359.27
682.986	4370.23
683.313	4371.66
683.639	4373.52
683.966	4370.36
684.292	4375.86
684.619	4363.09
684.945	4366.2
685.272	4362.82
685.598	4369.73
685.924	4373.52
686.25	4379.73
686.577	4371.02
686.903	4375.14
687.229	4374.93
687.555	4378
687.881	4373.07
688.207	4381.02
688.533	4378.09
688.858	4377.61
689.184	4373.52
689.51	4373.98
689.836	4366.43
690.161	4373.09
690.487	4362.11
690.813	4367.84
691.138	4366.98
691.463	4370.09
691.789	4367.57
692.114	4372.05
692.44	4368.55
692.765	4376.02
693.09	4374.5
693.415	4383.52
693.74	4373.07
694.065	4381.23
694.39	4375.52
694.715	4383.57
695.04	4383.55
695.365	4386.36
695.69	4378.68
696.015	4384.02
696.339	4379.27
696.664	4381.48
696.989	4375.16
697.313	4381.18
697.638	4377
697.962	4381.8
698.287	4370.48
698.611	4373.05
698.935	4368.07
699.26	4372.34
699.584	4368.07
699.908	4368.84
700.232	4360.34
700.556	4361.61
700.88	4360.14
701.204	4365.18
701.528	4357.55
701.852	4365.66
702.176	4382.11
702.5	4388.43
702.823	4398.5
703.147	4417.89
703.471	4413.82
703.794	4419.52
704.118	4433.27
704.441	4439.77
704.765	4432.5
705.088	4439.59
705.411	4440.16
705.735	4421.73
706.058	4413.11
706.381	4401.3
706.704	4385.41
707.027	4391
707.35	4384.8
707.673	4374.32
707.996	4365.2
708.319	4367.91
708.642	4361.5
708.965	4361.39
709.288	4356.45
709.61	4365.5
709.933	4363.66
710.256	4366.57
710.578	4356.7
710.901	4360.59
711.223	4352.73
711.546	4360.59
711.868	4363.02
712.19	4369.5
712.512	4360.52
712.835	4365.77
713.157	4357.02
713.479	4362.07
713.801	4353.41
714.123	4361.57
714.445	4360.61
714.767	4366.36
715.089	4358.89
715.411	4354.7
715.732	4347.18
716.054	4353.27
716.376	4346.86
716.697	4350.64
717.019	4349.2
717.34	4353.95
717.662	4349.36
717.983	4352.95
718.305	4352.75
718.626	4355.48
718.947	4353.43
719.268	4359.14
719.589	4353.14
719.911	4366.02
720.232	4364.39
720.553	4364.25
720.874	4360.89
721.195	4364.77
721.515	4354.86
721.836	4355.82
722.157	4350.39
722.478	4356.52
722.798	4349.16
723.119	4354.11
723.44	4341.8
723.76	4346.84
724.081	4344.07
724.401	4352.41
724.721	4357.07
725.042	4363.39
725.362	4358.45
725.682	4362.52
726.002	4359.02
726.322	4367.07
726.642	4364.82
726.962	4369.8
727.282	4367.93
727.602	4370.23
727.922	4357.61
728.242	4365.36
728.562	4365.73
728.882	4368.91
729.201	4366.68
729.521	4373
729.84	4369.11
730.16	4374.07
730.479	4376.09
730.799	4378.14
731.118	4370.95
731.437	4380.57
731.757	4362.34
732.076	4365.75
732.395	4361.41
732.714	4364.52
733.033	4353.07
733.352	4357.05
733.671	4352.68
733.99	4353.73
734.309	4348.89
734.628	4356.86
734.947	4353.45
735.265	4359.48
735.584	4351.43
735.903	4357.05
736.221	4353.25
736.54	4361.2
736.858	4355
737.177	4365.18
737.495	4362
737.813	4367.14
738.132	4362.41
738.45	4365.61
738.768	4362.11
739.086	4366.57
739.404	4364.05
739.722	4368.59
740.04	4366.55
740.358	4373.14
740.676	4362.41
740.994	4362.8
741.311	4357.39
741.629	4363.07
741.947	4357.73
742.264	4361.82
742.582	4363.45
742.899	4369.18
743.217	4365.61
743.534	4367.27
743.852	4360.57
744.169	4364.8
744.486	4361.89
744.803	4365.45
745.121	4361.2
745.438	4367.09
745.755	4358.91
746.072	4362.2
746.389	4352.14
746.706	4355.52
747.022	4351.25
747.339	4357.3
747.656	4356.93
747.973	4362.75
748.289	4360.09
748.606	4366.18
748.923	4361.16
749.239	4374.66
749.555	4369.82
749.872	4379.89
750.188	4378.16
750.505	4384.66
750.821	4379.7
751.137	4382.09
751.453	4375.77
751.769	4382.48
752.085	4375.02
752.401	4384.45
752.717	4375.14
753.033	4379.5
753.349	4371.43
753.665	4377.82
753.98	4370.73
754.296	4376.91
754.612	4372.09
754.927	4380.34
755.243	4375.11
755.558	4380.25
755.874	4373.73
756.189	4378.66
756.505	4369.55
756.82	4374.11
757.135	4364.05
757.45	4372.7
757.765	4371.45
758.08	4374.07
758.395	4365.25
758.71	4365.36
759.025	4361.77
759.34	4364.77
759.655	4365.3
759.97	4373.93
760.285	4375.39
760.599	4384.11
760.914	4372.66
761.228	4371.7
761.543	4368.3
761.857	4381.5
762.172	4378.2
762.486	4381.91
762.8	4383
763.115	4381.18
763.429	4375.66
763.743	4376.64
764.057	4369.55
764.371	4380.39
764.685	4380.07
764.999	4388.82
765.313	4384.61
765.627	4389.55
765.941	4386.52
766.255	4387.66
766.568	4384.25
766.882	4389.68
767.195	4385.2
767.509	4393.45
767.823	4391.61
768.136	4394.16
768.449	4384.84
768.763	4382.55
769.076	4378.39
769.389	4383.64
769.702	4376.95
770.016	4381.59
770.329	4372.95
770.642	4383.64
770.955	4376.66
771.268	4378.7
771.58	4377.27
771.893	4383.27
772.206	4378.2
772.519	4384.02
772.832	4377.41
773.144	4383.14
773.457	4378.57
773.769	4386.25
774.082	4376.09
774.394	4381.48
774.706	4378.27
775.019	4381.73
775.331	4376.2
775.643	4383.61
775.955	4381
776.268	4387.32
776.58	4383.55
776.892	4390.05
777.204	4386.05
777.515	4390.48
777.827	4392.82
778.139	4397.2
778.451	4393.05
778.763	4398.66
779.074	4393.8
779.386	4397.66
779.697	4391.91
780.009	4397.02
780.32	4394.23
780.632	4399.34
780.943	4398.98
781.254	4402.75
781.566	4396.05
781.877	4405.07
782.188	4402.48
782.499	4405.3
782.81	4403.64
783.121	4411.73
783.432	4410.02
783.743	4415.34
784.054	4410.05
784.364	4411.61
784.675	4401.05
784.986	4407.75
785.296	4401.82
785.607	4408.59
785.917	4430.8
786.228	4436.73
786.538	4434.36
786.849	4439.89
787.159	4433.3
787.469	4440.55
787.779	4440.5
788.09	4447.59
788.4	4445.64
788.71	4449.34
789.02	4447.11
789.33	4432.14
789.64	4427
789.949	4438.93
790.259	4431.55
790.569	4438.02
790.879	4432.68
791.188	4438.05
791.498	4434.66
791.807	4440.3
792.117	4437.75
792.426	4439.59
792.736	4428.86
793.045	4441.68
793.354	4425.8
793.663	4436.09
793.973	4432.61
794.282	4462.11
794.591	4455.32
794.9	4461.84
795.209	4459.7
795.518	4465.93
795.826	4462.73
796.135	4474.66
796.444	4466.66
796.753	4476.45
797.061	4468.27
797.37	4474.68
797.678	4451.7
797.987	4457.89
798.295	4451.57
798.604	4456.8
798.912	4453.66
799.22	4459.27
799.529	4455.57
799.837	4461.5
800.145	4459.16
800.453	4466.34
800.761	4465.57
801.069	4470.14
801.377	4468.59
801.685	4481.84
801.993	4478.16
802.3	4484.57
802.608	4478.39
802.916	4483.36
803.223	4485.23
803.531	4490.95
803.838	4490.27
804.146	4494.61
804.453	4489.82
804.76	4497.3
805.068	4495
805.375	4502.48
805.682	4501.14
805.989	4518.09
806.296	4516.41
806.603	4517.86
806.91	4514.3
807.217	4516.73
807.524	4512.09
807.831	4520.25
808.138	4515.11
808.444	4517.93
808.751	4516.48
809.058	4519.68
809.364	4508.73
809.671	4516.68
809.977	4511.82
810.284	4522.36
810.59	4521.2
810.896	4528.95
811.202	4526.09
811.509	4535.39
811.815	4531.3
812.121	4534.77
812.427	4529.55
812.733	4537.52
813.039	4536.07
813.345	4542.57
813.65	4535.7
813.956	4549.86
814.262	4547.86
814.568	4552.68
814.873	4547.95
815.179	4557.45
815.484	4551.25
815.79	4564.05
816.095	4564
816.4	4566.91
816.706	4560.8
817.011	4568.27
817.316	4560.82
817.621	4566.73
817.926	4570.61
818.231	4573.61
818.536	4568.98
818.841	4580.34
819.146	4572.2
819.451	4580
819.756	4574.77
820.06	4581.27
820.365	4581.43
820.67	4585.02
820.974	4581.8
821.279	4587.32
821.583	4584.66
821.888	4591.43
822.192	4589.95
822.496	4597.91
822.8	4592.18
823.105	4600.52
823.409	4597.82
823.713	4599.5
824.017	4599.77
824.321	4605.91
824.625	4601.73
824.929	4611.09
825.232	4609.18
825.536	4615.86
825.84	4613.41
826.143	4616.7
826.447	4616.3
826.751	4626.57
827.054	4626.27
827.358	4632.95
827.661	4652.91
827.964	4677.14
828.268	4678.57
828.571	4682.98
828.874	4675.82
829.177	4681.23
829.48	4679.57
829.783	4683.68
830.086	4681.34
830.389	4685.89
830.692	4681.34
830.995	4665.91
831.297	4649.14
831.6	4656.91
831.903	4655.2
832.205	4662.32
832.508	4658.75
832.81	4666.39
833.113	4666.07
833.415	4670.36
833.718	4669.39
834.02	4674.05
834.322	4669.3
834.624	4670.5
834.926	4665.43
835.228	4674.61
835.53	4669.43
835.832	4680.98
836.134	4680.41
836.436	4684.95
836.738	4686.2
837.04	4693.5
837.341	4692.73
837.643	4710.95
837.944	4710.34
838.246	4718.68
838.547	4715.2
838.849	4727.32
839.15	4723.16
839.452	4730.43
839.753	4727.34
840.054	4730.64
840.355	4727.11
840.656	4740.02
840.957	4731.11
841.258	4738.2
841.559	4728.7
841.86	4734.5
842.161	4729.66
842.462	4736.73
842.762	4728.89
843.063	4733.27
843.364	4739.66
843.664	4748.86
843.965	4745.75
844.265	4750.32
844.566	4745.98
844.866	4760.93
845.166	4759.57
845.467	4766.27
845.767	4756.48
846.067	4764.34
846.367	4767.05
846.667	4767.82
846.967	4762.91
847.267	4763.09
847.567	4755.61
847.867	4760.27
848.166	4751.02
848.466	4755.02
848.766	4752.09
849.065	4765.18
849.365	4762.07
849.664	4769.25
849.964	4762.68
850.263	4770.41
850.562	4768.39
850.862	4777.41
851.161	4777.57
851.46	4787.09
851.759	4781.68
852.058	4793.45
852.357	4788.11
852.656	4802.09
852.955	4800.52
853.254	4808.07
853.553	4805.66
853.851	4812.55
854.15	4809.36
854.449	4814.02
854.747	4808.39
855.046	4821.18
855.344	4811.16
855.643	4834.05
855.941	4830.18
856.239	4837.07
856.538	4839.23
856.836	4844.27
857.134	4841.43
857.432	4853.82
857.73	4854.39
858.028	4868.39
858.326	4860.73
858.624	4872.64
858.922	4855.77
859.219	4860.91
859.517	4852.36
859.815	4857
860.112	4857.36
860.41	4865.64
860.707	4857.77
861.005	4866.89
861.302	4858.32
861.6	4867.61
861.897	4864.82
862.194	4874.61
862.491	4871.7
862.788	4880.66
863.085	4872.43
863.382	4877.3
863.679	4874.3
863.976	4884.98
864.273	4877.02
864.57	4887.5
864.867	4881.36
865.163	4887.02
865.46	4885.09
865.757	4889.45
866.053	4887.77
866.349	4899.68
866.646	4901.61
866.942	4908.57
867.239	4905.55
867.535	4917.41
867.831	4912.75
868.127	4923.57
868.423	4917.43
868.719	4919.07
869.015	4913.23
869.311	4917.14
869.607	4911.32
869.903	4912.57
870.199	4907.93
870.494	4920.36
870.79	4910.3
871.086	4912.14
871.381	4909.41
871.677	4917.66
871.972	4916.59
872.267	4922.59
872.563	4916.77
872.858	4920.66
873.153	4914.27
873.448	4915.73
873.743	4900.91
874.038	4904.84
874.333	4903.98
874.628	4902.23
874.923	4895.82
875.218	4895.52
875.513	4892.02
875.808	4898.89
876.102	4895.11
876.397	4896.39
876.691	4893.93
876.986	4900.89
877.28	4898.3
877.575	4897.7
877.869	4896.64
878.163	4901.5
878.458	4896.93
878.752	4902.86
879.046	4893.18
879.34	4897.64
879.634	4895.41
879.928	4894.86
880.222	4884.98
880.516	4887.98
880.809	4879.27
881.103	4885.48
881.397	4874.82
881.691	4879.95
881.984	4871.91
882.278	4876.95
882.571	4886.75
882.864	4889.27
883.158	4885.27
883.451	4892.75
883.744	4885.27
884.038	4889.41
884.331	4881.34
884.624	4887.55
884.917	4879.93
885.21	4880.7
885.503	4875.45
885.796	4866.3
886.088	4860.27
886.381	4869.77
886.674	4859.09
886.966	4862.48
887.259	4861.05
887.552	4878.7
887.844	4874.98
888.136	4879.34
888.429	4881.25
888.721	4887.25
889.013	4881.06
889.306	4888.75
889.598	4881.25
