# Supplementary material for: An on-demand, drop-on-drop method for studying enzyme catalysis by serial crystallography
Source: Nat Commun. 2021 Jul 22;12:4461. doi: 10.1038/s41467-021-24757-7 (PMC8298390; doi:10.1038/s41467-021-24757-7)
Supplement: Supplementary file 7 — Source Data [file 41467_2021_24757_MOESM7_ESM.zip › 01_raw data/7/7-pico-off (18).txt]

Data from 7-fluo5N-fura-picooff_Subt4_20-39-31-627.txt Node

Date: Wed Jun 05 20:39:31 PDT 2019
User: Yachandra Lab
Spectrometer: OFX00221
Trigger mode: 0
Integration Time (sec): 3.000000E-1
Scans to average: 4
Nonlinearity correction enabled: false
Boxcar width: 5
Storing dark spectrum: false
XAxis mode: Wavelengths
Number of Pixels in Spectrum: 2136
>>>>>Begin Spectral Data<<<<<
156.111	-5.96
156.499	-6.21
156.887	-6.25
157.274	-6.03
157.662	-4.6
158.049	-4
158.437	-3.89
158.824	-2.3
159.211	-2.59
159.599	-2.59
159.986	-2.36
160.373	-2.43
160.761	-2.91
161.148	-1.86
161.535	-1.86
161.922	-2.7
162.309	-2.91
162.696	-3.52
163.083	-4.91
163.47	-4.66
163.857	-4.45
164.244	-4.5
164.631	-2.84
165.018	-2.25
165.405	-4.07
165.792	-3.82
166.179	-3.43
166.565	-3.77
166.952	-4
167.339	-2.16
167.725	-2.14
168.112	-2.14
168.498	-1.07
168.885	-1.68
169.271	-1.2
169.658	0.68
170.044	-0.23
170.431	-0.23
170.817	-0.34
171.203	0.09
171.59	0.16
171.976	-0.3
172.362	-0.89
172.748	-1.73
173.134	-1.89
173.521	-3.16
173.907	-3.55
174.293	-2.7
174.679	-3.5
175.065	-3.5
175.451	-3.57
175.836	-5.5
176.222	-5.52
176.608	-6.02
176.994	-5.75
177.38	-5.11
177.765	-4.32
178.151	-5.23
178.537	-6
178.922	-5.7
179.308	-6.32
179.693	-6.61
180.079	-5
180.464	-3.82
180.85	-3.14
181.235	-4.45
181.621	-5.3
182.006	-4.98
182.391	-4.3
182.777	-4.27
183.162	-5.23
183.547	-4.23
183.932	-5.02
184.317	-4.89
184.702	-5.73
185.087	-5.41
185.472	-4.57
185.857	-4.84
186.242	-4.61
186.627	-4.43
187.012	-3.86
187.397	-3.45
187.782	-3.64
188.167	-1.89
188.551	-2.39
188.936	4.27
189.321	9.36
189.705	15.84
190.09	21.36
190.475	25.68
190.859	30.05
191.244	33.2
191.628	39.2
192.012	42.3
192.397	44.07
192.781	52.61
193.166	54.09
193.55	51.59
193.934	49.68
194.318	50.77
194.702	51.23
195.087	49.98
195.471	52.25
195.855	54.27
196.239	55.91
196.623	57.75
197.007	54.36
197.391	51.05
197.775	53.3
198.158	55.5
198.542	55.09
198.926	56.66
199.31	59.55
199.693	60.41
200.077	53.7
200.461	54.32
200.844	55.86
201.228	54.02
201.611	52.82
201.995	52.05
202.378	49.84
202.762	49.34
203.145	49.73
203.529	48.77
203.912	48.7
204.295	51.59
204.679	52.05
205.062	55.84
205.445	60.09
205.828	61.23
206.211	64.05
206.594	63.82
206.977	64.59
207.36	65.07
207.743	61.5
208.126	60.43
208.509	59.89
208.892	58.91
209.275	53.75
209.658	52.45
210.04	52.09
210.423	52.2
210.806	54.59
211.188	56.61
211.571	54.23
211.953	59.75
212.336	59.45
212.719	62.86
213.101	64.55
213.483	64.73
213.866	65.07
214.248	63.57
214.63	62
215.013	60.68
215.395	59.45
215.777	59.61
216.159	57.3
216.542	57.39
216.924	55.95
217.306	55.25
217.688	54.59
218.07	51.18
218.452	51.82
218.834	53.43
219.216	57.82
219.597	56.16
219.979	55.27
220.361	57.23
220.743	57.23
221.124	55.84
221.506	54.5
221.888	53.61
222.269	55.25
222.651	57.89
223.032	56.09
223.414	50.16
223.795	53.05
224.177	51.55
224.558	48.91
224.94	46.55
225.321	48.39
225.702	49.91
226.083	52.14
226.465	52.14
226.846	53.36
227.227	52.93
227.608	54.61
227.989	52.8
228.37	52.41
228.751	52
229.132	55.3
229.513	57.34
229.894	59.18
230.275	57.14
230.655	58.59
231.036	53.86
231.417	53.98
231.798	57.95
232.178	54.93
232.559	58.2
232.94	60.05
233.32	59.86
233.701	58.55
234.081	56.73
234.462	56.27
234.842	54.89
235.222	57.73
235.603	56.39
235.983	49.39
236.363	50.36
236.743	51.75
237.124	49.16
237.504	48.16
237.884	48
238.264	46.07
238.644	46.52
239.024	44.89
239.404	42.57
239.784	41.2
240.164	43.82
240.544	43.59
240.923	42.48
241.303	44.41
241.683	45.61
242.063	47.34
242.442	49.57
242.822	47.27
243.202	48.59
243.581	49.61
243.961	54.95
244.34	54.68
244.72	55.61
245.099	55.91
245.478	57.73
245.858	55.7
246.237	54.45
246.616	55.07
246.996	58.09
247.375	57.36
247.754	59.3
248.133	55.18
248.512	56.23
248.891	60.07
249.27	61.05
249.649	60.25
250.028	62.75
250.407	61.86
250.786	60.27
251.165	61.02
251.544	64.14
251.922	66.59
252.301	68.66
252.68	65.16
253.058	63.82
253.437	63.61
253.816	60.64
254.194	60.25
254.573	59.89
254.951	65.91
255.329	68.82
255.708	67.45
256.086	64.16
256.465	60.57
256.843	62.84
257.221	61.57
257.599	61.02
257.977	63.05
258.356	61.59
258.734	60.75
259.112	56.89
259.49	53.11
259.868	53.09
260.246	54.18
260.624	59.82
261.001	62.02
261.379	60.75
261.757	59.95
262.135	58.61
262.513	58.14
262.89	58.2
263.268	58
263.645	60.55
264.023	59.16
264.401	58.52
264.778	54.16
265.156	54.86
265.533	54.3
265.91	53.82
266.288	56.14
266.665	60.05
267.042	62.18
267.42	62.57
267.797	61.07
268.174	61.8
268.551	59.91
268.928	62.39
269.305	58.7
269.682	61.82
270.059	62.45
270.436	64.32
270.813	61.84
271.19	64.27
271.567	60.05
271.944	60.05
272.32	60.43
272.697	61.57
273.074	63.14
273.45	64.93
273.827	64.93
274.203	65.61
274.58	63.48
274.957	64.07
275.333	60.86
275.709	59.82
276.086	61.57
276.462	58.09
276.838	57.77
277.215	55.86
277.591	54.66
277.967	51.64
278.343	51.95
278.719	51.61
279.095	50.36
279.471	47.86
279.847	53.25
280.223	51.07
280.599	53.7
280.975	53.09
281.351	51.52
281.727	54.34
282.103	53.48
282.478	52.8
282.854	55.27
283.23	58.57
283.605	62.02
283.981	60.02
284.357	62.48
284.732	62.95
285.108	66.73
285.483	69.07
285.858	66.41
286.234	71.05
286.609	73.36
286.984	69.25
287.36	66.07
287.735	65.52
288.11	65.45
288.485	65.48
288.86	64.2
289.235	61.48
289.61	57.98
289.985	62.27
290.36	61.43
290.735	60.57
291.11	61.07
291.485	62.82
291.86	60.57
292.235	62.59
292.609	60.09
292.984	60.39
293.359	58.2
293.733	60.73
294.108	58.66
294.482	57.43
294.857	55.98
295.231	54.43
295.606	53.75
295.98	55.59
296.354	53.73
296.729	55.14
297.103	53.68
297.477	55.34
297.851	58.95
298.226	56.18
298.6	54.89
298.974	53.61
299.348	59.66
299.722	59.66
300.096	60.55
300.47	58.73
300.844	56.23
301.217	58.45
301.591	58.95
301.965	55.66
302.339	55.75
302.712	57.18
303.086	58.95
303.46	58.43
303.833	55.8
304.207	53.27
304.58	54.43
304.954	56.75
305.327	56.75
305.701	59.75
306.074	59.43
306.447	58.61
306.821	59.41
307.194	58.55
307.567	57.86
307.94	60.11
308.313	62.55
308.686	63.16
309.059	61.43
309.432	59.77
309.805	58.48
310.178	59.73
310.551	62.43
310.924	61.75
311.297	60.98
311.67	55.2
312.042	54.39
312.415	51
312.788	48.43
313.16	50.57
313.533	51.64
313.905	50.02
314.278	49.43
314.65	47.5
315.023	44.68
315.395	43.73
315.768	46.61
316.14	48.8
316.512	49.84
316.884	54.64
317.257	54.34
317.629	56.3
318.001	55.55
318.373	57.3
318.745	59.64
319.117	62.25
319.489	60.77
319.861	61
320.233	60
320.605	60.45
320.977	59.39
321.348	59.86
321.72	56.95
322.092	61.57
322.463	61.59
322.835	59.98
323.207	62.91
323.578	63.55
323.95	64.27
324.321	65.45
324.693	66.23
325.064	64.25
325.435	66.39
325.807	67.25
326.178	66.32
326.549	64.41
326.92	66.59
327.292	60.77
327.663	64.48
328.034	65.3
328.405	64.32
328.776	63.57
329.147	66.5
329.518	60.18
329.889	60.59
330.259	54.7
330.63	55.73
331.001	54.95
331.372	54.55
331.742	54.75
332.113	49.07
332.484	47.32
332.854	50.64
333.225	52.02
333.595	53.52
333.966	54.14
334.336	57.73
334.707	56.57
335.077	50.55
335.447	51.23
335.817	48.36
336.188	55.39
336.558	55.39
336.928	53
337.298	51.73
337.668	51.7
338.038	52.25
338.408	55.41
338.778	55.23
339.148	58.36
339.518	60.23
339.888	61.66
340.258	59.5
340.627	61.25
340.997	57.14
341.367	52.41
341.736	54.57
342.106	52.8
342.475	47.25
342.845	48.25
343.214	50.41
343.584	49.52
343.953	50.09
344.323	48.77
344.692	46.14
345.061	49.8
345.431	51.43
345.8	50.95
346.169	53.36
346.538	51.66
346.907	49.02
347.276	46.75
347.645	47.73
348.014	47.14
348.383	49.07
348.752	48.61
349.121	47.27
349.49	49.86
349.858	48.89
350.227	48.23
350.596	54.59
350.964	59.68
351.333	62.8
351.702	60.34
352.07	58.91
352.439	55.3
352.807	55.95
353.176	55.5
353.544	54.27
353.912	59.59
354.281	57.48
354.649	49.86
355.017	44.95
355.385	41.27
355.753	42.36
356.122	43.2
356.49	45.41
356.858	46.05
357.226	48.91
357.594	47.73
357.961	45.39
358.329	47.64
358.697	54.18
359.065	58.05
359.433	59.09
359.8	59.68
360.168	58.34
360.536	59.55
360.903	60.09
361.271	60.27
361.638	60.16
362.006	59.18
362.373	59.14
362.741	59.16
363.108	56.09
363.475	58.5
363.843	55.05
364.21	56.32
364.577	54.66
364.944	55.55
365.311	51.93
365.678	50.86
366.045	52.73
366.412	52.16
366.779	49.27
367.146	52.23
367.513	50.93
367.88	53.98
368.247	57.16
368.613	56.64
368.98	56.02
369.347	56.32
369.713	58.23
370.08	55.55
370.447	56.61
370.813	57.73
371.18	57.45
371.546	54.05
371.912	55.43
372.279	48.05
372.645	48.86
373.011	51.59
373.378	54.66
373.744	52.45
374.11	48.93
374.476	45.14
374.842	45.82
375.208	42.27
375.574	46.32
375.94	47.34
376.306	51.61
376.672	51.34
377.038	47.66
377.404	46.39
377.769	47.68
378.135	52.64
378.501	55.7
378.866	53.11
379.232	54.52
379.597	54.52
379.963	50.27
380.328	52.2
380.694	54.43
381.059	50.95
381.425	49.39
381.79	47.8
382.155	45.75
382.52	44.95
382.886	45.91
383.251	43.89
383.616	41.41
383.981	42.36
384.346	37.61
384.711	36.7
385.076	41.52
385.441	43.68
385.806	46.95
386.171	44.89
386.535	44.86
386.9	44.18
387.265	46.91
387.629	49.7
387.994	51
388.359	50.2
388.723	49.75
389.088	51.48
389.452	49.23
389.817	46.7
390.181	47.23
390.545	50.91
390.91	49.3
391.274	48.14
391.638	47.86
392.002	47.36
392.366	52.91
392.731	55.73
393.095	57.02
393.459	59.16
393.823	60.23
394.187	62.36
394.55	56.66
394.914	62.52
395.278	60.91
395.642	60.18
396.006	59.43
396.369	58.39
396.733	55.14
397.097	51.64
397.46	50.45
397.824	49.91
398.187	49.11
398.551	49.75
398.914	47.91
399.277	50
399.641	49.7
400.004	53.93
400.367	51.91
400.73	53.68
401.094	54.25
401.457	55.11
401.82	56.3
402.183	56.57
402.546	56.59
402.909	56.25
403.272	53.91
403.635	54.14
403.998	53.16
404.36	52.18
404.723	51.36
405.086	50.18
405.448	50.36
405.811	50.64
406.174	51.61
406.536	53.98
406.899	56.43
407.261	60.2
407.624	59.23
407.986	57.48
408.348	60.95
408.711	62.25
409.073	61.52
409.435	60.5
409.797	59.32
410.16	56.8
410.522	58.39
410.884	57.66
411.246	54.68
411.608	55.43
411.97	54.75
412.332	53.48
412.693	51.59
413.055	54.18
413.417	56.77
413.779	55.45
414.14	54.41
414.502	51.7
414.864	51.41
415.225	51.66
415.587	54.18
415.948	55.3
416.31	54.7
416.671	51.52
417.033	48.55
417.394	46.64
417.755	49.8
418.116	52.91
418.478	53.2
418.839	48.57
419.2	52.11
419.561	50.09
419.922	48.34
420.283	48.34
420.644	52.82
421.005	53.39
421.366	55.64
421.727	53.93
422.087	47.32
422.448	48.77
422.809	51.84
423.169	50.34
423.53	49.57
423.891	48.5
424.251	48.43
424.612	45.82
424.972	48.73
425.333	45.57
425.693	45.36
426.053	52.41
426.414	49.23
426.774	51.39
427.134	51.23
427.494	53.07
427.854	53.16
428.214	55.09
428.574	57.45
428.934	57
429.294	58.77
429.654	60.77
430.014	57.5
430.374	59.55
430.734	56.82
431.094	56.41
431.453	54.55
431.813	56.75
432.173	53.66
432.532	50.73
432.892	47.89
433.251	46.25
433.611	45.95
433.97	47
434.33	47.57
434.689	49.7
435.048	50.57
435.407	51.68
435.767	51.91
436.126	53.23
436.485	55.07
436.844	58.09
437.203	57.45
437.562	55.07
437.921	54.82
438.28	53.07
438.639	52.86
438.998	51.11
439.356	51.39
439.715	51.57
440.074	55.89
440.433	50.25
440.791	49.02
441.15	50.25
441.508	50.89
441.867	52.11
442.225	52.91
442.584	51.45
442.942	48.07
443.3	46.43
443.659	46.02
444.017	41.64
444.375	46.27
444.733	46.61
445.092	45.82
445.45	46.25
445.808	46.36
446.166	46.14
446.524	46.02
446.882	49.48
447.239	50.11
447.597	48.68
447.955	47.7
448.313	49.48
448.67	49.66
449.028	51.45
449.386	50.68
449.743	47.41
450.101	47.8
450.458	46.91
450.816	47.75
451.173	50
451.531	50.45
451.888	50.95
452.245	52.2
452.602	49.57
452.96	47.93
453.317	47.66
453.674	50.18
454.031	51
454.388	53.57
454.745	53.66
455.102	53.3
455.459	54.77
455.816	55.61
456.173	52.05
456.529	50.52
456.886	50.14
457.243	52.2
457.599	52.16
457.956	48.91
458.313	46.09
458.669	47.23
459.026	44.41
459.382	42.27
459.739	41.8
460.095	43.07
460.451	42.2
460.807	41.64
461.164	40.14
461.52	39.39
461.876	40.07
462.232	37.86
462.588	33.89
462.944	37.27
463.3	37.36
463.656	36.7
464.012	34.45
464.368	36.7
464.724	36.73
465.079	38.25
465.435	36.95
465.791	38.34
466.146	41.61
466.502	43.09
466.858	40.34
467.213	41.41
467.569	39.55
467.924	44.02
468.279	46.02
468.635	47.95
468.99	46.45
469.345	49.2
469.701	48.98
470.056	47.7
470.411	50.41
470.766	48.3
471.121	47.34
471.476	48.39
471.831	45.77
472.186	46.07
472.541	43.36
472.895	42.84
473.25	42.14
473.605	43.52
473.96	44.41
474.314	42.7
474.669	45.32
475.024	45.32
475.378	48.57
475.733	47.68
476.087	49.11
476.441	50.68
476.796	53.68
477.15	55.27
477.504	55.34
477.859	56.11
478.213	52.98
478.567	50.07
478.921	48.61
479.275	47.16
479.629	49.2
479.983	48.64
480.337	49.36
480.691	46.61
481.045	43.82
481.399	42
481.752	38.93
482.106	41.36
482.46	42.84
482.813	45.25
483.167	44.09
483.52	47.07
483.874	44.45
484.227	43.68
484.581	44.98
484.934	45.34
485.288	48.43
485.641	47.91
485.994	45.93
486.347	47.95
486.7	50
487.054	54.14
487.407	49.95
487.76	51.23
488.113	51.16
488.466	51.45
488.818	52.8
489.171	49.86
489.524	51.5
489.877	53.45
490.23	52.11
490.582	53.11
490.935	51.07
491.288	50.3
491.64	49.23
491.993	49.98
492.345	49.32
492.698	46.32
493.05	47.91
493.402	48.8
493.755	46.8
494.107	47.57
494.459	41.43
494.811	37.66
495.163	40.02
495.515	42.32
495.867	42.32
496.219	43.18
496.571	49
496.923	46.18
497.275	53.55
497.627	61.82
497.979	68.73
498.33	80.16
498.682	85.34
499.034	91.84
499.385	97.8
499.737	99.95
500.088	107.18
500.44	109.91
500.791	115.25
501.143	115.95
501.494	114.45
501.845	114.5
502.197	112.84
502.548	117.57
502.899	115.25
503.25	111.25
503.601	114.95
503.952	112.48
504.303	112.39
504.654	113.52
505.005	108.07
505.356	107.68
505.707	105.75
506.058	100.84
506.408	98.11
506.759	94.41
507.11	99.89
507.46	94.23
507.811	91.32
508.161	86.77
508.512	86.52
508.862	85.84
509.213	85.64
509.563	81.5
509.913	85.98
510.263	82
510.614	77.14
510.964	72.5
511.314	73.59
511.664	73
512.014	77.5
512.364	76.59
512.714	77.86
513.064	75.73
513.414	76.18
513.764	74.16
514.113	75.23
514.463	80.07
514.813	77.5
515.162	73.68
515.512	73.59
515.862	69.16
516.211	68.32
516.561	68.34
516.91	66.73
517.259	67
517.609	61.82
517.958	59.61
518.307	58.93
518.656	55.07
519.006	58.89
519.355	53.48
519.704	55.91
520.053	55.61
520.402	53.95
520.751	56.16
521.1	57.57
521.448	59.41
521.797	58.95
522.146	57.55
522.495	59.84
522.843	57.39
523.192	58.43
523.541	58.2
523.889	57.41
524.238	59.02
524.586	55.73
524.935	52
525.283	51.2
525.631	54.09
525.979	53.3
526.328	54.45
526.676	58.32
527.024	57.61
527.372	55.32
527.72	54.14
528.068	51.16
528.416	51.34
528.764	50.68
529.112	48.98
529.46	47.32
529.808	47.05
530.155	40.86
530.503	37.09
530.851	38.86
531.198	39.09
531.546	38.82
531.893	41.59
532.241	46.5
532.588	44.36
532.936	45.91
533.283	48.43
533.63	49.68
533.978	55.91
534.325	56.14
534.672	57.86
535.019	55.8
535.366	54.55
535.713	52.82
536.06	50.55
536.407	55.48
536.754	56.75
537.101	52.84
537.448	54.75
537.795	54.68
538.141	59
538.488	59.68
538.835	56.95
539.181	59
539.528	57.77
539.874	56.73
540.221	57.98
540.567	57.09
540.914	56.34
541.26	54.59
541.606	52.95
541.952	53.45
542.299	52.23
542.645	56.75
542.991	58.34
543.337	59.7
543.683	56.93
544.029	54.7
544.375	54.68
544.721	58.18
545.066	58.27
545.412	57.7
545.758	54.36
546.104	54.23
546.449	53.36
546.795	49.18
547.141	46.89
547.486	46.98
547.832	47.57
548.177	45.82
548.522	42.57
548.868	42.8
549.213	45.7
549.558	45.77
549.903	47.64
550.249	45.84
550.594	47.64
550.939	48.82
551.284	49.91
551.629	47.91
551.974	48.3
552.319	50.34
552.664	48.5
553.008	48.02
553.353	48.57
553.698	46.73
554.043	46.2
554.387	43.41
554.732	44.86
555.076	44.95
555.421	46.11
555.765	48.93
556.11	47.89
556.454	48.39
556.798	42.64
557.143	41.89
557.487	41.48
557.831	44.5
558.175	49.23
558.519	48.09
558.863	48.98
559.207	49.34
559.551	47.39
559.895	46.89
560.239	46.57
560.583	51.52
560.927	50.45
561.27	51.84
561.614	51.36
561.958	46.82
562.301	44.09
562.645	43.48
562.988	41.75
563.332	39.61
563.675	41.25
564.018	42.5
564.362	39.32
564.705	37.27
565.048	35.23
565.391	35.34
565.735	37.73
566.078	36.43
566.421	34.91
566.764	36.32
567.107	39.3
567.45	37.98
567.792	35.86
568.135	35.5
568.478	37.95
568.821	38.14
569.163	35.3
569.506	34.27
569.849	37.11
570.191	37.98
570.534	40.14
570.876	39.3
571.219	41.32
571.561	43.84
571.903	47.7
572.246	47.07
572.588	47.07
572.93	46.05
573.272	46.98
573.614	45.82
573.956	47.09
574.298	44.36
574.64	42.07
574.982	39.11
575.324	37.11
575.666	35.57
576.008	34.57
576.349	34.66
576.691	37.84
577.033	36.89
577.374	37.86
577.716	35.23
578.057	34.93
578.399	39
578.74	41.84
579.082	41.98
579.423	43.59
579.764	43.75
580.105	42.14
580.447	43.41
580.788	43.34
581.129	42.16
581.47	41.77
581.811	42.36
582.152	38.86
582.493	38.2
582.834	38.18
583.175	36.93
583.515	37.32
583.856	37.39
584.197	35.02
584.537	35.89
584.878	40.14
585.218	42.18
585.559	42.02
585.899	43.18
586.24	43.75
586.58	44.18
586.921	45.25
587.261	48.05
587.601	49.25
587.941	51.7
588.281	51.32
588.621	47.77
588.961	46.11
589.301	45.95
589.641	49.73
589.981	46.34
590.321	46.25
590.661	44.61
591.001	44.41
591.34	43.23
591.68	42.32
592.02	40.77
592.359	41.34
592.699	42.8
593.038	42.18
593.378	41.2
593.717	43.05
594.057	41.41
594.396	41.14
594.735	39.57
595.074	42.59
595.414	39.32
595.753	43.02
596.092	42.16
596.431	44.39
596.77	44.73
597.109	41.84
597.448	42.14
597.786	44.82
598.125	42.18
598.464	41.34
598.803	38.43
599.141	40.95
599.48	38.25
599.819	36.3
600.157	34.14
600.495	32.16
600.834	32.45
601.172	33.5
601.511	33.43
601.849	38.75
602.187	39.05
602.525	39.09
602.864	41.98
603.202	42.5
603.54	46.68
603.878	45.27
604.216	45.75
604.554	44.48
604.891	45.43
605.229	46.48
605.567	44.18
605.905	44.66
606.243	47.3
606.58	43.89
606.918	45.18
607.255	42.95
607.593	45
607.93	46.41
608.268	44.7
608.605	38.95
608.942	37.05
609.28	34.84
609.617	34.66
609.954	31.84
610.291	35.36
610.628	37.52
610.965	38.48
611.302	38.84
611.639	40.82
611.976	44.68
612.313	48.41
612.65	49.11
612.987	50.91
613.323	53.41
613.66	55.43
613.997	50.41
614.333	45.05
614.67	46.32
615.006	44.27
615.343	41.05
615.679	41.82
616.015	40.25
616.352	39.2
616.688	41.05
617.024	39.32
617.36	39.59
617.696	43.07
618.032	40.61
618.368	40.43
618.704	39.59
619.04	40.66
619.376	39.39
619.712	40.86
620.048	42.32
620.383	42.66
620.719	40.61
621.055	39.55
621.39	36.73
621.726	38.61
622.061	38.41
622.397	39.66
622.732	41.86
623.068	42.45
623.403	39.68
623.738	37.89
624.073	35.68
624.409	35.3
624.744	37.05
625.079	40.7
625.414	44.66
625.749	44.68
626.084	47.3
626.419	49.05
626.753	49.8
627.088	53.64
627.423	55.91
627.758	56.89
628.092	55.18
628.427	54.61
628.762	55.3
629.096	54.91
629.431	57.3
629.765	54.16
630.099	52.32
630.434	51.89
630.768	53.27
631.102	50.86
631.436	49.14
631.77	54.55
632.105	51.16
632.439	46.73
632.773	48
633.107	45.55
633.44	47.32
633.774	46.25
634.108	47.86
634.442	43.5
634.776	45.86
635.109	50.05
635.443	49.27
635.776	51.7
636.11	53.41
636.443	54.18
636.777	52.7
637.11	53.36
637.444	53.18
637.777	51.7
638.11	58.75
638.443	61.84
638.776	61.68
639.11	61.02
639.443	62.98
639.776	66.18
640.109	62.77
640.441	63.98
640.774	65.66
641.107	68.41
641.44	67.95
641.773	61.41
642.105	57.41
642.438	56.2
642.77	55.8
643.103	55.68
643.435	51.75
643.768	55.14
644.1	57.48
644.433	56.39
644.765	52.89
645.097	55.09
645.429	57.43
645.761	57.8
646.094	57.5
646.426	58.39
646.758	59.09
647.09	62.64
647.422	61.3
647.753	58.68
648.085	58.32
648.417	59.91
648.749	58.77
649.08	60.48
649.412	60.32
649.744	62.27
650.075	62.77
650.407	62.39
650.738	63.02
651.069	61.95
651.401	64.09
651.732	63.95
652.063	61.57
652.394	59.68
652.726	59.48
653.057	60.07
653.388	56.89
653.719	54.43
654.05	53.52
654.381	49.8
654.712	48.89
655.042	44.34
655.373	41.66
655.704	43
656.034	43.73
656.365	41.93
656.696	42.39
657.026	45.34
657.357	47.34
657.687	47.64
658.018	49.86
658.348	51.02
658.678	54.82
659.008	57.59
659.339	60.45
659.669	61.98
659.999	61.61
660.329	60.36
660.659	62.02
660.989	62.36
661.319	61.89
661.649	62.02
661.978	61.84
662.308	58.73
662.638	58.86
662.968	57.25
663.297	58.16
663.627	57.25
663.956	61.3
664.286	58.68
664.615	56.93
664.945	60.3
665.274	57.8
665.603	59.02
665.932	65.55
666.262	66.7
666.591	63.93
666.92	62.57
667.249	65.3
667.578	62.52
667.907	61.95
668.236	64.09
668.564	62.86
668.893	65.93
669.222	65.91
669.551	60.91
669.879	59.23
670.208	59.5
670.537	57.93
670.865	54.82
671.194	56.43
671.522	59.11
671.85	59.34
672.179	57.02
672.507	56.52
672.835	55.34
673.163	59.95
673.491	62.39
673.819	65.2
674.147	65.8
674.475	70
674.803	68.75
675.131	65.77
675.459	65.07
675.787	67.77
676.115	67.48
676.442	67.95
676.77	66.09
677.098	62.43
677.425	65.16
677.753	65.84
678.08	64.05
678.407	64.64
678.735	64.82
679.062	62.68
679.389	58.41
679.717	56.95
680.044	56.59
680.371	55.8
680.698	56.55
681.025	53.34
681.352	53.16
681.679	52.57
682.006	50.14
682.332	52.14
682.659	55.43
682.986	59.41
683.313	61.93
683.639	64.05
683.966	64.02
684.292	66.75
684.619	66.93
684.945	71.36
685.272	69.41
685.598	70.5
685.924	69
686.25	67.64
686.577	67.93
686.903	65.8
687.229	63.07
687.555	65.41
687.881	62.93
688.207	61.77
688.533	59.64
688.858	62.5
689.184	62.66
689.51	64.11
689.836	66.25
690.161	62.57
690.487	62.86
690.813	62.82
691.138	60.7
691.463	62.32
691.789	65.32
692.114	62.02
692.44	61.02
692.765	60.27
693.09	61.77
693.415	60.98
693.74	61.55
694.065	60.68
694.39	59.77
694.715	58.11
695.04	57.34
695.365	54.91
695.69	52.2
696.015	53.45
696.339	52.93
696.664	51.68
696.989	49.64
697.313	48.91
697.638	49.98
697.962	48.73
698.287	47.75
698.611	47.82
698.935	50.18
699.26	52.3
699.584	53.86
699.908	53.59
700.232	50.82
700.556	49.48
700.88	52.45
701.204	55
701.528	61.57
701.852	64.77
702.176	64.68
702.5	59.91
702.823	61.59
703.147	57.64
703.471	59.48
703.794	60.68
704.118	62.02
704.441	61.52
704.765	58.77
705.088	53.36
705.411	52.32
705.735	51
706.058	54.86
706.381	52.89
706.704	54.11
707.027	52.23
707.35	49.93
707.673	49
707.996	44.91
708.319	42.95
708.642	45.75
708.965	44.61
709.288	45.66
709.61	43.93
709.933	44.05
710.256	43.36
710.578	45.95
710.901	48.84
711.223	47.57
711.546	47.18
711.868	49.25
712.19	48.07
712.512	49.14
712.835	48.07
713.157	46.14
713.479	47.3
713.801	45.64
714.123	42.61
714.445	40.11
714.767	43.77
715.089	47.11
715.411	41.39
715.732	41.32
716.054	40.7
716.376	42.36
716.697	44.11
717.019	43.52
717.34	46.02
717.662	45.55
717.983	47.41
718.305	46.64
718.626	45.57
718.947	51.64
719.268	52.84
719.589	52.23
719.911	50.86
720.232	51.61
720.553	52.2
720.874	50.89
721.195	51.3
721.515	51.43
721.836	49.57
722.157	50.3
722.478	52.34
722.798	50.25
723.119	52.18
723.44	51.77
723.76	53.34
724.081	53.64
724.401	53.61
724.721	52.43
725.042	49.18
725.362	48.14
725.682	46.8
726.002	44.57
726.322	44.86
726.642	42.66
726.962	42.93
727.282	40.61
727.602	38.3
727.922	39.86
728.242	45.7
728.562	48.57
728.882	50.55
729.201	54.45
729.521	53.8
729.84	52.93
730.16	54.77
730.479	56.52
730.799	56.91
731.118	58.64
731.437	55.36
731.757	51.57
732.076	48.8
732.395	47.2
732.714	45.36
733.033	45.05
733.352	47.82
733.671	45.09
733.99	44.16
734.309	41.91
734.628	41.75
734.947	43.39
735.265	44.09
735.584	44.32
735.903	47.66
736.221	47.57
736.54	47.11
736.858	44.95
737.177	43.7
737.495	44.3
737.813	47.02
738.132	46.59
738.45	45.95
738.768	45.82
739.086	46.07
739.404	42.52
739.722	38.14
740.04	41.34
740.358	40.05
740.676	42
740.994	38.89
741.311	38.61
741.629	37.98
741.947	41.25
742.264	42.09
742.582	41.61
742.899	42.09
743.217	45.45
743.534	39.64
743.852	42.64
744.169	43.3
744.486	44.34
744.803	45.59
745.121	48.48
745.438	46.73
745.755	44.55
746.072	46.3
746.389	47.93
746.706	48.73
747.022	50.23
747.339	49.16
747.656	47.23
747.973	48.23
748.289	46.64
748.606	46
748.923	44.14
749.239	45.23
749.555	46.3
749.872	46.93
750.188	47.39
750.505	49.52
750.821	50.23
751.137	52.75
751.453	51.5
751.769	48.91
752.085	45.66
752.401	47.2
752.717	48.75
753.033	46.43
753.349	46.8
753.665	42.95
753.98	43.09
754.296	43.66
754.612	43.66
754.927	43.16
755.243	43.73
755.558	47.43
755.874	45.41
756.189	44.25
756.505	43.68
756.82	39.64
757.135	43.7
757.45	40.7
757.765	40.2
758.08	39.32
758.395	39.23
758.71	38.55
759.025	36.11
759.34	40.82
759.655	40.5
759.97	40.95
760.285	42.77
760.599	38.41
760.914	38.02
761.228	36.66
761.543	36.09
761.857	38.2
762.172	40.61
762.486	41.23
762.8	36.3
763.115	34.84
763.429	37
763.743	36.82
764.057	41.18
764.371	44.52
764.685	45.39
764.999	45.2
765.313	44.27
765.627	42.57
765.941	41.66
766.255	39.07
766.568	38.02
766.882	37.23
767.195	37.52
767.509	35.59
767.823	33.32
768.136	33.34
768.449	34.11
768.763	33.59
769.076	34.07
769.389	34.27
769.702	39.43
770.016	41.32
770.329	40.84
770.642	40.84
770.955	41.32
771.268	38.59
771.58	35.89
771.893	37.98
772.206	39.52
772.519	40.48
772.832	39.09
773.144	36.93
773.457	37.05
773.769	33.95
774.082	35.02
774.394	33.95
774.706	37.75
775.019	41.05
775.331	39.73
775.643	38.64
775.955	36.52
776.268	39.25
776.58	41.68
776.892	41.5
777.204	44.39
777.515	41.73
777.827	41.32
778.139	42.66
778.451	40.52
778.763	40.61
779.074	37.84
779.386	42.18
779.697	40
780.009	40.45
780.32	43.75
780.632	43.55
780.943	41.2
781.254	39.91
781.566	39.02
781.877	41.45
782.188	39.8
782.499	39.57
782.81	37.09
783.121	38.41
783.432	37.48
783.743	33.91
784.054	34.7
784.364	40.18
784.675	43.84
784.986	40.89
785.296	41.91
785.607	43.48
785.917	46.05
786.228	44.45
786.538	44.16
786.849	42.8
787.159	43.86
787.469	43.75
787.779	42.39
788.09	38.95
788.4	41.7
788.71	39.23
789.02	38.82
789.33	40.77
789.64	42.93
789.949	45.64
790.259	45.82
790.569	43.18
790.879	44.57
791.188	46.59
791.498	46.93
791.807	45.61
792.117	44.73
792.426	43.34
792.736	40.36
793.045	38.52
793.354	36.43
793.663	38.59
793.973	44.32
794.282	43.43
794.591	42.27
794.9	43.91
795.209	47.68
795.518	48.36
795.826	48.95
796.135	53.73
796.444	56.52
796.753	54.45
797.061	52
797.37	47.57
797.678	46.52
797.987	46.14
798.295	44.75
798.604	41.73
798.912	43.16
799.22	41.91
799.529	40.77
799.837	37.5
800.145	39.95
800.453	43.61
800.761	46.73
801.069	47.73
801.377	45.5
801.685	44.57
801.993	44.57
802.3	43.7
802.608	47.98
802.916	45.84
803.223	49.41
803.531	46.7
803.838	43.93
804.146	41.64
804.453	42.48
804.76	43.11
805.068	45.43
805.375	44.7
805.682	41.73
805.989	39.5
806.296	36.95
806.603	35.14
806.91	35.5
807.217	35.5
807.524	35.52
807.831	34.7
808.138	38.25
808.444	38.41
808.751	40.61
809.058	43.05
809.364	42.07
809.671	42.93
809.977	45.52
810.284	49.27
810.59	48
810.896	45.84
811.202	45.95
811.509	43.61
811.815	45.77
812.121	45
812.427	43.25
812.733	46.09
813.039	47.18
813.345	45.16
813.65	44.41
813.956	48.09
814.262	49.48
814.568	47.64
814.873	48.39
815.179	46.43
815.484	46.2
815.79	48.34
816.095	49.02
816.4	50.39
816.706	50.2
817.011	49.8
817.316	50.5
817.621	53.02
817.926	55.64
818.231	57.11
818.536	56.77
818.841	56.16
819.146	55.39
819.451	52.27
819.756	51.39
820.06	54.07
820.365	53.8
820.67	52.23
820.974	52.34
821.279	51.16
821.583	48.95
821.888	49.57
822.192	49.91
822.496	54.5
822.8	56.02
823.105	55.52
823.409	49.52
823.713	49.7
824.017	51.27
824.321	49.2
824.625	47.5
824.929	50.09
825.232	46.64
825.536	46.45
825.84	42.61
826.143	41.68
826.447	43.32
826.751	49.07
827.054	52.25
827.358	49.27
827.661	52.5
827.964	56.66
828.268	54.57
828.571	59.5
828.874	59.3
829.177	58.55
829.48	56.5
829.783	59.27
830.086	55.07
830.389	51.3
830.692	52.36
830.995	48.48
831.297	46.43
831.6	44.95
831.903	45.27
832.205	44.52
832.508	45.55
832.81	49.82
833.113	49.07
833.415	54.02
833.718	59.57
834.02	59.05
834.322	61.84
834.624	59.59
834.926	62
835.228	61.68
835.53	63.23
835.832	64.7
836.134	61.3
836.436	60.27
836.738	56.3
837.04	51.66
837.341	52.5
837.643	51.45
837.944	53.91
838.246	54.3
838.547	55.48
838.849	60.23
839.15	62
839.452	66.07
839.753	64.93
840.054	66.32
840.355	68.11
840.656	68.34
840.957	69.7
841.258	71.61
841.559	71.41
841.86	70.34
842.161	67.61
842.462	65.68
842.762	62.36
843.063	64
843.364	62.32
843.664	63.68
843.965	63.27
844.265	62.11
844.566	62.8
844.866	62.27
845.166	60.89
845.467	61.52
845.767	60.16
846.067	60.3
846.367	55.64
846.667	57.48
846.967	51.64
847.267	50.45
847.567	49.36
847.867	48.7
848.166	46.43
848.466	49.09
848.766	45.75
849.065	45.41
849.365	44.7
849.664	46.82
849.964	47.77
850.263	50.73
850.562	53.41
850.862	53.02
851.161	47.5
851.46	48.18
851.759	42.34
852.058	43.25
852.357	42.14
852.656	40.52
852.955	41.34
853.254	39.34
853.553	40.8
853.851	41.34
854.15	44.23
854.449	48.68
854.747	49.68
855.046	51.07
855.344	50.66
855.643	54.32
855.941	60.82
856.239	62.91
856.538	64.25
856.836	61.14
857.134	62.3
857.432	59.59
857.73	57.68
858.028	59.3
858.326	63.64
858.624	65
858.922	63.16
859.219	58.3
859.517	57.16
859.815	55.39
860.112	59.77
860.41	56
860.707	58.45
861.005	63.77
861.302	61.95
861.6	60.02
861.897	62.64
862.194	62.66
862.491	65.45
862.788	70.2
863.085	74.2
863.382	71.86
863.679	75.07
863.976	74.55
864.273	73.84
864.57	71.5
864.867	70.02
865.163	68.64
865.46	70.27
865.757	73.86
866.053	68.02
866.349	65.41
866.646	65.02
866.942	62.77
867.239	62.68
867.535	58.16
867.831	63
868.127	63.86
868.423	60.84
868.719	59.18
869.015	56.48
869.311	58.73
869.607	57.07
869.903	58.11
870.199	57.16
870.494	57.14
870.79	63.7
871.086	62.91
871.381	62.14
871.677	61.36
871.972	59.25
872.267	60.23
872.563	60.7
872.858	61.82
873.153	59.98
873.448	63.07
873.743	62.59
874.038	59.86
874.333	61.8
874.628	64.45
874.923	68.18
875.218	71.93
875.513	68.02
875.808	67.09
876.102	67.27
876.397	66.43
876.691	66.64
876.986	66.64
877.28	61.8
877.575	61.75
877.869	62
878.163	64.2
878.458	61.66
878.752	61.11
879.046	55.73
879.34	56.77
879.634	61.02
879.928	57.34
880.222	58.52
880.516	58.8
880.809	57.43
881.103	55.39
881.397	53.07
881.691	57
881.984	58.61
882.278	64.05
882.571	61.23
882.864	59.57
883.158	61.8
883.451	61.14
883.744	62.11
884.038	59.59
884.331	61.68
884.624	59.8
884.917	59.55
885.21	59.95
885.503	56.77
885.796	57.27
886.088	55.45
886.381	54.25
886.674	55.32
886.966	59.82
887.259	60.93
887.552	62.36
887.844	62.59
888.136	61.41
888.429	61.57
888.721	64.5
889.013	67.88
889.306	71
889.598	73.67
