# Supplementary material for: An on-demand, drop-on-drop method for studying enzyme catalysis by serial crystallography
Source: Nat Commun. 2021 Jul 22;12:4461. doi: 10.1038/s41467-021-24757-7 (PMC8298390; doi:10.1038/s41467-021-24757-7)
Supplement: Supplementary file 7 — Source Data [file 41467_2021_24757_MOESM7_ESM.zip › 01_raw data/7/7-pico-off (34).txt]

Data from 7-fluo5N-fura-picooff_Subt4_20-39-55-909.txt Node

Date: Wed Jun 05 20:39:55 PDT 2019
User: Yachandra Lab
Spectrometer: OFX00221
Trigger mode: 0
Integration Time (sec): 3.000000E-1
Scans to average: 4
Nonlinearity correction enabled: false
Boxcar width: 5
Storing dark spectrum: false
XAxis mode: Wavelengths
Number of Pixels in Spectrum: 2136
>>>>>Begin Spectral Data<<<<<
156.111	-3.96
156.499	-3.86
156.887	-4.28
157.274	-4.28
157.662	-3.75
158.049	-2.86
158.437	-2.36
158.824	-1.8
159.211	-2.52
159.599	-2.91
159.986	-3.09
160.373	-2.98
160.761	-3.95
161.148	-3.48
161.535	-4.07
161.922	-5.3
162.309	-5.07
162.696	-6.64
163.083	-7.25
163.47	-5.68
163.857	-5.45
164.244	-5.75
164.631	-5.64
165.018	-4.75
165.405	-4.8
165.792	-3.95
166.179	-2.64
166.565	-3.2
166.952	-2.7
167.339	-1.8
167.725	-3.64
168.112	-3
168.498	-1.75
168.885	-1.45
169.271	-1.07
169.658	-1
170.044	-2
170.431	-2.07
170.817	-2.84
171.203	-2.14
171.59	-1.98
171.976	-1.95
172.362	-2.73
172.748	-4.3
173.134	-5.09
173.521	-6.27
173.907	-5.91
174.293	-4.68
174.679	-4.41
175.065	-4.68
175.451	-4.5
175.836	-4.73
176.222	-4.43
176.608	-5.18
176.994	-4.27
177.38	-3.73
177.765	-3.91
178.151	-5.43
178.537	-6.91
178.922	-7.86
179.308	-8.27
179.693	-8.98
180.079	-8.66
180.464	-7.86
180.85	-7
181.235	-7.7
181.621	-8.52
182.006	-7.64
182.391	-7.45
182.777	-6.68
183.162	-7.36
183.547	-6.7
183.932	-7.68
184.317	-8.61
184.702	-8.11
185.087	-7.43
185.472	-6.82
185.857	-6.61
186.242	-5.98
186.627	-5.05
187.012	-5.25
187.397	-4.59
187.782	-4.18
188.167	-2.11
188.551	-1.86
188.936	3.05
189.321	8.77
189.705	14.39
190.09	23.77
190.475	30.41
190.859	33.8
191.244	41.95
191.628	47.66
192.012	52.77
192.397	60.02
192.781	67.55
193.166	67.95
193.55	66.86
193.934	65.73
194.318	59.82
194.702	57.5
195.087	60.2
195.471	56.93
195.855	60.55
196.239	62.23
196.623	58.84
197.007	58.91
197.391	58.11
197.775	57.66
198.158	58.2
198.542	62.09
198.926	63.34
199.31	61.25
199.693	63.39
200.077	55.66
200.461	53.34
200.844	55.11
201.228	53.57
201.611	53.07
201.995	54.43
202.378	54.73
202.762	53.59
203.145	52.89
203.529	55.39
203.912	53.68
204.295	55.57
204.679	57.95
205.062	60.95
205.445	59.02
205.828	57.68
206.211	58.16
206.594	56.86
206.977	57
207.36	58.07
207.743	54.8
208.126	55.25
208.509	54.98
208.892	55.09
209.275	49.55
209.658	52.23
210.04	53.32
210.423	53.41
210.806	55.95
211.188	56.14
211.571	54.91
211.953	58.77
212.336	57.89
212.719	61.02
213.101	60.43
213.483	58.95
213.866	61.11
214.248	60.68
214.63	62.52
215.013	61.05
215.395	59.84
215.777	62.23
216.159	60.77
216.542	63.02
216.924	62.64
217.306	62.57
217.688	64.25
218.07	60.43
218.452	59.36
218.834	59.45
219.216	61.64
219.597	62.48
219.979	59.66
220.361	63.91
220.743	61.55
221.124	58.7
221.506	56.27
221.888	57.73
222.269	60.18
222.651	62.52
223.032	58.95
223.414	54.48
223.795	55.16
224.177	58.8
224.558	56.41
224.94	56.34
225.321	61.86
225.702	65.41
226.083	64.14
226.465	65.5
226.846	65.86
227.227	65.16
227.608	66.23
227.989	66.34
228.37	62.93
228.751	59.02
229.132	61.23
229.513	59.59
229.894	57.27
230.275	60.16
230.655	56.64
231.036	55.5
231.417	57.07
231.798	61.89
232.178	60.02
232.559	62.07
232.94	64.41
233.32	64.45
233.701	61.34
234.081	62.73
234.462	61.41
234.842	63.95
235.222	65.5
235.603	64.43
235.983	59.91
236.363	58.25
236.743	59.61
237.124	56.16
237.504	55.05
237.884	57.2
238.264	53.02
238.644	50.86
239.024	48.82
239.404	45.64
239.784	43.8
240.164	43.11
240.544	44.3
240.923	42.7
241.303	44.7
241.683	44.23
242.063	44.86
242.442	50.18
242.822	50
243.202	47.43
243.581	49.52
243.961	53.98
244.34	57.05
244.72	56
245.099	54.75
245.478	58.11
245.858	60.73
246.237	59.95
246.616	59.61
246.996	60
247.375	62.64
247.754	62.82
248.133	62.3
248.512	59.98
248.891	65.77
249.27	67.41
249.649	66.39
250.028	68.2
250.407	68.39
250.786	65.25
251.165	66.32
251.544	68.07
251.922	70.05
252.301	69.86
252.68	66.59
253.058	64.07
253.437	64.64
253.816	61.5
254.194	54.66
254.573	54.61
254.951	59.09
255.329	64.05
255.708	60.5
256.086	58.55
256.465	57.98
256.843	63.14
257.221	63.55
257.599	61.27
257.977	62.14
258.356	65.23
258.734	63.75
259.112	62.59
259.49	58.52
259.868	61.23
260.246	61.52
260.624	59.52
261.001	58.34
261.379	56.57
261.757	55.95
262.135	56.18
262.513	53.59
262.89	54.64
263.268	52.27
263.645	53.55
264.023	51.23
264.401	52.57
264.778	53.41
265.156	54
265.533	54.77
265.91	57.14
266.288	58.3
266.665	63.82
267.042	62.07
267.42	64.5
267.797	62.82
268.174	62.68
268.551	61.73
268.928	62.89
269.305	63.68
269.682	66.39
270.059	67.2
270.436	67.59
270.813	64.89
271.19	69.48
271.567	68.27
271.944	68.14
272.32	70.02
272.697	68.89
273.074	69.48
273.45	68.45
273.827	66.61
274.203	63.52
274.58	64.02
274.957	65.43
275.333	63.2
275.709	61.59
276.086	61.36
276.462	57.95
276.838	56.91
277.215	57.41
277.591	60.57
277.967	60.48
278.343	59.45
278.719	54.77
279.095	50.61
279.471	49.73
279.847	51.11
280.223	49.98
280.599	52.61
280.975	52.3
281.351	49.77
281.727	45.98
282.103	44.55
282.478	43.52
282.854	49.73
283.23	53.43
283.605	55.18
283.981	51.27
284.357	51.32
284.732	53.93
285.108	55.3
285.483	59.86
285.858	60.02
286.234	62.07
286.609	67.25
286.984	63.86
287.36	62.86
287.735	59.57
288.11	60.66
288.485	59.8
288.86	58.82
289.235	58.59
289.61	53.89
289.985	55.14
290.36	50.75
290.735	49.39
291.11	47.45
291.485	48.84
291.86	49.82
292.235	55.43
292.609	56.7
292.984	54.2
293.359	53.23
293.733	54.5
294.108	52.32
294.482	54.7
294.857	54.48
295.231	55.84
295.606	56.52
295.98	58.84
296.354	57.93
296.729	60.05
297.103	61.57
297.477	65.52
297.851	68.05
298.226	66.8
298.6	66.07
298.974	65.02
299.348	68.84
299.722	67.3
300.096	65.55
300.47	62.59
300.844	59.23
301.217	58.25
301.591	57.48
301.965	57.32
302.339	59.5
302.712	59.2
303.086	60.27
303.46	59.52
303.833	58.14
304.207	59.14
304.58	60.48
304.954	63.75
305.327	65.68
305.701	65.14
306.074	64.8
306.447	63.34
306.821	64.5
307.194	63.61
307.567	62.16
307.94	61.2
308.313	61.66
308.686	63.02
309.059	64.09
309.432	62.16
309.805	61.75
310.178	60.43
310.551	63.07
310.924	61.61
311.297	62.5
311.67	63.32
312.042	65.84
312.415	65.07
312.788	61.27
313.16	58.59
313.533	57.05
313.905	58.23
314.278	59.48
314.65	57.64
315.023	58.41
315.395	56.84
315.768	55.57
316.14	54.75
316.512	56.02
316.884	59.23
317.257	58.02
317.629	61.52
318.001	62
318.373	62.36
318.745	62.64
319.117	60.77
319.489	58.3
319.861	55.89
320.233	57.89
320.605	56.23
320.977	55.25
321.348	56.8
321.72	53.98
322.092	55.61
322.463	53.77
322.835	53.41
323.207	56.34
323.578	56.68
323.95	55.41
324.321	54.93
324.693	53.95
325.064	53.57
325.435	55.7
325.807	57.05
326.178	54.27
326.549	53.43
326.92	55.43
327.292	55.64
327.663	58.86
328.034	63.89
328.405	59.89
328.776	59.91
329.147	60.3
329.518	57.32
329.889	57.23
330.259	52.86
330.63	51.91
331.001	49.68
331.372	49.48
331.742	49.98
332.113	46.5
332.484	44.55
332.854	47.84
333.225	49.8
333.595	51.16
333.966	50.86
334.336	53.95
334.707	55.68
335.077	53.68
335.447	51.84
335.817	48.93
336.188	51.48
336.558	55.57
336.928	54.48
337.298	53.89
337.668	50.98
338.038	50.93
338.408	53.86
338.778	53.48
339.148	57.34
339.518	57.07
339.888	57.45
340.258	55.98
340.627	54.5
340.997	52
341.367	46.82
341.736	47.89
342.106	45.02
342.475	39.34
342.845	41.02
343.214	41.2
343.584	39.07
343.953	40.61
344.323	40.14
344.692	42.8
345.061	45.32
345.431	46.64
345.8	48.3
346.169	52.48
346.538	51.84
346.907	50.64
347.276	50.02
347.645	51.93
348.014	50.27
348.383	52.02
348.752	50.91
349.121	46.93
349.49	44.91
349.858	46.16
350.227	45.3
350.596	50.43
350.964	52.07
351.333	52.41
351.702	52.93
352.07	52.64
352.439	50.11
352.807	51.5
353.176	51.5
353.544	55.66
353.912	56.52
354.281	56.43
354.649	51.48
355.017	45.86
355.385	46.02
355.753	47.84
356.122	47.55
356.49	46.75
356.858	42.59
357.226	45.14
357.594	44.93
357.961	43.77
358.329	43.95
358.697	47.91
359.065	52.73
359.433	47.05
359.8	46.27
360.168	46.5
360.536	48.55
360.903	51.07
361.271	54.43
361.638	54.84
362.006	54.52
362.373	51.98
362.741	51.89
363.108	49.34
363.475	52.73
363.843	49.64
364.21	50.09
364.577	50.27
364.944	52.07
365.311	46.32
365.678	44.95
366.045	43.82
366.412	48.09
366.779	46.5
367.146	48.68
367.513	52.18
367.88	56.25
368.247	58
368.613	58.27
368.98	56.64
369.347	57.61
369.713	59.39
370.08	59.25
370.447	57.05
370.813	57.48
371.18	54.45
371.546	50.57
371.912	51.66
372.279	49.73
372.645	48.98
373.011	50.45
373.378	53
373.744	50.73
374.11	48.27
374.476	47.89
374.842	49.8
375.208	52.59
375.574	51.8
375.94	50.95
376.306	54.11
376.672	57.89
377.038	58.93
377.404	57.86
377.769	58.95
378.135	64.91
378.501	66.02
378.866	61.14
379.232	58.34
379.597	58.84
379.963	57.11
380.328	55.3
380.694	53.61
381.059	48.89
381.425	47.91
381.79	47
382.155	46.64
382.52	46.86
382.886	51.3
383.251	50.39
383.616	50.68
383.981	49.14
384.346	47.61
384.711	46.39
385.076	49.45
385.441	51.77
385.806	53.41
386.171	48.84
386.535	48.86
386.9	48.68
387.265	51.84
387.629	52.45
387.994	53.27
388.359	53.05
388.723	53.16
389.088	54.55
389.452	52.52
389.817	49.82
390.181	50.7
390.545	52.34
390.91	52.05
391.274	51.77
391.638	56.68
392.002	54.34
392.366	60.55
392.731	61.82
393.095	58.25
393.459	59.27
393.823	61.07
394.187	57.8
394.55	54.61
394.914	55.09
395.278	53.8
395.642	50.8
396.006	54.41
396.369	51.32
396.733	49.09
397.097	49.93
397.46	49.84
397.824	48.07
398.187	51.91
398.551	48.98
398.914	48.57
399.277	51.5
399.641	52.07
400.004	52.8
400.367	51.45
400.73	51.43
401.094	51.52
401.457	51.36
401.82	51.91
402.183	53.07
402.546	58.52
402.909	57.5
403.272	54.41
403.635	53.93
403.998	55.27
404.36	53.11
404.723	53.84
405.086	54.8
405.448	53.8
405.811	53.64
406.174	54.02
406.536	55.39
406.899	56.32
407.261	58.73
407.624	56.32
407.986	53.91
408.348	58.11
408.711	59.05
409.073	56.55
409.435	57.55
409.797	58.3
410.16	57.02
410.522	54.75
410.884	58.57
411.246	56.84
411.608	56.43
411.97	57.98
412.332	55.52
412.693	56.36
413.055	59.5
413.417	59.5
413.779	57.39
414.14	54.89
414.502	56.75
414.864	50.93
415.225	50.61
415.587	55.75
415.948	55.5
416.31	55.5
416.671	52.8
417.033	51.32
417.394	52.84
417.755	56.61
418.116	58.66
418.478	56.52
418.839	58.66
419.2	59.77
419.561	55.39
419.922	52.91
420.283	52.34
420.644	51.09
421.005	50.68
421.366	49.73
421.727	46.84
422.087	44.23
422.448	45.07
422.809	43
423.169	45.39
423.53	47.91
423.891	49.27
424.251	48.57
424.612	53.77
424.972	55.52
425.333	55.34
425.693	56.27
426.053	61.07
426.414	57.59
426.774	61.48
427.134	58.27
427.494	61.43
427.854	58.43
428.214	58.36
428.574	55.89
428.934	54.36
429.294	52.82
429.654	57.27
430.014	54.7
430.374	54.7
430.734	50.66
431.094	51.75
431.453	46.59
431.813	48.02
432.173	46.05
432.532	44.11
432.892	44.5
433.251	44.27
433.611	43.7
433.97	44.05
434.33	43.48
434.689	46.07
435.048	46.02
435.407	45.23
435.767	47
436.126	48.95
436.485	49.41
436.844	49.8
437.203	52.52
437.562	50.48
437.921	49.16
438.28	48.41
438.639	49.84
438.998	50.66
439.356	54.36
439.715	55.45
440.074	58.98
440.433	60.14
440.791	59.34
441.15	60.07
441.508	59.36
441.867	61.18
442.225	64.16
442.584	60.39
442.942	56.68
443.3	54.27
443.659	52.34
444.017	50.55
444.375	50.07
444.733	50.39
445.092	48.91
445.45	48.95
445.808	48.5
446.166	45.98
446.524	47.82
446.882	51.86
447.239	52.25
447.597	51.95
447.955	52.66
448.313	51.77
448.67	51
449.028	50.2
449.386	51.48
449.743	51.59
450.101	56.05
450.458	55.32
450.816	55.52
451.173	57.93
451.531	58.84
451.888	53.84
452.245	59
452.602	60.34
452.96	60.3
453.317	53.91
453.674	52.73
454.031	52
454.388	52.39
454.745	50.39
455.102	49.43
455.459	49.39
455.816	52.36
456.173	47.7
456.529	48.84
456.886	50.73
457.243	58.75
457.599	61.57
457.956	60.43
458.313	58.39
458.669	59.16
459.026	56.25
459.382	54.48
459.739	55.7
460.095	56.23
460.451	53.27
460.807	51.34
461.164	47.48
461.52	46.89
461.876	47.59
462.232	48.75
462.588	47.95
462.944	47.64
463.3	49.57
463.656	50.09
464.012	50.36
464.368	50.45
464.724	47.73
465.079	51.73
465.435	48.59
465.791	50.34
466.146	47.59
466.502	44.41
466.858	44.11
467.213	42.8
467.569	42.14
467.924	40.48
468.279	41.61
468.635	41.75
468.99	38.64
469.345	42.25
469.701	39.43
470.056	41.2
470.411	44.68
470.766	42.93
471.121	43.14
471.476	43.09
471.831	44.3
472.186	44.86
472.541	46.77
472.895	46.55
473.25	43.05
473.605	43.43
473.96	43.82
474.314	44.2
474.669	47.32
475.024	49.91
475.378	50.11
475.733	49.18
476.087	51.52
476.441	51.52
476.796	52.91
477.15	56.91
477.504	58.84
477.859	62.02
478.213	60.77
478.567	58.34
478.921	54.3
479.275	52.57
479.629	55.02
479.983	54.07
480.337	53.18
480.691	53.05
481.045	48.11
481.399	44.95
481.752	39.27
482.106	38.52
482.46	39.7
482.813	42.3
483.167	44.32
483.52	46.7
483.874	45.7
484.227	44.95
484.581	43.43
484.934	46.02
485.288	50.84
485.641	51.61
485.994	53.23
486.347	56.05
486.7	55.45
487.054	55.25
487.407	52.86
487.76	53.48
488.113	54.27
488.466	55.14
488.818	54.95
489.171	50.7
489.524	53.43
489.877	53.57
490.23	52.66
490.582	53.75
490.935	54.61
491.288	50.55
491.64	45.48
491.993	47.5
492.345	47.48
492.698	44.55
493.05	46.25
493.402	47.39
493.755	43.41
494.107	40.64
494.459	38.39
494.811	35.75
495.163	38.27
495.515	39.64
495.867	36.23
496.219	32.55
496.571	36.8
496.923	31.2
497.275	31.11
497.627	35.34
497.979	41.45
498.33	47.2
498.682	49.98
499.034	53.36
499.385	62.57
499.737	69.41
500.088	79.2
500.44	83.39
500.791	88.52
501.143	90.18
501.494	89.05
501.845	87.73
502.197	87.3
502.548	86.8
502.899	84.39
503.25	78.32
503.601	78.98
503.952	74.82
504.303	73.8
504.654	76.52
505.005	73.09
505.356	75.61
505.707	71
506.058	64.45
506.408	64.61
506.759	61.2
507.11	62.75
507.46	57.36
507.811	55.07
508.161	50.98
508.512	50.11
508.862	52.57
509.213	49.16
509.563	54.43
509.913	59.27
510.263	57.64
510.614	58.95
510.964	57.05
511.314	55.64
511.664	54.93
512.014	60.45
512.364	59.68
512.714	61.59
513.064	64.77
513.414	62.52
513.764	60.8
514.113	58.36
514.463	56.34
514.813	58.25
515.162	57.55
515.512	60.05
515.862	55.07
516.211	52.07
516.561	48.5
516.91	47.91
517.259	47.02
517.609	43.2
517.958	42.25
518.307	45.45
518.656	41.95
519.006	47.61
519.355	44.18
519.704	41.41
520.053	45.3
520.402	47.82
520.751	43.68
521.1	43.68
521.448	46.98
521.797	49.43
522.146	46.91
522.495	46.68
522.843	43.52
523.192	43.48
523.541	47.89
523.889	44.57
524.238	44.55
524.586	45.5
524.935	43.23
525.283	43.98
525.631	43.59
525.979	45.7
526.328	47.39
526.676	48.18
527.024	48.86
527.372	47.14
527.72	48.39
528.068	43.84
528.416	43.84
528.764	45.73
529.112	43.45
529.46	41.23
529.808	40.39
530.155	33.48
530.503	29.84
530.851	27.59
531.198	26.27
531.546	25.09
531.893	28.2
532.241	30.61
532.588	30.41
532.936	31.45
533.283	36.39
533.63	39.57
533.978	46.09
534.325	48.39
534.672	51.32
535.019	50.27
535.366	52.05
535.713	50.27
536.06	49.25
536.407	52.05
536.754	52.52
537.101	50.45
537.448	49.57
537.795	50.43
538.141	51.07
538.488	49.98
538.835	49.64
539.181	49.05
539.528	48.89
539.874	48.23
540.221	47.48
540.567	45.55
540.914	45.66
541.26	45.5
541.606	44.91
541.952	48.05
542.299	49.93
542.645	50.95
542.991	52.27
543.337	53.91
543.683	53.45
544.029	52
544.375	51.48
544.721	53.34
545.066	50.7
545.412	49.91
545.758	45.07
546.104	43.2
546.449	42.57
546.795	41.93
547.141	40.91
547.486	40.73
547.832	40.86
548.177	43.39
548.522	39.55
548.868	44.23
549.213	45.68
549.558	46.75
549.903	49.3
550.249	52.55
550.594	52.41
550.939	53.5
551.284	54.39
551.629	50.86
551.974	51.48
552.319	54.05
552.664	50.55
553.008	48.05
553.353	47.34
553.698	45.57
554.043	43.2
554.387	39.39
554.732	40.25
555.076	38.02
555.421	41.48
555.765	41.98
556.11	41.11
556.454	40.84
556.798	39
557.143	39.64
557.487	38.57
557.831	41
558.175	44.55
558.519	40.77
558.863	44.52
559.207	42.89
559.551	38.66
559.895	41.64
560.239	41.75
560.583	42.41
560.927	44.23
561.27	46.77
561.614	46.39
561.958	43.48
562.301	43.7
562.645	41.91
562.988	40.39
563.332	42.43
563.675	38.75
564.018	41.23
564.362	41.93
564.705	38.2
565.048	35.68
565.391	34.7
565.735	34.77
566.078	34.3
566.421	32.61
566.764	35.11
567.107	36.8
567.45	36.34
567.792	33.25
568.135	32.86
568.478	32.82
568.821	32.02
569.163	31.55
569.506	31.41
569.849	32.5
570.191	31.25
570.534	31.82
570.876	30.25
571.219	34.2
571.561	35.75
571.903	37.32
572.246	39.91
572.588	41.48
572.93	41.48
573.272	43.5
573.614	40.25
573.956	42.2
574.298	43.55
574.64	39.59
574.982	35.23
575.324	32.18
575.666	32.57
576.008	31.61
576.349	29.86
576.691	28.61
577.033	28.09
577.374	33.64
577.716	31
578.057	26.86
578.399	30.27
578.74	34.82
579.082	32.68
579.423	33.16
579.764	33.84
580.105	37.61
580.447	39.95
580.788	37.57
581.129	34.39
581.47	39.11
581.811	39.3
582.152	38.18
582.493	36.36
582.834	39.98
583.175	38.2
583.515	38.41
583.856	36.57
584.197	32.82
584.537	36.23
584.878	36.7
585.218	38.48
585.559	41.14
585.899	42.43
586.24	40.45
586.58	42.7
586.921	43.07
587.261	42.52
587.601	41.89
587.941	45.68
588.281	45.5
588.621	45.86
588.961	40.61
589.301	39.59
589.641	41.64
589.981	41.16
590.321	39.11
590.661	35.84
591.001	34.3
591.34	33.16
591.68	33.66
592.02	33.93
592.359	36
592.699	39.32
593.038	39.66
593.378	40.64
593.717	42.2
594.057	40.57
594.396	45.52
594.735	46.98
595.074	47.11
595.414	44.2
595.753	45.09
596.092	43.02
596.431	42.82
596.77	42.3
597.109	40.73
597.448	40.07
597.786	40.86
598.125	40.07
598.464	40.5
598.803	41.68
599.141	41.68
599.48	38.98
599.819	37.64
600.157	35.86
600.495	35.32
600.834	37.16
601.172	39.14
601.511	41.86
601.849	43.7
602.187	39.59
602.525	39.45
602.864	43.32
603.202	42.41
603.54	44.05
603.878	45.73
604.216	44.86
604.554	42.41
604.891	41.07
605.229	41.77
605.567	41.7
605.905	46.27
606.243	47.61
606.58	46.75
606.918	50.52
607.255	49
607.593	50.07
607.93	50.61
608.268	48.07
608.605	49.45
608.942	46.98
609.28	42.34
609.617	43.02
609.954	39.07
610.291	39.66
610.628	38.84
610.965	39.11
611.302	38.64
611.639	40
611.976	43.25
612.313	42.93
612.65	43.95
612.987	47.84
613.323	46.09
613.66	50.64
613.997	47.25
614.333	45.34
614.67	47.66
615.006	44.66
615.343	44.75
615.679	45.32
616.015	44.93
616.352	46.43
616.688	46.61
617.024	48.82
617.36	46.3
617.696	49.23
618.032	49.84
618.368	49.2
618.704	51.77
619.04	54.52
619.376	51.73
619.712	52.61
620.048	52.39
620.383	53.07
620.719	51.75
621.055	53.68
621.39	50.75
621.726	50.18
622.061	50.32
622.397	49.18
622.732	45.36
623.068	45.84
623.403	45.48
623.738	44.73
624.073	43.43
624.409	43.73
624.744	42.36
625.079	43.36
625.414	45.68
625.749	45.93
626.084	47.34
626.419	48.86
626.753	52.45
627.088	53.3
627.423	52.98
627.758	56.66
628.092	53.45
628.427	53.59
628.762	53.82
629.096	55.25
629.431	59
629.765	57.7
630.099	57.93
630.434	55.61
630.768	56.89
631.102	57.86
631.436	54.89
631.77	58.75
632.105	58.16
632.439	59.23
632.773	58.3
633.107	54.41
633.44	58.27
633.774	56.7
634.108	60.77
634.442	57.86
634.776	57.61
635.109	59.36
635.443	60.23
635.776	60.59
636.11	61.27
636.443	61.14
636.777	60.39
637.11	57.48
637.444	57.48
637.777	54
638.11	57.98
638.443	59.57
638.776	58.8
639.11	57.5
639.443	58.95
639.776	60.16
640.109	58.91
640.441	60.82
640.774	60.25
641.107	62.52
641.44	62.7
641.773	58.84
642.105	56.05
642.438	53.7
642.77	54.34
643.103	54
643.435	51.36
643.768	51.66
644.1	51.2
644.433	54.16
644.765	55.39
645.097	56.16
645.429	55.98
645.761	54.5
646.094	56.18
646.426	54.64
646.758	56.75
647.09	56.25
647.422	56.64
647.753	58.18
648.085	58.64
648.417	54.34
648.749	54.14
649.08	57.59
649.412	59.95
649.744	59.64
650.075	60.61
650.407	58.66
650.738	62.18
651.069	61.41
651.401	60.61
651.732	57.07
652.063	59.93
652.394	60
652.726	60.77
653.057	62.98
653.388	60.95
653.719	59.89
654.05	60.2
654.381	57.93
654.712	58.95
655.042	57.23
655.373	57.57
655.704	57.25
656.034	56.7
656.365	54.8
656.696	54.82
657.026	58.52
657.357	58.41
657.687	59.91
658.018	61.48
658.348	59.82
658.678	60.09
659.008	59.36
659.339	59.89
659.669	61.39
659.999	60.48
660.329	56.66
660.659	54.98
660.989	58.61
661.319	55.66
661.649	55.41
661.978	55.16
662.308	54.2
662.638	57.14
662.968	56.73
663.297	57.07
663.627	56.3
663.956	59.16
664.286	60.23
664.615	57.2
664.945	60.16
665.274	58.89
665.603	61.75
665.932	68.14
666.262	65.64
666.591	66.52
666.92	66.73
667.249	70.43
667.578	67.43
667.907	68.02
668.236	71.02
668.564	69.57
668.893	69.82
669.222	69.23
669.551	63.66
669.879	66.55
670.208	64.86
670.537	61.09
670.865	56.43
671.194	59.61
671.522	59.27
671.85	58.7
672.179	60.27
672.507	60.98
672.835	61.05
673.163	64.16
673.491	64.64
673.819	67.39
674.147	68.02
674.475	69.75
674.803	68.86
675.131	66.57
675.459	64.89
675.787	65.59
676.115	65.59
676.442	63.75
676.77	62.93
677.098	60.7
677.425	62.16
677.753	65.66
678.08	66.2
678.407	65.5
678.735	67.73
679.062	66.48
679.389	62.61
679.717	61.25
680.044	59.93
680.371	59.23
680.698	61.27
681.025	58.34
681.352	54.89
681.679	53.66
682.006	53.5
682.332	53.36
682.659	54.25
682.986	58.95
683.313	61.16
683.639	65.02
683.966	65.48
684.292	67.11
684.619	65.75
684.945	68.91
685.272	69.48
685.598	69.27
685.924	68.16
686.25	68.64
686.577	67.25
686.903	66.98
687.229	66.77
687.555	67.98
687.881	67.43
688.207	67.84
688.533	66.61
688.858	69.66
689.184	72.64
689.51	73.23
689.836	73.86
690.161	73.05
690.487	73.16
690.813	70.84
691.138	69.95
691.463	70.02
691.789	71.64
692.114	68.89
692.44	66.25
692.765	64.61
693.09	65.64
693.415	68.36
693.74	66.39
694.065	64.52
694.39	66.82
694.715	64.59
695.04	63.25
695.365	63.55
695.69	63.34
696.015	62.98
696.339	60.34
696.664	60.07
696.989	57.14
697.313	57.36
697.638	57.89
697.962	55.77
698.287	55.98
698.611	56.34
698.935	54.7
699.26	57.23
699.584	57.61
699.908	59.2
700.232	57.68
700.556	55.8
700.88	58.82
701.204	62.2
701.528	63.27
701.852	64.91
702.176	65.11
702.5	64.7
702.823	63.48
703.147	62.82
703.471	62.61
703.794	63.11
704.118	64.16
704.441	62.39
704.765	55.27
705.088	54.11
705.411	52.89
705.735	49.68
706.058	48.64
706.381	49.2
706.704	50.32
707.027	49.93
707.35	48.34
707.673	48.57
707.996	47.32
708.319	50.34
708.642	50.11
708.965	51.39
709.288	52.75
709.61	54.98
709.933	55.36
710.256	55.66
710.578	57.8
710.901	56.52
711.223	56.11
711.546	54.77
711.868	54.5
712.19	54.5
712.512	55.32
712.835	54.27
713.157	52.43
713.479	53.23
713.801	51.09
714.123	48.36
714.445	47.89
714.767	48.3
715.089	50.82
715.411	47.5
715.732	47.59
716.054	45.77
716.376	46.61
716.697	46.73
717.019	45.93
717.34	47
717.662	47.68
717.983	50.52
718.305	50.02
718.626	48.27
718.947	54.05
719.268	55.84
719.589	53.82
719.911	52.95
720.232	56.95
720.553	55.98
720.874	57.16
721.195	55.55
721.515	56.61
721.836	55.32
722.157	56.93
722.478	54.05
722.798	51
723.119	53.18
723.44	53.18
723.76	52.2
724.081	52.57
724.401	50.64
724.721	51.59
725.042	43.91
725.362	43.73
725.682	41.2
726.002	41.3
726.322	42.39
726.642	42.41
726.962	41.95
727.282	39.41
727.602	38.11
727.922	36.64
728.242	39.36
728.562	42.09
728.882	42
729.201	43.66
729.521	41.25
729.84	39.59
730.16	36.57
730.479	39.93
730.799	39.36
731.118	40.3
731.437	40.36
731.757	38.66
732.076	41.61
732.395	42.68
732.714	43.89
733.033	49.41
733.352	53.82
733.671	55.66
733.99	53.52
734.309	53.89
734.628	52.39
734.947	55.45
735.265	55.7
735.584	56.98
735.903	59.14
736.221	58.7
736.54	55.32
736.858	49.61
737.177	47.11
737.495	45.86
737.813	45.68
738.132	46.98
738.45	47.48
738.768	47.57
739.086	43.91
739.404	41.34
739.722	38.93
740.04	38.68
740.358	42.59
740.676	43.36
740.994	43.86
741.311	42.41
741.629	41.09
741.947	38.39
742.264	36.45
742.582	37.5
742.899	40.32
743.217	41.66
743.534	41.02
743.852	41.39
744.169	43.52
744.486	42.98
744.803	46.68
745.121	47.75
745.438	50.02
745.755	50.41
746.072	52.32
746.389	50.3
746.706	50.32
747.022	51.59
747.339	51.77
747.656	51.2
747.973	50
748.289	48.05
748.606	47.89
748.923	42.27
749.239	42.16
749.555	42.68
749.872	41.36
750.188	41.23
750.505	42.93
750.821	40.84
751.137	42.27
751.453	42.86
751.769	40.52
752.085	37.84
752.401	42.48
752.717	45.41
753.033	42.93
753.349	42.52
753.665	41.84
753.98	43.64
754.296	45.3
754.612	43.95
754.927	46.45
755.243	46.48
755.558	51.05
755.874	49.43
756.189	47.3
756.505	47.45
756.82	45.23
757.135	46.52
757.45	43.25
757.765	44.27
758.08	44.55
758.395	42.3
758.71	42.3
759.025	40.89
759.34	45.34
759.655	48.02
759.97	48.5
760.285	51.59
760.599	50.82
760.914	48.41
761.228	46.39
761.543	44.36
761.857	45.84
762.172	46.39
762.486	45.98
762.8	38.98
763.115	37.64
763.429	38.14
763.743	37.57
764.057	40.09
764.371	41.36
764.685	41.36
764.999	42.7
765.313	41.66
765.627	40.23
765.941	41.57
766.255	41.45
766.568	38.66
766.882	41.27
767.195	39.32
767.509	36.11
767.823	35.41
768.136	35.16
768.449	35.48
768.763	34.39
769.076	36.82
769.389	34.77
769.702	37.91
770.016	39.43
770.329	36.11
770.642	40.27
770.955	41.55
771.268	41.39
771.58	40.39
771.893	41.89
772.206	44
772.519	44.18
772.832	43.05
773.144	42.27
773.457	41.66
773.769	39.36
774.082	39.8
774.394	38.73
774.706	39.07
775.019	40.91
775.331	38.7
775.643	37.14
775.955	37.98
776.268	42.32
776.58	42
776.892	43.02
777.204	43.23
777.515	39.5
777.827	38.8
778.139	40.05
778.451	40.73
778.763	41.5
779.074	40.66
779.386	40.86
779.697	37.73
780.009	38.41
780.32	37.55
780.632	38.3
780.943	38.48
781.254	38.2
781.566	37.61
781.877	37.11
782.188	38.55
782.499	36.57
782.81	34.59
783.121	35.23
783.432	37.39
783.743	36.3
784.054	37.93
784.364	40.16
784.675	39.36
784.986	38.61
785.296	41
785.607	42.8
785.917	46.8
786.228	47.45
786.538	46.34
786.849	42.84
787.159	42.27
787.469	43.27
787.779	43.36
788.09	44.25
788.4	45.77
788.71	43.89
789.02	38.55
789.33	37.48
789.64	39.43
789.949	41.89
790.259	45.07
790.569	46.05
790.879	47.52
791.188	48.14
791.498	49.5
791.807	48.14
792.117	45.7
792.426	45.98
792.736	45.86
793.045	45.34
793.354	43.98
793.663	43.7
793.973	46.7
794.282	47.61
794.591	46.91
794.9	45.86
795.209	45.3
795.518	47.14
795.826	48.59
796.135	50.86
796.444	50.3
796.753	47.86
797.061	47.27
797.37	46.59
797.678	44
797.987	44.77
798.295	43.45
798.604	45.57
798.912	44.59
799.22	43.61
799.529	43.73
799.837	41.41
800.145	43.75
800.453	44.23
800.761	44.23
801.069	45.7
801.377	44.52
801.685	46.05
801.993	45.27
802.3	46.75
802.608	50.11
802.916	46.98
803.223	52.11
803.531	54.07
803.838	52.16
804.146	53.5
804.453	51.73
804.76	52.77
805.068	55.16
805.375	55.07
805.682	49.36
805.989	49.61
806.296	49.8
806.603	46.11
806.91	44.7
807.217	45.34
807.524	41.95
807.831	41.95
808.138	42.25
808.444	40.25
808.751	42.41
809.058	47.25
809.364	44.5
809.671	47.23
809.977	50.98
810.284	53.43
810.59	53.86
810.896	51.64
811.202	50.86
811.509	51.68
811.815	51.25
812.121	49.11
812.427	46.98
812.733	47.8
813.039	45.68
813.345	44.07
813.65	39.41
813.956	39.68
814.262	40.84
814.568	40.25
814.873	39.05
815.179	39.82
815.484	38.82
815.79	42.23
816.095	43.18
816.4	46.07
816.706	42.75
817.011	43.25
817.316	44.32
817.621	48.23
817.926	47.3
818.231	46.68
818.536	45.66
818.841	46.36
819.146	45.75
819.451	44.68
819.756	42.07
820.06	48.55
820.365	51.18
820.67	49.14
820.974	47.11
821.279	49.3
821.583	46.09
821.888	47.98
822.192	47.89
822.496	48.43
822.8	49.45
823.105	48.45
823.409	41.8
823.713	39.84
824.017	42.73
824.321	38.43
824.625	38.27
824.929	41.57
825.232	38.5
825.536	39.45
825.84	37.45
826.143	35.98
826.447	37.07
826.751	39.11
827.054	43.45
827.358	41.11
827.661	46.57
827.964	46.09
828.268	44.66
828.571	48.2
828.874	48.09
829.177	47.8
829.48	48.93
829.783	49.82
830.086	50.39
830.389	45.55
830.692	45.98
830.995	44.7
831.297	44.98
831.6	44.3
831.903	47.7
832.205	47.43
832.508	51.59
832.81	54
833.113	56.61
833.415	56.02
833.718	59.11
834.02	58.05
834.322	59.8
834.624	57.86
834.926	60.98
835.228	54.2
835.53	54.23
835.832	51.82
836.134	46
836.436	43.18
836.738	44.8
837.04	42.3
837.341	45.59
837.643	44.5
837.944	46.52
838.246	45.52
838.547	51.64
838.849	56.25
839.15	58.11
839.452	60.98
839.753	61.89
840.054	59.84
840.355	62.23
840.656	60.59
840.957	62.91
841.258	67.14
841.559	67.89
841.86	64.61
842.161	59.7
842.462	57
842.762	57.52
843.063	57.3
843.364	57.43
843.664	57.3
843.965	56.91
844.265	54.14
844.566	51.36
844.866	49.45
845.166	50.59
845.467	51.14
845.767	50.36
846.067	48.55
846.367	48.2
846.667	49.11
846.967	47.18
847.267	45.8
847.567	44.43
847.867	44.41
848.166	43.73
848.466	42.77
848.766	42.11
849.065	43.93
849.365	46.36
849.664	44.11
849.964	42.52
850.263	43.66
850.562	44.18
850.862	45.27
851.161	43.84
851.46	44.61
851.759	39.73
852.058	41.11
852.357	42.3
852.656	38.61
852.955	41.32
853.254	42.5
853.553	42.11
853.851	45.02
854.15	45.64
854.449	47.68
854.747	48.09
855.046	50.16
855.344	51.05
855.643	49.48
855.941	55.39
856.239	57.82
856.538	61.2
856.836	60.91
857.134	59.41
857.432	56.59
857.73	55.3
858.028	55.45
858.326	59.82
858.624	57.36
858.922	58.5
859.219	55.32
859.517	51.7
859.815	48.41
860.112	52.89
860.41	52.14
860.707	55.36
861.005	56.16
861.302	58.2
861.6	54.23
861.897	57.34
862.194	55.52
862.491	55.11
862.788	57.73
863.085	58.41
863.382	55.09
863.679	56.86
863.976	56.66
864.273	54.73
864.57	51.52
864.867	54.43
865.163	50.34
865.46	50.32
865.757	52.16
866.053	51.18
866.349	49.05
866.646	47.98
866.942	44.64
867.239	47.64
867.535	43.95
867.831	45.41
868.127	44.34
868.423	45.2
868.719	46.18
869.015	43.66
869.311	42.93
869.607	44.66
869.903	44.45
870.199	49.14
870.494	45.55
870.79	54.66
871.086	49.39
871.381	48.09
871.677	47.2
871.972	47.52
872.267	49.45
872.563	47.36
872.858	47
873.153	45.91
873.448	41.75
873.743	36.36
874.038	31.41
874.333	38.52
874.628	44
874.923	44.32
875.218	46.55
875.513	41.98
875.808	45.52
876.102	43.98
876.397	41.8
876.691	42.64
876.986	49.36
877.28	49.66
877.575	49.02
877.869	46.05
878.163	49.34
878.458	45.82
878.752	50.5
879.046	46.8
879.34	44.09
879.634	47.66
879.928	45.93
880.222	43.34
880.516	41.39
880.809	39.5
881.103	37.48
881.397	34.18
881.691	33.93
881.984	34
882.278	35.25
882.571	37.82
882.864	35.59
883.158	36.84
883.451	38.3
883.744	39.07
884.038	38.16
884.331	41.11
884.624	43.3
884.917	43.55
885.21	40.93
885.503	42.57
885.796	40.77
886.088	43.32
886.381	42.95
886.674	39.93
886.966	41.98
887.259	43.68
887.552	40.7
887.844	36.77
888.136	39.05
888.429	39.88
888.721	37.44
889.013	41.03
889.306	39.86
889.598	40.42
