# Supplementary material for: An on-demand, drop-on-drop method for studying enzyme catalysis by serial crystallography
Source: Nat Commun. 2021 Jul 22;12:4461. doi: 10.1038/s41467-021-24757-7 (PMC8298390; doi:10.1038/s41467-021-24757-7)
Supplement: Supplementary file 7 — Source Data [file 41467_2021_24757_MOESM7_ESM.zip › 01_raw data/7/7-pico-off (22).txt]

Data from 7-fluo5N-fura-picooff_Subt4_20-39-36-485.txt Node

Date: Wed Jun 05 20:39:36 PDT 2019
User: Yachandra Lab
Spectrometer: OFX00221
Trigger mode: 0
Integration Time (sec): 3.000000E-1
Scans to average: 4
Nonlinearity correction enabled: false
Boxcar width: 5
Storing dark spectrum: false
XAxis mode: Wavelengths
Number of Pixels in Spectrum: 2136
>>>>>Begin Spectral Data<<<<<
156.111	-0.46
156.499	0.32
156.887	-0.53
157.274	-0.69
157.662	0.2
158.049	1.07
158.437	0.48
158.824	1.11
159.211	0.27
159.599	0.02
159.986	-0.55
160.373	-0.82
160.761	-2.05
161.148	-1.18
161.535	-0.64
161.922	-1.75
162.309	-2.14
162.696	-1.25
163.083	-2.3
163.47	-1.32
163.857	-1.43
164.244	-1.75
164.631	-1.27
165.018	-0.2
165.405	-1.25
165.792	-2.02
166.179	-0.77
166.565	-1.5
166.952	-2.25
167.339	-0.61
167.725	-1.86
168.112	-1.41
168.498	-0.84
168.885	-0.66
169.271	-1.34
169.658	0.14
170.044	0.36
170.431	-0.34
170.817	-0.39
171.203	0.39
171.59	-0.09
171.976	0.52
172.362	0.07
172.748	-1.27
173.134	-1.89
173.521	-2.27
173.907	-2.86
174.293	-3
174.679	-4
175.065	-4.68
175.451	-4.23
175.836	-4.14
176.222	-4.64
176.608	-6.75
176.994	-4.93
177.38	-4.93
177.765	-4.27
178.151	-5.55
178.537	-6.2
178.922	-5.66
179.308	-5.68
179.693	-7.18
180.079	-7.5
180.464	-7
180.85	-5.64
181.235	-7.45
181.621	-7.91
182.006	-8.75
182.391	-7.16
182.777	-6.43
183.162	-7.52
183.547	-6.64
183.932	-6.39
184.317	-6.14
184.702	-5.89
185.087	-5.41
185.472	-5.02
185.857	-4.41
186.242	-3
186.627	-4.5
187.012	-5.02
187.397	-3.57
187.782	-3.86
188.167	-3.39
188.551	-3.34
188.936	4.61
189.321	12.75
189.705	19.3
190.09	24.14
190.475	30.57
190.859	38.89
191.244	45.45
191.628	49.23
192.012	55.64
192.397	62.73
192.781	69.7
193.166	69.55
193.55	65.66
193.934	63.5
194.318	63.89
194.702	62.61
195.087	62.07
195.471	60.16
195.855	64.64
196.239	65.48
196.623	63.61
197.007	62.09
197.391	58.77
197.775	60.55
198.158	63.52
198.542	65.75
198.926	67.59
199.31	64.84
199.693	67.23
200.077	59.8
200.461	57.11
200.844	57.93
201.228	58.32
201.611	59.75
201.995	56.52
202.378	57.02
202.762	55.93
203.145	55.3
203.529	54.91
203.912	53.89
204.295	59.27
204.679	61.95
205.062	65.16
205.445	64.18
205.828	63.16
206.211	68.61
206.594	65.09
206.977	60.43
207.36	57.27
207.743	57.41
208.126	58
208.509	54.32
208.892	52.77
209.275	50.11
209.658	51.66
210.04	52.59
210.423	51.91
210.806	53.07
211.188	60.48
211.571	61
211.953	61.5
212.336	59.73
212.719	63.91
213.101	66.14
213.483	64.48
213.866	66.14
214.248	63.16
214.63	62.93
215.013	63.82
215.395	62.57
215.777	61.3
216.159	65.23
216.542	66.7
216.924	65.86
217.306	62.8
217.688	61.09
218.07	58.68
218.452	59.14
218.834	56.91
219.216	57.68
219.597	54.48
219.979	56
220.361	55.91
220.743	54.52
221.124	51.09
221.506	49.52
221.888	52.14
222.269	51.41
222.651	52.8
223.032	50
223.414	47.36
223.795	48.57
224.177	51.02
224.558	49.39
224.94	48.61
225.321	50.55
225.702	55
226.083	53.75
226.465	55.55
226.846	55.52
227.227	58.52
227.608	57.86
227.989	61.02
228.37	59.2
228.751	56.75
229.132	61.09
229.513	63.73
229.894	61.61
230.275	60.39
230.655	59.68
231.036	60.48
231.417	60
231.798	65.73
232.178	62.02
232.559	62.11
232.94	63.43
233.32	61.93
233.701	60.3
234.081	61.36
234.462	63.93
234.842	61.7
235.222	65.3
235.603	65.59
235.983	60.55
236.363	62.27
236.743	62.66
237.124	58.89
237.504	58.07
237.884	58.75
238.264	54.48
238.644	52.91
239.024	54.66
239.404	49.16
239.784	47
240.164	46.8
240.544	43
240.923	42.95
241.303	47.09
241.683	47
242.063	47.75
242.442	50.75
242.822	49.11
243.202	45.25
243.581	46.18
243.961	50.57
244.34	51.82
244.72	54.48
245.099	56.34
245.478	56.82
245.858	56.23
246.237	54.57
246.616	55.07
246.996	57.68
247.375	61.41
247.754	61.59
248.133	60.32
248.512	58.59
248.891	60.43
249.27	60.32
249.649	62.16
250.028	62.64
250.407	63.41
250.786	63.09
251.165	61.36
251.544	62.64
251.922	65.3
252.301	66.09
252.68	65.91
253.058	64.05
253.437	62.2
253.816	59.77
254.194	58.93
254.573	58.25
254.951	61.18
255.329	64.57
255.708	63.41
256.086	61.45
256.465	60.3
256.843	62.41
257.221	63.39
257.599	65.07
257.977	64.25
258.356	66.95
258.734	70.75
259.112	70.34
259.49	63.75
259.868	65.23
260.246	66.36
260.624	65.02
261.001	65.8
261.379	66.84
261.757	64.2
262.135	61.93
262.513	60.3
262.89	53.43
263.268	51.14
263.645	56.66
264.023	56.59
264.401	57.45
264.778	58.2
265.156	57.82
265.533	55.8
265.91	56.86
266.288	59.66
266.665	61.61
267.042	64
267.42	64.55
267.797	65.23
268.174	64.14
268.551	61.34
268.928	62.39
269.305	61.55
269.682	62.11
270.059	63.86
270.436	65.45
270.813	64.93
271.19	65.45
271.567	65.82
271.944	62.89
272.32	63.07
272.697	62.2
273.074	61.05
273.45	61.32
273.827	61.05
274.203	57.82
274.58	55.93
274.957	53.52
275.333	53.82
275.709	53.43
276.086	56.18
276.462	52.41
276.838	52.95
277.215	52.7
277.591	55.73
277.967	54.36
278.343	55.36
278.719	54.98
279.095	54.3
279.471	52.7
279.847	51.98
280.223	48.8
280.599	49.68
280.975	49.43
281.351	49.86
281.727	47.66
282.103	46.09
282.478	44.02
282.854	46.43
283.23	51.66
283.605	57.59
283.981	57.39
284.357	59.66
284.732	60.43
285.108	62.02
285.483	66.23
285.858	64.34
286.234	68.82
286.609	74.59
286.984	70.14
287.36	65.14
287.735	62.73
288.11	61.68
288.485	61.2
288.86	63.8
289.235	63.95
289.61	60.07
289.985	62.41
290.36	59.8
290.735	57.95
291.11	58.57
291.485	61.86
291.86	63.3
292.235	68.11
292.609	68.32
292.984	65.05
293.359	61.75
293.733	62.34
294.108	62.61
294.482	60.59
294.857	60.64
295.231	60.82
295.606	56.82
295.98	53.7
296.354	51.48
296.729	54.09
297.103	56.7
297.477	60.36
297.851	60.55
298.226	57.18
298.6	58.43
298.974	59.14
299.348	62.27
299.722	63.55
300.096	65.61
300.47	62.64
300.844	60.43
301.217	62.55
301.591	64.48
301.965	64.23
302.339	67.02
302.712	69.95
303.086	70.23
303.46	68.82
303.833	72.18
304.207	71.68
304.58	74.93
304.954	77.55
305.327	75.02
305.701	73.09
306.074	71.98
306.447	70.3
306.821	69.8
307.194	67.89
307.567	69.36
307.94	71.14
308.313	68.55
308.686	69.05
309.059	67.5
309.432	67.05
309.805	65.77
310.178	66
310.551	68.25
310.924	66.8
311.297	65.34
311.67	64.68
312.042	58.57
312.415	57.09
312.788	54.27
313.16	53.5
313.533	51.36
313.905	54.77
314.278	55.02
314.65	54.25
315.023	52.77
315.395	52.93
315.768	52.61
316.14	55.91
316.512	59.3
316.884	60.98
317.257	60.16
317.629	63.39
318.001	61.95
318.373	65.45
318.745	65.66
319.117	65.86
319.489	62.59
319.861	61.25
320.233	61.25
320.605	58.73
320.977	57.73
321.348	57.25
321.72	57
322.092	57.93
322.463	53.66
322.835	52.86
323.207	55.11
323.578	57.8
323.95	55.39
324.321	54.91
324.693	59.84
325.064	57.11
325.435	60.82
325.807	64.32
326.178	63.98
326.549	65.73
326.92	67.59
327.292	66.14
327.663	68.36
328.034	71.27
328.405	70.86
328.776	64.36
329.147	68.36
329.518	61.48
329.889	54.8
330.259	52.18
330.63	51.05
331.001	48.48
331.372	47.86
331.742	48
332.113	46.7
332.484	44.3
332.854	49.66
333.225	48.23
333.595	50.45
333.966	52.45
334.336	52.36
334.707	54.11
335.077	53.16
335.447	53.45
335.817	53.84
336.188	56.68
336.558	60.77
336.928	58.7
337.298	56.84
337.668	57.93
338.038	59.41
338.408	63.84
338.778	61.8
339.148	62.59
339.518	62.89
339.888	61.52
340.258	59.86
340.627	54.8
340.997	51.91
341.367	52.3
341.736	53.55
342.106	52.39
342.475	46.45
342.845	49.11
343.214	50.3
343.584	47.7
343.953	48
344.323	46.23
344.692	47.68
345.061	48.18
345.431	51.09
345.8	52.07
346.169	52.07
346.538	51.11
346.907	47.89
347.276	47.84
347.645	49.14
348.014	46.82
348.383	50.23
348.752	52.07
349.121	53.23
349.49	52.64
349.858	48.93
350.227	49.05
350.596	55.82
350.964	59.84
351.333	58.32
351.702	58.75
352.07	57.32
352.439	54.41
352.807	52.09
353.176	52.95
353.544	55.3
353.912	61.98
354.281	60.91
354.649	54.25
355.017	49.64
355.385	50.39
355.753	52.52
356.122	54.52
356.49	52.39
356.858	54.45
357.226	54.18
357.594	51.66
357.961	46.55
358.329	49.18
358.697	50.91
359.065	56.7
359.433	54.89
359.8	52.93
360.168	51.02
360.536	56.45
360.903	55.27
361.271	56.91
361.638	56.73
362.006	58.61
362.373	56.25
362.741	60.05
363.108	58.11
363.475	59.73
363.843	57.73
364.21	58.48
364.577	56.95
364.944	57.91
365.311	56.02
365.678	55.36
366.045	53.77
366.412	55.8
366.779	51.07
367.146	50.09
367.513	49.95
367.88	53.41
368.247	57.66
368.613	56.75
368.98	57.68
369.347	57.11
369.713	56.23
370.08	54.93
370.447	54.39
370.813	56.66
371.18	55.3
371.546	52.45
371.912	54.7
372.279	50.95
372.645	53.23
373.011	54.75
373.378	57.98
373.744	57.93
374.11	56.8
374.476	56.36
374.842	57.91
375.208	61.55
375.574	64.64
375.94	62.45
376.306	63.89
376.672	63.75
377.038	61.3
377.404	59.34
377.769	58.8
378.135	61.48
378.501	61.34
378.866	58.66
379.232	56.66
379.597	59.66
379.963	56.77
380.328	55.91
380.694	55.93
381.059	54.39
381.425	54.91
381.79	55.95
382.155	57.34
382.52	57.02
382.886	56.43
383.251	55.14
383.616	52.16
383.981	56.23
384.346	56.52
384.711	53.18
385.076	56.75
385.441	57.14
385.806	57.02
386.171	55.52
386.535	54.75
386.9	53.41
387.265	54.16
387.629	55.8
387.994	52.73
388.359	51.73
388.723	53.5
389.088	52.93
389.452	50.68
389.817	50.23
390.181	47
390.545	49.8
390.91	50.95
391.274	51.36
391.638	51.68
392.002	52.91
392.366	56.89
392.731	58.77
393.095	57.8
393.459	60.45
393.823	61.45
394.187	64.34
394.55	62.52
394.914	66.66
395.278	64.39
395.642	62.14
396.006	62.39
396.369	59.8
396.733	58.3
397.097	56.36
397.46	53.89
397.824	53.27
398.187	51.02
398.551	50.61
398.914	50.16
399.277	53.43
399.641	54.11
400.004	54.07
400.367	52.14
400.73	51.95
401.094	53.11
401.457	57.45
401.82	57.45
402.183	60.09
402.546	59.43
402.909	59.64
403.272	57.64
403.635	59.18
403.998	59.89
404.36	62.57
404.723	62.61
405.086	60.86
405.448	57.68
405.811	58.25
406.174	59.98
406.536	59.89
406.899	60.25
407.261	61.18
407.624	58.95
407.986	58.34
408.348	60.59
408.711	61.7
409.073	64.02
409.435	62.77
409.797	60.14
410.16	56.09
410.522	59.25
410.884	57.93
411.246	57.5
411.608	56.32
411.97	57.09
412.332	52.89
412.693	50.89
413.055	49.25
413.417	47.68
413.779	50.02
414.14	49.11
414.502	47.59
414.864	45.5
415.225	42.39
415.587	46.7
415.948	46.7
416.31	46.91
416.671	49.09
417.033	51.05
417.394	51.75
417.755	54.8
418.116	56.27
418.478	56.3
418.839	59.3
419.2	62.34
419.561	59.2
419.922	56.2
420.283	58.52
420.644	58.84
421.005	58.93
421.366	60.39
421.727	58.73
422.087	55.93
422.448	55.3
422.809	52.41
423.169	53.25
423.53	55.07
423.891	54.5
424.251	52.68
424.612	54.23
424.972	51.5
425.333	53.82
425.693	49.61
426.053	53.27
426.414	53.8
426.774	57.23
427.134	55
427.494	54.16
427.854	55.61
428.214	55.36
428.574	50.11
428.934	50.23
429.294	48.39
429.654	54.3
430.014	54.32
430.374	52.48
430.734	49.05
431.094	51.34
431.453	51.43
431.813	51.61
432.173	51.39
432.532	53.82
432.892	55.48
433.251	52.09
433.611	52.59
433.97	50.61
434.33	51.93
434.689	51.64
435.048	51.64
435.407	53.66
435.767	53.95
436.126	54.32
436.485	51.93
436.844	53.09
437.203	55.8
437.562	52.77
437.921	54.73
438.28	52.84
438.639	55.27
438.998	53.05
439.356	49.59
439.715	47.95
440.074	48.89
440.433	49.02
440.791	45.32
441.15	44.5
441.508	45.2
441.867	47.39
442.225	49.3
442.584	49.55
442.942	50.07
443.3	49.57
443.659	53.5
444.017	53.86
444.375	55.89
444.733	59.48
445.092	60.11
445.45	60.3
445.808	58.5
446.166	58.98
446.524	55.77
446.882	54.18
447.239	53.66
447.597	51.68
447.955	51.27
448.313	47.89
448.67	46.91
449.028	47.57
449.386	47.68
449.743	46.91
450.101	47.5
450.458	47.59
450.816	48.52
451.173	52.8
451.531	52.27
451.888	49.95
452.245	54.52
452.602	54.43
452.96	57.48
453.317	53.41
453.674	52.64
454.031	51.41
454.388	52.84
454.745	53.39
455.102	52.34
455.459	52.55
455.816	55.84
456.173	52.39
456.529	52.68
456.886	47.52
457.243	52.43
457.599	53.02
457.956	50.95
458.313	52.02
458.669	51.32
459.026	50.93
459.382	52.02
459.739	53.55
460.095	53.66
460.451	50.75
460.807	51.82
461.164	50.43
461.52	52.16
461.876	56.05
462.232	53.93
462.588	54.43
462.944	53.57
463.3	52.3
463.656	46.7
464.012	48.2
464.368	48.2
464.724	48.89
465.079	49.91
465.435	45.73
465.791	44.93
466.146	45.75
466.502	43.14
466.858	43.11
467.213	43.23
467.569	45.52
467.924	46.02
468.279	50.77
468.635	49.5
468.99	49.32
469.345	52.89
469.701	51.41
470.056	50.91
470.411	52.45
470.766	50.16
471.121	49.84
471.476	52.18
471.831	53.73
472.186	50.16
472.541	48.89
472.895	46.05
473.25	42.66
473.605	41.61
473.96	41.66
474.314	42.43
474.669	44.23
475.024	44.93
475.378	42.11
475.733	40.27
476.087	41.23
476.441	42
476.796	45.23
477.15	47.05
477.504	50.55
477.859	51.5
478.213	51.82
478.567	50.45
478.921	49.09
479.275	51.95
479.629	53.7
479.983	54.18
480.337	55.16
480.691	54.64
481.045	55.2
481.399	55.43
481.752	52.84
482.106	52.25
482.46	51.8
482.813	54.27
483.167	53.57
483.52	54.14
483.874	54.16
484.227	55.14
484.581	54.57
484.934	53.95
485.288	53.55
485.641	52.48
485.994	51.59
486.347	57.2
486.7	56.36
487.054	55.09
487.407	53.07
487.76	53.91
488.113	52.68
488.466	54.39
488.818	56.05
489.171	52.93
489.524	55.55
489.877	55.16
490.23	48.95
490.582	50.32
490.935	50.57
491.288	48.05
491.64	47.57
491.993	48.7
492.345	46.05
492.698	41.57
493.05	44.77
493.402	45.59
493.755	48.8
494.107	49.39
494.459	50.57
494.811	50.61
495.163	56.16
495.515	58.57
495.867	60.39
496.219	63.82
496.571	73.61
496.923	73.32
497.275	83.34
497.627	93.77
497.979	108.57
498.33	119.02
498.682	129.32
499.034	136.77
499.385	146.39
499.737	154.23
500.088	166.5
500.44	174.95
500.791	184.75
501.143	186.89
501.494	182.77
501.845	182.59
502.197	178.89
502.548	178.59
502.899	176.93
503.25	172.86
503.601	172.23
503.952	168.07
504.303	162.25
504.654	163.23
505.005	155.84
505.356	154.07
505.707	148.48
506.058	143.75
506.408	138.82
506.759	132.14
507.11	130.52
507.46	127.3
507.811	120.5
508.161	117.2
508.512	113.14
508.862	113.16
509.213	113.75
509.563	113.57
509.913	115.68
510.263	114.84
510.614	115.86
510.964	115.32
511.314	110.73
511.664	110.36
512.014	110.34
512.364	110.64
512.714	112.57
513.064	110.52
513.414	108
513.764	106.27
514.113	103.91
514.463	103.14
514.813	100.43
515.162	101.07
515.512	101.84
515.862	97.95
516.211	93.11
516.561	87.48
516.91	87.34
517.259	84.23
517.609	81.2
517.958	81.5
518.307	81.84
518.656	79.34
519.006	81
519.355	79.25
519.704	81.05
520.053	83.07
520.402	84.84
520.751	80.41
521.1	83.34
521.448	82.57
521.797	79.8
522.146	79.98
522.495	81.84
522.843	79.77
523.192	75.98
523.541	77.57
523.889	74.27
524.238	74.43
524.586	74.73
524.935	70.91
525.283	72.25
525.631	73
525.979	72.32
526.328	72.48
526.676	74.82
527.024	77.91
527.372	75.32
527.72	75.91
528.068	73.86
528.416	75.82
528.764	75.25
529.112	73.25
529.46	77.11
529.808	76.45
530.155	69.5
530.503	65.61
530.851	64.27
531.198	63.34
531.546	61.18
531.893	61.41
532.241	59.93
532.588	60.7
532.936	62.84
533.283	60
533.63	59.27
533.978	63.91
534.325	63.05
534.672	60.75
535.019	61.8
535.366	62.14
535.713	62.14
536.06	62.27
536.407	64.11
536.754	63.32
537.101	61.18
537.448	62.84
537.795	63.23
538.141	63.98
538.488	65.77
538.835	62.39
539.181	63.23
539.528	64.89
539.874	66.64
540.221	65.77
540.567	65.89
540.914	64.45
541.26	62.11
541.606	61.34
541.952	65.45
542.299	64.11
542.645	66.64
542.991	68.07
543.337	66.14
543.683	67.36
544.029	67.45
544.375	65.41
544.721	69.02
545.066	68.75
545.412	67.68
545.758	65.16
546.104	65.91
546.449	63.82
546.795	64.43
547.141	63.36
547.486	61.61
547.832	61.05
548.177	62.59
548.522	58.57
548.868	60.91
549.213	65.14
549.558	65.7
549.903	67.48
550.249	70.25
550.594	66.73
550.939	66.59
551.284	62.82
551.629	60.41
551.974	61.84
552.319	65.43
552.664	64.75
553.008	61.02
553.353	59.16
553.698	58.86
554.043	57.45
554.387	53.14
554.732	54.2
555.076	54.41
555.421	53.82
555.765	51.23
556.11	51.25
556.454	49.73
556.798	49.02
557.143	50.82
557.487	48.66
557.831	48.89
558.175	54.09
558.519	52.55
558.863	53.82
559.207	57.59
559.551	56.68
559.895	57.05
560.239	57.8
560.583	56.93
560.927	56.93
561.27	57.14
561.614	55.48
561.958	52.39
562.301	52.14
562.645	53.95
562.988	50
563.332	50.68
563.675	46.61
564.018	48.91
564.362	50.57
564.705	46.18
565.048	45.2
565.391	48.41
565.735	50
566.078	49.48
566.421	48.11
566.764	50.68
567.107	51.89
567.45	55.98
567.792	52.43
568.135	51.55
568.478	54.75
568.821	54.95
569.163	52.93
569.506	51.93
569.849	51.86
570.191	49.93
570.534	51.98
570.876	48.73
571.219	49.09
571.561	50.41
571.903	52.66
572.246	53.11
572.588	54.89
572.93	51.8
573.272	53.8
573.614	54.25
573.956	56.41
574.298	53.18
574.64	51.57
574.982	47.52
575.324	45.09
575.666	43.05
576.008	41.34
576.349	38.59
576.691	42.16
577.033	39.82
577.374	40.8
577.716	40.77
578.057	37.8
578.399	41.98
578.74	43
579.082	41.3
579.423	41.5
579.764	40.7
580.105	41.59
580.447	41.8
580.788	41.07
581.129	40.59
581.47	40.2
581.811	44.3
582.152	41.75
582.493	45.5
582.834	49.43
583.175	48.73
583.515	48.91
583.856	49.89
584.197	49.3
584.537	52.5
584.878	54.64
585.218	54.16
585.559	53.39
585.899	55.45
586.24	52.2
586.58	51.84
586.921	51.27
587.261	54.07
587.601	53.59
587.941	53.57
588.281	51.82
588.621	48.52
588.961	46
589.301	49.48
589.641	49.84
589.981	46.16
590.321	47.64
590.661	48.09
591.001	44.41
591.34	46.7
591.68	45.34
592.02	47.07
592.359	48.39
592.699	52.34
593.038	47.23
593.378	49.48
593.717	52.39
594.057	48.5
594.396	47.95
594.735	50
595.074	48.45
595.414	46.61
595.753	47.05
596.092	46.48
596.431	45.5
596.77	48.57
597.109	47.66
597.448	47.77
597.786	48.45
598.125	48.07
598.464	47.39
598.803	43.64
599.141	44.89
599.48	43.98
599.819	43.7
600.157	44.5
600.495	42.8
600.834	45.25
601.172	47.36
601.511	46.61
601.849	49.48
602.187	52.48
602.525	55.68
602.864	59.77
603.202	58.77
603.54	58.86
603.878	56.43
604.216	57.68
604.554	54.09
604.891	54.86
605.229	57.64
605.567	58.07
605.905	57.02
606.243	56.8
606.58	55.82
606.918	56.52
607.255	55.25
607.593	57.27
607.93	57.34
608.268	56.14
608.605	54.14
608.942	51.61
609.28	47.95
609.617	46.09
609.954	46.36
610.291	45.98
610.628	49
610.965	48.64
611.302	46.43
611.639	46.82
611.976	48.61
612.313	49.75
612.65	51.5
612.987	52.43
613.323	53.5
613.66	54.95
613.997	52.36
614.333	47.41
614.67	49.82
615.006	50.77
615.343	50.41
615.679	52.91
616.015	50.95
616.352	53.8
616.688	57.7
617.024	58.57
617.36	58.57
617.696	62.07
618.032	61.77
618.368	62.45
618.704	65.98
619.04	70.73
619.376	67.25
619.712	67.84
620.048	65.41
620.383	65.98
620.719	61.36
621.055	61.34
621.39	57.61
621.726	59.07
622.061	57.98
622.397	55.73
622.732	51.32
623.068	51.41
623.403	51.82
623.738	50.16
624.073	49.07
624.409	53.61
624.744	53.93
625.079	55.98
625.414	58.11
625.749	59.82
626.084	59.07
626.419	61.55
626.753	62.8
627.088	63.95
627.423	65.68
627.758	65.57
628.092	64.52
628.427	64.93
628.762	68.52
629.096	69.39
629.431	72.16
629.765	70.86
630.099	68
630.434	64.93
630.768	68.68
631.102	68.02
631.436	66.39
631.77	67.34
632.105	66.84
632.439	63.43
632.773	61.91
633.107	60.16
633.44	64.61
633.774	66.45
634.108	70.98
634.442	65.89
634.776	69.36
635.109	71.7
635.443	73.14
635.776	72.75
636.11	70.41
636.443	70.89
636.777	69.64
637.11	65.66
637.444	63.75
637.777	61.02
638.11	62.93
638.443	60.2
638.776	60.32
639.11	57.23
639.443	58.11
639.776	62.68
640.109	64.3
640.441	62.84
640.774	64.8
641.107	64.77
641.44	66.05
641.773	64.3
642.105	64.02
642.438	62.75
642.77	63.84
643.103	62.41
643.435	60.89
643.768	59.75
644.1	63.25
644.433	64.18
644.765	66.23
645.097	66.2
645.429	67.77
645.761	66.3
646.094	65.25
646.426	66.43
646.758	69.14
647.09	69.59
647.422	67.64
647.753	68.98
648.085	68.73
648.417	67.16
648.749	68.25
649.08	67.39
649.412	70.61
649.744	70.98
650.075	68.16
650.407	65.11
650.738	66.73
651.069	70.02
651.401	67.52
651.732	68.27
652.063	68
652.394	66.93
652.726	68.25
653.057	68.41
653.388	70.27
653.719	70.34
654.05	69.91
654.381	68.05
654.712	66.98
655.042	66.09
655.373	63.39
655.704	63.11
656.034	62.14
656.365	61.8
656.696	61.07
657.026	62.68
657.357	65.57
657.687	67.39
658.018	66.98
658.348	64.91
658.678	64.52
659.008	65.89
659.339	66.89
659.669	66.77
659.999	67.11
660.329	66.39
660.659	63.68
660.989	63.34
661.319	60.36
661.649	63.02
661.978	64.14
662.308	64.05
662.638	64.07
662.968	64.8
663.297	69.8
663.627	70.2
663.956	72.57
664.286	75.3
664.615	72.39
664.945	77.07
665.274	74.25
665.603	75.05
665.932	78.18
666.262	77.48
666.591	77.98
666.92	73.43
667.249	74.07
667.578	70.02
667.907	66.84
668.236	72.95
668.564	71.45
668.893	70.64
669.222	71.7
669.551	68.82
669.879	69.86
670.208	68.27
670.537	66.48
670.865	63.16
671.194	66.8
671.522	68.09
671.85	63.61
672.179	62.73
672.507	65.86
672.835	62.91
673.163	66.57
673.491	70.09
673.819	71.2
674.147	70.43
674.475	73.86
674.803	73.07
675.131	73.98
675.459	74.09
675.787	78.18
676.115	78.07
676.442	79.91
676.77	78.93
677.098	75.43
677.425	75.8
677.753	76.89
678.08	74.93
678.407	77.45
678.735	78.61
679.062	77.23
679.389	70.55
679.717	68.02
680.044	65.16
680.371	64.18
680.698	65.32
681.025	63.8
681.352	67.18
681.679	67.8
682.006	63.07
682.332	61.95
682.659	64.2
682.986	69.11
683.313	73.27
683.639	77.23
683.966	77.45
684.292	77.89
684.619	78.82
684.945	78.18
685.272	77.41
685.598	79.32
685.924	78.73
686.25	79.02
686.577	77.77
686.903	75.36
687.229	76.16
687.555	79.18
687.881	78.8
688.207	76.89
688.533	80.52
688.858	85
689.184	86.16
689.51	88.07
689.836	91.7
690.161	91.86
690.487	89.93
690.813	87.11
691.138	84.23
691.463	86.57
691.789	88.5
692.114	82.36
692.44	78.18
692.765	75.86
693.09	74.11
693.415	71.25
693.74	70.5
694.065	72.73
694.39	72.32
694.715	71.73
695.04	70.61
695.365	68.3
695.69	68.02
696.015	68.34
696.339	66.77
696.664	64.7
696.989	63.11
697.313	61.11
697.638	57.34
697.962	55.11
698.287	54.95
698.611	52.73
698.935	56.61
699.26	56.05
699.584	58.07
699.908	59.48
700.232	60.3
700.556	58.8
700.88	61.36
701.204	65.7
701.528	71.05
701.852	71.11
702.176	72
702.5	70.43
702.823	71.11
703.147	67.61
703.471	65.82
703.794	67.27
704.118	70.16
704.441	69.48
704.765	67.93
705.088	62.32
705.411	63.09
705.735	61.25
706.058	59
706.381	62.07
706.704	63.82
707.027	66.57
707.35	62.86
707.673	59.77
707.996	58.93
708.319	57.68
708.642	60.23
708.965	57.23
709.288	55.95
709.61	59.18
709.933	56.09
710.256	57.02
710.578	58.39
710.901	59.25
711.223	58.34
711.546	57.86
711.868	60.2
712.19	60.82
712.512	63.23
712.835	63.73
713.157	60.34
713.479	61.14
713.801	59.52
714.123	55.14
714.445	54.75
714.767	58.77
715.089	59.36
715.411	53.16
715.732	55.41
716.054	52.48
716.376	54
716.697	55.14
717.019	57.43
717.34	56.55
717.662	58.36
717.983	58.89
718.305	55.18
718.626	54.98
718.947	62.68
719.268	59.05
719.589	59
719.911	59.48
720.232	59.52
720.553	57.11
720.874	57.98
721.195	57.45
721.515	59.2
721.836	61.11
722.157	60.41
722.478	56.05
722.798	56.55
723.119	60.02
723.44	57.25
723.76	58.3
724.081	58.77
724.401	57.52
724.721	56.73
725.042	53.02
725.362	52.27
725.682	50.23
726.002	50.43
726.322	51.93
726.642	49.7
726.962	49.52
727.282	47.18
727.602	46.61
727.922	45.86
728.242	47.84
728.562	49.43
728.882	49.64
729.201	53.7
729.521	53.61
729.84	48.8
730.16	50.16
730.479	55.25
730.799	59.23
731.118	60.59
731.437	59.43
731.757	58.41
732.076	57.68
732.395	57.95
732.714	56.07
733.033	57.25
733.352	61.84
733.671	59.61
733.99	56.43
734.309	53.52
734.628	51.32
734.947	51.68
735.265	52.5
735.584	53.27
735.903	54.91
736.221	54.77
736.54	54.16
736.858	52.5
737.177	50.34
737.495	51.41
737.813	51.91
738.132	53.16
738.45	55.43
738.768	53.18
739.086	50.45
739.404	46.57
739.722	46.07
740.04	47.05
740.358	47.27
740.676	49.64
740.994	48.8
741.311	46.64
741.629	44.48
741.947	45.23
742.264	45.89
742.582	46.7
742.899	47.27
743.217	49.61
743.534	46.05
743.852	46.39
744.169	45.84
744.486	44.07
744.803	46.14
745.121	49.84
745.438	49.48
745.755	49.43
746.072	51.23
746.389	53.45
746.706	52.89
747.022	55.11
747.339	53.86
747.656	53.23
747.973	54.11
748.289	50.68
748.606	50.14
748.923	46.14
749.239	46.39
749.555	45.64
749.872	45.66
750.188	43.41
750.505	42.02
750.821	41.66
751.137	44.09
751.453	42.25
751.769	45.57
752.085	44.16
752.401	47.7
752.717	48.68
753.033	45.75
753.349	44.52
753.665	44.52
753.98	48.14
754.296	48.82
754.612	48.23
754.927	49
755.243	44.25
755.558	44.66
755.874	44.98
756.189	46.11
756.505	49.55
756.82	47.02
757.135	50.36
757.45	47.45
757.765	48.64
758.08	46.68
758.395	46.59
758.71	46.68
759.025	43.77
759.34	43.5
759.655	42.27
759.97	41.93
760.285	46.16
760.599	41.89
760.914	41.52
761.228	39.75
761.543	38.5
761.857	40.91
762.172	44.27
762.486	47.41
762.8	44
763.115	44.48
763.429	43.64
763.743	41.82
764.057	46.84
764.371	47.98
764.685	48.18
764.999	50.41
765.313	48.98
765.627	47.48
765.941	45.89
766.255	44.73
766.568	42.8
766.882	46.7
767.195	44.09
767.509	42.16
767.823	39.16
768.136	40.7
768.449	38.3
768.763	38.95
769.076	42.25
769.389	43.09
769.702	48.34
770.016	49.3
770.329	47.32
770.642	52.93
770.955	52.57
771.268	54.8
771.58	52.07
771.893	53.77
772.206	52.8
772.519	51.32
772.832	49.14
773.144	45.84
773.457	44
773.769	41.02
774.082	38.61
774.394	37.52
774.706	39.39
775.019	41.75
775.331	42.86
775.643	41.2
775.955	41.61
776.268	44.41
776.58	48.27
776.892	52.16
777.204	52.7
777.515	50.8
777.827	49.82
778.139	48.7
778.451	46.55
778.763	45.14
779.074	46.8
779.386	47.02
779.697	45.55
780.009	43.48
780.32	40.2
780.632	40.39
780.943	40
781.254	43.3
781.566	42.23
781.877	46.3
782.188	48.16
782.499	45.43
782.81	45.3
783.121	45.23
783.432	44.98
783.743	45.45
784.054	46.64
784.364	48.32
784.675	44.45
784.986	44.3
785.296	44.8
785.607	44.34
785.917	47
786.228	45.52
786.538	47.55
786.849	46.86
787.159	47.84
787.469	48.52
787.779	47.45
788.09	47.75
788.4	47.32
788.71	44.41
789.02	43.11
789.33	45.73
789.64	47.09
789.949	46.5
790.259	46.86
790.569	47.25
790.879	49.23
791.188	50.02
791.498	51.75
791.807	53.05
792.117	52.39
792.426	52.09
792.736	48.95
793.045	48.59
793.354	47.57
793.663	50.32
793.973	50.8
794.282	48.52
794.591	50.18
794.9	50.2
795.209	48.66
795.518	48.91
795.826	49.82
796.135	50.41
796.444	51.64
796.753	50.25
797.061	47.41
797.37	47.89
797.678	47.41
797.987	46.48
798.295	44.41
798.604	47.89
798.912	47.68
799.22	45.7
799.529	45.64
799.837	42.75
800.145	45.25
800.453	48.86
800.761	48.77
801.069	51.89
801.377	53.09
801.685	54.57
801.993	52.8
802.3	52.95
802.608	55.86
802.916	56.52
803.223	58.66
803.531	58.7
803.838	55.77
804.146	55.59
804.453	55.98
804.76	52.82
805.068	50.77
805.375	52.57
805.682	51.09
805.989	50.52
806.296	48.45
806.603	45.84
806.91	43.68
807.217	44.45
807.524	43.48
807.831	39.98
808.138	40.82
808.444	44.11
808.751	43.23
809.058	43.32
809.364	42.64
809.671	43.7
809.977	47.68
810.284	52.27
810.59	51.32
810.896	49.25
811.202	50.52
811.509	52.52
811.815	53.86
812.121	50.45
812.427	51.02
812.733	53.27
813.039	55.05
813.345	53.39
813.65	50.16
813.956	51.82
814.262	53.8
814.568	51.55
814.873	51.2
815.179	50.34
815.484	52.41
815.79	53.59
816.095	53.68
816.4	53.91
816.706	52.16
817.011	54.09
817.316	52.82
817.621	54.95
817.926	56.55
818.231	56.36
818.536	53.57
818.841	54.05
819.146	53.45
819.451	50.84
819.756	47.82
820.06	51.18
820.365	49.55
820.67	50.77
820.974	47.16
821.279	48.3
821.583	48.66
821.888	50.41
822.192	50.91
822.496	56.11
822.8	55.18
823.105	55.93
823.409	52.98
823.713	53.45
824.017	51.18
824.321	51.89
824.625	50.82
824.929	50.34
825.232	52.84
825.536	51.3
825.84	48.05
826.143	49.34
826.447	52.27
826.751	53.82
827.054	54.8
827.358	55.16
827.661	58.16
827.964	61.77
828.268	60.14
828.571	59.07
828.874	60.11
829.177	58.43
829.48	60.18
829.783	58.8
830.086	59.39
830.389	58.77
830.692	60.43
830.995	57.68
831.297	55.7
831.6	55.98
831.903	57.07
832.205	57.45
832.508	60.25
832.81	57.73
833.113	60.3
833.415	62.86
833.718	64.25
834.02	63.39
834.322	69.64
834.624	67.5
834.926	71.66
835.228	70.3
835.53	70.59
835.832	68.8
836.134	73.36
836.436	70.02
836.738	67.8
837.04	65.27
837.341	65.36
837.643	61.59
837.944	61.98
838.246	60.89
838.547	64.57
838.849	69.7
839.15	72.02
839.452	73.52
839.753	74.25
840.054	72.66
840.355	74.09
840.656	74.48
840.957	75.39
841.258	78
841.559	77.16
841.86	73.39
842.161	66.86
842.462	62.02
842.762	57.98
843.063	58.32
843.364	60.8
843.664	61.07
843.965	62.98
844.265	58.48
844.566	57.7
844.866	55.5
845.166	55.3
845.467	56.73
845.767	58.3
846.067	58.5
846.367	55.34
846.667	55.18
846.967	53.7
847.267	50.59
847.567	53.5
847.867	53.32
848.166	52.11
848.466	51.36
848.766	48.89
849.065	50.8
849.365	50.73
849.664	53.11
849.964	54.36
850.263	54.91
850.562	58.93
850.862	58.59
851.161	56.25
851.46	58.23
851.759	57.82
852.058	59.39
852.357	58.07
852.656	57.09
852.955	58.57
853.254	55.27
853.553	55.73
853.851	56.57
854.15	57.68
854.449	60.5
854.747	62.5
855.046	60.18
855.344	64.07
855.643	65.02
855.941	67.07
856.239	66.57
856.538	68.32
856.836	68.05
857.134	67.39
857.432	63.8
857.73	63.11
858.028	62.84
858.326	69.34
858.624	65.86
858.922	68
859.219	66.36
859.517	66.86
859.815	67.18
860.112	70.02
860.41	64.68
860.707	70.3
861.005	72.27
861.302	74.2
861.6	72.66
861.897	79.05
862.194	77.8
862.491	80.8
862.788	86.8
863.085	88.41
863.382	88.98
863.679	93.07
863.976	87.91
864.273	87.48
864.57	81.36
864.867	80.27
865.163	74.2
865.46	73.48
865.757	75.2
866.053	69.23
866.349	67.09
866.646	64.07
866.942	62.68
867.239	63.18
867.535	56.52
867.831	58.55
868.127	57.95
868.423	58.07
868.719	57.43
869.015	54.82
869.311	56.84
869.607	57.86
869.903	60.09
870.199	61.48
870.494	63.8
870.79	70.86
871.086	71.55
871.381	72.32
871.677	73.5
871.972	72.64
872.267	72.7
872.563	71.5
872.858	70.11
873.153	68.75
873.448	70.27
873.743	67.95
874.038	67.64
874.333	72.8
874.628	72.91
874.923	71.23
875.218	73.61
875.513	73.34
875.808	75.02
876.102	73.36
876.397	72.11
876.691	71.16
876.986	72.48
877.28	72.18
877.575	67.57
877.869	67.18
878.163	70.57
878.458	69.86
878.752	66
879.046	62.48
879.34	61.68
879.634	59.39
879.928	58.23
880.222	59.23
880.516	54.59
880.809	57.73
881.103	57.95
881.397	55.77
881.691	55.8
881.984	60.59
882.278	62.16
882.571	65.55
882.864	66.07
883.158	65.95
883.451	67.7
883.744	70.14
884.038	67.66
884.331	70.14
884.624	70.39
884.917	70.66
885.21	69.84
885.503	69.16
885.796	67.16
886.088	67.14
886.381	63.61
886.674	60.02
886.966	61.86
887.259	62.8
887.552	58.84
887.844	56.36
888.136	56.3
888.429	54.88
888.721	53.75
889.013	54.16
889.306	56.04
889.598	60.83
