# Supplementary material for: An on-demand, drop-on-drop method for studying enzyme catalysis by serial crystallography
Source: Nat Commun. 2021 Jul 22;12:4461. doi: 10.1038/s41467-021-24757-7 (PMC8298390; doi:10.1038/s41467-021-24757-7)
Supplement: Supplementary file 7 — Source Data [file 41467_2021_24757_MOESM7_ESM.zip › 01_raw data/7/7-fluo5N-fura-bg_OFX002211_20-37-34-889.txt]

Data from 7-fluo5N-fura-bg_OFX002211_20-37-34-889.txt Node

Date: Wed Jun 05 20:37:34 PDT 2019
User: Yachandra Lab
Spectrometer: OFX00221
Trigger mode: 0
Integration Time (sec): 3.000000E-1
Scans to average: 4
Nonlinearity correction enabled: false
Boxcar width: 5
Storing dark spectrum: false
XAxis mode: Wavelengths
Number of Pixels in Spectrum: 2136
>>>>>Begin Spectral Data<<<<<
156.111	2559.29
156.499	2559.68
156.887	2566.84
157.274	2566.17
157.662	2575.32
158.049	2585.5
158.437	2599.86
158.824	2598.39
159.211	2613.91
159.599	2619.7
159.986	2625.36
160.373	2623.43
160.761	2630.86
161.148	2626.39
161.535	2632.61
161.922	2623.59
162.309	2618.09
162.696	2603.93
163.083	2605.89
163.47	2593.57
163.857	2600.3
164.244	2595.66
164.631	2598.66
165.018	2591.02
165.405	2595.2
165.792	2589.43
166.179	2595.8
166.565	2589.77
166.952	2595.36
167.339	2594.48
167.725	2599.73
168.112	2594.57
168.498	2600.36
168.885	2595.34
169.271	2601.82
169.658	2597.59
170.044	2603.32
170.431	2597.84
170.817	2603.66
171.203	2598.27
171.59	2599.18
171.976	2593.75
172.362	2599.45
172.748	2593.84
173.134	2598.8
173.521	2592.59
173.907	2597.5
174.293	2591.32
174.679	2595.95
175.065	2588.2
175.451	2594.09
175.836	2587.48
176.222	2595.82
176.608	2600.27
176.994	2612.89
177.38	2612.27
177.765	2618.77
178.151	2611.23
178.537	2617.02
178.922	2613.05
179.308	2621.61
179.693	2615.43
180.079	2621.73
180.464	2614.05
180.85	2609.43
181.235	2597.07
181.621	2597.66
182.006	2590.48
182.391	2597.34
182.777	2592.39
183.162	2597.25
183.547	2590.8
183.932	2594.95
184.317	2588.86
184.702	2593.02
185.087	2586.59
185.472	2594.09
185.857	2589.82
186.242	2594.86
186.627	2590.05
187.012	2594.59
187.397	2588.75
187.782	2593.41
188.167	2588.64
188.551	2594.75
188.936	2740.05
189.321	2895.18
189.705	3038.41
190.09	3187.93
190.475	3367.16
190.859	3527.25
191.244	3675.16
191.628	3830.5
192.012	3978.2
192.397	4141.91
192.781	4289.86
193.166	4294.7
193.55	4289.09
193.934	4299.18
194.318	4304.32
194.702	4279.57
195.087	4271.14
195.471	4275
195.855	4273.75
196.239	4279.64
196.623	4273.68
197.007	4279.98
197.391	4283.93
197.775	4293.36
198.158	4288.41
198.542	4289.8
198.926	4287.18
199.31	4293.95
199.693	4290.39
200.077	4294.68
200.461	4295.98
200.844	4299.77
201.228	4297.66
201.611	4299.61
201.995	4293.18
202.378	4295.39
202.762	4297.39
203.145	4302.5
203.529	4303.98
203.912	4312.5
204.295	4313.66
204.679	4317.43
205.062	4315.7
205.445	4322.98
205.828	4320.36
206.211	4329.77
206.594	4331.57
206.977	4335.09
207.36	4338.5
207.743	4340.89
208.126	4339.43
208.509	4343.27
208.892	4341.89
209.275	4345.18
209.658	4343.41
210.04	4353.77
210.423	4352.64
210.806	4356.3
211.188	4354.84
211.571	4352.61
211.953	4350.86
212.336	4353.41
212.719	4349.55
213.101	4350.55
213.483	4348.23
213.866	4349.7
214.248	4345.64
214.63	4352.23
215.013	4351.07
215.395	4355.23
215.777	4361.41
216.159	4369.66
216.542	4371.84
216.924	4375.43
217.306	4375.7
217.688	4384.61
218.07	4385.77
218.452	4384.61
218.834	4382.66
219.216	4385.86
219.597	4386.16
219.979	4385.91
220.361	4423.07
220.743	4425
221.124	4429.77
221.506	4437.45
221.888	4435.14
222.269	4433.77
222.651	4438.43
223.032	4438.36
223.414	4439.02
223.795	4437.84
224.177	4436.77
224.558	4398.75
224.94	4399.64
225.321	4406.86
225.702	4403.2
226.083	4412.02
226.465	4429
226.846	4428.93
227.227	4429.09
227.608	4434.16
227.989	4436.41
228.37	4443.66
228.751	4448.41
229.132	4450.48
229.513	4443.2
229.894	4446.36
230.275	4439.45
230.655	4427.02
231.036	4433.66
231.417	4438.23
231.798	4434.05
232.178	4443.45
232.559	4442.02
232.94	4439.11
233.32	4437.07
233.701	4440.86
234.081	4441.84
234.462	4446.73
234.842	4448.48
235.222	4449.18
235.603	4448.59
235.983	4453.23
236.363	4453.11
236.743	4453.39
237.124	4456.77
237.504	4481.2
237.884	4479.27
238.264	4478.68
238.644	4476.52
239.024	4479.55
239.404	4474.2
239.784	4479.95
240.164	4481.14
240.544	4479.05
240.923	4481.73
241.303	4483.27
241.683	4461.82
242.063	4464.34
242.442	4462.5
242.822	4477.07
243.202	4472.02
243.581	4474.84
243.961	4480.93
244.34	4483.27
244.72	4480.32
245.099	4483.25
245.478	4480.36
245.858	4489.41
246.237	4491.93
246.616	4500.39
246.996	4489.55
247.375	4496.07
247.754	4499.86
248.133	4496.84
248.512	4496.64
248.891	4507.23
249.27	4504.52
249.649	4508
250.028	4503.43
250.407	4501.86
250.786	4497.39
251.165	4502.7
251.544	4505.39
251.922	4506.36
252.301	4502.32
252.68	4502.02
253.058	4494.45
253.437	4501.34
253.816	4504.93
254.194	4507.25
254.573	4507.07
254.951	4512.8
255.329	4506.68
255.708	4505.11
256.086	4506.73
256.465	4507.68
256.843	4512.73
257.221	4517.57
257.599	4511.45
257.977	4513.59
258.356	4517.3
258.734	4523.41
259.112	4527.2
259.49	4532.7
259.868	4533.86
260.246	4535.91
260.624	4541.93
261.001	4547.84
261.379	4553.75
261.757	4556.48
262.135	4552.23
262.513	4550.2
262.89	4548.64
263.268	4548.64
263.645	4546.41
264.023	4549.16
264.401	4549.14
264.778	4549.32
265.156	4539.7
265.533	4538.14
265.91	4532.09
266.288	4534.3
266.665	4529.14
267.042	4534.86
267.42	4530.77
267.797	4537.09
268.174	4537.48
268.551	4540.68
268.928	4539.14
269.305	4544
269.682	4539.57
270.059	4545.68
270.436	4544.34
270.813	4552.98
271.19	4549.89
271.567	4550.86
271.944	4545.52
272.32	4546.48
272.697	4551.43
273.074	4552.89
273.45	4549.98
273.827	4552.68
274.203	4552.09
274.58	4555.57
274.957	4550.2
275.333	4549.93
275.709	4548.59
276.086	4551.41
276.462	4547.93
276.838	4538.64
277.215	4534.66
277.591	4546.39
277.967	4543.09
278.343	4547
278.719	4544.95
279.095	4549.05
279.471	4547.75
279.847	4555.7
280.223	4553.09
280.599	4553.57
280.975	4552
281.351	4557.55
281.727	4545.55
282.103	4549.61
282.478	4544.57
282.854	4551
283.23	4545.41
283.605	4552.5
283.981	4542.5
284.357	4547.93
284.732	4552.5
285.108	4555.82
285.483	4557.16
285.858	4559.39
286.234	4555.39
286.609	4560.43
286.984	4552.3
287.36	4557.89
287.735	4556.32
288.11	4575.61
288.485	4570.27
288.86	4571.8
289.235	4570.43
289.61	4569.27
289.985	4575.09
290.36	4580.18
290.735	4576.3
291.11	4583.16
291.485	4582.77
291.86	4582.3
292.235	4575.91
292.609	4581.82
292.984	4577
293.359	4582.93
293.733	4581.3
294.108	4586.23
294.482	4583.39
294.857	4587.16
295.231	4588.89
295.606	4594.45
295.98	4588.86
296.354	4589.32
296.729	4586.02
297.103	4592.8
297.477	4590.07
297.851	4594.89
298.226	4585.86
298.6	4593.73
298.974	4594.14
299.348	4597.55
299.722	4595.75
300.096	4603.48
300.47	4596.68
300.844	4602.61
301.217	4597.16
301.591	4599.59
301.965	4601.14
302.339	4604.73
302.712	4597.16
303.086	4599.98
303.46	4592.82
303.833	4592.43
304.207	4590.3
304.58	4590.8
304.954	4586.61
305.327	4591.75
305.701	4586.89
306.074	4584.86
306.447	4579.64
306.821	4587.3
307.194	4583.89
307.567	4594.34
307.94	4591.39
308.313	4596.34
308.686	4597.77
309.059	4600.09
309.432	4597.2
309.805	4604.11
310.178	4599.27
310.551	4612.43
310.924	4606.61
311.297	4610.68
311.67	4602.07
312.042	4608.25
312.415	4605.14
312.788	4606.14
313.16	4604.18
313.533	4608.93
313.905	4610.68
314.278	4619.89
314.65	4607.89
315.023	4613.41
315.395	4607.89
315.768	4609.43
316.14	4609.45
316.512	4616.14
316.884	4613.52
317.257	4616.73
317.629	4610.91
318.001	4610.39
318.373	4604.2
318.745	4608.75
319.117	4603.73
319.489	4611.68
319.861	4613.52
320.233	4612.52
320.605	4602.18
320.977	4609.05
321.348	4606.16
321.72	4609.48
322.092	4601.27
322.463	4603.68
322.835	4600.11
323.207	4607.39
323.578	4600.02
323.95	4599.93
324.321	4595.86
324.693	4600.59
325.064	4596.82
325.435	4622.52
325.807	4620.86
326.178	4630.25
326.549	4631.52
326.92	4634.68
327.292	4627.41
327.663	4631.64
328.034	4627.66
328.405	4633.77
328.776	4629.34
329.147	4631.09
329.518	4605.27
329.889	4606.25
330.259	4600.55
330.63	4600.84
331.001	4597.75
331.372	4602.32
331.742	4599.52
332.113	4607.14
332.484	4599.86
332.854	4607.41
333.225	4605.66
333.595	4608.89
333.966	4608.39
334.336	4608.66
334.707	4603.39
335.077	4614.57
335.447	4612.2
335.817	4617.52
336.188	4606.41
336.558	4616.11
336.928	4608.66
337.298	4611.68
337.668	4611.2
338.038	4611.48
338.408	4634.77
338.778	4640.98
339.148	4651.82
339.518	4659.32
339.888	4650.89
340.258	4658.64
340.627	4652.82
340.997	4656.57
341.367	4650.45
341.736	4649.45
342.106	4645.59
342.475	4623.52
342.845	4650.3
343.214	4630.5
343.584	4616.7
343.953	4621.95
344.323	4615.09
344.692	4612.52
345.061	4607.02
345.431	4611.41
345.8	4608.11
346.169	4610.75
346.538	4605.55
346.907	4575.77
347.276	4573.48
347.645	4579.8
348.014	4575.61
348.383	4581.5
348.752	4577.52
349.121	4584
349.49	4583.18
349.858	4586.89
350.227	4583.95
350.596	4593.16
350.964	4589.36
351.333	4595.57
351.702	4596.05
352.07	4596.95
352.439	4590.45
352.807	4598.84
353.176	4593.23
353.544	4593.91
353.912	4591.36
354.281	4595.55
354.649	4585.57
355.017	4590.93
355.385	4583.07
355.753	4585.8
356.122	4582.32
356.49	4587.95
356.858	4581.52
357.226	4584.7
357.594	4575.57
357.961	4583.82
358.329	4583.82
358.697	4589.61
359.065	4582.43
359.433	4586.2
359.8	4580.09
360.168	4583.84
360.536	4579.2
360.903	4584.27
361.271	4575.27
361.638	4582.09
362.006	4568.55
362.373	4570.2
362.741	4561.68
363.108	4565.75
363.475	4562.07
363.843	4564.48
364.21	4560.2
364.577	4566.95
364.944	4558.02
365.311	4567.11
365.678	4585.07
366.045	4592.61
366.412	4593.77
366.779	4599.86
367.146	4596.02
367.513	4604.09
367.88	4596.43
368.247	4601.77
368.613	4596.64
368.98	4602.45
369.347	4595.86
369.713	4577.7
370.08	4570.93
370.447	4570.27
370.813	4564.75
371.18	4569.48
371.546	4557.14
371.912	4565.2
372.279	4564.32
372.645	4568.02
373.011	4564.7
373.378	4571.5
373.744	4563.39
374.11	4571.8
374.476	4565.09
374.842	4570.05
375.208	4576.07
375.574	4581.8
375.94	4575.68
376.306	4576.3
376.672	4571.66
377.038	4575.75
377.404	4570.73
377.769	4580.86
378.135	4574.09
378.501	4578.09
378.866	4574.14
379.232	4567.91
379.597	4564.61
379.963	4569.48
380.328	4562.66
380.694	4565.45
381.059	4561
381.425	4565.36
381.79	4558.39
382.155	4563.64
382.52	4557.59
382.886	4563.11
383.251	4553.89
383.616	4559.14
383.981	4553
384.346	4560.3
384.711	4556.7
385.076	4563.55
385.441	4555.41
385.806	4557.75
386.171	4551.64
386.535	4557.07
386.9	4552.98
387.265	4560.36
387.629	4552.48
387.994	4555.59
388.359	4550.84
388.723	4552.09
389.088	4545.34
389.452	4552.32
389.817	4549.02
390.181	4553.27
390.545	4551.41
390.91	4554.52
391.274	4547.64
391.638	4553.57
392.002	4549.82
392.366	4587.52
392.731	4582.27
393.095	4585.39
393.459	4584.02
393.823	4587.61
394.187	4582.3
394.55	4588.2
394.914	4588.68
395.278	4595.77
395.642	4588.5
396.006	4595.25
396.369	4555.27
396.733	4559.77
397.097	4551.82
397.46	4554.16
397.824	4547.25
398.187	4547.32
398.551	4541.05
398.914	4538.73
399.277	4532.41
399.641	4540.66
400.004	4537.93
400.367	4543.98
400.73	4539.32
401.094	4547.66
401.457	4538.84
401.82	4541.59
402.183	4540.64
402.546	4546.75
402.909	4540.55
403.272	4550.82
403.635	4542.45
403.998	4542.68
404.36	4532.3
404.723	4538.86
405.086	4532.34
405.448	4563.55
405.811	4560.23
406.174	4564
406.536	4552.82
406.899	4581.23
407.261	4571.64
407.624	4574.64
407.986	4573.16
408.348	4583.14
408.711	4582.39
409.073	4590.09
409.435	4556.75
409.797	4560.93
410.16	4556.98
410.522	4563.8
410.884	4535.18
411.246	4545.77
411.608	4542.52
411.97	4544.48
412.332	4536.52
412.693	4538.75
413.055	4526.52
413.417	4535.8
413.779	4530.45
414.14	4534.61
414.502	4525.3
414.864	4533.34
415.225	4525.16
415.587	4531.84
415.948	4526.32
416.31	4533.98
416.671	4524.07
417.033	4528.89
417.394	4521.43
417.755	4526.77
418.116	4519.48
418.478	4524.7
418.839	4516.59
419.2	4516.52
419.561	4511.86
419.922	4514.18
420.283	4506.55
420.644	4514.64
421.005	4512.73
421.366	4519.61
421.727	4522.7
422.087	4526.09
422.448	4524.05
422.809	4528.39
423.169	4526.91
423.53	4530.09
423.891	4523.2
424.251	4529.14
424.612	4519.5
424.972	4523.86
425.333	4516.77
425.693	4515.52
426.053	4509.93
426.414	4510.23
426.774	4505.5
427.134	4507.84
427.494	4499.7
427.854	4508.91
428.214	4502.32
428.574	4509.68
428.934	4504.7
429.294	4509.93
429.654	4502.75
430.014	4511
430.374	4506.39
430.734	4516.91
431.094	4508.66
431.453	4532.14
431.813	4526.8
432.173	4533.57
432.532	4527.98
432.892	4530.8
433.251	4523.84
433.611	4530.34
433.97	4523.55
434.33	4533.68
434.689	4527.11
435.048	4534.11
435.407	4517.41
435.767	4519.36
436.126	4510.61
436.485	4514.09
436.844	4509.34
437.203	4517.5
437.562	4513.82
437.921	4516.55
438.28	4508.52
438.639	4508.07
438.998	4523.16
439.356	4524.11
439.715	4519.86
440.074	4528.75
440.433	4523.32
440.791	4529.82
441.15	4523.32
441.508	4525.93
441.867	4520.66
442.225	4526.27
442.584	4521.5
442.942	4506.61
443.3	4500.64
443.659	4503.82
444.017	4494.86
444.375	4499.8
444.733	4495.82
445.092	4501.11
445.45	4498.77
445.808	4505.77
446.166	4499.8
446.524	4509.02
446.882	4499.95
447.239	4506.66
447.597	4503.25
447.955	4512.66
448.313	4510.16
448.67	4515.98
449.028	4511.23
449.386	4514.45
449.743	4515.52
450.101	4523.43
450.458	4514.68
450.816	4525.68
451.173	4521.5
451.531	4532.27
451.888	4523.41
452.245	4528.45
452.602	4523.7
452.96	4565.14
453.317	4559.59
453.674	4561.43
454.031	4557.55
454.388	4567.32
454.745	4559.61
455.102	4565.82
455.459	4558.36
455.816	4564.98
456.173	4559.55
456.529	4565.66
456.886	4525.43
457.243	4535.3
457.599	4529.09
457.956	4533.36
458.313	4527.09
458.669	4538.09
459.026	4532.16
459.382	4536.52
459.739	4536.73
460.095	4545.34
460.451	4542.16
460.807	4548.66
461.164	4543.66
461.52	4556.57
461.876	4548.52
462.232	4553.07
462.588	4545.61
462.944	4550.98
463.3	4549.41
463.656	4553.3
464.012	4543.32
464.368	4553.68
464.724	4545.7
465.079	4550.48
465.435	4536.11
465.791	4538.18
466.146	4532.18
466.502	4538.57
466.858	4532.45
467.213	4532.86
467.569	4529.95
467.924	4541.07
468.279	4525.09
468.635	4531.48
468.99	4523.57
469.345	4527.82
469.701	4523.82
470.056	4528.27
470.411	4515.45
470.766	4522.05
471.121	4516.68
471.476	4521.45
471.831	4507.34
472.186	4509.64
472.541	4501.23
472.895	4503.09
473.25	4495.93
473.605	4498.73
473.96	4489.91
474.314	4495.93
474.669	4483.05
475.024	4480.25
475.378	4464.3
475.733	4472.8
476.087	4465.61
476.441	4466.98
476.796	4455.25
477.15	4463.86
477.504	4454.59
477.859	4455.34
478.213	4445.36
478.567	4447.75
478.921	4448.73
479.275	4452.05
479.629	4444.77
479.983	4455.05
480.337	4447.75
480.691	4452.68
481.045	4440.68
481.399	4471.61
481.752	4466.09
482.106	4471.2
482.46	4462.41
482.813	4460.18
483.167	4453.59
483.52	4453.2
483.874	4455.05
484.227	4459.05
484.581	4450.91
484.934	4455.45
485.288	4421.7
485.641	4422.98
485.994	4413.98
486.347	4419.3
486.7	4413.36
487.054	4431.68
487.407	4426.07
487.76	4415.52
488.113	4407.95
488.466	4414.34
488.818	4407.82
489.171	4411.86
489.524	4405.48
489.877	4410.32
490.23	4406.07
490.582	4412.27
490.935	4393.34
491.288	4397.23
491.64	4391.39
491.993	4398.48
492.345	4392.48
492.698	4399.89
493.05	4399.61
493.402	4409.8
493.755	4408.91
494.107	4423.16
494.459	4428.89
494.811	4454.41
495.163	4472.52
495.515	4513.84
495.867	4555.68
496.219	4628.02
496.571	4703.82
496.923	4801.25
497.275	4895.89
497.627	5018
497.979	5122.34
498.33	5239.39
498.682	5332.98
499.034	5433.07
499.385	5512.32
499.737	5588.64
500.088	5633.55
500.44	5668.86
500.791	5679.27
501.143	5687.2
501.494	5674.3
501.845	5665.07
502.197	5633.82
502.548	5615.86
502.899	5586.02
503.25	5568.86
503.601	5533.68
503.952	5508.64
504.303	5473.16
504.654	5449.68
505.005	5416.14
505.356	5385.59
505.707	5350.77
506.058	5330.52
506.408	5300
506.759	5278.75
507.11	5242.93
507.46	5228.09
507.811	5204.66
508.161	5189.43
508.512	5162.18
508.862	5148.02
509.213	5124.66
509.563	5113.25
509.913	5087.75
510.263	5074.25
510.614	5047.57
510.964	5040.5
511.314	5011.2
511.664	4993.25
512.014	4972.18
512.364	4960.16
512.714	4939.59
513.064	4922.82
513.414	4901.75
513.764	4906.14
514.113	4888.11
514.463	4885.91
514.813	4861.75
515.162	4857.32
515.512	4842.89
515.862	4832.11
516.211	4818.36
516.561	4812.36
516.91	4804.2
517.259	4801.11
517.609	4772.77
517.958	4765.18
518.307	4750.82
518.656	4748.52
519.006	4742.05
519.355	4747.84
519.704	4746.59
520.053	4743.86
520.402	4730.18
520.751	4726.11
521.1	4712.52
521.448	4713.02
521.797	4704.82
522.146	4705.5
522.495	4695.95
522.843	4687.98
523.192	4670.61
523.541	4662.18
523.889	4651.2
524.238	4655.5
524.586	4649.86
524.935	4648.5
525.283	4642.93
525.631	4647.95
525.979	4633.2
526.328	4634.98
526.676	4627.82
527.024	4629
527.372	4620.98
527.72	4623.98
528.068	4611.57
528.416	4613.59
528.764	4607.89
529.112	4603.55
529.46	4585.43
529.808	4587.27
530.155	4574.48
530.503	4589.39
530.851	4593.93
531.198	4593.55
531.546	4582.61
531.893	4585.18
532.241	4570.39
532.588	4569.32
532.936	4564.59
533.283	4572.32
533.63	4571.43
533.978	4571.8
534.325	4553.75
534.672	4541.23
535.019	4535.61
535.366	4539.27
535.713	4533.36
536.06	4543.2
536.407	4538.16
536.754	4539.32
537.101	4530.5
537.448	4536.5
537.795	4534.2
538.141	4531.41
538.488	4521.82
538.835	4525.39
539.181	4516.57
539.528	4519.89
539.874	4508.86
540.221	4509.64
540.567	4499.64
540.914	4504.2
541.26	4493.48
541.606	4499.18
541.952	4495.45
542.299	4500.5
542.645	4495.82
542.991	4498.23
543.337	4491.14
543.683	4495.7
544.029	4493
544.375	4506.48
544.721	4504.14
545.066	4507.43
545.412	4502
545.758	4502.82
546.104	4499.23
546.449	4499.73
546.795	4503.52
547.141	4511.7
547.486	4503.93
547.832	4503.23
548.177	4489.3
548.522	4489.23
548.868	4483.68
549.213	4486.14
549.558	4482.86
549.903	4483.75
550.249	4481.02
550.594	4477.75
550.939	4466.2
551.284	4471.93
551.629	4465.55
551.974	4471.61
552.319	4465.89
552.664	4468.23
553.008	4460.52
553.353	4492.8
553.698	4489.39
554.043	4490.75
554.387	4485.68
554.732	4490.5
555.076	4482.18
555.421	4490.14
555.765	4483.77
556.11	4489.93
556.454	4481
556.798	4484.61
557.143	4449.59
557.487	4458.34
557.831	4450.8
558.175	4456.64
558.519	4452.68
558.863	4462.66
559.207	4456.05
559.551	4459.61
559.895	4456.05
560.239	4461.07
560.583	4456.8
560.927	4460
561.27	4450.3
561.614	4463.3
561.958	4456.2
562.301	4464.55
562.645	4455.52
562.988	4458.75
563.332	4456.73
563.675	4460.8
564.018	4464.11
564.362	4469.25
564.705	4463.25
565.048	4466.34
565.391	4454.7
565.735	4458.3
566.078	4448.2
566.421	4456.45
566.764	4453.34
567.107	4452.75
567.45	4445.8
567.792	4444.64
568.135	4437.16
568.478	4445.09
568.821	4442.86
569.163	4447.8
569.506	4445.11
569.849	4453.07
570.191	4445.86
570.534	4451.3
570.876	4449.55
571.219	4453.2
571.561	4448.84
571.903	4454.68
572.246	4452.34
572.588	4452.82
572.93	4446.8
573.272	4449.84
573.614	4442.86
573.956	4445.59
574.298	4439.11
574.64	4444.43
574.982	4437.45
575.324	4439.95
575.666	4432
576.008	4435.86
576.349	4432.09
576.691	4436.09
577.033	4431.82
577.374	4437.16
577.716	4431.32
578.057	4439.27
578.399	4430.55
578.74	4435.8
579.082	4434.45
579.423	4442.8
579.764	4442.84
580.105	4450.41
580.447	4449.23
580.788	4457.3
581.129	4460.5
581.47	4468.36
581.811	4461.95
582.152	4472.64
582.493	4489.8
582.834	4491.73
583.175	4487.66
583.515	4483.57
583.856	4476.66
584.197	4479.95
584.537	4472.39
584.878	4465.41
585.218	4458.57
585.559	4462.34
585.899	4455.27
586.24	4440.34
586.58	4436.95
586.921	4441.98
587.261	4437.82
587.601	4446.18
587.941	4440.36
588.281	4447.66
588.621	4446.2
588.961	4451.02
589.301	4446.18
589.641	4449.39
589.981	4444.34
590.321	4446.98
590.661	4439.5
591.001	4446.59
591.34	4441.18
591.68	4446.64
592.02	4436.64
592.359	4441.66
592.699	4434.66
593.038	4441.55
593.378	4439.39
593.717	4442.98
594.057	4437.64
594.396	4443.95
594.735	4436.68
595.074	4442.86
595.414	4432.86
595.753	4438.8
596.092	4432.48
596.431	4439.11
596.77	4435.05
597.109	4435.95
597.448	4428.3
597.786	4432.18
598.125	4424.32
598.464	4430.68
598.803	4421.45
599.141	4429.57
599.48	4423.64
599.819	4428.41
600.157	4420.43
600.495	4420.41
600.834	4418.34
601.172	4446.16
601.511	4442.66
601.849	4447.91
602.187	4439.5
602.525	4441.73
602.864	4434.66
603.202	4443.27
603.54	4435.89
603.878	4441.61
604.216	4436.27
604.554	4440.64
604.891	4410.32
605.229	4413.02
605.567	4406.32
605.905	4414.48
606.243	4408.95
606.58	4415.84
606.918	4404.98
607.255	4411.86
607.593	4407.59
607.93	4411.7
608.268	4404.25
608.605	4414.2
608.942	4415.95
609.28	4422.48
609.617	4417.34
609.954	4423.27
610.291	4417.66
610.628	4426.3
610.965	4420.98
611.302	4426.68
611.639	4425.32
611.976	4434.14
612.313	4428.05
612.65	4429.02
612.987	4420.66
613.323	4423.93
613.66	4416.75
613.997	4420.84
614.333	4411.27
614.67	4415.16
615.006	4408.39
615.343	4410.3
615.679	4403.2
616.015	4407.66
616.352	4399.61
616.688	4408.75
617.024	4403.61
617.36	4416.59
617.696	4411.84
618.032	4420.66
618.368	4413.95
618.704	4420.57
619.04	4416.23
619.376	4420.11
619.712	4416.61
620.048	4423.57
620.383	4413.27
620.719	4415.02
621.055	4405.16
621.39	4411.73
621.726	4400.45
622.061	4407.64
622.397	4401.59
622.732	4403.02
623.068	4397.61
623.403	4396.36
623.738	4388.73
624.073	4394.66
624.409	4388.84
624.744	4387.75
625.079	4377.48
625.414	4386.91
625.749	4380.52
626.084	4382.93
626.419	4382.57
626.753	4384.09
627.088	4380.41
627.423	4391.36
627.758	4385.73
628.092	4391.75
628.427	4388.45
628.762	4398.16
629.096	4392.16
629.431	4401.05
629.765	4395.91
630.099	4400
630.434	4396.11
630.768	4401.36
631.102	4388.09
631.436	4394.41
631.77	4389.18
632.105	4392.59
632.439	4386.09
632.773	4392.75
633.107	4385.2
633.44	4394.75
633.774	4383.86
634.108	4388.55
634.442	4384.64
634.776	4397.59
635.109	4393.5
635.443	4402
635.776	4399.39
636.11	4404.7
636.443	4399.09
636.777	4401.23
637.11	4388.41
637.444	4397.82
637.777	4391.8
638.11	4394.7
638.443	4382.34
638.776	4385.36
639.11	4375.09
639.443	4382.75
639.776	4374.82
640.109	4379.93
640.441	4374.89
640.774	4383.64
641.107	4376.25
641.44	4382.34
641.773	4374.98
642.105	4379.41
642.438	4377.05
642.77	4381.7
643.103	4372.09
643.435	4375
643.768	4371.52
644.1	4376.07
644.433	4370.23
644.765	4375.3
645.097	4376.98
645.429	4386.77
645.761	4382.11
646.094	4386.11
646.426	4380.66
646.758	4389.68
647.09	4386.89
647.422	4387.2
647.753	4380.93
648.085	4385.39
648.417	4378.8
648.749	4375.59
649.08	4367.66
649.412	4371.52
649.744	4366.8
650.075	4372.45
650.407	4363.43
650.738	4367
651.069	4363.7
651.401	4370.27
651.732	4366.41
652.063	4370.3
652.394	4365.16
652.726	4371.25
653.057	4367.39
653.388	4368.91
653.719	4363.68
654.05	4369.82
654.381	4365.36
654.712	4374.64
655.042	4367.77
655.373	4369.41
655.704	4366.39
656.034	4372.89
656.365	4367.64
656.696	4374.14
657.026	4370.07
657.357	4372.95
657.687	4366.36
658.018	4371.2
658.348	4359.77
658.678	4364.89
659.008	4361.39
659.339	4366.02
659.669	4359.61
659.999	4366.77
660.329	4359.23
660.659	4363.27
660.989	4358.91
661.319	4364.34
661.649	4358.82
661.978	4363.3
662.308	4358.36
662.638	4361.95
662.968	4357.89
663.297	4368.75
663.627	4360.93
663.956	4362.84
664.286	4358.52
664.615	4367.34
664.945	4362.95
665.274	4369.23
665.603	4367.66
665.932	4371.36
666.262	4367.11
666.591	4371.41
666.92	4361.52
667.249	4366.45
667.578	4370.25
667.907	4377.23
668.236	4373.57
668.564	4375.8
668.893	4370.27
669.222	4374.16
669.551	4369.84
669.879	4375.68
670.208	4367.23
670.537	4367.52
670.865	4361.32
671.194	4378.59
671.522	4374.91
671.85	4376.91
672.179	4374.98
672.507	4379.84
672.835	4372
673.163	4377.84
673.491	4372.75
673.819	4384.68
674.147	4383.61
674.475	4389.43
674.803	4366.34
675.131	4365.93
675.459	4364.09
675.787	4371.43
676.115	4364.84
676.442	4371.8
676.77	4365.36
677.098	4368.77
677.425	4360.05
677.753	4366.16
678.08	4360.75
678.407	4368.43
678.735	4369.7
679.062	4372.23
679.389	4363.05
679.717	4370.5
680.044	4364.41
680.371	4370.16
680.698	4366.66
681.025	4374.2
681.352	4371.09
681.679	4374.3
682.006	4364.39
682.332	4364.27
682.659	4358.57
682.986	4368.75
683.313	4363.82
683.639	4365.48
683.966	4361.32
684.292	4366.98
684.619	4355.66
684.945	4356.82
685.272	4354.77
685.598	4363.11
685.924	4365.16
686.25	4372.07
686.577	4364.89
686.903	4372.84
687.229	4370.52
687.555	4375.16
687.881	4369.59
688.207	4378
688.533	4377.7
688.858	4376.84
689.184	4370.07
689.51	4370.07
689.836	4364.23
690.161	4372
690.487	4363.36
690.813	4369.84
691.138	4366.36
691.463	4369.02
691.789	4365.84
692.114	4368.36
692.44	4366.61
692.765	4375.43
693.09	4372.73
693.415	4376.43
693.74	4364.11
694.065	4370.43
694.39	4366.27
694.715	4377.89
695.04	4375.05
695.365	4379.02
695.69	4371.57
696.015	4377.86
696.339	4374.39
696.664	4377.86
696.989	4375.52
697.313	4379.36
697.638	4375
697.962	4376.34
698.287	4363.07
698.611	4368.89
698.935	4364.2
699.26	4371.86
699.584	4367.11
699.908	4369.48
700.232	4362.32
700.556	4362.7
700.88	4363.05
701.204	4368.75
701.528	4364.75
701.852	4372.61
702.176	4387.27
702.5	4392.32
702.823	4399.18
703.147	4418.75
703.471	4411.43
703.794	4416.84
704.118	4431.89
704.441	4440.59
704.765	4432.05
705.088	4436.43
705.411	4435.91
705.735	4418.27
706.058	4410.14
706.381	4398.5
706.704	4382.82
707.027	4388.91
707.35	4383.89
707.673	4369.43
707.996	4360.02
708.319	4362.27
708.642	4358.39
708.965	4359.7
709.288	4354.45
709.61	4364.91
709.933	4361.23
710.256	4363.64
710.578	4356.05
710.901	4361.75
711.223	4356.02
711.546	4361.64
711.868	4364.14
712.19	4369.57
712.512	4359.09
712.835	4366.18
713.157	4356.61
713.479	4363.11
713.801	4356.89
714.123	4363.32
714.445	4360.52
714.767	4368.75
715.089	4363.32
715.411	4359.18
715.732	4351.64
716.054	4358.39
716.376	4350.7
716.697	4353.43
717.019	4352.16
717.34	4355.07
717.662	4350.2
717.983	4355.61
718.305	4352.43
718.626	4356.8
718.947	4355.61
719.268	4363.75
719.589	4359.02
719.911	4369.3
720.232	4368.5
720.553	4369.77
720.874	4366.32
721.195	4372.05
721.515	4361.3
721.836	4364.09
722.157	4355.09
722.478	4359.34
722.798	4349.75
723.119	4355.75
723.44	4346.84
723.76	4352.36
724.081	4345.2
724.401	4351.48
724.721	4355.82
725.042	4358.61
725.362	4353.86
725.682	4359.57
726.002	4356.68
726.322	4365.98
726.642	4360.18
726.962	4362.52
727.282	4359.43
727.602	4366.5
727.922	4358.95
728.242	4369.16
728.562	4368.5
728.882	4371.41
729.201	4370.25
729.521	4377.73
729.84	4372.23
730.16	4375.61
730.479	4380.25
730.799	4384.23
731.118	4379.75
731.437	4384.68
731.757	4362.36
732.076	4367.7
732.395	4363.52
732.714	4365.86
733.033	4355.59
733.352	4359.64
733.671	4359.93
733.99	4360.91
734.309	4354.02
734.628	4359.45
734.947	4355.86
735.265	4362.91
735.584	4354.64
735.903	4358.93
736.221	4354.48
736.54	4361.93
736.858	4353.27
737.177	4359.66
737.495	4354.59
737.813	4360.59
738.132	4353.5
738.45	4357.5
738.768	4353.09
739.086	4359.14
739.404	4359.61
739.722	4364.16
740.04	4359.73
740.358	4368.7
740.676	4362.18
740.994	4365.2
741.311	4359.77
741.629	4366
741.947	4359.86
742.264	4365.39
742.582	4364.02
742.899	4366.55
743.217	4365.57
743.534	4368.43
743.852	4362.23
744.169	4363.41
744.486	4358.3
744.803	4360.34
745.121	4356
745.438	4361.45
745.755	4352.25
746.072	4359.91
746.389	4352.84
746.706	4355.18
747.022	4350.25
747.339	4354.41
747.656	4356.48
747.973	4362.66
748.289	4360.02
748.606	4365.93
748.923	4361.59
749.239	4375.64
749.555	4369.7
749.872	4376.39
750.188	4372.98
750.505	4380.25
750.821	4376.93
751.137	4376.34
751.453	4370.41
751.769	4375.75
752.085	4369.02
752.401	4379.27
752.717	4366.86
753.033	4367.64
753.349	4362.86
753.665	4366.09
753.98	4358.43
754.296	4363.48
754.612	4359.8
754.927	4367.11
755.243	4362.75
755.558	4367.8
755.874	4360.34
756.189	4367.82
756.505	4361.41
756.82	4364.5
757.135	4358.57
757.45	4368.25
757.765	4368.55
758.08	4369.27
758.395	4359.66
758.71	4361.8
759.025	4357.36
759.34	4364.02
759.655	4361.8
759.97	4367.34
760.285	4368.14
760.599	4375.23
760.914	4364.75
761.228	4363.98
761.543	4361.2
761.857	4379.32
762.172	4377.86
762.486	4382.52
762.8	4379.91
763.115	4382.8
763.429	4379.23
763.743	4381.07
764.057	4376.2
764.371	4384.93
764.685	4385.11
764.999	4390.82
765.313	4382.86
765.627	4386.05
765.941	4381.07
766.255	4382.52
766.568	4376.82
766.882	4382.89
767.195	4376
767.509	4381.91
767.823	4381.25
768.136	4385.43
768.449	4382.43
768.763	4383.14
769.076	4376.36
769.389	4384.41
769.702	4379.98
770.016	4388.09
770.329	4380.91
770.642	4391
770.955	4385
771.268	4385.59
771.58	4382.95
771.893	4387.52
772.206	4379.95
772.519	4388.68
772.832	4381.61
773.144	4385.41
773.457	4378.27
773.769	4385.95
774.082	4376.55
774.394	4379.57
774.706	4379.07
775.019	4381.64
775.331	4377.27
775.643	4382.59
775.955	4379.5
776.268	4384.16
776.58	4379.77
776.892	4384.23
777.204	4380.34
777.515	4386.45
777.827	4390.32
778.139	4393.61
778.451	4390.48
778.763	4396.11
779.074	4392.52
779.386	4397.68
779.697	4393.82
780.009	4400.8
780.32	4398.18
780.632	4401.39
780.943	4401.09
781.254	4401.48
781.566	4394.2
781.877	4402.93
782.188	4398.95
782.499	4403.25
782.81	4401.07
783.121	4409.68
783.432	4404.07
783.743	4408.52
784.054	4404.36
784.364	4403.11
784.675	4398.66
784.986	4403.7
785.296	4397.7
785.607	4403.8
785.917	4424.16
786.228	4430.59
786.538	4425.39
786.849	4434.11
787.159	4429.55
787.469	4437.14
787.779	4439.34
788.09	4444.3
788.4	4444.36
788.71	4448.14
789.02	4446.39
789.33	4432.52
789.64	4426.11
789.949	4439.09
790.259	4432.7
790.569	4440
790.879	4437.05
791.188	4443.55
791.498	4439.55
791.807	4442.36
792.117	4437.2
792.426	4439.52
792.736	4430
793.045	4441.73
793.354	4426.98
793.663	4437.7
793.973	4431.68
794.282	4458.27
794.591	4451.18
794.9	4458.18
795.209	4457.32
795.518	4464.32
795.826	4461.93
796.135	4471.84
796.444	4463.91
796.753	4473.41
797.061	4463.14
797.37	4469.25
797.678	4446.27
797.987	4452.98
798.295	4449.55
798.604	4455.66
798.912	4452.64
799.22	4455.23
799.529	4453.16
799.837	4457.05
800.145	4455.11
800.453	4463.66
800.761	4466.09
801.069	4472
801.377	4468.73
801.685	4479.61
801.993	4477.98
802.3	4484.14
802.608	4482.68
802.916	4489
803.223	4497.32
803.531	4504.95
803.838	4500.68
804.146	4505.23
804.453	4497.86
804.76	4506.7
805.068	4502.25
805.375	4509.2
805.682	4506.25
805.989	4521.45
806.296	4517.39
806.603	4513.8
806.91	4507.73
807.217	4514.8
807.524	4511.14
807.831	4522.27
808.138	4515.45
808.444	4520.59
808.751	4518.41
809.058	4520.84
809.364	4511.55
809.671	4521.23
809.977	4519.07
810.284	4529.23
810.59	4525.91
810.896	4529.98
811.202	4525.82
811.509	4535.82
811.815	4532.32
812.121	4536.05
812.427	4533.34
812.733	4538.3
813.039	4537.52
813.345	4544.14
813.65	4538.61
813.956	4554.66
814.262	4555.7
814.568	4563.66
814.873	4560.55
815.179	4569.86
815.484	4565.91
815.79	4577.82
816.095	4580.93
816.4	4582.75
816.706	4573.66
817.011	4579.86
817.316	4572.86
817.621	4575.09
817.926	4574.39
818.231	4578.16
818.536	4572.25
818.841	4581.16
819.146	4576.23
819.451	4580.48
819.756	4573.55
820.06	4584.09
820.365	4582.64
820.67	4583.02
820.974	4582.57
821.279	4588.11
821.583	4584.34
821.888	4590.73
822.192	4589.57
822.496	4595.66
822.8	4588.86
823.105	4597.48
823.409	4593.2
823.713	4596.5
824.017	4597.57
824.321	4602.68
824.625	4600.16
824.929	4609.16
825.232	4607.7
825.536	4611.41
825.84	4606.98
826.143	4613.7
826.447	4613.39
826.751	4621.93
827.054	4622.5
827.358	4629.23
827.661	4649.89
827.964	4672.84
828.268	4671.05
828.571	4675.3
828.874	4670.73
829.177	4678.57
829.48	4674.39
829.783	4678.11
830.086	4677.43
830.389	4681.41
830.692	4677.2
830.995	4661.8
831.297	4644.95
831.6	4656.75
831.903	4655.11
832.205	4660.95
832.508	4656.43
832.81	4664.77
833.113	4669.32
833.415	4670.77
833.718	4668.75
834.02	4675.25
834.322	4672.8
834.624	4676.36
834.926	4669.2
835.228	4679
835.53	4679.05
835.832	4687.82
836.134	4686.82
836.436	4686.82
836.738	4690.2
837.04	4698.61
837.341	4696.39
837.643	4710.84
837.944	4707.59
838.246	4718.82
838.547	4714.57
838.849	4722.27
839.15	4722.48
839.452	4731.7
839.753	4729.55
840.054	4730.52
840.355	4725.77
840.656	4737.39
840.957	4729.84
841.258	4738.25
841.559	4727.8
841.86	4733.32
842.161	4728.73
842.462	4732.34
842.762	4725.07
843.063	4734.48
843.364	4743.68
843.664	4752.82
843.965	4750.5
844.265	4754.45
844.566	4754.45
844.866	4767.05
845.166	4765.48
845.467	4772.66
845.767	4768.07
846.067	4775.25
846.367	4769.82
846.667	4768.27
846.967	4764.8
847.267	4764.91
847.567	4761.91
847.867	4762.5
848.166	4754.09
848.466	4756.73
848.766	4753.36
849.065	4762.59
849.365	4758.61
849.664	4771.41
849.964	4767.75
850.263	4776.45
850.562	4772.66
850.862	4780.34
851.161	4782.57
851.46	4795.34
851.759	4798.25
852.058	4809.77
852.357	4808.02
852.656	4817.82
852.955	4811.61
853.254	4818.27
853.553	4813.05
853.851	4822.45
854.15	4820.2
854.449	4823.7
854.747	4816.82
855.046	4823.02
855.344	4814.89
855.643	4833.98
855.941	4833.41
856.239	4841.59
856.538	4838.89
856.836	4845.68
857.134	4844.23
857.432	4851.43
857.73	4851.5
858.028	4862.48
858.326	4859.95
858.624	4868.57
858.922	4854.32
859.219	4859.75
859.517	4852.93
859.815	4860.59
860.112	4858.55
860.41	4868.25
860.707	4861.25
861.005	4865.64
861.302	4858.25
861.6	4861.7
861.897	4864.23
862.194	4871.89
862.491	4870.52
862.788	4881.5
863.085	4878.48
863.382	4885.36
863.679	4878.93
863.976	4890.11
864.273	4888.14
864.57	4896.27
864.867	4891.93
865.163	4897.48
865.46	4897.32
865.757	4903.43
866.053	4899.91
866.349	4905.93
866.646	4907.89
866.942	4918.48
867.239	4918.45
867.535	4925.68
867.831	4920.18
868.127	4932.2
868.423	4922.61
868.719	4926.75
869.015	4917.41
869.311	4920.43
869.607	4916.95
869.903	4918.77
870.199	4909.75
870.494	4916.93
870.79	4908.41
871.086	4917.52
871.381	4909.57
871.677	4918.09
871.972	4912.95
872.267	4921.98
872.563	4918.02
872.858	4926.55
873.153	4920.55
873.448	4923.55
873.743	4911.11
874.038	4914.93
874.333	4904.64
874.628	4909.2
874.923	4903.48
875.218	4904.57
875.513	4896.43
875.808	4900.57
876.102	4890.3
876.397	4889.61
876.691	4884.95
876.986	4890
877.28	4888.3
877.575	4891.89
877.869	4889.09
878.163	4890.45
878.458	4880.66
878.752	4887.43
879.046	4878.52
879.34	4884.09
879.634	4884.77
879.928	4886.84
880.222	4880.93
880.516	4883.91
880.809	4879.86
881.103	4882.55
881.397	4874.77
881.691	4882.43
881.984	4876.75
882.278	4879.48
882.571	4888.84
882.864	4889.52
883.158	4883.11
883.451	4887.09
883.744	4878.55
884.038	4879.75
884.331	4873.66
884.624	4880.36
884.917	4874.84
885.21	4875.95
885.503	4873.32
885.796	4866.16
886.088	4858.91
886.381	4868.11
886.674	4860.64
886.966	4865.02
887.259	4864.95
887.552	4883.95
887.844	4883.27
888.136	4888.3
888.429	4889.1
888.721	4895.28
889.013	4889.09
889.306	4900.18
889.598	4897.42
