# Supplementary material for: An on-demand, drop-on-drop method for studying enzyme catalysis by serial crystallography
Source: Nat Commun. 2021 Jul 22;12:4461. doi: 10.1038/s41467-021-24757-7 (PMC8298390; doi:10.1038/s41467-021-24757-7)
Supplement: Supplementary file 7 — Source Data [file 41467_2021_24757_MOESM7_ESM.zip › 01_raw data/7/7-pico-off (55).txt]

Data from 7-fluo5N-fura-picooff_Subt4_20-42-28-522.txt Node

Date: Wed Jun 05 20:42:28 PDT 2019
User: Yachandra Lab
Spectrometer: OFX00221
Trigger mode: 0
Integration Time (sec): 3.000000E-1
Scans to average: 4
Nonlinearity correction enabled: false
Boxcar width: 5
Storing dark spectrum: false
XAxis mode: Wavelengths
Number of Pixels in Spectrum: 2136
>>>>>Begin Spectral Data<<<<<
156.111	1.92
156.499	2.86
156.887	1.72
157.274	1.33
157.662	1.05
158.049	1.27
158.437	1.36
158.824	1.93
159.211	1.07
159.599	1.16
159.986	0.3
160.373	-0.45
160.761	-1.7
161.148	-1.45
161.535	-1.3
161.922	-1.8
162.309	-1.41
162.696	-1.82
163.083	-3.16
163.47	-2.3
163.857	-2.68
164.244	-2.57
164.631	-1.59
165.018	-1.7
165.405	-2.18
165.792	-1.7
166.179	-0.68
166.565	-1.98
166.952	-2.14
167.339	-1.18
167.725	-1.68
168.112	-1.09
168.498	-0.64
168.885	-0.93
169.271	-1.41
169.658	0.95
170.044	0.39
170.431	-0.09
170.817	-0.18
171.203	-0.43
171.59	-0.75
171.976	-1.41
172.362	-1.11
172.748	-1.91
173.134	-1.61
173.521	-1.05
173.907	-2.68
174.293	-2.89
174.679	-2.7
175.065	-2.77
175.451	-1.66
175.836	-1.07
176.222	-1.14
176.608	-3.27
176.994	-2.07
177.38	-2.77
177.765	-3.14
178.151	-2.68
178.537	-2.8
178.922	-2.91
179.308	-2.93
179.693	-4
180.079	-3.52
180.464	-2.84
180.85	-1.3
181.235	-2.45
181.621	-3.09
182.006	-2.18
182.391	-2.66
182.777	-3.48
183.162	-4.64
183.547	-3.89
183.932	-3.93
184.317	-4.89
184.702	-4.68
185.087	-4.34
185.472	-4.25
185.857	-3.86
186.242	-3.48
186.627	-3.18
187.012	-3.23
187.397	-2.16
187.782	-2.82
188.167	-2.18
188.551	-1.61
188.936	5.41
189.321	15.25
189.705	22.89
190.09	30.25
190.475	37.98
190.859	43.68
191.244	51.91
191.628	60.75
192.012	67.16
192.397	72.2
192.781	81.52
193.166	82.05
193.55	77
193.934	77.2
194.318	75.95
194.702	75.75
195.087	78.57
195.471	78.98
195.855	77.82
196.239	77.41
196.623	78.98
197.007	78.82
197.391	78.59
197.775	82.09
198.158	82.95
198.542	86.86
198.926	88.93
199.31	89.3
199.693	90.05
200.077	84.64
200.461	84.98
200.844	86.02
201.228	83.66
201.611	84.25
201.995	84.25
202.378	83.77
202.762	84.84
203.145	79.95
203.529	77.73
203.912	76.34
204.295	80.48
204.679	83.95
205.062	87.55
205.445	89.8
205.828	89.68
206.211	89.41
206.594	86.95
206.977	82.5
207.36	86.27
207.743	84.36
208.126	82.23
208.509	81.64
208.892	80.14
209.275	75.09
209.658	74.8
210.04	74.27
210.423	73.91
210.806	77.84
211.188	78.68
211.571	78.68
211.953	84.89
212.336	85.43
212.719	88.09
213.101	89.2
213.483	90.86
213.866	90.98
214.248	86.89
214.63	86.84
215.013	82.64
215.395	81.95
215.777	79.3
216.159	75.8
216.542	78.5
216.924	77.52
217.306	77.32
217.688	74.02
218.07	72.64
218.452	75.3
218.834	73.91
219.216	79.25
219.597	79.32
219.979	80.43
220.361	81.91
220.743	80.25
221.124	78.91
221.506	76.18
221.888	77.16
222.269	77.16
222.651	79.52
223.032	79.98
223.414	74.55
223.795	74.43
224.177	76.3
224.558	74.82
224.94	75.89
225.321	78.68
225.702	81.2
226.083	82.34
226.465	84.09
226.846	81.64
227.227	80.34
227.608	83.55
227.989	86.68
228.37	85.32
228.751	82
229.132	82.7
229.513	82.8
229.894	83.57
230.275	82.5
230.655	78.32
231.036	77.84
231.417	79.77
231.798	81.23
232.178	77.23
232.559	77.41
232.94	81.41
233.32	80.23
233.701	78.59
234.081	77.8
234.462	77.34
234.842	78.7
235.222	81.43
235.603	78.64
235.983	77.3
236.363	76.34
236.743	76.86
237.124	70.59
237.504	70
237.884	71.82
238.264	68.25
238.644	68.11
239.024	70.43
239.404	67.64
239.784	67.02
240.164	64.59
240.544	65.61
240.923	66.05
241.303	71.86
241.683	72.55
242.063	72.55
242.442	74.7
242.822	73.64
243.202	70.18
243.581	71.52
243.961	75.98
244.34	79.73
244.72	78.7
245.099	78.32
245.478	79.82
245.858	80.82
246.237	77.5
246.616	75.77
246.996	79.3
247.375	79.75
247.754	82.75
248.133	82.57
248.512	80.57
248.891	86.59
249.27	87.66
249.649	88.09
250.028	89
250.407	88.41
250.786	89.7
251.165	87.68
251.544	87.86
251.922	84.59
252.301	85.18
252.68	83.14
253.058	80.59
253.437	79.16
253.816	77
254.194	75.5
254.573	77
254.951	81.11
255.329	86.45
255.708	86
256.086	87.82
256.465	84.23
256.843	86.95
257.221	88.11
257.599	86.98
257.977	86
258.356	84.25
258.734	86.07
259.112	85
259.49	77.3
259.868	78
260.246	77.93
260.624	80.55
261.001	79.57
261.379	77.7
261.757	77.68
262.135	76.7
262.513	76.82
262.89	73.91
263.268	72.45
263.645	77.11
264.023	80.95
264.401	81.48
264.778	79.16
265.156	82.27
265.533	83.59
265.91	83.89
266.288	80.82
266.665	84.5
267.042	86.73
267.42	86.8
267.797	87.07
268.174	85.11
268.551	84.2
268.928	85.36
269.305	82.16
269.682	79.8
270.059	81.32
270.436	88.23
270.813	87.14
271.19	87.82
271.567	86.34
271.944	83.89
272.32	84.57
272.697	83.32
273.074	86.02
273.45	85.8
273.827	87.25
274.203	85.18
274.58	81.93
274.957	80.2
275.333	79.66
275.709	82.27
276.086	84.09
276.462	78.59
276.838	79.34
277.215	76.09
277.591	79.43
277.967	78.39
278.343	80.18
278.719	78.52
279.095	77.95
279.471	75.14
279.847	73.27
280.223	72.02
280.599	75.89
280.975	71.91
281.351	71.68
281.727	65.84
282.103	65.34
282.478	60.27
282.854	64.95
283.23	69.2
283.605	73.36
283.981	71.59
284.357	73.5
284.732	72.84
285.108	76.64
285.483	82.48
285.858	84.34
286.234	86.95
286.609	90.5
286.984	86.68
287.36	83
287.735	80.89
288.11	82.84
288.485	82.16
288.86	83.02
289.235	80
289.61	76.86
289.985	79.36
290.36	77.73
290.735	80.61
291.11	82.2
291.485	83.86
291.86	84.3
292.235	85.64
292.609	83.34
292.984	81.98
293.359	84.68
293.733	82.89
294.108	80.95
294.482	78.18
294.857	79.89
295.231	78.89
295.606	79.16
295.98	80.41
296.354	79.43
296.729	82.59
297.103	82.89
297.477	84.64
297.851	88.09
298.226	87.64
298.6	87.59
298.974	83.09
299.348	85.55
299.722	82.84
300.096	83.77
300.47	80.18
300.844	77.98
301.217	78.84
301.591	79.16
301.965	76.8
302.339	76.98
302.712	80
303.086	80.05
303.46	80.14
303.833	82.64
304.207	78.07
304.58	81.41
304.954	82.64
305.327	78.66
305.701	75.7
306.074	75.91
306.447	76.86
306.821	76.45
307.194	73.95
307.567	71.34
307.94	69.14
308.313	69.23
308.686	69.89
309.059	68.05
309.432	70.48
309.805	71.98
310.178	70.27
310.551	70.34
310.924	69.3
311.297	73.18
311.67	73.27
312.042	72.66
312.415	71.82
312.788	68.2
313.16	70.45
313.533	70.93
313.905	71.86
314.278	72.25
314.65	71.5
315.023	71.48
315.395	67.48
315.768	68.45
316.14	73.16
316.512	75.48
316.884	80.43
317.257	79.73
317.629	81.02
318.001	82.52
318.373	83.3
318.745	82.93
319.117	83.39
319.489	82.75
319.861	80.82
320.233	75.86
320.605	74.75
320.977	73.41
321.348	70.98
321.72	70.86
322.092	65.77
322.463	64.3
322.835	65.27
323.207	65.34
323.578	63.14
323.95	62.14
324.321	64.41
324.693	66.48
325.064	61.8
325.435	64.91
325.807	62.93
326.178	68.59
326.549	70.95
326.92	68.5
327.292	67.14
327.663	71.82
328.034	74.45
328.405	75.34
328.776	71.55
329.147	76.39
329.518	74.09
329.889	73.45
330.259	67.66
330.63	66.59
331.001	68.5
331.372	67.11
331.742	68.2
332.113	65.59
332.484	63.09
332.854	67.05
333.225	69
333.595	70.14
333.966	70.36
334.336	73.36
334.707	72.95
335.077	70.45
335.447	71.41
335.817	69.75
336.188	73.05
336.558	76.82
336.928	77.8
337.298	76.91
337.668	74.91
338.038	76.7
338.408	81.34
338.778	79.02
339.148	84.52
339.518	84.86
339.888	84.77
340.258	83.02
340.627	79.09
340.997	75.82
341.367	70.32
341.736	73.41
342.106	73
342.475	66.3
342.845	70.2
343.214	68.3
343.584	67.39
343.953	67.66
344.323	67.25
344.692	65.25
345.061	66.89
345.431	67.27
345.8	63.91
346.169	63.73
346.538	66.05
346.907	64
347.276	63.7
347.645	66.05
348.014	67.23
348.383	71.34
348.752	74.48
349.121	73.52
349.49	77.18
349.858	80.25
350.227	80.43
350.596	81.25
350.964	82
351.333	82.59
351.702	80.93
352.07	79.32
352.439	74.68
352.807	73.5
353.176	71.45
353.544	71.59
353.912	73.73
354.281	72.11
354.649	66.3
355.017	63.95
355.385	60.07
355.753	63.64
356.122	65.66
356.49	67.25
356.858	67.3
357.226	67.59
357.594	65.91
357.961	63.77
358.329	68.5
358.697	71.95
359.065	75.45
359.433	74.89
359.8	74.43
360.168	72.3
360.536	74.34
360.903	75.48
361.271	79.66
361.638	81.93
362.006	82.8
362.373	79.09
362.741	81.32
363.108	79.68
363.475	82.36
363.843	79.68
364.21	77.93
364.577	76.2
364.944	76.91
365.311	73.16
365.678	71.39
366.045	70.36
366.412	71.27
366.779	66.66
367.146	65.27
367.513	64.93
367.88	65.95
368.247	72.05
368.613	71.25
368.98	71.39
369.347	71.89
369.713	71.91
370.08	70.39
370.447	69.05
370.813	71.73
371.18	74.75
371.546	74.07
371.912	74.55
372.279	69.05
372.645	71.18
373.011	72.8
373.378	74.95
373.744	74.52
374.11	71.16
374.476	71.02
374.842	71.59
375.208	73.59
375.574	75.32
375.94	76.95
376.306	79.57
376.672	80.64
377.038	79.41
377.404	75.25
377.769	74.57
378.135	78.84
378.501	80.05
378.866	77.07
379.232	74.18
379.597	73.45
379.963	68.55
380.328	69.3
380.694	68.16
381.059	65
381.425	66.45
381.79	66.36
382.155	69.75
382.52	70.61
382.886	74.18
383.251	71.7
383.616	70.59
383.981	73
384.346	70
384.711	72
385.076	75.82
385.441	79
385.806	80.82
386.171	75.09
386.535	75.48
386.9	73.05
387.265	76.23
387.629	79.05
387.994	78.48
388.359	77.89
388.723	73.82
389.088	73.84
389.452	71.93
389.817	70.11
390.181	69.84
390.545	69.61
390.91	69.66
391.274	69.48
391.638	70.25
392.002	68.36
392.366	74.57
392.731	79.25
393.095	76.75
393.459	80.61
393.823	79.98
394.187	80.95
394.55	78.18
394.914	80.93
395.278	79.73
395.642	77.2
396.006	80.75
396.369	78.73
396.733	74.7
397.097	77.41
397.46	74.3
397.824	74.84
398.187	76.89
398.551	77.82
398.914	78.5
399.277	80.48
399.641	79.39
400.004	81.48
400.367	79.75
400.73	80.77
401.094	76.52
401.457	76.11
401.82	74.8
402.183	74.75
402.546	73.77
402.909	75.95
403.272	72.18
403.635	72.82
403.998	69.66
404.36	69.34
404.723	67.75
405.086	69.16
405.448	70.91
405.811	74.16
406.174	72.14
406.536	72.07
406.899	68.14
407.261	71.57
407.624	72.02
407.986	73.55
408.348	73.75
408.711	74.73
409.073	75.43
409.435	72.86
409.797	69.93
410.16	72.07
410.522	76.52
410.884	79.86
411.246	79.34
411.608	80.27
411.97	80.16
412.332	78.2
412.693	75.95
413.055	77.34
413.417	78.27
413.779	79.48
414.14	76.8
414.502	76.2
414.864	69.11
415.225	68.09
415.587	68.41
415.948	67.09
416.31	67.48
416.671	66.61
417.033	64.07
417.394	65.52
417.755	66.57
418.116	66.91
418.478	65.48
418.839	69.84
419.2	70.59
419.561	69.73
419.922	68.55
420.283	69.52
420.644	72.25
421.005	74.7
421.366	74.25
421.727	73.2
422.087	71.89
422.448	73.36
422.809	71.41
423.169	73.14
423.53	75.48
423.891	75.27
424.251	76.11
424.612	76.5
424.972	75.3
425.333	75.86
425.693	73.02
426.053	75.82
426.414	72.8
426.774	72.91
427.134	68.75
427.494	67.27
427.854	66.8
428.214	64.32
428.574	64.7
428.934	66.36
429.294	63.86
429.654	68.2
430.014	67.45
430.374	68.77
430.734	69.64
431.094	73.23
431.453	73.09
431.813	73.68
432.173	74.16
432.532	72.8
432.892	70.98
433.251	71.23
433.611	72.14
433.97	71.7
434.33	72.86
434.689	72.66
435.048	74.93
435.407	73.14
435.767	75.45
436.126	75.73
436.485	75.25
436.844	75.61
437.203	76.57
437.562	73.36
437.921	74.75
438.28	71.18
438.639	73.43
438.998	69.07
439.356	71.32
439.715	70.34
440.074	74.05
440.433	74.14
440.791	71.77
441.15	71.45
441.508	73.3
441.867	74.41
442.225	76.45
442.584	75.25
442.942	72.18
443.3	72.68
443.659	71.52
444.017	69.8
444.375	69.41
444.733	70.66
445.092	70.93
445.45	69.75
445.808	69
446.166	68.09
446.524	65.77
446.882	68.66
447.239	64.05
447.597	63.2
447.955	63.57
448.313	62.95
448.67	61.77
449.028	61.52
449.386	61.25
449.743	61.05
450.101	63.5
450.458	64.45
450.816	65.39
451.173	69.98
451.531	74.11
451.888	71.09
452.245	75.41
452.602	78.59
452.96	78.95
453.317	77.61
453.674	75.23
454.031	76.59
454.388	77.32
454.745	75.73
455.102	75.05
455.459	71.98
455.816	72.84
456.173	68.95
456.529	68.68
456.886	68.34
457.243	71.82
457.599	72.57
457.956	68.93
458.313	66.7
458.669	66.45
459.026	65.09
459.382	64.77
459.739	67.43
460.095	69.77
460.451	68.11
460.807	70.18
461.164	71.95
461.52	68.98
461.876	71.55
462.232	72.73
462.588	71.7
462.944	72.86
463.3	72.75
463.656	71.59
464.012	68.95
464.368	68.48
464.724	64.09
465.079	63.02
465.435	63.48
465.791	63.57
466.146	63.75
466.502	63.34
466.858	60.98
467.213	62.95
467.569	62.05
467.924	64.09
468.279	64
468.635	64.77
468.99	61.86
469.345	67.82
469.701	67.52
470.056	66.07
470.411	68.41
470.766	67.8
471.121	65.93
471.476	68.25
471.831	67.5
472.186	69.43
472.541	68.07
472.895	69.02
473.25	64.8
473.605	63.05
473.96	63.8
474.314	63.41
474.669	65.14
475.024	66.98
475.378	65.25
475.733	65.7
476.087	65
476.441	66.39
476.796	68.2
477.15	71.86
477.504	72.34
477.859	75.45
478.213	74.09
478.567	72.32
478.921	70.02
479.275	68.68
479.629	68.2
479.983	66.95
480.337	66.84
480.691	63.95
481.045	58.39
481.399	57.84
481.752	53.32
482.106	53.34
482.46	55.07
482.813	57.55
483.167	60.64
483.52	64.32
483.874	65.89
484.227	65.39
484.581	66.66
484.934	70.23
485.288	69.16
485.641	67.7
485.994	67.09
486.347	68.57
486.7	68.8
487.054	68.91
487.407	65.2
487.76	65.18
488.113	66.2
488.466	67.75
488.818	69.41
489.171	69.86
489.524	72.84
489.877	72.57
490.23	68.95
490.582	69.41
490.935	68.5
491.288	68.64
491.64	64.66
491.993	67.14
492.345	66.95
492.698	64.89
493.05	67.11
493.402	66.14
493.755	69.84
494.107	70.25
494.459	66.91
494.811	66.32
495.163	66.23
495.515	70.5
495.867	66.95
496.219	62.86
496.571	60.77
496.923	54.89
497.275	60.8
497.627	61.52
497.979	65.7
498.33	73.14
498.682	71.89
499.034	71.68
499.385	72.57
499.737	77.84
500.088	83.75
500.44	91.73
500.791	95.98
501.143	95.25
501.494	90.73
501.845	94.09
502.197	92.05
502.548	95.75
502.899	101.86
503.25	100.5
503.601	97.14
503.952	99.39
504.303	94.8
504.654	99.57
505.005	96.7
505.356	98.16
505.707	90.23
506.058	86
506.408	85.59
506.759	78.5
507.11	83.86
507.46	84.11
507.811	80
508.161	76.95
508.512	74.73
508.862	73.66
509.213	75.68
509.563	81.11
509.913	85.07
510.263	80.14
510.614	81.07
510.964	75.89
511.314	74.27
511.664	74.61
512.014	79.52
512.364	79.59
512.714	85.14
513.064	85.16
513.414	83.52
513.764	82.82
514.113	81.27
514.463	82.16
514.813	84.11
515.162	82.55
515.512	84.16
515.862	82.86
516.211	80.07
516.561	75.11
516.91	73.14
517.259	69.25
517.609	64.02
517.958	69.09
518.307	69.09
518.656	67.14
519.006	71.05
519.355	69.73
519.704	70.16
520.053	71.02
520.402	75.2
520.751	73.68
521.1	79.89
521.448	80.98
521.797	77.27
522.146	77.61
522.495	76.77
522.843	74.32
523.192	72.95
523.541	71.45
523.889	72.43
524.238	69.02
524.586	72.2
524.935	68.52
525.283	69.55
525.631	74.05
525.979	73.34
526.328	74.3
526.676	77.41
527.024	76.59
527.372	80.07
527.72	80.05
528.068	80.43
528.416	80.8
528.764	81.68
529.112	83.48
529.46	80.66
529.808	79.89
530.155	76.8
530.503	74.75
530.851	74.89
531.198	74.16
531.546	73.27
531.893	72.8
532.241	74.45
532.588	73.59
532.936	72.11
533.283	74.2
533.63	76.91
533.978	79.73
534.325	78.68
534.672	79.64
535.019	78.27
535.366	75.8
535.713	76.07
536.06	73.8
536.407	76.2
536.754	77.48
537.101	73.18
537.448	70.43
537.795	69.41
538.141	71.7
538.488	70.25
538.835	66.36
539.181	68.59
539.528	69.89
539.874	71.14
540.221	68
540.567	67.5
540.914	69.45
541.26	69.3
541.606	68.82
541.952	71.95
542.299	73.2
542.645	76.34
542.991	74.86
543.337	73.7
543.683	71.32
544.029	71.55
544.375	68.25
544.721	69.84
545.066	70.68
545.412	71.86
545.758	67.91
546.104	65.98
546.449	65.64
546.795	66.82
547.141	64.68
547.486	65.66
547.832	66.07
548.177	66.75
548.522	64.3
548.868	64.05
549.213	65.59
549.558	66.7
549.903	68.86
550.249	68.52
550.594	67.93
550.939	70.86
551.284	70.43
551.629	69.16
551.974	70.02
552.319	71.09
552.664	72.93
553.008	71.2
553.353	69.86
553.698	67.05
554.043	66.61
554.387	62.14
554.732	62.27
555.076	61.41
555.421	63.41
555.765	62.66
556.11	63.36
556.454	60.48
556.798	58.11
557.143	57.25
557.487	60.59
557.831	60.61
558.175	64.98
558.519	61.57
558.863	62.02
559.207	61.09
559.551	62.61
559.895	65.02
560.239	65.77
560.583	66.18
560.927	67.05
561.27	67.25
561.614	67.05
561.958	65.18
562.301	65.82
562.645	65.73
562.988	66.32
563.332	67.68
563.675	64.5
564.018	65.55
564.362	66.41
564.705	62.32
565.048	58.77
565.391	56.93
565.735	57.02
566.078	55.93
566.421	54.39
566.764	52.41
567.107	52.14
567.45	51.95
567.792	50.2
568.135	49.05
568.478	52.09
568.821	52.48
569.163	54.59
569.506	56.3
569.849	55.66
570.191	57.98
570.534	59.52
570.876	57.95
571.219	62.2
571.561	63.3
571.903	63.89
572.246	65.11
572.588	66.36
572.93	65.52
573.272	67.23
573.614	68.55
573.956	68.27
574.298	69.23
574.64	67.75
574.982	64.45
575.324	63.07
575.666	62.89
576.008	61.09
576.349	61.45
576.691	62.98
577.033	62.59
577.374	63.07
577.716	61.89
578.057	58.7
578.399	60.5
578.74	60.66
579.082	62.11
579.423	65.18
579.764	65.55
580.105	63.45
580.447	63.98
580.788	63.43
581.129	64.98
581.47	66.61
581.811	68.59
582.152	68.07
582.493	67.5
582.834	67.98
583.175	67.82
583.515	67.64
583.856	69.66
584.197	67.09
584.537	66.93
584.878	67.52
585.218	66.36
585.559	66.25
585.899	65.41
586.24	64.43
586.58	63.09
586.921	62.07
587.261	63.86
587.601	62.91
587.941	65.95
588.281	66.98
588.621	62.82
588.961	61.45
589.301	63.68
589.641	70.84
589.981	71.05
590.321	71.18
590.661	70.45
591.001	69.73
591.34	71.05
591.68	69.84
592.02	67.41
592.359	67.68
592.699	69.52
593.038	68.57
593.378	64
593.717	63.52
594.057	62.91
594.396	63.18
594.735	64
595.074	60.34
595.414	58.11
595.753	58.82
596.092	60.66
596.431	61.23
596.77	60.34
597.109	59.07
597.448	58.5
597.786	60.93
598.125	59.86
598.464	58.52
598.803	59.8
599.141	59.14
599.48	57.57
599.819	58.27
600.157	56.75
600.495	54.93
600.834	55.36
601.172	57.95
601.511	57.02
601.849	61.11
602.187	59.95
602.525	60.68
602.864	65.64
603.202	67.84
603.54	66.89
603.878	67
604.216	66.59
604.554	68.39
604.891	68.84
605.229	70.64
605.567	69.27
605.905	71.14
606.243	73.18
606.58	72.86
606.918	71.45
607.255	71.61
607.593	72.45
607.93	76.2
608.268	71.89
608.605	68.57
608.942	66.93
609.28	59.8
609.617	58.7
609.954	55.7
610.291	52.7
610.628	52.93
610.965	50.3
611.302	50.32
611.639	49.07
611.976	51.32
612.313	53.5
612.65	52.5
612.987	56.93
613.323	57.02
613.66	59.55
613.997	58.8
614.333	58.25
614.67	61.57
615.006	57.5
615.343	55.48
615.679	57.86
616.015	55.52
616.352	58.07
616.688	60.32
617.024	61.57
617.36	59.5
617.696	61.45
618.032	61.84
618.368	60.5
618.704	62.43
619.04	65.55
619.376	63.41
619.712	67.32
620.048	65.75
620.383	69.7
620.719	68.75
621.055	70.02
621.39	70.07
621.726	69.14
622.061	69.11
622.397	70
622.732	69.09
623.068	70.84
623.403	69.41
623.738	68.84
624.073	62.23
624.409	64.75
624.744	63.77
625.079	62.59
625.414	66.73
625.749	68.39
626.084	69.18
626.419	69.02
626.753	67.86
627.088	68.41
627.423	71.14
627.758	75.5
628.092	73.59
628.427	74.09
628.762	75.82
629.096	76.09
629.431	79.57
629.765	77.59
630.099	76.5
630.434	75.16
630.768	76.89
631.102	76.09
631.436	72.68
631.77	74.3
632.105	74.11
632.439	71.18
632.773	70.84
633.107	66.23
633.44	70.39
633.774	73.11
634.108	74.91
634.442	71.09
634.776	73.05
635.109	75.89
635.443	78.11
635.776	81.05
636.11	85.18
636.443	82.07
636.777	81.27
637.11	80.98
637.444	80.3
637.777	79.64
638.11	83.48
638.443	83.07
638.776	81.34
639.11	77.02
639.443	75.84
639.776	75.64
640.109	76
640.441	77.25
640.774	76.66
641.107	76.57
641.44	76.66
641.773	74.16
642.105	71.07
642.438	71.34
642.77	73.07
643.103	70.82
643.435	69.8
643.768	71.55
644.1	74.39
644.433	75.75
644.765	74.39
645.097	74.39
645.429	76.45
645.761	76.64
646.094	73.64
646.426	74.02
646.758	76.66
647.09	78.48
647.422	78.2
647.753	76.64
648.085	76.25
648.417	75.55
648.749	77
649.08	78.98
649.412	78.86
649.744	83.82
650.075	83.73
650.407	82.66
650.738	83.48
651.069	84.23
651.401	83.07
651.732	81.14
652.063	80.23
652.394	79.84
652.726	78.59
653.057	79.86
653.388	75.11
653.719	72.57
654.05	71.82
654.381	68.77
654.712	70.23
655.042	70.52
655.373	70.64
655.704	72.14
656.034	69.61
656.365	68.93
656.696	70.48
657.026	73.91
657.357	75.66
657.687	77.95
658.018	78.82
658.348	76.18
658.678	77.43
659.008	76.16
659.339	76.32
659.669	79.02
659.999	78.14
660.329	77.18
660.659	75.05
660.989	74.98
661.319	72.27
661.649	73.95
661.978	74.95
662.308	72.23
662.638	74.86
662.968	73.93
663.297	74.14
663.627	73.2
663.956	74.45
664.286	76.7
664.615	75.52
664.945	79.84
665.274	79.39
665.603	81.43
665.932	86.8
666.262	88.64
666.591	90.32
666.92	91.45
667.249	94.98
667.578	90.55
667.907	89.73
668.236	94.18
668.564	93.43
668.893	93.98
669.222	94.18
669.551	90.86
669.879	89.36
670.208	89.23
670.537	86.73
670.865	82.05
671.194	85.23
671.522	86.14
671.85	83.66
672.179	82.91
672.507	81.25
672.835	77.52
673.163	79.61
673.491	81.39
673.819	82.66
674.147	82.36
674.475	86.95
674.803	84.61
675.131	83.36
675.459	82.09
675.787	83.43
676.115	84.7
676.442	84.64
676.77	82
677.098	78.84
677.425	78.55
677.753	79.61
678.08	77.45
678.407	82.59
678.735	83.45
679.062	84.77
679.389	79.36
679.717	77.43
680.044	76.39
680.371	77.5
680.698	76.39
681.025	75.34
681.352	74.68
681.679	74.66
682.006	72.45
682.332	74.2
682.659	72.77
682.986	78.66
683.313	81.64
683.639	84.32
683.966	86.07
684.292	90.14
684.619	91
684.945	96.14
685.272	94.55
685.598	92.23
685.924	91.11
686.25	91.41
686.577	87.39
686.903	83.39
687.229	82.41
687.555	82.11
687.881	81.25
688.207	79.7
688.533	74.95
688.858	78.77
689.184	81.45
689.51	82.09
689.836	83.91
690.161	83.16
690.487	82.61
690.813	82.45
691.138	82.16
691.463	81.68
691.789	80.02
692.114	77.95
692.44	76.09
692.765	74.34
693.09	73.75
693.415	74.14
693.74	73.09
694.065	72.91
694.39	72.39
694.715	71.52
695.04	70.93
695.365	72.39
695.69	71.93
696.015	71.41
696.339	70.25
696.664	69.84
696.989	68.2
697.313	71.91
697.638	74.34
697.962	74
698.287	72.64
698.611	77.02
698.935	79.09
699.26	80.48
699.584	81.41
699.908	82.2
700.232	82.16
700.556	83.14
700.88	83.61
701.204	87.7
701.528	90.86
701.852	94.95
702.176	91.14
702.5	88.11
702.823	87.91
703.147	85.3
703.471	85.09
703.794	85.59
704.118	84.73
704.441	84.34
704.765	79.18
705.088	77.07
705.411	73.45
705.735	71.02
706.058	73.14
706.381	73.3
706.704	73.95
707.027	72.34
707.35	70.18
707.673	68.82
707.996	67.82
708.319	67.3
708.642	67.57
708.965	66.95
709.288	67.27
709.61	70.18
709.933	69.91
710.256	73.73
710.578	77.98
710.901	77.59
711.223	76.23
711.546	74.5
711.868	75.8
712.19	74.52
712.512	76.02
712.835	76.91
713.157	72.36
713.479	73.43
713.801	69.09
714.123	65.98
714.445	67.23
714.767	70.02
715.089	71.09
715.411	66.43
715.732	71.11
716.054	69.86
716.376	69.36
716.697	70.48
717.019	70.27
717.34	71.25
717.662	70.55
717.983	72.2
718.305	71.16
718.626	71.36
718.947	74.73
719.268	70.57
719.589	70.68
719.911	69.68
720.232	71.61
720.553	69.86
720.874	69.7
721.195	68.39
721.515	70.14
721.836	69.05
722.157	69.02
722.478	70.41
722.798	70.41
723.119	71.64
723.44	71.34
723.76	70.95
724.081	73.64
724.401	73.05
724.721	71.68
725.042	63.64
725.362	64.68
725.682	62.93
726.002	63.91
726.322	63.52
726.642	60.2
726.962	60.39
727.282	56.18
727.602	54.3
727.922	53.43
728.242	58.89
728.562	62.98
728.882	62.32
729.201	62.64
729.521	58.23
729.84	55.89
730.16	57.09
730.479	58.98
730.799	63.05
731.118	63.11
731.437	64.18
731.757	60.84
732.076	59.43
732.395	60.5
732.714	61.98
733.033	63.34
733.352	67.86
733.671	64.48
733.99	65.64
734.309	62.61
734.628	63.25
734.947	64.7
735.265	65.2
735.584	67.07
735.903	67.11
736.221	67.48
736.54	69.25
736.858	68.77
737.177	71.07
737.495	70.89
737.813	71.86
738.132	71.82
738.45	71.2
738.768	73.45
739.086	70.64
739.404	68.27
739.722	65.91
740.04	65.5
740.358	61.84
740.676	62.05
740.994	60.41
741.311	61.27
741.629	60.16
741.947	58
742.264	53.52
742.582	54.09
742.899	55.36
743.217	54.91
743.534	51.5
743.852	54.09
744.169	54.18
744.486	51.82
744.803	50.68
745.121	52.27
745.438	54.84
745.755	58.07
746.072	58.45
746.389	59.68
746.706	61.91
747.022	64.07
747.339	64.57
747.656	64.18
747.973	66.05
748.289	65.27
748.606	65.66
748.923	59.59
749.239	58.5
749.555	60.84
749.872	61.86
750.188	62.64
750.505	63.09
750.821	61.86
751.137	65.18
751.453	64.14
751.769	64.32
752.085	60.73
752.401	61.93
752.717	62.02
753.033	58.45
753.349	56.39
753.665	54.55
753.98	57.48
754.296	58.23
754.612	58.7
754.927	57.89
755.243	58.57
755.558	59.86
755.874	61.34
756.189	61.52
756.505	64.52
756.82	61.73
757.135	63.8
757.45	59.93
757.765	60.59
758.08	56.8
758.395	57.59
758.71	56.82
759.025	56.02
759.34	61.05
759.655	60.77
759.97	59.8
760.285	61.43
760.599	60.32
760.914	61
761.228	61.59
761.543	59.45
761.857	61.41
762.172	59.93
762.486	61.11
762.8	55.11
763.115	54.91
763.429	52.89
763.743	54.07
764.057	55.55
764.371	55.68
764.685	55.57
764.999	57.89
765.313	56.45
765.627	56.18
765.941	56.48
766.255	57.23
766.568	56.84
766.882	60.73
767.195	60.11
767.509	56.86
767.823	54.41
768.136	52.8
768.449	51.45
768.763	51.11
769.076	55.18
769.389	56.02
769.702	56.66
770.016	57.45
770.329	54.89
770.642	55.27
770.955	55.91
771.268	56.36
771.58	54.05
771.893	56.05
772.206	55.16
772.519	53.11
772.832	50.89
773.144	50.91
773.457	50.18
773.769	48.32
774.082	48.5
774.394	48.2
774.706	48.14
775.019	49.32
775.331	50.73
775.643	52.59
775.955	53.09
776.268	56.43
776.58	57.93
776.892	59.82
777.204	60.75
777.515	57.64
777.827	56.86
778.139	59.45
778.451	61.64
778.763	61.02
779.074	59.86
779.386	60.68
779.697	58.91
780.009	58.91
780.32	58.16
780.632	57.93
780.943	59.32
781.254	60.2
781.566	58.86
781.877	57.91
782.188	58.89
782.499	55.18
782.81	52.91
783.121	51.75
783.432	50.02
783.743	50.09
784.054	50.89
784.364	54.48
784.675	52.61
784.986	52.32
785.296	53.86
785.607	53.39
785.917	58.07
786.228	59.02
786.538	59.68
786.849	59.77
787.159	59.18
787.469	60.45
787.779	57.61
788.09	57.82
788.4	60.32
788.71	60.02
789.02	58.18
789.33	56.41
789.64	58.48
789.949	60.7
790.259	63.61
790.569	63.82
790.879	65.27
791.188	65.23
791.498	65.41
791.807	61.86
792.117	61.48
792.426	62.91
792.736	62.14
793.045	59.41
793.354	58.48
793.663	57.14
793.973	59.55
794.282	57.5
794.591	60.89
794.9	61.11
795.209	60.93
795.518	60.05
795.826	58.82
796.135	63.09
796.444	64.14
796.753	62.09
797.061	62.05
797.37	60.43
797.678	59.39
797.987	58.68
798.295	60.09
798.604	61.23
798.912	62.2
799.22	62.07
799.529	61.11
799.837	58.5
800.145	59.36
800.453	60.48
800.761	59.5
801.069	63.09
801.377	61.84
801.685	62.48
801.993	62.77
802.3	61.59
802.608	64.14
802.916	62.89
803.223	64.16
803.531	65.16
803.838	61.84
804.146	63.84
804.453	64.02
804.76	63.66
805.068	65.36
805.375	67.02
805.682	66.11
805.989	64.39
806.296	63.02
806.603	64.16
806.91	63.64
807.217	62.89
807.524	60.89
807.831	58.45
808.138	57.68
808.444	54.68
808.751	55.55
809.058	55.61
809.364	55.27
809.671	54.75
809.977	57.39
810.284	59.52
810.59	60.39
810.896	61.14
811.202	60.73
811.509	61.3
811.815	64.2
812.121	62.36
812.427	60.43
812.733	63.57
813.039	68.05
813.345	67.77
813.65	63.82
813.956	64.66
814.262	63.98
814.568	65.34
814.873	65.36
815.179	63.77
815.484	64.07
815.79	68.52
816.095	69.75
816.4	66.8
816.706	63.32
817.011	65.52
817.316	68.45
817.621	70.82
817.926	71.23
818.231	71.59
818.536	71.57
818.841	71.86
819.146	70.11
819.451	68
819.756	69.3
820.06	71.11
820.365	73.18
820.67	72
820.974	72.95
821.279	70.98
821.583	70.45
821.888	70.59
822.192	69.5
822.496	71.61
822.8	70.7
823.105	68.5
823.409	68.23
823.713	68.8
824.017	69.39
824.321	65.2
824.625	68.45
824.929	73.93
825.232	73.27
825.536	71.73
825.84	66.98
826.143	63.84
826.447	67.27
826.751	67.95
827.054	68.23
827.358	67.84
827.661	69.82
827.964	68.86
828.268	63.45
828.571	66.82
828.874	70.09
829.177	74.89
829.48	77.8
829.783	76.48
830.086	75.11
830.389	72.68
830.692	73.57
830.995	71.39
831.297	69.52
831.6	68.23
831.903	65.77
832.205	63.18
832.508	63.14
832.81	61.77
833.113	66.05
833.415	68.45
833.718	71.95
834.02	71.95
834.322	74.18
834.624	74.43
834.926	77.16
835.228	77.2
835.53	79.34
835.832	80.52
836.134	81.3
836.436	75.95
836.738	72.84
837.04	66.75
837.341	66.14
837.643	64.91
837.944	66.59
838.246	66.86
838.547	70.75
838.849	72.75
839.15	73.16
839.452	75.5
839.753	77.57
840.054	79.64
840.355	82.98
840.656	81.84
840.957	83.39
841.258	84.89
841.559	86.93
841.86	83.07
842.161	82.23
842.462	77.77
842.762	78.41
843.063	74.89
843.364	74.55
843.664	74.09
843.965	72.82
844.265	70.18
844.566	69.43
844.866	66.05
845.166	65.16
845.467	64.05
845.767	65
846.067	62.89
846.367	63.5
846.667	64.8
846.967	63.59
847.267	62.52
847.567	64.55
847.867	63.3
848.166	59.89
848.466	60.91
848.766	60.07
849.065	59.09
849.365	58.05
849.664	59.39
849.964	57.14
850.263	56.05
850.562	58.2
850.862	58.7
851.161	56.5
851.46	62.61
851.759	61.82
852.058	60.77
852.357	63.32
852.656	63.59
852.955	64.18
853.254	62.93
853.553	64.93
853.851	65.41
854.15	66.09
854.449	69.18
854.747	64.55
855.046	64.25
855.344	65.43
855.643	65.43
855.941	68.16
856.239	70.11
856.538	73.23
856.836	72.93
857.134	74.68
857.432	71.48
857.73	68.86
858.028	69.7
858.326	73.34
858.624	72.27
858.922	71.57
859.219	67.77
859.517	66.86
859.815	64.8
860.112	68.05
860.41	66.89
860.707	68.93
861.005	73.39
861.302	77.39
861.6	74.7
861.897	80.57
862.194	79.25
862.491	81.68
862.788	83.7
863.085	87.98
863.382	84.82
863.679	87.02
863.976	88
864.273	86.55
864.57	80.43
864.867	82.48
865.163	78.02
865.46	79.16
865.757	80.25
866.053	77.84
866.349	74.93
866.646	76.11
866.942	74.57
867.239	74.57
867.535	69.25
867.831	73.3
868.127	73.2
868.423	71.57
868.719	73.3
869.015	72.68
869.311	77.86
869.607	78.57
869.903	77.48
870.199	75.55
870.494	73.95
870.79	79.45
871.086	78.77
871.381	78
871.677	80.23
871.972	77.73
872.267	79.02
872.563	73.75
872.858	74.91
873.153	75.11
873.448	79.39
873.743	74.95
874.038	73.95
874.333	77.43
874.628	78.18
874.923	77.41
875.218	79.82
875.513	75.52
875.808	74.82
876.102	70.75
876.397	67.48
876.691	64.95
876.986	70.64
877.28	69.77
877.575	66.45
877.869	66.09
878.163	67.16
878.458	67.02
878.752	64.34
879.046	61.55
879.34	62.14
879.634	64.45
879.928	62.23
880.222	63.73
880.516	61.43
880.809	60.41
881.103	60.36
881.397	59.7
881.691	58.68
881.984	62.8
882.278	65.43
882.571	68.43
882.864	67.95
883.158	71.25
883.451	70.59
883.744	73.7
884.038	73.36
884.331	74.25
884.624	76.66
884.917	77.34
885.21	76.02
885.503	78.34
885.796	75.34
886.088	76.61
886.381	74.7
886.674	71.02
886.966	71.2
887.259	71.73
887.552	71.86
887.844	68.57
888.136	68.09
888.429	69.55
888.721	67.33
889.013	69.06
889.306	69
889.598	69.58
