# Supplementary material for: An on-demand, drop-on-drop method for studying enzyme catalysis by serial crystallography
Source: Nat Commun. 2021 Jul 22;12:4461. doi: 10.1038/s41467-021-24757-7 (PMC8298390; doi:10.1038/s41467-021-24757-7)
Supplement: Supplementary file 7 — Source Data [file 41467_2021_24757_MOESM7_ESM.zip › 01_raw data/7/7-pico-on (4).txt]

Data from 7-fluo5N-fura-picoon_Subt4_20-40-43-558.txt Node

Date: Wed Jun 05 20:40:43 PDT 2019
User: Yachandra Lab
Spectrometer: OFX00221
Trigger mode: 0
Integration Time (sec): 3.000000E-1
Scans to average: 4
Nonlinearity correction enabled: false
Boxcar width: 5
Storing dark spectrum: false
XAxis mode: Wavelengths
Number of Pixels in Spectrum: 2136
>>>>>Begin Spectral Data<<<<<
156.111	2.04
156.499	1.89
156.887	0.72
157.274	0.17
157.662	0.55
158.049	0.41
158.437	0.32
158.824	0.75
159.211	-0.91
159.599	-1.64
159.986	-1.61
160.373	-2.8
160.761	-3.86
161.148	-3.64
161.535	-3.82
161.922	-4.16
162.309	-3.48
162.696	-3.61
163.083	-4.64
163.47	-3.84
163.857	-3.05
164.244	-2.48
164.631	-2.45
165.018	-2.16
165.405	-1.55
165.792	-0.89
166.179	-0.34
166.565	-0.27
166.952	-0.02
167.339	0.45
167.725	0.43
168.112	1.18
168.498	1.18
168.885	1.45
169.271	1.68
169.658	1.25
170.044	1.18
170.431	0.8
170.817	0.05
171.203	-0.27
171.59	-0.68
171.976	-1.8
172.362	-2.36
172.748	-3.84
173.134	-3.59
173.521	-4.41
173.907	-3.45
174.293	-3.8
174.679	-3.68
175.065	-4.55
175.451	-3.93
175.836	-3.36
176.222	-3.3
176.608	-4.55
176.994	-2.8
177.38	-2.57
177.765	-2.68
178.151	-3.55
178.537	-3.91
178.922	-4
179.308	-3.84
179.693	-4.45
180.079	-4.16
180.464	-3.09
180.85	-1.45
181.235	-3.02
181.621	-4.16
182.006	-2.75
182.391	-2.07
182.777	-1.95
183.162	-3.55
183.547	-2.16
183.932	-1.95
184.317	-1.93
184.702	-2.16
185.087	-2.61
185.472	-1.7
185.857	-1.52
186.242	-1.18
186.627	-1.7
187.012	-1.93
187.397	-0.36
187.782	-0.93
188.167	-0.14
188.551	-0.16
188.936	6.07
189.321	10.11
189.705	18.52
190.09	26.66
190.475	33.3
190.859	38.16
191.244	46.8
191.628	50.98
192.012	52.8
192.397	55.11
192.781	63.09
193.166	62.07
193.55	61.18
193.934	58.77
194.318	57.16
194.702	55
195.087	54.91
195.471	55.11
195.855	57.64
196.239	61.02
196.623	64.8
197.007	61.98
197.391	60.61
197.775	64.11
198.158	62.25
198.542	59.55
198.926	61.11
199.31	63.07
199.693	61.41
200.077	54.32
200.461	53.98
200.844	51.39
201.228	51.41
201.611	51.66
201.995	52.82
202.378	55.75
202.762	60.84
203.145	60.82
203.529	59.14
203.912	58
204.295	62.95
204.679	66.02
205.062	69.98
205.445	70.64
205.828	74.64
206.211	74.66
206.594	71.93
206.977	69.43
207.36	69.23
207.743	68.75
208.126	69.34
208.509	67.23
208.892	67.52
209.275	65.77
209.658	66.23
210.04	63.93
210.423	60.55
210.806	62.82
211.188	60.89
211.571	60.66
211.953	66.02
212.336	63.02
212.719	70.07
213.101	68.82
213.483	65.61
213.866	66.23
214.248	64.27
214.63	65.7
215.013	61.89
215.395	64.64
215.777	62.84
216.159	61.36
216.542	63.68
216.924	56.66
217.306	54.43
217.688	55.52
218.07	54.14
218.452	55.05
218.834	56.07
219.216	63.57
219.597	61.86
219.979	64.95
220.361	64.59
220.743	63.3
221.124	65.52
221.506	66.09
221.888	66.57
222.269	66.27
222.651	69.09
223.032	68.64
223.414	65.3
223.795	67.66
224.177	66.23
224.558	63.39
224.94	63.98
225.321	65.5
225.702	68.64
226.083	72.02
226.465	71.09
226.846	70.11
227.227	65.77
227.608	63.57
227.989	61.36
228.37	57.98
228.751	57.11
229.132	59.43
229.513	60.39
229.894	58.7
230.275	55.48
230.655	52.84
231.036	50.61
231.417	53.11
231.798	59.5
232.178	60.82
232.559	64.89
232.94	68
233.32	65
233.701	64.45
234.081	65.43
234.462	66.52
234.842	68.95
235.222	71.32
235.603	69.5
235.983	65.05
236.363	61.93
236.743	64.66
237.124	61.59
237.504	64.77
237.884	65.7
238.264	60.86
238.644	57.07
239.024	59.5
239.404	55.34
239.784	54.25
240.164	51.93
240.544	53.64
240.923	51.86
241.303	52.14
241.683	48.93
242.063	48.64
242.442	50.55
242.822	53.09
243.202	51.93
243.581	55.89
243.961	62.41
244.34	62.98
244.72	61.86
245.099	62.14
245.478	62.7
245.858	64.48
246.237	61.57
246.616	62.66
246.996	65.95
247.375	67.09
247.754	66.98
248.133	63.75
248.512	64.5
248.891	68.59
249.27	69.18
249.649	70.82
250.028	72.25
250.407	75.14
250.786	72.59
251.165	71.05
251.544	72.89
251.922	76.11
252.301	77.18
252.68	73.91
253.058	71.55
253.437	69.64
253.816	66.82
254.194	67.05
254.573	66.41
254.951	68.59
255.329	69.7
255.708	68.55
256.086	66.02
256.465	64.36
256.843	65.55
257.221	66.84
257.599	64.43
257.977	63.93
258.356	62.07
258.734	62.36
259.112	65.61
259.49	63.93
259.868	63.25
260.246	62.39
260.624	62.91
261.001	65.8
261.379	64.32
261.757	66.7
262.135	66.34
262.513	66.43
262.89	65.16
263.268	60.61
263.645	58.75
264.023	59.45
264.401	60.95
264.778	61.52
265.156	62.82
265.533	62.75
265.91	62.98
266.288	67.14
266.665	67.36
267.042	65.91
267.42	69
267.797	71.59
268.174	69.75
268.551	67.84
268.928	68.3
269.305	65.86
269.682	66.43
270.059	65.52
270.436	63.61
270.813	66.59
271.19	70.07
271.567	67.52
271.944	64.61
272.32	63.82
272.697	62.89
273.074	64.48
273.45	61.84
273.827	62.89
274.203	64.73
274.58	63.32
274.957	60.14
275.333	58.39
275.709	58.8
276.086	61.93
276.462	59.7
276.838	59.75
277.215	59.25
277.591	65.27
277.967	63.23
278.343	62.3
278.719	61.55
279.095	62.02
279.471	61.48
279.847	62.84
280.223	59.57
280.599	60.66
280.975	59.32
281.351	55.91
281.727	51.36
282.103	52.43
282.478	49.95
282.854	52.89
283.23	55.02
283.605	58.5
283.981	54.91
284.357	56.64
284.732	57.89
285.108	61.32
285.483	64.55
285.858	63.43
286.234	64.32
286.609	69.34
286.984	69.02
287.36	66.5
287.735	64.57
288.11	64.11
288.485	64
288.86	66.41
289.235	64.82
289.61	65.11
289.985	68.45
290.36	64.3
290.735	62.68
291.11	60.93
291.485	64.75
291.86	62.8
292.235	72.43
292.609	74.48
292.984	72.55
293.359	72.27
293.733	70.61
294.108	69.23
294.482	69.16
294.857	65.02
295.231	65.86
295.606	64.27
295.98	64.95
296.354	57.7
296.729	59.91
297.103	58.43
297.477	61.77
297.851	63.2
298.226	62.59
298.6	61.77
298.974	65.34
299.348	69.18
299.722	66.77
300.096	68.91
300.47	69.14
300.844	64.39
301.217	62.86
301.591	61.32
301.965	65.16
302.339	64.43
302.712	67.34
303.086	67.82
303.46	65.27
303.833	65.23
304.207	65.07
304.58	65.8
304.954	65.98
305.327	70.55
305.701	69.02
306.074	64.32
306.447	65.68
306.821	68.09
307.194	65.41
307.567	65.7
307.94	68.57
308.313	67.39
308.686	68.89
309.059	69.89
309.432	68.11
309.805	66.34
310.178	64.82
310.551	66.16
310.924	63.39
311.297	67.09
311.67	63.52
312.042	61.66
312.415	58.57
312.788	56.32
313.16	56.59
313.533	55.52
313.905	61.07
314.278	64.07
314.65	61.75
315.023	61.84
315.395	56.93
315.768	59.84
316.14	60.73
316.512	65.93
316.884	68.75
317.257	67.3
317.629	68.75
318.001	63.75
318.373	65.68
318.745	65.98
319.117	65.75
319.489	66.16
319.861	65.57
320.233	62.86
320.605	59.75
320.977	57.8
321.348	59.32
321.72	59.82
322.092	65.39
322.463	61.52
322.835	61.8
323.207	63.95
323.578	62.07
323.95	60.8
324.321	64.11
324.693	64.18
325.064	63.3
325.435	63.41
325.807	64.64
326.178	61
326.549	61.09
326.92	62.64
327.292	57.05
327.663	60.59
328.034	63.02
328.405	59.98
328.776	57.11
329.147	55.59
329.518	51.82
329.889	49.05
330.259	45.93
330.63	44.07
331.001	42.23
331.372	43.73
331.742	46.64
332.113	42.18
332.484	42.34
332.854	47.02
333.225	50.61
333.595	52
333.966	52.82
334.336	53.89
334.707	54.36
335.077	52.91
335.447	53.95
335.817	51.73
336.188	56.3
336.558	57.5
336.928	57.86
337.298	57.45
337.668	57.75
338.038	60.14
338.408	65.36
338.778	67.14
339.148	69.59
339.518	73.43
339.888	71.68
340.258	70.8
340.627	67.89
340.997	62.93
341.367	59.86
341.736	62.18
342.106	59.91
342.475	56.98
342.845	57.57
343.214	59.48
343.584	55.5
343.953	57.91
344.323	58.5
344.692	61.2
345.061	63.93
345.431	64.98
345.8	61.98
346.169	62.45
346.538	59.27
346.907	57.8
347.276	54.14
347.645	56.34
348.014	54.73
348.383	56
348.752	55.02
349.121	54.05
349.49	56.3
349.858	56.66
350.227	56.98
350.596	63.16
350.964	64.98
351.333	67.98
351.702	66.7
352.07	64.36
352.439	63.09
352.807	62.7
353.176	64.18
353.544	65.55
353.912	70.89
354.281	68.11
354.649	64.77
355.017	62.18
355.385	60.02
355.753	58.98
356.122	60.27
356.49	59.93
356.858	61.7
357.226	59.18
357.594	55.66
357.961	54.02
358.329	56.32
358.697	59.57
359.065	61.61
359.433	63.48
359.8	66.95
360.168	65.89
360.536	66.8
360.903	66.23
361.271	67.77
361.638	68.48
362.006	66.68
362.373	65.41
362.741	63.41
363.108	62.25
363.475	60.98
363.843	58.32
364.21	58.36
364.577	58.2
364.944	59.32
365.311	59.05
365.678	61.57
366.045	60.45
366.412	62.95
366.779	62.3
367.146	62.27
367.513	61.82
367.88	61.59
368.247	65.59
368.613	63.7
368.98	61.75
369.347	61.59
369.713	59.25
370.08	58.84
370.447	61.59
370.813	60.57
371.18	61.93
371.546	59.84
371.912	62.64
372.279	58.07
372.645	59.64
373.011	60.95
373.378	64.57
373.744	64.66
374.11	61.95
374.476	57.77
374.842	61.27
375.208	63.64
375.574	65.02
375.94	64.93
376.306	69.86
376.672	71.11
377.038	72.14
377.404	66.48
377.769	67.36
378.135	71.14
378.501	73.8
378.866	69.16
379.232	64.27
379.597	64.16
379.963	60.84
380.328	59.77
380.694	57.3
381.059	55.09
381.425	54.7
381.79	53.41
382.155	56.7
382.52	52.64
382.886	55.43
383.251	54.98
383.616	55.09
383.981	57.32
384.346	54.89
384.711	54.34
385.076	57.55
385.441	63.8
385.806	63.77
386.171	58.25
386.535	62.2
386.9	60.68
387.265	62.68
387.629	66.48
387.994	64.86
388.359	60.41
388.723	62.07
389.088	60.89
389.452	57.86
389.817	56.07
390.181	57.25
390.545	56.34
390.91	54.5
391.274	53.82
391.638	53.32
392.002	55.52
392.366	64.34
392.731	66.7
393.095	64.98
393.459	66.45
393.823	70.95
394.187	70.86
394.55	65.75
394.914	68.41
395.278	66.8
395.642	64.39
396.006	64.32
396.369	62.09
396.733	58.66
397.097	58.84
397.46	57.66
397.824	56.77
398.187	56.93
398.551	59.73
398.914	61.48
399.277	63.5
399.641	64.07
400.004	63.73
400.367	63.07
400.73	60.86
401.094	62.11
401.457	62.39
401.82	59.68
402.183	61.84
402.546	62.27
402.909	62.34
403.272	60.98
403.635	61.48
403.998	62.86
404.36	62.27
404.723	65.43
405.086	63.09
405.448	63.48
405.811	65.16
406.174	64.3
406.536	65.8
406.899	64.66
407.261	67.43
407.624	67.32
407.986	66.93
408.348	68.59
408.711	70.07
409.073	71.45
409.435	68.3
409.797	66.18
410.16	66.05
410.522	64.73
410.884	65.57
411.246	62.52
411.608	60.77
411.97	61.16
412.332	59.09
412.693	56.25
413.055	57.91
413.417	59.05
413.779	59.05
414.14	56.34
414.502	58.84
414.864	55.39
415.225	56.7
415.587	59.73
415.948	59.18
416.31	60.3
416.671	59.16
417.033	57.41
417.394	60.05
417.755	63.73
418.116	66.84
418.478	63.55
418.839	64.82
419.2	66.23
419.561	64.95
419.922	61.34
420.283	59.68
420.644	62.23
421.005	61.18
421.366	61.39
421.727	60.25
422.087	56.41
422.448	59.09
422.809	59.34
423.169	60.48
423.53	61.84
423.891	65.45
424.251	68.93
424.612	71.25
424.972	72.75
425.333	73.89
425.693	69
426.053	74.18
426.414	72.3
426.774	73.05
427.134	73.05
427.494	74.89
427.854	72.91
428.214	71.75
428.574	69.14
428.934	70.16
429.294	69.2
429.654	76.45
430.014	73.57
430.374	72.5
430.734	71.23
431.094	69.18
431.453	65.27
431.813	67.59
432.173	65.43
432.532	63.18
432.892	61.89
433.251	57.98
433.611	57.25
433.97	57.61
434.33	61.07
434.689	61.7
435.048	64.32
435.407	63.02
435.767	60.11
436.126	60.8
436.485	60.55
436.844	60.66
437.203	63.09
437.562	59.39
437.921	57.57
438.28	54.52
438.639	55.25
438.998	53.41
439.356	56.5
439.715	57.86
440.074	61.8
440.433	63.7
440.791	60.18
441.15	58.95
441.508	59.25
441.867	63.2
442.225	64.52
442.584	63.34
442.942	60.14
443.3	55.5
443.659	54.73
444.017	51.68
444.375	52.25
444.733	55.18
445.092	56.91
445.45	57.32
445.808	54.93
446.166	53.18
446.524	51.5
446.882	53.7
447.239	57.55
447.597	58.52
447.955	58.8
448.313	56.95
448.67	57.57
449.028	54.7
449.386	55.41
449.743	55.32
450.101	58.05
450.458	60.55
450.816	65.02
451.173	65.23
451.531	63.27
451.888	59.41
452.245	63.09
452.602	61.11
452.96	65.73
453.317	63.57
453.674	65.39
454.031	64.05
454.388	61.3
454.745	58.41
455.102	58.11
455.459	60.73
455.816	63.34
456.173	62.8
456.529	63
456.886	61.16
457.243	64.34
457.599	63.84
457.956	63.11
458.313	63.89
458.669	63.66
459.026	62.43
459.382	60.8
459.739	62.23
460.095	59.05
460.451	60.8
460.807	62.25
461.164	60.25
461.52	57.84
461.876	58.55
462.232	58.57
462.588	58.5
462.944	59.7
463.3	58.16
463.656	55.3
464.012	55.93
464.368	55.57
464.724	51.61
465.079	52.86
465.435	51.57
465.791	53.89
466.146	53.77
466.502	51.55
466.858	49.43
467.213	52.84
467.569	56.68
467.924	57.66
468.279	57.07
468.635	56.36
468.99	56.07
469.345	61.43
469.701	59.57
470.056	58.57
470.411	60.2
470.766	60.82
471.121	59.77
471.476	59.39
471.831	60.84
472.186	63.91
472.541	64.09
472.895	64.55
473.25	60.57
473.605	62.02
473.96	64.95
474.314	63.82
474.669	64.55
475.024	64.61
475.378	63
475.733	61.57
476.087	58.48
476.441	60.14
476.796	58.5
477.15	60.57
477.504	59.05
477.859	58.75
478.213	59.8
478.567	57.66
478.921	58.34
479.275	58.7
479.629	57.91
479.983	59.36
480.337	59.64
480.691	60.18
481.045	57.84
481.399	60.09
481.752	58.09
482.106	55.41
482.46	57.09
482.813	57.48
483.167	57.77
483.52	59.7
483.874	58.36
484.227	57.89
484.581	56.5
484.934	59.18
485.288	57.91
485.641	57.02
485.994	59.09
486.347	60.43
486.7	60.32
487.054	62.75
487.407	62.25
487.76	63.59
488.113	63.11
488.466	66.11
488.818	66.02
489.171	65.23
489.524	65.61
489.877	66.82
490.23	63.52
490.582	64.39
490.935	59.93
491.288	56.66
491.64	52.09
491.993	53.34
492.345	52.43
492.698	50.09
493.05	50.39
493.402	53.48
493.755	52.52
494.107	53.41
494.459	51.09
494.811	50.8
495.163	54.48
495.515	58.36
495.867	55.23
496.219	53.11
496.571	55.34
496.923	51.45
497.275	52.61
497.627	51.61
497.979	56.73
498.33	57.02
498.682	60.82
499.034	58.59
499.385	62.07
499.737	68.59
500.088	74.07
500.44	77.41
500.791	80.11
501.143	76.82
501.494	77.52
501.845	79.16
502.197	78.36
502.548	78.55
502.899	83.3
503.25	83.3
503.601	87.86
503.952	87.34
504.303	89.57
504.654	96.3
505.005	99.68
505.356	105.61
505.707	102.93
506.058	105.2
506.408	107.3
506.759	105.43
507.11	109.73
507.46	104.7
507.811	106.91
508.161	104.23
508.512	101.91
508.862	106.39
509.213	107.05
509.563	112.86
509.913	121.8
510.263	127.14
510.614	131.77
510.964	130.18
511.314	134.07
511.664	138.43
512.014	144.41
512.364	149.43
512.714	150.39
513.064	152.11
513.414	151.14
513.764	148.02
514.113	145.61
514.463	148.64
514.813	150.43
515.162	149.32
515.512	151.27
515.862	151.43
516.211	148.23
516.561	146.57
516.91	146.07
517.259	148.68
517.609	145.39
517.958	145.3
518.307	144.11
518.656	142.25
519.006	148.05
519.355	143.18
519.704	143.5
520.053	149.61
520.402	153.02
520.751	154.89
521.1	153.84
521.448	159.84
521.797	162.09
522.146	161.68
522.495	163.14
522.843	156.68
523.192	157.48
523.541	162.3
523.889	159.89
524.238	158.82
524.586	158.91
524.935	158.11
525.283	158.77
525.631	156.48
525.979	155.25
526.328	156.55
526.676	160.55
527.024	160.5
527.372	154.41
527.72	152.07
528.068	152.36
528.416	150.52
528.764	151.77
529.112	150.55
529.46	148.8
529.808	149.59
530.155	144.52
530.503	141.09
530.851	140.64
531.198	140
531.546	140.48
531.893	138.34
532.241	137.77
532.588	134.89
532.936	133.8
533.283	134.84
533.63	135.91
533.978	139.09
534.325	139.27
534.672	139.3
535.019	137.23
535.366	134.84
535.713	135.91
536.06	137.16
536.407	139.07
536.754	136.93
537.101	135.95
537.448	135.73
537.795	134.98
538.141	137.02
538.488	136.5
538.835	135.14
539.181	136.18
539.528	132.18
539.874	129.95
540.221	129.16
540.567	129.36
540.914	128.07
541.26	124.8
541.606	125.16
541.952	124.91
542.299	125.8
542.645	126.5
542.991	127.73
543.337	129.41
543.683	128.02
544.029	126.41
544.375	122.05
544.721	122.02
545.066	121.73
545.412	121.34
545.758	120.09
546.104	117.27
546.449	115.27
546.795	115.68
547.141	115.02
547.486	116.5
547.832	117.43
548.177	119.66
548.522	121.5
548.868	122.32
549.213	121.05
549.558	119.57
549.903	120.66
550.249	124.11
550.594	122.64
550.939	123.73
551.284	122.09
551.629	117.5
551.974	117.98
552.319	116.75
552.664	116.52
553.008	117.5
553.353	117.8
553.698	118.77
554.043	116.11
554.387	110.82
554.732	110.48
555.076	110.68
555.421	112.5
555.765	113.09
556.11	110.41
556.454	111.32
556.798	108.02
557.143	107.84
557.487	105.39
557.831	106.09
558.175	111.89
558.519	110.61
558.863	111.66
559.207	113.23
559.551	109.64
559.895	112.36
560.239	110.41
560.583	111.18
560.927	110.3
561.27	109.93
561.614	111.27
561.958	107.27
562.301	106.8
562.645	102.52
562.988	97.8
563.332	100
563.675	98.11
564.018	98.57
564.362	99.27
564.705	99.16
565.048	99.14
565.391	98.02
565.735	97.82
566.078	98.7
566.421	99.52
566.764	103.43
567.107	106.75
567.45	108.89
567.792	110.16
568.135	110.16
568.478	108.64
568.821	108.45
569.163	110.14
569.506	111.36
569.849	109.61
570.191	110.07
570.534	109.7
570.876	107.18
571.219	106.64
571.561	105.57
571.903	103.82
572.246	105.93
572.588	103.93
572.93	98.86
573.272	98.64
573.614	98.61
573.956	100.16
574.298	99.3
574.64	97.93
574.982	98.32
575.324	96.93
575.666	94.57
576.008	92.73
576.349	93.45
576.691	96.05
577.033	95.82
577.374	95.27
577.716	92.07
578.057	89.73
578.399	90.73
578.74	89.07
579.082	84.8
579.423	86.73
579.764	85.27
580.105	84.61
580.447	85.41
580.788	85.36
581.129	85.91
581.47	87.86
581.811	91.75
582.152	88.91
582.493	89.3
582.834	91.7
583.175	92.3
583.515	95.5
583.856	95.68
584.197	94.36
584.537	94.18
584.878	93.98
585.218	93.18
585.559	93
585.899	94.2
586.24	95.36
586.58	96.68
586.921	96.23
587.261	94.86
587.601	93.82
587.941	93.73
588.281	92.45
588.621	91.14
588.961	88.73
589.301	86.02
589.641	86.89
589.981	82.11
590.321	81.36
590.661	80.93
591.001	77.64
591.34	79.68
591.68	78.11
592.02	78.32
592.359	77.64
592.699	82.98
593.038	83.36
593.378	83.84
593.717	85.82
594.057	85.2
594.396	87.16
594.735	87.82
595.074	85.86
595.414	85.09
595.753	85.68
596.092	85.57
596.431	85.25
596.77	84.52
597.109	83.55
597.448	84.11
597.786	84.02
598.125	81.68
598.464	83.05
598.803	82.68
599.141	81.36
599.48	78.82
599.819	78.14
600.157	73.3
600.495	72.57
600.834	72.86
601.172	73.55
601.511	73.48
601.849	72.64
602.187	74.18
602.525	74.23
602.864	79.07
603.202	81.57
603.54	80.73
603.878	82.59
604.216	82.86
604.554	81.09
604.891	81.43
605.229	85.23
605.567	85.07
605.905	84.39
606.243	86.14
606.58	83.68
606.918	81.77
607.255	85.43
607.593	85.8
607.93	84.52
608.268	79.25
608.605	75.93
608.942	71.43
609.28	67.25
609.617	68.73
609.954	65.91
610.291	66.73
610.628	67.32
610.965	65.07
611.302	64.14
611.639	67.82
611.976	71.86
612.313	75.68
612.65	76.32
612.987	82.2
613.323	78.34
613.66	80.68
613.997	78.07
614.333	77.95
614.67	81.27
615.006	79.7
615.343	77.09
615.679	78.82
616.015	74.36
616.352	73.14
616.688	72.18
617.024	74.86
617.36	75.64
617.696	76.02
618.032	71.07
618.368	68.75
618.704	70.59
619.04	73.64
619.376	74.05
619.712	76.36
620.048	79.7
620.383	81.77
620.719	79.64
621.055	78.52
621.39	78.5
621.726	81.25
622.061	79.59
622.397	78.52
622.732	74.98
623.068	70.5
623.403	68.68
623.738	63.68
624.073	60.93
624.409	61.07
624.744	59.82
625.079	59.23
625.414	61.98
625.749	64.8
626.084	66.93
626.419	66.57
626.753	72.68
627.088	73.14
627.423	78.55
627.758	79.09
628.092	75.5
628.427	76.41
628.762	77
629.096	78.86
629.431	78.2
629.765	74.98
630.099	75.73
630.434	73.89
630.768	75.75
631.102	73.93
631.436	75.02
631.77	78.7
632.105	77.45
632.439	76.18
632.773	76.8
633.107	75.77
633.44	80.14
633.774	81.43
634.108	80.86
634.442	75.73
634.776	77.39
635.109	78.66
635.443	81.27
635.776	82.34
636.11	85.8
636.443	82.5
636.777	82.93
637.11	79.77
637.444	77.8
637.777	75.52
638.11	82.32
638.443	81.14
638.776	81.84
639.11	77.66
639.443	79.3
639.776	78.07
640.109	79.89
640.441	80.64
640.774	80.43
641.107	82.23
641.44	85.64
641.773	81.77
642.105	80.05
642.438	76.25
642.77	76.43
643.103	74.66
643.435	76.05
643.768	75.57
644.1	74.05
644.433	75.59
644.765	74.66
645.097	74.27
645.429	74.02
645.761	73.14
646.094	73.73
646.426	77.14
646.758	77.18
647.09	73.07
647.422	71.11
647.753	74.11
648.085	74
648.417	74.11
648.749	71.77
649.08	71.91
649.412	74.64
649.744	74.05
650.075	70.16
650.407	69.86
650.738	75.93
651.069	73.68
651.401	70.07
651.732	67.52
652.063	65.41
652.394	67.93
652.726	68.91
653.057	67.91
653.388	67.02
653.719	65.16
654.05	64.59
654.381	61.34
654.712	63.5
655.042	61.55
655.373	64.8
655.704	64.77
656.034	64.98
656.365	64.82
656.696	64.66
657.026	69
657.357	72.59
657.687	74
658.018	74.8
658.348	72.16
658.678	73.64
659.008	70.7
659.339	73.48
659.669	69.77
659.999	72.23
660.329	70.82
660.659	70.34
660.989	71.16
661.319	67.89
661.649	66.43
661.978	68.2
662.308	66.93
662.638	66.86
662.968	66.32
663.297	71.77
663.627	68.11
663.956	70.95
664.286	69.14
664.615	63.77
664.945	67.84
665.274	66.43
665.603	69.73
665.932	74.09
666.262	74.77
666.591	74.32
666.92	71.93
667.249	74.3
667.578	71.2
667.907	71.41
668.236	76.48
668.564	76.27
668.893	78.64
669.222	77.8
669.551	76.43
669.879	76.86
670.208	74.7
670.537	71.84
670.865	68.23
671.194	70.64
671.522	68.66
671.85	66.73
672.179	63.43
672.507	64.05
672.835	63.91
673.163	66.89
673.491	70.2
673.819	72.75
674.147	74.3
674.475	77.25
674.803	74.23
675.131	77.16
675.459	76.66
675.787	80.18
676.115	81.45
676.442	79.61
676.77	76.39
677.098	71.93
677.425	71.73
677.753	70.68
678.08	71.25
678.407	75.07
678.735	74.09
679.062	74.48
679.389	72.02
679.717	68.32
680.044	65.73
680.371	64.82
680.698	64.41
681.025	64.8
681.352	65.3
681.679	62.91
682.006	61.73
682.332	61.82
682.659	61.55
682.986	63.77
683.313	65.5
683.639	69.93
683.966	70.41
684.292	73.82
684.619	74.89
684.945	77.07
685.272	76.95
685.598	74.91
685.924	74.55
686.25	74.05
686.577	73.5
686.903	71.27
687.229	72.07
687.555	73.45
687.881	72.86
688.207	70.45
688.533	71.66
688.858	74.8
689.184	74.77
689.51	73.2
689.836	77.66
690.161	75.09
690.487	75.5
690.813	71.73
691.138	69.14
691.463	71.02
691.789	70.45
692.114	64.8
692.44	61.2
692.765	61.41
693.09	60.52
693.415	60.73
693.74	61.64
694.065	61.41
694.39	61.66
694.715	63.3
695.04	58.7
695.365	57.73
695.69	56.75
696.015	60.27
696.339	60.27
696.664	61.64
696.989	57.91
697.313	60.34
697.638	60.09
697.962	59.43
698.287	56.8
698.611	58.07
698.935	60.09
699.26	63.32
699.584	62.61
699.908	63.8
700.232	63.8
700.556	62
700.88	61.59
701.204	64.8
701.528	68.68
701.852	70.23
702.176	71.07
702.5	70.09
702.823	68.66
703.147	64.5
703.471	63.98
703.794	65.73
704.118	66.48
704.441	65.59
704.765	62.75
705.088	58.3
705.411	59.27
705.735	55.3
706.058	57.45
706.381	57.5
706.704	63.11
707.027	62.5
707.35	57.93
707.673	56.11
707.996	53.48
708.319	51.73
708.642	53
708.965	51.89
709.288	53.68
709.61	54.55
709.933	55.07
710.256	53.8
710.578	54.57
710.901	56.61
711.223	58.73
711.546	59.55
711.868	63.14
712.19	62.05
712.512	63.11
712.835	62.23
713.157	58.23
713.479	57.66
713.801	55.23
714.123	50.57
714.445	49.98
714.767	51.14
715.089	52.68
715.411	46.11
715.732	49.89
716.054	47.93
716.376	47.43
716.697	47.84
717.019	49.18
717.34	49.98
717.662	53.43
717.983	55.11
718.305	55.32
718.626	52.23
718.947	59.52
719.268	57.23
719.589	57.77
719.911	58.25
720.232	61.36
720.553	59.91
720.874	60.09
721.195	58.3
721.515	59.36
721.836	56.05
722.157	57.57
722.478	56.45
722.798	58.16
723.119	58.07
723.44	58.36
723.76	57.2
724.081	57.75
724.401	57.77
724.721	58.32
725.042	53.14
725.362	56.93
725.682	55.25
726.002	52.16
726.322	49.64
726.642	50.02
726.962	49.5
727.282	46.59
727.602	47.11
727.922	45.93
728.242	48.59
728.562	52.02
728.882	49.23
729.201	51.68
729.521	51.89
729.84	51.43
730.16	50.45
730.479	53.7
730.799	57.2
731.118	56.7
731.437	55.45
731.757	53
732.076	51.61
732.395	54.02
732.714	55.61
733.033	56.55
733.352	59.52
733.671	60.09
733.99	58.52
734.309	57.61
734.628	58.14
734.947	59.18
735.265	59.59
735.584	60.27
735.903	58.55
736.221	56.86
736.54	56.23
736.858	52.27
737.177	51.14
737.495	51.55
737.813	50.95
738.132	52.57
738.45	53.02
738.768	51.93
739.086	52.05
739.404	53.45
739.722	51.11
740.04	52.93
740.358	55.43
740.676	56.89
740.994	57
741.311	58.09
741.629	54.64
741.947	53.36
742.264	55.23
742.582	53.36
742.899	51.84
743.217	51.77
743.534	48.75
743.852	47.8
744.169	47.2
744.486	46.16
744.803	45.89
745.121	48.89
745.438	51.66
745.755	51.95
746.072	53.09
746.389	55.09
746.706	55.36
747.022	56.93
747.339	57.23
747.656	57.05
747.973	55.95
748.289	52.05
748.606	50.34
748.923	45.7
749.239	45.3
749.555	47.09
749.872	46.36
750.188	47.16
750.505	49.55
750.821	53.05
751.137	54.89
751.453	55.66
751.769	57.32
752.085	55.91
752.401	58.11
752.717	57.73
753.033	54.14
753.349	54.73
753.665	55.2
753.98	55.55
754.296	53.68
754.612	52.98
754.927	51.61
755.243	50.05
755.558	53.61
755.874	55.55
756.189	56.23
756.505	60.11
756.82	56.23
757.135	56.55
757.45	54.3
757.765	52.84
758.08	51.89
758.395	52.86
758.71	54.43
759.025	51.07
759.34	49.52
759.655	50.18
759.97	49.36
760.285	52.36
760.599	51.36
760.914	47.98
761.228	49.91
761.543	49.52
761.857	51.7
762.172	54
762.486	56.61
762.8	55.41
763.115	52.73
763.429	52.25
763.743	52.05
764.057	52.8
764.371	57.73
764.685	57.43
764.999	58.11
765.313	56.64
765.627	54.34
765.941	51.11
766.255	52.8
766.568	52.66
766.882	55.59
767.195	54.23
767.509	56.09
767.823	54.36
768.136	52.66
768.449	52.48
768.763	51.84
769.076	52.61
769.389	54.36
769.702	55.43
770.016	56.41
770.329	53.39
770.642	55.45
770.955	54.11
771.268	51.57
771.58	50.3
771.893	52.48
772.206	55.07
772.519	54.45
772.832	52.64
773.144	48.11
773.457	46.77
773.769	43.43
774.082	42.64
774.394	42.05
774.706	44.11
775.019	47.41
775.331	45.61
775.643	44.09
775.955	44.48
776.268	50.11
776.58	55.5
776.892	57.16
777.204	59.36
777.515	57.11
777.827	56.82
778.139	56.2
778.451	54.93
778.763	54.32
779.074	52.66
779.386	54.59
779.697	50.27
780.009	49.5
780.32	48.84
780.632	50.68
780.943	52.14
781.254	52.73
781.566	51.75
781.877	53.02
782.188	57.3
782.499	57.32
782.81	56
783.121	57.57
783.432	54.68
783.743	54.09
784.054	55.73
784.364	56.61
784.675	56.23
784.986	57.2
785.296	59.5
785.607	60.3
785.917	61.48
786.228	59.89
786.538	59.98
786.849	61.55
787.159	62.98
787.469	61.52
787.779	61.05
788.09	59.77
788.4	62.09
788.71	60.34
789.02	58.2
789.33	57.98
789.64	60.64
789.949	60.84
790.259	61.95
790.569	61.82
790.879	63.59
791.188	65.61
791.498	65.14
791.807	63.43
792.117	60.84
792.426	57.43
792.736	55.68
793.045	55.3
793.354	56.07
793.663	57.11
793.973	59.68
794.282	58.75
794.591	57.7
794.9	58.8
795.209	59.64
795.518	61.45
795.826	61.75
796.135	67.98
796.444	69.34
796.753	66.36
797.061	64.66
797.37	62.36
797.678	61.91
797.987	64.11
798.295	63.98
798.604	65.73
798.912	63.68
799.22	64.25
799.529	63.61
799.837	58.93
800.145	61.43
800.453	62.2
800.761	65.66
801.069	67.43
801.377	64.43
801.685	67.39
801.993	64.57
802.3	65.68
802.608	67.91
802.916	66.32
803.223	73.5
803.531	72.45
803.838	73.45
804.146	71.11
804.453	72.57
804.76	73.27
805.068	70.02
805.375	71.2
805.682	70.23
805.989	66.86
806.296	65.89
806.603	60.66
806.91	60.64
807.217	58.66
807.524	57.73
807.831	54.2
808.138	56.43
808.444	56.73
808.751	56.25
809.058	55.55
809.364	57.43
809.671	58.18
809.977	60.43
810.284	62.48
810.59	60.84
810.896	61.57
811.202	63.43
811.509	62.61
811.815	67.27
812.121	64.84
812.427	64.39
812.733	66.45
813.039	65.91
813.345	64.45
813.65	60.39
813.956	66.05
814.262	65.11
814.568	62.89
814.873	64.5
815.179	62.27
815.484	64.7
815.79	68.59
816.095	71.41
816.4	69.75
816.706	70.14
817.011	76.25
817.316	74.39
817.621	75.52
817.926	76.16
818.231	74.5
818.536	73.27
818.841	76
819.146	75.11
819.451	71.73
819.756	72.11
820.06	75.07
820.365	73.34
820.67	71.39
820.974	72.68
821.279	71.84
821.583	73.36
821.888	71.98
822.192	69.73
822.496	72.14
822.8	72.77
823.105	74.8
823.409	69.32
823.713	69.18
824.017	74.41
824.321	72.27
824.625	75.75
824.929	74.27
825.232	75.8
825.536	77.05
825.84	71.95
826.143	68.8
826.447	71.8
826.751	74.61
827.054	75.11
827.358	71.91
827.661	76.48
827.964	75.36
828.268	74.25
828.571	77.27
828.874	77.95
829.177	78.39
829.48	80.7
829.783	81.11
830.086	83.34
830.389	82.64
830.692	86.07
830.995	82.43
831.297	81.14
831.6	79.66
831.903	79.98
832.205	79.23
832.508	81.93
832.81	83.11
833.113	83.8
833.415	83.11
833.718	83.02
834.02	82.36
834.322	85.98
834.624	84.02
834.926	89.16
835.228	87.86
835.53	86.86
835.832	88.34
836.134	88.82
836.436	84.93
836.738	86.07
837.04	85.89
837.341	84.41
837.643	83.93
837.944	87.68
838.246	86.32
838.547	90.2
838.849	94.02
839.15	94.55
839.452	95.73
839.753	96.14
840.054	93.57
840.355	93.25
840.656	90.14
840.957	90
841.258	92.36
841.559	93.73
841.86	92.59
842.161	90.73
842.462	90.14
842.762	88.57
843.063	88.34
843.364	92.25
843.664	95.75
843.965	99.77
844.265	98.16
844.566	95.73
844.866	93.41
845.166	93.18
845.467	92.18
845.767	90.73
846.067	88.98
846.367	85.75
846.667	83
846.967	80.73
847.267	76.64
847.567	79.57
847.867	80.16
848.166	79.86
848.466	78.14
848.766	78.16
849.065	75.11
849.365	75.7
849.664	78.48
849.964	80.07
850.263	79.05
850.562	81.07
850.862	80.95
851.161	79.61
851.46	77.8
851.759	75.84
852.058	77.8
852.357	79.89
852.656	79.3
852.955	78.8
853.254	77.48
853.553	76.14
853.851	78.16
854.15	77.27
854.449	76.77
854.747	80.05
855.046	77.86
855.344	79.61
855.643	81.23
855.941	84.84
856.239	85.41
856.538	88.32
856.836	91.14
857.134	90.98
857.432	86.11
857.73	88.55
858.028	86.7
858.326	94.23
858.624	92.11
858.922	98.05
859.219	94.05
859.517	93.89
859.815	89.8
860.112	93
860.41	92.11
860.707	94.27
861.005	95.7
861.302	99.09
861.6	92.43
861.897	95.52
862.194	93.77
862.491	97.57
862.788	102.77
863.085	108
863.382	105.73
863.679	104.64
863.976	107.32
864.273	105.7
864.57	101.75
864.867	103.95
865.163	99.66
865.46	95.36
865.757	99.66
866.053	96.55
866.349	93.64
866.646	91.14
866.942	90.36
867.239	92.61
867.535	91.25
867.831	92.3
868.127	93.07
868.423	94.52
868.719	94.73
869.015	92.45
869.311	93.57
869.607	89.11
869.903	92.5
870.199	92.7
870.494	89.86
870.79	94.98
871.086	96.59
871.381	96.3
871.677	95.91
871.972	95.16
872.267	91.84
872.563	92.02
872.858	97.5
873.153	96.05
873.448	98.45
873.743	96.09
874.038	89.41
874.333	89.16
874.628	89.84
874.923	89.98
875.218	93.34
875.513	90.16
875.808	87.3
876.102	81.55
876.397	77.09
876.691	78.07
876.986	79.93
877.28	79.32
877.575	80.7
877.869	80.91
878.163	81.93
878.458	82
878.752	84.55
879.046	83.82
879.34	83.89
879.634	87.18
879.928	83.7
880.222	80.07
880.516	77.59
880.809	75.91
881.103	73.86
881.397	68.5
881.691	67.8
881.984	65.52
882.278	69.66
882.571	75.48
882.864	74.8
883.158	76.25
883.451	78.3
883.744	82.25
884.038	80.73
884.331	82.36
884.624	89.39
884.917	88.75
885.21	88.86
885.503	83.25
885.796	78.52
886.088	78.57
886.381	77.05
886.674	75.36
886.966	74.68
887.259	73.32
887.552	70.34
887.844	63.95
888.136	62.05
888.429	62.18
888.721	63.06
889.013	63.59
889.306	62.11
889.598	60.46
