# Supplementary material for: An on-demand, drop-on-drop method for studying enzyme catalysis by serial crystallography
Source: Nat Commun. 2021 Jul 22;12:4461. doi: 10.1038/s41467-021-24757-7 (PMC8298390; doi:10.1038/s41467-021-24757-7)
Supplement: Supplementary file 7 — Source Data [file 41467_2021_24757_MOESM7_ESM.zip › 01_raw data/7/7-pico-off (43).txt]

Data from 7-fluo5N-fura-picooff_Subt4_20-42-12-727.txt Node

Date: Wed Jun 05 20:42:12 PDT 2019
User: Yachandra Lab
Spectrometer: OFX00221
Trigger mode: 0
Integration Time (sec): 3.000000E-1
Scans to average: 4
Nonlinearity correction enabled: false
Boxcar width: 5
Storing dark spectrum: false
XAxis mode: Wavelengths
Number of Pixels in Spectrum: 2136
>>>>>Begin Spectral Data<<<<<
156.111	-2.21
156.499	-2.21
156.887	-3.53
157.274	-3.97
157.662	-2.85
158.049	-1.84
158.437	-1.34
158.824	-0.2
159.211	-0.5
159.599	-0.41
159.986	0.27
160.373	0.02
160.761	-0.27
161.148	0.89
161.535	2.07
161.922	1.73
162.309	1.39
162.696	1.27
163.083	-1.25
163.47	-0.07
163.857	0.36
164.244	-0.41
164.631	-0.2
165.018	-0.39
165.405	-1.18
165.792	-1.3
166.179	-0.93
166.565	-1.27
166.952	-1.55
167.339	-0.25
167.725	-0.93
168.112	-1
168.498	-0.61
168.885	-0.73
169.271	-0.05
169.658	0.77
170.044	-0.3
170.431	-0.59
170.817	-1.14
171.203	-1.5
171.59	-1.61
171.976	-2.68
172.362	-2.93
172.748	-4.02
173.134	-4.02
173.521	-4.82
173.907	-5.23
174.293	-4.89
174.679	-5.11
175.065	-4.8
175.451	-3.75
175.836	-4.07
176.222	-3.27
176.608	-3.75
176.994	-2.48
177.38	-3.18
177.765	-3.07
178.151	-2.57
178.537	-3.8
178.922	-4.16
179.308	-4.98
179.693	-5.98
180.079	-5.41
180.464	-5.23
180.85	-4.86
181.235	-5.93
181.621	-5.82
182.006	-6
182.391	-6
182.777	-5.18
183.162	-6.45
183.547	-5.68
183.932	-6.16
184.317	-7
184.702	-7.73
185.087	-8.05
185.472	-8.73
185.857	-8.23
186.242	-7.09
186.627	-8.09
187.012	-8.02
187.397	-6.73
187.782	-6.39
188.167	-5.89
188.551	-4.73
188.936	3.68
189.321	11.09
189.705	18.93
190.09	25.59
190.475	36.5
190.859	43.27
191.244	51
191.628	56.14
192.012	61.61
192.397	68.86
192.781	79.82
193.166	81.57
193.55	79.43
193.934	79.86
194.318	77.27
194.702	74.52
195.087	74.84
195.471	76.14
195.855	77.45
196.239	78.32
196.623	78.61
197.007	74.48
197.391	70.41
197.775	72.07
198.158	73.09
198.542	75.93
198.926	77.48
199.31	80.75
199.693	79.59
200.077	76.61
200.461	79.07
200.844	77.27
201.228	75.7
201.611	75.34
201.995	73.61
202.378	70.93
202.762	68.39
203.145	66.07
203.529	63.66
203.912	62.43
204.295	67.5
204.679	68.34
205.062	73
205.445	74.75
205.828	75.2
206.211	79.68
206.594	78.57
206.977	81.05
207.36	81.91
207.743	80.57
208.126	80.18
208.509	74.14
208.892	68.73
209.275	66.39
209.658	69.66
210.04	73.27
210.423	71.32
210.806	74.95
211.188	75.11
211.571	73.11
211.953	77.57
212.336	75.5
212.719	81.34
213.101	86.11
213.483	83.77
213.866	81.36
214.248	77.34
214.63	75.68
215.013	76.34
215.395	75.59
215.777	74.48
216.159	73.3
216.542	77.36
216.924	77.39
217.306	76.02
217.688	76.02
218.07	74.36
218.452	76.86
218.834	79.64
219.216	82.57
219.597	83.48
219.979	84.05
220.361	83.23
220.743	83.86
221.124	77.64
221.506	74.61
221.888	74.59
222.269	73.61
222.651	73.14
223.032	70.07
223.414	62.66
223.795	62.36
224.177	63.48
224.558	62.36
224.94	59.18
225.321	67.34
225.702	70.82
226.083	71.59
226.465	73.73
226.846	73.5
227.227	73.8
227.608	77.5
227.989	79.39
228.37	80.18
228.751	76.11
229.132	80.77
229.513	77.27
229.894	74.18
230.275	73.68
230.655	72.82
231.036	70.64
231.417	71.11
231.798	72.98
232.178	70.73
232.559	68.09
232.94	73.05
233.32	68.82
233.701	71.25
234.081	71.27
234.462	71.91
234.842	72.36
235.222	76.16
235.603	76.73
235.983	73.39
236.363	73
236.743	76.39
237.124	75.05
237.504	79.07
237.884	79.73
238.264	76.89
238.644	77.82
239.024	76.95
239.404	72.66
239.784	71.48
240.164	71.41
240.544	69.52
240.923	68.32
241.303	67.43
241.683	63.57
242.063	64.23
242.442	68.8
242.822	65.98
243.202	66.27
243.581	69.57
243.961	71.34
244.34	70.75
244.72	71.8
245.099	73.2
245.478	76.32
245.858	78.48
246.237	75.27
246.616	77.32
246.996	78.2
247.375	79.07
247.754	79.64
248.133	80.98
248.512	82.64
248.891	86.66
249.27	84.98
249.649	83.82
250.028	86
250.407	88.34
250.786	84.57
251.165	85.48
251.544	86.84
251.922	86
252.301	84.68
252.68	81.36
253.058	77.57
253.437	78.52
253.816	78.98
254.194	76.77
254.573	71.55
254.951	75.23
255.329	75.3
255.708	73.73
256.086	74.2
256.465	75.32
256.843	77.66
257.221	77.11
257.599	76.39
257.977	75.52
258.356	72.8
258.734	77.34
259.112	79.36
259.49	80.82
259.868	82.43
260.246	82.82
260.624	79.86
261.001	80.8
261.379	85.14
261.757	85.14
262.135	85.23
262.513	86.8
262.89	83.61
263.268	79.75
263.645	77.75
264.023	76.16
264.401	78.25
264.778	80.27
265.156	82.84
265.533	78.86
265.91	78.48
266.288	76.86
266.665	78.91
267.042	79.95
267.42	81.39
267.797	81.25
268.174	79.59
268.551	76.14
268.928	75.45
269.305	71.09
269.682	72.25
270.059	74.14
270.436	75.95
270.813	75.16
271.19	77.68
271.567	78.93
271.944	79.86
272.32	81.89
272.697	80.16
273.074	80.25
273.45	78.5
273.827	77.07
274.203	75.64
274.58	75.32
274.957	73.27
275.333	73
275.709	69.05
276.086	68.32
276.462	63.89
276.838	67.05
277.215	67.25
277.591	72.02
277.967	75.11
278.343	76.2
278.719	74.36
279.095	73.73
279.471	68.09
279.847	70.23
280.223	70.45
280.599	73.77
280.975	70.55
281.351	67.45
281.727	65.32
282.103	60.93
282.478	55.16
282.854	57.61
283.23	62.45
283.605	68.66
283.981	66.23
284.357	66.39
284.732	67.75
285.108	70.14
285.483	74.39
285.858	73.59
286.234	76.8
286.609	80.91
286.984	77.77
287.36	76
287.735	75.14
288.11	74.59
288.485	75.61
288.86	74.45
289.235	75.91
289.61	73.27
289.985	75.59
290.36	74.82
290.735	75.41
291.11	76.61
291.485	75.89
291.86	77.02
292.235	82.32
292.609	82.18
292.984	82.95
293.359	80.25
293.733	79.32
294.108	74.34
294.482	74.18
294.857	73.39
295.231	73.93
295.606	73.61
295.98	69.45
296.354	65.36
296.729	66.77
297.103	66.64
297.477	67.32
297.851	69.93
298.226	75.34
298.6	73.77
298.974	74.86
299.348	75.77
299.722	75.09
300.096	76.66
300.47	75.23
300.844	72.05
301.217	70.61
301.591	74.45
301.965	78.14
302.339	73.93
302.712	74.43
303.086	74.68
303.46	76.77
303.833	77.64
304.207	76.66
304.58	79.64
304.954	81.98
305.327	83.82
305.701	78.89
306.074	76.55
306.447	79.16
306.821	81.09
307.194	79.59
307.567	76.91
307.94	78.27
308.313	78.5
308.686	78.32
309.059	77.55
309.432	76.95
309.805	78.41
310.178	79.48
310.551	81.32
310.924	79.18
311.297	78.77
311.67	79.75
312.042	77
312.415	73.91
312.788	71.3
313.16	71.68
313.533	69.45
313.905	73.52
314.278	71.68
314.65	69.09
315.023	70.66
315.395	69.39
315.768	69.68
316.14	73.41
316.512	76
316.884	80.57
317.257	79.59
317.629	81.64
318.001	79.8
318.373	80.84
318.745	81.73
319.117	79.86
319.489	78.43
319.861	75.64
320.233	73.91
320.605	73.3
320.977	69.8
321.348	72.98
321.72	73.34
322.092	73.52
322.463	71.8
322.835	70.7
323.207	73.14
323.578	74.86
323.95	73.39
324.321	71.07
324.693	72.23
325.064	72.3
325.435	72.86
325.807	75.07
326.178	73.66
326.549	74.57
326.92	77.09
327.292	76.11
327.663	78.25
328.034	80.27
328.405	80.45
328.776	78.75
329.147	78.11
329.518	73.39
329.889	70.14
330.259	66.27
330.63	65.86
331.001	63.68
331.372	62.7
331.742	63.68
332.113	62.3
332.484	64.09
332.854	68.36
333.225	72.36
333.595	75.27
333.966	76.61
334.336	78.91
334.707	76.18
335.077	74.55
335.447	75.2
335.817	73.66
336.188	77.5
336.558	77.23
336.928	75.64
337.298	71.84
337.668	68.66
338.038	67.59
338.408	71.09
338.778	74.2
339.148	78.02
339.518	78.73
339.888	78.43
340.258	77.43
340.627	75.02
340.997	71.93
341.367	70.59
341.736	74.84
342.106	73.98
342.475	67.95
342.845	68.16
343.214	68.73
343.584	66.5
343.953	67.95
344.323	66.32
344.692	66.5
345.061	67.89
345.431	70.48
345.8	67.34
346.169	69.68
346.538	70.25
346.907	70.05
347.276	69.84
347.645	72.52
348.014	70.39
348.383	73
348.752	76.95
349.121	77.52
349.49	80.34
349.858	81.75
350.227	81.16
350.596	85.61
350.964	84.91
351.333	83.07
351.702	80.75
352.07	81.84
352.439	82.75
352.807	79.64
353.176	77.82
353.544	75.5
353.912	76.27
354.281	74.84
354.649	73.05
355.017	71.3
355.385	70.8
355.753	72.86
356.122	69.7
356.49	69.93
356.858	72.14
357.226	73.66
357.594	72.09
357.961	73.02
358.329	72.32
358.697	70.34
359.065	71.8
359.433	70.18
359.8	70.16
360.168	74.45
360.536	70.89
360.903	71.05
361.271	71.91
361.638	73.3
362.006	72.7
362.373	74.43
362.741	76.18
363.108	76.73
363.475	80.39
363.843	76.36
364.21	75.68
364.577	74.43
364.944	72.3
365.311	72.93
365.678	74.55
366.045	73.55
366.412	75.5
366.779	76
367.146	75.84
367.513	73.93
367.88	75.05
368.247	78.36
368.613	79.52
368.98	82.34
369.347	78.77
369.713	76.77
370.08	75.27
370.447	75.27
370.813	74.36
371.18	73.23
371.546	72.43
371.912	76.61
372.279	70.18
372.645	70.89
373.011	67.59
373.378	72.66
373.744	71.48
374.11	69.09
374.476	66.39
374.842	68.52
375.208	69.07
375.574	69.93
375.94	69.73
376.306	72.45
376.672	76.5
377.038	74.43
377.404	72.18
377.769	73.91
378.135	78.36
378.501	78.39
378.866	73.77
379.232	71.86
379.597	75.86
379.963	74.2
380.328	74.39
380.694	70.82
381.059	71.86
381.425	71.3
381.79	67.41
382.155	69.05
382.52	67.86
382.886	72.3
383.251	72.23
383.616	65.43
383.981	65.05
384.346	63.68
384.711	64.61
385.076	67.45
385.441	71.45
385.806	76.59
386.171	72.98
386.535	74.34
386.9	71.25
387.265	73.73
387.629	77.43
387.994	76.8
388.359	75.43
388.723	72.43
389.088	72.36
389.452	68.66
389.817	67.2
390.181	65.11
390.545	67.82
390.91	67.25
391.274	66.61
391.638	68.82
392.002	69.66
392.366	75.3
392.731	78.2
393.095	78.11
393.459	79.16
393.823	79.68
394.187	82.89
394.55	77.73
394.914	81.32
395.278	82.34
395.642	78.36
396.006	79.86
396.369	75.68
396.733	76.84
397.097	74.61
397.46	72.48
397.824	71.5
398.187	70.41
398.551	70.82
398.914	69.82
399.277	70.41
399.641	71.36
400.004	69.09
400.367	67.68
400.73	65.39
401.094	67.27
401.457	68.16
401.82	69.11
402.183	69.41
402.546	71.45
402.909	72.64
403.272	70.7
403.635	71.98
403.998	74.41
404.36	75.34
404.723	76.07
405.086	74.25
405.448	73.64
405.811	74.02
406.174	72.27
406.536	71.18
406.899	71.73
407.261	72.18
407.624	69.77
407.986	66.75
408.348	68.61
408.711	66.64
409.073	70.52
409.435	71.34
409.797	70.84
410.16	71.7
410.522	72.68
410.884	71.5
411.246	70.18
411.608	68.3
411.97	71.09
412.332	69.91
412.693	69.75
413.055	67.91
413.417	67.52
413.779	66.68
414.14	65.84
414.502	65.75
414.864	61.91
415.225	62.57
415.587	68.64
415.948	67.64
416.31	66.86
416.671	65.23
417.033	63.8
417.394	63.3
417.755	64.34
418.116	64.66
418.478	64.95
418.839	68.84
419.2	71.89
419.561	67.7
419.922	66.59
420.283	70.09
420.644	71.39
421.005	72.64
421.366	73.82
421.727	73.18
422.087	73.55
422.448	73.23
422.809	68.75
423.169	67.16
423.53	69.59
423.891	69.59
424.251	68.52
424.612	69.2
424.972	69.41
425.333	70.66
425.693	69.25
426.053	71.91
426.414	72.16
426.774	76.66
427.134	75.52
427.494	77.14
427.854	75.98
428.214	75.8
428.574	77.34
428.934	74.8
429.294	74.2
429.654	75.45
430.014	72.09
430.374	71.93
430.734	70.55
431.094	73.86
431.453	70.09
431.813	69.59
432.173	67.14
432.532	64.7
432.892	65.09
433.251	60.34
433.611	60.84
433.97	61.11
434.33	62.3
434.689	61.8
435.048	61.05
435.407	62.91
435.767	63.8
436.126	62.36
436.485	64.02
436.844	65.36
437.203	67.86
437.562	64.48
437.921	63.3
438.28	60
438.639	61.39
438.998	57.61
439.356	56.07
439.715	58.3
440.074	61.11
440.433	58.84
440.791	58.34
441.15	58.95
441.508	61.16
441.867	63.89
442.225	65.36
442.584	64.75
442.942	64.3
443.3	62.36
443.659	61
444.017	62.84
444.375	64.8
444.733	62.8
445.092	63.91
445.45	64.32
445.808	62.68
446.166	65.57
446.524	65.09
446.882	64.66
447.239	68.2
447.597	64.93
447.955	62.61
448.313	61.36
448.67	63.34
449.028	61.64
449.386	57.98
449.743	58.39
450.101	52.36
450.458	51.57
450.816	54.98
451.173	54.89
451.531	59.05
451.888	56.41
452.245	60
452.602	59.07
452.96	63.18
453.317	63.95
453.674	65.7
454.031	70.09
454.388	71.68
454.745	68.59
455.102	66.09
455.459	64.05
455.816	67.73
456.173	66.25
456.529	65.7
456.886	62.36
457.243	66.11
457.599	66.2
457.956	64.34
458.313	62.32
458.669	63.02
459.026	65.57
459.382	66.75
459.739	67.98
460.095	66.66
460.451	68.02
460.807	67.27
461.164	64.91
461.52	62.59
461.876	61.25
462.232	61.84
462.588	61.82
462.944	59.34
463.3	57.18
463.656	52.16
464.012	52.84
464.368	51.09
464.724	50.3
465.079	52.11
465.435	51.41
465.791	55.3
466.146	55.73
466.502	54.18
466.858	53.43
467.213	55.14
467.569	58.52
467.924	58.43
468.279	60.34
468.635	61.05
468.99	60.45
469.345	64.45
469.701	63.93
470.056	61.66
470.411	63.95
470.766	61.93
471.121	61.43
471.476	62.2
471.831	62.95
472.186	65.11
472.541	64.14
472.895	64.41
473.25	61.3
473.605	59.77
473.96	61.61
474.314	60.41
474.669	63.86
475.024	64.11
475.378	63.66
475.733	61.39
476.087	58.73
476.441	58.05
476.796	56.8
477.15	57.36
477.504	59.36
477.859	59.14
478.213	60.57
478.567	59.48
478.921	56.98
479.275	54.3
479.629	57.36
479.983	58.75
480.337	62.82
480.691	63.57
481.045	63.23
481.399	61.52
481.752	60.95
482.106	60.66
482.46	61.48
482.813	65.05
483.167	66.18
483.52	65.95
483.874	65
484.227	62.68
484.581	61.66
484.934	62.2
485.288	61.43
485.641	59.5
485.994	58.82
486.347	60.75
486.7	60.98
487.054	62.52
487.407	61.82
487.76	62.18
488.113	62.27
488.466	65.16
488.818	65.36
489.171	67.09
489.524	67.75
489.877	67.2
490.23	63.32
490.582	64.55
490.935	65.02
491.288	63.64
491.64	59.95
491.993	59.36
492.345	57.43
492.698	54
493.05	52.55
493.402	56.43
493.755	57.3
494.107	56.82
494.459	50.75
494.811	42.48
495.163	37.61
495.515	32
495.867	21.98
496.219	7.61
496.571	0.86
496.923	-19.23
497.275	-38.11
497.627	-53.86
497.979	-70.05
498.33	-84.7
498.682	-96.95
499.034	-114.2
499.385	-122.95
499.737	-133.68
500.088	-135.55
500.44	-146.68
500.791	-147.07
501.143	-146.02
501.494	-146.77
501.845	-141.98
502.197	-136.45
502.548	-132.5
502.899	-126.48
503.25	-124.34
503.601	-114.82
503.952	-110.14
504.303	-102.5
504.654	-95.77
505.005	-96.55
505.356	-91.8
505.707	-91.64
506.058	-91.91
506.408	-88.75
506.759	-86.07
507.11	-78.07
507.46	-76.91
507.811	-71.98
508.161	-71.66
508.512	-64.57
508.862	-56.89
509.213	-54.27
509.563	-47.39
509.913	-39.34
510.263	-33.82
510.614	-27.43
510.964	-27.02
511.314	-23.82
511.664	-24.3
512.014	-15.5
512.364	-12.14
512.714	-5.84
513.064	-0.02
513.414	2.02
513.764	1.25
514.113	-1.93
514.463	-0.75
514.813	0.66
515.162	2.36
515.512	6.05
515.862	6.43
516.211	3.52
516.561	-1.05
516.91	-1.93
517.259	-1.57
517.609	1.5
517.958	2.89
518.307	6.93
518.656	4.41
519.006	9.23
519.355	8.39
519.704	9.25
520.053	11.73
520.402	18.14
520.751	19.14
521.1	21.39
521.448	22.59
521.797	24.84
522.146	24.59
522.495	28.57
522.843	22.61
523.192	22
523.541	22.34
523.889	25.7
524.238	27.82
524.586	27.73
524.935	27.98
525.283	27.73
525.631	29.64
525.979	29.3
526.328	31.45
526.676	37.18
527.024	41.82
527.372	41.68
527.72	42.27
528.068	40.52
528.416	42.52
528.764	43.73
529.112	44.09
529.46	45.45
529.808	45.23
530.155	42.39
530.503	41.86
530.851	39.36
531.198	39.89
531.546	40.52
531.893	39.25
532.241	42.45
532.588	41.98
532.936	42.82
533.283	43.68
533.63	46.57
533.978	52.59
534.325	52.05
534.672	50.11
535.019	50.45
535.366	46.52
535.713	47.14
536.06	41.82
536.407	43.05
536.754	43.32
537.101	44.07
537.448	43.86
537.795	41.8
538.141	45.27
538.488	48.73
538.835	48.36
539.181	51.84
539.528	52.11
539.874	56.39
540.221	58.41
540.567	58.14
540.914	58.36
541.26	57.95
541.606	55.93
541.952	57.09
542.299	57.91
542.645	60.07
542.991	62.73
543.337	66.93
543.683	64.95
544.029	62.34
544.375	59.73
544.721	63.8
545.066	62.43
545.412	65.64
545.758	65.48
546.104	64.77
546.449	63.48
546.795	61.09
547.141	56.32
547.486	56.52
547.832	57.11
548.177	57.3
548.522	52.05
548.868	53.55
549.213	53.82
549.558	50.48
549.903	49.34
550.249	49.36
550.594	49.52
550.939	50.45
551.284	49.2
551.629	47.39
551.974	50.77
552.319	51.95
552.664	52.43
553.008	50.7
553.353	49.45
553.698	50.7
554.043	51.64
554.387	47.32
554.732	48.18
555.076	49.73
555.421	49.61
555.765	49.91
556.11	46.68
556.454	44.57
556.798	43.68
557.143	47.48
557.487	46.89
557.831	46.82
558.175	51.75
558.519	50.14
558.863	51.02
559.207	55.02
559.551	53.48
559.895	56.61
560.239	56.61
560.583	60.48
560.927	57.66
561.27	56.02
561.614	55.7
561.958	52.2
562.301	51.36
562.645	49.7
562.988	43.18
563.332	43.95
563.675	40.55
564.018	43.32
564.362	40.43
564.705	39.95
565.048	42.84
565.391	45.27
565.735	47.5
566.078	46.89
566.421	48.55
566.764	48.73
567.107	50.95
567.45	54.36
567.792	51.48
568.135	49.48
568.478	49.3
568.821	48.07
569.163	44.48
569.506	42.5
569.849	43.59
570.191	43.59
570.534	48.82
570.876	47.05
571.219	49.57
571.561	52.95
571.903	51.39
572.246	53.09
572.588	51.91
572.93	51.84
573.272	55.3
573.614	54.77
573.956	55.48
574.298	52.86
574.64	50.64
574.982	48.23
575.324	45.57
575.666	48.25
576.008	48.2
576.349	46.86
576.691	49.84
577.033	49.41
577.374	51.39
577.716	48.36
578.057	46.93
578.399	48.64
578.74	46.75
579.082	44.84
579.423	43.39
579.764	40.95
580.105	42.39
580.447	42.02
580.788	40.43
581.129	38.11
581.47	40.7
581.811	43.68
582.152	41.5
582.493	43.18
582.834	46.18
583.175	48.61
583.515	52.95
583.856	52.57
584.197	49.16
584.537	52.23
584.878	55.18
585.218	54.52
585.559	52.7
585.899	56.5
586.24	55.8
586.58	56.3
586.921	55.11
587.261	54.61
587.601	55.93
587.941	60.18
588.281	58
588.621	56.18
588.961	53.82
589.301	55.75
589.641	57.23
589.981	55.18
590.321	51.98
590.661	50.73
591.001	48.68
591.34	50.39
591.68	49.91
592.02	46.98
592.359	48.32
592.699	51.07
593.038	50.2
593.378	47.3
593.717	47.55
594.057	49.09
594.396	52.48
594.735	53.05
595.074	51.98
595.414	49.07
595.753	53.36
596.092	51.91
596.431	51.91
596.77	55.3
597.109	54.48
597.448	55.68
597.786	55.2
598.125	53.48
598.464	51.48
598.803	49.95
599.141	48.89
599.48	45.2
599.819	43.98
600.157	42.8
600.495	38.07
600.834	39.16
601.172	41.2
601.511	42
601.849	45.95
602.187	47
602.525	48.32
602.864	53.39
603.202	54.48
603.54	56.8
603.878	55.77
604.216	56.05
604.554	56.05
604.891	57.3
605.229	60.27
605.567	58.27
605.905	60.41
606.243	62.93
606.58	61.43
606.918	61.27
607.255	57.66
607.593	59
607.93	58.7
608.268	58.55
608.605	55.77
608.942	52.8
609.28	50.36
609.617	51.73
609.954	49.02
610.291	49.91
610.628	53.61
610.965	54.7
611.302	53.16
611.639	55.77
611.976	58.36
612.313	60.55
612.65	61.2
612.987	64.11
613.323	61
613.66	61.91
613.997	59.11
614.333	54.14
614.67	58.3
615.006	58.55
615.343	60
615.679	59.61
616.015	60.09
616.352	61.84
616.688	59.23
617.024	60.77
617.36	59.55
617.696	58.8
618.032	55.8
618.368	54.57
618.704	53.25
619.04	53.55
619.376	47.52
619.712	45.41
620.048	44.34
620.383	46.39
620.719	43.98
621.055	46.48
621.39	47.34
621.726	51.75
622.061	49.2
622.397	52.89
622.732	50.55
623.068	54.16
623.403	53.11
623.738	49.75
624.073	46.55
624.409	48.7
624.744	46.95
625.079	47.95
625.414	48.66
625.749	49.27
626.084	47.52
626.419	47.93
626.753	49.48
627.088	51.68
627.423	57.34
627.758	60.14
628.092	57.16
628.427	59.23
628.762	59.75
629.096	60.82
629.431	64.86
629.765	66.3
630.099	66.18
630.434	65.23
630.768	67.05
631.102	64.07
631.436	64.73
631.77	67.86
632.105	64.55
632.439	64.07
632.773	64.89
633.107	63.23
633.44	63.73
633.774	64.11
634.108	66.48
634.442	60.41
634.776	61.84
635.109	63.7
635.443	64
635.776	64.73
636.11	62.86
636.443	60.95
636.777	60.77
637.11	61.25
637.444	60.39
637.777	58.64
638.11	63.3
638.443	64.95
638.776	63.82
639.11	62.8
639.443	65.68
639.776	68.8
640.109	68.95
640.441	68.39
640.774	68.48
641.107	69.77
641.44	69.82
641.773	70.11
642.105	67.02
642.438	64.86
642.77	61.95
643.103	60.16
643.435	62.05
643.768	61.57
644.1	63
644.433	62.98
644.765	63.98
645.097	65.8
645.429	65.02
645.761	66.77
646.094	65.05
646.426	69.23
646.758	72.11
647.09	71.27
647.422	71.77
647.753	71.77
648.085	69
648.417	66.3
648.749	63.86
649.08	63.68
649.412	63.39
649.744	65.73
650.075	64.25
650.407	60.84
650.738	63.43
651.069	65.61
651.401	65.02
651.732	67.91
652.063	67.66
652.394	68.91
652.726	70.05
653.057	69.93
653.388	69.05
653.719	69.59
654.05	70.66
654.381	66.25
654.712	64.18
655.042	64.98
655.373	65.11
655.704	65.77
656.034	65.02
656.365	64.84
656.696	65.05
657.026	70.52
657.357	70.05
657.687	71.09
658.018	71.77
658.348	70.34
658.678	69.16
659.008	67.02
659.339	69.18
659.669	71.57
659.999	70.75
660.329	71.5
660.659	69.98
660.989	71.48
661.319	69.95
661.649	70.52
661.978	72.39
662.308	72.18
662.638	74.5
662.968	73.66
663.297	75.34
663.627	75.86
663.956	76.2
664.286	73.68
664.615	70.07
664.945	69.27
665.274	65.55
665.603	67.61
665.932	70.16
666.262	69.36
666.591	68.7
666.92	65.43
667.249	65.77
667.578	63.93
667.907	65.8
668.236	72.02
668.564	75.05
668.893	77.64
669.222	78.59
669.551	75.36
669.879	75.86
670.208	74.2
670.537	72.25
670.865	69.39
671.194	73.91
671.522	71.25
671.85	69.02
672.179	67.66
672.507	68.89
672.835	66.16
673.163	71.3
673.491	70.98
673.819	73.23
674.147	74.84
674.475	76.95
674.803	72.59
675.131	75.23
675.459	74.8
675.787	77.14
676.115	75.41
676.442	76.8
676.77	73.07
677.098	71.52
677.425	70.8
677.753	72.68
678.08	73.2
678.407	75.36
678.735	74.68
679.062	73.05
679.389	67.73
679.717	66.27
680.044	64.82
680.371	64.61
680.698	66.36
681.025	67.18
681.352	65.25
681.679	63.98
682.006	61.25
682.332	62.39
682.659	62.91
682.986	66.25
683.313	72.45
683.639	72.82
683.966	73.57
684.292	74.43
684.619	74.34
684.945	75.07
685.272	76.41
685.598	76.59
685.924	76.18
686.25	76.91
686.577	77.93
686.903	75.3
687.229	76.75
687.555	77.73
687.881	75.25
688.207	75.36
688.533	75.77
688.858	76.77
689.184	80.64
689.51	80.5
689.836	83.14
690.161	82.2
690.487	80.86
690.813	78.16
691.138	76.7
691.463	79.02
691.789	78.23
692.114	76.48
692.44	74.2
692.765	68.57
693.09	68.93
693.415	68.75
693.74	67.25
694.065	67.25
694.39	67.64
694.715	66.93
695.04	66.91
695.365	65.86
695.69	63.02
696.015	62.59
696.339	64.75
696.664	64.09
696.989	63.39
697.313	62.8
697.638	62.34
697.962	61.48
698.287	62.59
698.611	61.52
698.935	64.55
699.26	66.43
699.584	69.41
699.908	68.75
700.232	66.61
700.556	65.27
700.88	65.91
701.204	71.07
701.528	73.59
701.852	73.45
702.176	72.89
702.5	70.05
702.823	69.98
703.147	68.52
703.471	67.3
703.794	69.36
704.118	68.86
704.441	68.89
704.765	63.8
705.088	60.68
705.411	61.86
705.735	61.68
706.058	63.61
706.381	63.86
706.704	62.86
707.027	63.41
707.35	60.73
707.673	60.86
707.996	61.05
708.319	61.34
708.642	62.95
708.965	60.77
709.288	61.43
709.61	61.16
709.933	61.64
710.256	63.32
710.578	65.75
710.901	66.64
711.223	65.43
711.546	64
711.868	64
712.19	62.55
712.512	65.66
712.835	65.09
713.157	63.55
713.479	64.05
713.801	63.36
714.123	60.52
714.445	58.59
714.767	59.77
715.089	60.66
715.411	59.14
715.732	61.11
716.054	57.09
716.376	56.89
716.697	56.91
717.019	57.09
717.34	57.75
717.662	59.18
717.983	61.91
718.305	59.5
718.626	58.59
718.947	59.61
719.268	57.02
719.589	57.91
719.911	56.82
720.232	60.3
720.553	59.23
720.874	59.23
721.195	57.02
721.515	56.77
721.836	55.68
722.157	56.86
722.478	58.89
722.798	59.52
723.119	60.55
723.44	61.7
723.76	61.61
724.081	62.18
724.401	60.91
724.721	62.14
725.042	58.34
725.362	62.61
725.682	61.61
726.002	59.7
726.322	58.45
726.642	55.86
726.962	54.07
727.282	50.52
727.602	48.52
727.922	48.64
728.242	49.57
728.562	51.91
728.882	49.41
729.201	50.32
729.521	49.25
729.84	53.16
730.16	55.66
730.479	59.61
730.799	60.64
731.118	61.18
731.437	60.07
731.757	60.05
732.076	58.91
732.395	62.18
732.714	62.66
733.033	64.39
733.352	64.05
733.671	62.2
733.99	61.55
734.309	62.3
734.628	63.7
734.947	62.48
735.265	61.52
735.584	65.14
735.903	62.82
736.221	61.34
736.54	61.75
736.858	58.75
737.177	57.2
737.495	55.14
737.813	54.77
738.132	55.5
738.45	59.34
738.768	60.3
739.086	59.23
739.404	59.18
739.722	58.7
740.04	56.95
740.358	59.59
740.676	62
740.994	63.32
741.311	61.34
741.629	60.32
741.947	57.98
742.264	56.7
742.582	54.18
742.899	51.89
743.217	54.8
743.534	51.77
743.852	50.11
744.169	49.93
744.486	47.7
744.803	47.45
745.121	46.57
745.438	48.02
745.755	48.07
746.072	49.7
746.389	52.77
746.706	53.66
747.022	57.66
747.339	60.84
747.656	62.11
747.973	63.93
748.289	63.14
748.606	64.68
748.923	63.5
749.239	65.91
749.555	66.7
749.872	66.95
750.188	63.84
750.505	64.27
750.821	60.98
751.137	59.91
751.453	58.18
751.769	60.91
752.085	58.11
752.401	58
752.717	56.73
753.033	54.61
753.349	54.86
753.665	55.93
753.98	56.64
754.296	58.41
754.612	60.55
754.927	60.7
755.243	56.41
755.558	61.61
755.874	63.86
756.189	65.41
756.505	66.93
756.82	63.59
757.135	64.41
757.45	62.61
757.765	62.7
758.08	61.16
758.395	60.77
758.71	61.75
759.025	58.48
759.34	57.98
759.655	58
759.97	58.41
760.285	62
760.599	61.41
760.914	60.32
761.228	62.07
761.543	59.91
761.857	62.14
762.172	65.73
762.486	64.57
762.8	61.93
763.115	59.77
763.429	58.89
763.743	59.02
764.057	57.93
764.371	60.43
764.685	58.45
764.999	57.39
765.313	55.93
765.627	53.8
765.941	53.59
766.255	53.11
766.568	51.95
766.882	53.59
767.195	51.36
767.509	51.48
767.823	48.77
768.136	50.52
768.449	51.23
768.763	50.43
769.076	50.73
769.389	49.16
769.702	49.09
770.016	49.5
770.329	48.23
770.642	48.73
770.955	49.5
771.268	48.34
771.58	44.48
771.893	48.68
772.206	48.36
772.519	48.18
772.832	50.43
773.144	49.89
773.457	49.93
773.769	47.84
774.082	46.98
774.394	48.14
774.706	48.64
775.019	49.84
775.331	46.09
775.643	47.66
775.955	49.59
776.268	52.18
776.58	53.2
776.892	55.36
777.204	56.41
777.515	55.2
777.827	51.91
778.139	54.52
778.451	51.98
778.763	51.77
779.074	50.07
779.386	50.8
779.697	48.5
780.009	50.64
780.32	49.09
780.632	49.48
780.943	49.59
781.254	50.57
781.566	48.8
781.877	52.57
782.188	55.5
782.499	56.36
782.81	53.5
783.121	54.86
783.432	53.11
783.743	52.93
784.054	52.66
784.364	53.07
784.675	50.64
784.986	49.68
785.296	49.86
785.607	49.5
785.917	49.98
786.228	50.73
786.538	50.23
786.849	50.41
787.159	53.89
787.469	54.55
787.779	56.18
788.09	58.43
788.4	62.11
788.71	63.07
789.02	62.16
789.33	62.34
789.64	63.14
789.949	63.23
790.259	63.73
790.569	59.48
790.879	60.59
791.188	62.16
791.498	63.5
791.807	60.11
792.117	58.18
792.426	56.84
792.736	56.05
793.045	54.59
793.354	56.16
793.663	57.64
793.973	60.43
794.282	59.91
794.591	59.89
794.9	57.14
795.209	57.55
795.518	56.27
795.826	57.45
796.135	59.7
796.444	61.27
796.753	58.14
797.061	56
797.37	54
797.678	52.43
797.987	49.5
798.295	51.8
798.604	52.82
798.912	55.43
799.22	53.45
799.529	53.89
799.837	50.07
800.145	50.75
800.453	53.84
800.761	55.3
801.069	59.14
801.377	62.55
801.685	62.43
801.993	63.02
802.3	60.25
802.608	62.39
802.916	60.43
803.223	66.34
803.531	66.57
803.838	64.93
804.146	65.68
804.453	63.55
804.76	60.66
805.068	59.45
805.375	59.89
805.682	60.3
805.989	62.25
806.296	59.11
806.603	57.89
806.91	57.57
807.217	55.77
807.524	53.05
807.831	51.75
808.138	50.7
808.444	51.59
808.751	53.09
809.058	54.73
809.364	52.3
809.671	54.8
809.977	55.09
810.284	58.77
810.59	58.61
810.896	58.5
811.202	61.59
811.509	65.25
811.815	66.41
812.121	62.86
812.427	58.7
812.733	61.23
813.039	64.36
813.345	65.23
813.65	60.41
813.956	62.84
814.262	63.25
814.568	59.77
814.873	59.02
815.179	60.07
815.484	61.98
815.79	67.48
816.095	67.57
816.4	67.36
816.706	64.75
817.011	65.91
817.316	63.39
817.621	62.75
817.926	64.18
818.231	63.59
818.536	60.45
818.841	57.77
819.146	53.73
819.451	52.36
819.756	48.41
820.06	49.66
820.365	49
820.67	49.16
820.974	51.27
821.279	51.86
821.583	49.73
821.888	52.86
822.192	54.2
822.496	57.86
822.8	59.2
823.105	61.32
823.409	60.64
823.713	62.64
824.017	64.2
824.321	61
824.625	60.36
824.929	61.91
825.232	57.18
825.536	59.41
825.84	56.32
826.143	51.68
826.447	50.41
826.751	50.64
827.054	51.41
827.358	49.86
827.661	52.07
827.964	51.95
828.268	53.07
828.571	56.73
828.874	56.52
829.177	58.95
829.48	61.3
829.783	61.82
830.086	60.14
830.389	59.18
830.692	60.27
830.995	60.3
831.297	59.59
831.6	57.11
831.903	56.84
832.205	52.86
832.508	54.57
832.81	55.84
833.113	58.36
833.415	60.11
833.718	63.02
834.02	64.07
834.322	65.8
834.624	64.16
834.926	67.3
835.228	66.41
835.53	70.91
835.832	69.45
836.134	68.95
836.436	67.09
836.738	70.27
837.04	67.57
837.341	66.8
837.643	66.32
837.944	67.98
838.246	66.66
838.547	70.45
838.849	74.8
839.15	75.05
839.452	78.07
839.753	78.84
840.054	74.73
840.355	75.95
840.656	78.89
840.957	79.16
841.258	84.36
841.559	86.43
841.86	85.98
842.161	81.8
842.462	78.57
842.762	78.34
843.063	78.93
843.364	79.45
843.664	81
843.965	76.8
844.265	76.52
844.566	75.27
844.866	72.57
845.166	71.09
845.467	69.7
845.767	73
846.067	66.91
846.367	60.43
846.667	60.8
846.967	57.45
847.267	55.7
847.567	54.95
847.867	53.23
848.166	53.23
848.466	54.32
848.766	56.09
849.065	53.09
849.365	55.52
849.664	61.32
849.964	60.75
850.263	57.23
850.562	60.16
850.862	60.2
851.161	59.23
851.46	58.82
851.759	52.95
852.058	49.77
852.357	52.57
852.656	49.27
852.955	49.5
853.254	49.93
853.553	53.64
853.851	54.5
854.15	54.91
854.449	56.48
854.747	55.7
855.046	57.75
855.344	57.68
855.643	55.84
855.941	62.75
856.239	63.5
856.538	65.34
856.836	66.41
857.134	63.5
857.432	64.07
857.73	59.5
858.028	61.5
858.326	62.39
858.624	64.5
858.922	66.55
859.219	61.5
859.517	60.84
859.815	58.57
860.112	60.7
860.41	61.3
860.707	61.89
861.005	66.16
861.302	66.98
861.6	67.95
861.897	70.77
862.194	71.27
862.491	73.75
862.788	75.55
863.085	78.66
863.382	76.48
863.679	80.57
863.976	80.57
864.273	77.82
864.57	75.89
864.867	78.8
865.163	76.61
865.46	76.2
865.757	80.89
866.053	77.41
866.349	76.86
866.646	73.5
866.942	67.57
867.239	68.18
867.535	66.57
867.831	67.7
868.127	65.95
868.423	64.41
868.719	63.93
869.015	61.2
869.311	64.7
869.607	60.32
869.903	63.7
870.199	70.82
870.494	68.82
870.79	77.25
871.086	75.5
871.381	73.84
871.677	72.91
871.972	71.36
872.267	67.41
872.563	67.11
872.858	73.43
873.153	72.45
873.448	73.07
873.743	73.05
874.038	68.48
874.333	71.3
874.628	73.52
874.923	73.89
875.218	75.16
875.513	75.41
875.808	76.02
876.102	70.77
876.397	67.11
876.691	63.07
876.986	61.82
877.28	62.27
877.575	61.52
877.869	59.2
878.163	60.82
878.458	62.7
878.752	63.14
879.046	59.02
879.34	56.89
879.634	61.23
879.928	61.05
880.222	62.57
880.516	61.61
880.809	63.84
881.103	64.11
881.397	60.59
881.691	58.36
881.984	59.23
882.278	61.09
882.571	63.93
882.864	64.52
883.158	63.93
883.451	65.77
883.744	65.75
884.038	61.59
884.331	65.89
884.624	70.09
884.917	71.18
885.21	70.43
885.503	70.61
885.796	70.11
886.088	68.91
886.381	70.86
886.674	68.02
886.966	67.09
887.259	66.77
887.552	63.48
887.844	61.18
888.136	59.84
888.429	60.45
888.721	59.47
889.013	60.38
889.306	60.07
889.598	57.42
