# Supplementary material for: An on-demand, drop-on-drop method for studying enzyme catalysis by serial crystallography
Source: Nat Commun. 2021 Jul 22;12:4461. doi: 10.1038/s41467-021-24757-7 (PMC8298390; doi:10.1038/s41467-021-24757-7)
Supplement: Supplementary file 7 — Source Data [file 41467_2021_24757_MOESM7_ESM.zip › 01_raw data/7/7-pico-off (3).txt]

Data from 7-fluo5N-fura-picooff_Subt4_20-38-50-201.txt Node

Date: Wed Jun 05 20:38:50 PDT 2019
User: Yachandra Lab
Spectrometer: OFX00221
Trigger mode: 0
Integration Time (sec): 3.000000E-1
Scans to average: 4
Nonlinearity correction enabled: false
Boxcar width: 5
Storing dark spectrum: false
XAxis mode: Wavelengths
Number of Pixels in Spectrum: 2136
>>>>>Begin Spectral Data<<<<<
156.111	3.83
156.499	3.07
156.887	1.47
157.274	0.69
157.662	-0.03
158.049	0.2
158.437	1.52
158.824	1
159.211	-0.09
159.599	-0.77
159.986	-0.73
160.373	-2.45
160.761	-3.57
161.148	-2.98
161.535	-2.55
161.922	-1.95
162.309	-2.07
162.696	-3.36
163.083	-4.2
163.47	-3.73
163.857	-4.2
164.244	-4.34
164.631	-3.23
165.018	-1.68
165.405	-1.32
165.792	-1.09
166.179	-1.09
166.565	-0.73
166.952	-0.52
167.339	0.27
167.725	0.52
168.112	1.32
168.498	1.68
168.885	1.11
169.271	0.34
169.658	0.18
170.044	-0.36
170.431	-0.27
170.817	-0.73
171.203	-0.41
171.59	0
171.976	-0.98
172.362	-1.39
172.748	-2.55
173.134	-2.34
173.521	-2.34
173.907	-2
174.293	-1.82
174.679	-2.39
175.065	-3.25
175.451	-3.73
175.836	-4.18
176.222	-3.39
176.608	-4.25
176.994	-2.5
177.38	-2.7
177.765	-3.36
178.151	-4
178.537	-4.8
178.922	-4.02
179.308	-4.52
179.693	-4.64
180.079	-4.84
180.464	-4.84
180.85	-4.75
181.235	-7.16
181.621	-7.23
182.006	-6.16
182.391	-6.45
182.777	-5.73
183.162	-6.7
183.547	-5.25
183.932	-4.86
184.317	-5.2
184.702	-5.77
185.087	-5
185.472	-3.82
185.857	-3.14
186.242	-1.66
186.627	-1.36
187.012	-1.11
187.397	-0.52
187.782	-0.73
188.167	-0.66
188.551	-0.11
188.936	3.52
189.321	8.73
189.705	12.32
190.09	17.14
190.475	22.23
190.859	23.75
191.244	27.14
191.628	31.68
192.012	33.23
192.397	37.41
192.781	42.84
193.166	45.86
193.55	41.73
193.934	43.48
194.318	40.68
194.702	40.09
195.087	44.11
195.471	46.86
195.855	44.91
196.239	47.61
196.623	48.41
197.007	48.73
197.391	48.34
197.775	51.75
198.158	52.52
198.542	57.3
198.926	56.05
199.31	58.93
199.693	55.43
200.077	55.57
200.461	54.75
200.844	52.43
201.228	50.55
201.611	44.8
201.995	44
202.378	42.82
202.762	42.77
203.145	43.93
203.529	40.16
203.912	40.18
204.295	38.7
204.679	41.27
205.062	45.32
205.445	44.95
205.828	52.16
206.211	54.5
206.594	53.2
206.977	48.93
207.36	48.05
207.743	47.09
208.126	46.41
208.509	46.5
208.892	43.11
209.275	36.84
209.658	38.86
210.04	37.75
210.423	36.61
210.806	36.48
211.188	37.5
211.571	36.57
211.953	39.25
212.336	38.84
212.719	44.8
213.101	48.27
213.483	50.59
213.866	50.3
214.248	46.55
214.63	47.64
215.013	47.8
215.395	48.39
215.777	47.16
216.159	45.61
216.542	50.09
216.924	45.82
217.306	44.48
217.688	45.16
218.07	43.11
218.452	44.43
218.834	45.02
219.216	46.02
219.597	44.82
219.979	46.59
220.361	50.43
220.743	48.45
221.124	46.61
221.506	43.91
221.888	42.23
222.269	44.18
222.651	46.2
223.032	42.95
223.414	38.77
223.795	40.41
224.177	43.16
224.558	40
224.94	36.23
225.321	41.05
225.702	44.98
226.083	48.39
226.465	48.86
226.846	48.61
227.227	47.91
227.608	52.2
227.989	54.09
228.37	50.3
228.751	46.98
229.132	52.5
229.513	51.93
229.894	49.61
230.275	48.34
230.655	45.07
231.036	43.43
231.417	42.95
231.798	46.32
232.178	40.68
232.559	41.82
232.94	44.3
233.32	44.82
233.701	46.39
234.081	46.25
234.462	45.2
234.842	47.23
235.222	49.82
235.603	47.39
235.983	41.84
236.363	43.8
236.743	46.34
237.124	45.07
237.504	43.68
237.884	43.75
238.264	43.23
238.644	42.43
239.024	46.11
239.404	41.7
239.784	43.16
240.164	44.16
240.544	45.48
240.923	40.59
241.303	40.7
241.683	42.25
242.063	39.34
242.442	39.23
242.822	38.75
243.202	36.55
243.581	38.14
243.961	42.2
244.34	43.45
244.72	42.02
245.099	44.55
245.478	47.02
245.858	44.02
246.237	43.75
246.616	44.64
246.996	46.77
247.375	49.25
247.754	49.07
248.133	48.57
248.512	48.57
248.891	52.05
249.27	54.77
249.649	54.3
250.028	55.23
250.407	56.34
250.786	54.98
251.165	53.75
251.544	54.34
251.922	55.73
252.301	60.02
252.68	59.23
253.058	56.52
253.437	53.64
253.816	53.66
254.194	54.2
254.573	52.43
254.951	55.25
255.329	61.64
255.708	57.64
256.086	57.32
256.465	53.52
256.843	56
257.221	58.52
257.599	60.09
257.977	58.11
258.356	57.32
258.734	59.52
259.112	61.89
259.49	57.41
259.868	57.75
260.246	61.36
260.624	58.68
261.001	56.41
261.379	56.3
261.757	55.11
262.135	54.48
262.513	53.36
262.89	51.32
263.268	45.55
263.645	46.45
264.023	46.02
264.401	41.7
264.778	44.39
265.156	43.43
265.533	41.89
265.91	42.5
266.288	44.05
266.665	46.75
267.042	47.32
267.42	49.68
267.797	52.27
268.174	53.75
268.551	54.3
268.928	54.68
269.305	54.61
269.682	55.39
270.059	55.14
270.436	55.8
270.813	54.48
271.19	58.36
271.567	58.84
271.944	52.66
272.32	51.41
272.697	50.14
273.074	48.59
273.45	47.48
273.827	47.02
274.203	46.05
274.58	47.14
274.957	45.59
275.333	42.3
275.709	39.84
276.086	41.55
276.462	38.55
276.838	38.8
277.215	38.73
277.591	42.16
277.967	41.14
278.343	42.82
278.719	38.3
279.095	39.68
279.471	36.39
279.847	38.27
280.223	37.73
280.599	40.09
280.975	39.73
281.351	39.52
281.727	38.25
282.103	37.2
282.478	33.32
282.854	38.68
283.23	40.05
283.605	45.59
283.981	44
284.357	45.7
284.732	47.45
285.108	51.75
285.483	53.09
285.858	53.95
286.234	58.11
286.609	61.5
286.984	58.86
287.36	57.02
287.735	54.3
288.11	55.02
288.485	54.34
288.86	53.02
289.235	49.93
289.61	47.98
289.985	50.11
290.36	47.41
290.735	47.82
291.11	47.36
291.485	48.16
291.86	52.14
292.235	55.68
292.609	56.75
292.984	54.45
293.359	53.73
293.733	53.86
294.108	50.57
294.482	47.7
294.857	48.36
295.231	49.59
295.606	52.36
295.98	51.57
296.354	48.75
296.729	50.3
297.103	51.41
297.477	52.68
297.851	56.64
298.226	55.5
298.6	55.36
298.974	54.05
299.348	57.2
299.722	54.73
300.096	53.98
300.47	51.57
300.844	47.23
301.217	47.75
301.591	49
301.965	48.93
302.339	50.75
302.712	55.11
303.086	54.8
303.46	52.82
303.833	51.61
304.207	50.84
304.58	53.75
304.954	56.18
305.327	55.77
305.701	53.16
306.074	50.7
306.447	48.48
306.821	47.68
307.194	45.66
307.567	43.34
307.94	45.09
308.313	43.34
308.686	42.75
309.059	40.91
309.432	40.25
309.805	40.7
310.178	40.93
310.551	43.8
310.924	39.86
311.297	40.52
311.67	40.66
312.042	40.75
312.415	40.45
312.788	40.2
313.16	41.57
313.533	40.48
313.905	44.64
314.278	45.36
314.65	43.36
315.023	45
315.395	45.75
315.768	44.93
316.14	43.32
316.512	45.95
316.884	48.93
317.257	46.86
317.629	49.61
318.001	46.34
318.373	46.45
318.745	45.39
319.117	46.61
319.489	44.91
319.861	44.25
320.233	43.73
320.605	41.18
320.977	39.52
321.348	41.75
321.72	41.34
322.092	44.27
322.463	41.75
322.835	41.84
323.207	41.86
323.578	38.05
323.95	39.77
324.321	40.95
324.693	43.39
325.064	42.8
325.435	45.5
325.807	45.5
326.178	46.41
326.549	49.55
326.92	52.55
327.292	51.32
327.663	55.59
328.034	54.7
328.405	57.02
328.776	53.7
329.147	55.34
329.518	46.61
329.889	46.14
330.259	40.32
330.63	39.32
331.001	38.14
331.372	37.55
331.742	38.75
332.113	38.07
332.484	34.86
332.854	37.32
333.225	38.34
333.595	41.89
333.966	41.64
334.336	44.05
334.707	40.66
335.077	38.45
335.447	38.61
335.817	38.68
336.188	41.43
336.558	43.27
336.928	42.86
337.298	43.39
337.668	41.41
338.038	44
338.408	47.39
338.778	49.55
339.148	52.36
339.518	52.77
339.888	51.02
340.258	48.75
340.627	44.32
340.997	42.48
341.367	37.02
341.736	38.8
342.106	35.95
342.475	29.64
342.845	32.73
343.214	33.5
343.584	35.73
343.953	35.14
344.323	35.36
344.692	38.43
345.061	37.75
345.431	39.39
345.8	42.7
346.169	44.73
346.538	43.8
346.907	38.82
347.276	37.23
347.645	38.3
348.014	39.5
348.383	43.07
348.752	44.73
349.121	45.32
349.49	45.86
349.858	43.7
350.227	42.16
350.596	49.02
350.964	54.34
351.333	54.75
351.702	52.11
352.07	52.59
352.439	48.07
352.807	45.82
353.176	44.57
353.544	48.89
353.912	52.36
354.281	51.05
354.649	45.43
355.017	40.7
355.385	41.52
355.753	41.8
356.122	41.27
356.49	42.98
356.858	42.95
357.226	44.32
357.594	40.5
357.961	39.25
358.329	42.25
358.697	44.55
359.065	48.14
359.433	45.98
359.8	48.43
360.168	49.45
360.536	51.14
360.903	49.93
361.271	52.07
361.638	52.27
362.006	53.2
362.373	51.75
362.741	52.93
363.108	49.84
363.475	52.66
363.843	48.89
364.21	47.73
364.577	47.55
364.944	47.61
365.311	46.11
365.678	48.82
366.045	47.89
366.412	49.41
366.779	47.18
367.146	46.77
367.513	48.41
367.88	51.32
368.247	53.05
368.613	50.2
368.98	51.75
369.347	50.59
369.713	47.89
370.08	46.8
370.447	46.14
370.813	45.45
371.18	46.23
371.546	42.52
371.912	42.11
372.279	39.11
372.645	41.25
373.011	44.57
373.378	48.16
373.744	46.41
374.11	41.98
374.476	40.52
374.842	44
375.208	44.93
375.574	43.98
375.94	42.43
376.306	44.66
376.672	42.43
377.038	40.09
377.404	36.32
377.769	38.36
378.135	42.14
378.501	42.75
378.866	38.7
379.232	34.98
379.597	37.3
379.963	37.68
380.328	38.52
380.694	41.55
381.059	39.25
381.425	42.77
381.79	40.91
382.155	41.77
382.52	40.66
382.886	41.55
383.251	42.82
383.616	40.5
383.981	40.59
384.346	36.64
384.711	37.36
385.076	39.36
385.441	35.77
385.806	40.02
386.171	38.68
386.535	40.52
386.9	37.98
387.265	40.3
387.629	41.57
387.994	41.39
388.359	42.23
388.723	38.48
389.088	39.36
389.452	39.16
389.817	34.8
390.181	34.23
390.545	35.3
390.91	39.16
391.274	41.02
391.638	41.7
392.002	42.64
392.366	45.07
392.731	48.57
393.095	46.16
393.459	51.09
393.823	52.2
394.187	51.43
394.55	49.32
394.914	51.07
395.278	46.84
395.642	46.84
396.006	46.11
396.369	44.75
396.733	41.34
397.097	41.32
397.46	38.39
397.824	37.8
398.187	39.2
398.551	39.39
398.914	39.3
399.277	41.16
399.641	40.23
400.004	42.16
400.367	40.45
400.73	41.75
401.094	41
401.457	41.11
401.82	38.86
402.183	42.36
402.546	41.7
402.909	38.91
403.272	38.93
403.635	39.48
403.998	40.05
404.36	42.05
404.723	42.86
405.086	44
405.448	41.75
405.811	42.61
406.174	37.36
406.536	38.32
406.899	41.75
407.261	43.36
407.624	41.5
407.986	38.59
408.348	39
408.711	39.98
409.073	40.57
409.435	43.23
409.797	44
410.16	44.7
410.522	45.09
410.884	47.86
411.246	46.34
411.608	49.66
411.97	49.84
412.332	48.25
412.693	49.09
413.055	48.43
413.417	48.52
413.779	49.61
414.14	47.98
414.502	47.95
414.864	40.27
415.225	39
415.587	37.55
415.948	39.73
416.31	41.59
416.671	39.02
417.033	39.41
417.394	36.18
417.755	37.34
418.116	38.11
418.478	37.25
418.839	38.02
419.2	39.05
419.561	38.45
419.922	36.3
420.283	37.66
420.644	38.25
421.005	39.59
421.366	44.77
421.727	42.91
422.087	44.36
422.448	45.61
422.809	46.07
423.169	47.95
423.53	50.05
423.891	49.36
424.251	47.23
424.612	47.89
424.972	48.55
425.333	48.05
425.693	46.3
426.053	48.48
426.414	46
426.774	49.23
427.134	46.32
427.494	47.23
427.854	47.61
428.214	46.75
428.574	44.55
428.934	42.93
429.294	42.91
429.654	46.75
430.014	43.61
430.374	44.27
430.734	43.11
431.094	44.68
431.453	43.98
431.813	45.73
432.173	46.8
432.532	46.8
432.892	44.43
433.251	41.05
433.611	41.93
433.97	42.7
434.33	45.98
434.689	45.8
435.048	48.68
435.407	48.82
435.767	48.7
436.126	48.41
436.485	48.5
436.844	49.59
437.203	50.16
437.562	47.18
437.921	46.39
438.28	44.95
438.639	44.39
438.998	40.82
439.356	37.43
439.715	38.82
440.074	41.43
440.433	38.68
440.791	37.68
441.15	38.68
441.508	39.34
441.867	42.23
442.225	41.93
442.584	41.41
442.942	41.41
443.3	41.02
443.659	37.89
444.017	35.68
444.375	38.91
444.733	41.95
445.092	43.61
445.45	46.66
445.808	46.39
446.166	47.75
446.524	46.3
446.882	45.7
447.239	45.59
447.597	45.02
447.955	45.59
448.313	42.84
448.67	43.25
449.028	40.86
449.386	37.18
449.743	36.5
450.101	35.61
450.458	37.02
450.816	39.11
451.173	41.43
451.531	44.55
451.888	41.55
452.245	45.95
452.602	43
452.96	46.84
453.317	46.18
453.674	47.93
454.031	47.18
454.388	48
454.745	47.48
455.102	48.36
455.459	44.2
455.816	46.59
456.173	44.77
456.529	44.8
456.886	40.89
457.243	45
457.599	42.3
457.956	42.09
458.313	40
458.669	41.05
459.026	38.34
459.382	39.43
459.739	41.39
460.095	40.8
460.451	42.14
460.807	42.75
461.164	38.36
461.52	38.43
461.876	38.2
462.232	40.52
462.588	37.73
462.944	38.66
463.3	39.18
463.656	37
464.012	37.48
464.368	37.5
464.724	37.98
465.079	42.32
465.435	39.82
465.791	45.75
466.146	44.84
466.502	41.73
466.858	39.59
467.213	40.7
467.569	42.39
467.924	41.2
468.279	41.48
468.635	40.61
468.99	38.66
469.345	44.55
469.701	39.41
470.056	39.32
470.411	45.32
470.766	46.7
471.121	44.36
471.476	43.59
471.831	45.66
472.186	47.61
472.541	45.55
472.895	44.18
473.25	39.64
473.605	39.66
473.96	39.75
474.314	38.14
474.669	40.18
475.024	42.5
475.378	41.66
475.733	40.95
476.087	40.36
476.441	41.55
476.796	43.77
477.15	48.07
477.504	47.75
477.859	46.61
478.213	45.82
478.567	43.05
478.921	42.57
479.275	41.7
479.629	41.61
479.983	39
480.337	40.75
480.691	38.32
481.045	32.5
481.399	30
481.752	29.34
482.106	28.86
482.46	30.27
482.813	31.2
483.167	32.25
483.52	33.66
483.874	37.25
484.227	33.66
484.581	34.25
484.934	38.32
485.288	41.52
485.641	39.45
485.994	41.16
486.347	43.09
486.7	43.61
487.054	43.82
487.407	43.36
487.76	42.68
488.113	46.3
488.466	49.52
488.818	49.14
489.171	47.27
489.524	48.91
489.877	49.25
490.23	47.48
490.582	48.73
490.935	48.05
491.288	46.43
491.64	42.25
491.993	41.25
492.345	41.02
492.698	40.23
493.05	40.05
493.402	42.68
493.755	41.11
494.107	41.14
494.459	37.16
494.811	34.93
495.163	36.16
495.515	36.84
495.867	36.52
496.219	31.89
496.571	31.98
496.923	27.32
497.275	26.07
497.627	28.09
497.979	26.84
498.33	27.82
498.682	30.36
499.034	30.09
499.385	32.89
499.737	33.68
500.088	38.11
500.44	42.8
500.791	50.18
501.143	53.98
501.494	49.43
501.845	53.48
502.197	56.39
502.548	53.34
502.899	53.16
503.25	56
503.601	58.84
503.952	53.75
504.303	51.34
504.654	50.45
505.005	50.05
505.356	53.18
505.707	50.11
506.058	41.98
506.408	46.98
506.759	44.14
507.11	42.5
507.46	37.14
507.811	36.8
508.161	31.36
508.512	30.8
508.862	25.57
509.213	26.48
509.563	25.41
509.913	30.95
510.263	29.91
510.614	32.41
510.964	31.77
511.314	32.66
511.664	33.57
512.014	38.86
512.364	40.23
512.714	43.23
513.064	42.09
513.414	44.7
513.764	47.68
514.113	44.14
514.463	39.68
514.813	38.48
515.162	36.68
515.512	38.2
515.862	34.14
516.211	32.95
516.561	30.84
516.91	28.77
517.259	27.52
517.609	20.3
517.958	24.16
518.307	28.91
518.656	26
519.006	30.34
519.355	28.11
519.704	29.5
520.053	29.8
520.402	32.8
520.751	32.86
521.1	33.55
521.448	40.39
521.797	38.18
522.146	36.36
522.495	38.77
522.843	36.7
523.192	37.59
523.541	40.05
523.889	40.52
524.238	40.48
524.586	42.2
524.935	41.75
525.283	40.95
525.631	40.75
525.979	41.32
526.328	40.75
526.676	38.32
527.024	39.75
527.372	38.91
527.72	38.23
528.068	36.23
528.416	35.07
528.764	34.45
529.112	31.77
529.46	30.61
529.808	31.59
530.155	28.27
530.503	28.16
530.851	28.27
531.198	29.18
531.546	28.7
531.893	31
532.241	31.84
532.588	29.5
532.936	29
533.283	32.57
533.63	33.23
533.978	36.95
534.325	36.68
534.672	34.84
535.019	32.27
535.366	29.2
535.713	29.32
536.06	26.91
536.407	33.18
536.754	35.8
537.101	33.27
537.448	33.34
537.795	33.2
538.141	36.95
538.488	37.23
538.835	35.91
539.181	40.45
539.528	40.09
539.874	43.39
540.221	40.02
540.567	37.91
540.914	39.36
541.26	38.02
541.606	38.02
541.952	42.14
542.299	42.82
542.645	45.16
542.991	43.27
543.337	40.75
543.683	40.73
544.029	40.32
544.375	39.61
544.721	40.23
545.066	42.45
545.412	41.41
545.758	37.32
546.104	37.73
546.449	37.61
546.795	38.32
547.141	38.32
547.486	35.8
547.832	36.89
548.177	37.48
548.522	35.98
548.868	36.68
549.213	38.2
549.558	37.73
549.903	36.57
550.249	38.14
550.594	37.73
550.939	39.11
551.284	41
551.629	38.2
551.974	41.59
552.319	42.11
552.664	39.52
553.008	41.57
553.353	42.91
553.698	43.2
554.043	41.82
554.387	37.2
554.732	38.5
555.076	39.57
555.421	41.66
555.765	40.2
556.11	37.89
556.454	38.84
556.798	36.02
557.143	35.45
557.487	35.52
557.831	36.23
558.175	39.8
558.519	34.93
558.863	35.2
559.207	35.05
559.551	32.3
559.895	37.02
560.239	36.93
560.583	35.93
560.927	36.8
561.27	39.41
561.614	37.64
561.958	37.98
562.301	40.84
562.645	39.3
562.988	35.02
563.332	36.89
563.675	35.14
564.018	35.59
564.362	33.8
564.705	30.32
565.048	27.14
565.391	27.64
565.735	25.7
566.078	23.91
566.421	24.57
566.764	29
567.107	28.32
567.45	28.14
567.792	27.48
568.135	31.45
568.478	32.36
568.821	33.61
569.163	36.11
569.506	38.48
569.849	40.25
570.191	38.82
570.534	40.66
570.876	43.09
571.219	45.61
571.561	46.57
571.903	45.98
572.246	46.02
572.588	44.57
572.93	41.2
573.272	41.98
573.614	42
573.956	42
574.298	38.98
574.64	35.2
574.982	32.77
575.324	29.18
575.666	29.55
576.008	30.64
576.349	29.93
576.691	33.48
577.033	31.59
577.374	32.55
577.716	34.3
578.057	34.82
578.399	35.91
578.74	34.25
579.082	34.48
579.423	34.09
579.764	32.34
580.105	31.11
580.447	29.98
580.788	29.73
581.129	29.34
581.47	27.89
581.811	29.43
582.152	26.41
582.493	26.32
582.834	28.41
583.175	28.16
583.515	28.89
583.856	31.5
584.197	29.82
584.537	30.91
584.878	32.64
585.218	33.48
585.559	34.48
585.899	38.66
586.24	41.36
586.58	42.07
586.921	41.84
587.261	42.57
587.601	41.55
587.941	41.07
588.281	43.27
588.621	40.89
588.961	38.48
589.301	34.55
589.641	35.91
589.981	32.73
590.321	32.66
590.661	31.95
591.001	30.77
591.34	32.89
591.68	35.41
592.02	34.93
592.359	33.36
592.699	37.7
593.038	40.95
593.378	39.7
593.717	41.14
594.057	41.18
594.396	43.16
594.735	42.55
595.074	39.41
595.414	36.61
595.753	35
596.092	36.91
596.431	35.55
596.77	34.14
597.109	32.43
597.448	31.3
597.786	28.89
598.125	25.45
598.464	26.07
598.803	25.82
599.141	25.8
599.48	23.48
599.819	21.16
600.157	21.55
600.495	19.09
600.834	22.59
601.172	23.61
601.511	26.45
601.849	29.68
602.187	30
602.525	32.5
602.864	37.36
603.202	37.3
603.54	38.27
603.878	36.66
604.216	36.43
604.554	34.8
604.891	34.89
605.229	36.98
605.567	34.77
605.905	38.16
606.243	40.18
606.58	37.84
606.918	39.41
607.255	38.18
607.593	40.3
607.93	41.45
608.268	37.8
608.605	35.82
608.942	34.41
609.28	31.91
609.617	31.02
609.954	30.07
610.291	29
610.628	32.41
610.965	34.68
611.302	30.5
611.639	33.8
611.976	37.27
612.313	42.77
612.65	42.16
612.987	45.84
613.323	42.64
613.66	40.48
613.997	40.2
614.333	36.41
614.67	36.43
615.006	38.95
615.343	36.43
615.679	36.23
616.015	33.5
616.352	31.75
616.688	34.43
617.024	38.02
617.36	41.61
617.696	41.34
618.032	40.95
618.368	42.05
618.704	41.77
619.04	43.07
619.376	43.93
619.712	43.14
620.048	45.05
620.383	44.11
620.719	41.77
621.055	42.45
621.39	42.07
621.726	42.68
622.061	41
622.397	41.23
622.732	40.2
623.068	39.09
623.403	39.05
623.738	38.73
624.073	36.07
624.409	38.02
624.744	37.05
625.079	37.91
625.414	41.75
625.749	43.32
626.084	43.91
626.419	46.73
626.753	48.75
627.088	51.73
627.423	53.14
627.758	56.61
628.092	54.68
628.427	55.57
628.762	58
629.096	58.11
629.431	57.73
629.765	57.2
630.099	52.55
630.434	52.36
630.768	53.73
631.102	52.59
631.436	52.02
631.77	55.7
632.105	55.68
632.439	53.52
632.773	53.41
633.107	54.84
633.44	56.39
633.774	59.98
634.108	59.39
634.442	57.09
634.776	58.25
635.109	57.95
635.443	56.77
635.776	54.66
636.11	53.89
636.443	52.36
636.777	52
637.11	50.7
637.444	48.86
637.777	48.14
638.11	48.91
638.443	50.64
638.776	50.57
639.11	49.36
639.443	52.66
639.776	55.09
640.109	53.61
640.441	51.66
640.774	51.5
641.107	53.45
641.44	54.93
641.773	53.48
642.105	48.32
642.438	45.95
642.77	44.86
643.103	41.98
643.435	42.45
643.768	43.91
644.1	47.14
644.433	48.07
644.765	48.07
645.097	47.77
645.429	46.52
645.761	49.07
646.094	48.61
646.426	50.36
646.758	52.39
647.09	49.86
647.422	49.11
647.753	46.59
648.085	47.91
648.417	44.18
648.749	43.61
649.08	46.95
649.412	46.11
649.744	46.77
650.075	46.59
650.407	43.68
650.738	47.91
651.069	47.48
651.401	50.36
651.732	47.91
652.063	51.25
652.394	52.11
652.726	50.11
653.057	51.93
653.388	51.84
653.719	51.8
654.05	53.18
654.381	49.91
654.712	49.73
655.042	47
655.373	50.05
655.704	48.09
656.034	45.57
656.365	47.61
656.696	45.48
657.026	48.34
657.357	46.52
657.687	47.73
658.018	49.3
658.348	49
658.678	49.59
659.008	47.52
659.339	51.25
659.669	51.82
659.999	49.55
660.329	49.73
660.659	50.14
660.989	52.18
661.319	48.93
661.649	48.77
661.978	50.68
662.308	49.7
662.638	49.02
662.968	48.32
663.297	52.41
663.627	53.3
663.956	56.82
664.286	56.07
664.615	53.45
664.945	55.16
665.274	53.52
665.603	53.5
665.932	57.8
666.262	60.16
666.591	58.7
666.92	56.5
667.249	58.48
667.578	55.09
667.907	55.41
668.236	59.27
668.564	61.23
668.893	62.82
669.222	63.98
669.551	61.7
669.879	60.57
670.208	59.48
670.537	56.43
670.865	51.39
671.194	54.48
671.522	54.82
671.85	54.36
672.179	52.61
672.507	52.07
672.835	49.93
673.163	52.36
673.491	54.34
673.819	56.68
674.147	56.3
674.475	59.93
674.803	57.3
675.131	54.59
675.459	53.61
675.787	55.27
676.115	55.82
676.442	55.89
676.77	53.43
677.098	50.14
677.425	48.48
677.753	52.25
678.08	51.14
678.407	53.84
678.735	56.07
679.062	54.68
679.389	49.84
679.717	46.18
680.044	43.41
680.371	41.8
680.698	43.02
681.025	43.14
681.352	40.16
681.679	39.07
682.006	35.3
682.332	34.59
682.659	35.86
682.986	41.95
683.313	44.27
683.639	48.43
683.966	51.34
684.292	52.55
684.619	55.23
684.945	60.91
685.272	60.5
685.598	61.18
685.924	59.5
686.25	58.25
686.577	57.52
686.903	58.39
687.229	60.8
687.555	57.52
687.881	57.7
688.207	55.41
688.533	52.59
688.858	56.41
689.184	58.02
689.51	58.98
689.836	61.2
690.161	58.82
690.487	58.59
690.813	55.77
691.138	56.16
691.463	56.39
691.789	54.73
692.114	52.93
692.44	49.11
692.765	47.68
693.09	47.55
693.415	48.7
693.74	47.39
694.065	45.98
694.39	41.7
694.715	44.41
695.04	43.61
695.365	47.61
695.69	46.93
696.015	49.5
696.339	48.59
696.664	48.59
696.989	48.39
697.313	50.11
697.638	50.61
697.962	51.7
698.287	49
698.611	50.91
698.935	50.41
699.26	50.11
699.584	52.5
699.908	53.52
700.232	53.93
700.556	49.89
700.88	50.48
701.204	53.11
701.528	57.57
701.852	57.86
702.176	55.52
702.5	52.8
702.823	52.73
703.147	48.27
703.471	48.64
703.794	53.02
704.118	55.23
704.441	54.55
704.765	52.27
705.088	50.34
705.411	49.27
705.735	48.23
706.058	47.45
706.381	50.25
706.704	51.41
707.027	50.3
707.35	45.23
707.673	44.09
707.996	43.68
708.319	43
708.642	43.07
708.965	44.73
709.288	45.23
709.61	48.16
709.933	46
710.256	49.57
710.578	52.27
710.901	53.14
711.223	54.73
711.546	53.2
711.868	53.61
712.19	50.41
712.512	50.07
712.835	50.48
713.157	48.39
713.479	49.27
713.801	46
714.123	41.73
714.445	39.48
714.767	39.3
715.089	42.7
715.411	40.11
715.732	43.91
716.054	42.11
716.376	42.48
716.697	41.84
717.019	42.23
717.34	42.09
717.662	45.34
717.983	46.27
718.305	44.16
718.626	42.18
718.947	46.2
719.268	43.52
719.589	44.25
719.911	42.11
720.232	45.23
720.553	44.93
720.874	44.3
721.195	40.89
721.515	42.34
721.836	40.98
722.157	39.59
722.478	38.3
722.798	37.09
723.119	37.8
723.44	38.66
723.76	39.55
724.081	37.98
724.401	38.64
724.721	38.27
725.042	35.25
725.362	36.23
725.682	35.73
726.002	35
726.322	37.07
726.642	35.91
726.962	33.5
727.282	28.43
727.602	28.27
727.922	26.82
728.242	31.5
728.562	32.8
728.882	33
729.201	36.75
729.521	35.11
729.84	33.64
730.16	33.43
730.479	35.34
730.799	37.98
731.118	38.91
731.437	37.02
731.757	33.32
732.076	32.07
732.395	32.25
732.714	30.98
733.033	32.59
733.352	36.86
733.671	37.57
733.99	39.25
734.309	40.41
734.628	41.2
734.947	42.34
735.265	42.3
735.584	43.5
735.903	45.64
736.221	44.57
736.54	43.5
736.858	39.61
737.177	38.07
737.495	35.34
737.813	31.45
738.132	29.7
738.45	32.25
738.768	30.95
739.086	29.59
739.404	28.11
739.722	25
740.04	25.59
740.358	26.95
740.676	26.91
740.994	28.18
741.311	31.93
741.629	30.98
741.947	29.11
742.264	29
742.582	29.39
742.899	27.45
743.217	31.14
743.534	28.82
743.852	28.23
744.169	28.7
744.486	28.3
744.803	28.05
745.121	29.41
745.438	28.82
745.755	31.18
746.072	29.8
746.389	30.25
746.706	30.36
747.022	33.39
747.339	32.7
747.656	31.86
747.973	33.27
748.289	30.16
748.606	28.18
748.923	27.14
749.239	24.7
749.555	27.57
749.872	28.77
750.188	25.86
750.505	25.41
750.821	25.59
751.137	28.02
751.453	25.09
751.769	26.05
752.085	28.77
752.401	30.57
752.717	32.89
753.033	30.07
753.349	28.8
753.665	29.86
753.98	30.09
754.296	31.45
754.612	32.7
754.927	34.23
755.243	33.05
755.558	33.52
755.874	32.27
756.189	32.27
756.505	36.82
756.82	35.66
757.135	39.75
757.45	38.11
757.765	38.89
758.08	35.7
758.395	34.05
758.71	33.98
759.025	31.36
759.34	34.18
759.655	35.43
759.97	33.3
760.285	35.52
760.599	30.07
760.914	32.34
761.228	32.55
761.543	32.55
761.857	33.34
762.172	35.3
762.486	39.39
762.8	35.59
763.115	34.64
763.429	35.43
763.743	36.02
764.057	38.43
764.371	38.86
764.685	37.02
764.999	38.14
765.313	37.41
765.627	35.18
765.941	30.68
766.255	31.27
766.568	31.36
766.882	31.95
767.195	28.66
767.509	28.68
767.823	26.09
768.136	26.95
768.449	24.27
768.763	26.86
769.076	29.43
769.389	30.41
769.702	33.27
770.016	32
770.329	30.05
770.642	33.18
770.955	31.43
771.268	30.41
771.58	28.77
771.893	32.82
772.206	32.02
772.519	30.86
772.832	30.14
773.144	27
773.457	26.39
773.769	26.59
774.082	24.55
774.394	26.3
774.706	27.2
775.019	29.23
775.331	27.23
775.643	27.91
775.955	28.23
776.268	31.18
776.58	31.36
776.892	34.43
777.204	34.41
777.515	33.68
777.827	31.14
778.139	30.84
778.451	29.89
778.763	29.48
779.074	26.48
779.386	27.5
779.697	24.2
780.009	25.45
780.32	22.93
780.632	24.68
780.943	26.34
781.254	28.02
781.566	29.18
781.877	31.5
782.188	34.89
782.499	36.43
782.81	35.32
783.121	35.36
783.432	35.86
783.743	37.5
784.054	35.66
784.364	36.07
784.675	34.41
784.986	33.27
785.296	31.11
785.607	32.86
785.917	31.82
786.228	29.95
786.538	32.66
786.849	29.48
787.159	27.73
787.469	29.36
787.779	30.73
788.09	31.39
788.4	33.2
788.71	34.98
789.02	30.43
789.33	31.66
789.64	33.82
789.949	34.09
790.259	37.48
790.569	37.32
790.879	37.48
791.188	37.77
791.498	38.93
791.807	40.3
792.117	36.05
792.426	34.5
792.736	33.61
793.045	32.66
793.354	33.16
793.663	34.02
793.973	38.09
794.282	40.16
794.591	41.11
794.9	39.98
795.209	38.07
795.518	41.34
795.826	42.5
796.135	45.82
796.444	48.77
796.753	45.48
797.061	43.07
797.37	39.18
797.678	34.25
797.987	34.3
798.295	35.93
798.604	37.95
798.912	36.57
799.22	34.73
799.529	34.57
799.837	30.61
800.145	32.93
800.453	36.5
800.761	37.75
801.069	40.77
801.377	38
801.685	37.34
801.993	34.2
802.3	32.68
802.608	37.2
802.916	34.84
803.223	37.36
803.531	38.45
803.838	37.41
804.146	38.82
804.453	37.55
804.76	37.39
805.068	38.7
805.375	40.2
805.682	41.59
805.989	40.57
806.296	40.75
806.603	39.02
806.91	37.27
807.217	32.89
807.524	31.07
807.831	30.98
808.138	32.43
808.444	30.61
808.751	31.48
809.058	30.91
809.364	30.39
809.671	30.48
809.977	33.75
810.284	36.55
810.59	38.59
810.896	39.55
811.202	37.5
811.509	37.3
811.815	40.11
812.121	38.64
812.427	39.2
812.733	40.09
813.039	39.05
813.345	38.68
813.65	33.16
813.956	36.36
814.262	36.09
814.568	40.34
814.873	38.32
815.179	36.25
815.484	36.93
815.79	39.36
816.095	37.64
816.4	39.27
816.706	38.8
817.011	42.8
817.316	40.68
817.621	40.2
817.926	38.02
818.231	38.86
818.536	36.75
818.841	35.11
819.146	30.02
819.451	30.52
819.756	29.09
820.06	29.23
820.365	29.32
820.67	28.59
820.974	31.91
821.279	32.25
821.583	33.14
821.888	33.02
822.192	32.25
822.496	37.89
822.8	37.07
823.105	37.48
823.409	36.43
823.713	37
824.017	36.91
824.321	29.2
824.625	29.34
824.929	29.91
825.232	30.3
825.536	32.55
825.84	28.59
826.143	29.2
826.447	28.57
826.751	27.43
827.054	28
827.358	28.84
827.661	36.91
827.964	35.27
828.268	34.43
828.571	36.34
828.874	36.3
829.177	37.16
829.48	35.2
829.783	37.84
830.086	39.16
830.389	37.8
830.692	36.89
830.995	33.14
831.297	32.55
831.6	30.45
831.903	32.3
832.205	31.16
832.508	32.3
832.81	34.82
833.113	36.59
833.415	38.07
833.718	38.09
834.02	40.11
834.322	40.8
834.624	39.86
834.926	42.61
835.228	41.59
835.53	44.52
835.832	46.68
836.134	46.48
836.436	43.55
836.738	40.91
837.04	39.39
837.341	38.41
837.643	38.98
837.944	42.39
838.246	42.75
838.547	43.52
838.849	46.09
839.15	46.2
839.452	48.3
839.753	47.52
840.054	47.48
840.355	47.61
840.656	46.57
840.957	48.02
841.258	51.7
841.559	50.73
841.86	49.59
842.161	45.66
842.462	42.16
842.762	40.34
843.063	41.2
843.364	41.05
843.664	42.23
843.965	45.8
844.265	44.25
844.566	41.93
844.866	41.09
845.166	41.73
845.467	39.25
845.767	40.32
846.067	39.07
846.367	36.98
846.667	37.14
846.967	36.5
847.267	31.93
847.567	31.43
847.867	31.16
848.166	28.02
848.466	27.91
848.766	30.05
849.065	27.8
849.365	29.66
849.664	32.55
849.964	34.34
850.263	34.98
850.562	39.48
850.862	38.18
851.161	33.61
851.46	36.16
851.759	34.25
852.058	33.59
852.357	35.3
852.656	30.95
852.955	29.05
853.254	26.45
853.553	25.48
853.851	24.39
854.15	25.68
854.449	27.14
854.747	27.36
855.046	25.45
855.344	24.59
855.643	25.34
855.941	31.14
856.239	32.73
856.538	37.68
856.836	36.91
857.134	36.45
857.432	35.07
857.73	38.09
858.028	37.86
858.326	42.23
858.624	44.3
858.922	45.75
859.219	41.11
859.517	42.32
859.815	36.93
860.112	40.61
860.41	38.16
860.707	39.75
861.005	40.32
861.302	42.75
861.6	43.14
861.897	46.23
862.194	47.39
862.491	50.95
862.788	51.89
863.085	56.16
863.382	56.14
863.679	61.59
863.976	61.86
864.273	58.16
864.57	51.93
864.867	48.11
865.163	43.32
865.46	38.18
865.757	40.61
866.053	38.2
866.349	37.45
866.646	35.16
866.942	29.68
867.239	28.61
867.535	26.23
867.831	30.77
868.127	32.84
868.423	31.59
868.719	32.64
869.015	29.61
869.311	30.61
869.607	27.23
869.903	28.75
870.199	29.95
870.494	31.8
870.79	39.91
871.086	40.3
871.381	41.84
871.677	43.8
871.972	44.98
872.267	43.61
872.563	43.89
872.858	46.16
873.153	45.95
873.448	48.48
873.743	45.11
874.038	40.39
874.333	42.25
874.628	43.11
874.923	43.82
875.218	44.48
875.513	45.57
875.808	45.91
876.102	41.3
876.397	36.86
876.691	34.98
876.986	37.43
877.28	36.05
877.575	34.14
877.869	34.36
878.163	33.07
878.458	32.55
878.752	29.23
879.046	23.66
879.34	25.8
879.634	28.75
879.928	25.95
880.222	24.64
880.516	25.61
880.809	26.16
881.103	23.77
881.397	25.36
881.691	25.7
881.984	29.59
882.278	37.05
882.571	43.14
882.864	41.02
883.158	44.07
883.451	46.89
883.744	46.52
884.038	43.75
884.331	43.75
884.624	43.5
884.917	43.11
885.21	43.05
885.503	40.23
885.796	32.7
886.088	34.7
886.381	31.52
886.674	29.3
886.966	32.98
887.259	34.3
887.552	34.82
887.844	33
888.136	32.73
888.429	31.5
888.721	29.67
889.013	33.22
889.306	32.75
889.598	36.88
