# Supplementary material for: An on-demand, drop-on-drop method for studying enzyme catalysis by serial crystallography
Source: Nat Commun. 2021 Jul 22;12:4461. doi: 10.1038/s41467-021-24757-7 (PMC8298390; doi:10.1038/s41467-021-24757-7)
Supplement: Supplementary file 7 — Source Data [file 41467_2021_24757_MOESM7_ESM.zip › 01_raw data/7/7-pico-off (14).txt]

Data from 7-fluo5N-fura-picooff_Subt4_20-39-21-917.txt Node

Date: Wed Jun 05 20:39:21 PDT 2019
User: Yachandra Lab
Spectrometer: OFX00221
Trigger mode: 0
Integration Time (sec): 3.000000E-1
Scans to average: 4
Nonlinearity correction enabled: false
Boxcar width: 5
Storing dark spectrum: false
XAxis mode: Wavelengths
Number of Pixels in Spectrum: 2136
>>>>>Begin Spectral Data<<<<<
156.111	2.29
156.499	1.96
156.887	0.78
157.274	0.72
157.662	0.72
158.049	1.25
158.437	0.95
158.824	2.18
159.211	1.57
159.599	1.84
159.986	1.36
160.373	0.91
160.761	0.73
161.148	2
161.535	2.27
161.922	2.23
162.309	2.25
162.696	1.52
163.083	0.68
163.47	1.86
163.857	1.41
164.244	0.82
164.631	0.61
165.018	0.18
165.405	-1.07
165.792	-0.7
166.179	-0.02
166.565	-0.48
166.952	-0.34
167.339	1.11
167.725	0.23
168.112	0.57
168.498	1.84
168.885	2.82
169.271	3.25
169.658	3.82
170.044	2.5
170.431	1.86
170.817	1.41
171.203	2.77
171.59	2.25
171.976	1.5
172.362	1.48
172.748	0.11
173.134	-0.73
173.521	-1.32
173.907	-1.02
174.293	-0.2
174.679	-0.66
175.065	-0.93
175.451	-2
175.836	-1.77
176.222	-1.09
176.608	-2.18
176.994	-1.5
177.38	-0.98
177.765	-0.7
178.151	-1.2
178.537	-2.07
178.922	-1.68
179.308	-1.98
179.693	-1.73
180.079	-1.89
180.464	-1.48
180.85	-0.27
181.235	-0.84
181.621	-1.77
182.006	-1.07
182.391	-1.05
182.777	-0.7
183.162	-1.61
183.547	-0.25
183.932	-0.7
184.317	-0.77
184.702	-0.84
185.087	-1.23
185.472	-0.27
185.857	0.32
186.242	1.18
186.627	1.84
187.012	2.09
187.397	3.09
187.782	2.48
188.167	3.16
188.551	2.2
188.936	6.8
189.321	11.68
189.705	17.45
190.09	22.41
190.475	28.14
190.859	31.93
191.244	35.25
191.628	40.18
192.012	40.77
192.397	47.36
192.781	53.86
193.166	54.68
193.55	54.23
193.934	50.91
194.318	50.43
194.702	48.27
195.087	49.11
195.471	51.73
195.855	52.89
196.239	57.45
196.623	54.25
197.007	53.57
197.391	53.41
197.775	54.48
198.158	56.11
198.542	60.16
198.926	62.32
199.31	61.73
199.693	59
200.077	51.18
200.461	50.34
200.844	50.82
201.228	47.25
201.611	45.73
201.995	46.52
202.378	47.11
202.762	43.8
203.145	47
203.529	47.52
203.912	48.64
204.295	54.05
204.679	56.14
205.062	58.98
205.445	62.93
205.828	62.16
206.211	63.02
206.594	63.25
206.977	61.61
207.36	57.02
207.743	56.55
208.126	53.93
208.509	53.93
208.892	51.5
209.275	47.89
209.658	48.43
210.04	49.64
210.423	47.91
210.806	46.11
211.188	43.98
211.571	45.27
211.953	46.91
212.336	49.68
212.719	52.7
213.101	55.07
213.483	54.48
213.866	55.41
214.248	53.55
214.63	52.55
215.013	53.09
215.395	57.11
215.777	56.11
216.159	57.66
216.542	58.07
216.924	56.25
217.306	55.45
217.688	55.86
218.07	55.84
218.452	58.18
218.834	61.36
219.216	64.8
219.597	65.82
219.979	63
220.361	62.43
220.743	61.8
221.124	58.57
221.506	57.8
221.888	58.09
222.269	57.11
222.651	58.34
223.032	55.3
223.414	49.93
223.795	49.25
224.177	52.23
224.558	53.25
224.94	50.36
225.321	54.57
225.702	57.75
226.083	60.25
226.465	59.27
226.846	58.68
227.227	57.09
227.608	59.64
227.989	60.25
228.37	58.09
228.751	53.25
229.132	57.7
229.513	56.11
229.894	51.95
230.275	49.7
230.655	49.11
231.036	47.61
231.417	48.5
231.798	53.55
232.178	50.23
232.559	50
232.94	52.07
233.32	51.91
233.701	53.3
234.081	56.91
234.462	56.57
234.842	58.82
235.222	61.95
235.603	61.27
235.983	55.91
236.363	54.61
236.743	55.91
237.124	52.82
237.504	52.75
237.884	51.57
238.264	44.07
238.644	45.18
239.024	43.43
239.404	37.84
239.784	38.8
240.164	35.23
240.544	36.41
240.923	37.7
241.303	37.2
241.683	37.66
242.063	37.34
242.442	42.11
242.822	40.2
243.202	40.05
243.581	43.43
243.961	47.89
244.34	50.8
244.72	51.93
245.099	51.98
245.478	55.82
245.858	53.84
246.237	53.09
246.616	55.02
246.996	56.98
247.375	54.32
247.754	55.34
248.133	51.91
248.512	52.32
248.891	53.93
249.27	55.77
249.649	52.34
250.028	56.14
250.407	58.34
250.786	55.43
251.165	55.73
251.544	61.64
251.922	62.75
252.301	67.05
252.68	67.18
253.058	64.75
253.437	61.7
253.816	64.41
254.194	62.18
254.573	59.32
254.951	63.57
255.329	66.3
255.708	63.95
256.086	62.27
256.465	57.43
256.843	58.07
257.221	60.41
257.599	61.73
257.977	61.09
258.356	60
258.734	63.39
259.112	65.16
259.49	61.66
259.868	61.48
260.246	62.25
260.624	60.55
261.001	59.57
261.379	58.75
261.757	56.89
262.135	56.16
262.513	55.91
262.89	52.39
263.268	49.68
263.645	50.25
264.023	51.25
264.401	52.09
264.778	52.86
265.156	55
265.533	53.84
265.91	53.55
266.288	55.7
266.665	58.02
267.042	60.73
267.42	60.14
267.797	60.14
268.174	57.5
268.551	54.91
268.928	56.93
269.305	55.2
269.682	56.77
270.059	60.07
270.436	56.34
270.813	52.75
271.19	54.52
271.567	52.93
271.944	50.86
272.32	52.91
272.697	52.57
273.074	54.39
273.45	55.59
273.827	52.95
274.203	50.32
274.58	52.86
274.957	54.3
275.333	52.09
275.709	51.32
276.086	53.18
276.462	48.41
276.838	49.93
277.215	46.25
277.591	46
277.967	47.75
278.343	48.95
278.719	47.14
279.095	45.41
279.471	44.98
279.847	47.16
280.223	45.93
280.599	49.25
280.975	46.16
281.351	43.5
281.727	41.39
282.103	40.11
282.478	36.8
282.854	39.07
283.23	41.98
283.605	44.68
283.981	44.25
284.357	47.23
284.732	46.07
285.108	48.23
285.483	50.89
285.858	49.02
286.234	51.75
286.609	57.02
286.984	55.77
287.36	54.75
287.735	52.36
288.11	50.05
288.485	46.05
288.86	47.39
289.235	48.14
289.61	48.61
289.985	53.07
290.36	52.48
290.735	49.36
291.11	50.34
291.485	51.59
291.86	53.82
292.235	59.34
292.609	62.18
292.984	64.05
293.359	60.93
293.733	59.7
294.108	57.66
294.482	53.91
294.857	56.48
295.231	54.14
295.606	53.73
295.98	52.64
296.354	48.07
296.729	48.16
297.103	47.16
297.477	50.27
297.851	54.91
298.226	54.82
298.6	56.2
298.974	53.61
299.348	57.61
299.722	57.82
300.096	57.45
300.47	56.2
300.844	54.09
301.217	54.7
301.591	57.3
301.965	58.18
302.339	56.73
302.712	58.64
303.086	59.3
303.46	59.34
303.833	60.77
304.207	59.16
304.58	61.66
304.954	65.23
305.327	61.82
305.701	60
306.074	56.11
306.447	60.3
306.821	59.82
307.194	58.02
307.567	56.7
307.94	54.32
308.313	56.41
308.686	57.34
309.059	53.55
309.432	56.75
309.805	54.48
310.178	53.5
310.551	51.95
310.924	52.61
311.297	52.32
311.67	50.89
312.042	49.86
312.415	49.68
312.788	46.73
313.16	47.73
313.533	43.66
313.905	46.3
314.278	47.66
314.65	46.98
315.023	45.43
315.395	45.8
315.768	46.75
316.14	50.93
316.512	50.73
316.884	55.41
317.257	55.57
317.629	58.98
318.001	57.55
318.373	58.2
318.745	57.41
319.117	58.57
319.489	58.68
319.861	55.89
320.233	52.23
320.605	52.09
320.977	49.27
321.348	47.52
321.72	45.91
322.092	45.27
322.463	43.16
322.835	42.3
323.207	43.8
323.578	43.55
323.95	44.86
324.321	46.82
324.693	45.59
325.064	44.43
325.435	48.34
325.807	52.41
326.178	56.84
326.549	58.5
326.92	61.68
327.292	58.16
327.663	60.23
328.034	64.61
328.405	61.27
328.776	58.77
329.147	59.23
329.518	54.27
329.889	49.84
330.259	42.98
330.63	41.82
331.001	40.84
331.372	39.86
331.742	41.14
332.113	35.98
332.484	38.32
332.854	41.98
333.225	43.95
333.595	48.32
333.966	50.16
334.336	54.8
334.707	55.64
335.077	53.05
335.447	51.5
335.817	49.64
336.188	52.27
336.558	52.93
336.928	53.73
337.298	53.73
337.668	50.84
338.038	50.5
338.408	53.27
338.778	51.73
339.148	53.57
339.518	57.45
339.888	57.11
340.258	56.82
340.627	53.73
340.997	49.93
341.367	48.18
341.736	50.89
342.106	49.39
342.475	43.2
342.845	45.98
343.214	45.75
343.584	46.02
343.953	47.84
344.323	45.98
344.692	45.59
345.061	45.68
345.431	44.23
345.8	42.14
346.169	44.75
346.538	44.55
346.907	42.75
347.276	44.7
347.645	44.05
348.014	43.11
348.383	46.91
348.752	52.5
349.121	51.43
349.49	52
349.858	53.41
350.227	52.93
350.596	57.14
350.964	60.93
351.333	61.23
351.702	58.59
352.07	56.84
352.439	51.86
352.807	47.52
353.176	46.07
353.544	47.45
353.912	50.27
354.281	47.68
354.649	43.5
355.017	38.84
355.385	34.36
355.753	38.25
356.122	38.98
356.49	42.89
356.858	43.43
357.226	46.5
357.594	47.75
357.961	42.89
358.329	44.25
358.697	46.64
359.065	48.66
359.433	48.59
359.8	49.84
360.168	48.16
360.536	46.43
360.903	45.52
361.271	47.59
361.638	48.07
362.006	50.09
362.373	50.82
362.741	51.55
363.108	50.32
363.475	52.66
363.843	48.14
364.21	47.48
364.577	48.25
364.944	48.82
365.311	47.34
365.678	45.8
366.045	44.39
366.412	43.91
366.779	42.52
367.146	40.09
367.513	40.48
367.88	43.45
368.247	45.5
368.613	44.02
368.98	47.52
369.347	48.11
369.713	46.66
370.08	47.77
370.447	50.02
370.813	49.61
371.18	52.48
371.546	50.32
371.912	51.5
372.279	48.73
372.645	51.3
373.011	48.7
373.378	51.25
373.744	50.48
374.11	48.2
374.476	45.48
374.842	48.66
375.208	48.45
375.574	49.61
375.94	49.57
376.306	55.86
376.672	54.64
377.038	55.27
377.404	51.39
377.769	52.82
378.135	55.52
378.501	58.84
378.866	53.07
379.232	52.91
379.597	54.66
379.963	51.66
380.328	49.89
380.694	48.77
381.059	46.25
381.425	44.91
381.79	43.27
382.155	45.68
382.52	44.34
382.886	48.98
383.251	48.02
383.616	47.36
383.981	49.61
384.346	45.86
384.711	49.73
385.076	55.32
385.441	59.11
385.806	60.66
386.171	56.93
386.535	57.18
386.9	53.14
387.265	56.34
387.629	57.52
387.994	55.5
388.359	55.36
388.723	51.86
389.088	50.75
389.452	51.23
389.817	49.36
390.181	48.27
390.545	48.18
390.91	49.34
391.274	47
391.638	48.75
392.002	49.86
392.366	56.91
392.731	57.82
393.095	56.75
393.459	57.32
393.823	59.14
394.187	59.8
394.55	58.07
394.914	61.73
395.278	59.39
395.642	56.27
396.006	56.91
396.369	51.23
396.733	50.11
397.097	47.77
397.46	47.48
397.824	47.36
398.187	47.07
398.551	44.52
398.914	43.45
399.277	48.02
399.641	48.48
400.004	48.34
400.367	49.05
400.73	48.48
401.094	48.45
401.457	47.95
401.82	48.73
402.183	52.3
402.546	56.39
402.909	58.45
403.272	55.36
403.635	54.68
403.998	55.18
404.36	53.11
404.723	54.16
405.086	53.91
405.448	54.48
405.811	54.34
406.174	49.89
406.536	48.7
406.899	46.23
407.261	47.93
407.624	47.25
407.986	46.36
408.348	50.18
408.711	51.07
409.073	52.14
409.435	49.45
409.797	47.98
410.16	49.43
410.522	49.64
410.884	51.34
411.246	52.77
411.608	53.45
411.97	55.32
412.332	51.89
412.693	51.77
413.055	53.43
413.417	51.86
413.779	51.7
414.14	48.91
414.502	48.89
414.864	47.8
415.225	44.45
415.587	47
415.948	45.86
416.31	45.98
416.671	45.3
417.033	43.43
417.394	46.55
417.755	48.86
418.116	52.05
418.478	51.02
418.839	49.98
419.2	54.95
419.561	54.34
419.922	52.93
420.283	54.57
420.644	54.32
421.005	53.66
421.366	54.16
421.727	50.7
422.087	46.64
422.448	48.36
422.809	48.82
423.169	47.73
423.53	48.41
423.891	47.66
424.251	48.34
424.612	49.91
424.972	52.77
425.333	53.93
425.693	54.75
426.053	60.07
426.414	58.64
426.774	59.84
427.134	58.48
427.494	58.5
427.854	56.84
428.214	53.68
428.574	53.41
428.934	50.73
429.294	49.36
429.654	52.86
430.014	51.16
430.374	50.75
430.734	48.02
431.094	46.93
431.453	44.3
431.813	44.2
432.173	43.68
432.532	41.39
432.892	40.52
433.251	39.23
433.611	39.11
433.97	39.27
434.33	39.57
434.689	39.93
435.048	42.18
435.407	42.09
435.767	44.41
436.126	47.59
436.485	48.68
436.844	51.39
437.203	52.09
437.562	48.23
437.921	46.39
438.28	45.8
438.639	48.61
438.998	47.05
439.356	48.52
439.715	47.98
440.074	48.84
440.433	46.3
440.791	41.8
441.15	41.64
441.508	42.52
441.867	46.3
442.225	46
442.584	42.98
442.942	39.68
443.3	38.73
443.659	39.68
444.017	39.91
444.375	43.11
444.733	48.77
445.092	49.73
445.45	48.57
445.808	47.61
446.166	50.07
446.524	50.43
446.882	51.3
447.239	51.73
447.597	50.27
447.955	48.75
448.313	47.02
448.67	44.73
449.028	41.61
449.386	42.3
449.743	40.95
450.101	42.27
450.458	42.64
450.816	44.18
451.173	45.55
451.531	47.64
451.888	44.7
452.245	49.73
452.602	48.68
452.96	52.11
453.317	50.84
453.674	51.41
454.031	49.02
454.388	48.23
454.745	50.11
455.102	48.11
455.459	47.39
455.816	52.11
456.173	47.3
456.529	46.84
456.886	44.77
457.243	47.48
457.599	47
457.956	47.16
458.313	46.09
458.669	45.48
459.026	44.7
459.382	46.7
459.739	47.36
460.095	50.36
460.451	49.34
460.807	48.25
461.164	48.86
461.52	46.91
461.876	46.55
462.232	45.09
462.588	42.09
462.944	42.36
463.3	37.52
463.656	33.89
464.012	33.39
464.368	34.64
464.724	32.23
465.079	31.55
465.435	30.95
465.791	31.52
466.146	34.02
466.502	33.16
466.858	32.36
467.213	37.45
467.569	40.27
467.924	36.82
468.279	37.57
468.635	38.45
468.99	37.5
469.345	41.86
469.701	42.93
470.056	42.25
470.411	44.3
470.766	42.68
471.121	38.7
471.476	36.07
471.831	37.14
472.186	38.23
472.541	38.7
472.895	38.59
473.25	33.64
473.605	30.7
473.96	31.86
474.314	30.5
474.669	33
475.024	34.7
475.378	36.77
475.733	38.77
476.087	38.27
476.441	37.77
476.796	39.98
477.15	45.05
477.504	46.05
477.859	45.16
478.213	44.68
478.567	43.3
478.921	42.09
479.275	41.89
479.629	41.7
479.983	39.34
480.337	41.75
480.691	40.59
481.045	37.7
481.399	36.93
481.752	37.39
482.106	41.36
482.46	41.77
482.813	43.75
483.167	43.45
483.52	45.27
483.874	47.36
484.227	48.05
484.581	47.57
484.934	47.66
485.288	50.93
485.641	48
485.994	45.16
486.347	45.93
486.7	46.14
487.054	46.34
487.407	45.48
487.76	44.45
488.113	42.36
488.466	44.32
488.818	46.55
489.171	43.25
489.524	45.75
489.877	47.02
490.23	46.34
490.582	47.93
490.935	48.75
491.288	46.52
491.64	47.23
491.993	48.98
492.345	48.48
492.698	46.2
493.05	48.25
493.402	48.95
493.755	47.55
494.107	46.98
494.459	43.93
494.811	39.57
495.163	39.11
495.515	37.18
495.867	31.3
496.219	27.25
496.571	24.16
496.923	15.43
497.275	9.5
497.627	3.25
497.979	0.25
498.33	-3.43
498.682	-9.48
499.034	-18.11
499.385	-24.14
499.737	-23.11
500.088	-23.43
500.44	-20.16
500.791	-18.2
501.143	-19.93
501.494	-19.93
501.845	-18.3
502.197	-18.39
502.548	-14.73
502.899	-11.43
503.25	-7.77
503.601	-8.64
503.952	-7.34
504.303	-9.82
504.654	-8.98
505.005	-5.73
505.356	-2.41
505.707	-6.77
506.058	-9.66
506.408	-9.02
506.759	-8.93
507.11	-7.93
507.46	-4.84
507.811	-6.64
508.161	-8.95
508.512	-8.25
508.862	-8.5
509.213	-6.68
509.563	-0.45
509.913	5.64
510.263	6.91
510.614	8.52
510.964	6.86
511.314	6.86
511.664	10
512.014	13.66
512.364	17.16
512.714	17.73
513.064	17.82
513.414	15.09
513.764	15.09
514.113	14.14
514.463	13.18
514.813	15.61
515.162	14.05
515.512	13.05
515.862	13.02
516.211	9.55
516.561	9.95
516.91	9.39
517.259	9.48
517.609	6.57
517.958	7.27
518.307	10.77
518.656	8.57
519.006	11.14
519.355	10.18
519.704	11.09
520.053	13.09
520.402	15.52
520.751	14.27
521.1	17.59
521.448	20.77
521.797	20.77
522.146	20.86
522.495	24.18
522.843	23.93
523.192	22.41
523.541	23.93
523.889	25.59
524.238	26.32
524.586	25.75
524.935	26
525.283	26.95
525.631	29.3
525.979	29.98
526.328	29.95
526.676	32.5
527.024	34.18
527.372	34.48
527.72	33.32
528.068	29.25
528.416	33.3
528.764	31.5
529.112	29.3
529.46	30.41
529.808	30.55
530.155	28.2
530.503	23.91
530.851	22.98
531.198	20.59
531.546	21.25
531.893	24.93
532.241	22.7
532.588	23.95
532.936	27.07
533.283	29.02
533.63	32.5
533.978	34.84
534.325	37.66
534.672	40.09
535.019	41.93
535.366	39.23
535.713	39.43
536.06	41
536.407	43.09
536.754	40.77
537.101	37.55
537.448	33.93
537.795	36.64
538.141	39.39
538.488	38.5
538.835	36.84
539.181	38.61
539.528	39.61
539.874	41.16
540.221	40.39
540.567	42.8
540.914	41.64
541.26	41.16
541.606	38.91
541.952	36.5
542.299	37.3
542.645	40.55
542.991	40.77
543.337	39.8
543.683	37.07
544.029	35.75
544.375	31.86
544.721	34.07
545.066	35.5
545.412	35.77
545.758	37.25
546.104	36.73
546.449	33.95
546.795	35.52
547.141	36.02
547.486	37.93
547.832	38.02
548.177	40.64
548.522	39.91
548.868	40.5
549.213	44.02
549.558	42.8
549.903	44.09
550.249	42.18
550.594	42.09
550.939	43.27
551.284	42.61
551.629	41.55
551.974	42.59
552.319	44.93
552.664	45.82
553.008	40.86
553.353	42.75
553.698	41.59
554.043	43.98
554.387	40.73
554.732	38.82
555.076	38.18
555.421	38.45
555.765	39.84
556.11	38.09
556.454	35.39
556.798	35
557.143	33.32
557.487	31.73
557.831	31.64
558.175	35
558.519	32.02
558.863	33.86
559.207	34.66
559.551	30.07
559.895	32.48
560.239	33.84
560.583	36.36
560.927	36.75
561.27	40.07
561.614	42.98
561.958	42.5
562.301	43.57
562.645	40.05
562.988	37.64
563.332	38.5
563.675	35.77
564.018	36.7
564.362	35.25
564.705	31.45
565.048	30
565.391	28.16
565.735	27.07
566.078	26.27
566.421	27.86
566.764	29.68
567.107	31.66
567.45	33.05
567.792	31.32
568.135	32.02
568.478	34
568.821	33.59
569.163	33.09
569.506	34.45
569.849	36.89
570.191	38.82
570.534	41.05
570.876	40.52
571.219	40.61
571.561	42.34
571.903	41.82
572.246	42.48
572.588	41.43
572.93	39.34
573.272	36.93
573.614	38.2
573.956	36.55
574.298	36.05
574.64	34.25
574.982	32.25
575.324	32.66
575.666	31.14
576.008	29.59
576.349	30.18
576.691	35.09
577.033	38.25
577.374	36.98
577.716	35.11
578.057	31.36
578.399	33.11
578.74	35.02
579.082	33.05
579.423	33.7
579.764	34
580.105	35.75
580.447	34.43
580.788	33.32
581.129	33.14
581.47	35.27
581.811	38.18
582.152	37.98
582.493	37.02
582.834	38.3
583.175	36.55
583.515	38.48
583.856	37.41
584.197	34.36
584.537	36.39
584.878	37.25
585.218	38
585.559	39.45
585.899	41
586.24	40.11
586.58	39.66
586.921	44.23
587.261	44.11
587.601	43.05
587.941	46.45
588.281	45.86
588.621	45.57
588.961	43.48
589.301	43.64
589.641	42.98
589.981	40.61
590.321	39.93
590.661	36.64
591.001	32.57
591.34	34.32
591.68	32.18
592.02	31.5
592.359	30.73
592.699	34.41
593.038	33.89
593.378	31.45
593.717	34.61
594.057	33.43
594.396	35.57
594.735	38.52
595.074	38.89
595.414	37.7
595.753	38.05
596.092	39.39
596.431	38.98
596.77	36.61
597.109	38.14
597.448	36.84
597.786	38.98
598.125	37.48
598.464	38.2
598.803	36.11
599.141	38.14
599.48	37.45
599.819	34.48
600.157	33.11
600.495	34.2
600.834	35.89
601.172	36.27
601.511	35.82
601.849	38.86
602.187	39.23
602.525	41.82
602.864	47.07
603.202	47.57
603.54	48.52
603.878	50.09
604.216	49.7
604.554	50.93
604.891	54.41
605.229	57.57
605.567	56.73
605.905	57.61
606.243	57.3
606.58	51.3
606.918	50.16
607.255	51.14
607.593	49.39
607.93	52.23
608.268	48.61
608.605	46.02
608.942	42.95
609.28	37.91
609.617	37.41
609.954	37.82
610.291	39.48
610.628	43.89
610.965	43.66
611.302	44.16
611.639	44.02
611.976	46.02
612.313	46.5
612.65	44.64
612.987	51.68
613.323	51.82
613.66	50.86
613.997	48.84
614.333	44.84
614.67	47.2
615.006	44.27
615.343	42.05
615.679	40.57
616.015	39.98
616.352	43.77
616.688	43.5
617.024	43.5
617.36	44.73
617.696	47.64
618.032	46.18
618.368	46.89
618.704	49.41
619.04	52.59
619.376	51.84
619.712	53.11
620.048	52.7
620.383	52.23
620.719	51.23
621.055	52.68
621.39	48.8
621.726	49.61
622.061	45.11
622.397	45.36
622.732	40.7
623.068	40.8
623.403	39
623.738	34.36
624.073	32.11
624.409	33.2
624.744	31.34
625.079	34.02
625.414	35.8
625.749	38.02
626.084	38.59
626.419	43.05
626.753	46.55
627.088	46.66
627.423	51.41
627.758	54.52
628.092	52.3
628.427	52.2
628.762	51.75
629.096	54.98
629.431	57.73
629.765	56.7
630.099	54.84
630.434	52.23
630.768	56.32
631.102	56
631.436	53.75
631.77	57.36
632.105	56.5
632.439	56.57
632.773	56.98
633.107	54.45
633.44	58.36
633.774	58.86
634.108	61.95
634.442	57.14
634.776	57
635.109	57.82
635.443	55.93
635.776	56.73
636.11	56.75
636.443	52.2
636.777	53.84
637.11	51.89
637.444	51.41
637.777	51.3
638.11	56.7
638.443	58.2
638.776	60.14
639.11	58.43
639.443	58.14
639.776	59.3
640.109	63.48
640.441	61.8
640.774	61.23
641.107	63.68
641.44	62.34
641.773	59.16
642.105	57.02
642.438	53.68
642.77	53.57
643.103	53.77
643.435	53.3
643.768	48.89
644.1	50.27
644.433	51.39
644.765	49.73
645.097	50.48
645.429	51.64
645.761	51.45
646.094	51.09
646.426	53.7
646.758	53.34
647.09	53.2
647.422	52.73
647.753	52.98
648.085	53.39
648.417	50.05
648.749	48.5
649.08	48.59
649.412	50.43
649.744	53.25
650.075	53.48
650.407	54.02
650.738	56.52
651.069	56.43
651.401	56.57
651.732	54.84
652.063	57.11
652.394	57.2
652.726	56.91
653.057	56.23
653.388	53.23
653.719	52.7
654.05	53.2
654.381	51.14
654.712	53.7
655.042	51.07
655.373	52.14
655.704	52.39
656.034	52.2
656.365	54.25
656.696	53.48
657.026	56.45
657.357	57.41
657.687	59.43
658.018	59.23
658.348	58.07
658.678	60.02
659.008	59.82
659.339	60
659.669	61.82
659.999	60.23
660.329	60.39
660.659	60.86
660.989	62.43
661.319	58.57
661.649	59.07
661.978	61.59
662.308	58.8
662.638	57.27
662.968	57.77
663.297	58.95
663.627	59.57
663.956	61.45
664.286	60.59
664.615	56.93
664.945	60.77
665.274	61.27
665.603	60.93
665.932	67.82
666.262	70.61
666.591	69.57
666.92	70.18
667.249	70.02
667.578	66.14
667.907	67.61
668.236	73.23
668.564	72.18
668.893	70.68
669.222	71.73
669.551	68.86
669.879	68.36
670.208	67.95
670.537	63.95
670.865	60.73
671.194	64.14
671.522	61.39
671.85	58.59
672.179	58.41
672.507	61.64
672.835	60.18
673.163	59.95
673.491	60.75
673.819	62.32
674.147	62.18
674.475	66.52
674.803	65.82
675.131	67.43
675.459	66.73
675.787	70.5
676.115	69.32
676.442	67.3
676.77	67
677.098	62.91
677.425	65.93
677.753	66.57
678.08	62.14
678.407	62.8
678.735	61.89
679.062	61.64
679.389	55.25
679.717	52.14
680.044	51.95
680.371	51.75
680.698	55.64
681.025	53.05
681.352	53.73
681.679	56.32
682.006	55.66
682.332	55.2
682.659	55.45
682.986	60.11
683.313	64.02
683.639	65.75
683.966	66.98
684.292	68.07
684.619	69.39
684.945	71.7
685.272	70.82
685.598	68.09
685.924	70.02
686.25	68.68
686.577	66.57
686.903	66.64
687.229	66.16
687.555	65.8
687.881	62.77
688.207	61.82
688.533	60.09
688.858	62.36
689.184	65.57
689.51	67
689.836	71.64
690.161	69.45
690.487	68.48
690.813	65.57
691.138	65.34
691.463	68.16
691.789	68.14
692.114	66.55
692.44	65.55
692.765	64.5
693.09	63.7
693.415	63.2
693.74	64.8
694.065	61.52
694.39	62.95
694.715	61.82
695.04	60.84
695.365	59.48
695.69	60.14
696.015	59
696.339	57.43
696.664	55.8
696.989	53.18
697.313	54.91
697.638	55.02
697.962	56.11
698.287	56
698.611	58.73
698.935	60.7
699.26	61.11
699.584	61.8
699.908	64.34
700.232	64.45
700.556	60.98
700.88	61.14
701.204	65.43
701.528	66.89
701.852	68.27
702.176	66.68
702.5	64.43
702.823	66.3
703.147	63.75
703.471	61.86
703.794	63.93
704.118	67.02
704.441	64.61
704.765	59.23
705.088	57.39
705.411	55.86
705.735	52.68
706.058	54.43
706.381	51.43
706.704	53.77
707.027	56.14
707.35	52.39
707.673	53.2
707.996	52.25
708.319	54.68
708.642	55.55
708.965	56.68
709.288	57.45
709.61	55.02
709.933	54.05
710.256	53.48
710.578	53.5
710.901	53.89
711.223	52.77
711.546	52.89
711.868	53.39
712.19	53.36
712.512	53.25
712.835	51.61
713.157	50.73
713.479	51.8
713.801	51.18
714.123	49.2
714.445	48.73
714.767	50
715.089	50.95
715.411	47.45
715.732	47.66
716.054	46.7
716.376	47.11
716.697	49
717.019	51.8
717.34	52.27
717.662	52.27
717.983	55.11
718.305	50.07
718.626	51.57
718.947	55.41
719.268	54.55
719.589	52.77
719.911	52.55
720.232	53.41
720.553	51.27
720.874	52.66
721.195	51.55
721.515	50.32
721.836	52.34
722.157	50.25
722.478	50.3
722.798	48.55
723.119	51.82
723.44	52.32
723.76	52.41
724.081	52.02
724.401	50.05
724.721	48.07
725.042	42.48
725.362	44.61
725.682	42.98
726.002	41.7
726.322	42.57
726.642	39.7
726.962	38.84
727.282	35.73
727.602	33.7
727.922	33.82
728.242	35.3
728.562	38.27
728.882	38.09
729.201	41.09
729.521	40.3
729.84	38.55
730.16	39.61
730.479	41.34
730.799	42.45
731.118	42.43
731.437	42.95
731.757	44.07
732.076	46.14
732.395	47.7
732.714	49.55
733.033	50.8
733.352	58.48
733.671	57.59
733.99	59.41
734.309	58.95
734.628	60.66
734.947	61.68
735.265	62
735.584	61.89
735.903	58.39
736.221	55.07
736.54	53.84
736.858	47.91
737.177	46.73
737.495	45.89
737.813	47.2
738.132	45.2
738.45	43.43
738.768	43.23
739.086	41.5
739.404	41.45
739.722	38.93
740.04	38.34
740.358	37.07
740.676	37.18
740.994	34.75
741.311	34.5
741.629	31.93
741.947	29.09
742.264	27.84
742.582	27.91
742.899	29.36
743.217	30.45
743.534	29.5
743.852	31.66
744.169	34.07
744.486	33.27
744.803	32.55
745.121	37.93
745.438	38.8
745.755	39.89
746.072	41.34
746.389	42.11
746.706	43.77
747.022	45.39
747.339	45.93
747.656	44.09
747.973	46.16
748.289	43.77
748.606	41.05
748.923	39.2
749.239	39.68
749.555	38.66
749.872	36.7
750.188	35.02
750.505	36
750.821	36.52
751.137	40.32
751.453	38.3
751.769	41.05
752.085	44.18
752.401	47.18
752.717	49.59
753.033	48.45
753.349	48.68
753.665	48.43
753.98	50.48
754.296	48.36
754.612	45.07
754.927	46.11
755.243	42.73
755.558	40.59
755.874	42.02
756.189	40.3
756.505	42.86
756.82	40.57
757.135	43.39
757.45	40.2
757.765	39.3
758.08	37.84
758.395	36.41
758.71	37.36
759.025	37.07
759.34	38.34
759.655	37.84
759.97	36.86
760.285	38.32
760.599	36.25
760.914	34.43
761.228	36.11
761.543	36.05
761.857	38.16
762.172	40.95
762.486	43.89
762.8	40.75
763.115	39.02
763.429	38.66
763.743	40
764.057	42.82
764.371	46.25
764.685	47.64
764.999	48.57
765.313	47.91
765.627	45.86
765.941	45.36
766.255	46.16
766.568	46.93
766.882	49.64
767.195	48.64
767.509	47.86
767.823	47.23
768.136	45.52
768.449	42.84
768.763	43.32
769.076	45.18
769.389	43.7
769.702	45.84
770.016	46.14
770.329	44.5
770.642	46.57
770.955	46.57
771.268	43.55
771.58	40.66
771.893	46.11
772.206	45.39
772.519	46.14
772.832	44.05
773.144	38.84
773.457	37.25
773.769	36.02
774.082	33.98
774.394	33.64
774.706	34.52
775.019	36.84
775.331	35.64
775.643	36.02
775.955	34.98
776.268	37.59
776.58	39.68
776.892	42.61
777.204	39.77
777.515	39.75
777.827	38.52
778.139	39.48
778.451	40.45
778.763	40.34
779.074	37.73
779.386	39.27
779.697	38.66
780.009	39.75
780.32	39.68
780.632	42.95
780.943	42.3
781.254	44.66
781.566	44.27
781.877	44.45
782.188	45.41
782.499	44.45
782.81	43.77
783.121	42.93
783.432	39.16
783.743	37.48
784.054	38.05
784.364	40
784.675	36.41
784.986	36.52
785.296	37.95
785.607	37.39
785.917	40.52
786.228	38.77
786.538	39.7
786.849	42.11
787.159	44.45
787.469	44.77
787.779	44.07
788.09	45
788.4	46.32
788.71	45.36
789.02	43.34
789.33	42.05
789.64	44.41
789.949	44.77
790.259	46.23
790.569	41.3
790.879	40.57
791.188	40.98
791.498	41.75
791.807	43.23
792.117	40.11
792.426	41.82
792.736	41.61
793.045	37.25
793.354	37.57
793.663	40.52
793.973	45.84
794.282	44.73
794.591	42.98
794.9	41.34
795.209	38.45
795.518	37.48
795.826	35.68
796.135	38.32
796.444	42.68
796.753	39.7
797.061	36.66
797.37	34.73
797.678	33.95
797.987	35.8
798.295	34.91
798.604	36.14
798.912	41.59
799.22	39.52
799.529	38.48
799.837	34
800.145	34.48
800.453	37.18
800.761	35.75
801.069	43.34
801.377	41.89
801.685	43.89
801.993	43.61
802.3	39.75
802.608	45.07
802.916	44.57
803.223	49.34
803.531	50.34
803.838	48.02
804.146	48.77
804.453	44.68
804.76	44.84
805.068	46.45
805.375	46.39
805.682	47.45
805.989	45.18
806.296	43.41
806.603	39.98
806.91	39.16
807.217	40.89
807.524	40.68
807.831	36.59
808.138	37.34
808.444	37.02
808.751	37.66
809.058	37.66
809.364	36.3
809.671	38.05
809.977	41.75
810.284	43.86
810.59	41.07
810.896	38.16
811.202	41.86
811.509	41.64
811.815	41.2
812.121	38.02
812.427	34.32
812.733	38.57
813.039	38.59
813.345	38.11
813.65	37.27
813.956	38.36
814.262	42.14
814.568	39.73
814.873	41.32
815.179	40.8
815.484	40.68
815.79	46.05
816.095	46.93
816.4	48.32
816.706	45.52
817.011	46
817.316	47.64
817.621	46.66
817.926	48.09
818.231	48.95
818.536	46.57
818.841	49.32
819.146	45.7
819.451	41.14
819.756	38.8
820.06	41.48
820.365	42.73
820.67	40.48
820.974	41.86
821.279	43.82
821.583	41.75
821.888	43.75
822.192	42.84
822.496	47.07
822.8	50.05
823.105	49.23
823.409	46.89
823.713	45.57
824.017	47.02
824.321	43.91
824.625	42.95
824.929	44.91
825.232	45
825.536	45.3
825.84	43.11
826.143	40.43
826.447	41.59
826.751	42.89
827.054	42.84
827.358	40
827.661	44.57
827.964	42.25
828.268	41.8
828.571	42.48
828.874	44.41
829.177	42.73
829.48	43.73
829.783	47.64
830.086	45.8
830.389	45.32
830.692	48.59
830.995	43.05
831.297	41.36
831.6	38.61
831.903	40.86
832.205	37.86
832.508	39.7
832.81	40.45
833.113	40.77
833.415	45.43
833.718	48.07
834.02	46.3
834.322	49.43
834.624	50.32
834.926	47.59
835.228	44.86
835.53	47.77
835.832	49.75
836.134	50.64
836.436	47.3
836.738	43.48
837.04	39.86
837.341	42.27
837.643	42.93
837.944	45.25
838.246	48.64
838.547	52.41
838.849	54.84
839.15	52.7
839.452	53.77
839.753	53.14
840.054	54.45
840.355	56.68
840.656	54
840.957	57.39
841.258	58.91
841.559	62.5
841.86	61.77
842.161	59.45
842.462	56.45
842.762	53.34
843.063	52.23
843.364	52.84
843.664	56.05
843.965	56.2
844.265	51.27
844.566	51.77
844.866	48.98
845.166	47.11
845.467	46.23
845.767	51.25
846.067	49.3
846.367	47.23
846.667	44.77
846.967	38.41
847.267	35.57
847.567	36.43
847.867	36.66
848.166	34.52
848.466	36.09
848.766	35.11
849.065	30.77
849.365	31.55
849.664	37.32
849.964	38.75
850.263	38.93
850.562	39.86
850.862	41.18
851.161	36.02
851.46	35.95
851.759	32.55
852.058	31.59
852.357	34.41
852.656	31.43
852.955	29.7
853.254	31.41
853.553	32.86
853.851	36.82
854.15	34.52
854.449	37.61
854.747	38.86
855.046	36.25
855.344	38.68
855.643	37.8
855.941	43.89
856.239	45.02
856.538	42.23
856.836	42.14
857.134	43.61
857.432	43.11
857.73	42.82
858.028	41.43
858.326	47.7
858.624	46.36
858.922	49.45
859.219	46.75
859.517	47.07
859.815	46.93
860.112	49.57
860.41	44.23
860.707	46.02
861.005	46.14
861.302	50
861.6	45.75
861.897	50.09
862.194	46.8
862.491	47.55
862.788	48.5
863.085	52.02
863.382	50.07
863.679	51.91
863.976	51.09
864.273	49.52
864.57	44.61
864.867	43.52
865.163	39.25
865.46	39.25
865.757	42.39
866.053	41.02
866.349	39.48
866.646	39.93
866.942	39.43
867.239	39.89
867.535	40.5
867.831	43.8
868.127	47.14
868.423	44.2
868.719	45.27
869.015	43.7
869.311	45.68
869.607	43.77
869.903	42.8
870.199	45.52
870.494	43.77
870.79	48.91
871.086	45.39
871.381	42.66
871.677	45.2
871.972	44.55
872.267	42.7
872.563	39.3
872.858	42.77
873.153	43.75
873.448	43.45
873.743	43.7
874.038	39.5
874.333	45.45
874.628	50.48
874.923	53.77
875.218	55.11
875.513	56.95
875.808	59.39
876.102	52.8
876.397	51.16
876.691	47.84
876.986	48.73
877.28	47.77
877.575	43.82
877.869	39
878.163	37.23
878.458	34.3
878.752	31.7
879.046	27.05
879.34	28.09
879.634	27.11
879.928	27.32
880.222	26.05
880.516	25.36
880.809	28.16
881.103	29.07
881.397	27.07
881.691	30.57
881.984	30.43
882.278	32.86
882.571	37.25
882.864	36.75
883.158	38.45
883.451	42.52
883.744	42.61
884.038	40
884.331	42.16
884.624	42.73
884.917	41.16
885.21	42.36
885.503	43.89
885.796	39.7
886.088	41.7
886.381	41.2
886.674	38.11
886.966	39.09
887.259	38.27
887.552	37.91
887.844	37.52
888.136	35.43
888.429	34.68
888.721	32.25
889.013	34.28
889.306	34.39
889.598	33.67
