# Supplementary material for: An on-demand, drop-on-drop method for studying enzyme catalysis by serial crystallography
Source: Nat Commun. 2021 Jul 22;12:4461. doi: 10.1038/s41467-021-24757-7 (PMC8298390; doi:10.1038/s41467-021-24757-7)
Supplement: Supplementary file 7 — Source Data [file 41467_2021_24757_MOESM7_ESM.zip › 01_raw data/7/7-pico-on (37).txt]

Data from 7-fluo5N-fura-picoon_Subt4_20-41-50-781.txt Node

Date: Wed Jun 05 20:41:50 PDT 2019
User: Yachandra Lab
Spectrometer: OFX00221
Trigger mode: 0
Integration Time (sec): 3.000000E-1
Scans to average: 4
Nonlinearity correction enabled: false
Boxcar width: 5
Storing dark spectrum: false
XAxis mode: Wavelengths
Number of Pixels in Spectrum: 2136
>>>>>Begin Spectral Data<<<<<
156.111	0.83
156.499	1.57
156.887	0.56
157.274	0.28
157.662	0.45
158.049	0.55
158.437	0.68
158.824	1.73
159.211	1.16
159.599	0.7
159.986	-0.43
160.373	-2.25
160.761	-3.66
161.148	-3.25
161.535	-3.84
161.922	-4.48
162.309	-4.77
162.696	-4.77
163.083	-6
163.47	-4.14
163.857	-4.32
164.244	-3.66
164.631	-2.48
165.018	-2.41
165.405	-2.34
165.792	-1.89
166.179	-0.91
166.565	-0.27
166.952	-0.39
167.339	-0.18
167.725	-1.57
168.112	-0.93
168.498	-0.55
168.885	-0.39
169.271	-0.59
169.658	-0.57
170.044	-0.55
170.431	-0.5
170.817	-1.36
171.203	-1.34
171.59	-0.52
171.976	-1.07
172.362	-1.2
172.748	-3.39
173.134	-3.39
173.521	-3
173.907	-2.3
174.293	-2.14
174.679	-3.23
175.065	-3.43
175.451	-2.86
175.836	-3.59
176.222	-3.41
176.608	-4.41
176.994	-2.34
177.38	-2.91
177.765	-3.68
178.151	-3.52
178.537	-3.86
178.922	-3.61
179.308	-3.59
179.693	-4.27
180.079	-2.75
180.464	-3.16
180.85	-2.45
181.235	-3.23
181.621	-3.39
182.006	-2.36
182.391	-2.93
182.777	-3.86
183.162	-4.68
183.547	-3.73
183.932	-4.02
184.317	-4.57
184.702	-3.45
185.087	-3.07
185.472	-3.14
185.857	-2.18
186.242	-1.55
186.627	-1.84
187.012	-0.73
187.397	-0.23
187.782	-0.8
188.167	0.07
188.551	-1
188.936	5.64
189.321	13.36
189.705	21.5
190.09	27.59
190.475	34.02
190.859	40.98
191.244	45.43
191.628	51.64
192.012	55.82
192.397	60.48
192.781	69.84
193.166	70.07
193.55	67.64
193.934	66.09
194.318	66.82
194.702	65.93
195.087	65.07
195.471	66.25
195.855	68.5
196.239	69.93
196.623	72.36
197.007	71.41
197.391	69.45
197.775	71.16
198.158	74.25
198.542	76.27
198.926	77.75
199.31	80.84
199.693	81.43
200.077	74.57
200.461	75.55
200.844	74.52
201.228	72.41
201.611	73.86
201.995	73.55
202.378	70.18
202.762	67.34
203.145	68.09
203.529	66.75
203.912	68.23
204.295	75.57
204.679	79.52
205.062	81.36
205.445	82.2
205.828	82.61
206.211	87.11
206.594	84.95
206.977	83.5
207.36	81.25
207.743	79.8
208.126	78.14
208.509	74.43
208.892	69.3
209.275	65.18
209.658	65.93
210.04	67.11
210.423	64.34
210.806	68.02
211.188	68.84
211.571	68.91
211.953	70.66
212.336	70.05
212.719	72.52
213.101	76.61
213.483	78.75
213.866	78.3
214.248	74.86
214.63	74.48
215.013	70.77
215.395	70.39
215.777	71.57
216.159	71.95
216.542	74.89
216.924	73.52
217.306	72.36
217.688	71.82
218.07	70.77
218.452	70.16
218.834	68
219.216	74.2
219.597	74.84
219.979	74.27
220.361	74.98
220.743	73.77
221.124	71.55
221.506	69.8
221.888	68.93
222.269	69.27
222.651	73.48
223.032	73.25
223.414	68.68
223.795	70.8
224.177	70.82
224.558	67.02
224.94	62.98
225.321	66.86
225.702	69.95
226.083	73.41
226.465	73.05
226.846	72.07
227.227	74.07
227.608	75.09
227.989	73.77
228.37	72.05
228.751	71.93
229.132	76.77
229.513	77.14
229.894	76
230.275	73.66
230.655	74.34
231.036	71.16
231.417	69.34
231.798	70.18
232.178	69.98
232.559	71.34
232.94	74.95
233.32	74.57
233.701	75.55
234.081	73.09
234.462	75.25
234.842	75.66
235.222	80.84
235.603	79.27
235.983	76.95
236.363	76.98
236.743	79.39
237.124	73.77
237.504	74.61
237.884	74.89
238.264	73.82
238.644	73.2
239.024	73.07
239.404	68.95
239.784	70.3
240.164	72.52
240.544	73.16
240.923	72.05
241.303	74.75
241.683	73.41
242.063	70.89
242.442	74.18
242.822	72.07
243.202	70.66
243.581	70.52
243.961	72.18
244.34	71.48
244.72	69.2
245.099	68.95
245.478	71.36
245.858	72.14
246.237	72.23
246.616	72.16
246.996	72.84
247.375	73.86
247.754	77.93
248.133	81.3
248.512	84.05
248.891	91.68
249.27	93.89
249.649	90.3
250.028	91.25
250.407	90.27
250.786	86.95
251.165	88.93
251.544	92.77
251.922	89.8
252.301	87.39
252.68	80.68
253.058	75.05
253.437	72.16
253.816	73.59
254.194	75.27
254.573	78.39
254.951	82.86
255.329	85.84
255.708	82
256.086	84.02
256.465	80.45
256.843	85.11
257.221	84.73
257.599	87.3
257.977	87.8
258.356	83.05
258.734	82.95
259.112	82.34
259.49	77.7
259.868	80.55
260.246	80.64
260.624	79.48
261.001	77.64
261.379	78.59
261.757	76.89
262.135	75.57
262.513	77.41
262.89	74.09
263.268	73.64
263.645	75.36
264.023	73.39
264.401	70.93
264.778	73.93
265.156	76.45
265.533	75.52
265.91	76.2
266.288	77.84
266.665	80.3
267.042	79.64
267.42	80.23
267.797	79.14
268.174	79.75
268.551	78.05
268.928	79.11
269.305	75.45
269.682	76.86
270.059	78.5
270.436	79.16
270.813	76.39
271.19	81.14
271.567	78.09
271.944	76.7
272.32	75.43
272.697	76.61
273.074	77.3
273.45	81.16
273.827	80.02
274.203	78.95
274.58	79.05
274.957	77.41
275.333	75.77
275.709	75.34
276.086	76.55
276.462	75.77
276.838	77.39
277.215	75.36
277.591	76.64
277.967	77.2
278.343	75.77
278.719	75.55
279.095	75.18
279.471	71.95
279.847	74.93
280.223	75.55
280.599	76.25
280.975	72.02
281.351	71.52
281.727	69.18
282.103	66
282.478	64.68
282.854	67.61
283.23	68.95
283.605	72.84
283.981	70.2
284.357	69.86
284.732	70.52
285.108	75.27
285.483	77.43
285.858	74.89
286.234	77.48
286.609	80.27
286.984	76.09
287.36	77.07
287.735	75.25
288.11	74.18
288.485	74.3
288.86	73.91
289.235	73.59
289.61	72.48
289.985	77.16
290.36	76
290.735	76.07
291.11	75.43
291.485	76.43
291.86	77.57
292.235	83.39
292.609	84.57
292.984	84.36
293.359	83.5
293.733	83.73
294.108	78.66
294.482	78.7
294.857	77.16
295.231	79.75
295.606	76.61
295.98	74.2
296.354	71.39
296.729	69.25
297.103	69.34
297.477	71.07
297.851	71.95
298.226	75.7
298.6	75
298.974	74.2
299.348	73.95
299.722	77.66
300.096	81.93
300.47	78.95
300.844	79.32
301.217	79.8
301.591	80.68
301.965	82.02
302.339	83.52
302.712	85.3
303.086	87.05
303.46	88.52
303.833	88.57
304.207	85.95
304.58	89.41
304.954	88.84
305.327	86.73
305.701	86.41
306.074	85.5
306.447	79.3
306.821	81.3
307.194	81.2
307.567	77.45
307.94	74.52
308.313	72.86
308.686	71.43
309.059	71.25
309.432	71.52
309.805	68.61
310.178	64.68
310.551	69.64
310.924	64.86
311.297	64.48
311.67	64.2
312.042	65.11
312.415	64.25
312.788	63.86
313.16	64.25
313.533	64.45
313.905	67.48
314.278	69.48
314.65	67.34
315.023	67.39
315.395	65.16
315.768	67.68
316.14	69.45
316.512	70.41
316.884	73.11
317.257	73.2
317.629	76.05
318.001	74.39
318.373	76.36
318.745	75.68
319.117	76.32
319.489	73.05
319.861	69.48
320.233	68.89
320.605	68.3
320.977	66.09
321.348	66.84
321.72	65.48
322.092	65.66
322.463	60.68
322.835	61.43
323.207	63.2
323.578	63.52
323.95	65.07
324.321	65.57
324.693	66.43
325.064	64.66
325.435	65.25
325.807	66.95
326.178	65.84
326.549	69.36
326.92	71.2
327.292	71.02
327.663	76
328.034	76.95
328.405	73.25
328.776	70.18
329.147	71.55
329.518	68.84
329.889	64.98
330.259	62.45
330.63	65.18
331.001	62.36
331.372	58.48
331.742	57.93
332.113	55.39
332.484	56.66
332.854	62.18
333.225	63.27
333.595	64.64
333.966	66.07
334.336	70.64
334.707	67.52
335.077	67.73
335.447	68.2
335.817	65.3
336.188	69.73
336.558	71.86
336.928	71.84
337.298	73.09
337.668	72.98
338.038	73.89
338.408	75.41
338.778	75.82
339.148	78.66
339.518	79.64
339.888	82.93
340.258	81.07
340.627	77.18
340.997	73.32
341.367	71.7
341.736	70.45
342.106	69.18
342.475	64.89
342.845	65.45
343.214	66.2
343.584	67.84
343.953	68.41
344.323	65.86
344.692	68.09
345.061	69.55
345.431	67.45
345.8	69.43
346.169	70.02
346.538	68.61
346.907	67.23
347.276	64.43
347.645	63.89
348.014	62.43
348.383	65.05
348.752	65.23
349.121	64.09
349.49	65.75
349.858	64.84
350.227	65.66
350.596	68.93
350.964	73.39
351.333	74.75
351.702	74.52
352.07	72.98
352.439	71.57
352.807	70.73
353.176	71.3
353.544	72.66
353.912	76.05
354.281	73.8
354.649	68.5
355.017	63.68
355.385	63.48
355.753	63.84
356.122	64.98
356.49	65.5
356.858	66.09
357.226	64.73
357.594	63.07
357.961	62
358.329	63.84
358.697	69.59
359.065	71.5
359.433	68.89
359.8	70.16
360.168	69.8
360.536	70.98
360.903	71.55
361.271	74.23
361.638	76
362.006	75.59
362.373	75.2
362.741	75.27
363.108	74.64
363.475	77.07
363.843	75.55
364.21	72.43
364.577	70.5
364.944	70.48
365.311	70.07
365.678	69.09
366.045	69.05
366.412	69.68
366.779	67.82
367.146	64.86
367.513	65.45
367.88	67.2
368.247	74.66
368.613	72.89
368.98	72
369.347	68.32
369.713	69.7
370.08	65.89
370.447	66.61
370.813	66.5
371.18	69.52
371.546	66.3
371.912	67
372.279	60.64
372.645	64.61
373.011	64.75
373.378	70.02
373.744	67.66
374.11	68.57
374.476	64.95
374.842	65.8
375.208	66.34
375.574	68.77
375.94	68.05
376.306	70.16
376.672	71.82
377.038	73.05
377.404	69.95
377.769	69.66
378.135	73.2
378.501	74.59
378.866	71.61
379.232	70.3
379.597	69.7
379.963	68.75
380.328	69.11
380.694	66.23
381.059	63.55
381.425	64.32
381.79	64.14
382.155	64.45
382.52	63.75
382.886	66.27
383.251	63.84
383.616	62
383.981	60.05
384.346	56.39
384.711	56.57
385.076	58.66
385.441	61.2
385.806	64.36
386.171	58.55
386.535	60.39
386.9	60.89
387.265	66.14
387.629	68.59
387.994	70.95
388.359	72
388.723	71.45
389.088	72.7
389.452	71.41
389.817	67.61
390.181	70.05
390.545	71.39
390.91	68.59
391.274	68.61
391.638	71.11
392.002	68.36
392.366	75.75
392.731	77.95
393.095	76.55
393.459	75.45
393.823	78.16
394.187	79.52
394.55	75.66
394.914	80.09
395.278	79.27
395.642	77.32
396.006	82.39
396.369	76.93
396.733	74.93
397.097	75.32
397.46	76.32
397.824	73.39
398.187	71.43
398.551	71.43
398.914	70.66
399.277	70.77
399.641	70.23
400.004	69.52
400.367	72.64
400.73	73.09
401.094	72.95
401.457	72.73
401.82	73.5
402.183	78.25
402.546	79.5
402.909	78.93
403.272	76.32
403.635	75.43
403.998	76.8
404.36	73.11
404.723	72.68
405.086	71.64
405.448	70.95
405.811	71.14
406.174	67.25
406.536	68.64
406.899	71.32
407.261	73.64
407.624	73.52
407.986	70.82
408.348	73.66
408.711	76.39
409.073	77.45
409.435	76.73
409.797	76.89
410.16	76.95
410.522	76.16
410.884	75.05
411.246	73.98
411.608	76.61
411.97	76.95
412.332	74.8
412.693	72.07
413.055	73.25
413.417	73.02
413.779	72.86
414.14	70.95
414.502	70.27
414.864	69.18
415.225	67.02
415.587	67.7
415.948	68.36
416.31	69.73
416.671	70.43
417.033	67.82
417.394	70.52
417.755	73.34
418.116	76.75
418.478	75.48
418.839	74.7
419.2	78.27
419.561	77.07
419.922	74.41
420.283	74.8
420.644	72.75
421.005	74.18
421.366	72.89
421.727	71.14
422.087	67.16
422.448	71.52
422.809	71.02
423.169	72.61
423.53	70.7
423.891	70.41
424.251	68.45
424.612	70.91
424.972	70.52
425.333	71.36
425.693	67.73
426.053	69.73
426.414	66.93
426.774	69.5
427.134	63.5
427.494	65.16
427.854	65.16
428.214	65.75
428.574	64.57
428.934	64.77
429.294	65.27
429.654	71.59
430.014	72.8
430.374	71.52
430.734	70.7
431.094	73.68
431.453	73.68
431.813	73.27
432.173	72.23
432.532	71.84
432.892	71.16
433.251	66.11
433.611	65.07
433.97	64.93
434.33	66.7
434.689	65.34
435.048	66.23
435.407	63.98
435.767	67.11
436.126	66.11
436.485	71.68
436.844	70.32
437.203	74.84
437.562	70.86
437.921	68.27
438.28	66.91
438.639	69.91
438.998	66.41
439.356	68.3
439.715	66.93
440.074	69.7
440.433	63.55
440.791	62.45
441.15	62.91
441.508	62.73
441.867	66.66
442.225	67.23
442.584	62.18
442.942	65.59
443.3	64.05
443.659	63.91
444.017	62
444.375	61.68
444.733	65.09
445.092	64
445.45	66.3
445.808	64.8
446.166	68.8
446.524	68.98
446.882	67.27
447.239	68.27
447.597	65.8
447.955	67.09
448.313	67.39
448.67	65.09
449.028	65.32
449.386	64.18
449.743	62.93
450.101	60.77
450.458	63.39
450.816	64.68
451.173	67.32
451.531	70.32
451.888	65.84
452.245	71.3
452.602	72.82
452.96	76.77
453.317	75.7
453.674	76.48
454.031	74.77
454.388	73.09
454.745	71.84
455.102	69.25
455.459	67.73
455.816	75.66
456.173	68.77
456.529	67.25
456.886	63.61
457.243	67.36
457.599	67.61
457.956	67.18
458.313	67.14
458.669	66.82
459.026	62.27
459.382	63.89
459.739	60.89
460.095	64.59
460.451	63.93
460.807	63.95
461.164	61.39
461.52	60.91
461.876	63.34
462.232	63.41
462.588	63.07
462.944	67.39
463.3	65.07
463.656	62.2
464.012	58.41
464.368	59.57
464.724	57.61
465.079	58.89
465.435	56.75
465.791	59.18
466.146	58.57
466.502	54.86
466.858	54.09
467.213	56.82
467.569	57.36
467.924	59.7
468.279	60.64
468.635	59.09
468.99	57.91
469.345	62.36
469.701	60.32
470.056	60.11
470.411	63.8
470.766	62.52
471.121	59.41
471.476	62.48
471.831	62.18
472.186	66.36
472.541	66.86
472.895	67.55
473.25	63.61
473.605	61.39
473.96	62.34
474.314	62.55
474.669	63.43
475.024	63.43
475.378	61.93
475.733	59.91
476.087	57
476.441	58.43
476.796	60.25
477.15	63.75
477.504	64.8
477.859	64.05
478.213	61.14
478.567	61.09
478.921	60.8
479.275	62.16
479.629	66.25
479.983	64.86
480.337	64.16
480.691	63.57
481.045	58.91
481.399	56.98
481.752	57.07
482.106	60.98
482.46	59.86
482.813	62.18
483.167	61.3
483.52	61.61
483.874	60.77
484.227	59.82
484.581	58.86
484.934	61.84
485.288	64.98
485.641	62.86
485.994	62.52
486.347	64.14
486.7	65.5
487.054	66.68
487.407	66.02
487.76	68.93
488.113	70.5
488.466	69.55
488.818	70.61
489.171	68.45
489.524	68.7
489.877	66.98
490.23	66.52
490.582	66.82
490.935	67.57
491.288	64.3
491.64	58.16
491.993	57.75
492.345	58.61
492.698	56.93
493.05	59.75
493.402	63.91
493.755	64.61
494.107	63.86
494.459	64.82
494.811	62.27
495.163	65.16
495.515	70.05
495.867	78.5
496.219	81.73
496.571	91.75
496.923	97
497.275	111.36
497.627	126.36
497.979	144.89
498.33	159.93
498.682	177.66
499.034	192.14
499.385	212.07
499.737	226.98
500.088	245.34
500.44	255.16
500.791	261.64
501.143	263.61
501.494	266.16
501.845	269.59
502.197	267.64
502.548	268.39
502.899	271.16
503.25	266.82
503.601	259.39
503.952	255.66
504.303	254.09
504.654	257.3
505.005	254.27
505.356	251.48
505.707	246
506.058	240.32
506.408	237.66
506.759	232.93
507.11	234.23
507.46	234.52
507.811	231.18
508.161	227.02
508.512	225.98
508.862	226.27
509.213	225.16
509.563	224.09
509.913	231.73
510.263	231.61
510.614	230.2
510.964	225.39
511.314	222.86
511.664	223.86
512.014	229.98
512.364	229.36
512.714	227.41
513.064	229.93
513.414	230.02
513.764	231.3
514.113	229.18
514.463	228.64
514.813	229.45
515.162	227.98
515.512	225.16
515.862	217.27
516.211	215.48
516.561	216.25
516.91	211.3
517.259	209.45
517.609	198.2
517.958	196.2
518.307	197.48
518.656	193.3
519.006	195.27
519.355	195.8
519.704	198.02
520.053	199.34
520.402	199.84
520.751	200.82
521.1	201.32
521.448	207.02
521.797	204.91
522.146	205
522.495	205.3
522.843	204.27
523.192	201.14
523.541	200.07
523.889	198.14
524.238	197.45
524.586	195.45
524.935	193.86
525.283	194.7
525.631	197.3
525.979	196.73
526.328	198.45
526.676	197.61
527.024	196.98
527.372	194.66
527.72	191.93
528.068	187.75
528.416	188.5
528.764	187.45
529.112	182.18
529.46	178.11
529.808	173.48
530.155	168.95
530.503	165.64
530.851	165.18
531.198	163.3
531.546	161.91
531.893	162.61
532.241	162.2
532.588	160.25
532.936	160.02
533.283	160.39
533.63	162.59
533.978	163.68
534.325	164.84
534.672	163.8
535.019	162.77
535.366	161.48
535.713	159.43
536.06	155.91
536.407	158.52
536.754	156.59
537.101	154.43
537.448	151.32
537.795	152.14
538.141	152.43
538.488	152.11
538.835	151.34
539.181	151.14
539.528	150.73
539.874	149.55
540.221	148.3
540.567	150.73
540.914	152.5
541.26	152.11
541.606	148.05
541.952	149.23
542.299	148.55
542.645	149.75
542.991	150.98
543.337	148.77
543.683	149.32
544.029	145.34
544.375	138.95
544.721	139.86
545.066	138.68
545.412	142.57
545.758	138.61
546.104	137.18
546.449	135.8
546.795	133.3
547.141	134
547.486	133.52
547.832	134.52
548.177	137.5
548.522	135.3
548.868	135.2
549.213	131.64
549.558	133.27
549.903	135.7
550.249	136.59
550.594	138.27
550.939	138.68
551.284	136.75
551.629	133.93
551.974	135.59
552.319	135.11
552.664	135.02
553.008	134.43
553.353	132.57
553.698	129.27
554.043	126.43
554.387	118.84
554.732	121.27
555.076	121.66
555.421	124.64
555.765	121.91
556.11	120.02
556.454	118.8
556.798	116.93
557.143	116.75
557.487	120.25
557.831	120.57
558.175	126.3
558.519	121.64
558.863	122.14
559.207	119.93
559.551	121.07
559.895	123.86
560.239	125.59
560.583	126.55
560.927	126.43
561.27	122.34
561.614	123.57
561.958	122.36
562.301	120.84
562.645	121.2
562.988	120.8
563.332	120.16
563.675	117.91
564.018	119.36
564.362	118.41
564.705	114.07
565.048	114.45
565.391	113.82
565.735	111.32
566.078	110.16
566.421	107.86
566.764	106.61
567.107	108.36
567.45	107.61
567.792	103.48
568.135	103.41
568.478	104.91
568.821	103.39
569.163	103.16
569.506	105
569.849	108.89
570.191	109.98
570.534	113.07
570.876	112.73
571.219	115.64
571.561	116.3
571.903	116.3
572.246	117.41
572.588	117.8
572.93	114.91
573.272	113.16
573.614	109.34
573.956	110.68
574.298	107.27
574.64	103.05
574.982	99.2
575.324	98.39
575.666	97.5
576.008	95.41
576.349	91.89
576.691	93.52
577.033	93.59
577.374	93.32
577.716	91.45
578.057	89.73
578.399	91.39
578.74	92.5
579.082	89.82
579.423	90.77
579.764	89.16
580.105	91.02
580.447	89.68
580.788	86.05
581.129	88.07
581.47	87.2
581.811	89.34
582.152	86.59
582.493	86.11
582.834	86.86
583.175	85.89
583.515	88.55
583.856	90.86
584.197	89.57
584.537	95.66
584.878	94.3
585.218	96.14
585.559	96.07
585.899	97.48
586.24	96.68
586.58	96.43
586.921	96.91
587.261	96.3
587.601	93.11
587.941	96.73
588.281	93.91
588.621	93.84
588.961	90.23
589.301	91.09
589.641	93.09
589.981	92.77
590.321	91.82
590.661	90.48
591.001	88.34
591.34	90.66
591.68	88.41
592.02	87.07
592.359	87.18
592.699	91.55
593.038	88.84
593.378	87.77
593.717	85.89
594.057	86.91
594.396	88.09
594.735	89.64
595.074	88.45
595.414	88.16
595.753	91.86
596.092	90.27
596.431	88.73
596.77	90.7
597.109	89.82
597.448	89.8
597.786	91.16
598.125	92.2
598.464	91.07
598.803	87.34
599.141	84.82
599.48	78.55
599.819	77.3
600.157	77.55
600.495	74.2
600.834	75.8
601.172	78.43
601.511	78.09
601.849	77.32
602.187	77.68
602.525	82.09
602.864	86.25
603.202	87.91
603.54	89.48
603.878	86.61
604.216	90.3
604.554	87.75
604.891	87.05
605.229	87.86
605.567	86.05
605.905	87.3
606.243	89.23
606.58	87.32
606.918	87.86
607.255	88.64
607.593	89.41
607.93	84.52
608.268	82.82
608.605	81.14
608.942	79.2
609.28	77.77
609.617	78.5
609.954	75.3
610.291	73.64
610.628	76.55
610.965	75.48
611.302	75.11
611.639	78.93
611.976	81.82
612.313	82.45
612.65	80.7
612.987	83.09
613.323	80.64
613.66	80.05
613.997	81.11
614.333	78.95
614.67	80.98
615.006	79.98
615.343	76.57
615.679	77.73
616.015	77.86
616.352	82.5
616.688	80.57
617.024	80.64
617.36	83.09
617.696	80.77
618.032	75.25
618.368	73.25
618.704	72.95
619.04	75.77
619.376	72.45
619.712	71.73
620.048	70.45
620.383	72.32
620.719	70.3
621.055	70.25
621.39	72.09
621.726	75.61
622.061	73.09
622.397	75.95
622.732	75.84
623.068	75.45
623.403	74.43
623.738	72.36
624.073	70.3
624.409	74.68
624.744	73.32
625.079	72.23
625.414	74.82
625.749	78.77
626.084	79.55
626.419	81.18
626.753	82.86
627.088	84.48
627.423	85.8
627.758	88.27
628.092	84.8
628.427	83.18
628.762	86.52
629.096	87.57
629.431	89.61
629.765	85.98
630.099	81.34
630.434	78.64
630.768	78.73
631.102	78.43
631.436	77.14
631.77	80.09
632.105	78.16
632.439	74.16
632.773	74.98
633.107	73.43
633.44	75.48
633.774	78.89
634.108	82.45
634.442	79.91
634.776	82.75
635.109	82.77
635.443	82.7
635.776	85.02
636.11	86.27
636.443	82.66
636.777	80.34
637.11	79.18
637.444	79.27
637.777	76.64
638.11	77.64
638.443	75.66
638.776	75.36
639.11	72.5
639.443	73.48
639.776	72.68
640.109	74.39
640.441	73.86
640.774	74.84
641.107	74.93
641.44	77.75
641.773	75.73
642.105	73.3
642.438	72.59
642.77	72
643.103	70.89
643.435	71.02
643.768	71.16
644.1	71.48
644.433	72.34
644.765	71.18
645.097	72.75
645.429	74.89
645.761	75
646.094	76.57
646.426	76.18
646.758	76.43
647.09	77.95
647.422	76.32
647.753	77.84
648.085	76.66
648.417	74.55
648.749	69.98
649.08	69.8
649.412	72.07
649.744	71.93
650.075	72.7
650.407	71.64
650.738	72.18
651.069	71.66
651.401	71.57
651.732	68.86
652.063	71.27
652.394	71.93
652.726	74.05
653.057	74.2
653.388	71.41
653.719	68.86
654.05	69.93
654.381	67.57
654.712	69.32
655.042	66.7
655.373	67
655.704	65.43
656.034	64.64
656.365	64.52
656.696	63.25
657.026	68.66
657.357	70.7
657.687	69.91
658.018	71.16
658.348	69.27
658.678	70.23
659.008	71.18
659.339	74.91
659.669	74.84
659.999	73.25
660.329	73.61
660.659	70.05
660.989	71.73
661.319	71.16
661.649	73.2
661.978	74.61
662.308	74.45
662.638	75.16
662.968	69.93
663.297	72.48
663.627	72.34
663.956	74.05
664.286	75.98
664.615	72.07
664.945	72.73
665.274	70.41
665.603	69.57
665.932	69.57
666.262	69.64
666.591	71.82
666.92	70.16
667.249	73.2
667.578	70.77
667.907	69.5
668.236	74.57
668.564	74.86
668.893	72.05
669.222	72.02
669.551	71.48
669.879	71.09
670.208	69.82
670.537	67.11
670.865	61.45
671.194	64.25
671.522	63.11
671.85	61.34
672.179	60.86
672.507	62.41
672.835	61.52
673.163	65.32
673.491	64.95
673.819	66.82
674.147	69.48
674.475	74
674.803	72.25
675.131	75.45
675.459	75.86
675.787	77.41
676.115	80.61
676.442	80.8
676.77	77.84
677.098	78.05
677.425	80.09
677.753	79.82
678.08	75.89
678.407	75.86
678.735	74.7
679.062	71.86
679.389	69.23
679.717	65.41
680.044	67.3
680.371	65.05
680.698	64.73
681.025	61.73
681.352	60.59
681.679	60.45
682.006	58.05
682.332	56.52
682.659	57.02
682.986	59.09
683.313	61.93
683.639	62.14
683.966	65.39
684.292	67.43
684.619	67.48
684.945	71.43
685.272	73.09
685.598	73.86
685.924	76.27
686.25	76.16
686.577	75.11
686.903	73.52
687.229	73.14
687.555	71.52
687.881	70.48
688.207	70.23
688.533	68.2
688.858	69.09
689.184	72.57
689.51	71.3
689.836	75.86
690.161	76.68
690.487	77.8
690.813	75.95
691.138	76.45
691.463	77.89
691.789	79.7
692.114	79.59
692.44	79.18
692.765	75.91
693.09	75.45
693.415	73.89
693.74	72.45
694.065	72.14
694.39	71.7
694.715	70.82
695.04	66.45
695.365	61.82
695.69	58.66
696.015	57.64
696.339	56.86
696.664	56.5
696.989	57.95
697.313	58.18
697.638	58.43
697.962	58.36
698.287	57.77
698.611	61.86
698.935	67.11
699.26	69.43
699.584	71.11
699.908	71.43
700.232	69.25
700.556	66.95
700.88	68.2
701.204	69.84
701.528	74.39
701.852	76.14
702.176	72.98
702.5	68.59
702.823	67.52
703.147	63.39
703.471	62.18
703.794	65.07
704.118	64.93
704.441	64.32
704.765	58.09
705.088	51.11
705.411	52.09
705.735	53.8
706.058	56.7
706.381	56.98
706.704	58.64
707.027	59.05
707.35	55.73
707.673	55.55
707.996	56.23
708.319	59.73
708.642	62.34
708.965	60.05
709.288	59.43
709.61	58.36
709.933	57.98
710.256	61.16
710.578	66.2
710.901	68.73
711.223	67.77
711.546	65.95
711.868	66.93
712.19	68.93
712.512	70.8
712.835	71.61
713.157	70.14
713.479	71.18
713.801	72.05
714.123	66.34
714.445	63.32
714.767	65.32
715.089	67.14
715.411	63.45
715.732	60.89
716.054	61.02
716.376	60.05
716.697	60.27
717.019	61.16
717.34	57.98
717.662	59.27
717.983	63.77
718.305	64.59
718.626	62.59
718.947	64.57
719.268	63.34
719.589	61.98
719.911	60.41
720.232	64.3
720.553	64.36
720.874	65.52
721.195	64.61
721.515	65.57
721.836	62.93
722.157	61.57
722.478	63.55
722.798	63.57
723.119	64.57
723.44	63.77
723.76	63.11
724.081	62.27
724.401	61.77
724.721	62.8
725.042	56.32
725.362	55.73
725.682	56.57
726.002	55.2
726.322	57.36
726.642	57.16
726.962	56.73
727.282	51.36
727.602	48.77
727.922	47.59
728.242	50.09
728.562	52.23
728.882	53.3
729.201	53.8
729.521	51.09
729.84	48.09
730.16	48
730.479	51.93
730.799	56.68
731.118	59.16
731.437	59.8
731.757	55.66
732.076	53.32
732.395	51.09
732.714	52.16
733.033	55.52
733.352	61.61
733.671	58.61
733.99	58.64
734.309	57.25
734.628	56.23
734.947	55.93
735.265	57.98
735.584	61.25
735.903	62.64
736.221	62.23
736.54	62.25
736.858	59.07
737.177	58.77
737.495	59.16
737.813	58.41
738.132	59.16
738.45	59.75
738.768	59.48
739.086	58.05
739.404	57.98
739.722	56.02
740.04	56.3
740.358	57.66
740.676	60
740.994	58.75
741.311	58.75
741.629	57.41
741.947	57.02
742.264	55.14
742.582	54.07
742.899	56.34
743.217	57.61
743.534	52.8
743.852	51.91
744.169	51.57
744.486	50.25
744.803	50.95
745.121	51.23
745.438	50.91
745.755	52.5
746.072	54.8
746.389	53.98
746.706	56.43
747.022	60.39
747.339	60.98
747.656	61.27
747.973	62.57
748.289	60.02
748.606	61.45
748.923	58.84
749.239	59.16
749.555	60.57
749.872	60.23
750.188	57.39
750.505	56.3
750.821	53.93
751.137	55.11
751.453	51.84
751.769	53.3
752.085	49.57
752.401	51.02
752.717	51
753.033	46.82
753.349	46.02
753.665	44.95
753.98	48.84
754.296	49.25
754.612	50.41
754.927	50.95
755.243	49.23
755.558	52.98
755.874	54.89
756.189	53.32
756.505	57.11
756.82	56.84
757.135	59.8
757.45	55.86
757.765	58
758.08	54.48
758.395	56.07
758.71	56.25
759.025	55.2
759.34	55.39
759.655	56.34
759.97	53.48
760.285	56.18
760.599	53.73
760.914	52.8
761.228	51.66
761.543	52.45
761.857	52.91
762.172	55.14
762.486	55.82
762.8	51.55
763.115	50.8
763.429	53
763.743	50.66
764.057	51.93
764.371	53.32
764.685	52.91
764.999	52.73
765.313	52.07
765.627	51.39
765.941	50.18
766.255	53.14
766.568	52.55
766.882	53.09
767.195	53
767.509	52.91
767.823	53
768.136	52.52
768.449	53
768.763	50.48
769.076	50.27
769.389	51.82
769.702	53.48
770.016	53.48
770.329	55.91
770.642	55.36
770.955	56.16
771.268	55
771.58	55.39
771.893	56.41
772.206	60.25
772.519	62
772.832	61.18
773.144	56.73
773.457	55.93
773.769	50.64
774.082	51.57
774.394	50.11
774.706	49.86
775.019	49.95
775.331	48.25
775.643	47.16
775.955	46.48
776.268	48.07
776.58	51.43
776.892	54.27
777.204	55.75
777.515	55.05
777.827	56.66
778.139	57.61
778.451	57.2
778.763	57.41
779.074	55.23
779.386	55.82
779.697	51.48
780.009	51.27
780.32	50.89
780.632	52.27
780.943	51.43
781.254	52.41
781.566	52.3
781.877	55.32
782.188	57.91
782.499	60.23
782.81	59.18
783.121	62.5
783.432	62.23
783.743	63.09
784.054	61.91
784.364	65.2
784.675	61.05
784.986	60.18
785.296	61.32
785.607	63.77
785.917	64.66
786.228	65.59
786.538	63.61
786.849	64.59
787.159	65.27
787.469	63.07
787.779	63.64
788.09	65.75
788.4	70.09
788.71	68.36
789.02	63.11
789.33	64.86
789.64	66.23
789.949	67.7
790.259	67.98
790.569	66.7
790.879	70.3
791.188	68.86
791.498	70
791.807	66.36
792.117	65
792.426	64.73
792.736	61.02
793.045	57.82
793.354	59.98
793.663	61.59
793.973	63.45
794.282	63.07
794.591	62.95
794.9	60.66
795.209	61.41
795.518	60.82
795.826	62.77
796.135	66.95
796.444	70.16
796.753	64.61
797.061	60.5
797.37	60.32
797.678	58.66
797.987	59.7
798.295	60.14
798.604	60.14
798.912	63.05
799.22	61.07
799.529	58.86
799.837	55.95
800.145	60.14
800.453	64.02
800.761	63.91
801.069	66.75
801.377	67.02
801.685	67.7
801.993	66.64
802.3	65.77
802.608	70.23
802.916	70.11
803.223	72.14
803.531	71.27
803.838	70.89
804.146	70.2
804.453	70.77
804.76	68.43
805.068	68.57
805.375	70.07
805.682	67.89
805.989	67.55
806.296	69.48
806.603	67.77
806.91	70.07
807.217	69.18
807.524	68.27
807.831	67.3
808.138	68.45
808.444	72.23
808.751	72.48
809.058	74.48
809.364	70.75
809.671	69.73
809.977	74.86
810.284	77.5
810.59	78.48
810.896	80.82
811.202	80.82
811.509	80.7
811.815	77.05
812.121	75.39
812.427	70.98
812.733	74.48
813.039	71.73
813.345	69
813.65	63.57
813.956	65.23
814.262	63.61
814.568	63.86
814.873	64.66
815.179	65.59
815.484	67.93
815.79	72.84
816.095	70.64
816.4	74.7
816.706	75.48
817.011	77.2
817.316	75.93
817.621	76.43
817.926	76.48
818.231	78.68
818.536	80.57
818.841	81.34
819.146	80.27
819.451	82.18
819.756	79.73
820.06	80.5
820.365	81.91
820.67	82.86
820.974	82.86
821.279	83.7
821.583	80.05
821.888	78.75
822.192	78.16
822.496	79
822.8	79.68
823.105	80.57
823.409	78.73
823.713	78.95
824.017	79.73
824.321	79.39
824.625	78.07
824.929	81.52
825.232	80.48
825.536	79.73
825.84	79.39
826.143	79.5
826.447	80.91
826.751	80.75
827.054	84.55
827.358	82.68
827.661	84.59
827.964	88.39
828.268	84.45
828.571	88.11
828.874	89.11
829.177	87.45
829.48	85.7
829.783	87.5
830.086	89.09
830.389	84.34
830.692	86.23
830.995	84.52
831.297	83.14
831.6	83.2
831.903	81.98
832.205	82.32
832.508	88.8
832.81	89.18
833.113	90.27
833.415	93.2
833.718	98.45
834.02	97.84
834.322	100.39
834.624	97.09
834.926	99.23
835.228	100.09
835.53	101.95
835.832	99.05
836.134	102.43
836.436	98.8
836.738	96.36
837.04	91.02
837.341	90.45
837.643	90.95
837.944	93.27
838.246	94.05
838.547	95.8
838.849	97.2
839.15	98.5
839.452	99.68
839.753	99.5
840.054	98.39
840.355	98.45
840.656	97.89
840.957	98.14
841.258	100.07
841.559	101.32
841.86	102.57
842.161	100.43
842.462	98.68
842.762	96.11
843.063	98.23
843.364	99.82
843.664	102.75
843.965	105.25
844.265	104.05
844.566	104.93
844.866	107.09
845.166	105.82
845.467	107.05
845.767	109.18
846.067	106.5
846.367	102.3
846.667	100.11
846.967	98.2
847.267	97.32
847.567	97.2
847.867	95.75
848.166	91.36
848.466	91.82
848.766	89.07
849.065	86.52
849.365	84.98
849.664	87.18
849.964	89.27
850.263	90.59
850.562	91.52
850.862	94.8
851.161	94.05
851.46	94.93
851.759	89.93
852.058	91.91
852.357	93.5
852.656	96.14
852.955	99.14
853.254	98.36
853.553	99.25
853.851	102.02
854.15	102.7
854.449	104.14
854.747	105.05
855.046	106.02
855.344	106.59
855.643	107.23
855.941	112.16
856.239	110.23
856.538	113.52
856.836	113.7
857.134	114.89
857.432	111.48
857.73	110.32
858.028	108.02
858.326	114.14
858.624	115.7
858.922	116.89
859.219	114.66
859.517	115.73
859.815	112.32
860.112	113.7
860.41	108.36
860.707	110.7
861.005	112.82
861.302	114.39
861.6	108.98
861.897	108.45
862.194	109.02
862.491	109.27
862.788	111.11
863.085	114.55
863.382	112.93
863.679	117.3
863.976	114.48
864.273	112.73
864.57	110.61
864.867	112.43
865.163	112.82
865.46	109.68
865.757	109.55
866.053	108.77
866.349	105.25
866.646	104.73
866.942	99.68
867.239	100.27
867.535	100.59
867.831	105.8
868.127	105.89
868.423	104.89
868.719	106.09
869.015	106.27
869.311	107.75
869.607	106.86
869.903	108.57
870.199	112.68
870.494	115.66
870.79	120.59
871.086	115.64
871.381	114.57
871.677	111.32
871.972	110.25
872.267	111.11
872.563	107.68
872.858	108.05
873.153	104.77
873.448	105.11
873.743	101.55
874.038	96.89
874.333	99.34
874.628	101.2
874.923	104.41
875.218	106.25
875.513	101.3
875.808	104.45
876.102	104.52
876.397	103.75
876.691	102.32
876.986	103.16
877.28	101.18
877.575	101.95
877.869	100.11
878.163	99.89
878.458	96.16
878.752	96.66
879.046	90.8
879.34	90.89
879.634	88.57
879.928	84.59
880.222	84.75
880.516	82.45
880.809	83.8
881.103	82.68
881.397	81.16
881.691	84.8
881.984	88.48
882.278	93.16
882.571	94.7
882.864	96.32
883.158	96.3
883.451	95.11
883.744	98.43
884.038	94.2
884.331	96.09
884.624	94.68
884.917	94.16
885.21	91.73
885.503	89.93
885.796	85.09
886.088	86.52
886.381	87.11
886.674	85.27
886.966	84.7
887.259	86.7
887.552	85.43
887.844	84.68
888.136	86.09
888.429	85.85
888.721	85.22
889.013	89.47
889.306	89.68
889.598	91.29
