# Supplementary material for: An on-demand, drop-on-drop method for studying enzyme catalysis by serial crystallography
Source: Nat Commun. 2021 Jul 22;12:4461. doi: 10.1038/s41467-021-24757-7 (PMC8298390; doi:10.1038/s41467-021-24757-7)
Supplement: Supplementary file 7 — Source Data [file 41467_2021_24757_MOESM7_ESM.zip › 01_raw data/7/7-fluo5N-fura-bg_OFX002211_20-37-37-342.txt]

Data from 7-fluo5N-fura-bg_OFX002211_20-37-37-342.txt Node

Date: Wed Jun 05 20:37:37 PDT 2019
User: Yachandra Lab
Spectrometer: OFX00221
Trigger mode: 0
Integration Time (sec): 3.000000E-1
Scans to average: 4
Nonlinearity correction enabled: false
Boxcar width: 5
Storing dark spectrum: false
XAxis mode: Wavelengths
Number of Pixels in Spectrum: 2136
>>>>>Begin Spectral Data<<<<<
156.111	2564.83
156.499	2565
156.887	2572.03
157.274	2570.64
157.662	2579.35
158.049	2589.3
158.437	2603.55
158.824	2603.36
159.211	2617.73
159.599	2623.64
159.986	2628.18
160.373	2624.89
160.761	2630.98
161.148	2626.93
161.535	2633.23
161.922	2624.5
162.309	2618.39
162.696	2604.82
163.083	2605.09
163.47	2593.91
163.857	2600.16
164.244	2595.8
164.631	2598.93
165.018	2593.61
165.405	2596.68
165.792	2590.86
166.179	2596.98
166.565	2591.34
166.952	2596.55
167.339	2596
167.725	2600.75
168.112	2596.64
168.498	2602.64
168.885	2597.66
169.271	2601.75
169.658	2598.36
170.044	2604
170.431	2598.25
170.817	2604.48
171.203	2598.8
171.59	2599.95
171.976	2595.41
172.362	2599.59
172.748	2593.8
173.134	2598.45
173.521	2593.61
173.907	2598.09
174.293	2592.45
174.679	2597.98
175.065	2591.18
175.451	2597.11
175.836	2590.89
176.222	2597.86
176.608	2603.39
176.994	2617.16
177.38	2617.05
177.765	2623.8
178.151	2615.93
178.537	2620.98
178.922	2617.5
179.308	2624
179.693	2619.3
180.079	2626.11
180.464	2618.43
180.85	2612.61
181.235	2599.05
181.621	2599.14
182.006	2591.86
182.391	2598.68
182.777	2593.57
183.162	2597.36
183.547	2592.02
183.932	2596.02
184.317	2588.52
184.702	2593.2
185.087	2588.05
185.472	2594.82
185.857	2590.68
186.242	2594.84
186.627	2590.84
187.012	2595.27
187.397	2588.86
187.782	2593.59
188.167	2588.64
188.551	2594.84
188.936	2738.05
189.321	2892.34
189.705	3037.59
190.09	3189.7
190.475	3367.66
190.859	3526.18
191.244	3675.52
191.628	3830.3
192.012	3980.82
192.397	4144.23
192.781	4292.98
193.166	4302.98
193.55	4300.57
193.934	4307.86
194.318	4306.73
194.702	4281.14
195.087	4273.68
195.471	4274.48
195.855	4275.93
196.239	4277.66
196.623	4269.23
197.007	4275.73
197.391	4276.52
197.775	4285.05
198.158	4282.7
198.542	4287.91
198.926	4287.5
199.31	4295.86
199.693	4294.57
200.077	4298.25
200.461	4298.36
200.844	4302.52
201.228	4297.48
201.611	4298.61
201.995	4291.14
202.378	4293.09
202.762	4294.18
203.145	4298.95
203.529	4298
203.912	4307.89
204.295	4309.34
204.679	4315.25
205.062	4316.82
205.445	4322.66
205.828	4320.41
206.211	4327.61
206.594	4327.09
206.977	4330.66
207.36	4333.55
207.743	4336.55
208.126	4336.95
208.509	4339.86
208.892	4338.59
209.275	4340.3
209.658	4343.39
210.04	4351.66
210.423	4349.32
210.806	4353.55
211.188	4354.45
211.571	4352.34
211.953	4353.18
212.336	4352.68
212.719	4349.36
213.101	4352
213.483	4353.45
213.866	4351.7
214.248	4351.41
214.63	4358.2
215.013	4358.27
215.395	4359.82
215.777	4365.52
216.159	4372.32
216.542	4373.39
216.924	4377.68
217.306	4376.8
217.688	4380.98
218.07	4384.66
218.452	4382.34
218.834	4382.3
219.216	4388.59
219.597	4391.77
219.979	4389.27
220.361	4425.7
220.743	4430.25
221.124	4432.75
221.506	4437.82
221.888	4435.89
222.269	4435.43
222.651	4441.34
223.032	4443.02
223.414	4440.34
223.795	4438.7
224.177	4441.2
224.558	4398.18
224.94	4394.89
225.321	4403.82
225.702	4401.09
226.083	4409.52
226.465	4423.16
226.846	4419.66
227.227	4421.11
227.608	4424.75
227.989	4423.09
228.37	4430.66
228.751	4439.77
229.132	4447.2
229.513	4436.43
229.894	4438.25
230.275	4433.11
230.655	4421.89
231.036	4428.09
231.417	4429.36
231.798	4429.48
232.178	4442.57
232.559	4439.2
232.94	4439.77
233.32	4434.68
233.701	4441.86
234.081	4446.45
234.462	4451.3
234.842	4453.11
235.222	4456.5
235.603	4455.59
235.983	4458.5
236.363	4453.82
236.743	4453.32
237.124	4452.07
237.504	4476.7
237.884	4476.14
238.264	4476.02
238.644	4473.23
239.024	4477.5
239.404	4475.18
239.784	4483.16
240.164	4483.25
240.544	4484.34
240.923	4485.8
241.303	4487.75
241.683	4464.2
242.063	4462.84
242.442	4460.34
242.822	4474.3
243.202	4468.3
243.581	4469.95
243.961	4475.16
244.34	4476.8
244.72	4472.7
245.099	4482.41
245.478	4478.89
245.858	4490.52
246.237	4493.91
246.616	4503.8
246.996	4492.23
247.375	4500.66
247.754	4502
248.133	4498.57
248.512	4495.77
248.891	4509.48
249.27	4503.73
249.649	4509.86
250.028	4505.59
250.407	4505.57
250.786	4498.39
251.165	4503.95
251.544	4504.93
251.922	4508.73
252.301	4505.48
252.68	4508.77
253.058	4499.61
253.437	4506.91
253.816	4509.32
254.194	4512.8
254.573	4511.93
254.951	4518.5
255.329	4511.91
255.708	4510.18
256.086	4508.93
256.465	4510.8
256.843	4519.73
257.221	4526.23
257.599	4516.82
257.977	4520.41
258.356	4521
258.734	4527.91
259.112	4530.16
259.49	4536.14
259.868	4536.52
260.246	4536.34
260.624	4541.95
261.001	4543.98
261.379	4545.93
261.757	4551.16
262.135	4544.55
262.513	4543
262.89	4537.25
263.268	4536.39
263.645	4533.14
264.023	4535.55
264.401	4538.43
264.778	4536
265.156	4523.98
265.533	4522.84
265.91	4517.8
266.288	4522.18
266.665	4516.93
267.042	4524.25
267.42	4525.02
267.797	4532.25
268.174	4532.73
268.551	4533.7
268.928	4534.39
269.305	4539.73
269.682	4535.93
270.059	4542.14
270.436	4541.25
270.813	4552.41
271.19	4550.16
271.567	4545.41
271.944	4540.86
272.32	4541.95
272.697	4550
273.074	4549.05
273.45	4547.11
273.827	4549.2
274.203	4550.18
274.58	4553.27
274.957	4546.11
275.333	4546.59
275.709	4550.75
276.086	4550.75
276.462	4549.48
276.838	4540.09
277.215	4539.39
277.591	4549.18
277.967	4548.93
278.343	4551.57
278.719	4546.27
279.095	4552
279.471	4549.86
279.847	4553.25
280.223	4553.09
280.599	4554.7
280.975	4548.68
281.351	4549.59
281.727	4539.59
282.103	4542.91
282.478	4537.55
282.854	4544.41
283.23	4538.43
283.605	4543.57
283.981	4536.8
284.357	4541.02
284.732	4539.3
285.108	4545.41
285.483	4548.7
285.858	4551.59
286.234	4549.14
286.609	4551.2
286.984	4546.34
287.36	4550.48
287.735	4552.34
288.11	4569.2
288.485	4565.34
288.86	4568.82
289.235	4569.2
289.61	4570.98
289.985	4575.55
290.36	4577.86
290.735	4579.3
291.11	4583.41
291.485	4586.11
291.86	4583.84
292.235	4576.45
292.609	4582.86
292.984	4580.36
293.359	4584.55
293.733	4582.84
294.108	4589.95
294.482	4585.25
294.857	4587.02
295.231	4590.68
295.606	4593.86
295.98	4590.3
296.354	4591.77
296.729	4585.93
297.103	4592.02
297.477	4588.23
297.851	4590.93
298.226	4583.91
298.6	4590.48
298.974	4592.48
299.348	4592.59
299.722	4589.48
300.096	4595.5
300.47	4589.3
300.844	4597.66
301.217	4595.75
301.591	4602.91
301.965	4606.41
302.339	4606.52
302.712	4604.59
303.086	4606.16
303.46	4602.18
303.833	4604.91
304.207	4604.25
304.58	4608.34
304.954	4604.82
305.327	4606.93
305.701	4599.18
306.074	4597.84
306.447	4593.27
306.821	4599.57
307.194	4596.36
307.567	4605.48
307.94	4598.77
308.313	4604.48
308.686	4603.66
309.059	4605.8
309.432	4603.95
309.805	4610.84
310.178	4603
310.551	4614.55
310.924	4606.89
311.297	4609.23
311.67	4600.5
312.042	4610.18
312.415	4606.68
312.788	4605.73
313.16	4602.16
313.533	4606.73
313.905	4604.02
314.278	4613.32
314.65	4602.75
315.023	4610.05
315.395	4606.25
315.768	4611.39
316.14	4604.93
316.512	4610.25
316.884	4609.86
317.257	4614.93
317.629	4606.39
318.001	4609
318.373	4603.68
318.745	4610.16
319.117	4605
319.489	4611.5
319.861	4608.77
320.233	4615.66
320.605	4605.5
320.977	4610.64
321.348	4605.36
321.72	4611.66
322.092	4605.93
322.463	4611.64
322.835	4606.41
323.207	4614.55
323.578	4605.82
323.95	4608.64
324.321	4600.57
324.693	4605.39
325.064	4602.39
325.435	4627.7
325.807	4624.05
326.178	4631.73
326.549	4629.05
326.92	4633.55
327.292	4626.16
327.663	4633.82
328.034	4630.59
328.405	4635.55
328.776	4628.5
329.147	4631.77
329.518	4606.86
329.889	4608.61
330.259	4600.82
330.63	4599.34
331.001	4593.11
331.372	4597.39
331.742	4591.39
332.113	4598.98
332.484	4593.66
332.854	4603.84
333.225	4599.14
333.595	4605.52
333.966	4603.75
334.336	4606.77
334.707	4601.23
335.077	4612.48
335.447	4609.18
335.817	4614.68
336.188	4600.7
336.558	4608.25
336.928	4600.36
337.298	4605.68
337.668	4602.68
338.038	4605.52
338.408	4628.59
338.778	4633.36
339.148	4646.07
339.518	4651.66
339.888	4645.36
340.258	4654.68
340.627	4647.3
340.997	4652.27
341.367	4647.14
341.736	4645.39
342.106	4641.2
342.475	4619.2
342.845	4653.14
343.214	4636.64
343.584	4625.25
343.953	4631.25
344.323	4623.11
344.692	4622.84
345.061	4618.16
345.431	4618.05
345.8	4614.45
346.169	4617.64
346.538	4614.61
346.907	4580.59
347.276	4573.73
347.645	4579.14
348.014	4571.05
348.383	4578.59
348.752	4576.07
349.121	4579.89
349.49	4581.52
349.858	4587.73
350.227	4585.52
350.596	4591.66
350.964	4587.68
351.333	4594.48
351.702	4597.36
352.07	4603.45
352.439	4596.68
352.807	4605.3
353.176	4600.73
353.544	4601.7
353.912	4601.91
354.281	4603.55
354.649	4593.25
355.017	4601.09
355.385	4591.95
355.753	4588.68
356.122	4581.59
356.49	4585.16
356.858	4581.09
357.226	4584.77
357.594	4576.07
357.961	4580.11
358.329	4582.34
358.697	4589.2
359.065	4583.59
359.433	4587.75
359.8	4585.11
360.168	4589.48
360.536	4586.11
360.903	4588.82
361.271	4583.77
361.638	4589.77
362.006	4576.2
362.373	4574.95
362.741	4565.57
363.108	4566.7
363.475	4563.05
363.843	4566.48
364.21	4561.98
364.577	4576.43
364.944	4569.07
365.311	4575.09
365.678	4590.8
366.045	4599.23
366.412	4600.57
366.779	4608.82
367.146	4604.57
367.513	4610.86
367.88	4604.27
368.247	4608.59
368.613	4595.32
368.98	4598.36
369.347	4588.77
369.713	4573.05
370.08	4569
370.447	4567.25
370.813	4558.11
371.18	4564.61
371.546	4555.89
371.912	4561.32
372.279	4560.25
372.645	4564.02
373.011	4560.91
373.378	4570.09
373.744	4562.45
374.11	4570.89
374.476	4564.2
374.842	4569.95
375.208	4572.5
375.574	4578.3
375.94	4571.2
376.306	4574.86
376.672	4572.05
377.038	4577.07
377.404	4572.05
377.769	4578.14
378.135	4568.25
378.501	4576.98
378.866	4574.64
379.232	4569.39
379.597	4565.16
379.963	4573.8
380.328	4564.59
380.694	4567.77
381.059	4563.11
381.425	4567.75
381.79	4564.27
382.155	4570.09
382.52	4560.98
382.886	4564.18
383.251	4558.34
383.616	4564.45
383.981	4556.77
384.346	4563.36
384.711	4557.05
385.076	4563.82
385.441	4556.57
385.806	4559.55
386.171	4551.68
386.535	4556.43
386.9	4553.05
387.265	4559.18
387.629	4552.16
387.994	4558
388.359	4553.64
388.723	4558.2
389.088	4552.98
389.452	4558
389.817	4553.95
390.181	4558.82
390.545	4558.05
390.91	4565.34
391.274	4557.86
391.638	4560.8
392.002	4554.18
392.366	4591.5
392.731	4586.45
393.095	4590.14
393.459	4588.3
393.823	4592.36
394.187	4586.55
394.55	4591.91
394.914	4587.82
395.278	4594.02
395.642	4590.14
396.006	4598.55
396.369	4559.2
396.733	4563
397.097	4553.34
397.46	4557.61
397.824	4552
398.187	4553.66
398.551	4549.27
398.914	4547.14
399.277	4540.23
399.641	4546.61
400.004	4542.07
400.367	4548.75
400.73	4542.52
401.094	4549.41
401.457	4541.45
401.82	4542.61
402.183	4538.39
402.546	4544.68
402.909	4539.64
403.272	4548.77
403.635	4539.95
403.998	4539.98
404.36	4532.32
404.723	4535.93
405.086	4531.48
405.448	4561.43
405.811	4559.27
406.174	4564.82
406.536	4553.98
406.899	4582.95
407.261	4577.14
407.624	4582.68
407.986	4583.86
408.348	4590.05
408.711	4591.61
409.073	4596.82
409.435	4561.05
409.797	4564
410.16	4558.57
410.522	4563.09
410.884	4532.95
411.246	4542.27
411.608	4535.57
411.97	4537.98
412.332	4529.55
412.693	4533.89
413.055	4526.8
413.417	4538.64
413.779	4531.82
414.14	4536
414.502	4527.02
414.864	4537.18
415.225	4526.14
415.587	4532.7
415.948	4521.75
416.31	4529.55
416.671	4519.39
417.033	4521.32
417.394	4515.2
417.755	4522.3
418.116	4516.98
418.478	4522.09
418.839	4513.66
419.2	4516.64
419.561	4511.02
419.922	4517.02
420.283	4511.57
420.644	4518.91
421.005	4515.84
421.366	4521.93
421.727	4525.23
422.087	4528.32
422.448	4523.3
422.809	4531.84
423.169	4526.52
423.53	4530.98
423.891	4523.91
424.251	4528
424.612	4517.93
424.972	4520.23
425.333	4509.09
425.693	4506.66
426.053	4502.7
426.414	4507.41
426.774	4495.36
427.134	4501.89
427.494	4492.2
427.854	4500.14
428.214	4494.2
428.574	4501.45
428.934	4499.34
429.294	4507.77
429.654	4501.89
430.014	4508.25
430.374	4502.07
430.734	4513.34
431.094	4503.98
431.453	4527.75
431.813	4520.11
432.173	4527.98
432.532	4523.34
432.892	4527.34
433.251	4520.25
433.611	4524.3
433.97	4518.39
434.33	4525.36
434.689	4517.5
435.048	4525.98
435.407	4510.84
435.767	4515.2
436.126	4504.73
436.485	4505.09
436.844	4499.27
437.203	4506.39
437.562	4505.55
437.921	4507.86
438.28	4502.61
438.639	4506
438.998	4522.45
439.356	4525.27
439.715	4522.05
440.074	4530.25
440.433	4526
440.791	4531.11
441.15	4521.68
441.508	4523.5
441.867	4519.02
442.225	4524.18
442.584	4518.09
442.942	4499.77
443.3	4492.59
443.659	4496.8
444.017	4491.3
444.375	4496.64
444.733	4489.27
445.092	4498.57
445.45	4498.36
445.808	4502.93
446.166	4495.84
446.524	4503.02
446.882	4496.75
447.239	4501.68
447.597	4497.98
447.955	4505.93
448.313	4501.66
448.67	4510.59
449.028	4503.7
449.386	4504.39
449.743	4507.82
450.101	4520.34
450.458	4515.57
450.816	4525.43
451.173	4523.57
451.531	4536.27
451.888	4527.18
452.245	4533.68
452.602	4529.2
452.96	4571.8
453.317	4566.75
453.674	4568.95
454.031	4562.48
454.388	4573.16
454.745	4565.32
455.102	4569.91
455.459	4560.23
455.816	4569.43
456.173	4566.61
456.529	4576.82
456.886	4540.64
457.243	4546.2
457.599	4539.55
457.956	4543.77
458.313	4535.8
458.669	4545.2
459.026	4541.41
459.382	4547.89
459.739	4543.11
460.095	4550.59
460.451	4544.57
460.807	4548.09
461.164	4547.86
461.52	4562.3
461.876	4557
462.232	4561.86
462.588	4557.59
462.944	4562.16
463.3	4558.2
463.656	4564.59
464.012	4554.5
464.368	4564.16
464.724	4557.55
465.079	4559.95
465.435	4543.95
465.791	4546
466.146	4540.57
466.502	4546.18
466.858	4538.93
467.213	4539.32
467.569	4537.77
467.924	4551.05
468.279	4537.09
468.635	4540.86
468.99	4534.3
469.345	4539.45
469.701	4530.91
470.056	4534.8
470.411	4522.48
470.766	4529.25
471.121	4524.68
471.476	4523.93
471.831	4509.02
472.186	4511.09
472.541	4502.66
472.895	4504.59
473.25	4496.05
473.605	4501.57
473.96	4488.16
474.314	4490.39
474.669	4478.82
475.024	4472.8
475.378	4460.57
475.733	4471.05
476.087	4463.84
476.441	4467.82
476.796	4456.84
477.15	4466.52
477.504	4457.61
477.859	4463.55
478.213	4456.66
478.567	4459.61
478.921	4460.11
479.275	4463.52
479.629	4454.98
479.983	4461.98
480.337	4452
480.691	4457.7
481.045	4443.07
481.399	4472.14
481.752	4464.95
482.106	4468.09
482.46	4461.27
482.813	4462.25
483.167	4456.2
483.52	4452.7
483.874	4454.45
484.227	4459.59
484.581	4453.14
484.934	4459.93
485.288	4428.98
485.641	4432
485.994	4423.84
486.347	4428.25
486.7	4420
487.054	4437.48
487.407	4433.89
487.76	4424.09
488.113	4417.39
488.466	4423.59
488.818	4417.86
489.171	4421.98
489.524	4414.61
489.877	4419.34
490.23	4412.45
490.582	4420.61
490.935	4401.91
491.288	4402.39
491.64	4395.48
491.993	4401.7
492.345	4395
492.698	4401.98
493.05	4398.18
493.402	4407.09
493.755	4407.7
494.107	4425.61
494.459	4433.43
494.811	4464.43
495.163	4490.23
495.515	4543.39
495.867	4597.77
496.219	4685.84
496.571	4781.95
496.923	4904.8
497.275	5033.68
497.627	5183.89
497.979	5318.2
498.33	5464.16
498.682	5588.66
499.034	5721.61
499.385	5824.59
499.737	5919.23
500.088	5977.39
500.44	6020.23
500.791	6037.23
501.143	6045.55
501.494	6031.55
501.845	6016
502.197	5986.02
502.548	5959.18
502.899	5920.68
503.25	5893.25
503.601	5851.75
503.952	5820.07
504.303	5776.73
504.654	5743.75
505.005	5700.86
505.356	5660.64
505.707	5620.41
506.058	5586.48
506.408	5545.45
506.759	5514.43
507.11	5473.3
507.46	5449.64
507.811	5413.75
508.161	5393.48
508.512	5362.34
508.862	5340.45
509.213	5312.73
509.563	5290.32
509.913	5260.07
510.263	5244.16
510.614	5214.09
510.964	5201.68
511.314	5167.36
511.664	5150.3
512.014	5122.66
512.364	5103.75
512.714	5078.52
513.064	5057.77
513.414	5038.09
513.764	5037.98
514.113	5017.16
514.463	5009.59
514.813	4982.48
515.162	4973.36
515.512	4957.36
515.862	4947.18
516.211	4932.91
516.561	4926.23
516.91	4918.95
517.259	4910.02
517.609	4879.98
517.958	4868.05
518.307	4851
518.656	4845.07
519.006	4836.82
519.355	4840.18
519.704	4834.66
520.053	4829.84
520.402	4810.66
520.751	4802.02
521.1	4789.45
521.448	4787.61
521.797	4777.55
522.146	4771.34
522.495	4761.75
522.843	4756.14
523.192	4733.18
523.541	4723.27
523.889	4712.41
524.238	4715.59
524.586	4708.64
524.935	4706.57
525.283	4698.34
525.631	4699.18
525.979	4688.32
526.328	4689.25
526.676	4677.77
527.024	4678.52
527.372	4667.77
527.72	4668.34
528.068	4655.82
528.416	4656.57
528.764	4647.86
529.112	4644.93
529.46	4631.95
529.808	4634.27
530.155	4620.34
530.503	4634.23
530.851	4638.41
531.198	4641.82
531.546	4629.2
531.893	4630.2
532.241	4613.32
532.588	4611.45
532.936	4607.39
533.283	4611.55
533.63	4606.68
533.978	4608.61
534.325	4589.7
534.672	4577.89
535.019	4568.95
535.366	4572.39
535.713	4568.8
536.06	4576.95
536.407	4573.16
536.754	4570.57
537.101	4560.66
537.448	4567.86
537.795	4561
538.141	4560.91
538.488	4552.07
538.835	4557
539.181	4546.11
539.528	4545.7
539.874	4537.27
540.221	4534.68
540.567	4524.09
540.914	4527.2
541.26	4515.57
541.606	4523.5
541.952	4518.93
542.299	4520.59
542.645	4514.3
542.991	4518.07
543.337	4511.11
543.683	4513.84
544.029	4510.84
544.375	4526.25
544.721	4525.09
545.066	4526.55
545.412	4519.07
545.758	4519.48
546.104	4514.34
546.449	4513.57
546.795	4515.41
547.141	4522.98
547.486	4517.43
547.832	4520.61
548.177	4506.39
548.522	4505.34
548.868	4498.09
549.213	4499.55
549.558	4494.98
549.903	4501.75
550.249	4499.45
550.594	4499.64
550.939	4489.52
551.284	4494.95
551.629	4490.48
551.974	4495.3
552.319	4488.09
552.664	4492.64
553.008	4487.11
553.353	4516.77
553.698	4510.59
554.043	4514.36
554.387	4506.14
554.732	4511.07
555.076	4502.43
555.421	4505.3
555.765	4500.48
556.11	4505.34
556.454	4495.82
556.798	4500.09
557.143	4468.41
557.487	4475.3
557.831	4463.43
558.175	4466.16
558.519	4461.45
558.863	4466.98
559.207	4458.23
559.551	4461.14
559.895	4460.05
560.239	4465.95
560.583	4459.07
560.927	4463.23
561.27	4454.11
561.614	4469.73
561.958	4464.75
562.301	4471.52
562.645	4462.61
562.988	4468.91
563.332	4464.84
563.675	4470.3
564.018	4471.36
564.362	4478.2
564.705	4471.61
565.048	4476.34
565.391	4463.75
565.735	4469.68
566.078	4462.91
566.421	4472.43
566.764	4468.75
567.107	4472.3
567.45	4461.14
567.792	4458.8
568.135	4451.09
568.478	4456.05
568.821	4453.34
569.163	4458.16
569.506	4451.36
569.849	4455.41
570.191	4447.43
570.534	4452.75
570.876	4447.7
571.219	4457.64
571.561	4453.95
571.903	4460.05
572.246	4456.43
572.588	4458.18
572.93	4450.43
573.272	4452.59
573.614	4447.27
573.956	4452.43
574.298	4446.73
574.64	4452.57
574.982	4442.66
575.324	4445.77
575.666	4438.89
576.008	4445.57
576.349	4437.41
576.691	4443.84
577.033	4443.34
577.374	4447.41
577.716	4441.23
578.057	4445.23
578.399	4437.68
578.74	4444.39
579.082	4442.93
579.423	4449.05
579.764	4450.91
580.105	4461.77
580.447	4460.3
580.788	4467.75
581.129	4468.52
581.47	4474.41
581.811	4470.02
582.152	4478.73
582.493	4493.05
582.834	4499.55
583.175	4494.8
583.515	4488.57
583.856	4478.59
584.197	4483.34
584.537	4473.36
584.878	4472.36
585.218	4466.75
585.559	4471.52
585.899	4462.68
586.24	4447.48
586.58	4441.48
586.921	4447.23
587.261	4443.07
587.601	4452.09
587.941	4445.73
588.281	4455.07
588.621	4451.05
588.961	4455.91
589.301	4450.68
589.641	4455.66
589.981	4450.32
590.321	4452.75
590.661	4445.93
591.001	4453.02
591.34	4450.39
591.68	4455.41
592.02	4444.82
592.359	4449.07
592.699	4441.07
593.038	4448.68
593.378	4442.84
593.717	4445.16
594.057	4439.93
594.396	4445.39
594.735	4435.89
595.074	4439.98
595.414	4428.23
595.753	4434.05
596.092	4426.66
596.431	4434.64
596.77	4428.75
597.109	4432.84
597.448	4427.98
597.786	4431.61
598.125	4422.8
598.464	4433.36
598.803	4423.16
599.141	4429.48
599.48	4422.48
599.819	4429.48
600.157	4421.11
600.495	4420.32
600.834	4418.57
601.172	4445.84
601.511	4439.64
601.849	4443.48
602.187	4436.98
602.525	4443
602.864	4438.25
603.202	4448.34
603.54	4441.34
603.878	4446.77
604.216	4441.73
604.554	4443.93
604.891	4415.05
605.229	4420.09
605.567	4416.25
605.905	4417.98
606.243	4409.25
606.58	4414.59
606.918	4402.93
607.255	4405.77
607.593	4401.5
607.93	4408.48
608.268	4403.36
608.605	4412.48
608.942	4410.73
609.28	4416.32
609.617	4411.02
609.954	4415.8
610.291	4412.5
610.628	4422.7
610.965	4419.3
611.302	4425.91
611.639	4423.09
611.976	4430.16
612.313	4425.3
612.65	4428.8
612.987	4422.86
613.323	4427.57
613.66	4424.23
613.997	4427.34
614.333	4415.05
614.67	4419.3
615.006	4410.55
615.343	4413.68
615.679	4403.52
616.015	4405.36
616.352	4396.16
616.688	4402.59
617.024	4397.18
617.36	4407.98
617.696	4401.75
618.032	4411.93
618.368	4404.95
618.704	4411.45
619.04	4403.98
619.376	4412
619.712	4406.84
620.048	4415.36
620.383	4408.09
620.719	4411.68
621.055	4399.86
621.39	4405.86
621.726	4395.8
622.061	4401.64
622.397	4399.7
622.732	4401.73
623.068	4395.45
623.403	4399.66
623.738	4392.98
624.073	4397.52
624.409	4391.3
624.744	4394.5
625.079	4389.18
625.414	4399.41
625.749	4395.82
626.084	4397.66
626.419	4397.09
626.753	4400.77
627.088	4393.68
627.423	4403.95
627.758	4398.23
628.092	4404.07
628.427	4399
628.762	4405.3
629.096	4399.89
629.431	4406.57
629.765	4400.3
630.099	4402.34
630.434	4395.34
630.768	4403.3
631.102	4392.16
631.436	4396.91
631.77	4391.39
632.105	4395.48
632.439	4388.2
632.773	4391
633.107	4382.77
633.44	4389.91
633.774	4383.14
634.108	4389.32
634.442	4380.77
634.776	4387.93
635.109	4384.25
635.443	4392.2
635.776	4388.41
636.11	4396.18
636.443	4392.43
636.777	4395.41
637.11	4386.7
637.444	4393.27
637.777	4387.66
638.11	4391.34
638.443	4383
638.776	4386.7
639.11	4378.16
639.443	4386.77
639.776	4378.7
640.109	4385.66
640.441	4381.61
640.774	4387.82
641.107	4382.48
641.44	4391.89
641.773	4387.32
642.105	4391.32
642.438	4387.43
642.77	4390.45
643.103	4378.73
643.435	4382.23
643.768	4378.07
644.1	4384.36
644.433	4379.23
644.765	4383.8
645.097	4383.52
645.429	4392.84
645.761	4392.34
646.094	4397.09
646.426	4393.68
646.758	4404.55
647.09	4398.25
647.422	4398.36
647.753	4390.02
648.085	4392.43
648.417	4386.02
648.749	4383.32
649.08	4374.7
649.412	4376.55
649.744	4371.91
650.075	4378.89
650.407	4368.98
650.738	4375.55
651.069	4371.09
651.401	4377.48
651.732	4373.02
652.063	4377.09
652.394	4370.59
652.726	4377
653.057	4371.75
653.388	4372.7
653.719	4363.41
654.05	4368.86
654.381	4365.8
654.712	4375.39
655.042	4368.82
655.373	4372.5
655.704	4370.57
656.034	4376.25
656.365	4373.02
656.696	4378.09
657.026	4373.82
657.357	4380.59
657.687	4372.45
658.018	4374.27
658.348	4362.25
658.678	4367.75
659.008	4363.89
659.339	4367.07
659.669	4361.45
659.999	4366.59
660.329	4357.45
660.659	4360.34
660.989	4354.82
661.319	4361.09
661.649	4357.02
661.978	4361.95
662.308	4356.7
662.638	4361.39
662.968	4356.86
663.297	4364.73
663.627	4353.57
663.956	4360.95
664.286	4356.61
664.615	4365.43
664.945	4361.77
665.274	4367.41
665.603	4365.18
665.932	4370.73
666.262	4365.07
666.591	4371.43
666.92	4364.16
667.249	4372.23
667.578	4371.82
667.907	4380.75
668.236	4375.52
668.564	4380.68
668.893	4376.32
669.222	4383.09
669.551	4377.39
669.879	4383.5
670.208	4374.52
670.537	4376.57
670.865	4372.05
671.194	4389.11
671.522	4383.18
671.85	4384.43
672.179	4381.3
672.507	4384.66
672.835	4374.18
673.163	4380.36
673.491	4373.18
673.819	4384.2
674.147	4379.77
674.475	4381.48
674.803	4360.57
675.131	4362.34
675.459	4360.91
675.787	4366.43
676.115	4359.48
676.442	4365.82
676.77	4358.57
677.098	4365
677.425	4353.77
677.753	4362.59
678.08	4360.66
678.407	4366.73
678.735	4368.36
679.062	4369.23
679.389	4359.16
679.717	4366.59
680.044	4359.41
680.371	4365.52
680.698	4361.11
681.025	4373.23
681.352	4368.05
681.679	4371.43
682.006	4363.61
682.332	4362.16
682.659	4357.48
682.986	4370.07
683.313	4366.32
683.639	4371.91
683.966	4367.73
684.292	4372.5
684.619	4360.39
684.945	4362.91
685.272	4361.27
685.598	4368.45
685.924	4369.7
686.25	4374.89
686.577	4365.3
686.903	4373.82
687.229	4370.34
687.555	4374.23
687.881	4369.57
688.207	4378.48
688.533	4377.73
688.858	4378.68
689.184	4371.89
689.51	4374.23
689.836	4368.77
690.161	4377.2
690.487	4365.57
690.813	4369.95
691.138	4367.52
691.463	4371.98
691.789	4370.41
692.114	4373.61
692.44	4367.23
692.765	4376.41
693.09	4373.66
693.415	4379.39
693.74	4368.64
694.065	4377.45
694.39	4374.25
694.715	4381.91
695.04	4378.7
695.365	4379.23
695.69	4371.91
696.015	4381.98
696.339	4377.43
696.664	4383.07
696.989	4379.75
697.313	4383.14
697.638	4375.02
697.962	4378.41
698.287	4367.75
698.611	4373.27
698.935	4368.32
699.26	4372.91
699.584	4366.8
699.908	4369.25
700.232	4359.75
700.556	4361.34
700.88	4360.66
701.204	4367.43
701.528	4362.07
701.852	4372.14
702.176	4383.2
702.5	4389.7
702.823	4401.05
703.147	4418.43
703.471	4412.11
703.794	4417.95
704.118	4433.82
704.441	4441.3
704.765	4432.2
705.088	4437.95
705.411	4435.32
705.735	4420.77
706.058	4410.39
706.381	4398.27
706.704	4385.45
707.027	4388.34
707.35	4381.43
707.673	4366.91
707.996	4356.93
708.319	4361.66
708.642	4357.68
708.965	4358.86
709.288	4352.27
709.61	4364
709.933	4360.68
710.256	4363.2
710.578	4359.07
710.901	4365.2
711.223	4359.18
711.546	4367.11
711.868	4370.52
712.19	4375.39
712.512	4366.43
712.835	4372.36
713.157	4363.16
713.479	4367.14
713.801	4359.09
714.123	4363.55
714.445	4360.32
714.767	4365.95
715.089	4360.02
715.411	4356.11
715.732	4349.05
716.054	4353.73
716.376	4351.57
716.697	4354.75
717.019	4353.11
717.34	4357.48
717.662	4355.52
717.983	4360.66
718.305	4359.41
718.626	4363.11
718.947	4362.55
719.268	4370.07
719.589	4366.77
719.911	4375.91
720.232	4373.18
720.553	4375.61
720.874	4371.23
721.195	4375.8
721.515	4366.61
721.836	4370.48
722.157	4364.18
722.478	4367.95
722.798	4358.25
723.119	4362.34
723.44	4352.36
723.76	4359.09
724.081	4351.52
724.401	4359.39
724.721	4362.48
725.042	4365.93
725.362	4358.98
725.682	4365.48
726.002	4360.43
726.322	4368.41
726.642	4364.32
726.962	4365.73
727.282	4363.68
727.602	4371.34
727.922	4360.11
728.242	4370.39
728.562	4369.93
728.882	4375.14
729.201	4370.41
729.521	4380.02
729.84	4377.3
730.16	4380.32
730.479	4385.07
730.799	4386.82
731.118	4380.61
731.437	4387.68
731.757	4366.18
732.076	4371
732.395	4366.07
732.714	4371.34
733.033	4361.25
733.352	4364.55
733.671	4364.73
733.99	4365.11
734.309	4359.77
734.628	4365.32
734.947	4359.77
735.265	4365.98
735.584	4358.11
735.903	4362.16
736.221	4358
736.54	4364.68
736.858	4356.07
737.177	4362.18
737.495	4358.61
737.813	4361.91
738.132	4356.43
738.45	4360.73
738.768	4356.16
739.086	4361.23
739.404	4359.11
739.722	4362.7
740.04	4358.55
740.358	4365.34
740.676	4357.3
740.994	4357.18
741.311	4354.36
741.629	4363.64
741.947	4360.52
742.264	4365.66
742.582	4364.59
742.899	4373.23
743.217	4370.14
743.534	4372.95
743.852	4367.23
744.169	4370.93
744.486	4367.34
744.803	4369.48
745.121	4359.55
745.438	4365.09
745.755	4357.43
746.072	4361.43
746.389	4349.95
746.706	4351.98
747.022	4347.11
747.339	4350.23
747.656	4351.39
747.973	4357.59
748.289	4355.09
748.606	4364.91
748.923	4360.32
749.239	4373.39
749.555	4369.48
749.872	4377.55
750.188	4375.05
750.505	4382.34
750.821	4381.55
751.137	4381.64
751.453	4377
751.769	4381.66
752.085	4371.48
752.401	4380.91
752.717	4370.25
753.033	4372.57
753.349	4365.89
753.665	4369.55
753.98	4361.39
754.296	4368.45
754.612	4364.66
754.927	4370.27
755.243	4368.23
755.558	4375.39
755.874	4366.82
756.189	4373.02
756.505	4363.75
756.82	4369.36
757.135	4360.86
757.45	4371.43
757.765	4369.14
758.08	4371.27
758.395	4362.86
758.71	4364.23
759.025	4359.75
759.34	4366.45
759.655	4365.2
759.97	4375.18
760.285	4376.55
760.599	4383.8
760.914	4372.16
761.228	4371.36
761.543	4366.61
761.857	4383.57
762.172	4380.25
762.486	4383.66
762.8	4379.3
763.115	4379.8
763.429	4377.55
763.743	4376.59
764.057	4371.36
764.371	4380.09
764.685	4379.14
764.999	4388.34
765.313	4380.7
765.627	4384.2
765.941	4379.95
766.255	4382.45
766.568	4382.36
766.882	4386.05
767.195	4382.55
767.509	4392.55
767.823	4390.41
768.136	4394.86
768.449	4388.09
768.763	4385.93
769.076	4380.41
769.389	4387.48
769.702	4383.23
770.016	4384.18
770.329	4379.52
770.642	4389.89
770.955	4381.61
771.268	4384.7
771.58	4381.59
771.893	4386.66
772.206	4383.16
772.519	4390.23
772.832	4382.16
773.144	4388.5
773.457	4384.68
773.769	4388.57
774.082	4378.02
774.394	4383.64
774.706	4380.07
775.019	4384.43
775.331	4379.93
775.643	4386.18
775.955	4381.16
776.268	4387.48
776.58	4381.64
776.892	4386.91
777.204	4383.91
777.515	4388.93
777.827	4390.89
778.139	4395.84
778.451	4392.14
778.763	4397.86
779.074	4393.09
779.386	4402.57
779.697	4401.2
780.009	4409.55
780.32	4406.02
780.632	4410.86
780.943	4409.98
781.254	4414.39
781.566	4410.2
781.877	4418.86
782.188	4416.93
782.499	4422.64
782.81	4418.77
783.121	4425.86
783.432	4420.55
783.743	4426.2
784.054	4418.93
784.364	4418.86
784.675	4409.41
784.986	4411.82
785.296	4404.84
785.607	4411.14
785.917	4429.86
786.228	4435.09
786.538	4429.66
786.849	4437.68
787.159	4429.8
787.469	4437.64
787.779	4437.82
788.09	4443.39
788.4	4443.98
788.71	4446.48
789.02	4442.41
789.33	4427.68
789.64	4422.55
789.949	4432.55
790.259	4425.18
790.569	4433.55
790.879	4429.91
791.188	4438.95
791.498	4436.68
791.807	4439.98
792.117	4435.75
792.426	4438.39
792.736	4431.39
793.045	4444.11
793.354	4431.27
793.663	4438.84
793.973	4436.41
794.282	4466.16
794.591	4456.45
794.9	4460.25
795.209	4460.34
795.518	4469.64
795.826	4464.39
796.135	4469.16
796.444	4459.34
796.753	4470.05
797.061	4462.07
797.37	4468.16
797.678	4444.3
797.987	4450.11
798.295	4449.07
798.604	4451.3
798.912	4446.7
799.22	4453.7
799.529	4455.73
799.837	4460.86
800.145	4457.36
800.453	4464.48
800.761	4462.75
801.069	4465.36
801.377	4465.25
801.685	4474.55
801.993	4474.82
802.3	4481.23
802.608	4479.55
802.916	4483.2
803.223	4489.98
803.531	4495.89
803.838	4494.05
804.146	4499.48
804.453	4495.8
804.76	4502.48
805.068	4498.23
805.375	4504.09
805.682	4502.95
805.989	4517.68
806.296	4515.5
806.603	4512.7
806.91	4510.48
807.217	4516.57
807.524	4513.57
807.831	4521.91
808.138	4516.86
808.444	4521.77
808.751	4518.84
809.058	4519.11
809.364	4508.27
809.671	4517.75
809.977	4515.11
810.284	4525.09
810.59	4524.05
810.896	4528.77
811.202	4523.84
811.509	4531.41
811.815	4527.34
812.121	4532.86
812.427	4531.09
812.733	4538.93
813.039	4537
813.345	4543.61
813.65	4536.64
813.956	4549.8
814.262	4548.16
814.568	4556.2
814.873	4553.68
815.179	4563.98
815.484	4559.64
815.79	4570.84
816.095	4568.73
816.4	4571.64
816.706	4565.61
817.011	4572.3
817.316	4564.34
817.621	4570.27
817.926	4571.52
818.231	4574.64
818.536	4569.5
818.841	4577.14
819.146	4571.09
819.451	4578.36
819.756	4570.98
820.06	4576.32
820.365	4573.59
820.67	4575.66
820.974	4572.75
821.279	4581
821.583	4579.84
821.888	4588.27
822.192	4587.52
822.496	4594.43
822.8	4588.52
823.105	4598
823.409	4596.95
823.713	4603.66
824.017	4603.25
824.321	4612.45
824.625	4607.8
824.929	4615.84
825.232	4612.55
825.536	4618.57
825.84	4615.84
826.143	4623.27
826.447	4622.59
826.751	4632.66
827.054	4629.95
827.358	4638.8
827.661	4652.66
827.964	4674.68
828.268	4672.16
828.571	4675.45
828.874	4670.68
829.177	4679.11
829.48	4672.73
829.783	4675.57
830.086	4669.95
830.389	4673.91
830.692	4668.39
830.995	4657.05
831.297	4641.14
831.6	4654.32
831.903	4653.07
832.205	4658.52
832.508	4653.09
832.81	4660.95
833.113	4662.61
833.415	4668.23
833.718	4668.45
834.02	4672.52
834.322	4668.64
834.624	4669.8
834.926	4664.27
835.228	4675.91
835.53	4674.32
835.832	4683.34
836.134	4682.55
836.436	4684.41
836.738	4687.41
837.04	4692.73
837.341	4695.05
837.643	4710.77
837.944	4710.89
838.246	4719
838.547	4714.61
838.849	4723.34
839.15	4721.5
839.452	4729.66
839.753	4729.57
840.054	4730.93
840.355	4728.7
840.656	4737.61
840.957	4728.48
841.258	4733.98
841.559	4724
841.86	4729.23
842.161	4726.23
842.462	4733
842.762	4727.18
843.063	4735.5
843.364	4742.48
843.664	4753.34
843.965	4753.86
844.265	4760.39
844.566	4758
844.866	4771.8
845.166	4769.66
845.467	4775.93
845.767	4768.86
846.067	4775.84
846.367	4772.52
846.667	4771.82
846.967	4763.98
847.267	4764.73
847.567	4758.32
847.867	4762.07
848.166	4752.36
848.466	4756.45
848.766	4752.52
849.065	4761.64
849.365	4756.82
849.664	4766.93
849.964	4762.8
850.263	4769.93
850.562	4766.43
850.862	4773.86
851.161	4773.57
851.46	4786.48
851.759	4786.39
852.058	4796.07
852.357	4795.41
852.656	4810.23
852.955	4806.11
853.254	4814.64
853.553	4814.25
853.851	4819.11
854.15	4816.82
854.449	4822.93
854.747	4815.07
855.046	4821.39
855.344	4813.34
855.643	4829.7
855.941	4826.89
856.239	4837.3
856.538	4836.7
856.836	4843.02
857.134	4843.32
857.432	4850.98
857.73	4850.41
858.028	4863.89
858.326	4859.68
858.624	4870.18
858.922	4856.82
859.219	4860.14
859.517	4850.41
859.815	4856.61
860.112	4856.02
860.41	4862.14
860.707	4858.93
861.005	4864.07
861.302	4855.64
861.6	4862.23
861.897	4859.3
862.194	4868.32
862.491	4868.61
862.788	4878.05
863.085	4869.45
863.382	4874.3
863.679	4872.18
863.976	4880.07
864.273	4874.93
864.57	4882.68
864.867	4877.86
865.163	4885.05
865.46	4882.89
865.757	4887.05
866.053	4884.23
866.349	4895.73
866.646	4896.45
866.942	4904.36
867.239	4904.73
867.535	4913.73
867.831	4912
868.127	4921.98
868.423	4914.89
868.719	4920.11
869.015	4911.86
869.311	4917.57
869.607	4914.27
869.903	4916.66
870.199	4910.27
870.494	4916.89
870.79	4909.73
871.086	4912.82
871.381	4908.07
871.677	4917.09
871.972	4911.3
872.267	4918.95
872.563	4911.05
872.858	4918.2
873.153	4913.57
873.448	4915.61
873.743	4904.91
874.038	4912.57
874.333	4907.64
874.628	4910.84
874.923	4903.3
875.218	4904.36
875.513	4899.82
875.808	4909.86
876.102	4902.32
876.397	4904.66
876.691	4899.68
876.986	4903.3
877.28	4898.64
877.575	4899.98
877.869	4898.43
878.163	4904.66
878.458	4899.89
878.752	4903.16
879.046	4892.8
879.34	4894.86
879.634	4889.59
879.928	4893.5
880.222	4887.27
880.516	4888.45
880.809	4882.41
881.103	4886.07
881.397	4875.66
881.691	4882.27
881.984	4876.89
882.278	4878.73
882.571	4887.93
882.864	4888.93
883.158	4881.64
883.451	4886.68
883.744	4881.05
884.038	4883.7
884.331	4876.61
884.624	4884.07
884.917	4877.86
885.21	4879.77
885.503	4875.89
885.796	4865.77
886.088	4861.09
886.381	4871.86
886.674	4864.02
886.966	4866.45
887.259	4865.18
887.552	4883.64
887.844	4879.95
888.136	4882.68
888.429	4883.43
888.721	4888.5
889.013	4885.78
889.306	4894.93
889.598	4888.79
