# Supplementary material for: An on-demand, drop-on-drop method for studying enzyme catalysis by serial crystallography
Source: Nat Commun. 2021 Jul 22;12:4461. doi: 10.1038/s41467-021-24757-7 (PMC8298390; doi:10.1038/s41467-021-24757-7)
Supplement: Supplementary file 7 — Source Data [file 41467_2021_24757_MOESM7_ESM.zip › 01_raw data/7/7-pico-off (38).txt]

Data from 7-fluo5N-fura-picooff_Subt4_20-40-02-075.txt Node

Date: Wed Jun 05 20:40:02 PDT 2019
User: Yachandra Lab
Spectrometer: OFX00221
Trigger mode: 0
Integration Time (sec): 3.000000E-1
Scans to average: 4
Nonlinearity correction enabled: false
Boxcar width: 5
Storing dark spectrum: false
XAxis mode: Wavelengths
Number of Pixels in Spectrum: 2136
>>>>>Begin Spectral Data<<<<<
156.111	-4
156.499	-3.61
156.887	-4.38
157.274	-4.25
157.662	-4.38
158.049	-3.68
158.437	-2.02
158.824	-0.43
159.211	-1.52
159.599	-2.3
159.986	-2.16
160.373	-1.75
160.761	-2.77
161.148	-1.59
161.535	-2.27
161.922	-1.89
162.309	-1.5
162.696	-2.73
163.083	-3.75
163.47	-2.07
163.857	-1.2
164.244	-1.59
164.631	-2.77
165.018	-2.11
165.405	-3.09
165.792	-2.55
166.179	-1.91
166.565	-2.91
166.952	-2.82
167.339	-2.91
167.725	-4
168.112	-4.48
168.498	-4.23
168.885	-3.45
169.271	-3.75
169.658	-3.43
170.044	-3.68
170.431	-4.11
170.817	-4.18
171.203	-3.77
171.59	-3.2
171.976	-4.05
172.362	-3.77
172.748	-3.84
173.134	-4.02
173.521	-4.09
173.907	-3.98
174.293	-4.5
174.679	-4.41
175.065	-4.09
175.451	-4.02
175.836	-3.55
176.222	-2.3
176.608	-3.16
176.994	-3.3
177.38	-2.84
177.765	-3.34
178.151	-3.25
178.537	-3.05
178.922	-3.7
179.308	-4.52
179.693	-5.39
180.079	-5.3
180.464	-5.48
180.85	-4.77
181.235	-5.32
181.621	-6.64
182.006	-5.75
182.391	-5.77
182.777	-5.82
183.162	-6.82
183.547	-6.7
183.932	-7.23
184.317	-7.18
184.702	-7.82
185.087	-7.61
185.472	-7.41
185.857	-6.43
186.242	-5.14
186.627	-4.89
187.012	-4.3
187.397	-3.5
187.782	-2.55
188.167	-1.55
188.551	-2.07
188.936	1.25
189.321	5.89
189.705	9.75
190.09	14.66
190.475	18.77
190.859	22.75
191.244	26.48
191.628	30.61
192.012	31.5
192.397	35.84
192.781	40.73
193.166	44.43
193.55	43.93
193.934	45.3
194.318	41.84
194.702	40.16
195.087	37.18
195.471	40.34
195.855	42.3
196.239	44.73
196.623	43
197.007	43.39
197.391	39.41
197.775	40.34
198.158	43.02
198.542	46.23
198.926	48.7
199.31	50.84
199.693	48.39
200.077	44.45
200.461	43.32
200.844	45.16
201.228	44.45
201.611	45.41
201.995	44.14
202.378	41.39
202.762	41.14
203.145	41.09
203.529	42.14
203.912	40.34
204.295	42.07
204.679	44.84
205.062	47.98
205.445	48
205.828	46.75
206.211	51.3
206.594	51.23
206.977	47.75
207.36	47.93
207.743	45.91
208.126	45.61
208.509	44.91
208.892	44.89
209.275	42.52
209.658	43.25
210.04	44
210.423	41.66
210.806	41.5
211.188	40.84
211.571	40.73
211.953	45.91
212.336	48.02
212.719	52.55
213.101	52.68
213.483	49.59
213.866	50.09
214.248	48.18
214.63	47.3
215.013	45.23
215.395	50.41
215.777	47.25
216.159	44.11
216.542	43.86
216.924	40.36
217.306	39.57
217.688	40.25
218.07	37.43
218.452	38.68
218.834	38.86
219.216	41.23
219.597	38.07
219.979	40.39
220.361	42.73
220.743	43.55
221.124	42.48
221.506	37.64
221.888	37.14
222.269	39.48
222.651	40.57
223.032	39.55
223.414	39.32
223.795	39.32
224.177	38.48
224.558	38.93
224.94	38.82
225.321	41.59
225.702	48.66
226.083	49.75
226.465	50.05
226.846	50.7
227.227	47.95
227.608	49.32
227.989	53.8
228.37	52.11
228.751	48.25
229.132	47.84
229.513	48.02
229.894	45.52
230.275	45.57
230.655	45.16
231.036	44.09
231.417	46.73
231.798	49.18
232.178	45.57
232.559	46.95
232.94	48.7
233.32	47.59
233.701	49.16
234.081	47.64
234.462	47.57
234.842	44.16
235.222	46.61
235.603	45
235.983	39.95
236.363	38.43
236.743	40.07
237.124	37.09
237.504	39.55
237.884	40.14
238.264	39.7
238.644	41.55
239.024	45.84
239.404	40.89
239.784	41.7
240.164	40.23
240.544	41.86
240.923	42.91
241.303	43.73
241.683	42.89
242.063	42.2
242.442	42.8
242.822	39.7
243.202	36.91
243.581	40.57
243.961	43.68
244.34	45.52
244.72	44.32
245.099	42.3
245.478	46.95
245.858	47.45
246.237	45.05
246.616	48.34
246.996	48.45
247.375	49.18
247.754	49.95
248.133	49.07
248.512	49.39
248.891	53.23
249.27	57.48
249.649	56.34
250.028	58.25
250.407	58.05
250.786	53.39
251.165	55.14
251.544	59.11
251.922	58.57
252.301	57.7
252.68	55.45
253.058	53.09
253.437	49.73
253.816	47.5
254.194	44.8
254.573	45.93
254.951	51.66
255.329	54.34
255.708	49.2
256.086	50.43
256.465	49.27
256.843	51.11
257.221	49.57
257.599	49.39
257.977	47.23
258.356	45.91
258.734	43.73
259.112	42.36
259.49	41.14
259.868	41.75
260.246	41.66
260.624	42.75
261.001	44.68
261.379	48.68
261.757	48.36
262.135	48.39
262.513	49.07
262.89	49.82
263.268	49.34
263.645	48.66
264.023	50.98
264.401	50.77
264.778	49.02
265.156	47.5
265.533	46.61
265.91	48.2
266.288	52.09
266.665	54.32
267.042	55.09
267.42	55.27
267.797	55.32
268.174	55.91
268.551	52.05
268.928	53
269.305	55.25
269.682	55.16
270.059	56.48
270.436	53.95
270.813	53.36
271.19	54.25
271.567	52.57
271.944	50.45
272.32	48.23
272.697	49.59
273.074	52.23
273.45	48.52
273.827	49.3
274.203	47.52
274.58	49.52
274.957	48.5
275.333	49.27
275.709	49.2
276.086	50.77
276.462	49.02
276.838	47.11
277.215	45.09
277.591	49.36
277.967	46.55
278.343	44.14
278.719	41.7
279.095	40.59
279.471	34.36
279.847	35.27
280.223	35.68
280.599	35.5
280.975	35.66
281.351	34.95
281.727	31.95
282.103	31
282.478	27.32
282.854	27.64
283.23	29.2
283.605	36.39
283.981	33.82
284.357	33.5
284.732	34.39
285.108	39.52
285.483	41.95
285.858	40.48
286.234	42.98
286.609	51.27
286.984	50.57
287.36	50.45
287.735	46.52
288.11	46.91
288.485	45.25
288.86	47.16
289.235	46.2
289.61	43.57
289.985	47.64
290.36	47.34
290.735	47.23
291.11	48.02
291.485	48.02
291.86	49.82
292.235	54.39
292.609	59.86
292.984	59.98
293.359	56.82
293.733	56.91
294.108	52.23
294.482	49.45
294.857	48.16
295.231	45.84
295.606	46.41
295.98	43.57
296.354	41.14
296.729	38.39
297.103	37.3
297.477	41.68
297.851	45.07
298.226	48.2
298.6	49.36
298.974	47.5
299.348	53.32
299.722	56.14
300.096	58.91
300.47	58.34
300.844	55.84
301.217	56.05
301.591	55.27
301.965	52.73
302.339	54.57
302.712	57.95
303.086	56.34
303.46	53.52
303.833	49.66
304.207	52.18
304.58	52.39
304.954	56.16
305.327	57.14
305.701	57.64
306.074	56.5
306.447	53.09
306.821	52.09
307.194	53.66
307.567	53.07
307.94	56.25
308.313	52.84
308.686	54.09
309.059	51.57
309.432	50.86
309.805	49.57
310.178	50.57
310.551	53.89
310.924	51.77
311.297	51.59
311.67	49.3
312.042	46.27
312.415	44.75
312.788	40.2
313.16	41.36
313.533	39.7
313.905	40.09
314.278	39.98
314.65	37.93
315.023	38.05
315.395	37.23
315.768	41.18
316.14	41.82
316.512	43.36
316.884	45.98
317.257	43.75
317.629	46.11
318.001	47.57
318.373	50.3
318.745	49.82
319.117	51.34
319.489	48.57
319.861	45.66
320.233	46.5
320.605	45.8
320.977	47.52
321.348	49.93
321.72	49.64
322.092	50.41
322.463	49.36
322.835	49.75
323.207	48.82
323.578	47.11
323.95	48.07
324.321	50.41
324.693	51
325.064	50.32
325.435	51.86
325.807	51.57
326.178	50.93
326.549	49.18
326.92	50.82
327.292	49.84
327.663	55.59
328.034	57.27
328.405	54.09
328.776	52.43
329.147	52.73
329.518	44.48
329.889	42.25
330.259	39.27
330.63	40.07
331.001	39.93
331.372	40.2
331.742	41.98
332.113	40.52
332.484	37.16
332.854	38.91
333.225	39.89
333.595	47.09
333.966	48.98
334.336	48.36
334.707	46.36
335.077	42.61
335.447	41.43
335.817	39.09
336.188	42
336.558	46.89
336.928	45.43
337.298	45.25
337.668	41.27
338.038	44.82
338.408	48
338.778	50.16
339.148	51.73
339.518	55.34
339.888	56.32
340.258	55.73
340.627	50.32
340.997	51.18
341.367	48.39
341.736	51.59
342.106	49.61
342.475	46.43
342.845	46.07
343.214	45.39
343.584	42.8
343.953	41.61
344.323	39.09
344.692	42.36
345.061	41
345.431	42.52
345.8	40.68
346.169	40.7
346.538	37.59
346.907	36.7
347.276	38.93
347.645	38.05
348.014	37.48
348.383	39.91
348.752	39.8
349.121	38.86
349.49	41.2
349.858	44.3
350.227	43.82
350.596	50.55
350.964	53.05
351.333	53.14
351.702	54.57
352.07	53.41
352.439	50.02
352.807	46.91
353.176	49.52
353.544	47.68
353.912	47.11
354.281	45.5
354.649	40.25
355.017	36.48
355.385	35.7
355.753	37.36
356.122	38
356.49	43
356.858	46.64
357.226	47.61
357.594	45.75
357.961	44.57
358.329	44.77
358.697	48.91
359.065	52.75
359.433	50.93
359.8	50.64
360.168	49.91
360.536	47.48
360.903	47.95
361.271	48.5
361.638	51.93
362.006	52.8
362.373	52.43
362.741	52.55
363.108	50.39
363.475	52.41
363.843	49.5
364.21	48.89
364.577	48.75
364.944	47.66
365.311	46.66
365.678	45.18
366.045	45.8
366.412	49.23
366.779	48.48
367.146	49.59
367.513	49.98
367.88	52.8
368.247	56.8
368.613	56.18
368.98	57.11
369.347	58.77
369.713	57.36
370.08	55.57
370.447	50.91
370.813	49.7
371.18	48.93
371.546	46.11
371.912	47.68
372.279	44.66
372.645	44.39
373.011	47.55
373.378	48.64
373.744	48.77
374.11	43.98
374.476	44.75
374.842	45.7
375.208	47.32
375.574	50.05
375.94	49.25
376.306	52.43
376.672	56.02
377.038	51.55
377.404	47.07
377.769	47.77
378.135	51.05
378.501	53.8
378.866	53.43
379.232	52.43
379.597	51.45
379.963	47.66
380.328	47.77
380.694	47.59
381.059	47.2
381.425	47.5
381.79	46.41
382.155	47.16
382.52	45.3
382.886	44.52
383.251	43.75
383.616	42.11
383.981	44.45
384.346	41.05
384.711	38.09
385.076	40.98
385.441	46.14
385.806	48.45
386.171	49.02
386.535	50.45
386.9	51.02
387.265	52.66
387.629	55.27
387.994	54.52
388.359	53.55
388.723	53.55
389.088	51.8
389.452	49.18
389.817	45.59
390.181	44.98
390.545	45.84
390.91	46.45
391.274	44.23
391.638	45.57
392.002	45.14
392.366	53.2
392.731	55.95
393.095	56.57
393.459	55.86
393.823	56.41
394.187	56.66
394.55	52.14
394.914	53.57
395.278	51.82
395.642	49
396.006	48.84
396.369	43.23
396.733	42.14
397.097	42.41
397.46	42.59
397.824	43.66
398.187	44.25
398.551	45.11
398.914	43.86
399.277	47.25
399.641	46.45
400.004	50.5
400.367	50.11
400.73	47.57
401.094	46.59
401.457	47.77
401.82	45.89
402.183	47.64
402.546	49.57
402.909	49.8
403.272	46.91
403.635	49.45
403.998	48.02
404.36	46.48
404.723	48.7
405.086	48.32
405.448	46.57
405.811	47.32
406.174	44.23
406.536	44.93
406.899	44.68
407.261	47.43
407.624	44.91
407.986	43.64
408.348	45.45
408.711	44.02
409.073	42.77
409.435	41.23
409.797	40.55
410.16	40.05
410.522	39.75
410.884	42.61
411.246	40.34
411.608	41.11
411.97	44.11
412.332	45.59
412.693	47.73
413.055	49.68
413.417	51.52
413.779	53.11
414.14	51.66
414.502	53.09
414.864	50.43
415.225	53.14
415.587	58.11
415.948	56.86
416.31	53.07
416.671	49.18
417.033	46.95
417.394	48.23
417.755	51.61
418.116	55.43
418.478	53
418.839	53.98
419.2	55.84
419.561	52.02
419.922	50.25
420.283	53.84
420.644	54.93
421.005	58.02
421.366	56.68
421.727	53.09
422.087	51.23
422.448	55.45
422.809	53.11
423.169	51.05
423.53	51.52
423.891	52.02
424.251	50.77
424.612	52.89
424.972	53.07
425.333	54.11
425.693	52.84
426.053	55.23
426.414	50.16
426.774	52.61
427.134	50.27
427.494	50.5
427.854	47.91
428.214	46.95
428.574	46.48
428.934	46.61
429.294	44.48
429.654	47.45
430.014	45.32
430.374	47.82
430.734	47.16
431.094	51.09
431.453	49.11
431.813	50.91
432.173	50.32
432.532	48.07
432.892	46.14
433.251	46.91
433.611	49.86
433.97	50.66
434.33	49.7
434.689	48.23
435.048	47.32
435.407	47.45
435.767	47.3
436.126	49.98
436.485	51.66
436.844	52.02
437.203	51.52
437.562	45.86
437.921	48.09
438.28	45.11
438.639	47.34
438.998	45.27
439.356	48.45
439.715	49.73
440.074	49.57
440.433	46.82
440.791	46.98
441.15	46.7
441.508	48.86
441.867	47.3
442.225	50.43
442.584	47.7
442.942	45.55
443.3	43.07
443.659	41.57
444.017	40.48
444.375	41.36
444.733	42.39
445.092	45.14
445.45	45.16
445.808	45.86
446.166	49.27
446.524	48.39
446.882	51.61
447.239	52.84
447.597	51.23
447.955	51.14
448.313	53.95
448.67	53.3
449.028	51.39
449.386	51.59
449.743	49.86
450.101	48.3
450.458	48.95
450.816	49.25
451.173	50.32
451.531	53.89
451.888	51.55
452.245	53.86
452.602	53.64
452.96	56.75
453.317	54.14
453.674	55.11
454.031	53.2
454.388	54.61
454.745	53.27
455.102	53.27
455.459	49.11
455.816	52.5
456.173	48.07
456.529	47.57
456.886	44.39
457.243	48.32
457.599	46.36
457.956	45.84
458.313	45.84
458.669	47.18
459.026	44.5
459.382	45.68
459.739	47.39
460.095	48.93
460.451	50.61
460.807	49.18
461.164	47.95
461.52	48.55
461.876	48.2
462.232	47.32
462.588	45.02
462.944	44.77
463.3	48.23
463.656	44.7
464.012	43.45
464.368	43.43
464.724	41.86
465.079	43.91
465.435	41.43
465.791	44.91
466.146	46.93
466.502	44.5
466.858	42.66
467.213	42.02
467.569	43.16
467.924	45.09
468.279	42.07
468.635	44.68
468.99	43.5
469.345	48.41
469.701	45.68
470.056	40.86
470.411	43.75
470.766	44.84
471.121	43.48
471.476	45.7
471.831	42.02
472.186	43.89
472.541	43.02
472.895	42.93
473.25	39.23
473.605	38.18
473.96	42.5
474.314	42.82
474.669	43.77
475.024	43.27
475.378	42.34
475.733	46.77
476.087	46.75
476.441	45.82
476.796	46.68
477.15	49.8
477.504	50.84
477.859	52.3
478.213	49.8
478.567	47.73
478.921	49
479.275	47.3
479.629	45.77
479.983	47.23
480.337	49.32
480.691	48.91
481.045	44.05
481.399	44.16
481.752	41.3
482.106	43.14
482.46	46.55
482.813	46.52
483.167	49.2
483.52	51.77
483.874	47.34
484.227	45.77
484.581	45.02
484.934	48.73
485.288	49.3
485.641	48.09
485.994	49.7
486.347	51.18
486.7	51.39
487.054	52.82
487.407	49.16
487.76	52.93
488.113	53.25
488.466	52.09
488.818	52.48
489.171	50.55
489.524	52.5
489.877	52.73
490.23	48.05
490.582	47.93
490.935	44.84
491.288	43.98
491.64	42.64
491.993	43.11
492.345	43.77
492.698	41.32
493.05	43.02
493.402	42.73
493.755	43.7
494.107	41.89
494.459	39.98
494.811	36.27
495.163	35.41
495.515	27.34
495.867	16.93
496.219	5.39
496.571	-6.73
496.923	-23.57
497.275	-42.84
497.627	-65.48
497.979	-84.36
498.33	-98.14
498.682	-121.93
499.034	-142.8
499.385	-151.32
499.737	-160.8
500.088	-164.59
500.44	-164.09
500.791	-168.93
501.143	-168.14
501.494	-168.98
501.845	-162.64
502.197	-164.2
502.548	-149.91
502.899	-139.34
503.25	-138.48
503.601	-130.41
503.952	-128.34
504.303	-128.23
504.654	-117.27
505.005	-112.66
505.356	-106.27
505.707	-103.14
506.058	-100.59
506.408	-99.75
506.759	-103.43
507.11	-95.16
507.46	-93.23
507.811	-91.7
508.161	-89.95
508.512	-88.98
508.862	-84.11
509.213	-76.2
509.563	-71.8
509.913	-63.75
510.263	-61.5
510.614	-50.57
510.964	-46.84
511.314	-43.84
511.664	-39.45
512.014	-34.07
512.364	-29.52
512.714	-26.43
513.064	-23.68
513.414	-20.89
513.764	-20.11
514.113	-16.8
514.463	-19.75
514.813	-20.59
515.162	-23.5
515.512	-20.8
515.862	-20.41
516.211	-23.59
516.561	-25.2
516.91	-26.86
517.259	-26.68
517.609	-27.3
517.958	-25.55
518.307	-21.3
518.656	-24.59
519.006	-17.77
519.355	-17.07
519.704	-13.73
520.053	-9.77
520.402	-3.75
520.751	0.34
521.1	4.91
521.448	5.8
521.797	4.25
522.146	3.41
522.495	7.59
522.843	5.5
523.192	5.3
523.541	6.89
523.889	10.27
524.238	8.95
524.586	6.64
524.935	4.36
525.283	7.16
525.631	11.16
525.979	14
526.328	16.41
526.676	21.16
527.024	22.8
527.372	21.25
527.72	18.93
528.068	17.86
528.416	21.91
528.764	21.95
529.112	22.77
529.46	21.02
529.808	19.52
530.155	13.11
530.503	13.23
530.851	11.98
531.198	12.84
531.546	13.91
531.893	18.39
532.241	17.98
532.588	18.16
532.936	16.98
533.283	20.16
533.63	21.3
533.978	28.95
534.325	28.86
534.672	31.3
535.019	31.02
535.366	31.7
535.713	32.09
536.06	30.09
536.407	33
536.754	36.36
537.101	36.43
537.448	34.98
537.795	31.18
538.141	30.86
538.488	29.39
538.835	30.39
539.181	30.59
539.528	28.07
539.874	29.55
540.221	30.86
540.567	29.64
540.914	26.41
541.26	30.39
541.606	36.41
541.952	39.43
542.299	40.8
542.645	42.05
542.991	42.91
543.337	43.05
543.683	44.82
544.029	41.84
544.375	41.61
544.721	44.98
545.066	41.68
545.412	36.93
545.758	34.43
546.104	33.23
546.449	29.64
546.795	30.64
547.141	31
547.486	30.64
547.832	32.89
548.177	31.39
548.522	30.39
548.868	32.02
549.213	33.86
549.558	33.27
549.903	33.41
550.249	37.2
550.594	35.5
550.939	35.45
551.284	32.2
551.629	29.2
551.974	30.82
552.319	31.11
552.664	32.95
553.008	34.8
553.353	38.2
553.698	41.05
554.043	39.07
554.387	35.14
554.732	35.91
555.076	39.59
555.421	40.91
555.765	41.89
556.11	42.09
556.454	42.05
556.798	39.32
557.143	38.05
557.487	36.73
557.831	36.66
558.175	43.05
558.519	43.93
558.863	44.5
559.207	46.45
559.551	44.09
559.895	46.11
560.239	45.09
560.583	46.75
560.927	45.09
561.27	44.36
561.614	45.89
561.958	41.68
562.301	38.43
562.645	34.07
562.988	28.34
563.332	29.23
563.675	26.7
564.018	28.34
564.362	26.8
564.705	25.73
565.048	25.02
565.391	24.57
565.735	25.61
566.078	25.11
566.421	26.27
566.764	32
567.107	32.91
567.45	31.57
567.792	30.45
568.135	31.55
568.478	32.73
568.821	34.02
569.163	34.2
569.506	36.5
569.849	39.32
570.191	38.75
570.534	39.98
570.876	41.39
571.219	44.48
571.561	44.27
571.903	43.27
572.246	43.64
572.588	41.95
572.93	38.2
573.272	37.09
573.614	36.66
573.956	38.98
574.298	36.68
574.64	33.91
574.982	30.25
575.324	30.61
575.666	31.2
576.008	32.14
576.349	34.27
576.691	36.68
577.033	35.84
577.374	37.25
577.716	36.77
578.057	34.05
578.399	35.41
578.74	37.5
579.082	32.25
579.423	32.82
579.764	25.98
580.105	26.5
580.447	30.59
580.788	29.5
581.129	27.55
581.47	29.16
581.811	32.75
582.152	31.48
582.493	33.43
582.834	36.55
583.175	36.84
583.515	44.23
583.856	43.52
584.197	38.64
584.537	42.34
584.878	43.86
585.218	42.91
585.559	44.98
585.899	45.66
586.24	43.93
586.58	47.64
586.921	45.32
587.261	44.23
587.601	46
587.941	50.66
588.281	48.07
588.621	46.91
588.961	45.43
589.301	40.75
589.641	43.45
589.981	41.8
590.321	40.93
590.661	42.77
591.001	41.23
591.34	36.66
591.68	35.95
592.02	36.3
592.359	36.11
592.699	38.36
593.038	40.3
593.378	40.05
593.717	40.61
594.057	40.61
594.396	40.34
594.735	42.25
595.074	42.41
595.414	38.73
595.753	41.32
596.092	41.02
596.431	41.8
596.77	43.36
597.109	42.61
597.448	43.05
597.786	43.73
598.125	43.89
598.464	42.48
598.803	45.14
599.141	47.27
599.48	43.27
599.819	43.39
600.157	39.7
600.495	36.64
600.834	37.18
601.172	38.68
601.511	35.98
601.849	36.84
602.187	36.82
602.525	35.82
602.864	38.93
603.202	41.5
603.54	43.23
603.878	46.34
604.216	48.93
604.554	48.61
604.891	49.09
605.229	53.02
605.567	52.39
605.905	55.61
606.243	58.43
606.58	56.2
606.918	54.3
607.255	52.68
607.593	52.93
607.93	52.52
608.268	50.16
608.605	48.16
608.942	44.77
609.28	42.16
609.617	41.86
609.954	41.34
610.291	41.86
610.628	43.84
610.965	42.07
611.302	38.91
611.639	40.18
611.976	42.36
612.313	42.93
612.65	43.14
612.987	46.2
613.323	43.07
613.66	43.95
613.997	40.64
614.333	38.93
614.67	41.18
615.006	39.73
615.343	38.77
615.679	39.57
616.015	40.11
616.352	43.14
616.688	44.32
617.024	46.66
617.36	46.57
617.696	50.95
618.032	49.48
618.368	50.64
618.704	52.41
619.04	54.73
619.376	50.91
619.712	52.41
620.048	49.48
620.383	51.05
620.719	49.39
621.055	49.45
621.39	46.91
621.726	47.93
622.061	45.41
622.397	46.45
622.732	44.61
623.068	46.86
623.403	46.77
623.738	47.68
624.073	45.61
624.409	46.7
624.744	46.89
625.079	46.68
625.414	50.91
625.749	55.48
626.084	56.66
626.419	59.16
626.753	61.68
627.088	62.82
627.423	63.93
627.758	67.61
628.092	66.27
628.427	66.14
628.762	69.43
629.096	66.07
629.431	64.77
629.765	62.86
630.099	60.84
630.434	60.18
630.768	59.98
631.102	58.82
631.436	57.07
631.77	61.52
632.105	61.52
632.439	58.23
632.773	61.16
633.107	60.7
633.44	63.36
633.774	65.27
634.108	63.89
634.442	57.8
634.776	58.68
635.109	56.07
635.443	53.45
635.776	51.73
636.11	53.86
636.443	51.84
636.777	52.32
637.11	51.84
637.444	48.45
637.777	48.73
638.11	54.45
638.443	55.32
638.776	58.77
639.11	57.41
639.443	58.75
639.776	58.84
640.109	58.7
640.441	58.91
640.774	59.95
641.107	62.89
641.44	63.3
641.773	61.14
642.105	60.55
642.438	57.02
642.77	56.41
643.103	54.86
643.435	55.55
643.768	60.02
644.1	59.43
644.433	61.25
644.765	59.5
645.097	60.93
645.429	63.27
645.761	61.34
646.094	65.09
646.426	66.98
646.758	69.57
647.09	67.73
647.422	64.73
647.753	67.34
648.085	65.25
648.417	63.45
648.749	63.39
649.08	63.95
649.412	65.7
649.744	64.95
650.075	64.57
650.407	62.43
650.738	67
651.069	64.66
651.401	63.39
651.732	61.05
652.063	63.25
652.394	62.84
652.726	62.48
653.057	60.52
653.388	57.34
653.719	55.27
654.05	55.11
654.381	49.98
654.712	53.55
655.042	50.64
655.373	50.75
655.704	50.41
656.034	48.27
656.365	48.18
656.696	51.2
657.026	53.77
657.357	55.02
657.687	56.64
658.018	57.2
658.348	53.7
658.678	54.11
659.008	56.43
659.339	56.98
659.669	58.7
659.999	59.27
660.329	58.57
660.659	60.11
660.989	61.82
661.319	59.91
661.649	61.77
661.978	64.2
662.308	63.52
662.638	62.93
662.968	61.61
663.297	59.52
663.627	58.93
663.956	59.8
664.286	58
664.615	55.55
664.945	59.09
665.274	57.55
665.603	56.11
665.932	61.55
666.262	61.23
666.591	61.75
666.92	63.68
667.249	65.59
667.578	64
667.907	63.23
668.236	66.16
668.564	62.66
668.893	64.57
669.222	66.73
669.551	64.75
669.879	65.82
670.208	65.14
670.537	65.02
670.865	59.55
671.194	61.57
671.522	60.59
671.85	61.75
672.179	63.91
672.507	63.25
672.835	63.48
673.163	64.55
673.491	65.75
673.819	66.82
674.147	65.66
674.475	72.82
674.803	70.27
675.131	72.48
675.459	70.93
675.787	72.8
676.115	71.52
676.442	68.16
676.77	65.3
677.098	61.02
677.425	60.52
677.753	61.66
678.08	58.32
678.407	60.45
678.735	59.8
679.062	59.66
679.389	54.39
679.717	54.36
680.044	54.98
680.371	53.23
680.698	55.55
681.025	55.45
681.352	55.73
681.679	51.91
682.006	51.2
682.332	51.07
682.659	48.36
682.986	52.25
683.313	53.34
683.639	54.95
683.966	59.57
684.292	61.98
684.619	64.39
684.945	65.3
685.272	66.36
685.598	62.82
685.924	64.32
686.25	64.14
686.577	64.48
686.903	62.59
687.229	63.27
687.555	62.11
687.881	61.27
688.207	58.59
688.533	59.8
688.858	66.2
689.184	70.36
689.51	70.14
689.836	74.5
690.161	73.77
690.487	76.55
690.813	72.45
691.138	71.93
691.463	72.52
691.789	73.66
692.114	69.64
692.44	64.27
692.765	63.68
693.09	61.16
693.415	65
693.74	62.98
694.065	62.93
694.39	64.8
694.715	65.7
695.04	64.23
695.365	63
695.69	60.41
696.015	61.52
696.339	60.73
696.664	61.41
696.989	56.18
697.313	55.32
697.638	55.07
697.962	55.73
698.287	51.3
698.611	53.05
698.935	56.32
699.26	58.34
699.584	59.55
699.908	59.18
700.232	58.34
700.556	55.36
700.88	59.02
701.204	60.57
701.528	63.14
701.852	67.59
702.176	63.61
702.5	60
702.823	60.89
703.147	58.5
703.471	59.45
703.794	62.45
704.118	65.16
704.441	63.8
704.765	60.89
705.088	56.59
705.411	55.61
705.735	56.48
706.058	56.7
706.381	57.39
706.704	57.36
707.027	56.05
707.35	51.93
707.673	50.32
707.996	46.14
708.319	47.18
708.642	49.11
708.965	49.84
709.288	54.02
709.61	57.11
709.933	56.07
710.256	56.09
710.578	57.05
710.901	58.52
711.223	58.98
711.546	60.75
711.868	59.61
712.19	58.84
712.512	59.23
712.835	55.73
713.157	51.73
713.479	53.16
713.801	53.82
714.123	52.36
714.445	51.95
714.767	53.8
715.089	56.34
715.411	54.8
715.732	55
716.054	53.61
716.376	54.86
716.697	57.02
717.019	58.07
717.34	57.18
717.662	56.45
717.983	57.18
718.305	53.89
718.626	53.66
718.947	57.09
719.268	55.45
719.589	54.68
719.911	52.39
720.232	53.84
720.553	52
720.874	52.68
721.195	51.09
721.515	53.73
721.836	54.27
722.157	54.18
722.478	54.3
722.798	54.57
723.119	56.11
723.44	56.48
723.76	55.55
724.081	56.5
724.401	56.11
724.721	56.59
725.042	48.73
725.362	51.18
725.682	48.45
726.002	45.18
726.322	45.5
726.642	40.45
726.962	41.25
727.282	39.36
727.602	39.2
727.922	38.82
728.242	42.91
728.562	46.5
728.882	44.66
729.201	48.57
729.521	48.16
729.84	46.98
730.16	51.91
730.479	53.34
730.799	55.39
731.118	54.41
731.437	54.64
731.757	51.61
732.076	53.61
732.395	54.59
732.714	52.55
733.033	55.18
733.352	62.02
733.671	59.3
733.99	59.86
734.309	58.8
734.628	57.39
734.947	57.18
735.265	58.55
735.584	56.59
735.903	55.82
736.221	55.66
736.54	52.66
736.858	47.75
737.177	45.34
737.495	44.09
737.813	43.43
738.132	43.27
738.45	44.66
738.768	44.36
739.086	42.7
739.404	41.91
739.722	39.45
740.04	39.45
740.358	41.68
740.676	42.77
740.994	43.05
741.311	43.11
741.629	43.18
741.947	42.3
742.264	39.86
742.582	42.52
742.899	43.68
743.217	45.91
743.534	45.52
743.852	42.8
744.169	44.11
744.486	41.59
744.803	43.95
745.121	47.86
745.438	47.77
745.755	48.59
746.072	46.52
746.389	47.95
746.706	48.95
747.022	50.23
747.339	50.7
747.656	51.77
747.973	50.45
748.289	45.66
748.606	42.91
748.923	38.7
749.239	41.14
749.555	42.23
749.872	40.23
750.188	39.59
750.505	41.95
750.821	41.52
751.137	40.57
751.453	41.57
751.769	41.86
752.085	39.86
752.401	43.66
752.717	44.2
753.033	44.02
753.349	44.77
753.665	43.43
753.98	44.32
754.296	45.18
754.612	49.77
754.927	49.93
755.243	51.02
755.558	54.36
755.874	53.07
756.189	51.61
756.505	52.59
756.82	50.77
757.135	52.43
757.45	50.73
757.765	50.02
758.08	46.89
758.395	47.16
758.71	45.3
759.025	45.36
759.34	47.02
759.655	48.55
759.97	47.82
760.285	49.57
760.599	46.95
760.914	46.39
761.228	47.34
761.543	45.5
761.857	47.73
762.172	51.11
762.486	50.27
762.8	47.45
763.115	45.73
763.429	44.8
763.743	42.98
764.057	46.57
764.371	46.82
764.685	47.86
764.999	49.23
765.313	46.27
765.627	44.16
765.941	42.64
766.255	42.36
766.568	41.09
766.882	43.11
767.195	41.23
767.509	39.75
767.823	36.75
768.136	35.23
768.449	35.2
768.763	33.43
769.076	33.61
769.389	35.36
769.702	36.66
770.016	36.45
770.329	37.34
770.642	42.11
770.955	41.57
771.268	41.48
771.58	39.07
771.893	37.98
772.206	40.27
772.519	42.41
772.832	41.27
773.144	38.75
773.457	39.64
773.769	37.23
774.082	35.86
774.394	37.7
774.706	37.91
775.019	37.52
775.331	38.07
775.643	39.55
775.955	39.16
776.268	41.7
776.58	45.75
776.892	47.59
777.204	48.07
777.515	45.34
777.827	41.73
778.139	42.18
778.451	43.32
778.763	44.55
779.074	42.32
779.386	43.05
779.697	40.57
780.009	38.61
780.32	39.14
780.632	38.91
780.943	39.98
781.254	41.16
781.566	42.43
781.877	46.91
782.188	48.36
782.499	47.3
782.81	45.82
783.121	44.14
783.432	43.57
783.743	41.11
784.054	41.2
784.364	41.8
784.675	42.57
784.986	41.64
785.296	41.32
785.607	39.89
785.917	43.77
786.228	41.91
786.538	43.05
786.849	43.73
787.159	48.2
787.469	48.02
787.779	48
788.09	47.16
788.4	47.89
788.71	48.2
789.02	46.05
789.33	45.05
789.64	48.16
789.949	48.34
790.259	50.66
790.569	42.98
790.879	44.75
791.188	47.11
791.498	45.52
791.807	46.64
792.117	42.82
792.426	42.11
792.736	40.66
793.045	38.11
793.354	39.2
793.663	38.05
793.973	43.3
794.282	41.23
794.591	40.64
794.9	42.68
795.209	40.02
795.518	38.95
795.826	39.5
796.135	43
796.444	44.34
796.753	41.23
797.061	42.8
797.37	38.55
797.678	40.3
797.987	39.68
798.295	36.16
798.604	37.5
798.912	40.43
799.22	40.86
799.529	38.3
799.837	37.45
800.145	41.05
800.453	39.77
800.761	44.05
801.069	44.48
801.377	43.98
801.685	48.2
801.993	48.2
802.3	45.3
802.608	48.2
802.916	48.34
803.223	51.73
803.531	51.66
803.838	52.32
804.146	52.41
804.453	53.07
804.76	50.82
805.068	50.2
805.375	50.55
805.682	51.91
805.989	50.89
806.296	49.52
806.603	46.41
806.91	46.45
807.217	46.75
807.524	43.05
807.831	40.32
808.138	42.34
808.444	43.11
808.751	43.86
809.058	43.2
809.364	43.86
809.671	43
809.977	44.75
810.284	46.32
810.59	45.95
810.896	48.27
811.202	48.25
811.509	47.07
811.815	45.23
812.121	44.16
812.427	40.66
812.733	41.05
813.039	43.77
813.345	44.66
813.65	39.52
813.956	38.93
814.262	37.77
814.568	36.91
814.873	38.2
815.179	38.57
815.484	35.68
815.79	41.41
816.095	40.23
816.4	39.86
816.706	39.68
817.011	42.98
817.316	45.82
817.621	47.48
817.926	50.2
818.231	49.68
818.536	50.05
818.841	53.95
819.146	53.45
819.451	53.11
819.756	49.41
820.06	49.57
820.365	50.82
820.67	48.09
820.974	47.93
821.279	47.93
821.583	48.91
821.888	48.86
822.192	49.2
822.496	50.55
822.8	50.02
823.105	53.52
823.409	50.27
823.713	47.77
824.017	49.2
824.321	49.18
824.625	48.34
824.929	48.32
825.232	45.57
825.536	44.89
825.84	40.57
826.143	38.75
826.447	38.11
826.751	39.16
827.054	43.3
827.358	40.75
827.661	42.3
827.964	43.07
828.268	43.3
828.571	46.89
828.874	49.02
829.177	49.59
829.48	49.3
829.783	48.36
830.086	48.36
830.389	44.98
830.692	47.84
830.995	43.45
831.297	40.73
831.6	38.57
831.903	41.61
832.205	37.43
832.508	39.14
832.81	40.09
833.113	44.55
833.415	46.59
833.718	50.11
834.02	48.64
834.322	50.5
834.624	50.57
834.926	51.36
835.228	46.7
835.53	47.61
835.832	50.18
836.134	50.86
836.436	48.16
836.738	46.86
837.04	42.07
837.341	41.36
837.643	40.89
837.944	42.18
838.246	45.91
838.547	49.11
838.849	53.93
839.15	52.95
839.452	55.39
839.753	54.61
840.054	52.55
840.355	56.14
840.656	57.25
840.957	58.66
841.258	61.11
841.559	60.57
841.86	58.05
842.161	53.82
842.462	53.52
842.762	51.16
843.063	52.02
843.364	53.7
843.664	53.16
843.965	51.07
844.265	50.64
844.566	51.95
844.866	51.48
845.166	52.73
845.467	53.23
845.767	53.43
846.067	53.68
846.367	49.75
846.667	48.5
846.967	46.09
847.267	45.64
847.567	46.59
847.867	43.77
848.166	40.55
848.466	40.25
848.766	39.82
849.065	37.09
849.365	37.39
849.664	39.86
849.964	38.52
850.263	37.34
850.562	39.18
850.862	36.25
851.161	33.93
851.46	34.64
851.759	32.68
852.058	31.43
852.357	34.16
852.656	32.11
852.955	31.45
853.254	31.07
853.553	34.27
853.851	34.66
854.15	41.57
854.449	42.7
854.747	44.27
855.046	42.75
855.344	44.41
855.643	45.07
855.941	48.45
856.239	50.57
856.538	55.61
856.836	53.18
857.134	56
857.432	50.09
857.73	51.77
858.028	49.11
858.326	55.11
858.624	56.16
858.922	56.55
859.219	52.68
859.517	49.3
859.815	47.05
860.112	50.66
860.41	47.57
860.707	49.5
861.005	51.8
861.302	55.41
861.6	53
861.897	56.2
862.194	52.73
862.491	53.02
862.788	57.57
863.085	60.66
863.382	57.61
863.679	57.11
863.976	55.82
864.273	53.48
864.57	46.3
864.867	46.09
865.163	40.36
865.46	40.84
865.757	45.86
866.053	45
866.349	42.59
866.646	41.8
866.942	44.89
867.239	49.86
867.535	47.16
867.831	53.25
868.127	54.14
868.423	53.66
868.719	53.95
869.015	51.84
869.311	50.8
869.607	48.66
869.903	49.25
870.199	47.23
870.494	43.43
870.79	47.8
871.086	43.43
871.381	43.14
871.677	43.34
871.972	42.2
872.267	41.59
872.563	42.55
872.858	43.68
873.153	43.3
873.448	43.32
873.743	39.34
874.038	38.09
874.333	41.41
874.628	38.68
874.923	41.02
875.218	44.27
875.513	43.39
875.808	46.89
876.102	44.43
876.397	42.89
876.691	43.55
876.986	46.61
877.28	45.32
877.575	44.66
877.869	46.8
878.163	47.8
878.458	47.2
878.752	45.32
879.046	40.64
879.34	43.07
879.634	46.39
879.928	44.43
880.222	44.5
880.516	43.16
880.809	45.27
881.103	43.8
881.397	43.16
881.691	41.75
881.984	45.48
882.278	47.82
882.571	47.39
882.864	48.02
883.158	47.93
883.451	48.41
883.744	50.07
884.038	47.39
884.331	51.27
884.624	51.45
884.917	51.43
885.21	49.14
885.503	48.55
885.796	48.09
886.088	46.2
886.381	46.91
886.674	47.09
886.966	47.48
887.259	49.77
887.552	45.84
887.844	41.48
888.136	42.68
888.429	43.43
888.721	41.75
889.013	42.94
889.306	43.39
889.598	43.12
