# Supplementary material for: An on-demand, drop-on-drop method for studying enzyme catalysis by serial crystallography
Source: Nat Commun. 2021 Jul 22;12:4461. doi: 10.1038/s41467-021-24757-7 (PMC8298390; doi:10.1038/s41467-021-24757-7)
Supplement: Supplementary file 7 — Source Data [file 41467_2021_24757_MOESM7_ESM.zip › 01_raw data/7/7-fluo5N-fura-bg_OFX002211_20-35-46-220.txt]

Data from 7-fluo5N-fura-bg_OFX002211_20-35-46-220.txt Node

Date: Wed Jun 05 20:35:46 PDT 2019
User: Yachandra Lab
Spectrometer: OFX00221
Trigger mode: 0
Integration Time (sec): 3.000000E-1
Scans to average: 4
Nonlinearity correction enabled: false
Boxcar width: 5
Storing dark spectrum: false
XAxis mode: Wavelengths
Number of Pixels in Spectrum: 2136
>>>>>Begin Spectral Data<<<<<
156.111	2564.83
156.499	2564.54
156.887	2572.06
157.274	2571.25
157.662	2581.18
158.049	2590.55
158.437	2605.3
158.824	2603.64
159.211	2617.8
159.599	2623.8
159.986	2629.2
160.373	2625.61
160.761	2633.95
161.148	2629.59
161.535	2636.59
161.922	2627.57
162.309	2622.34
162.696	2608.55
163.083	2610.41
163.47	2599.45
163.857	2605.95
164.244	2601.77
164.631	2606.07
165.018	2598.41
165.405	2601.98
165.792	2595.66
166.179	2601.18
166.565	2595.55
166.952	2601.27
167.339	2600.48
167.725	2606.09
168.112	2600.95
168.498	2606.93
168.885	2600.91
169.271	2606.61
169.658	2602.93
170.044	2608.39
170.431	2602.95
170.817	2608.89
171.203	2603.45
171.59	2604.34
171.976	2598.64
172.362	2603.7
172.748	2597.64
173.134	2603.36
173.521	2597.57
173.907	2602.5
174.293	2596.73
174.679	2602.16
175.065	2595.57
175.451	2600.98
175.836	2594.86
176.222	2602.32
176.608	2608.02
176.994	2621.52
177.38	2620.23
177.765	2625.64
178.151	2617.39
178.537	2622.75
178.922	2618.95
179.308	2626.68
179.693	2620.86
180.079	2627.07
180.464	2619.82
180.85	2613.68
181.235	2599.55
181.621	2600.93
182.006	2594.82
182.391	2601.82
182.777	2596.18
183.162	2600.09
183.547	2593.55
183.932	2598.82
184.317	2593.59
184.702	2599.39
185.087	2593.68
185.472	2600.95
185.857	2597.09
186.242	2601.66
186.627	2597.5
187.012	2602.48
187.397	2596.75
187.782	2601.68
188.167	2595.95
188.551	2601.27
188.936	2746.64
189.321	2902.3
189.705	3048.41
190.09	3201.14
190.475	3382.89
190.859	3542.59
191.244	3693.07
191.628	3848.61
192.012	3998.25
192.397	4163.95
192.781	4309.7
193.166	4314.57
193.55	4312.41
193.934	4321.43
194.318	4319.77
194.702	4293.36
195.087	4288.61
195.471	4290.36
195.855	4291.61
196.239	4295
196.623	4287.52
197.007	4298.93
197.391	4303.98
197.775	4313.32
198.158	4307
198.542	4315.16
198.926	4314.2
199.31	4318.84
199.693	4316.59
200.077	4319.59
200.461	4320.73
200.844	4323.07
201.228	4317.68
201.611	4314.55
201.995	4308.11
202.378	4312.2
202.762	4313.84
203.145	4318.8
203.529	4319.09
203.912	4330.34
204.295	4331.8
204.679	4336.52
205.062	4335.93
205.445	4340.77
205.828	4341.25
206.211	4347.75
206.594	4349.77
206.977	4349.86
207.36	4351.66
207.743	4357.32
208.126	4351.14
208.509	4354.82
208.892	4355.82
209.275	4360.7
209.658	4364.77
210.04	4376.25
210.423	4376.05
210.806	4378.27
211.188	4376.32
211.571	4375.5
211.953	4371.86
212.336	4375.75
212.719	4374.68
213.101	4374.32
213.483	4372.25
213.866	4371.09
214.248	4367.98
214.63	4370.7
215.013	4370.82
215.395	4378.95
215.777	4382.89
216.159	4391.55
216.542	4391.02
216.924	4392.98
217.306	4391.5
217.688	4397.91
218.07	4399.57
218.452	4396.55
218.834	4396.75
219.216	4399.66
219.597	4397.75
219.979	4399.34
220.361	4436.95
220.743	4442.2
221.124	4447.52
221.506	4452.5
221.888	4450.55
222.269	4449.11
222.651	4453.59
223.032	4455.93
223.414	4459.34
223.795	4462.93
224.177	4461.86
224.558	4423.27
224.94	4423.27
225.321	4428.41
225.702	4429.16
226.083	4435.75
226.465	4455.41
226.846	4455.68
227.227	4454.91
227.608	4455.95
227.989	4450.14
228.37	4456.98
228.751	4459.3
229.132	4464.73
229.513	4457.27
229.894	4458.52
230.275	4453.52
230.655	4438.57
231.036	4445.18
231.417	4447.77
231.798	4448.25
232.178	4461.8
232.559	4459.39
232.94	4459.39
233.32	4456.11
233.701	4459.23
234.081	4461.36
234.462	4468.61
234.842	4472.73
235.222	4473.68
235.603	4474.25
235.983	4476.5
236.363	4471.09
236.743	4471.11
237.124	4470.75
237.504	4495.3
237.884	4494.89
238.264	4497.11
238.644	4492.66
239.024	4493.32
239.404	4488.86
239.784	4496.34
240.164	4498.55
240.544	4500.68
240.923	4500.09
241.303	4505.2
241.683	4481.64
242.063	4482.32
242.442	4480.45
242.822	4494.7
243.202	4491.77
243.581	4494.3
243.961	4496.52
244.34	4495.86
244.72	4492
245.099	4500.73
245.478	4495.61
245.858	4506.07
246.237	4509.68
246.616	4516.39
246.996	4505.05
247.375	4508.75
247.754	4511.86
248.133	4511.68
248.512	4511.68
248.891	4522.91
249.27	4518.25
249.649	4523.18
250.028	4516.39
250.407	4518.59
250.786	4512.8
251.165	4520.82
251.544	4524.41
251.922	4525.75
252.301	4525.27
252.68	4526.25
253.058	4516.57
253.437	4525.57
253.816	4528.02
254.194	4531.32
254.573	4526.86
254.951	4534.02
255.329	4528.98
255.708	4529.09
256.086	4528.91
256.465	4527.52
256.843	4536.91
257.221	4540.3
257.599	4531.86
257.977	4535.64
258.356	4537.45
258.734	4543.55
259.112	4546.16
259.49	4547.64
259.868	4547.91
260.246	4552.55
260.624	4558.77
261.001	4559.07
261.379	4567.5
261.757	4570.73
262.135	4565.75
262.513	4565.89
262.89	4563.77
263.268	4563.02
263.645	4563.41
264.023	4563.39
264.401	4563.89
264.778	4561.95
265.156	4553.59
265.533	4552.5
265.91	4547.43
266.288	4551.98
266.665	4547.23
267.042	4553.34
267.42	4548.98
267.797	4553.61
268.174	4554.5
268.551	4551.52
268.928	4551.39
269.305	4555.11
269.682	4552.14
270.059	4560.8
270.436	4558.57
270.813	4569.14
271.19	4564.48
271.567	4567.09
271.944	4560.59
272.32	4563.02
272.697	4573.45
273.074	4574.07
273.45	4572.89
273.827	4574.05
274.203	4569.39
274.58	4570.59
274.957	4560.3
275.333	4563.11
275.709	4563.57
276.086	4568.23
276.462	4562.11
276.838	4553.59
277.215	4552.14
277.591	4562.11
277.967	4561.55
278.343	4563.66
278.719	4558.48
279.095	4564.59
279.471	4562.73
279.847	4569.52
280.223	4566.14
280.599	4571.09
280.975	4566.36
281.351	4567.8
281.727	4560.73
282.103	4562.27
282.478	4563.25
282.854	4573.25
283.23	4569.48
283.605	4574.36
283.981	4563.59
284.357	4567.75
284.732	4565.05
285.108	4569.77
285.483	4571.16
285.858	4569.61
286.234	4569.23
286.609	4569.43
286.984	4562.66
287.36	4570.32
287.735	4571.25
288.11	4588.32
288.485	4586.98
288.86	4594.23
289.235	4593.55
289.61	4595.2
289.985	4600.52
290.36	4601.86
290.735	4600.86
291.11	4606.75
291.485	4602.95
291.86	4601.89
292.235	4594.57
292.609	4596.91
292.984	4593.32
293.359	4596.93
293.733	4593.61
294.108	4598.68
294.482	4594.52
294.857	4596.57
295.231	4596.27
295.606	4602.77
295.98	4597.07
296.354	4599.07
296.729	4597.11
297.103	4601.5
297.477	4601.8
297.851	4607.32
298.226	4600.82
298.6	4608.41
298.974	4610.25
299.348	4611.93
299.722	4609.2
300.096	4617.48
300.47	4611.36
300.844	4617.18
301.217	4611.73
301.591	4614.41
301.965	4617.43
302.339	4620.41
302.712	4615.91
303.086	4617.8
303.46	4614.39
303.833	4615.48
304.207	4613.61
304.58	4617.59
304.954	4614.66
305.327	4620.95
305.701	4616.02
306.074	4611.93
306.447	4605.64
306.821	4612.32
307.194	4611.11
307.567	4618.45
307.94	4614.66
308.313	4619.98
308.686	4617.18
309.059	4618.66
309.432	4612.95
309.805	4618.07
310.178	4615.07
310.551	4627.32
310.924	4622.77
311.297	4625.41
311.67	4620.91
312.042	4628.57
312.415	4622.18
312.788	4623.25
313.16	4620.25
313.533	4629.66
313.905	4628.61
314.278	4634.34
314.65	4620.95
315.023	4625.11
315.395	4620.16
315.768	4620.43
316.14	4612.3
316.512	4621.23
316.884	4620.75
317.257	4628.73
317.629	4621.95
318.001	4623.61
318.373	4618.36
318.745	4624.34
319.117	4617.86
319.489	4623.98
319.861	4623.86
320.233	4630.25
320.605	4620.61
320.977	4627.27
321.348	4622.5
321.72	4625.68
322.092	4619.27
322.463	4626.25
322.835	4623.55
323.207	4632.55
323.578	4624.7
323.95	4628.39
324.321	4624.82
324.693	4629.2
325.064	4625.34
325.435	4647.93
325.807	4644.93
326.178	4652.11
326.549	4648.55
326.92	4650.39
327.292	4643.8
327.663	4648.43
328.034	4645.43
328.405	4646.86
328.776	4638.41
329.147	4640.93
329.518	4618.34
329.889	4619.89
330.259	4614.07
330.63	4615.61
331.001	4613.41
331.372	4616.7
331.742	4613.32
332.113	4617.52
332.484	4613.55
332.854	4623.75
333.225	4617.45
333.595	4621.23
333.966	4617.84
334.336	4621.02
334.707	4613.55
335.077	4622.52
335.447	4623
335.817	4626.39
336.188	4617.93
336.558	4623.3
336.928	4616.61
337.298	4623.48
337.668	4622.61
338.038	4625.89
338.408	4646.64
338.778	4652.86
339.148	4666.36
339.518	4668.89
339.888	4663.66
340.258	4668.8
340.627	4664.32
340.997	4670.11
341.367	4662.16
341.736	4659.91
342.106	4655.27
342.475	4634.25
342.845	4664.89
343.214	4647.61
343.584	4636.3
343.953	4642.95
344.323	4638.59
344.692	4640.02
345.061	4633.23
345.431	4640
345.8	4634.68
346.169	4638.64
346.538	4633.45
346.907	4603
347.276	4599.32
347.645	4606.86
348.014	4600.86
348.383	4605.02
348.752	4600.09
349.121	4605.25
349.49	4601.89
349.858	4605.95
350.227	4603.55
350.596	4613.45
350.964	4606.77
351.333	4609.8
351.702	4610.09
352.07	4613.39
352.439	4605.84
352.807	4612.91
353.176	4605.05
353.544	4606.68
353.912	4608.91
354.281	4610.95
354.649	4600.5
355.017	4609.64
355.385	4604.02
355.753	4604.41
356.122	4601.86
356.49	4607.3
356.858	4602.66
357.226	4611.09
357.594	4602.93
357.961	4610.3
358.329	4610.2
358.697	4616.77
359.065	4609.16
359.433	4613.98
359.8	4610.66
360.168	4614.11
360.536	4609.64
360.903	4616.02
361.271	4608.48
361.638	4616.09
362.006	4600.95
362.373	4601.73
362.741	4592.73
363.108	4593.52
363.475	4586.61
363.843	4588.39
364.21	4581.18
364.577	4592.25
364.944	4580.23
365.311	4587.5
365.678	4605.2
366.045	4610.86
366.412	4610.95
366.779	4617.93
367.146	4616.3
367.513	4622.43
367.88	4614.48
368.247	4620.2
368.613	4612.55
368.98	4620.2
369.347	4612.34
369.713	4593.57
370.08	4587.73
370.447	4586.48
370.813	4578.23
371.18	4583.84
371.546	4574.43
371.912	4580.14
372.279	4578.7
372.645	4580.05
373.011	4576.77
373.378	4582.5
373.744	4573.55
374.11	4583.23
374.476	4579.64
374.842	4587.61
375.208	4592.18
375.574	4598.39
375.94	4594.34
376.306	4597.91
376.672	4596.75
377.038	4598.75
377.404	4596.91
377.769	4607.2
378.135	4597.34
378.501	4602.57
378.866	4596.34
379.232	4587.77
379.597	4585.48
379.963	4590.3
380.328	4581.57
380.694	4582.14
381.059	4576.91
381.425	4579.11
381.79	4570.89
382.155	4578.45
382.52	4571.59
382.886	4576.36
383.251	4571.93
383.616	4575.89
383.981	4570.39
384.346	4577.98
384.711	4573.45
385.076	4579.09
385.441	4572
385.806	4574.89
386.171	4567.7
386.535	4571.34
386.9	4566.59
387.265	4574.52
387.629	4565.11
387.994	4570.34
388.359	4564.5
388.723	4566.82
389.088	4561.98
389.452	4568.02
389.817	4562.86
390.181	4567.7
390.545	4566.59
390.91	4570.73
391.274	4562.8
391.638	4570.86
392.002	4563.59
392.366	4599.93
392.731	4596.05
393.095	4599.16
393.459	4596.52
393.823	4602.48
394.187	4593.66
394.55	4599.25
394.914	4600.82
395.278	4606.34
395.642	4598.07
396.006	4605.05
396.369	4566.07
396.733	4569.39
397.097	4563.66
397.46	4565.3
397.824	4560.82
398.187	4564.98
398.551	4560.27
398.914	4557.75
399.277	4553.2
399.641	4562.64
400.004	4559.8
400.367	4567.16
400.73	4562.16
401.094	4567.02
401.457	4563.93
401.82	4565.57
402.183	4560.8
402.546	4565.8
402.909	4558.05
403.272	4564.91
403.635	4556.48
403.998	4556.5
404.36	4546.61
404.723	4551.2
405.086	4546.93
405.448	4575.25
405.811	4572.86
406.174	4579.77
406.536	4570.27
406.899	4599.77
407.261	4594.16
407.624	4598.61
407.986	4597.93
408.348	4606.18
408.711	4606.89
409.073	4614.16
409.435	4577.52
409.797	4580.48
410.16	4577.09
410.522	4580.68
410.884	4555.25
411.246	4562.82
411.608	4555.93
411.97	4558.07
412.332	4548.41
412.693	4552.34
413.055	4543.52
413.417	4552.05
413.779	4544.11
414.14	4548.27
414.502	4540.91
414.864	4545.95
415.225	4536.84
415.587	4546.55
415.948	4539.39
416.31	4547.89
416.671	4538.2
417.033	4541.32
417.394	4537.55
417.755	4543.07
418.116	4536
418.478	4541.32
418.839	4534.32
419.2	4535.27
419.561	4527.3
419.922	4530.89
420.283	4525.07
420.644	4530.11
421.005	4528.07
421.366	4536.14
421.727	4539.25
422.087	4543.32
422.448	4539.82
422.809	4546.45
423.169	4544.05
423.53	4546
423.891	4541.05
424.251	4546.48
424.612	4538.32
424.972	4540.23
425.333	4529.73
425.693	4529.32
426.053	4522.91
426.414	4523.89
426.774	4516.32
427.134	4520.25
427.494	4515.98
427.854	4522.48
428.214	4515.09
428.574	4521.5
428.934	4520.05
429.294	4525.57
429.654	4518.59
430.014	4525.98
430.374	4523.3
430.734	4532.27
431.094	4522.32
431.453	4544.23
431.813	4540.55
432.173	4547.09
432.532	4543.41
432.892	4543.73
433.251	4540.34
433.611	4545.3
433.97	4535.41
434.33	4540.7
434.689	4530.82
435.048	4536.52
435.407	4520.05
435.767	4522.18
436.126	4513.91
436.485	4516.32
436.844	4512.61
437.203	4517.55
437.562	4516.09
437.921	4521.5
438.28	4516.57
438.639	4520.95
438.998	4542.68
439.356	4542.77
439.715	4537.23
440.074	4545.39
440.433	4538.32
440.791	4543.66
441.15	4534.25
441.508	4537.73
441.867	4535.43
442.225	4537.95
442.584	4532.43
442.942	4513.16
443.3	4507.25
443.659	4511.75
444.017	4504.95
444.375	4510.3
444.733	4503.39
445.092	4514.18
445.45	4511.18
445.808	4514.09
446.166	4510.11
446.524	4517.77
446.882	4509.91
447.239	4516.32
447.597	4511.25
447.955	4517.84
448.313	4514.64
448.67	4522.59
449.028	4512.27
449.386	4516.82
449.743	4516.61
450.101	4530.09
450.458	4522.11
450.816	4532.7
451.173	4529.98
451.531	4544.05
451.888	4537.52
452.245	4545.09
452.602	4540.18
452.96	4582.27
453.317	4575.7
453.674	4581.7
454.031	4572.8
454.388	4585.59
454.745	4574.84
455.102	4582.23
455.459	4574.3
455.816	4584.11
456.173	4578.5
456.529	4588.93
456.886	4550.66
457.243	4559.11
457.599	4552.7
457.956	4556.86
458.313	4549.02
458.669	4561.11
459.026	4556.34
459.382	4559.61
459.739	4555.82
460.095	4564.61
460.451	4559
460.807	4566.75
461.164	4562.66
461.52	4575.95
461.876	4569.27
462.232	4572.3
462.588	4564.45
462.944	4570.5
463.3	4567.39
463.656	4571.73
464.012	4563.02
464.368	4573.59
464.724	4566.8
465.079	4570.09
465.435	4555.36
465.791	4559.23
466.146	4557.68
466.502	4566.27
466.858	4554.89
467.213	4554.89
467.569	4553.57
467.924	4566.09
468.279	4549.34
468.635	4553.32
468.99	4546.43
469.345	4553.98
469.701	4547.48
470.056	4547.36
470.411	4535.18
470.766	4544.7
471.121	4541.91
471.476	4543.66
471.831	4526.8
472.186	4529.5
472.541	4521.16
472.895	4520.86
473.25	4508.34
473.605	4511.57
473.96	4501.68
474.314	4507.61
474.669	4493.07
475.024	4488.48
475.378	4473.14
475.733	4482.98
476.087	4479.18
476.441	4481.98
476.796	4472.5
477.15	4481.05
477.504	4470.43
477.859	4474.11
478.213	4462.93
478.567	4465.05
478.921	4465.45
479.275	4468.05
479.629	4460.89
479.983	4465.34
480.337	4456.43
480.691	4463.3
481.045	4451.16
481.399	4484.14
481.752	4476.57
482.106	4482.89
482.46	4477.55
482.813	4477.45
483.167	4471.27
483.52	4467.77
483.874	4470.41
484.227	4476.84
484.581	4468.52
484.934	4476
485.288	4441.3
485.641	4444.02
485.994	4434.32
486.347	4437.84
486.7	4430.95
487.054	4451.05
487.407	4447.18
487.76	4440.5
488.113	4429.7
488.466	4433.27
488.818	4426.7
489.171	4430.68
489.524	4424.57
489.877	4429.23
490.23	4425.14
490.582	4431.23
490.935	4411.93
491.288	4413.48
491.64	4406.57
491.993	4415.11
492.345	4413.27
492.698	4419.57
493.05	4417.84
493.402	4429.77
493.755	4428.89
494.107	4442.89
494.459	4450.25
494.811	4477.89
495.163	4500.41
495.515	4545.89
495.867	4597.95
496.219	4680.95
496.571	4769.57
496.923	4885.66
497.275	4996.2
497.627	5135.07
497.979	5263.02
498.33	5398.84
498.682	5517.7
499.034	5639.11
499.385	5736.39
499.737	5823.09
500.088	5878.73
500.44	5918.66
500.791	5935.91
501.143	5943.73
501.494	5930.61
501.845	5914.82
502.197	5883.39
502.548	5857.02
502.899	5821.34
503.25	5795.25
503.601	5754.32
503.952	5723.02
504.303	5683.27
504.654	5650.27
505.005	5613.73
505.356	5579.14
505.707	5539.18
506.058	5511.91
506.408	5473.11
506.759	5446.61
507.11	5407.45
507.46	5389.02
507.811	5353.82
508.161	5333.77
508.512	5299.95
508.862	5279.8
509.213	5252.45
509.563	5234.43
509.913	5204.39
510.263	5187.32
510.614	5159.77
510.964	5146.3
511.314	5111.09
511.664	5093.66
512.014	5068.09
512.364	5054.32
512.714	5031.73
513.064	5016.2
513.414	4995.66
513.764	4996.8
514.113	4979.55
514.463	4971.77
514.813	4946.36
515.162	4942.11
515.512	4928.2
515.862	4921.57
516.211	4905.95
516.561	4898.3
516.91	4890.52
517.259	4885.48
517.609	4853.8
517.958	4840.68
518.307	4824.61
518.656	4820.82
519.006	4810.41
519.355	4812.84
519.704	4805
520.053	4803.43
520.402	4790.64
520.751	4783.77
521.1	4769.11
521.448	4769.48
521.797	4760.18
522.146	4758.93
522.495	4752.34
522.843	4748.86
523.192	4729.27
523.541	4722.75
523.889	4710.16
524.238	4710.57
524.586	4699.5
524.935	4699.91
525.283	4692.86
525.631	4696.57
525.979	4682.89
526.328	4682.18
526.676	4670.75
527.024	4672.91
527.372	4663
527.72	4664.34
528.068	4657.32
528.416	4660.11
528.764	4651.84
529.112	4652.48
529.46	4637.64
529.808	4636.57
530.155	4621.75
530.503	4636.39
530.851	4638.61
531.198	4638.95
531.546	4627.84
531.893	4625.73
532.241	4610.7
532.588	4606.77
532.936	4598.86
533.283	4603.41
533.63	4600.8
533.978	4605.36
534.325	4587.43
534.672	4573.66
535.019	4567.25
535.366	4569.73
535.713	4562.93
536.06	4571.27
536.407	4567.36
536.754	4567.34
537.101	4557.34
537.448	4564.8
537.795	4560.52
538.141	4557.11
538.488	4550.91
538.835	4553.41
539.181	4544.82
539.528	4546.55
539.874	4538.52
540.221	4539.02
540.567	4530.48
540.914	4537.66
541.26	4528.05
541.606	4532.98
541.952	4527.75
542.299	4532.32
542.645	4526.61
542.991	4530.77
543.337	4524.89
543.683	4526.52
544.029	4523.52
544.375	4535.45
544.721	4530.82
545.066	4533.66
545.412	4526.98
545.758	4529.59
546.104	4523.84
546.449	4523.05
546.795	4523.98
547.141	4531.43
547.486	4524.36
547.832	4525.02
548.177	4510.98
548.522	4509.8
548.868	4500.16
549.213	4499.89
549.558	4494.93
549.903	4499.73
550.249	4497.34
550.594	4496.98
550.939	4486.2
551.284	4489.09
551.629	4483.16
551.974	4488.59
552.319	4484.93
552.664	4492.64
553.008	4488
553.353	4519.59
553.698	4514.73
554.043	4517.64
554.387	4509.39
554.732	4514.25
555.076	4508.34
555.421	4514.16
555.765	4507.95
556.11	4513.57
556.454	4502.39
556.798	4502.95
557.143	4470.7
557.487	4477.95
557.831	4470.77
558.175	4476.89
558.519	4474.09
558.863	4481.3
559.207	4472.98
559.551	4478.86
559.895	4474.89
560.239	4481.3
560.583	4479.55
560.927	4482.45
561.27	4472.95
561.614	4485.93
561.958	4478.39
562.301	4486.14
562.645	4476.23
562.988	4480.48
563.332	4475.07
563.675	4480.3
564.018	4483.48
564.362	4487.25
564.705	4481.73
565.048	4485.41
565.391	4472.68
565.735	4478.77
566.078	4468.59
566.421	4477.32
566.764	4476.27
567.107	4479.55
567.45	4472.09
567.792	4467.25
568.135	4459.68
568.478	4463.86
568.821	4459.23
569.163	4464.68
569.506	4459.73
569.849	4466.43
570.191	4462.36
570.534	4468.36
570.876	4465.98
571.219	4473.34
571.561	4469.36
571.903	4475.95
572.246	4473.7
572.588	4476.61
572.93	4469.18
573.272	4472
573.614	4462.68
573.956	4464.52
574.298	4456.77
574.64	4460.05
574.982	4448.41
575.324	4454.05
575.666	4447.77
576.008	4452.82
576.349	4448.55
576.691	4454.82
577.033	4450.45
577.374	4456.55
577.716	4451.09
578.057	4455.18
578.399	4446.55
578.74	4454.5
579.082	4452.25
579.423	4458.34
579.764	4459.41
580.105	4464.36
580.447	4461.75
580.788	4469.8
581.129	4471.34
581.47	4477.09
581.811	4473.89
582.152	4481.89
582.493	4497.77
582.834	4501.2
583.175	4495.98
583.515	4493.91
583.856	4486.82
584.197	4493.8
584.537	4486.43
584.878	4483.91
585.218	4480.59
585.559	4486.23
585.899	4479.7
586.24	4461.48
586.58	4451.77
586.921	4457.77
587.261	4453.05
587.601	4462.48
587.941	4455.57
588.281	4461
588.621	4461.09
588.961	4462.34
589.301	4454.55
589.641	4460.36
589.981	4456.59
590.321	4463.07
590.661	4457.14
591.001	4460.64
591.34	4455.68
591.68	4458.23
592.02	4449.98
592.359	4451.93
592.699	4447.2
593.038	4458.45
593.378	4453.89
593.717	4456.2
594.057	4448.73
594.396	4454.18
594.735	4449.91
595.074	4455.61
595.414	4447.68
595.753	4453.86
596.092	4447.73
596.431	4453.55
596.77	4444.57
597.109	4449.32
597.448	4442.45
597.786	4448.09
598.125	4440.02
598.464	4443.43
598.803	4433.55
599.141	4441.57
599.48	4434.91
599.819	4441.25
600.157	4433.98
600.495	4437.16
600.834	4434.05
601.172	4464.86
601.511	4462.93
601.849	4466.14
602.187	4462.05
602.525	4468.14
602.864	4459.5
603.202	4469.5
603.54	4461.91
603.878	4464.91
604.216	4457.25
604.554	4458.34
604.891	4427.32
605.229	4430.3
605.567	4427.66
605.905	4433.07
606.243	4423.98
606.58	4427
606.918	4414.8
607.255	4417.64
607.593	4417.05
607.93	4424.68
608.268	4418.07
608.605	4426.82
608.942	4427.14
609.28	4431.52
609.617	4426.52
609.954	4432.91
610.291	4431.73
610.628	4440.25
610.965	4434.5
611.302	4437.25
611.639	4433.75
611.976	4444.75
612.313	4439.07
612.65	4439.73
612.987	4432.16
613.323	4434.86
613.66	4428.86
613.997	4434.7
614.333	4427.11
614.67	4433.73
615.006	4427.48
615.343	4428.57
615.679	4417.57
616.015	4421.98
616.352	4413.07
616.688	4421.2
617.024	4414.41
617.36	4424.3
617.696	4417.61
618.032	4423.73
618.368	4415
618.704	4422
619.04	4418.11
619.376	4424.52
619.712	4418.8
620.048	4425.39
620.383	4416.57
620.719	4422.5
621.055	4412.5
621.39	4418.41
621.726	4409.91
622.061	4415.64
622.397	4410.95
622.732	4410.07
623.068	4403.09
623.403	4405.52
623.738	4400.89
624.073	4407.18
624.409	4399.18
624.744	4402.95
625.079	4394.61
625.414	4404.59
625.749	4399.73
626.084	4405.27
626.419	4406.73
626.753	4408.86
627.088	4403.05
627.423	4410.86
627.758	4403.59
628.092	4411
628.427	4406.68
628.762	4414.34
629.096	4406.39
629.431	4414.93
629.765	4408.34
630.099	4407.41
630.434	4403.73
630.768	4408.66
631.102	4397.82
631.436	4404.73
631.77	4397.95
632.105	4402.3
632.439	4394.82
632.773	4398.09
633.107	4392.36
633.44	4398.68
633.774	4394.11
634.108	4399.55
634.442	4395.3
634.776	4403.45
635.109	4396.66
635.443	4404.11
635.776	4399.07
636.11	4405.09
636.443	4401.77
636.777	4404.59
637.11	4393.23
637.444	4402.32
637.777	4399.3
638.11	4405.59
638.443	4397.64
638.776	4403.57
639.11	4395.41
639.443	4404.73
639.776	4398.02
640.109	4404.93
640.441	4398.82
640.774	4405.8
641.107	4397.86
641.44	4402.82
641.773	4394.68
642.105	4399.05
642.438	4394.95
642.77	4398.27
643.103	4388.45
643.435	4391
643.768	4386.18
644.1	4390.73
644.433	4384.32
644.765	4389.45
645.097	4390.02
645.429	4396.32
645.761	4394.86
646.094	4399.61
646.426	4397.25
646.758	4406.75
647.09	4402.57
647.422	4404.39
647.753	4399.84
648.085	4404.02
648.417	4397.32
648.749	4393.84
649.08	4387.73
649.412	4390.82
649.744	4386.84
650.075	4391.52
650.407	4382.05
650.738	4387.27
651.069	4384.86
651.401	4388.95
651.732	4385.16
652.063	4391.18
652.394	4384.18
652.726	4390.39
653.057	4384.77
653.388	4386.02
653.719	4379.82
654.05	4386.52
654.381	4384.5
654.712	4393.5
655.042	4388.64
655.373	4391.68
655.704	4387.52
656.034	4395.68
656.365	4391.93
656.696	4395.32
657.026	4391.64
657.357	4395.77
657.687	4386.82
658.018	4388.16
658.348	4374.2
658.678	4378.95
659.008	4375.82
659.339	4379.98
659.669	4373.86
659.999	4380.02
660.329	4373.07
660.659	4374.82
660.989	4369.32
661.319	4375.82
661.649	4370.8
661.978	4378.25
662.308	4374.64
662.638	4377.18
662.968	4371.75
663.297	4381.27
663.627	4371.8
663.956	4378.55
664.286	4375.07
664.615	4386.77
664.945	4381.66
665.274	4388.8
665.603	4384.34
665.932	4390.95
666.262	4388.8
666.591	4395.77
666.92	4388.48
667.249	4395.73
667.578	4396.73
667.907	4405.55
668.236	4397.05
668.564	4399.66
668.893	4397.27
669.222	4403.11
669.551	4397.68
669.879	4401.2
670.208	4388.91
670.537	4389.41
670.865	4381
671.194	4396.7
671.522	4391.3
671.85	4395.18
672.179	4391.95
672.507	4393.09
672.835	4383.18
673.163	4383.57
673.491	4381.73
673.819	4394.02
674.147	4389.84
674.475	4394.95
674.803	4373.7
675.131	4374.66
675.459	4372.41
675.787	4379.61
676.115	4373.61
676.442	4381.36
676.77	4376.05
677.098	4377.86
677.425	4368.48
677.753	4377.11
678.08	4372.07
678.407	4379.25
678.735	4378.66
679.062	4379.25
679.389	4371.39
679.717	4376.07
680.044	4369.5
680.371	4374.34
680.698	4367.77
681.025	4379.5
681.352	4373.48
681.679	4377.66
682.006	4369.43
682.332	4371.95
682.659	4367.7
682.986	4377.59
683.313	4377.95
683.639	4381.23
683.966	4379.02
684.292	4386.68
684.619	4374.05
684.945	4379.48
685.272	4382.48
685.598	4389.82
685.924	4389.43
686.25	4392.89
686.577	4384.05
686.903	4388.8
687.229	4386.98
687.555	4390.36
687.881	4384.52
688.207	4393.45
688.533	4390.18
688.858	4388.14
689.184	4380.3
689.51	4382.23
689.836	4378.77
690.161	4387.82
690.487	4379.39
690.813	4382.93
691.138	4381.27
691.463	4385.16
691.789	4382.95
692.114	4386.05
692.44	4381.39
692.765	4392.52
693.09	4389.8
693.415	4396.27
693.74	4387.25
694.065	4394.32
694.39	4391.36
694.715	4399.2
695.04	4396.09
695.365	4397.91
695.69	4390.7
696.015	4397.32
696.339	4392.59
696.664	4393.77
696.989	4386.3
697.313	4387.34
697.638	4385
697.962	4388.16
698.287	4376.52
698.611	4381.57
698.935	4377
699.26	4380.61
699.584	4375.39
699.908	4374.89
700.232	4368.98
700.556	4371.68
700.88	4370.36
701.204	4371.73
701.528	4365.23
701.852	4374.36
702.176	4388.14
702.5	4393.32
702.823	4402.82
703.147	4422.02
703.471	4419.11
703.794	4425
704.118	4440.05
704.441	4449.93
704.765	4440.55
705.088	4446.36
705.411	4444.89
705.735	4430.45
706.058	4422.2
706.381	4413.86
706.704	4398.23
707.027	4402.68
707.35	4397.07
707.673	4382.61
707.996	4371.91
708.319	4376.45
708.642	4372.2
708.965	4373.68
709.288	4367.64
709.61	4375.86
709.933	4370.05
710.256	4373.25
710.578	4364.16
710.901	4370
711.223	4366.23
711.546	4375.3
711.868	4377.93
712.19	4382.68
712.512	4375.68
712.835	4380.75
713.157	4373.45
713.479	4379.48
713.801	4372.2
714.123	4379.66
714.445	4377.16
714.767	4381.82
715.089	4375.59
715.411	4376.27
715.732	4367.66
716.054	4371.07
716.376	4367.57
716.697	4370.02
717.019	4368
717.34	4369.84
717.662	4365.95
717.983	4371.43
718.305	4371.23
718.626	4373.05
718.947	4366.55
719.268	4376.02
719.589	4369.91
719.911	4379.61
720.232	4376.2
720.553	4377.55
720.874	4374.55
721.195	4379.09
721.515	4368.84
721.836	4372.84
722.157	4365.39
722.478	4372.18
722.798	4363.95
723.119	4371.41
723.44	4358.8
723.76	4367.55
724.081	4363.16
724.401	4372.16
724.721	4377.41
725.042	4380.52
725.362	4374.18
725.682	4380.68
726.002	4375.11
726.322	4382.77
726.642	4377.66
726.962	4384.05
727.282	4381.7
727.602	4385.68
727.922	4374.27
728.242	4384.43
728.562	4383.82
728.882	4386.07
729.201	4382.91
729.521	4389.61
729.84	4383.05
730.16	4387
730.479	4389.32
730.799	4389.89
731.118	4384.09
731.437	4389.93
731.757	4366.11
732.076	4372.61
732.395	4368.23
732.714	4372.84
733.033	4364.41
733.352	4370.7
733.671	4369.16
733.99	4368.11
734.309	4363.66
734.628	4370.34
734.947	4366
735.265	4375.09
735.584	4365.39
735.903	4370.84
736.221	4365.39
736.54	4370.82
736.858	4362.55
737.177	4369.14
737.495	4366.8
737.813	4371.84
738.132	4368.07
738.45	4373.36
738.768	4364.93
739.086	4371.14
739.404	4370.34
739.722	4374.27
740.04	4371.75
740.358	4379.61
740.676	4371.77
740.994	4372.59
741.311	4366.59
741.629	4371.82
741.947	4366.86
742.264	4374.55
742.582	4376.32
742.899	4380.61
743.217	4376.52
743.534	4379.25
743.852	4372.25
744.169	4375.82
744.486	4373.39
744.803	4376.39
745.121	4369.98
745.438	4377.05
745.755	4371.32
746.072	4371.41
746.389	4361.59
746.706	4367.23
747.022	4362.55
747.339	4369.07
747.656	4370.91
747.973	4377.68
748.289	4374.77
748.606	4380.5
748.923	4374.48
749.239	4383.11
749.555	4381.57
749.872	4391.09
750.188	4387.36
750.505	4393.59
750.821	4389.32
751.137	4388.18
751.453	4379.75
751.769	4386.14
752.085	4380.02
752.401	4388.86
752.717	4380.5
753.033	4382.14
753.349	4377.57
753.665	4381
753.98	4375.98
754.296	4381.39
754.612	4378.75
754.927	4387.77
755.243	4385.75
755.558	4390.59
755.874	4384.57
756.189	4391.77
756.505	4382.09
756.82	4385.18
757.135	4378.48
757.45	4387.18
757.765	4385.36
758.08	4388.27
758.395	4378.75
758.71	4380.23
759.025	4377.43
759.34	4382.98
759.655	4379.95
759.97	4387.59
760.285	4388.2
760.599	4395.05
760.914	4384.27
761.228	4383.68
761.543	4378.25
761.857	4396.09
762.172	4389.36
762.486	4392.64
762.8	4390.11
763.115	4391.66
763.429	4389.05
763.743	4390
764.057	4385
764.371	4393.16
764.685	4391.41
764.999	4400.82
765.313	4391.5
765.627	4397.61
765.941	4393.86
766.255	4395.39
766.568	4393.45
766.882	4399.2
767.195	4393.3
767.509	4401.43
767.823	4398.5
768.136	4406.18
768.449	4400.45
768.763	4399.52
769.076	4394.3
769.389	4400.75
769.702	4397.5
770.016	4399.73
770.329	4392.05
770.642	4403.18
770.955	4396.02
771.268	4399.32
771.58	4394.93
771.893	4400.34
772.206	4394.41
772.519	4403.91
772.832	4396.18
773.144	4399.77
773.457	4396.86
773.769	4403.45
774.082	4392.89
774.394	4400.73
774.706	4396.98
775.019	4403.02
775.331	4395.66
775.643	4402.07
775.955	4394.98
776.268	4403.7
776.58	4399.5
776.892	4402.89
777.204	4399.59
777.515	4405.61
777.827	4405.45
778.139	4411.25
778.451	4404.43
778.763	4410.3
779.074	4404.16
779.386	4408.61
779.697	4402.43
780.009	4407.57
780.32	4404.95
780.632	4409.02
780.943	4406.98
781.254	4409.18
781.566	4403.39
781.877	4412.3
782.188	4409.43
782.499	4416.32
782.81	4417.59
783.121	4427.34
783.432	4423.36
783.743	4430.82
784.054	4427.34
784.364	4429.84
784.675	4422.3
784.986	4426.27
785.296	4420.98
785.607	4426.02
785.917	4447.09
786.228	4453
786.538	4445.36
786.849	4455.39
787.159	4449.5
787.469	4453.66
787.779	4453.8
788.09	4459.3
788.4	4460.91
788.71	4463.91
789.02	4459.57
789.33	4445.3
789.64	4440.16
789.949	4455.3
790.259	4447.8
790.569	4454.3
790.879	4453.32
791.188	4460
791.498	4457.8
791.807	4458.3
792.117	4454.32
792.426	4460.91
792.736	4451.14
793.045	4461.41
793.354	4446.93
793.663	4456.02
793.973	4448.84
794.282	4475.91
794.591	4467.07
794.9	4473.34
795.209	4471.98
795.518	4479.7
795.826	4476.41
796.135	4483.66
796.444	4474.36
796.753	4481.84
797.061	4473.43
797.37	4481.66
797.678	4460.23
797.987	4465.48
798.295	4459.95
798.604	4466.86
798.912	4465.23
799.22	4470.77
799.529	4470.98
799.837	4478.36
800.145	4477.73
800.453	4484.14
800.761	4483.55
801.069	4486.75
801.377	4485.7
801.685	4497.5
801.993	4495.93
802.3	4500.7
802.608	4494.45
802.916	4499
803.223	4504.02
803.531	4507.68
803.838	4506.11
804.146	4507.48
804.453	4503.52
804.76	4511.52
805.068	4506.25
805.375	4513.05
805.682	4512.73
805.989	4529.64
806.296	4525.64
806.603	4521.68
806.91	4521.11
807.217	4528.68
807.524	4529.57
807.831	4535.27
808.138	4530.25
808.444	4534.14
808.751	4531.2
809.058	4533.45
809.364	4524.36
809.671	4534.98
809.977	4530.8
810.284	4538.32
810.59	4534.55
810.896	4539.89
811.202	4536.59
811.509	4545.23
811.815	4544.02
812.121	4546.3
812.427	4542.68
812.733	4547.98
813.039	4547.27
813.345	4557.45
813.65	4555.14
813.956	4568.02
814.262	4565.59
814.568	4574.2
814.873	4569.73
815.179	4579.82
815.484	4575.93
815.79	4584.8
816.095	4582.57
816.4	4584.52
816.706	4577.05
817.011	4582.39
817.316	4575.2
817.621	4581.89
817.926	4583.43
818.231	4588.09
818.536	4581.89
818.841	4593.59
819.146	4587.68
819.451	4596.41
819.756	4592.34
820.06	4599.34
820.365	4594.5
820.67	4597.59
820.974	4594.18
821.279	4599.68
821.583	4597.93
821.888	4605.89
822.192	4603.48
822.496	4610.82
822.8	4606.09
823.105	4611.91
823.409	4609.16
823.713	4613.7
824.017	4611.95
824.321	4617.89
824.625	4613.07
824.929	4621.82
825.232	4619.39
825.536	4623.73
825.84	4621.91
826.143	4630.91
826.447	4630.64
826.751	4640.25
827.054	4640.36
827.358	4648.11
827.661	4669.55
827.964	4694.41
828.268	4692.36
828.571	4695.84
828.874	4690.05
829.177	4696.91
829.48	4688.77
829.783	4694.45
830.086	4689.61
830.389	4693.32
830.692	4688.98
830.995	4672.11
831.297	4654.84
831.6	4663.09
831.903	4660.3
832.205	4667.77
832.508	4661.77
832.81	4669.14
833.113	4669.16
833.415	4676.23
833.718	4675.64
834.02	4681.48
834.322	4678.84
834.624	4680.66
834.926	4677.64
835.228	4691.61
835.53	4690.25
835.832	4702.86
836.134	4701.89
836.436	4701.91
836.738	4701.91
837.04	4710.41
837.341	4710.84
837.643	4725.8
837.944	4723.27
838.246	4731.16
838.547	4723.18
838.849	4730.55
839.15	4728.3
839.452	4738.86
839.753	4737.2
840.054	4737.89
840.355	4734.23
840.656	4742.98
840.957	4735.95
841.258	4741.41
841.559	4734.68
841.86	4742.95
842.161	4740.43
842.462	4746.55
842.762	4738.61
843.063	4748.2
843.364	4757.61
843.664	4764.86
843.965	4765.3
844.265	4771.25
844.566	4771.52
844.866	4783.07
845.166	4781.11
845.467	4784.32
845.767	4774.84
846.067	4780.93
846.367	4780.77
846.667	4779.64
846.967	4775
847.267	4774.86
847.567	4771.16
847.867	4774.45
848.166	4764.98
848.466	4768.36
848.766	4771.66
849.065	4780.93
849.365	4780.16
849.664	4788.18
849.964	4784.18
850.263	4792.41
850.562	4789.5
850.862	4793.95
851.161	4792.61
851.46	4803.77
851.759	4800.27
852.058	4806.68
852.357	4808.61
852.656	4817.07
852.955	4814.52
853.254	4823.52
853.553	4818.77
853.851	4825.66
854.15	4826.75
854.449	4835.55
854.747	4830.5
855.046	4840.41
855.344	4832.25
855.643	4846.52
855.941	4844.45
856.239	4849.89
856.538	4847.57
856.836	4855.7
857.134	4853.09
857.432	4857.75
857.73	4853.7
858.028	4863.2
858.326	4858.82
858.624	4868.41
858.922	4856.98
859.219	4861.64
859.517	4855.91
859.815	4864.52
860.112	4863.55
860.41	4873.7
860.707	4866.73
861.005	4873.5
861.302	4869.2
861.6	4873.09
861.897	4874.64
862.194	4879.95
862.491	4880.34
862.788	4888.98
863.085	4880.2
863.382	4884.98
863.679	4879.95
863.976	4890.77
864.273	4889.5
864.57	4895.11
864.867	4890.39
865.163	4896.11
865.46	4896.32
865.757	4900.3
866.053	4894.32
866.349	4903
866.646	4904.05
866.942	4914.82
867.239	4912.73
867.535	4919.16
867.831	4916.25
868.127	4929.61
868.423	4921.89
868.719	4927.11
869.015	4919.36
869.311	4927.39
869.607	4924.98
869.903	4930.14
870.199	4921.41
870.494	4931.66
870.79	4923
871.086	4927.59
871.381	4921.11
871.677	4929.05
871.972	4924.07
872.267	4933.07
872.563	4923.45
872.858	4929.36
873.153	4919.57
873.448	4915.91
873.743	4905.64
874.038	4913.59
874.333	4908.25
874.628	4911.14
874.923	4904.05
875.218	4907.11
875.513	4901.89
875.808	4913.64
876.102	4905.2
876.397	4906.86
876.691	4906.93
876.986	4910.43
877.28	4903.36
877.575	4908.59
877.869	4907.84
878.163	4913.86
878.458	4905.86
878.752	4910.82
879.046	4898.89
879.34	4902.77
879.634	4903.27
879.928	4908.11
880.222	4900.27
880.516	4907.82
880.809	4899.27
881.103	4901.98
881.397	4890.52
881.691	4897.41
881.984	4891.3
882.278	4895.45
882.571	4907.3
882.864	4908.25
883.158	4903.14
883.451	4908.66
883.744	4899.16
884.038	4901.5
884.331	4892.11
884.624	4898.93
884.917	4892.57
885.21	4894.23
885.503	4891.23
885.796	4880.45
886.088	4873
886.381	4882.59
886.674	4873.75
886.966	4877.18
887.259	4874.75
887.552	4893.91
887.844	4890.23
888.136	4894.07
888.429	4893.7
888.721	4897.42
889.013	4893.66
889.306	4903.57
889.598	4894.42
